# Supplementary material for: Antigen Presenting Cells Link the Female Genital Tract Microbiome to Mucosal Inflammation, With Hormonal Contraception as an Additional Modulator of Inflammatory Signatures
Source: Front Cell Infect Microbiol. 2021 Sep 16;11:733619. doi: 10.3389/fcimb.2021.733619 (PMC8482842; doi:10.3389/fcimb.2021.733619)
Supplement: Supplementary file 2 [file DataSheet_2.zip]

Archive with 37 entries (17 files):
- Byrne_Transcriptomics_16S_Analysis_revision/
- Byrne_Transcriptomics_16S_Analysis_revision/README_FRESH_transcriptomics_16S_BV_Analysis_revision.txt
- Byrne_Transcriptomics_16S_Analysis_revision/.DS_Store
- Byrne_Transcriptomics_16S_Analysis_revision/FRESH_popn_sort_bulk_transcriptomics.Rproj
- Byrne_Transcriptomics_16S_Analysis_revision/Output/
- Byrne_Transcriptomics_16S_Analysis_revision/Output/.DS_Store
- Byrne_Transcriptomics_16S_Analysis_revision/ps_objects/
- Byrne_Transcriptomics_16S_Analysis_revision/ps_objects/ps0_FRESH_16S_Bulk_pop_sort_RNASeq_2021_05_28_v2.RDS
- Byrne_Transcriptomics_16S_Analysis_revision/Microbiome_analysis_FRESH_popn_transcriptomics_v5.Rmd
- Byrne_Transcriptomics_16S_Analysis_revision/Metadata/
- Byrne_Transcriptomics_16S_Analysis_revision/Metadata/.DS_Store
- Byrne_Transcriptomics_16S_Analysis_revision/Metadata/FRESH_RNASeq_MasterSampleSheet_072618_MF_CGIDs_EHB190319_SampleSheet.txt
- Byrne_Transcriptomics_16S_Analysis_revision/.Rproj.user/
- Byrne_Transcriptomics_16S_Analysis_revision/.Rproj.user/shared/
- Byrne_Transcriptomics_16S_Analysis_revision/.Rproj.user/shared/notebooks/
- Byrne_Transcriptomics_16S_Analysis_revision/.Rproj.user/shared/notebooks/paths
- Byrne_Transcriptomics_16S_Analysis_revision/.Rproj.user/shared/notebooks/patch-chunk-names
- Byrne_Transcriptomics_16S_Analysis_revision/.Rproj.user/shared/notebooks/9E17DA29-Microbiome_analysis_FRESH_popn_transcriptomics_v5/
- Byrne_Transcriptomics_16S_Analysis_revision/.Rproj.user/shared/notebooks/9E17DA29-Microbiome_analysis_FRESH_popn_transcriptomics_v5/1/
- Byrne_Transcriptomics_16S_Analysis_revision/.Rproj.user/shared/notebooks/9E17DA29-Microbiome_analysis_FRESH_popn_transcriptomics_v5/1/s/
- Byrne_Transcriptomics_16S_Analysis_revision/.Rproj.user/shared/notebooks/9E17DA29-Microbiome_analysis_FRESH_popn_transcriptomics_v5/1/s/chunks.json
- Byrne_Transcriptomics_16S_Analysis_revision/.Rproj.user/shared/notebooks/9E17DA29-Microbiome_analysis_FRESH_popn_transcriptomics_v5/1/83726A84B6EC1C50/
- Byrne_Transcriptomics_16S_Analysis_revision/.Rproj.user/shared/notebooks/9E17DA29-Microbiome_analysis_FRESH_popn_transcriptomics_v5/1/83726A84B6EC1C50/chunks.json
- Byrne_Transcriptomics_16S_Analysis_revision/.Rproj.user/83726A84/
- Byrne_Transcriptomics_16S_Analysis_revision/.Rproj.user/83726A84/explorer-cache/
- Byrne_Transcriptomics_16S_Analysis_revision/.Rproj.user/83726A84/sources/
- Byrne_Transcriptomics_16S_Analysis_revision/.Rproj.user/83726A84/sources/prop/
- Byrne_Transcriptomics_16S_Analysis_revision/.Rproj.user/83726A84/sources/prop/7AABE1A4
- Byrne_Transcriptomics_16S_Analysis_revision/.Rproj.user/83726A84/sources/prop/INDEX
- Byrne_Transcriptomics_16S_Analysis_revision/.Rproj.user/83726A84/sources/s-B6EC1C50/
- Byrne_Transcriptomics_16S_Analysis_revision/.Rproj.user/83726A84/sources/s-B6EC1C50/D18935E2
- Byrne_Transcriptomics_16S_Analysis_revision/.Rproj.user/83726A84/sources/s-B6EC1C50/D18935E2-contents
- Byrne_Transcriptomics_16S_Analysis_revision/.Rproj.user/83726A84/sources/s-B6EC1C50/lock_file
- Byrne_Transcriptomics_16S_Analysis_revision/.Rproj.user/83726A84/profiles-cache/
- Byrne_Transcriptomics_16S_Analysis_revision/.Rproj.user/83726A84/ctx/
- Byrne_Transcriptomics_16S_Analysis_revision/.Rproj.user/83726A84/viewer-cache/
- Byrne_Transcriptomics_16S_Analysis_revision/.Rproj.user/83726A84/presentation/
