# Supplementary material for: Antigen Presenting Cells Link the Female Genital Tract Microbiome to Mucosal Inflammation, With Hormonal Contraception as an Additional Modulator of Inflammatory Signatures
Source: Front Cell Infect Microbiol. 2021 Sep 16;11:733619. doi: 10.3389/fcimb.2021.733619 (PMC8482842; doi:10.3389/fcimb.2021.733619)
Supplement: Supplementary file 2 [file DataSheet_2.zip › Byrne_Transcriptomics_16S_Analysis_revision/README_FRESH_transcriptomics_16S_BV_Analysis_revision.txt]

README file for analysis of 16S microbiota composition and BV status in Byrne et al manuscript on bulk transcriptomics analysis of bulk-sorted mucosal cell populations from cervical mucosa samples from FRESH. Contains information on code, analysis files, and directory structure to reproduce the analysis, as well as required dependencies. Additional details on the analysis and output files are contained within the R Markdown analysis file itself. These files include changes responsive to reviewer comments.


Directory contains the following files:
* FRESH_popn_sort_bulk_transcriptomics.Rproj
  - (R Project file to be opened in R Studio to perform analysis)
* Microbiome_analysis_FRESH_popn_transcriptomics_v4.Rmd
  - (R Markdown file containing analysis code)
* This README.txt file: README_FRESH_transcriptomics_16S_BV_Analysis.txt


Also contains the following subdirectories with their contents:

* ps_objects/FRESH_data, which contains the following file:
  + ps0_FRESH_16S_Bulk_pop_sort_RNASeq_2021_05_28_v2.RDS
    + Phyloseq object containing the requisite DADA2-processed 16S data with metadata including BV status and cervicotype

* Metadata, which contains the file:
  + FRESH_RNASeq_MasterSampleSheet_072618_MF_CGIDs_EHB190319_SampleSheet.txt
    + Contains the sample sheet with some metadata for the RNA-Seq samples used in the analysis


* Output, empty directory into which figures, tables, and other files are saved.

The dependencies for the analysis are as follows:

## R version 3.6.3 (2020-02-29)
## Platform: x86_64-apple-darwin15.6.0 (64-bit)
## Running under: macOS  10.16
## 
## Matrix products: default
## BLAS:   /Library/Frameworks/R.framework/Versions/3.6/Resources/lib/libRblas.0.dylib
## LAPACK: /Library/Frameworks/R.framework/Versions/3.6/Resources/lib/libRlapack.dylib
## 
## locale:
## [1] en_US.UTF-8/en_US.UTF-8/en_US.UTF-8/C/en_US.UTF-8/en_US.UTF-8
## 
## attached base packages:
## [1] stats     graphics  grDevices utils     datasets  methods   base     
## 
## other attached packages:
##  [1] cowplot_1.1.1   knitr_1.33      forcats_0.5.1   stringr_1.4.0  
##  [5] dplyr_1.0.6     purrr_0.3.4     readr_1.4.0     tidyr_1.1.3    
##  [9] tibble_3.1.2    ggplot2_3.3.3   tidyverse_1.3.1 phyloseq_1.30.0
## 
## loaded via a namespace (and not attached):
##  [1] nlme_3.1-152        fs_1.5.0            lubridate_1.7.10   
##  [4] progress_1.2.2      httr_1.4.2          tools_3.6.3        
##  [7] backports_1.2.1     bslib_0.2.5.1       utf8_1.2.1         
## [10] R6_2.5.0            vegan_2.5-7         DBI_1.1.1          
## [13] BiocGenerics_0.32.0 mgcv_1.8-36         colorspace_2.0-1   
## [16] permute_0.9-5       ade4_1.7-16         withr_2.4.2        
## [19] tidyselect_1.1.1    prettyunits_1.1.1   compiler_3.6.3     
## [22] cli_2.5.0           rvest_1.0.0         Biobase_2.46.0     
## [25] xml2_1.3.2          labeling_0.4.2      sass_0.4.0         
## [28] scales_1.1.1        digest_0.6.27       rmarkdown_2.8      
## [31] XVector_0.26.0      pkgconfig_2.0.3     htmltools_0.5.1.1  
## [34] highr_0.9           dbplyr_2.1.1        rlang_0.4.11       
## [37] readxl_1.3.1        rstudioapi_0.13     farver_2.1.0       
## [40] jquerylib_0.1.4     generics_0.1.0      jsonlite_1.7.2     
## [43] magrittr_2.0.1      biomformat_1.14.0   Matrix_1.3-4       
## [46] Rcpp_1.0.6          munsell_0.5.0       S4Vectors_0.24.4   
## [49] Rhdf5lib_1.8.0      fansi_0.5.0         ape_5.5            
## [52] lifecycle_1.0.0     stringi_1.6.2       yaml_2.2.1         
## [55] MASS_7.3-54         zlibbioc_1.32.0     rhdf5_2.30.1       
## [58] plyr_1.8.6          grid_3.6.3          parallel_3.6.3     
## [61] crayon_1.4.1        lattice_0.20-44     Biostrings_2.54.0  
## [64] haven_2.4.1         splines_3.6.3       multtest_2.42.0    
## [67] hms_1.1.0           pillar_1.6.1        igraph_1.2.6       
## [70] reshape2_1.4.4      codetools_0.2-18    stats4_3.6.3       
## [73] reprex_2.0.0        glue_1.4.2          evaluate_0.14      
## [76] data.table_1.13.6   modelr_0.1.8        vctrs_0.3.8        
## [79] foreach_1.5.1       cellranger_1.1.0    gtable_0.3.0       
## [82] assertthat_0.2.1    xfun_0.23           broom_0.7.7        
## [85] survival_3.2-11     iterators_1.0.13    IRanges_2.20.2     
## [88] cluster_2.1.2       ellipsis_0.3.2
