# Supplementary material for: Antigen Presenting Cells Link the Female Genital Tract Microbiome to Mucosal Inflammation, With Hormonal Contraception as an Additional Modulator of Inflammatory Signatures
Source: Front Cell Infect Microbiol. 2021 Sep 16;11:733619. doi: 10.3389/fcimb.2021.733619 (PMC8482842; doi:10.3389/fcimb.2021.733619)
Supplement: Supplementary file 2 [file DataSheet_2.zip › Byrne_Transcriptomics_16S_Analysis_revision/Microbiome_analysis_FRESH_popn_transcriptomics_v5.Rmd]

---
title: "Microbiome analysis for FRESH population bulk sort transcriptomics, v5"
author: "Seth M. Bloom"
date: "8/15/2021"
output:
  html_document: default
  pdf_document: default
  word_document: default
---

## Summary  
  
This script explores 16S data and cervicotype (CT) assignments associated with FRESH bulk RNA-Seq sample analysis by Elizabeth Byrne, Mara Farcasanu, Seth M. Bloom, et al.  

This is version 5 because it incorporates modifications responsive to reviewer comments upon manuscript submission related to figure formatting.  
  
## Load packages  
  

```{r load-packages, echo=FALSE, message=FALSE}
library(phyloseq)
packageVersion("phyloseq")
library(tidyverse)
packageVersion("tidyverse")
library(knitr)
packageVersion("knitr")
library(cowplot)
packageVersion("cowplot")
```
  
```{r global-theme-settings, echo=FALSE}
knitr::opts_chunk$set(fig.width=8, fig.height=8)

# Set global theming
theme_set(theme_bw(base_size = 9,
                   base_family = "Helvetica"))
```
  
### Load 16S Data  
  
Working directory is:  
`r getwd()`  
  

```{r load-16S-data, echo=FALSE}
f_ps0.raw <- "ps_objects/ps0_FRESH_16S_Bulk_pop_sort_RNASeq_2021_05_28_v2.RDS"
f_ps0.raw

ps0.raw <- readRDS(f_ps0.raw)

ps0.raw
```
  
  
## Load RNA-Seq sample sheet and identify unique subject/sample dates  
  

```{r load-RNA-Seq-sample-data-and-cytokine-data, echo=FALSE, message=FALSE}
#Load sample data
f_sample_sheet <- "Metadata/FRESH_RNASeq_MasterSampleSheet_072618_MF_CGIDs_EHB190319_SampleSheet.txt"
f_sample_sheet

sample_sheet <- readr::read_tsv(f_sample_sheet)
```


```{r identify-unique-RNA-Seq-sample-dates-from-sample-sheet, echo=FALSE}
#Filter to distinct, non-NA Subject_ID, VisitCode, Collection_Date combinations
samples_distinct <- sample_sheet %>%
  dplyr::distinct(Subject_ID = PID,
                  VisitCode = Timepoint,
                  Collection_Date = Date) %>%
  dplyr::filter(!is.na(Subject_ID))
```


  
## Identify and review matching FGT 16S sample sequence IDs  
  
**NOTE:** Some samples were sequenced multiple times for various technical or other reasons.  
  
  
```{r extract-metadata-and-filter-to-samples-of-interest, echo=FALSE}
#Extract metadata from comprehensive phyloseq object of FRESH V4 16S data
meta.all <- sample_data(ps0.raw) %>% 
  data.frame(stringsAsFactors = FALSE) %>% 
  tibble::rownames_to_column("Seq_ID")
```
  
There are `r nrow(samples_distinct)` unique samples in the RNA-Seq data sample sheet, and `r nrow(meta.all)` unique sequence IDs of matching FGT 16S data.  
  
Are there any RNA-Seq samples without at least one matching set of 16S sequence data?  
  
```{r any-RNASeq-samples-missing-16S-data, echo=FALSE}
samples_distinct %>% 
  dplyr::anti_join(meta.all,
                   by = c("Subject_ID",
                          "Collection_Date",
                          "VisitCode")) %>% 
  nrow() > 0
```
  
Are there any 16S samples without at least one matching set of RNA-Seq data?  
  
```{r any-16S-data-samples-missing-RNASeq-data, echo=FALSE}
meta.all %>% 
  dplyr::anti_join(samples_distinct,
                   by = c("Subject_ID",
                          "Collection_Date",
                          "VisitCode")) %>% 
  nrow() > 0
```
  
## Review basic samples statistics  
  

```{r review-basic-sample-statistics, echo=FALSE}
meta.all %>% 
  dplyr::count(Sequence_Date, Researcher, Sample_Type,
               name = "Number of Samples") %>% 
  knitr::kable(caption = "Summary of samples by researcher and sample type")

meta.all %>% 
  dplyr::count(Cervicotype = CT_ASV_calc,
               name = "Number of Samples") %>% 
  knitr::kable(caption = "Summary of samples by cervicotype")

meta.all %>% 
  dplyr::count(`BV Status (Nugent)` = BV_Interpretation,
               name = "Number of Samples") %>% 
  knitr::kable(caption = "Summary of samples by BV status")

CT_v_BV_summary <- meta.all %>% 
  dplyr::select(Cervicotype = CT_ASV_calc,
                BV_Interpretation) %>% 
  count(Cervicotype,
        BV_Interpretation,
        name = "Number of Samples") %>% 
  dplyr::arrange(BV_Interpretation) %>% 
  dplyr::mutate(BV_Interpretation = coalesce(BV_Interpretation, "BV_Data_Missing"),
                BV_Interpretation = str_replace(BV_Interpretation, 
                                                "Intermediate", 
                                                "BV_Intermediate")) %>% 
  tidyr::pivot_wider(names_from = BV_Interpretation,
                     values_from = `Number of Samples`,
                     values_fill = 0) %>% 
  dplyr::arrange(Cervicotype)

CT_v_BV_summary %>% 
  knitr::kable(caption = "Summary of samples by Cervicotype and BV Status")
  
meta.all %>% 
  dplyr::count(Age,
               name = "Number of Participants") %>% 
  knitr::kable(caption = "Age Distribution")

meta.all$Age %>% 
  as.integer() %>% 
  quantile(probs = c(0, 0.25, 0.5, 0.75, 1)) %>% 
  round(digits = 0) %>% 
  tibble::enframe(name = "Quantile",
                  value = "Age (Years)") %>% 
  knitr::kable(caption = "Age Quantiles")

meta.all %>% 
  dplyr::select(Subject_ID,
                VisitCode,
                `Collection Date` = Collection_Date, 
                `Sample Type` = Sample_Type,
                Researcher,
                `Sequence Date` = Sequence_Date,
                CT = CT_ASV_calc,
                `BV Status` = BV_Interpretation,
                `Read Count` = Total_Count) %>% 
  knitr::kable(caption = "List of FGT 16S sequence information for each RNA-Seq sample")
```

### Pre-process 16S data  
  
Remove ASVs without taxonomy at "Class" level and extremely rare ASVs, filtering to retain only taxa with prevalence of at least 10 reads in at least 2 samples or an abundance of 50 reads within the entire cohort.  
  
```{r prune-NA-taxa-and-filter, echo=FALSE}
#Prune out taxa in ps0 that are NA at Class level
ps0.filt <- prune_taxa(!is.na(as.character(tax_table(ps0.raw)[, "Class"])),
                       ps0.raw)


#Filter to retain only taxa with prevalence of at least 10 reads
#in at least 2 samples or an abundance of 50 reads within the entire cohort
ps0.filt <- phyloseq::filter_taxa(ps0.filt,
                                  function(x) {
                                    ((sum(x >= 10) >= 2) |
                                       (sum(x) >= 50))
                                    },
                                  prune = TRUE)

#Review
ps0.filt
```
  
  
```{r review-ps0-read-counts-after-initial-filter, echo=FALSE}
#Plot 16S read counts
p.Readcount.box.by.CT <- ps0.filt %>% 
  phyloseq::sample_data() %>% 
  data.frame() %>% 
  tibble::rownames_to_column("Seq_ID") %>% 
  dplyr::left_join(phyloseq::sample_sums(ps0.filt) %>% 
                     tibble::enframe(name = "Seq_ID",
                                     value = "Filtered Read Count"),
                   by = "Seq_ID") %>% 
  ggplot(aes(x = CT_ASV_calc, y = `Filtered Read Count`)) +
  geom_boxplot(coef = 10) +
  geom_jitter(width = 0.15) +
  scale_y_log10(limits = c(1, NA),
                breaks = 10 ^ c(0:7),
                labels = scales::trans_format('log10',
                                              scales::math_format(10^.x))) +
  annotation_logticks(sides = "l") +
  labs(x = "Cervicotype") +
  theme(axis.text = element_text(size = 9),
        axis.title = element_text(size = 10, face = "bold"))

p.Readcount.box.by.CT
```
  
  

## Modify taxonomy for Genus-species combination  
  

```{r create-taxa-table-with-Genus-and-Gen_Spec-names, echo=FALSE}
#Extract ASV taxonomy table
ASV.tax.table <- ps0.filt %>% 
  tax_table() %>% 
  as.data.frame(stringsAsFactors = FALSE) %>% 
  tibble::rownames_to_column("ASV")

#Manually curate to assign species names to key ASVs
#There are two Prevotella species that cannot be easily classified
#and which are being denoted sp_1 and sp_2 here
ASV.tax.table.curated <- ASV.tax.table %>%
  dplyr::mutate(Species = case_when(
    ASV %in% c("GCAAGCGTTGTCCGGAATTATTGGGCGTAAAGCGCGCGCAGGCGGTCTCTTAAGTCCATCTTAGAAGTGCGGGGCTTAACCCCGTGAGGGGATGGAAACTGGGAGACTGGAGTATCGGAGAGGAAAGTGGAATTCCTAGTGTAGCGGTGAAATGCGTAGATATTAGGAAGAACACCGGTGGCGAAGGCGACTTTCTGGACGAAAACTGACGCTGAGGCGC",
               "GCAAGCGTTGTCCGGAATTATTGGGCGTAAAGCGCGCGCAGGCGGTCTCTTAAGTCCATCTTAGAAGTGCGGGGCTTAACCCCGTGATGGGATGGAAACTGGGAGACTGGAGTATCGGAGAGGAAAGTGGAATTCCTAGTGTAGCGGTGAAATGCGTAGATATTAGGAAGAACACCGGTGGCGAAGGCGACTTTCTGGACGAAAACTGACGCTGAGGCGC") ~ "micraerophilus",
    ASV == "TCAGGCGTTATCCGGATTTATTGGGTTTAAAGGGAGCGTAGGCTGTTTGTTAAGCGTGTTGTGAAATGTAAGAGCTCAACTTTTAGATTGCAGCGCGAACTGGCAGACTTGAGTGCGCACAACGTAGGCGGAATTCATGGTGTAGCGGTGAAATGCTTAGATATCATGACGAACTCCGATTGCGAAGGCAGCTTACGGGAGCGCAACTGACGCTAAAGCT" ~ "amnii",
    ASV == "CCGGGCGTTATCCGGATTTATTGGGTTTAAAGGGAGCGCAGGCCGCCCGATAAGCGTGTTGTGAAATGTACCGGCTCAACCGGTGAGTTGCAGCGCGAACTGTCAGGCTTGAGTGCACGGTAAGCAGGCGGAATTCATGGTGTAGCGGTGAAATGCTTAGATATCATGAGGAACTCCGATTGCGAAGGCAGCTTGCTGCAGTGCGACTGACGCTTAGGCT" ~ "sp_1",
    ASV == "CCAGGCGTTATCCGGATTTATTGGGTTTAAAGGGAGTGTAGGCTGTTAGATAAGCGTGTTGTGAAATATTCTAGCTTAACTAGAATCGTGCAGCGCGAACTGTTTAACTTGAGTTCGTTCAACGTAGGCGGAATTTATGGTGTAGCGGTGAAATGCTTAGATATCATAAAGAACTCCGATTGCGAAGGCAGCTTACGGGGTCGTAACTGACGCTAAAGCT" ~ "sp_2",
    TRUE ~ Species))

#Rename Genus and create column Gen_Spec (binomia name), and 
#create column Gen_Spec_Variant with unique numbering of Gen_Spec names by ASV
ASV.tax.table.names <- ASV.tax.table.curated %>%
  dplyr::mutate(
    Gen_Spec = case_when(
      Species == "BVAB2" ~ Species,
      is.na(Order) ~ paste0(Class, "_sp"),
      is.na(Family) ~ paste0(Order, "_sp"),
      is.na(Genus) ~ paste0(Family, "_sp"),
      is.na(Species) ~ paste0(Genus, "_sp"),
      TRUE ~ paste0(Genus, "_", Species)
    ),
    Gen_Spec = str_replace_all(Gen_Spec, " ", "_"),
    Genus = case_when(
      Genus == "BVAB2" ~ Genus,
      Genus == "Candidatus Lachnocurva" ~ "Candidatus_Lachnocurva_(BVAB1)",
      is.na(Order) ~ paste0(Class, "_gen"),
      is.na(Family) ~ paste0(Order, "_gen"),
      is.na(Genus) ~ paste0(Family, "_gen"),
      TRUE ~ Genus
    ),
    Genus = str_replace_all(Genus, " ", "_"),
    Family = case_when(
      is.na(Order) ~ paste0(Class, "_fam"),
      is.na(Family) ~ paste0(Order, "_fam"),
      TRUE ~ Family
    ),
    Family = str_replace_all(Family, " ", "_"),
    Order = case_when(
      is.na(Order) ~ paste0(Class, "_ord"),
      TRUE ~ Order
    ),
    Order = str_replace_all(Order, " ", "_")
  ) %>% 
  dplyr::select(ASV:Genus, Gen_Spec, Species) %>% 
  dplyr::group_by(Gen_Spec) %>% 
  dplyr::mutate(Gen_Spec_Variant = paste0(Gen_Spec, "_ASV", 
                                          str_pad(row_number(), 
                                                  width = 2,
                                                  pad = "0",
                                                  side = "left"))) %>% 
  dplyr::ungroup()
```


```{r extract-16S-metadata, echo=FALSE}
#Extract 16S ps0.filt metadata and add CT color-coding variable
meta.16S <- sample_data(ps0.filt) %>% 
  data.frame(stringsAsFactors = FALSE) %>% 
  tibble::rownames_to_column("Seq_ID") %>%
  dplyr::rename(Visit_Code = VisitCode,
                Cervicotype = CT_ASV_calc) %>% 
  dplyr::select(-Total_Count) %>% 
  dplyr::mutate(CT_Color = case_when(Cervicotype == "CT1" ~ "orange2",
                                     Cervicotype == "CT2" ~ "forestgreen",
                                     Cervicotype == "CT3" ~ "dodgerblue3",
                                     Cervicotype == "CT4" ~ "violetred4"))

```


```{r merge-Gen-Spec-taxonomy-to-phyloseq, echo=FALSE}
#Merge updated metadata and taxonomy data with Gen_Spec names
ps0.ASV.GenSpec <- phyloseq(meta.16S %>% 
                              tibble::column_to_rownames("Seq_ID") %>% 
                              phyloseq::sample_data(),
                            ASV.tax.table.names %>% 
                              dplyr::select(-c(Species, Gen_Spec_Variant)) %>% 
                              tibble::column_to_rownames("ASV") %>% 
                              as.matrix() %>% 
                              phyloseq::tax_table(),
                            otu_table(ps0.filt))

#Review
ps0.ASV.GenSpec
```
  
## Collapse ASVs on species-level  
  
Collapsing on species-level as determined by having the same Gen_Spec name. Then assign the name of the taxon in the OTU (species) count table as the Gen_Spec name rather than a DNA sequence name to make it human readable.
  
```{r tax-collapse-on-GenSpec, echo=FALSE}
#Collapse on Gen_Spec
ps0.GenSpec <- tax_glom(ps0.ASV.GenSpec,
                        taxrank = "Gen_Spec",
                        NArm = TRUE)

ps0.GenSpec

#Replace taxa_names (which are ASV DNA sequences) with Gen_Spec name
taxa_names(ps0.GenSpec) <- ps0.GenSpec %>% 
  phyloseq::tax_table() %>% 
  as.data.frame(stringsAsFactors = FALSE) %>% 
  tibble::rownames_to_column("ASV") %>% 
  dplyr::pull(Gen_Spec)
```
  
## Relative abundance plot  

```{r transform-data-to-relative-abundance-and-extract-ra-data, echo=FALSE}
#Transform to relative abundance
ps0.GenSpec.ra <- transform_sample_counts(ps0.GenSpec,
                                          function(x) x / sum(x))

#Extract Species RA table and pivot to long form
Species.ra.table.long <- ps0.GenSpec.ra %>% 
  phyloseq::otu_table() %>% 
  as.data.frame() %>% 
  tibble::rownames_to_column("Seq_ID") %>% 
  tidyr::pivot_longer(cols = -Seq_ID,
                      names_to = "Species",
                      values_to = "Rel_Abund")
```


```{r merge-taxonomy-and-count-data-and-tax-collapse, echo=FALSE}
#Join relevant metadata to Species relative abundance table (long)
Species.abund.CT.long <- meta.16S %>% 
  dplyr::left_join(Species.ra.table.long,
                   by = "Seq_ID")

#Calculate cohort-level stats for cumulative relative abundance and prevalence
Species.abund.CT.long.sumstats <- Species.abund.CT.long %>% 
  dplyr::group_by(Species) %>% 
  dplyr::mutate(Cohort_RA = sum(Rel_Abund) / n()) %>% 
  dplyr::ungroup()
```


```{r prepare-data-for-species-relative-abundance-plot, echo=FALSE}
#Review cohort stats for most abundant species
Species.abund.CT.long.sumstats %>% 
  dplyr::distinct(Species, 
                  `Cumulative Relative Abundance Within Cohort` = Cohort_RA) %>% 
  dplyr::arrange(desc(`Cumulative Relative Abundance Within Cohort`)) %>% 
  dplyr::mutate(Species = str_replace_all(Species, "_", " ")) %>% 
  head(n = 30) %>% 
  knitr::kable(caption = "Cohort abundance of abundant species")

#Collapse key taxa to genus level for relative abundance plot
Taxon.ra.table.long <- Species.ra.table.long %>% 
  dplyr::mutate(Taxon = case_when(str_detect(Species, "Gardnerella") ~ "Gardnerella",
                                  str_detect(Species, "Prevotella") ~ "Prevotella",
                                  str_detect(Species, "Atopobium") ~ "Atopobium",
                                  str_detect(Species, "Veillonella") ~ "Veillonella",
                                  str_detect(Species, "Megasphaera") ~ "Megasphaera",
                                  str_detect(Species, "Peptoniphilus") ~ "Peptoniphilus",
                                  str_detect(Species, "Peptostreptococcus") ~ "Peptostreptococcus",
                                  str_detect(Species, "Anaerococcus") ~ "Anaerococcus",
                                  str_detect(Species, "Parvimonas") ~ "Parvimonas",
                                  str_detect(Species, "Dialister") ~ "Dialister",
                                  str_detect(Species, "Corynebacterium") ~ "Corynebacterium",
                                  str_detect(Species, "^Mycoplasma") ~ "Mycoplasma",
                                  str_detect(Species, "Clostridiales") ~ "Clostridiales",
                                  str_detect(Species, "Fusobacterium") ~ "Fusobacterium",
                                  str_detect(Species, "Streptococcus") ~ "Streptococcus",
                                  str_detect(Species, "Mobiluncus") ~ "Mobiluncus",
                                  str_detect(Species, "Gemella") ~ "Gemella",
                                  TRUE ~ Species)) %>% 
  dplyr::group_by(Seq_ID, Taxon) %>% 
  dplyr::summarise(Rel_Abund = sum(Rel_Abund)) %>% 
  dplyr::ungroup()

#Calculate cohort summary statistics for collapsed taxa
Taxon.ra.table.long.sumstats <- Taxon.ra.table.long %>% 
  dplyr::group_by(Taxon) %>% 
  dplyr::mutate(Cohort_RA = sum(Rel_Abund) / n()) %>% 
  dplyr::ungroup()

#Join 16S collapsed taxon summary stats to 16S metadata
Taxon.abund.CT.long.sumstats <- meta.16S %>% 
  dplyr::left_join(Taxon.ra.table.long.sumstats,
                   by = "Seq_ID")

#Review cohort stats for most abundant taxa after collapsing
Taxon.abund.CT.long.sumstats %>% 
  dplyr::distinct(Taxon, 
                  `Cumulative Relative Abundance Within Cohort` = Cohort_RA) %>% 
  dplyr::arrange(desc(`Cumulative Relative Abundance Within Cohort`)) %>% 
  dplyr::mutate(Taxon = str_replace_all(Taxon, "_", " ")) %>% 
  head(n = 30) %>% 
  knitr::kable(caption = "Cohort abundance of dominant collapsed taxa")

Taxcollapse.abund.CT.long <- Taxon.abund.CT.long.sumstats %>% 
  dplyr::arrange(desc(Cohort_RA), Seq_ID) %>% 
  dplyr::mutate(Taxon = str_replace_all(Taxon, "_", " "),
                Taxon = fct_inorder(Taxon)) %>% 
  dplyr::group_by(Taxon) %>% 
  dplyr::mutate(TaxRank = cur_group_id()) %>% 
  dplyr::ungroup() %>% 
  dplyr::mutate(Taxon_Collapse = case_when(TaxRank > 17 ~ "Other",
                                         TRUE ~ as.character(Taxon)),
                Taxon_Collapse = fct_inorder(Taxon_Collapse),
                Taxon_Collapse = fct_relevel(Taxon_Collapse,
                                           "Lactobacillus crispatus",
                                           "Lactobacillus iners",
                                           "Gardnerella",
                                           "Prevotella")) %>% 
  dplyr::group_by(Seq_ID, Subject_ID, Collection_Date, Visit_Code,
                  Timepoint, Cervicotype, BV_Interpretation,
                  CT_Color, Taxon_Collapse) %>% 
  dplyr::summarise(Rel_Abund = sum(Rel_Abund),
                   Cohort_RA = sum(Cohort_RA)) %>% 
  dplyr::ungroup()

#Review taxa for relative abundance plot
Taxcollapse.abund.CT.long %>% 
  dplyr::group_by(Taxon_Collapse) %>% 
  dplyr::summarise(`Cumulative Relative Abundance Within Cohort` = sum(Rel_Abund) / n()) %>% 
  dplyr::ungroup() %>% 
  dplyr::arrange(desc(`Cumulative Relative Abundance Within Cohort`)) %>% 
  dplyr::mutate(Taxon_Collapse = fct_relevel(Taxon_Collapse, "Other", after = Inf)) %>% 
  dplyr::arrange(Taxon_Collapse) %>% 
  dplyr::rename(Taxon = Taxon_Collapse) %>% 
  knitr::kable(caption = "Cohort abundance and prevalence of collapsed taxa to plot")
```


```{r arrange-sample-variables-for-species-relative-abundance-plot, echo=FALSE}
#Widen data to perform calculations needed to arrange samples for plotting
Taxcollapse.abund.CT.wide <- Taxcollapse.abund.CT.long %>% 
  dplyr::arrange(Cervicotype, desc(Rel_Abund)) %>% 
  dplyr::select(-Cohort_RA) %>% 
  tidyr::pivot_wider(names_from = Taxon_Collapse,
                     values_from = Rel_Abund)

#Arrange samples for plotting, by descending summed 
#L. crispatus and L. iners genus relative abundance for all CTs 
#Calculate number of samples per CT, and remove unneeded final columns
Taxcollapse.abund.CT.samp.order.wide <- Taxcollapse.abund.CT.wide %>% 
  dplyr::mutate(Lact_Sum = `Lactobacillus crispatus` + `Lactobacillus iners`) %>% 
  dplyr::arrange(Cervicotype, desc(Lact_Sum)) %>% 
  dplyr::mutate(Seq_ID = fct_inorder(Seq_ID)) %>% 
  dplyr::group_by(Cervicotype) %>% 
  dplyr::mutate(Samps_per_CT = n()) %>% 
  dplyr::ungroup() %>% 
  dplyr::select(-Lact_Sum) %>% 
  dplyr::select(Seq_ID, Cervicotype, BV_Interpretation, starts_with("Samps"), everything())

#pivot data back to long form with factored sample IDs
Taxcollapse.abund.CT.samp.order.long <- Taxcollapse.abund.CT.samp.order.wide %>% 
  tidyr::pivot_longer(-c(Seq_ID:CT_Color, starts_with("Samps")),
                      names_to = "Taxon_Collapse",
                      values_to = "Rel_Abund")

#Arrange and factor taxa in desired order for plotting
Taxcollapse.abund.CT.long.sumstats.fct <- Taxcollapse.abund.CT.samp.order.long %>% 
  dplyr::group_by(Taxon_Collapse) %>%
  dplyr::mutate(Cohort_RA = sum(Rel_Abund) / n()) %>%
  dplyr::ungroup() %>% 
  dplyr::arrange(desc(Cohort_RA)) %>% 
  dplyr::mutate(Taxon_Collapse = str_replace_all(Taxon_Collapse, "_", " "),
                Taxon_Collapse = str_replace(Taxon_Collapse, "ndidatus", "."),
                Taxon_Collapse = fct_inorder(Taxon_Collapse),
                Taxon_Collapse = fct_relevel(Taxon_Collapse,
                                             "Lactobacillus crispatus",
                                             "Lactobacillus iners",
                                             "Gardnerella",
                                             "Prevotella"),
                Taxon_Collapse = fct_relevel(Taxon_Collapse,
                                             "Other",
                                             after = Inf))
```


### Panel A: Relative abundance stacked bar plot.  
  

```{r taxon-relative-abundance-plot, echo=FALSE}
#Relative abundance bar plot
p.tax.ra.bar <- Taxcollapse.abund.CT.long.sumstats.fct %>%
  dplyr::rename(`BV Status` = BV_Interpretation) %>% 
  dplyr::mutate(Facet_labels = paste0(Cervicotype, "\n(n=", Samps_per_CT, ")"),
                `BV Status` = str_replace(`BV Status`, "_", " "),
                `BV Status` = coalesce(`BV Status`, "No Data"),
                `BV Status` = factor(`BV Status`,
                                     levels = c("No BV",
                                                "Intermediate",
                                                "BV",
                                                "No Data"))) %>%
  ggplot(aes(x = Seq_ID, y = Rel_Abund, fill = Taxon_Collapse)) +
  geom_col(position = position_fill(reverse = TRUE), width = 1) +
  scale_y_continuous(labels = scales::percent_format()) +
  scale_fill_manual(values = c("orange2",
                               "forestgreen",
                               "dodgerblue3",
                               "violetred4",
                               "#4FC3F7",
                               "burlywood2",
                               "#9FA8DA",
                               "tomato",
                               "lightskyblue3",
                               "#FDD835",
                               "maroon3",
                               "plum1",
                               "darkolivegreen3",
                               "#004D40",
                               "#CD93D8",
                               "slateblue3",
                               "snow3",
                               "grey48")) +
  labs(x = "Participant",
       y = "Relative Abundance") +
  geom_rug(aes(color = `BV Status`),
           size = 1.75,
           sides = "b") +
  scale_color_manual(values = c("blue3",
                                "yellow2",
                                "red2",
                                "grey")) +
  guides(fill = guide_legend(keyheight = 0.65,
                             title = NULL,
                             label.theme = element_text(face = "italic",
                                                        size = 7),
                             order = 1),
         color = guide_legend(keyheight = 0.55,
                              title.hjust = 0.5,
                              label.theme = element_text(size = 7),
                              order = 2)) +
  theme(panel.spacing.x = unit(0.2, "line"),
        axis.ticks = element_blank(),
        axis.text.x = element_blank(),
        panel.grid = element_blank(),
        legend.title = element_text(size = 8,
                                    face = "bold"),
        # legend.text = element_text(face = "italic", size = 7),
        axis.text.y = element_text(size = 7, color = "black"),
        axis.title = element_text(size = 8, face = "bold"),
        strip.text = element_text(size = 8, face = "bold")) +
  facet_grid(~Facet_labels, scales = "free_x", space = "free_x")

p.tax.ra.bar
```
  
  

### Plot principle coordinate analysis (PCoA) ordinations after collapsing to species level  
  
```{r calculate-bray-curtis, echo=FALSE}
#Set seed for reproducibility
set.seed(100)

# Bray-Curtis
out.filt.renamed.bc.log <- phyloseq::ordinate(ps0.GenSpec,
                                              method = "MDS",
                                              distance = "bray")
```


```{r PCoA-of-GenSpec-glom-manual, echo=FALSE}
PCoAxes_titles_to_plot <- out.filt.renamed.bc.log$values %>% 
  tibble::rownames_to_column("Coordinate") %>% 
  dplyr::mutate(Coordinate = paste0("PCo ", Coordinate),
                Coordinate = fct_inorder(Coordinate)) %>% 
  dplyr::select(Coordinate, Variation_Explained = Relative_eig) %>% 
  dplyr::arrange(desc(Variation_Explained)) %>% 
  dplyr::mutate(Variation_Percent = Variation_Explained * 100,
                Variation_Percent = round(Variation_Percent, digits = 1),
                Axis_Label = paste0(Coordinate, " (", Variation_Percent, "%)"))

PCoAxes_titles_to_plot %>% 
  head() %>% 
  knitr::kable(caption = "Principal Coordinate Variation Explained")

PCo12_coords <- out.filt.renamed.bc.log$vectors %>% 
  as.data.frame() %>% 
  tibble::rownames_to_column("Seq_ID") %>% 
  dplyr::select(Seq_ID:`Axis.2`) %>% 
  dplyr::left_join(meta.16S,
                   by = "Seq_ID")

p.PCoA.Gen_Spec.bray.CT.color <- PCo12_coords %>% 
  ggplot(aes(x = Axis.1, y = Axis.2, 
             color = Cervicotype,
             fill = Cervicotype,
             shape = Cervicotype)) + 
  geom_point(size = 1.5) +
  scale_color_manual(values = c("orange2",
                                "forestgreen",
                                "dodgerblue3",
                                "violetred4")) +
  scale_fill_manual(values = c("orange2",
                                "forestgreen",
                                "dodgerblue3",
                                "violetred4")) +
  scale_shape_manual(values = c(23, 21, 22, 24)) +
  labs(x = PCoAxes_titles_to_plot$Axis_Label[1],
       y = PCoAxes_titles_to_plot$Axis_Label[2]) +
  guides(colour = guide_legend(title.position="top", 
                               title.hjust = 0.5,
                               keywidth = 0.7)) +
  coord_fixed(ratio = PCoAxes_titles_to_plot$Variation_Explained[2] / PCoAxes_titles_to_plot$Variation_Explained[1]) +
  theme(axis.text = element_text(size = 7, color = "black"),
        axis.title = element_text(size = 8, face = "bold"),
        legend.text = element_text(size = 7),
        legend.title = element_text(size = 8, face = "bold"),
        legend.background = element_rect(color = "black", 
                                         size = 0.25, 
                                         linetype = "solid"),
        panel.grid = element_blank(),
        legend.direction = "horizontal",
        # legend.position = "bottom",
        legend.position = c(0.69, 0.87))

p.PCoA.Gen_Spec.bray.CT.color
```
  
  
## Create combined figure  
  

```{r merge-figures, echo=FALSE}
#Merge figures
# p.microbiome.figures <- cowplot::plot_grid(p.tax.ra.bar,
#                                            p.PCoA.Gen_Spec.bray.CT.color,
#                                            rel_widths = c(1, 0.6),
#                                            scale = 0.95,
#                                            labels = c("A", "B"),
#                                            nrow = 1)


p.microbiome.figures <- cowplot::plot_grid(p.tax.ra.bar,
                                           plot_grid(
                                             p.PCoA.Gen_Spec.bray.CT.color,
                                             NULL,
                                             nrow = 1,
                                             rel_widths = c(1, 0.25)),
                                           rel_heights = c(1, 0.9),
                                           align = "h",
                                           axis = "l",
                                           scale = 0.95,
                                           labels = c("A", "B"),
                                           ncol = 1)

p.microbiome.figures
```
  
## Save metadata with CTs to file  
  
  
```{r save-CTs, echo=FALSE}
f_meta.16S <- "Metadata/FRESH_popn_RNASeq_16S_metadata_CTs_Nugent.txt" 
f_meta.16S

readr::write_tsv(meta.16S %>% 
                   dplyr::select(-c(CT_Notes, CT_Color)),
                 f_meta.16S)
```
  
   
## Save figure and supplementary material  
  
```{r define-output-path, echo=FALSE}
path_output <- "Output"
```
  
Writing figure and supplementary tables to subdirectory `r path_output`
  
__Saving figure:__  
  

```{r save-figure, echo=FALSE}
###File name to save
f_p.microbiome.figures <- "FGT_transcriptomics_16S_plots_v3.pdf"
f_p.microbiome.figures

### Write to file
cowplot::ggsave2(filename = f_p.microbiome.figures,
                 plot = p.microbiome.figures,
                 path = path_output,
                 width = 5.5,
                 height = 6.5)
```
  
__Supplementary tables:__  
  
*  Taxonomy table for ASVs, including species binomial names
*  Count table of ASVs per sample
*  Count table of species per sample
*  Table of CT and Nugent interpretation results  
   
  
```{r save-tables, echo=FALSE}
f_ASV.tax.table.names <- "FGT_transcriptomics_16S_ASV_tax_table_v1.txt"
f_ASV.tax.table.names

f_ASV.cts <- "FGT_transcriptomics_16S_ASV_counts_v1.txt"
f_ASV.cts

f_GenSpec.cts <- "FGT_transcriptomics_16S_GenSpec_counts_v1.txt"
f_GenSpec.cts

f_CT_v_BV_summary <- "FGT_transcriptomics_CT_Nugent_tally.txt"
f_CT_v_BV_summary

readr::write_tsv(ASV.tax.table.names %>% 
                   dplyr::select(-Gen_Spec_Variant),
                 file.path(path_output, f_ASV.tax.table.names))

readr::write_tsv(ps0.ASV.GenSpec %>% 
                   otu_table() %>% 
                   t() %>% 
                   as.data.frame() %>% 
                   tibble::rownames_to_column("ASV"),
                 file.path(path_output, f_ASV.cts))

readr::write_tsv(ps0.GenSpec %>% 
                   otu_table() %>% 
                   t() %>% 
                   as.data.frame() %>% 
                   tibble::rownames_to_column("Species"),
                 file.path(path_output, f_GenSpec.cts))

readr::write_tsv(CT_v_BV_summary,
                 file.path(path_output, f_CT_v_BV_summary))
```


## Session information  
  
```{r session-info, echo=FALSE}
sessionInfo()
```
