# Supplementary material for: Antigen Presenting Cells Link the Female Genital Tract Microbiome to Mucosal Inflammation, With Hormonal Contraception as an Additional Modulator of Inflammatory Signatures
Source: Front Cell Infect Microbiol. 2021 Sep 16;11:733619. doi: 10.3389/fcimb.2021.733619 (PMC8482842; doi:10.3389/fcimb.2021.733619)
Supplement: Supplementary file 2 [file DataSheet_2.zip › Byrne_Transcriptomics_16S_Analysis_revision/Metadata/FRESH_RNASeq_MasterSampleSheet_072618_MF_CGIDs_EHB190319_SampleSheet.txt]

GroupID	PID	Timepoint	Date	CT	STI	Cell_Type	Cell_Count	RINe	pg_uL	Notes	WorkUp	Sequenced	Primer_Plate	Index_Primer	i7_index_sequence	i5_index_sequence	N700_primer	N500_primer
rA1	127-33-1000-738	1-006-0	2015-11-10	2	not detected	Epithelial	7158	8.4	1720	9-cycle Nextera	Dec	Dec-17	R1C1	N700_BC5 N500_BC05	AAGTAGAG	AAGGATGT	CAAGCAGAAGACGGCATACGAGATAAGTAGAGGTCTCGTGGGCTCGGAGATGT	AATGATACGGCGACCACCGAGATCTACACAAGGATGTTCGTCGGCAGCGTCAGATGTG
rA2	127-33-1000-738	1-006-0	2015-11-10	2	not detected	APC	7821	8.7	1980	9-cycle Nextera	Dec	Dec-17	R1C1	N700_BC6 N500_BC06	TTATATCT	TTACGCAC	CAAGCAGAAGACGGCATACGAGATTTATATCTGTCTCGTGGGCTCGGAGATGT	AATGATACGGCGACCACCGAGATCTACACTTACGCACTCGTCGGCAGCGTCAGATGTG
rA3	127-33-1000-738	1-006-0	2015-11-10	2	not detected	CD4	1431	6	330	9-cycle Nextera	Dec	Dec-17	R1C1	N700_BC7 N500_BC07	ACACGATC	AATGTTCT	CAAGCAGAAGACGGCATACGAGATACACGATCGTCTCGTGGGCTCGGAGATGT	AATGATACGGCGACCACCGAGATCTACACAATGTTCTTCGTCGGCAGCGTCAGATGTG
rA4	127-33-1000-738	1-006-0	2015-11-10	2	not detected	Neutrophil	34541	6.5	978	9-cycle Nextera	Dec	Dec-17	R1C1	N700_BC8 N500_BC08	TTAATCAG	TGTCGGAT	CAAGCAGAAGACGGCATACGAGATTTAATCAGGTCTCGTGGGCTCGGAGATGT	AATGATACGGCGACCACCGAGATCTACACTGTCGGATTCGTCGGCAGCGTCAGATGTG
rB1	127-33-1027-755	1-030-0	2016-05-23	2	not detected	Epithelial	14394	3.1	290		April	Apr-18	R1C3	N700_BC1_N500_BC17	AACGCATT	AGGTAAGG	CAAGCAGAAGACGGCATACGAGATAACGCATTGTCTCGTGGGCTCGGAGATGT	AATGATACGGCGACCACCGAGATCTACACAGGTAAGGTCGTCGGCAGCGTCAGATGTG
rB2	127-33-1027-755	1-030-0	2016-05-23	2	not detected	APC	11879	7.5	721		April	Apr-18	R1C3	N700_BC1_N500_BC18	AACGCATT	TCGCTAGA	CAAGCAGAAGACGGCATACGAGATAACGCATTGTCTCGTGGGCTCGGAGATGT	AATGATACGGCGACCACCGAGATCTACACTCGCTAGATCGTCGGCAGCGTCAGATGTG
rB3	127-33-1027-755	1-030-0	2016-05-23	2	not detected	CD4	2029	2.9	279		April	Apr-18	R1C3	N700_BC1_N500_BC19	AACGCATT	AGGTGCGA	CAAGCAGAAGACGGCATACGAGATAACGCATTGTCTCGTGGGCTCGGAGATGT	AATGATACGGCGACCACCGAGATCTACACAGGTGCGATCGTCGGCAGCGTCAGATGTG
rB4	127-33-1027-755	1-030-0	2016-05-23	2	not detected	Neutrophil	24006	5.4	414		April	Apr-18	R1C3	N700_BC1_N500_BC20	AACGCATT	TCCTTGGT	CAAGCAGAAGACGGCATACGAGATAACGCATTGTCTCGTGGGCTCGGAGATGT	AATGATACGGCGACCACCGAGATCTACACTCCTTGGTTCGTCGGCAGCGTCAGATGTG
rC1	127-33-1018-752	1-029-5	2016-05-19	1	not detected	Epithelial	5721	2.4	258		April	Apr-18	R1C3	N700_BC7_N500_BC21	ACACGATC	AGTTGCTT	CAAGCAGAAGACGGCATACGAGATACACGATCGTCTCGTGGGCTCGGAGATGT	AATGATACGGCGACCACCGAGATCTACACAGTTGCTTTCGTCGGCAGCGTCAGATGTG
rC2	127-33-1018-752	1-029-5	2016-05-19	1	not detected	APC	12499	2	414		April	Apr-18	R1C3	N700_BC7_N500_BC22	ACACGATC	TATCTGCC	CAAGCAGAAGACGGCATACGAGATACACGATCGTCTCGTGGGCTCGGAGATGT	AATGATACGGCGACCACCGAGATCTACACTATCTGCCTCGTCGGCAGCGTCAGATGTG
rC4	127-33-1018-752	1-029-5	2016-05-19	1	not detected	Neutrophil	11293	2.2	317		April	Apr-18	R1C3	N700_BC7_N500_BC23	ACACGATC	ATTATCAA	CAAGCAGAAGACGGCATACGAGATACACGATCGTCTCGTGGGCTCGGAGATGT	AATGATACGGCGACCACCGAGATCTACACATTATCAATCGTCGGCAGCGTCAGATGTG
rD1	127-33-1042-771	1-030-0	2016-05-23	1	not detected	Epithelial	4381	3.2	278		April	Apr-18	R1C3	N700_BC1_N500_BC21	AACGCATT	AGTTGCTT	CAAGCAGAAGACGGCATACGAGATAACGCATTGTCTCGTGGGCTCGGAGATGT	AATGATACGGCGACCACCGAGATCTACACAGTTGCTTTCGTCGGCAGCGTCAGATGTG
rD2	127-33-1042-771	1-030-0	2016-05-23	1	not detected	APC	1240	7.2	448		April	Apr-18	R1C3	N700_BC1_N500_BC22	AACGCATT	TATCTGCC	CAAGCAGAAGACGGCATACGAGATAACGCATTGTCTCGTGGGCTCGGAGATGT	AATGATACGGCGACCACCGAGATCTACACTATCTGCCTCGTCGGCAGCGTCAGATGTG
rD3	127-33-1042-771	1-030-0	2016-05-23	1	not detected	CD4	3065	5.9	388		April	Apr-18	R1C3	N700_BC1_N500_BC23	AACGCATT	ATTATCAA	CAAGCAGAAGACGGCATACGAGATAACGCATTGTCTCGTGGGCTCGGAGATGT	AATGATACGGCGACCACCGAGATCTACACATTATCAATCGTCGGCAGCGTCAGATGTG
rD4	127-33-1042-771	1-030-0	2016-05-23	1	not detected	Neutrophil	7381	3	276		April	Apr-18	R1C3	N700_BC1_N500_BC24	AACGCATT	TACTTAGC	CAAGCAGAAGACGGCATACGAGATAACGCATTGTCTCGTGGGCTCGGAGATGT	AATGATACGGCGACCACCGAGATCTACACTACTTAGCTCGTCGGCAGCGTCAGATGTG
rE1	127-33-0946-689	1-007-0	2015-10-05	4	not detected	Epithelial	7641	5.2	1710		April	Apr-18	R1C3	N700_BC2_N500_BC17	TTGTCTAT	AGGTAAGG	CAAGCAGAAGACGGCATACGAGATTTGTCTATGTCTCGTGGGCTCGGAGATGT	AATGATACGGCGACCACCGAGATCTACACAGGTAAGGTCGTCGGCAGCGTCAGATGTG
rE2	127-33-0946-689	1-007-0	2015-10-05	4	not detected	APC	5852	5.6	1560		April	Apr-18	R1C3	N700_BC2_N500_BC18	TTGTCTAT	TCGCTAGA	CAAGCAGAAGACGGCATACGAGATTTGTCTATGTCTCGTGGGCTCGGAGATGT	AATGATACGGCGACCACCGAGATCTACACTCGCTAGATCGTCGGCAGCGTCAGATGTG
rE3	127-33-0946-689	1-007-0	2015-10-05	4	not detected	CD4	2564	4	455		April	Apr-18	R1C3	N700_BC2_N500_BC19	TTGTCTAT	AGGTGCGA	CAAGCAGAAGACGGCATACGAGATTTGTCTATGTCTCGTGGGCTCGGAGATGT	AATGATACGGCGACCACCGAGATCTACACAGGTGCGATCGTCGGCAGCGTCAGATGTG
rE4	127-33-0946-689	1-007-0	2015-10-05	4	not detected	Neutrophil	50000	7	1780		April	Apr-18	R1C3	N700_BC2_N500_BC20	TTGTCTAT	TCCTTGGT	CAAGCAGAAGACGGCATACGAGATTTGTCTATGTCTCGTGGGCTCGGAGATGT	AATGATACGGCGACCACCGAGATCTACACTCCTTGGTTCGTCGGCAGCGTCAGATGTG
rF1	127-33-1183-865	1-006-0	2016-05-17	4	not detected	Epithelial	2227	3	277		April	Apr-18	R1C3	N700_BC2_N500_BC21	TTGTCTAT	AGTTGCTT	CAAGCAGAAGACGGCATACGAGATTTGTCTATGTCTCGTGGGCTCGGAGATGT	AATGATACGGCGACCACCGAGATCTACACAGTTGCTTTCGTCGGCAGCGTCAGATGTG
rF2	127-33-1183-865	1-006-0	2016-05-17	4	not detected	APC	4872	8.6	851		April	Apr-18	R1C3	N700_BC2_N500_BC22	TTGTCTAT	TATCTGCC	CAAGCAGAAGACGGCATACGAGATTTGTCTATGTCTCGTGGGCTCGGAGATGT	AATGATACGGCGACCACCGAGATCTACACTATCTGCCTCGTCGGCAGCGTCAGATGTG
rF3	127-33-1183-865	1-006-0	2016-05-17	4	not detected	CD4	1670	7	524		April	Apr-18	R1C3	N700_BC2_N500_BC23	TTGTCTAT	ATTATCAA	CAAGCAGAAGACGGCATACGAGATTTGTCTATGTCTCGTGGGCTCGGAGATGT	AATGATACGGCGACCACCGAGATCTACACATTATCAATCGTCGGCAGCGTCAGATGTG
rF4	127-33-1183-865	1-006-0	2016-05-17	4	not detected	Neutrophil	50000	7.7	3120		April	Apr-18	R1C3	N700_BC2_N500_BC24	TTGTCTAT	TACTTAGC	CAAGCAGAAGACGGCATACGAGATTTGTCTATGTCTCGTGGGCTCGGAGATGT	AATGATACGGCGACCACCGAGATCTACACTACTTAGCTCGTCGGCAGCGTCAGATGTG
rG1	127-33-0968-712	1-006-0	2015-09-28	1	not detected	Epithelial	5230	8.4	1850		April	Apr-18	R1C3	N700_BC3_N500_BC17	AAGACACT	AGGTAAGG	CAAGCAGAAGACGGCATACGAGATAAGACACTGTCTCGTGGGCTCGGAGATGT	AATGATACGGCGACCACCGAGATCTACACAGGTAAGGTCGTCGGCAGCGTCAGATGTG
rG2	127-33-0968-712	1-006-0	2015-09-28	1	not detected	APC	16251	8.9	950		April	Apr-18	R1C3	N700_BC3_N500_BC18	AAGACACT	TCGCTAGA	CAAGCAGAAGACGGCATACGAGATAAGACACTGTCTCGTGGGCTCGGAGATGT	AATGATACGGCGACCACCGAGATCTACACTCGCTAGATCGTCGGCAGCGTCAGATGTG
rG3	127-33-0968-712	1-006-0	2015-09-28	1	not detected	CD4	16645	9	1090		April	Apr-18	R1C3	N700_BC3_N500_BC19	AAGACACT	AGGTGCGA	CAAGCAGAAGACGGCATACGAGATAAGACACTGTCTCGTGGGCTCGGAGATGT	AATGATACGGCGACCACCGAGATCTACACAGGTGCGATCGTCGGCAGCGTCAGATGTG
rG4	127-33-0968-712	1-006-0	2015-09-28	1	not detected	Neutrophil	32121	8.1	378		April	Apr-18	R1C3	N700_BC3_N500_BC20	AAGACACT	TCCTTGGT	CAAGCAGAAGACGGCATACGAGATAAGACACTGTCTCGTGGGCTCGGAGATGT	AATGATACGGCGACCACCGAGATCTACACTCCTTGGTTCGTCGGCAGCGTCAGATGTG
rH1	127-33-0966-710	1-005-0	2015-09-21	4	not detected	Epithelial	2764	3.6	390	No pellet	April	Jul-18	R1C3	N700_BC5_N500_BC21	AAGTAGAG	AGTTGCTT	CAAGCAGAAGACGGCATACGAGATAAGTAGAGGTCTCGTGGGCTCGGAGATGT	AATGATACGGCGACCACCGAGATCTACACAGTTGCTTTCGTCGGCAGCGTCAGATGTG
rH2	127-33-0966-710	1-005-0	2015-09-21	4	not detected	APC	3844	2.4	244	No pellet	April	Jul-18	R1C3	N700_BC5_N500_BC22	AAGTAGAG	TATCTGCC	CAAGCAGAAGACGGCATACGAGATAAGTAGAGGTCTCGTGGGCTCGGAGATGT	AATGATACGGCGACCACCGAGATCTACACTATCTGCCTCGTCGGCAGCGTCAGATGTG
rH3	127-33-0966-710	1-005-0	2015-09-21	4	not detected	CD4	639	2.6	303	No pellet	April	Jul-18	R1C3	N700_BC5_N500_BC23	AAGTAGAG	ATTATCAA	CAAGCAGAAGACGGCATACGAGATAAGTAGAGGTCTCGTGGGCTCGGAGATGT	AATGATACGGCGACCACCGAGATCTACACATTATCAATCGTCGGCAGCGTCAGATGTG
rH4	127-33-0966-710	1-005-0	2015-09-21	4	not detected	Neutrophil	2898	1.3	112	No pellet	April	Jul-18	R1C3	N700_BC5_N500_BC24	AAGTAGAG	TACTTAGC	CAAGCAGAAGACGGCATACGAGATAAGTAGAGGTCTCGTGGGCTCGGAGATGT	AATGATACGGCGACCACCGAGATCTACACTACTTAGCTCGTCGGCAGCGTCAGATGTG
rI1	127-33-1057-783	1-029-5	2016-05-19	4	not detected	Epithelial	2931	2.3	205	No pellet	April	Jul-18	R1C3	N700_BC6_N500_BC17	TTATATCT	AGGTAAGG	CAAGCAGAAGACGGCATACGAGATTTATATCTGTCTCGTGGGCTCGGAGATGT	AATGATACGGCGACCACCGAGATCTACACAGGTAAGGTCGTCGGCAGCGTCAGATGTG
rI1-RE									935	EtOH Re-extraction	April	Jul-18	R1C3	N700_BC7_N500_BC24	ACACGATC	TACTTAGC	CAAGCAGAAGACGGCATACGAGATACACGATCGTCTCGTGGGCTCGGAGATGT	AATGATACGGCGACCACCGAGATCTACACTACTTAGCTCGTCGGCAGCGTCAGATGTG
rI2	127-33-1057-783	1-029-5	2016-05-19	4	not detected	APC	18400	2.6	108	No pellet	April	Jul-18	R1C3	N700_BC6_N500_BC18	TTATATCT	TCGCTAGA	CAAGCAGAAGACGGCATACGAGATTTATATCTGTCTCGTGGGCTCGGAGATGT	AATGATACGGCGACCACCGAGATCTACACTCGCTAGATCGTCGGCAGCGTCAGATGTG
rI3	127-33-1057-783	1-029-5	2016-05-19	4	not detected	CD4	536	2.3	163	No pellet	April	Jul-18	R1C3	N700_BC6_N500_BC19	TTATATCT	AGGTGCGA	CAAGCAGAAGACGGCATACGAGATTTATATCTGTCTCGTGGGCTCGGAGATGT	AATGATACGGCGACCACCGAGATCTACACAGGTGCGATCGTCGGCAGCGTCAGATGTG
rI4	127-33-1057-783	1-029-5	2016-05-19	4	not detected	Neutrophil	9649	-	94.7	No pellet	April	Jul-18	R1C3	N700_BC6_N500_BC20	TTATATCT	TCCTTGGT	CAAGCAGAAGACGGCATACGAGATTTATATCTGTCTCGTGGGCTCGGAGATGT	AATGATACGGCGACCACCGAGATCTACACTCCTTGGTTCGTCGGCAGCGTCAGATGTG
rJ1	127-33-0922-672	1-007-0	2015-08-18	4	not detected	Epithelial	1253	4.3	138		April	Apr-18	R1C3	N700_BC3_N500_BC21	AAGACACT	AGTTGCTT	CAAGCAGAAGACGGCATACGAGATAAGACACTGTCTCGTGGGCTCGGAGATGT	AATGATACGGCGACCACCGAGATCTACACAGTTGCTTTCGTCGGCAGCGTCAGATGTG
rJ3	127-33-0922-672	1-007-0	2015-08-18	4	not detected	CD4	327	3.3	271		April	Apr-18	R1C3	N700_BC3_N500_BC23	AAGACACT	ATTATCAA	CAAGCAGAAGACGGCATACGAGATAAGACACTGTCTCGTGGGCTCGGAGATGT	AATGATACGGCGACCACCGAGATCTACACATTATCAATCGTCGGCAGCGTCAGATGTG
rJ4	127-33-0922-672	1-007-0	2015-08-18	4	not detected	Neutrophil	26841	5.8	561		April	Apr-18	R1C3	N700_BC3_N500_BC24	AAGACACT	TACTTAGC	CAAGCAGAAGACGGCATACGAGATAAGACACTGTCTCGTGGGCTCGGAGATGT	AATGATACGGCGACCACCGAGATCTACACTACTTAGCTCGTCGGCAGCGTCAGATGTG
rK1	127-33-0821-613	1-005-5	2015-06-11	1	not detected	Epithelial	2073	2.6	620		April	Apr-18	R1C3	N700_BC6_N500_BC21	TTATATCT	AGTTGCTT	CAAGCAGAAGACGGCATACGAGATTTATATCTGTCTCGTGGGCTCGGAGATGT	AATGATACGGCGACCACCGAGATCTACACAGTTGCTTTCGTCGGCAGCGTCAGATGTG
rK2	127-33-0821-613	1-005-5	2015-06-11	1	not detected	APC	1235	2.3	391		April	Apr-18	R1C3	N700_BC6_N500_BC22	TTATATCT	TATCTGCC	CAAGCAGAAGACGGCATACGAGATTTATATCTGTCTCGTGGGCTCGGAGATGT	AATGATACGGCGACCACCGAGATCTACACTATCTGCCTCGTCGGCAGCGTCAGATGTG
rK3	127-33-0821-613	1-005-5	2015-06-11	1	not detected	CD4	202	2.4	537		April	Apr-18	R1C3	N700_BC6_N500_BC23	TTATATCT	ATTATCAA	CAAGCAGAAGACGGCATACGAGATTTATATCTGTCTCGTGGGCTCGGAGATGT	AATGATACGGCGACCACCGAGATCTACACATTATCAATCGTCGGCAGCGTCAGATGTG
rK4	127-33-0821-613	1-005-5	2015-06-11	1	not detected	Neutrophil	24246	2.5	401		April	Apr-18	R1C3	N700_BC6_N500_BC24	TTATATCT	TACTTAGC	CAAGCAGAAGACGGCATACGAGATTTATATCTGTCTCGTGGGCTCGGAGATGT	AATGATACGGCGACCACCGAGATCTACACTACTTAGCTCGTCGGCAGCGTCAGATGTG
rL1	127-33-0917-644	1-007-0	2015-08-18	1	not detected	Epithelial	480	2.4	411	No pellet	April	Jul-18	R1C3	N700_BC7_N500_BC17	ACACGATC	AGGTAAGG	CAAGCAGAAGACGGCATACGAGATACACGATCGTCTCGTGGGCTCGGAGATGT	AATGATACGGCGACCACCGAGATCTACACAGGTAAGGTCGTCGGCAGCGTCAGATGTG
rL2	127-33-0917-644	1-007-0	2015-08-18	1	not detected	APC	1526	2.6	366	No pellet	April	Jul-18	R1C3	N700_BC7_N500_BC18	ACACGATC	TCGCTAGA	CAAGCAGAAGACGGCATACGAGATACACGATCGTCTCGTGGGCTCGGAGATGT	AATGATACGGCGACCACCGAGATCTACACTCGCTAGATCGTCGGCAGCGTCAGATGTG
rL3	127-33-0917-644	1-007-0	2015-08-18	1	not detected	CD4	2226	2.5	287	No pellet	April	Jul-18	R1C3	N700_BC7_N500_BC19	ACACGATC	AGGTGCGA	CAAGCAGAAGACGGCATACGAGATACACGATCGTCTCGTGGGCTCGGAGATGT	AATGATACGGCGACCACCGAGATCTACACAGGTGCGATCGTCGGCAGCGTCAGATGTG
rL4	127-33-0917-644	1-007-0	2015-08-18	1	not detected	Neutrophil	5501	-	26.5	No pellet	April	Jul-18	R1C3	N700_BC7_N500_BC20	ACACGATC	TCCTTGGT	CAAGCAGAAGACGGCATACGAGATACACGATCGTCTCGTGGGCTCGGAGATGT	AATGATACGGCGACCACCGAGATCTACACTCCTTGGTTCGTCGGCAGCGTCAGATGTG
rM1	127-33-1049-778	1-005-5	2015-12-03	2	not detected	Epithelial	3071	1.3	130		April	Jul-18	R1C3	N700_BC4_N500_BC17	TTGAATAG	AGGTAAGG	CAAGCAGAAGACGGCATACGAGATTTGAATAGGTCTCGTGGGCTCGGAGATGT	AATGATACGGCGACCACCGAGATCTACACAGGTAAGGTCGTCGGCAGCGTCAGATGTG
rM2	127-33-1049-778	1-005-5	2015-12-03	2	not detected	APC	4547	6.6	639		April	Jul-18	R1C3	N700_BC4_N500_BC18	TTGAATAG	TCGCTAGA	CAAGCAGAAGACGGCATACGAGATTTGAATAGGTCTCGTGGGCTCGGAGATGT	AATGATACGGCGACCACCGAGATCTACACTCGCTAGATCGTCGGCAGCGTCAGATGTG
rM3	127-33-1049-778	1-005-5	2015-12-03	2	not detected	CD4	584	2.6	234		April	Jul-18	R1C3	N700_BC4_N500_BC19	TTGAATAG	AGGTGCGA	CAAGCAGAAGACGGCATACGAGATTTGAATAGGTCTCGTGGGCTCGGAGATGT	AATGATACGGCGACCACCGAGATCTACACAGGTGCGATCGTCGGCAGCGTCAGATGTG
rM4	127-33-1049-778	1-005-5	2015-12-03	2	not detected	Neutrophil	12081	2.4	293		April	Jul-18	R1C3	N700_BC4_N500_BC20	TTGAATAG	TCCTTGGT	CAAGCAGAAGACGGCATACGAGATTTGAATAGGTCTCGTGGGCTCGGAGATGT	AATGATACGGCGACCACCGAGATCTACACTCCTTGGTTCGTCGGCAGCGTCAGATGTG
rN1	127-33-0977-716	1-006-5	2015-11-13	2	not detected	Epithelial	455	8.7	86.1		April	Jul-18	R1C3	N700_BC4_N500_BC21	TTGAATAG	AGTTGCTT	CAAGCAGAAGACGGCATACGAGATTTGAATAGGTCTCGTGGGCTCGGAGATGT	AATGATACGGCGACCACCGAGATCTACACAGTTGCTTTCGTCGGCAGCGTCAGATGTG
rN2	127-33-0977-716	1-006-5	2015-11-13	2	not detected	APC	24367	9.6	9300		April	Jul-18	R1C3	N700_BC4_N500_BC22	TTGAATAG	TATCTGCC	CAAGCAGAAGACGGCATACGAGATTTGAATAGGTCTCGTGGGCTCGGAGATGT	AATGATACGGCGACCACCGAGATCTACACTATCTGCCTCGTCGGCAGCGTCAGATGTG
rN3	127-33-0977-716	1-006-5	2015-11-13	2	not detected	CD4	3066	9.2	162		April	Jul-18	R1C3	N700_BC4_N500_BC23	TTGAATAG	ATTATCAA	CAAGCAGAAGACGGCATACGAGATTTGAATAGGTCTCGTGGGCTCGGAGATGT	AATGATACGGCGACCACCGAGATCTACACATTATCAATCGTCGGCAGCGTCAGATGTG
rN4	127-33-0977-716	1-006-5	2015-11-13	2	not detected	Neutrophil	50000	8.5	641		April	Jul-18	R1C3	N700_BC4_N500_BC24	TTGAATAG	TACTTAGC	CAAGCAGAAGACGGCATACGAGATTTGAATAGGTCTCGTGGGCTCGGAGATGT	AATGATACGGCGACCACCGAGATCTACACTACTTAGCTCGTCGGCAGCGTCAGATGTG
rO1	127-33-0707-511	1-005-0	2015-03-03	2	not detected	Epithelial	617	-	42.6		April	Jul-18	R1C3	N700_BC5_N500_BC17	AAGTAGAG	AGGTAAGG	CAAGCAGAAGACGGCATACGAGATAAGTAGAGGTCTCGTGGGCTCGGAGATGT	AATGATACGGCGACCACCGAGATCTACACAGGTAAGGTCGTCGGCAGCGTCAGATGTG
rO2	127-33-0707-511	1-005-0	2015-03-03	2	not detected	APC	2827	9.7	72.6		April	Jul-18	R1C3	N700_BC5_N500_BC18	AAGTAGAG	TCGCTAGA	CAAGCAGAAGACGGCATACGAGATAAGTAGAGGTCTCGTGGGCTCGGAGATGT	AATGATACGGCGACCACCGAGATCTACACTCGCTAGATCGTCGGCAGCGTCAGATGTG
rO3	127-33-0707-511	1-005-0	2015-03-03	2	not detected	CD4	828	-	43.5		April	Jul-18	R1C3	N700_BC5_N500_BC19	AAGTAGAG	AGGTGCGA	CAAGCAGAAGACGGCATACGAGATAAGTAGAGGTCTCGTGGGCTCGGAGATGT	AATGATACGGCGACCACCGAGATCTACACAGGTGCGATCGTCGGCAGCGTCAGATGTG
rO4	127-33-0707-511	1-005-0	2015-03-03	2	not detected	Neutrophil	40235	7	159		April	Jul-18	R1C3	N700_BC5_N500_BC20	AAGTAGAG	TCCTTGGT	CAAGCAGAAGACGGCATACGAGATAAGTAGAGGTCTCGTGGGCTCGGAGATGT	AATGATACGGCGACCACCGAGATCTACACTCCTTGGTTCGTCGGCAGCGTCAGATGTG
rP1	127-33-0675-493	1-017-0	2015-02-23	4	not detected	Epithelial	607	-	-	No pellet	May	Jul-18	R2C2	N700_BC13_N500_BC09	AGCAATTC	ACAGGTAT	CAAGCAGAAGACGGCATACGAGATAGCAATTCGTCTCGTGGGCTCGGAGATGT	AATGATACGGCGACCACCGAGATCTACACACAGGTATTCGTCGGCAGCGTCAGATGTG
rP2	127-33-0675-493	1-017-0	2015-02-23	4	not detected	APC	23435	-	-	No pellet	May	Jul-18	R2C2	N700_BC13_N500_BC10	AGCAATTC	TGTAACTC	CAAGCAGAAGACGGCATACGAGATAGCAATTCGTCTCGTGGGCTCGGAGATGT	AATGATACGGCGACCACCGAGATCTACACTGTAACTCTCGTCGGCAGCGTCAGATGTG
rP3	127-33-0675-493	1-017-0	2015-02-23	4	not detected	CD4	6449	-	-	No pellet	May	Jul-18	R2C2	N700_BC13_N500_BC11	AGCAATTC	ACCAACTG	CAAGCAGAAGACGGCATACGAGATAGCAATTCGTCTCGTGGGCTCGGAGATGT	AATGATACGGCGACCACCGAGATCTACACACCAACTGTCGTCGGCAGCGTCAGATGTG
rP4	127-33-0675-493	1-017-0	2015-02-23	4	not detected	Neutrophil	50000	-	-	No pellet	May	Jul-18	R2C2	N700_BC13_N500_BC12	AGCAATTC	TGCTCGAC	CAAGCAGAAGACGGCATACGAGATAGCAATTCGTCTCGTGGGCTCGGAGATGT	AATGATACGGCGACCACCGAGATCTACACTGCTCGACTCGTCGGCAGCGTCAGATGTG
rQ1	127-33-1363-1001	1-005-0	2016-09-19	4	not detected	Epithelial	2571	5.1	188		May	Jul-18	R2C2	N700_BC13_N500_BC13	AGCAATTC	ACTGTATC	CAAGCAGAAGACGGCATACGAGATAGCAATTCGTCTCGTGGGCTCGGAGATGT	AATGATACGGCGACCACCGAGATCTACACACTGTATCTCGTCGGCAGCGTCAGATGTG
rQ2	127-33-1363-1001	1-005-0	2016-09-19	4	not detected	APC	3812	6.7	127		May	Jul-18	R2C2	N700_BC13_N500_BC14	AGCAATTC	TCTGGCGA	CAAGCAGAAGACGGCATACGAGATAGCAATTCGTCTCGTGGGCTCGGAGATGT	AATGATACGGCGACCACCGAGATCTACACTCTGGCGATCGTCGGCAGCGTCAGATGTG
rQ3	127-33-1363-1001	1-005-0	2016-09-19	4	not detected	CD4	6224	5.1	107		May	Jul-18	R2C2	N700_BC13_N500_BC15	AGCAATTC	AGCATGGA	CAAGCAGAAGACGGCATACGAGATAGCAATTCGTCTCGTGGGCTCGGAGATGT	AATGATACGGCGACCACCGAGATCTACACAGCATGGATCGTCGGCAGCGTCAGATGTG
rQ4	127-33-1363-1001	1-005-0	2016-09-19	4	not detected	Neutrophil	26447	6.4	254		May	Jul-18	R2C2	N700_BC13_N500_BC16	AGCAATTC	TCTCGGTC	CAAGCAGAAGACGGCATACGAGATAGCAATTCGTCTCGTGGGCTCGGAGATGT	AATGATACGGCGACCACCGAGATCTACACTCTCGGTCTCGTCGGCAGCGTCAGATGTG
rR1	127-33-1511-1126	1-007-5	2017-03-24	4	not detected	Epithelial	303	7.1	82.6		May	Jul-18	R2C2	N700_BC14_N500_BC09	TGCAAGTA	ACAGGTAT	CAAGCAGAAGACGGCATACGAGATTGCAAGTAGTCTCGTGGGCTCGGAGATGT	AATGATACGGCGACCACCGAGATCTACACACAGGTATTCGTCGGCAGCGTCAGATGTG
rR2	127-33-1511-1126	1-007-5	2017-03-24	4	not detected	APC	2983	6.7	541		May	Jul-18	R2C2	N700_BC14_N500_BC10	TGCAAGTA	TGTAACTC	CAAGCAGAAGACGGCATACGAGATTGCAAGTAGTCTCGTGGGCTCGGAGATGT	AATGATACGGCGACCACCGAGATCTACACTGTAACTCTCGTCGGCAGCGTCAGATGTG
rR3	127-33-1511-1126	1-007-5	2017-03-24	4	not detected	CD4	4604	7.6	87.5		May	Jul-18	R2C2	N700_BC14_N500_BC11	TGCAAGTA	ACCAACTG	CAAGCAGAAGACGGCATACGAGATTGCAAGTAGTCTCGTGGGCTCGGAGATGT	AATGATACGGCGACCACCGAGATCTACACACCAACTGTCGTCGGCAGCGTCAGATGTG
rR4	127-33-1511-1126	1-007-5	2017-03-24	4	not detected	Neutrophil	2291	2.3	73.2		May	Jul-18	R2C2	N700_BC14_N500_BC12	TGCAAGTA	TGCTCGAC	CAAGCAGAAGACGGCATACGAGATTGCAAGTAGTCTCGTGGGCTCGGAGATGT	AATGATACGGCGACCACCGAGATCTACACTGCTCGACTCGTCGGCAGCGTCAGATGTG
rS1	127-33-1329-986	1-007-0	2016-10-03	4	not detected	Epithelial	36	2.1	116		May	Jul-18	R2C2	N700_BC14_N500_BC13	TGCAAGTA	ACTGTATC	CAAGCAGAAGACGGCATACGAGATTGCAAGTAGTCTCGTGGGCTCGGAGATGT	AATGATACGGCGACCACCGAGATCTACACACTGTATCTCGTCGGCAGCGTCAGATGTG
rS2	127-33-1329-986	1-007-0	2016-10-03	4	not detected	APC	749	6	79.6		May	Jul-18	R2C2	N700_BC14_N500_BC14	TGCAAGTA	TCTGGCGA	CAAGCAGAAGACGGCATACGAGATTGCAAGTAGTCTCGTGGGCTCGGAGATGT	AATGATACGGCGACCACCGAGATCTACACTCTGGCGATCGTCGGCAGCGTCAGATGTG
rS3	127-33-1329-986	1-007-0	2016-10-03	4	not detected	CD4	738	2.2	59.9		May	Jul-18	R2C2	N700_BC14_N500_BC15	TGCAAGTA	AGCATGGA	CAAGCAGAAGACGGCATACGAGATTGCAAGTAGTCTCGTGGGCTCGGAGATGT	AATGATACGGCGACCACCGAGATCTACACAGCATGGATCGTCGGCAGCGTCAGATGTG
rS4	127-33-1329-986	1-007-0	2016-10-03	4	not detected	Neutrophil	9443	5.4	164		May	Jul-18	R2C2	N700_BC14_N500_BC16	TGCAAGTA	TCTCGGTC	CAAGCAGAAGACGGCATACGAGATTGCAAGTAGTCTCGTGGGCTCGGAGATGT	AATGATACGGCGACCACCGAGATCTACACTCTCGGTCTCGTCGGCAGCGTCAGATGTG
rT1	127-33-0667-482	1-017-0	2015-02-23	1	not detected	Epithelial	181	2.1	106		May	Jul-18	R2C2	N700_BC15_N500_BC09	AGGATCTA	ACAGGTAT	CAAGCAGAAGACGGCATACGAGATAGGATCTAGTCTCGTGGGCTCGGAGATGT	AATGATACGGCGACCACCGAGATCTACACACAGGTATTCGTCGGCAGCGTCAGATGTG
rT2	127-33-0667-482	1-017-0	2015-02-23	1	not detected	APC	4080	8.3	453		May	Jul-18	R2C2	N700_BC15_N500_BC10	AGGATCTA	TGTAACTC	CAAGCAGAAGACGGCATACGAGATAGGATCTAGTCTCGTGGGCTCGGAGATGT	AATGATACGGCGACCACCGAGATCTACACTGTAACTCTCGTCGGCAGCGTCAGATGTG
rT3	127-33-0667-482	1-017-0	2015-02-23	1	not detected	CD4	906	5.2	95		May	Jul-18	R2C2	N700_BC15_N500_BC11	AGGATCTA	ACCAACTG	CAAGCAGAAGACGGCATACGAGATAGGATCTAGTCTCGTGGGCTCGGAGATGT	AATGATACGGCGACCACCGAGATCTACACACCAACTGTCGTCGGCAGCGTCAGATGTG
rT4	127-33-0667-482	1-017-0	2015-02-23	1	not detected	Neutrophil	29283	2.1	53.1		May	Jul-18	R2C2	N700_BC15_N500_BC12	AGGATCTA	TGCTCGAC	CAAGCAGAAGACGGCATACGAGATAGGATCTAGTCTCGTGGGCTCGGAGATGT	AATGATACGGCGACCACCGAGATCTACACTGCTCGACTCGTCGGCAGCGTCAGATGTG
rU1	127-33-1366-1007	1-007-0	2016-10-03	4	not detected	Epithelial	154	6.7	65.3		May	Jul-18	R2C2	N700_BC15_N500_BC13	AGGATCTA	ACTGTATC	CAAGCAGAAGACGGCATACGAGATAGGATCTAGTCTCGTGGGCTCGGAGATGT	AATGATACGGCGACCACCGAGATCTACACACTGTATCTCGTCGGCAGCGTCAGATGTG
rU2	127-33-1366-1007	1-007-0	2016-10-03	4	not detected	APC	1459	8.6	162		May	Jul-18	R2C2	N700_BC15_N500_BC14	AGGATCTA	TCTGGCGA	CAAGCAGAAGACGGCATACGAGATAGGATCTAGTCTCGTGGGCTCGGAGATGT	AATGATACGGCGACCACCGAGATCTACACTCTGGCGATCGTCGGCAGCGTCAGATGTG
rU3	127-33-1366-1007	1-007-0	2016-10-03	4	not detected	CD4	530	5.2	96.3		May	Jul-18	R2C2	N700_BC15_N500_BC15	AGGATCTA	AGCATGGA	CAAGCAGAAGACGGCATACGAGATAGGATCTAGTCTCGTGGGCTCGGAGATGT	AATGATACGGCGACCACCGAGATCTACACAGCATGGATCGTCGGCAGCGTCAGATGTG
rU4	127-33-1366-1007	1-007-0	2016-10-03	4	not detected	Neutrophil	39343	5.8	482		May	Jul-18	R2C2	N700_BC15_N500_BC16	AGGATCTA	TCTCGGTC	CAAGCAGAAGACGGCATACGAGATAGGATCTAGTCTCGTGGGCTCGGAGATGT	AATGATACGGCGACCACCGAGATCTACACTCTCGGTCTCGTCGGCAGCGTCAGATGTG
rV1	127-33-0584-428	1-028-5	2015-02-19	4	not detected	Epithelial	42	2	43.1		May	Jul-18	R2C2	N700_BC16_N500_BC09	TCTGCAAG	ACAGGTAT	CAAGCAGAAGACGGCATACGAGATTCTGCAAGGTCTCGTGGGCTCGGAGATGT	AATGATACGGCGACCACCGAGATCTACACACAGGTATTCGTCGGCAGCGTCAGATGTG
rV2	127-33-0584-428	1-028-5	2015-02-19	4	not detected	APC	4531	9.1	469		May	Jul-18	R2C2	N700_BC16_N500_BC10	TCTGCAAG	TGTAACTC	CAAGCAGAAGACGGCATACGAGATTCTGCAAGGTCTCGTGGGCTCGGAGATGT	AATGATACGGCGACCACCGAGATCTACACTGTAACTCTCGTCGGCAGCGTCAGATGTG
rV3	127-33-0584-428	1-028-5	2015-02-19	4	not detected	CD4	615	5.1	214		May	Jul-18	R2C2	N700_BC16_N500_BC11	TCTGCAAG	ACCAACTG	CAAGCAGAAGACGGCATACGAGATTCTGCAAGGTCTCGTGGGCTCGGAGATGT	AATGATACGGCGACCACCGAGATCTACACACCAACTGTCGTCGGCAGCGTCAGATGTG
rV4	127-33-0584-428	1-028-5	2015-02-19	4	not detected	Neutrophil	50000	5.5	1600		May	Jul-18	R2C2	N700_BC16_N500_BC12	TCTGCAAG	TGCTCGAC	CAAGCAGAAGACGGCATACGAGATTCTGCAAGGTCTCGTGGGCTCGGAGATGT	AATGATACGGCGACCACCGAGATCTACACTGCTCGACTCGTCGGCAGCGTCAGATGTG
rW1	127-33-0637-457	1-019-5	2015-02-13	4	not detected	Epithelial	61	2.9	50.8		May	Jul-18	R2C2	N700_BC16_N500_BC13	TCTGCAAG	ACTGTATC	CAAGCAGAAGACGGCATACGAGATTCTGCAAGGTCTCGTGGGCTCGGAGATGT	AATGATACGGCGACCACCGAGATCTACACACTGTATCTCGTCGGCAGCGTCAGATGTG
rW2	127-33-0637-457	1-019-5	2015-02-13	4	not detected	APC	4009	3.8	105		May	Jul-18	R2C2	N700_BC16_N500_BC14	TCTGCAAG	TCTGGCGA	CAAGCAGAAGACGGCATACGAGATTCTGCAAGGTCTCGTGGGCTCGGAGATGT	AATGATACGGCGACCACCGAGATCTACACTCTGGCGATCGTCGGCAGCGTCAGATGTG
rW3	127-33-0637-457	1-019-5	2015-02-13	4	not detected	CD4	756	4.7	142		May	Jul-18	R2C2	N700_BC16_N500_BC15	TCTGCAAG	AGCATGGA	CAAGCAGAAGACGGCATACGAGATTCTGCAAGGTCTCGTGGGCTCGGAGATGT	AATGATACGGCGACCACCGAGATCTACACAGCATGGATCGTCGGCAGCGTCAGATGTG
rW4	127-33-0637-457	1-019-5	2015-02-13	4	not detected	Neutrophil	15018	1.9	81.3	750 uL initial volume	May	Jul-18	R2C2	N700_BC16_N500_BC16	TCTGCAAG	TCTCGGTC	CAAGCAGAAGACGGCATACGAGATTCTGCAAGGTCTCGTGGGCTCGGAGATGT	AATGATACGGCGACCACCGAGATCTACACTCTCGGTCTCGTCGGCAGCGTCAGATGTG
rY1	127-33-0934-686	1-006-5	2015-10-01	1	not detected	Epithelial	13				May	Jul-18	R2C2	N700_BC17_N500_BC09	AGGTCGCA	ACAGGTAT	CAAGCAGAAGACGGCATACGAGATAGGTCGCAGTCTCGTGGGCTCGGAGATGT	AATGATACGGCGACCACCGAGATCTACACACAGGTATTCGTCGGCAGCGTCAGATGTG
rY2	127-33-0934-686	1-006-5	2015-10-01	1	not detected	APC	1654				May	Jul-18	R2C2	N700_BC17_N500_BC10	AGGTCGCA	TGTAACTC	CAAGCAGAAGACGGCATACGAGATAGGTCGCAGTCTCGTGGGCTCGGAGATGT	AATGATACGGCGACCACCGAGATCTACACTGTAACTCTCGTCGGCAGCGTCAGATGTG
rY3	127-33-0934-686	1-006-5	2015-10-01	1	not detected	CD4	448				May	Jul-18	R2C2	N700_BC17_N500_BC11	AGGTCGCA	ACCAACTG	CAAGCAGAAGACGGCATACGAGATAGGTCGCAGTCTCGTGGGCTCGGAGATGT	AATGATACGGCGACCACCGAGATCTACACACCAACTGTCGTCGGCAGCGTCAGATGTG
rY4	127-33-0934-686	1-006-5	2015-10-01	1	not detected	Neutrophil	11983				May	Jul-18	R2C2	N700_BC17_N500_BC12	AGGTCGCA	TGCTCGAC	CAAGCAGAAGACGGCATACGAGATAGGTCGCAGTCTCGTGGGCTCGGAGATGT	AATGATACGGCGACCACCGAGATCTACACTGCTCGACTCGTCGGCAGCGTCAGATGTG
rZ1	127-33-0920-669	1-007-0	2015-08-18	1	not detected	Epithelial	157	1.4	62.9		May	Jul-18	R2C2	N700_BC17_N500_BC13	AGGTCGCA	ACTGTATC	CAAGCAGAAGACGGCATACGAGATAGGTCGCAGTCTCGTGGGCTCGGAGATGT	AATGATACGGCGACCACCGAGATCTACACACTGTATCTCGTCGGCAGCGTCAGATGTG
rZ2	127-33-0920-669	1-007-0	2015-08-18	1	not detected	APC	2246	3.3	99.9		May	Jul-18	R2C2	N700_BC17_N500_BC14	AGGTCGCA	TCTGGCGA	CAAGCAGAAGACGGCATACGAGATAGGTCGCAGTCTCGTGGGCTCGGAGATGT	AATGATACGGCGACCACCGAGATCTACACTCTGGCGATCGTCGGCAGCGTCAGATGTG
rZ3	127-33-0920-669	1-007-0	2015-08-18	1	not detected	CD4	225	3.2	113		May	Jul-18	R2C2	N700_BC17_N500_BC15	AGGTCGCA	AGCATGGA	CAAGCAGAAGACGGCATACGAGATAGGTCGCAGTCTCGTGGGCTCGGAGATGT	AATGATACGGCGACCACCGAGATCTACACAGCATGGATCGTCGGCAGCGTCAGATGTG
rZ4	127-33-0920-669	1-007-0	2015-08-18	1	not detected	Neutrophil	10889	3	74.9		May	Jul-18	R2C2	N700_BC17_N500_BC16	AGGTCGCA	TCTCGGTC	CAAGCAGAAGACGGCATACGAGATAGGTCGCAGTCTCGTGGGCTCGGAGATGT	AATGATACGGCGACCACCGAGATCTACACTCTCGGTCTCGTCGGCAGCGTCAGATGTG
rAlpha1	127-33-1362-973	1-006-0	2016-09-26	3	not detected	Epithelial	175	2.4	202		May	Jul-18	R2C2	N700_BC18_N500_BC09	TCGGAATG	ACAGGTAT	CAAGCAGAAGACGGCATACGAGATTCGGAATGGTCTCGTGGGCTCGGAGATGT	AATGATACGGCGACCACCGAGATCTACACACAGGTATTCGTCGGCAGCGTCAGATGTG
rAlpha2	127-33-1362-973	1-006-0	2016-09-26	3	not detected	APC	22236	8.9	3430		May	Jul-18	R2C2	N700_BC18_N500_BC10	TCGGAATG	TGTAACTC	CAAGCAGAAGACGGCATACGAGATTCGGAATGGTCTCGTGGGCTCGGAGATGT	AATGATACGGCGACCACCGAGATCTACACTGTAACTCTCGTCGGCAGCGTCAGATGTG
rAlpha3	127-33-1362-973	1-006-0	2016-09-26	3	not detected	CD4	4255	6	252		May	Jul-18	R2C2	N700_BC18_N500_BC11	TCGGAATG	ACCAACTG	CAAGCAGAAGACGGCATACGAGATTCGGAATGGTCTCGTGGGCTCGGAGATGT	AATGATACGGCGACCACCGAGATCTACACACCAACTGTCGTCGGCAGCGTCAGATGTG
rAlpha4	127-33-1362-973	1-006-0	2016-09-26	3	not detected	Neutrophil	58390	2.6	249		May	Jul-18	R2C2	N700_BC18_N500_BC12	TCGGAATG	TGCTCGAC	CAAGCAGAAGACGGCATACGAGATTCGGAATGGTCTCGTGGGCTCGGAGATGT	AATGATACGGCGACCACCGAGATCTACACTGCTCGACTCGTCGGCAGCGTCAGATGTG
rBeta1	127-33-0988-745	1-006-5	2015-11-13	3	not detected	Epithelial	436	6.8	171		May	Jul-18	R2C2	N700_BC18_N500_BC13	TCGGAATG	ACTGTATC	CAAGCAGAAGACGGCATACGAGATTCGGAATGGTCTCGTGGGCTCGGAGATGT	AATGATACGGCGACCACCGAGATCTACACACTGTATCTCGTCGGCAGCGTCAGATGTG
rBeta2	127-33-0988-745	1-006-5	2015-11-13	3	not detected	APC	12082	9	671		May	Jul-18	R2C2	N700_BC18_N500_BC14	TCGGAATG	TCTGGCGA	CAAGCAGAAGACGGCATACGAGATTCGGAATGGTCTCGTGGGCTCGGAGATGT	AATGATACGGCGACCACCGAGATCTACACTCTGGCGATCGTCGGCAGCGTCAGATGTG
rBeta3	127-33-0988-745	1-006-5	2015-11-13	3	not detected	CD4	761	5.7	159		May	Jul-18	R2C2	N700_BC18_N500_BC15	TCGGAATG	AGCATGGA	CAAGCAGAAGACGGCATACGAGATTCGGAATGGTCTCGTGGGCTCGGAGATGT	AATGATACGGCGACCACCGAGATCTACACAGCATGGATCGTCGGCAGCGTCAGATGTG
rBeta4	127-33-0988-745	1-006-5	2015-11-13	3	not detected	Neutrophil	50000	7.6	625		May	Jul-18	R2C2	N700_BC18_N500_BC16	TCGGAATG	TCTCGGTC	CAAGCAGAAGACGGCATACGAGATTCGGAATGGTCTCGTGGGCTCGGAGATGT	AATGATACGGCGACCACCGAGATCTACACTCTCGGTCTCGTCGGCAGCGTCAGATGTG
rGamma2	127-33-0957-694	1-007-5	2015-10-08	3	not detected	APC	2055	6.8	60.5		May	Jul-18	R2C2	N700_BC19_N500_BC10	AGGTTATC	TGTAACTC	CAAGCAGAAGACGGCATACGAGATAGGTTATCGTCTCGTGGGCTCGGAGATGT	AATGATACGGCGACCACCGAGATCTACACTGTAACTCTCGTCGGCAGCGTCAGATGTG
rGamma3	127-33-0957-694	1-007-5	2015-10-08	3	not detected	CD4	2440	5.7	113		May	Jul-18	R2C2	N700_BC19_N500_BC11	AGGTTATC	ACCAACTG	CAAGCAGAAGACGGCATACGAGATAGGTTATCGTCTCGTGGGCTCGGAGATGT	AATGATACGGCGACCACCGAGATCTACACACCAACTGTCGTCGGCAGCGTCAGATGTG
rGamma4	127-33-0957-694	1-007-5	2015-10-08	3	not detected	Neutrophil	46637	5.7	217		May	Jul-18	R2C2	N700_BC19_N500_BC12	AGGTTATC	TGCTCGAC	CAAGCAGAAGACGGCATACGAGATAGGTTATCGTCTCGTGGGCTCGGAGATGT	AATGATACGGCGACCACCGAGATCTACACTGCTCGACTCGTCGGCAGCGTCAGATGTG
rDelta1	127-33-1470-1099	1-005-5	2017-03-10	3	not detected	Epithelial	5578	7.8	628		May	Jul-18	R2C2	N700_BC19_N500_BC13	AGGTTATC	ACTGTATC	CAAGCAGAAGACGGCATACGAGATAGGTTATCGTCTCGTGGGCTCGGAGATGT	AATGATACGGCGACCACCGAGATCTACACACTGTATCTCGTCGGCAGCGTCAGATGTG
rDelta2	127-33-1470-1099	1-005-5	2017-03-10	3	not detected	APC	11211	9	2630		May	Jul-18	R2C2	N700_BC19_N500_BC14	AGGTTATC	TCTGGCGA	CAAGCAGAAGACGGCATACGAGATAGGTTATCGTCTCGTGGGCTCGGAGATGT	AATGATACGGCGACCACCGAGATCTACACTCTGGCGATCGTCGGCAGCGTCAGATGTG
rDelta3	127-33-1470-1099	1-005-5	2017-03-10	3	not detected	CD4	7181	8.3	126		May	Jul-18	R2C2	N700_BC19_N500_BC15	AGGTTATC	AGCATGGA	CAAGCAGAAGACGGCATACGAGATAGGTTATCGTCTCGTGGGCTCGGAGATGT	AATGATACGGCGACCACCGAGATCTACACAGCATGGATCGTCGGCAGCGTCAGATGTG
rDelta4	127-33-1470-1099	1-005-5	2017-03-10	3	not detected	Neutrophil	34202	5	1320		May	Jul-18	R2C2	N700_BC19_N500_BC16	AGGTTATC	TCTCGGTC	CAAGCAGAAGACGGCATACGAGATAGGTTATCGTCTCGTGGGCTCGGAGATGT	AATGATACGGCGACCACCGAGATCTACACTCTCGGTCTCGTCGGCAGCGTCAGATGTG
rEpsilon1	127-33-1185-859	1-005-5	2016-05-13	3	not detected	Epithelial	4462				May	Jul-18	R2C2	N700_BC20_N500_BC09	TCGCCTTG	ACAGGTAT	CAAGCAGAAGACGGCATACGAGATTCGCCTTGGTCTCGTGGGCTCGGAGATGT	AATGATACGGCGACCACCGAGATCTACACACAGGTATTCGTCGGCAGCGTCAGATGTG
rEpsilon2	127-33-1185-859	1-005-5	2016-05-13	3	not detected	APC	738				May	Jul-18	R2C2	N700_BC20_N500_BC10	TCGCCTTG	TGTAACTC	CAAGCAGAAGACGGCATACGAGATTCGCCTTGGTCTCGTGGGCTCGGAGATGT	AATGATACGGCGACCACCGAGATCTACACTGTAACTCTCGTCGGCAGCGTCAGATGTG
rEpsilon3	127-33-1185-859	1-005-5	2016-05-13	3	not detected	CD4	494				May	Jul-18	R2C2	N700_BC20_N500_BC11	TCGCCTTG	ACCAACTG	CAAGCAGAAGACGGCATACGAGATTCGCCTTGGTCTCGTGGGCTCGGAGATGT	AATGATACGGCGACCACCGAGATCTACACACCAACTGTCGTCGGCAGCGTCAGATGTG
rEpsilon4	127-33-1185-859	1-005-5	2016-05-13	3	not detected	Neutrophil	1970				May	Jul-18	R2C2	N700_BC20_N500_BC12	TCGCCTTG	TGCTCGAC	CAAGCAGAAGACGGCATACGAGATTCGCCTTGGTCTCGTGGGCTCGGAGATGT	AATGATACGGCGACCACCGAGATCTACACTGCTCGACTCGTCGGCAGCGTCAGATGTG
