# Supplementary material for: Antigen Presenting Cells Link the Female Genital Tract Microbiome to Mucosal Inflammation, With Hormonal Contraception as an Additional Modulator of Inflammatory Signatures
Source: Front Cell Infect Microbiol. 2021 Sep 16;11:733619. doi: 10.3389/fcimb.2021.733619 (PMC8482842; doi:10.3389/fcimb.2021.733619)
Supplement: Supplementary file 3 [file DataSheet_3.zip]

Archive with 13 entries (12 files):
- Supplementary_file_3_revised_RNASeq/
- Supplementary_file_3_revised_RNASeq/HumanGeneTable.txt
- Supplementary_file_3_revised_RNASeq/.DS_Store
- Supplementary_file_3_revised_RNASeq/differential_hormones_030621.Rmd
- Supplementary_file_3_revised_RNASeq/differentialExpression12v34_040621.Rmd
- Supplementary_file_3_revised_RNASeq/run1_gct.txt
- Supplementary_file_3_revised_RNASeq/HGNC_090119.txt
- Supplementary_file_3_revised_RNASeq/Demographics_170421.csv
- Supplementary_file_3_revised_RNASeq/run3_gct.txt
- Supplementary_file_3_revised_RNASeq/FRESH_RNASeq_MasterSampleSheet_072618_MF_ipcEHB.txt
- Supplementary_file_3_revised_RNASeq/sampleCondition_mt_updatedCT_040621.csv
- Supplementary_file_3_revised_RNASeq/run2_gct.txt
- Supplementary_file_3_revised_RNASeq/sum_gct.txt
