# Supplementary material for: Antigen Presenting Cells Link the Female Genital Tract Microbiome to Mucosal Inflammation, With Hormonal Contraception as an Additional Modulator of Inflammatory Signatures
Source: Front Cell Infect Microbiol. 2021 Sep 16;11:733619. doi: 10.3389/fcimb.2021.733619 (PMC8482842; doi:10.3389/fcimb.2021.733619)
Supplement: Supplementary file 3 [file DataSheet_3.zip › Supplementary_file_3_revised_RNASeq/HumanGeneTable.txt]

Ensembl_ID	External_Gene_Name
ENSG00000000003.14	TSPAN6 
ENSG00000000005.5	TNMD 
ENSG00000000419.12	DPM1 
ENSG00000000457.13	SCYL3 
ENSG00000000460.16	C1orf112 
ENSG00000000938.12	FGR 
ENSG00000000971.15	CFH 
ENSG00000001036.13	FUCA2 
ENSG00000001084.11	GCLC 
ENSG00000001167.14	NFYA 
ENSG00000001460.17	STPG1 
ENSG00000001461.16	NIPAL3 
ENSG00000001497.16	LAS1L 
ENSG00000001561.6	ENPP4 
ENSG00000001617.11	SEMA3F 
ENSG00000001626.14	CFTR 
ENSG00000001629.9	ANKIB1 
ENSG00000001630.15	CYP51A1 
ENSG00000001631.15	KRIT1 
ENSG00000002016.17	RAD52 
ENSG00000002079.14	MYH16 
ENSG00000002330.13	BAD 
ENSG00000002549.12	LAP3 
ENSG00000002586.19	CD99 
ENSG00000002586.19_PAR_Y	CD99 
ENSG00000002587.9	HS3ST1 
ENSG00000002726.20	AOC1 
ENSG00000002745.12	WNT16 
ENSG00000002746.14	HECW1 
ENSG00000002822.15	MAD1L1 
ENSG00000002834.17	LASP1 
ENSG00000002919.14	SNX11 
ENSG00000002933.7	TMEM176A 
ENSG00000003056.7	M6PR 
ENSG00000003096.14	KLHL13 
ENSG00000003137.8	CYP26B1 
ENSG00000003147.17	ICA1 
ENSG00000003249.13	DBNDD1 
ENSG00000003393.14	ALS2 
ENSG00000003400.14	CASP10 
ENSG00000003402.19	CFLAR 
ENSG00000003436.15	TFPI 
ENSG00000003509.15	NDUFAF7 
ENSG00000003756.16	RBM5 
ENSG00000003987.13	MTMR7 
ENSG00000003989.17	SLC7A2 
ENSG00000004059.10	ARF5 
ENSG00000004139.13	SARM1 
ENSG00000004142.11	POLDIP2 
ENSG00000004399.12	PLXND1 
ENSG00000004455.16	AK2 
ENSG00000004468.12	CD38 
ENSG00000004478.7	FKBP4 
ENSG00000004487.16	KDM1A 
ENSG00000004534.14	RBM6 
ENSG00000004660.14	CAMKK1 
ENSG00000004700.15	RECQL 
ENSG00000004766.15	VPS50 
ENSG00000004776.12	HSPB6 
ENSG00000004777.18	ARHGAP33 
ENSG00000004779.9	NDUFAB1 
ENSG00000004799.7	PDK4 
ENSG00000004809.13	SLC22A16 
ENSG00000004838.13	ZMYND10 
ENSG00000004846.16	ABCB5 
ENSG00000004848.7	ARX 
ENSG00000004864.13	SLC25A13 
ENSG00000004866.20	ST7 
ENSG00000004897.11	CDC27 
ENSG00000004939.14	SLC4A1 
ENSG00000004948.13	CALCR 
ENSG00000004961.14	HCCS 
ENSG00000004975.11	DVL2 
ENSG00000005001.9	PRSS22 
ENSG00000005007.12	UPF1 
ENSG00000005020.12	SKAP2 
ENSG00000005022.5	SLC25A5 
ENSG00000005059.15	CCDC109B 
ENSG00000005073.5	HOXA11 
ENSG00000005075.15	POLR2J 
ENSG00000005100.12	DHX33 
ENSG00000005102.12	MEOX1 
ENSG00000005108.15	THSD7A 
ENSG00000005156.11	LIG3 
ENSG00000005175.9	RPAP3 
ENSG00000005187.11	ACSM3 
ENSG00000005189.19	AC004381.6 
ENSG00000005194.14	CIAPIN1 
ENSG00000005206.16	SPPL2B 
ENSG00000005238.19	FAM214B 
ENSG00000005243.9	COPZ2 
ENSG00000005249.12	PRKAR2B 
ENSG00000005302.17	MSL3 
ENSG00000005339.14	CREBBP 
ENSG00000005379.15	BZRAP1 
ENSG00000005381.7	MPO 
ENSG00000005421.8	PON1 
ENSG00000005436.13	GCFC2 
ENSG00000005448.16	WDR54 
ENSG00000005469.11	CROT 
ENSG00000005471.16	ABCB4 
ENSG00000005483.20	KMT2E 
ENSG00000005486.16	RHBDD2 
ENSG00000005513.9	SOX8 
ENSG00000005700.14	IBTK 
ENSG00000005801.16	ZNF195 
ENSG00000005810.17	MYCBP2 
ENSG00000005812.10	FBXL3 
ENSG00000005844.17	ITGAL 
ENSG00000005882.11	PDK2 
ENSG00000005884.17	ITGA3 
ENSG00000005889.15	ZFX 
ENSG00000005893.15	LAMP2 
ENSG00000005961.17	ITGA2B 
ENSG00000005981.12	ASB4 
ENSG00000006007.11	GDE1 
ENSG00000006015.17	C19orf60 
ENSG00000006016.10	CRLF1 
ENSG00000006025.11	OSBPL7 
ENSG00000006042.11	TMEM98 
ENSG00000006047.12	YBX2 
ENSG00000006059.3	KRT33A 
ENSG00000006062.14	MAP3K14 
ENSG00000006071.13	ABCC8 
ENSG00000006116.3	CACNG3 
ENSG00000006118.14	TMEM132A 
ENSG00000006125.17	AP2B1 
ENSG00000006128.11	TAC1 
ENSG00000006194.9	ZNF263 
ENSG00000006210.6	CX3CL1 
ENSG00000006282.20	SPATA20 
ENSG00000006283.17	CACNA1G 
ENSG00000006327.13	TNFRSF12A 
ENSG00000006377.10	DLX6 
ENSG00000006432.15	MAP3K9 
ENSG00000006451.7	RALA 
ENSG00000006453.13	BAIAP2L1 
ENSG00000006459.10	KDM7A 
ENSG00000006468.13	ETV1 
ENSG00000006530.15	AGK 
ENSG00000006534.15	ALDH3B1 
ENSG00000006555.10	TTC22 
ENSG00000006576.16	PHTF2 
ENSG00000006606.8	CCL26 
ENSG00000006607.13	FARP2 
ENSG00000006611.15	USH1C 
ENSG00000006625.17	GGCT 
ENSG00000006634.7	DBF4 
ENSG00000006638.11	TBXA2R 
ENSG00000006652.13	IFRD1 
ENSG00000006659.12	LGALS14 
ENSG00000006695.10	COX10 
ENSG00000006704.10	GTF2IRD1 
ENSG00000006712.14	PAF1 
ENSG00000006715.15	VPS41 
ENSG00000006740.16	ARHGAP44 
ENSG00000006744.18	ELAC2 
ENSG00000006747.14	SCIN 
ENSG00000006756.15	ARSD 
ENSG00000006757.11	PNPLA4 
ENSG00000006788.13	MYH13 
ENSG00000006831.9	ADIPOR2 
ENSG00000006837.11	CDKL3 
ENSG00000007001.12	UPP2 
ENSG00000007038.10	PRSS21 
ENSG00000007047.14	MARK4 
ENSG00000007062.11	PROM1 
ENSG00000007080.10	CCDC124 
ENSG00000007129.17	CEACAM21 
ENSG00000007168.12	PAFAH1B1 
ENSG00000007171.17	NOS2 
ENSG00000007174.17	DNAH9 
ENSG00000007202.14	KIAA0100 
ENSG00000007216.14	SLC13A2 
ENSG00000007237.18	GAS7 
ENSG00000007255.10	TRAPPC6A 
ENSG00000007264.14	MATK 
ENSG00000007306.14	CEACAM7 
ENSG00000007312.12	CD79B 
ENSG00000007314.12	SCN4A 
ENSG00000007341.18	ST7L 
ENSG00000007350.16	TKTL1 
ENSG00000007372.22	PAX6 
ENSG00000007376.7	RPUSD1 
ENSG00000007384.15	RHBDF1 
ENSG00000007392.16	LUC7L 
ENSG00000007402.11	CACNA2D2 
ENSG00000007516.13	BAIAP3 
ENSG00000007520.3	TSR3 
ENSG00000007541.16	PIGQ 
ENSG00000007545.15	CRAMP1 
ENSG00000007866.19	TEAD3 
ENSG00000007908.15	SELE 
ENSG00000007923.15	DNAJC11 
ENSG00000007933.12	FMO3 
ENSG00000007944.14	MYLIP 
ENSG00000007952.17	NOX1 
ENSG00000007968.6	E2F2 
ENSG00000008018.8	PSMB1 
ENSG00000008056.13	SYN1 
ENSG00000008083.13	JARID2 
ENSG00000008086.11	CDKL5 
ENSG00000008118.9	CAMK1G 
ENSG00000008128.22	CDK11A 
ENSG00000008130.15	NADK 
ENSG00000008196.12	TFAP2B 
ENSG00000008197.4	RP3-336H9.2 
ENSG00000008226.19	DLEC1 
ENSG00000008256.15	CYTH3 
ENSG00000008277.14	ADAM22 
ENSG00000008282.8	SYPL1 
ENSG00000008283.15	CYB561 
ENSG00000008294.20	SPAG9 
ENSG00000008300.16	CELSR3 
ENSG00000008311.14	AASS 
ENSG00000008323.15	PLEKHG6 
ENSG00000008324.11	SS18L2 
ENSG00000008382.15	MPND 
ENSG00000008394.12	MGST1 
ENSG00000008405.11	CRY1 
ENSG00000008438.4	PGLYRP1 
ENSG00000008441.16	NFIX 
ENSG00000008513.14	ST3GAL1 
ENSG00000008516.16	MMP25 
ENSG00000008517.16	IL32 
ENSG00000008710.19	PKD1 
ENSG00000008735.13	MAPK8IP2 
ENSG00000008838.19	MED24 
ENSG00000008853.16	RHOBTB2 
ENSG00000008869.11	HEATR5B 
ENSG00000008952.16	SEC62 
ENSG00000008988.9	RPS20 
ENSG00000009307.15	CSDE1 
ENSG00000009335.17	UBE3C 
ENSG00000009413.15	REV3L 
ENSG00000009694.13	TENM1 
ENSG00000009709.11	PAX7 
ENSG00000009724.16	MASP2 
ENSG00000009765.14	IYD 
ENSG00000009780.15	FAM76A 
ENSG00000009790.14	TRAF3IP3 
ENSG00000009830.11	POMT2 
ENSG00000009844.15	VTA1 
ENSG00000009950.15	MLXIPL 
ENSG00000009954.10	BAZ1B 
ENSG00000010017.12	RANBP9 
ENSG00000010030.13	ETV7 
ENSG00000010072.15	SPRTN 
ENSG00000010165.19	METTL13 
ENSG00000010219.13	DYRK4 
ENSG00000010244.18	ZNF207 
ENSG00000010256.10	UQCRC1 
ENSG00000010270.13	STARD3NL 
ENSG00000010278.13	CD9 
ENSG00000010282.14	HHATL 
ENSG00000010292.12	NCAPD2 
ENSG00000010295.19	IFFO1 
ENSG00000010310.8	GIPR 
ENSG00000010318.20	PHF7 
ENSG00000010319.6	SEMA3G 
ENSG00000010322.15	NISCH 
ENSG00000010327.10	STAB1 
ENSG00000010361.13	FUZ 
ENSG00000010379.15	SLC6A13 
ENSG00000010404.17	IDS 
ENSG00000010438.16	PRSS3 
ENSG00000010539.11	ZNF200 
ENSG00000010610.9	CD4 
ENSG00000010626.14	LRRC23 
ENSG00000010671.15	BTK 
ENSG00000010704.18	HFE 
ENSG00000010803.16	SCMH1 
ENSG00000010810.17	FYN 
ENSG00000010818.9	HIVEP2 
ENSG00000010932.16	FMO1 
ENSG00000011007.12	ELOA 
ENSG00000011009.10	LYPLA2 
ENSG00000011021.21	CLCN6 
ENSG00000011028.13	MRC2 
ENSG00000011052.21	NME1-NME2 
ENSG00000011083.8	SLC6A7 
ENSG00000011105.12	TSPAN9 
ENSG00000011114.14	BTBD7 
ENSG00000011132.11	APBA3 
ENSG00000011143.16	MKS1 
ENSG00000011198.8	ABHD5 
ENSG00000011201.11	ANOS1 
ENSG00000011243.17	AKAP8L 
ENSG00000011258.15	MBTD1 
ENSG00000011260.13	UTP18 
ENSG00000011275.18	RNF216 
ENSG00000011295.15	TTC19 
ENSG00000011304.19	PTBP1 
ENSG00000011332.19	DPF1 
ENSG00000011347.9	SYT7 
ENSG00000011376.10	LARS2 
ENSG00000011405.13	PIK3C2A 
ENSG00000011422.11	PLAUR 
ENSG00000011426.10	ANLN 
ENSG00000011451.18	WIZ 
ENSG00000011454.16	RABGAP1 
ENSG00000011465.16	DCN 
ENSG00000011478.11	QPCTL 
ENSG00000011485.14	PPP5C 
ENSG00000011523.13	CEP68 
ENSG00000011566.14	MAP4K3 
ENSG00000011590.13	ZBTB32 
ENSG00000011600.11	TYROBP 
ENSG00000011638.10	TMEM159 
ENSG00000011677.12	GABRA3 
ENSG00000012048.21	BRCA1 
ENSG00000012061.15	ERCC1 
ENSG00000012124.16	CD22 
ENSG00000012171.19	SEMA3B 
ENSG00000012174.11	MBTPS2 
ENSG00000012211.12	PRICKLE3 
ENSG00000012223.12	LTF 
ENSG00000012232.8	EXTL3 
ENSG00000012504.13	NR1H4 
ENSG00000012660.13	ELOVL5 
ENSG00000012779.10	ALOX5 
ENSG00000012817.15	KDM5D 
ENSG00000012822.15	CALCOCO1 
ENSG00000012963.14	UBR7 
ENSG00000012983.11	MAP4K5 
ENSG00000013016.15	EHD3 
ENSG00000013275.7	PSMC4 
ENSG00000013288.8	MAN2B2 
ENSG00000013293.5	SLC7A14 
ENSG00000013297.11	CLDN11 
ENSG00000013306.15	SLC25A39 
ENSG00000013364.18	MVP 
ENSG00000013374.16	NUB1 
ENSG00000013375.15	PGM3 
ENSG00000013392.7	RWDD2A 
ENSG00000013441.15	CLK1 
ENSG00000013503.9	POLR3B 
ENSG00000013523.9	ANGEL1 
ENSG00000013561.17	RNF14 
ENSG00000013563.13	DNASE1L1 
ENSG00000013573.16	DDX11 
ENSG00000013583.8	HEBP1 
ENSG00000013588.7	GPRC5A 
ENSG00000013619.13	MAMLD1 
ENSG00000013725.14	CD6 
ENSG00000013810.18	TACC3 
ENSG00000014123.9	UFL1 
ENSG00000014138.8	POLA2 
ENSG00000014164.6	ZC3H3 
ENSG00000014216.15	CAPN1 
ENSG00000014257.15	ACPP 
ENSG00000014641.17	MDH1 
ENSG00000014824.13	SLC30A9 
ENSG00000014914.20	MTMR11 
ENSG00000014919.12	COX15 
ENSG00000015133.18	CCDC88C 
ENSG00000015153.14	YAF2 
ENSG00000015171.19	ZMYND11 
ENSG00000015285.10	WAS 
ENSG00000015413.9	DPEP1 
ENSG00000015475.18	BID 
ENSG00000015479.18	MATR3 
ENSG00000015520.14	NPC1L1 
ENSG00000015532.9	XYLT2 
ENSG00000015568.12	RGPD5 
ENSG00000015592.16	STMN4 
ENSG00000015676.17	NUDCD3 
ENSG00000016082.14	ISL1 
ENSG00000016391.10	CHDH 
ENSG00000016402.13	IL20RA 
ENSG00000016490.15	CLCA1 
ENSG00000016602.9	CLCA4 
ENSG00000016864.18	GLT8D1 
ENSG00000017260.19	ATP2C1 
ENSG00000017427.16	IGF1 
ENSG00000017483.14	SLC38A5 
ENSG00000017797.12	RALBP1 
ENSG00000018189.12	RUFY3 
ENSG00000018236.14	CNTN1 
ENSG00000018280.16	SLC11A1 
ENSG00000018408.14	WWTR1 
ENSG00000018510.14	AGPS 
ENSG00000018607.6	AC097532.4 
ENSG00000018610.14	CXorf56 
ENSG00000018625.14	ATP1A2 
ENSG00000018699.11	TTC27 
ENSG00000018869.16	ZNF582 
ENSG00000019102.11	VSIG2 
ENSG00000019144.18	PHLDB1 
ENSG00000019169.10	MARCO 
ENSG00000019186.9	CYP24A1 
ENSG00000019485.13	PRDM11 
ENSG00000019505.7	SYT13 
ENSG00000019549.10	SNAI2 
ENSG00000019582.14	CD74 
ENSG00000019991.16	HGF 
ENSG00000019995.6	ZRANB1 
ENSG00000020129.15	NCDN 
ENSG00000020181.17	ADGRA2 
ENSG00000020219.9	CCT8L1 
ENSG00000020256.19	ZFP64 
ENSG00000020426.10	MNAT1 
ENSG00000020577.13	SAMD4A 
ENSG00000020633.18	RUNX3 
ENSG00000020922.12	MRE11A 
ENSG00000021300.13	PLEKHB1 
ENSG00000021355.12	SERPINB1 
ENSG00000021461.16	CYP3A43 
ENSG00000021488.12	SLC7A9 
ENSG00000021574.12	SPAST 
ENSG00000021645.18	NRXN3 
ENSG00000021762.19	OSBPL5 
ENSG00000021776.10	AQR 
ENSG00000021826.15	CPS1 
ENSG00000021852.12	C8B 
ENSG00000022267.16	FHL1 
ENSG00000022277.12	RTFDC1 
ENSG00000022355.16	GABRA1 
ENSG00000022556.15	NLRP2 
ENSG00000022567.9	SLC45A4 
ENSG00000022840.15	RNF10 
ENSG00000022976.15	ZNF839 
ENSG00000023041.11	ZDHHC6 
ENSG00000023171.17	GRAMD1B 
ENSG00000023191.16	RNH1 
ENSG00000023228.13	NDUFS1 
ENSG00000023287.12	RB1CC1 
ENSG00000023318.7	ERP44 
ENSG00000023330.14	ALAS1 
ENSG00000023445.13	BIRC3 
ENSG00000023516.8	AKAP11 
ENSG00000023572.9	GLRX2 
ENSG00000023608.4	SNAPC1 
ENSG00000023697.12	DERA 
ENSG00000023734.10	STRAP 
ENSG00000023839.10	ABCC2 
ENSG00000023892.10	DEF6 
ENSG00000023902.13	PLEKHO1 
ENSG00000023909.9	GCLM 
ENSG00000024048.10	UBR2 
ENSG00000024422.11	EHD2 
ENSG00000024526.16	DEPDC1 
ENSG00000024862.17	CCDC28A 
ENSG00000025039.14	RRAGD 
ENSG00000025156.12	HSF2 
ENSG00000025293.16	PHF20 
ENSG00000025423.11	HSD17B6 
ENSG00000025434.18	NR1H3 
ENSG00000025708.13	TYMP 
ENSG00000025770.18	NCAPH2 
ENSG00000025772.7	TOMM34 
ENSG00000025796.13	SEC63 
ENSG00000025800.13	KPNA6 
ENSG00000026025.15	VIM 
ENSG00000026036.22	RTEL1-TNFRSF6B 
ENSG00000026103.21	FAS 
ENSG00000026297.15	RNASET2 
ENSG00000026508.18	CD44 
ENSG00000026559.13	KCNG1 
ENSG00000026652.13	AGPAT4 
ENSG00000026751.16	SLAMF7 
ENSG00000026950.16	BTN3A1 
ENSG00000027001.9	MIPEP 
ENSG00000027075.14	PRKCH 
ENSG00000027644.4	INSRR 
ENSG00000027697.14	IFNGR1 
ENSG00000027847.13	B4GALT7 
ENSG00000027869.11	SH2D2A 
ENSG00000028116.16	VRK2 
ENSG00000028137.18	TNFRSF1B 
ENSG00000028203.17	VEZT 
ENSG00000028277.21	POU2F2 
ENSG00000028310.17	BRD9 
ENSG00000028528.14	SNX1 
ENSG00000028839.9	TBPL1 
ENSG00000029153.14	ARNTL2 
ENSG00000029363.16	BCLAF1 
ENSG00000029364.11	SLC39A9 
ENSG00000029534.20	ANK1 
ENSG00000029559.6	IBSP 
ENSG00000029639.10	TFB1M 
ENSG00000029725.16	RABEP1 
ENSG00000029993.14	HMGB3 
ENSG00000030066.13	NUP160 
ENSG00000030110.12	BAK1 
ENSG00000030304.13	MUSK 
ENSG00000030419.16	IKZF2 
ENSG00000030582.17	GRN 
ENSG00000031003.10	FAM13B 
ENSG00000031081.10	ARHGAP31 
ENSG00000031691.6	CENPQ 
ENSG00000031698.12	SARS 
ENSG00000031823.14	RANBP3 
ENSG00000032219.18	ARID4A 
ENSG00000032389.12	TSSC1 
ENSG00000032444.16	PNPLA6 
ENSG00000032742.17	IFT88 
ENSG00000033011.11	ALG1 
ENSG00000033030.13	ZCCHC8 
ENSG00000033050.8	ABCF2 
ENSG00000033100.16	CHPF2 
ENSG00000033122.18	LRRC7 
ENSG00000033170.16	FUT8 
ENSG00000033178.12	UBA6 
ENSG00000033327.12	GAB2 
ENSG00000033627.16	ATP6V0A1 
ENSG00000033800.13	PIAS1 
ENSG00000033867.16	SLC4A7 
ENSG00000034053.14	APBA2 
ENSG00000034152.18	MAP2K3 
ENSG00000034239.10	EFCAB1 
ENSG00000034510.5	TMSB10 
ENSG00000034533.11	ASTE1 
ENSG00000034677.12	RNF19A 
ENSG00000034693.14	PEX3 
ENSG00000034713.7	GABARAPL2 
ENSG00000034971.16	MYOC 
ENSG00000035115.21	SH3YL1 
ENSG00000035141.7	FAM136A 
ENSG00000035403.17	VCL 
ENSG00000035499.12	DEPDC1B 
ENSG00000035664.11	DAPK2 
ENSG00000035681.7	NSMAF 
ENSG00000035687.9	ADSS 
ENSG00000035720.7	STAP1 
ENSG00000035862.12	TIMP2 
ENSG00000035928.15	RFC1 
ENSG00000036054.12	TBC1D23 
ENSG00000036257.12	CUL3 
ENSG00000036448.9	MYOM2 
ENSG00000036473.7	OTC 
ENSG00000036530.8	CYP46A1 
ENSG00000036549.12	ZZZ3 
ENSG00000036565.14	SLC18A1 
ENSG00000036672.15	USP2 
ENSG00000036828.16	CASR 
ENSG00000037042.8	TUBG2 
ENSG00000037241.7	RPL26L1 
ENSG00000037280.15	FLT4 
ENSG00000037474.14	NSUN2 
ENSG00000037637.10	FBXO42 
ENSG00000037749.11	MFAP3 
ENSG00000037757.13	MRI1 
ENSG00000037897.16	METTL1 
ENSG00000037965.5	HOXC8 
ENSG00000038002.8	AGA 
ENSG00000038210.12	PI4K2B 
ENSG00000038219.12	BOD1L1 
ENSG00000038274.16	MAT2B 
ENSG00000038295.7	TLL1 
ENSG00000038358.14	EDC4 
ENSG00000038382.19	TRIO 
ENSG00000038427.15	VCAN 
ENSG00000038532.15	CLEC16A 
ENSG00000038945.14	MSR1 
ENSG00000039068.18	CDH1 
ENSG00000039123.15	SKIV2L2 
ENSG00000039139.9	DNAH5 
ENSG00000039319.16	ZFYVE16 
ENSG00000039523.19	FAM65A 
ENSG00000039537.13	C6 
ENSG00000039560.13	RAI14 
ENSG00000039600.10	SOX30 
ENSG00000039650.11	PNKP 
ENSG00000039987.6	BEST2 
ENSG00000040199.18	PHLPP2 
ENSG00000040275.16	SPDL1 
ENSG00000040341.17	STAU2 
ENSG00000040487.12	PQLC2 
ENSG00000040531.14	CTNS 
ENSG00000040608.13	RTN4R 
ENSG00000040633.12	PHF23 
ENSG00000040731.10	CDH10 
ENSG00000040933.15	INPP4A 
ENSG00000041353.9	RAB27B 
ENSG00000041357.15	PSMA4 
ENSG00000041515.15	MYO16 
ENSG00000041802.10	LSG1 
ENSG00000041880.14	PARP3 
ENSG00000041982.15	TNC 
ENSG00000041988.15	THAP3 
ENSG00000042062.11	FAM65C 
ENSG00000042088.13	TDP1 
ENSG00000042286.14	AIFM2 
ENSG00000042304.11	AC064853.3 
ENSG00000042317.16	SPATA7 
ENSG00000042429.11	MED17 
ENSG00000042445.13	RETSAT 
ENSG00000042493.15	CAPG 
ENSG00000042753.11	AP2S1 
ENSG00000042781.12	USH2A 
ENSG00000042813.7	ZPBP 
ENSG00000042832.11	TG 
ENSG00000042980.12	ADAM28 
ENSG00000043039.6	BARX2 
ENSG00000043093.13	DCUN1D1 
ENSG00000043143.20	JADE2 
ENSG00000043355.11	ZIC2 
ENSG00000043462.11	LCP2 
ENSG00000043514.15	TRIT1 
ENSG00000043591.5	ADRB1 
ENSG00000044012.3	GUCA2B 
ENSG00000044090.8	CUL7 
ENSG00000044115.20	CTNNA1 
ENSG00000044446.11	PHKA2 
ENSG00000044459.14	CNTLN 
ENSG00000044524.10	EPHA3 
ENSG00000044574.7	HSPA5 
ENSG00000046604.12	DSG2 
ENSG00000046647.13	GEMIN8 
ENSG00000046651.14	OFD1 
ENSG00000046653.14	GPM6B 
ENSG00000046774.9	MAGEC2 
ENSG00000046889.18	PREX2 
ENSG00000047056.14	WDR37 
ENSG00000047188.15	YTHDC2 
ENSG00000047230.14	CTPS2 
ENSG00000047249.17	ATP6V1H 
ENSG00000047315.15	POLR2B 
ENSG00000047346.12	KIAA1370 
ENSG00000047365.11	ARAP2 
ENSG00000047410.13	TPR 
ENSG00000047457.13	CP 
ENSG00000047578.12	KIAA0556 
ENSG00000047579.19	DTNBP1 
ENSG00000047597.6	XK 
ENSG00000047617.14	ANO2 
ENSG00000047621.11	C12orf4 
ENSG00000047634.14	SCML1 
ENSG00000047644.18	WWC3 
ENSG00000047648.21	ARHGAP6 
ENSG00000047662.4	FAM184B 
ENSG00000047849.21	MAP4 
ENSG00000047932.13	GOPC 
ENSG00000047936.10	ROS1 
ENSG00000048028.11	USP28 
ENSG00000048052.21	HDAC9 
ENSG00000048140.17	TSPAN17 
ENSG00000048162.20	NOP16 
ENSG00000048342.15	CC2D2A 
ENSG00000048392.11	RRM2B 
ENSG00000048405.9	ZNF800 
ENSG00000048462.10	TNFRSF17 
ENSG00000048471.13	SNX29 
ENSG00000048540.14	LMO3 
ENSG00000048544.5	MRPS10 
ENSG00000048545.13	GUCA1A 
ENSG00000048649.13	RSF1 
ENSG00000048707.14	VPS13D 
ENSG00000048740.18	CELF2 
ENSG00000048828.16	FAM120A 
ENSG00000048991.16	R3HDM1 
ENSG00000049089.14	COL9A2 
ENSG00000049130.15	KITLG 
ENSG00000049167.14	ERCC8 
ENSG00000049192.14	ADAMTS6 
ENSG00000049239.12	H6PD 
ENSG00000049245.12	VAMP3 
ENSG00000049246.14	PER3 
ENSG00000049247.13	UTS2 
ENSG00000049249.8	TNFRSF9 
ENSG00000049283.17	EPN3 
ENSG00000049323.15	LTBP1 
ENSG00000049449.9	RCN1 
ENSG00000049540.16	ELN 
ENSG00000049541.10	RFC2 
ENSG00000049618.22	ARID1B 
ENSG00000049656.13	CLPTM1L 
ENSG00000049759.17	NEDD4L 
ENSG00000049768.14	FOXP3 
ENSG00000049769.12	PPP1R3F 
ENSG00000049860.13	HEXB 
ENSG00000049883.14	PTCD2 
ENSG00000050030.14	NEXMIF 
ENSG00000050130.17	JKAMP 
ENSG00000050165.17	DKK3 
ENSG00000050327.14	ARHGEF5 
ENSG00000050344.8	NFE2L3 
ENSG00000050393.11	MCUR1 
ENSG00000050405.13	LIMA1 
ENSG00000050426.15	LETMD1 
ENSG00000050438.16	SLC4A8 
ENSG00000050555.17	LAMC3 
ENSG00000050628.20	PTGER3 
ENSG00000050730.15	TNIP3 
ENSG00000050748.17	MAPK9 
ENSG00000050767.16	COL23A1 
ENSG00000050820.16	BCAR1 
ENSG00000051009.10	FAM160A2 
ENSG00000051108.14	HERPUD1 
ENSG00000051128.18	HOMER3 
ENSG00000051180.16	RAD51 
ENSG00000051341.13	POLQ 
ENSG00000051382.8	PIK3CB 
ENSG00000051523.10	CYBA 
ENSG00000051596.9	THOC3 
ENSG00000051620.10	HEBP2 
ENSG00000051825.14	MPHOSPH9 
ENSG00000052126.14	PLEKHA5 
ENSG00000052344.15	PRSS8 
ENSG00000052723.11	SIKE1 
ENSG00000052749.13	RRP12 
ENSG00000052795.12	FNIP2 
ENSG00000052802.12	MSMO1 
ENSG00000052841.14	TTC17 
ENSG00000052850.5	ALX4 
ENSG00000053108.16	FSTL4 
ENSG00000053254.15	FOXN3 
ENSG00000053328.8	METTL24 
ENSG00000053371.12	AKR7A2 
ENSG00000053372.4	MRTO4 
ENSG00000053438.8	NNAT 
ENSG00000053501.12	USE1 
ENSG00000053524.12	MCF2L2 
ENSG00000053702.14	NRIP2 
ENSG00000053747.15	LAMA3 
ENSG00000053770.11	AP5M1 
ENSG00000053900.10	ANAPC4 
ENSG00000053918.16	KCNQ1 
ENSG00000054116.11	TRAPPC3 
ENSG00000054118.13	THRAP3 
ENSG00000054148.17	PHPT1 
ENSG00000054179.11	ENTPD2 
ENSG00000054219.10	LY75 
ENSG00000054267.21	ARID4B 
ENSG00000054277.13	OPN3 
ENSG00000054282.15	SDCCAG8 
ENSG00000054356.13	PTPRN 
ENSG00000054392.12	HHAT 
ENSG00000054523.17	KIF1B 
ENSG00000054598.7	FOXC1 
ENSG00000054611.13	TBC1D22A 
ENSG00000054654.16	SYNE2 
ENSG00000054690.13	PLEKHH1 
ENSG00000054793.13	ATP9A 
ENSG00000054796.12	SPO11 
ENSG00000054803.3	CBLN4 
ENSG00000054938.15	CHRDL2 
ENSG00000054965.10	FAM168A 
ENSG00000054967.12	RELT 
ENSG00000054983.16	GALC 
ENSG00000055044.10	NOP58 
ENSG00000055070.16	SZRD1 
ENSG00000055118.14	KCNH2 
ENSG00000055130.15	CUL1 
ENSG00000055147.18	FAM114A2 
ENSG00000055163.19	CYFIP2 
ENSG00000055208.18	TAB2 
ENSG00000055211.12	GINM1 
ENSG00000055332.16	EIF2AK2 
ENSG00000055483.19	USP36 
ENSG00000055609.17	KMT2C 
ENSG00000055732.12	MCOLN3 
ENSG00000055813.5	CCDC85A 
ENSG00000055917.15	PUM2 
ENSG00000055950.16	MRPL43 
ENSG00000055955.15	ITIH4 
ENSG00000055957.10	ITIH1 
ENSG00000056050.6	C4orf27 
ENSG00000056097.15	ZFR 
ENSG00000056277.15	ZNF280C 
ENSG00000056291.17	NPFFR2 
ENSG00000056487.15	PHF21B 
ENSG00000056558.10	TRAF1 
ENSG00000056586.15	RC3H2 
ENSG00000056736.9	IL17RB 
ENSG00000056972.18	TRAF3IP2 
ENSG00000056998.19	GYG2 
ENSG00000057019.15	DCBLD2 
ENSG00000057149.15	SERPINB3 
ENSG00000057252.12	SOAT1 
ENSG00000057294.14	PKP2 
ENSG00000057468.6	MSH4 
ENSG00000057593.13	F7 
ENSG00000057608.16	GDI2 
ENSG00000057657.15	PRDM1 
ENSG00000057663.15	ATG5 
ENSG00000057704.12	TMCC3 
ENSG00000057757.9	PITHD1 
ENSG00000057935.13	MTA3 
ENSG00000058056.8	USP13 
ENSG00000058063.15	ATP11B 
ENSG00000058085.14	LAMC2 
ENSG00000058091.16	CDK14 
ENSG00000058262.9	SEC61A1 
ENSG00000058272.17	PPP1R12A 
ENSG00000058335.15	RASGRF1 
ENSG00000058404.19	CAMK2B 
ENSG00000058453.16	CROCC 
ENSG00000058600.15	POLR3E 
ENSG00000058668.14	ATP2B4 
ENSG00000058673.16	ZC3H11A 
ENSG00000058729.10	RIOK2 
ENSG00000058799.14	YIPF1 
ENSG00000058804.11	NDC1 
ENSG00000058866.14	DGKG 
ENSG00000059122.16	FLYWCH1 
ENSG00000059145.18	UNKL 
ENSG00000059377.16	TBXAS1 
ENSG00000059378.12	PARP12 
ENSG00000059573.8	ALDH18A1 
ENSG00000059588.9	TARBP1 
ENSG00000059691.11	GATB 
ENSG00000059728.10	MXD1 
ENSG00000059758.7	CDK17 
ENSG00000059769.19	DNAJC25 
ENSG00000059804.15	SLC2A3 
ENSG00000059915.16	PSD 
ENSG00000060069.16	CTDP1 
ENSG00000060138.12	YBX3 
ENSG00000060140.8	STYK1 
ENSG00000060237.16	WNK1 
ENSG00000060303.5	RPS17P5 
ENSG00000060339.13	CCAR1 
ENSG00000060491.16	OGFR 
ENSG00000060558.3	GNA15 
ENSG00000060566.13	CREB3L3 
ENSG00000060642.10	PIGV 
ENSG00000060656.19	PTPRU 
ENSG00000060688.12	SNRNP40 
ENSG00000060709.15	RIMBP2 
ENSG00000060718.21	COL11A1 
ENSG00000060749.14	QSER1 
ENSG00000060762.18	MPC1 
ENSG00000060971.17	ACAA1 
ENSG00000060982.14	BCAT1 
ENSG00000061273.17	HDAC7 
ENSG00000061337.15	LZTS1 
ENSG00000061455.10	PRDM6 
ENSG00000061492.11	WNT8A 
ENSG00000061656.9	SPAG4 
ENSG00000061676.14	NCKAP1 
ENSG00000061794.12	MRPS35 
ENSG00000061918.12	GUCY1B3 
ENSG00000061936.9	SFSWAP 
ENSG00000061938.17	TNK2 
ENSG00000061987.15	MON2 
ENSG00000062038.13	CDH3 
ENSG00000062096.14	ARSF 
ENSG00000062194.15	GPBP1 
ENSG00000062282.14	DGAT2 
ENSG00000062370.16	ZNF112 
ENSG00000062485.18	CS 
ENSG00000062524.15	LTK 
ENSG00000062582.13	MRPS24 
ENSG00000062598.17	ELMO2 
ENSG00000062650.18	WAPL 
ENSG00000062716.12	VMP1 
ENSG00000062725.9	APPBP2 
ENSG00000062822.13	POLD1 
ENSG00000063015.19	SEZ6 
ENSG00000063046.17	EIF4B 
ENSG00000063127.15	SLC6A16 
ENSG00000063169.10	GLTSCR1 
ENSG00000063176.15	SPHK2 
ENSG00000063177.12	RPL18 
ENSG00000063180.8	CA11 
ENSG00000063241.7	ISOC2 
ENSG00000063244.12	U2AF2 
ENSG00000063245.14	EPN1 
ENSG00000063322.13	MED29 
ENSG00000063438.16	AHRR 
ENSG00000063515.2	GSC2 
ENSG00000063587.13	ZNF275 
ENSG00000063601.16	MTMR1 
ENSG00000063660.8	GPC1 
ENSG00000063761.15	ADCK1 
ENSG00000063854.12	HAGH 
ENSG00000063978.15	RNF4 
ENSG00000064012.21	CASP8 
ENSG00000064042.17	LIMCH1 
ENSG00000064102.14	INTS13 
ENSG00000064115.10	TM7SF3 
ENSG00000064195.7	DLX3 
ENSG00000064199.6	SPA17 
ENSG00000064201.15	TSPAN32 
ENSG00000064205.10	WISP2 
ENSG00000064218.4	DMRT3 
ENSG00000064225.12	ST3GAL6 
ENSG00000064270.12	ATP2C2 
ENSG00000064300.8	NGFR 
ENSG00000064309.14	CDON 
ENSG00000064313.11	TAF2 
ENSG00000064393.15	HIPK2 
ENSG00000064419.13	TNPO3 
ENSG00000064489.22	BORCS8-MEF2B 
ENSG00000064490.13	RFXANK 
ENSG00000064545.14	TMEM161A 
ENSG00000064547.13	LPAR2 
ENSG00000064601.17	CTSA 
ENSG00000064607.16	SUGP2 
ENSG00000064651.13	SLC12A2 
ENSG00000064652.10	SNX24 
ENSG00000064655.18	EYA2 
ENSG00000064666.14	CNN2 
ENSG00000064687.12	ABCA7 
ENSG00000064692.18	SNCAIP 
ENSG00000064703.11	DDX20 
ENSG00000064726.9	BTBD1 
ENSG00000064763.10	FAR2 
ENSG00000064787.13	BCAS1 
ENSG00000064835.10	POU1F1 
ENSG00000064886.13	CHI3L2 
ENSG00000064932.15	SBNO2 
ENSG00000064933.17	PMS1 
ENSG00000064961.18	HMG20B 
ENSG00000064989.12	CALCRL 
ENSG00000064995.16	TAF11 
ENSG00000064999.13	ANKS1A 
ENSG00000065000.16	AP3D1 
ENSG00000065029.14	ZNF76 
ENSG00000065054.13	SLC9A3R2 
ENSG00000065057.7	NTHL1 
ENSG00000065060.16	UHRF1BP1 
ENSG00000065135.10	GNAI3 
ENSG00000065150.18	IPO5 
ENSG00000065154.11	OAT 
ENSG00000065183.15	WDR3 
ENSG00000065243.19	PKN2 
ENSG00000065268.10	WDR18 
ENSG00000065308.4	TRAM2 
ENSG00000065320.8	NTN1 
ENSG00000065325.12	GLP2R 
ENSG00000065328.16	MCM10 
ENSG00000065357.19	DGKA 
ENSG00000065361.15	ERBB3 
ENSG00000065371.17	ROPN1 
ENSG00000065413.19	ANKRD44 
ENSG00000065427.14	KARS 
ENSG00000065457.10	ADAT1 
ENSG00000065485.19	PDIA5 
ENSG00000065491.8	TBC1D22B 
ENSG00000065518.7	NDUFB4 
ENSG00000065526.10	SPEN 
ENSG00000065534.18	MYLK 
ENSG00000065548.17	ZC3H15 
ENSG00000065559.14	MAP2K4 
ENSG00000065600.12	TMEM206 
ENSG00000065609.14	SNAP91 
ENSG00000065613.13	SLK 
ENSG00000065615.13	CYB5R4 
ENSG00000065618.18	COL17A1 
ENSG00000065621.14	GSTO2 
ENSG00000065665.20	SEC61A2 
ENSG00000065675.14	PRKCQ 
ENSG00000065717.14	TLE2 
ENSG00000065802.11	ASB1 
ENSG00000065809.13	FAM107B 
ENSG00000065833.8	ME1 
ENSG00000065882.15	TBC1D1 
ENSG00000065883.15	CDK13 
ENSG00000065911.11	MTHFD2 
ENSG00000065923.9	SLC9A7 
ENSG00000065970.8	FOXJ2 
ENSG00000065978.18	YBX1 
ENSG00000065989.15	PDE4A 
ENSG00000066027.11	PPP2R5A 
ENSG00000066032.18	CTNNA2 
ENSG00000066044.14	ELAVL1 
ENSG00000066056.13	TIE1 
ENSG00000066084.12	DIP2B 
ENSG00000066117.14	SMARCD1 
ENSG00000066135.12	KDM4A 
ENSG00000066136.20	NFYC 
ENSG00000066185.12	ZMYND12 
ENSG00000066230.11	SLC9A3 
ENSG00000066248.14	NGEF 
ENSG00000066279.17	ASPM 
ENSG00000066294.14	CD84 
ENSG00000066322.14	ELOVL1 
ENSG00000066336.11	SPI1 
ENSG00000066379.14	ZNRD1 
ENSG00000066382.16	MPPED2 
ENSG00000066405.12	CLDN18 
ENSG00000066422.4	ZBTB11 
ENSG00000066427.22	ATXN3 
ENSG00000066455.12	GOLGA5 
ENSG00000066468.22	FGFR2 
ENSG00000066557.5	LRRC40 
ENSG00000066583.11	ISOC1 
ENSG00000066629.16	EML1 
ENSG00000066651.18	TRMT11 
ENSG00000066654.13	THUMPD1 
ENSG00000066697.14	MSANTD3 
ENSG00000066735.14	KIF26A 
ENSG00000066739.11	ATG2B 
ENSG00000066777.8	ARFGEF1 
ENSG00000066813.14	ACSM2B 
ENSG00000066827.15	ZFAT 
ENSG00000066855.15	MTFR1 
ENSG00000066923.17	STAG3 
ENSG00000066926.10	FECH 
ENSG00000066933.15	MYO9A 
ENSG00000067048.16	DDX3Y 
ENSG00000067057.16	PFKP 
ENSG00000067064.11	IDI1 
ENSG00000067066.16	SP100 
ENSG00000067082.14	KLF6 
ENSG00000067113.16	PLPP1 
ENSG00000067141.16	NEO1 
ENSG00000067167.7	TRAM1 
ENSG00000067177.14	PHKA1 
ENSG00000067182.7	TNFRSF1A 
ENSG00000067191.15	CACNB1 
ENSG00000067208.14	EVI5 
ENSG00000067221.13	STOML1 
ENSG00000067225.17	PKM 
ENSG00000067248.9	DHX29 
ENSG00000067334.13	DNTTIP2 
ENSG00000067365.14	METTL22 
ENSG00000067369.13	TP53BP1 
ENSG00000067445.20	TRO 
ENSG00000067533.5	RRP15 
ENSG00000067560.10	RHOA 
ENSG00000067596.10	DHX8 
ENSG00000067601.7	PMS2L4 
ENSG00000067606.16	PRKCZ 
ENSG00000067646.11	ZFY 
ENSG00000067704.9	IARS2 
ENSG00000067715.13	SYT1 
ENSG00000067798.15	NAV3 
ENSG00000067829.18	IDH3G 
ENSG00000067836.12	ROGDI 
ENSG00000067840.12	PDZD4 
ENSG00000067842.17	ATP2B3 
ENSG00000067900.7	ROCK1 
ENSG00000067955.13	CBFB 
ENSG00000067992.12	PDK3 
ENSG00000068001.13	HYAL2 
ENSG00000068024.16	HDAC4 
ENSG00000068028.17	RASSF1 
ENSG00000068078.18	FGFR3 
ENSG00000068079.7	IFI35 
ENSG00000068097.14	HEATR6 
ENSG00000068120.14	COASY 
ENSG00000068137.14	PLEKHH3 
ENSG00000068305.17	MEF2A 
ENSG00000068308.13	OTUD5 
ENSG00000068323.16	TFE3 
ENSG00000068354.15	TBC1D25 
ENSG00000068366.19	ACSL4 
ENSG00000068383.18	INPP5A 
ENSG00000068394.10	GPKOW 
ENSG00000068400.13	GRIPAP1 
ENSG00000068438.14	FTSJ1 
ENSG00000068489.12	PRR11 
ENSG00000068615.18	REEP1 
ENSG00000068650.18	ATP11A 
ENSG00000068654.15	POLR1A 
ENSG00000068697.6	LAPTM4A 
ENSG00000068724.15	TTC7A 
ENSG00000068745.14	IP6K2 
ENSG00000068781.21	STON1-GTF2A1L 
ENSG00000068784.12	SRBD1 
ENSG00000068796.16	KIF2A 
ENSG00000068831.18	RASGRP2 
ENSG00000068878.14	PSME4 
ENSG00000068885.14	IFT80 
ENSG00000068903.19	SIRT2 
ENSG00000068912.13	ERLEC1 
ENSG00000068971.13	PPP2R5B 
ENSG00000068976.13	PYGM 
ENSG00000068985.4	PAGE1 
ENSG00000069011.15	PITX1 
ENSG00000069018.18	TRPC7 
ENSG00000069020.18	MAST4 
ENSG00000069122.18	ADGRF5 
ENSG00000069188.16	SDK2 
ENSG00000069206.15	ADAM7 
ENSG00000069248.11	NUP133 
ENSG00000069275.12	NUCKS1 
ENSG00000069329.16	VPS35 
ENSG00000069345.11	DNAJA2 
ENSG00000069399.14	BCL3 
ENSG00000069424.14	KCNAB2 
ENSG00000069431.11	ABCC9 
ENSG00000069482.6	GAL 
ENSG00000069493.14	CLEC2D 
ENSG00000069509.5	FUNDC1 
ENSG00000069535.13	MAOB 
ENSG00000069667.15	RORA 
ENSG00000069696.6	DRD4 
ENSG00000069702.10	TGFBR3 
ENSG00000069764.9	PLA2G10 
ENSG00000069812.11	HES2 
ENSG00000069849.10	ATP1B3 
ENSG00000069869.15	NEDD4 
ENSG00000069943.9	PIGB 
ENSG00000069956.11	MAPK6 
ENSG00000069966.18	GNB5 
ENSG00000069974.15	RAB27A 
ENSG00000069998.12	CECR5 
ENSG00000070010.18	UFD1L 
ENSG00000070018.8	LRP6 
ENSG00000070019.4	GUCY2C 
ENSG00000070031.3	SCT 
ENSG00000070047.11	PHRF1 
ENSG00000070061.14	IKBKAP 
ENSG00000070081.16	NUCB2 
ENSG00000070087.13	PFN2 
ENSG00000070159.13	PTPN3 
ENSG00000070182.20	SPTB 
ENSG00000070190.12	DAPP1 
ENSG00000070193.4	FGF10 
ENSG00000070214.15	SLC44A1 
ENSG00000070269.13	TMEM260 
ENSG00000070366.13	SMG6 
ENSG00000070367.15	EXOC5 
ENSG00000070371.15	CLTCL1 
ENSG00000070388.11	FGF22 
ENSG00000070404.9	FSTL3 
ENSG00000070413.19	DGCR2 
ENSG00000070423.17	RNF126 
ENSG00000070444.14	MNT 
ENSG00000070476.14	ZXDC 
ENSG00000070495.14	JMJD6 
ENSG00000070501.11	POLB 
ENSG00000070526.14	ST6GALNAC1 
ENSG00000070540.12	WIPI1 
ENSG00000070601.9	FRMPD1 
ENSG00000070610.14	GBA2 
ENSG00000070614.14	NDST1 
ENSG00000070669.16	ASNS 
ENSG00000070718.11	AP3M2 
ENSG00000070729.13	CNGB1 
ENSG00000070731.10	ST6GALNAC2 
ENSG00000070748.18	CHAT 
ENSG00000070756.15	PABPC1 
ENSG00000070759.16	TESK2 
ENSG00000070761.7	CFAP20 
ENSG00000070770.8	CSNK2A2 
ENSG00000070778.12	PTPN21 
ENSG00000070785.16	EIF2B3 
ENSG00000070808.15	CAMK2A 
ENSG00000070814.18	TCOF1 
ENSG00000070831.15	CDC42 
ENSG00000070882.12	OSBPL3 
ENSG00000070886.11	EPHA8 
ENSG00000070915.9	SLC12A3 
ENSG00000070950.9	RAD18 
ENSG00000070961.15	ATP2B1 
ENSG00000070985.13	TRPM5 
ENSG00000071051.13	NCK2 
ENSG00000071054.16	MAP4K4 
ENSG00000071073.12	MGAT4A 
ENSG00000071082.10	RPL31 
ENSG00000071127.16	WDR1 
ENSG00000071189.21	SNX13 
ENSG00000071203.9	MS4A12 
ENSG00000071205.11	ARHGAP10 
ENSG00000071242.11	RPS6KA2 
ENSG00000071243.15	ING3 
ENSG00000071246.10	VASH1 
ENSG00000071282.11	LMCD1 
ENSG00000071462.11	WBSCR22 
ENSG00000071537.13	SEL1L 
ENSG00000071539.13	TRIP13 
ENSG00000071553.16	ATP6AP1 
ENSG00000071564.14	TCF3 
ENSG00000071575.11	TRIB2 
ENSG00000071626.16	DAZAP1 
ENSG00000071655.17	MBD3 
ENSG00000071677.1	PRLH 
ENSG00000071794.15	HLTF 
ENSG00000071859.14	FAM50A 
ENSG00000071889.16	FAM3A 
ENSG00000071894.16	CPSF1 
ENSG00000071909.18	MYO3B 
ENSG00000071967.11	CYBRD1 
ENSG00000071991.8	CDH19 
ENSG00000071994.10	PDCD2 
ENSG00000072041.16	SLC6A15 
ENSG00000072042.12	RDH11 
ENSG00000072062.13	PRKACA 
ENSG00000072071.16	ADGRL1 
ENSG00000072080.10	SPP2 
ENSG00000072110.13	ACTN1 
ENSG00000072121.15	ZFYVE26 
ENSG00000072133.10	RPS6KA6 
ENSG00000072134.15	EPN2 
ENSG00000072135.12	PTPN18 
ENSG00000072163.19	LIMS2 
ENSG00000072182.12	ASIC4 
ENSG00000072195.14	SPEG 
ENSG00000072201.13	LNX1 
ENSG00000072210.18	ALDH3A2 
ENSG00000072274.12	TFRC 
ENSG00000072310.16	SREBF1 
ENSG00000072315.3	TRPC5 
ENSG00000072364.12	AFF4 
ENSG00000072401.14	UBE2D1 
ENSG00000072415.8	MPP5 
ENSG00000072422.16	RHOBTB1 
ENSG00000072501.17	SMC1A 
ENSG00000072506.12	HSD17B10 
ENSG00000072518.20	MARK2 
ENSG00000072571.19	HMMR 
ENSG00000072609.17	CHFR 
ENSG00000072657.8	TRHDE 
ENSG00000072682.18	P4HA2 
ENSG00000072694.20	FCGR2B 
ENSG00000072736.18	NFATC3 
ENSG00000072756.16	TRNT1 
ENSG00000072778.19	ACADVL 
ENSG00000072786.12	STK10 
ENSG00000072803.17	FBXW11 
ENSG00000072818.11	ACAP1 
ENSG00000072832.14	CRMP1 
ENSG00000072840.12	EVC 
ENSG00000072849.10	DERL2 
ENSG00000072858.10	SIDT1 
ENSG00000072864.14	NDE1 
ENSG00000072952.18	MRVI1 
ENSG00000072954.6	TMEM38A 
ENSG00000072958.8	AP1M1 
ENSG00000073008.14	PVR 
ENSG00000073050.11	XRCC1 
ENSG00000073060.15	SCARB1 
ENSG00000073067.13	CYP2W1 
ENSG00000073111.13	MCM2 
ENSG00000073146.15	MOV10L1 
ENSG00000073150.13	PANX2 
ENSG00000073169.13	SELO 
ENSG00000073282.12	TP63 
ENSG00000073331.17	ALPK1 
ENSG00000073350.13	LLGL2 
ENSG00000073417.14	PDE8A 
ENSG00000073464.11	CLCN4 
ENSG00000073536.17	NLE1 
ENSG00000073578.16	SDHA 
ENSG00000073584.19	SMARCE1 
ENSG00000073598.5	FNDC8 
ENSG00000073605.18	GSDMB 
ENSG00000073614.12	KDM5A 
ENSG00000073670.13	ADAM11 
ENSG00000073711.10	PPP2R3A 
ENSG00000073712.14	FERMT2 
ENSG00000073734.8	ABCB11 
ENSG00000073737.16	DHRS9 
ENSG00000073754.5	CD5L 
ENSG00000073756.11	PTGS2 
ENSG00000073792.15	IGF2BP2 
ENSG00000073803.13	MAP3K13 
ENSG00000073849.14	ST6GAL1 
ENSG00000073861.2	TBX21 
ENSG00000073905.8	VDAC1LP 
ENSG00000073910.21	FRY 
ENSG00000073921.17	PICALM 
ENSG00000073969.18	NSF 
ENSG00000074047.21	GLI2 
ENSG00000074054.18	CLASP1 
ENSG00000074071.14	MRPS34 
ENSG00000074181.8	NOTCH3 
ENSG00000074201.8	CLNS1A 
ENSG00000074211.13	PPP2R2C 
ENSG00000074219.13	TEAD2 
ENSG00000074266.19	EED 
ENSG00000074276.10	PCDH24 
ENSG00000074317.10	SNCB 
ENSG00000074319.12	TSG101 
ENSG00000074356.16	NCBP3 
ENSG00000074370.17	ATP2A3 
ENSG00000074410.13	CA12 
ENSG00000074416.13	MGLL 
ENSG00000074527.11	NTN4 
ENSG00000074582.13	BCS1L 
ENSG00000074590.13	NUAK1 
ENSG00000074603.18	DPP8 
ENSG00000074621.13	SLC24A1 
ENSG00000074657.13	ZNF532 
ENSG00000074660.15	SCARF1 
ENSG00000074695.5	LMAN1 
ENSG00000074696.12	HACD3 
ENSG00000074706.13	IPCEF1 
ENSG00000074755.14	ZZEF1 
ENSG00000074771.3	NOX3 
ENSG00000074800.14	ENO1 
ENSG00000074803.18	SLC12A1 
ENSG00000074842.7	C19orf10 
ENSG00000074855.10	ANO8 
ENSG00000074935.13	TUBE1 
ENSG00000074964.16	ARHGEF10L 
ENSG00000074966.10	TXK 
ENSG00000075035.9	WSCD2 
ENSG00000075043.18	KCNQ2 
ENSG00000075073.14	TACR2 
ENSG00000075089.9	ACTR6 
ENSG00000075131.9	TIPIN 
ENSG00000075142.13	SRI 
ENSG00000075151.20	EIF4G3 
ENSG00000075188.8	NUP37 
ENSG00000075213.10	SEMA3A 
ENSG00000075218.18	GTSE1 
ENSG00000075223.13	SEMA3C 
ENSG00000075234.16	TTC38 
ENSG00000075239.13	ACAT1 
ENSG00000075240.16	GRAMD4 
ENSG00000075275.16	CELSR1 
ENSG00000075290.7	WNT8B 
ENSG00000075292.18	ZNF638 
ENSG00000075303.12	SLC25A40 
ENSG00000075336.11	TIMM21 
ENSG00000075340.22	ADD2 
ENSG00000075388.3	FGF4 
ENSG00000075391.16	RASAL2 
ENSG00000075399.13	VPS9D1 
ENSG00000075407.18	ZNF37A 
ENSG00000075413.17	MARK3 
ENSG00000075415.12	SLC25A3 
ENSG00000075420.12	FNDC3B 
ENSG00000075426.11	FOSL2 
ENSG00000075429.8	CACNG5 
ENSG00000075461.5	CACNG4 
ENSG00000075539.14	FRYL 
ENSG00000075568.16	TMEM131 
ENSG00000075618.17	FSCN1 
ENSG00000075624.14	ACTB 
ENSG00000075643.5	MOCOS 
ENSG00000075651.15	PLD1 
ENSG00000075673.11	ATP12A 
ENSG00000075702.17	WDR62 
ENSG00000075711.20	DLG1 
ENSG00000075785.12	RAB7A 
ENSG00000075790.10	BCAP29 
ENSG00000075826.16	SEC31B 
ENSG00000075856.11	SART3 
ENSG00000075884.13	ARHGAP15 
ENSG00000075886.10	TUBA3D 
ENSG00000075891.21	PAX2 
ENSG00000075914.12	EXOSC7 
ENSG00000075945.12	KIFAP3 
ENSG00000075975.15	MKRN2 
ENSG00000076003.4	MCM6 
ENSG00000076043.9	REXO2 
ENSG00000076053.10	RBM7 
ENSG00000076067.12	RBMS2 
ENSG00000076108.11	BAZ2A 
ENSG00000076201.14	PTPN23 
ENSG00000076242.14	MLH1 
ENSG00000076248.10	UNG 
ENSG00000076258.9	FMO4 
ENSG00000076321.10	KLHL20 
ENSG00000076344.15	RGS11 
ENSG00000076351.12	SLC46A1 
ENSG00000076356.6	PLXNA2 
ENSG00000076382.16	SPAG5 
ENSG00000076513.16	ANKRD13A 
ENSG00000076554.15	TPD52 
ENSG00000076555.15	ACACB 
ENSG00000076604.14	TRAF4 
ENSG00000076641.4	PAG1 
ENSG00000076650.6	GPATCH1 
ENSG00000076662.9	ICAM3 
ENSG00000076685.18	NT5C2 
ENSG00000076706.16	MCAM 
ENSG00000076716.8	GPC4 
ENSG00000076770.14	MBNL3 
ENSG00000076826.9	CAMSAP3 
ENSG00000076864.19	RAP1GAP 
ENSG00000076924.11	XAB2 
ENSG00000076928.17	ARHGEF1 
ENSG00000076944.15	STXBP2 
ENSG00000076984.17	MAP2K7 
ENSG00000077009.13	NMRK2 
ENSG00000077044.10	DGKD 
ENSG00000077063.10	CTTNBP2 
ENSG00000077080.9	ACTL6B 
ENSG00000077092.18	RARB 
ENSG00000077097.15	TOP2B 
ENSG00000077147.14	TM9SF3 
ENSG00000077150.18	NFKB2 
ENSG00000077152.10	UBE2T 
ENSG00000077157.21	PPP1R12B 
ENSG00000077232.17	DNAJC10 
ENSG00000077235.17	GTF3C1 
ENSG00000077238.13	IL4R 
ENSG00000077254.14	USP33 
ENSG00000077264.14	PAK3 
ENSG00000077274.8	CAPN6 
ENSG00000077279.18	DCX 
ENSG00000077312.8	SNRPA 
ENSG00000077327.15	SPAG6 
ENSG00000077348.8	EXOSC5 
ENSG00000077380.15	DYNC1I2 
ENSG00000077420.15	APBB1IP 
ENSG00000077454.15	LRCH4 
ENSG00000077458.12	FAM76B 
ENSG00000077463.14	SIRT6 
ENSG00000077498.8	TYR 
ENSG00000077514.8	POLD3 
ENSG00000077522.12	ACTN2 
ENSG00000077549.17	CAPZB 
ENSG00000077585.13	GPR137B 
ENSG00000077616.10	NAALAD2 
ENSG00000077684.15	JADE1 
ENSG00000077713.18	SLC25A43 
ENSG00000077721.15	UBE2A 
ENSG00000077782.19	FGFR1 
ENSG00000077800.11	FKBP6 
ENSG00000077935.16	SMC1B 
ENSG00000077942.18	FBLN1 
ENSG00000077943.7	ITGA8 
ENSG00000077984.5	CST7 
ENSG00000078018.19	MAP2 
ENSG00000078043.15	PIAS2 
ENSG00000078053.16	AMPH 
ENSG00000078061.12	ARAF 
ENSG00000078070.12	MCCC1 
ENSG00000078081.7	LAMP3 
ENSG00000078098.13	FAP 
ENSG00000078114.18	NEBL 
ENSG00000078124.11	ACER3 
ENSG00000078140.13	UBE2K 
ENSG00000078142.12	PIK3C3 
ENSG00000078177.13	N4BP2 
ENSG00000078237.6	TIGAR 
ENSG00000078246.16	TULP3 
ENSG00000078269.14	SYNJ2 
ENSG00000078295.16	ADCY2 
ENSG00000078304.19	PPP2R5C 
ENSG00000078319.9	PMS2L1 
ENSG00000078328.20	RBFOX1 
ENSG00000078369.17	GNB1 
ENSG00000078399.17	HOXA9 
ENSG00000078401.6	EDN1 
ENSG00000078403.16	MLLT10 
ENSG00000078487.17	ZCWPW1 
ENSG00000078549.14	ADCYAP1R1 
ENSG00000078579.8	FGF20 
ENSG00000078589.12	P2RY10 
ENSG00000078596.10	ITM2A 
ENSG00000078618.21	NRDC 
ENSG00000078668.13	VDAC3 
ENSG00000078674.17	PCM1 
ENSG00000078687.17	TNRC6C 
ENSG00000078699.21	CBFA2T2 
ENSG00000078725.12	BRINP1 
ENSG00000078747.14	ITCH 
ENSG00000078795.16	PKD2L2 
ENSG00000078804.12	TP53INP2 
ENSG00000078808.16	SDF4 
ENSG00000078814.15	MYH7B 
ENSG00000078898.6	BPIFB2 
ENSG00000078900.14	TP73 
ENSG00000078902.15	TOLLIP 
ENSG00000078967.12	UBE2D4 
ENSG00000079101.16	CLUL1 
ENSG00000079102.16	RUNX1T1 
ENSG00000079112.9	CDH17 
ENSG00000079134.11	THOC1 
ENSG00000079150.17	FKBP7 
ENSG00000079156.16	OSBPL6 
ENSG00000079215.13	SLC1A3 
ENSG00000079246.15	XRCC5 
ENSG00000079257.7	LXN 
ENSG00000079263.18	SP140 
ENSG00000079277.19	MKNK1 
ENSG00000079308.17	TNS1 
ENSG00000079313.14	REXO1 
ENSG00000079332.14	SAR1A 
ENSG00000079335.19	CDC14A 
ENSG00000079337.15	RAPGEF3 
ENSG00000079385.21	CEACAM1 
ENSG00000079387.13	SENP1 
ENSG00000079393.20	DUSP13 
ENSG00000079432.7	CIC 
ENSG00000079435.9	LIPE 
ENSG00000079459.12	FDFT1 
ENSG00000079462.7	PAFAH1B3 
ENSG00000079482.12	OPHN1 
ENSG00000079557.4	AFM 
ENSG00000079616.12	KIF22 
ENSG00000079689.13	SCGN 
ENSG00000079691.17	LRRC16A 
ENSG00000079739.15	PGM1 
ENSG00000079785.14	DDX1 
ENSG00000079805.16	DNM2 
ENSG00000079819.18	EPB41L2 
ENSG00000079841.18	RIMS1 
ENSG00000079931.14	MOXD1 
ENSG00000079950.13	STX7 
ENSG00000079974.17	RABL2B 
ENSG00000079999.13	KEAP1 
ENSG00000080007.7	DDX43 
ENSG00000080031.9	PTPRH 
ENSG00000080166.15	DCT 
ENSG00000080189.14	SLC35C2 
ENSG00000080200.9	CRYBG3 
ENSG00000080224.17	EPHA6 
ENSG00000080293.9	SCTR 
ENSG00000080298.15	RFX3 
ENSG00000080345.17	RIF1 
ENSG00000080371.5	RAB21 
ENSG00000080493.15	SLC4A4 
ENSG00000080503.23	SMARCA2 
ENSG00000080511.3	RDH8 
ENSG00000080546.13	SESN1 
ENSG00000080561.13	MID2 
ENSG00000080572.12	PIH1D3 
ENSG00000080573.6	COL5A3 
ENSG00000080603.16	SRCAP 
ENSG00000080608.9	PUM3 
ENSG00000080618.14	CPB2 
ENSG00000080644.15	CHRNA3 
ENSG00000080709.14	KCNN2 
ENSG00000080802.18	CNOT4 
ENSG00000080815.18	PSEN1 
ENSG00000080819.6	CPOX 
ENSG00000080822.16	CLDND1 
ENSG00000080823.22	MOK 
ENSG00000080824.18	HSP90AA1 
ENSG00000080839.11	RBL1 
ENSG00000080845.17	DLGAP4 
ENSG00000080854.14	IGSF9B 
ENSG00000080910.11	CFHR2 
ENSG00000080947.14	CROCCP3 
ENSG00000080986.12	NDC80 
ENSG00000081014.10	AP4E1 
ENSG00000081019.13	RSBN1 
ENSG00000081026.18	MAGI3 
ENSG00000081041.8	CXCL2 
ENSG00000081051.7	AFP 
ENSG00000081052.12	COL4A4 
ENSG00000081059.19	TCF7 
ENSG00000081087.14	OSTM1 
ENSG00000081138.13	CDH7 
ENSG00000081148.11	IMPG2 
ENSG00000081154.11	PCNP 
ENSG00000081177.18	EXD2 
ENSG00000081181.7	ARG2 
ENSG00000081189.15	MEF2C 
ENSG00000081237.19	PTPRC 
ENSG00000081248.10	CACNA1S 
ENSG00000081277.12	PKP1 
ENSG00000081307.12	UBA5 
ENSG00000081320.10	STK17B 
ENSG00000081377.16	CDC14B 
ENSG00000081386.12	ZNF510 
ENSG00000081479.12	LRP2 
ENSG00000081665.13	ZNF506 
ENSG00000081692.12	JMJD4 
ENSG00000081721.11	DUSP12 
ENSG00000081760.16	AACS 
ENSG00000081791.8	KIAA0141 
ENSG00000081800.8	SLC13A1 
ENSG00000081803.15	CADPS2 
ENSG00000081818.3	PCDHB4 
ENSG00000081842.17	PCDHA6 
ENSG00000081853.14	PCDHGA2 
ENSG00000081870.11	HSPB11 
ENSG00000081913.13	PHLPP1 
ENSG00000081923.12	ATP8B1 
ENSG00000081985.10	IL12RB2 
ENSG00000082014.16	SMARCD3 
ENSG00000082068.8	WDR70 
ENSG00000082074.16	FYB1 
ENSG00000082126.17	MPP4 
ENSG00000082146.12	STRADB 
ENSG00000082153.17	BZW1 
ENSG00000082175.14	PGR 
ENSG00000082196.20	C1QTNF3 
ENSG00000082212.12	ME2 
ENSG00000082213.17	C5orf22 
ENSG00000082258.12	CCNT2 
ENSG00000082269.16	FAM135A 
ENSG00000082293.12	COL19A1 
ENSG00000082397.17	EPB41L3 
ENSG00000082438.15	COBLL1 
ENSG00000082458.11	DLG3 
ENSG00000082482.13	KCNK2 
ENSG00000082497.11	SERTAD4 
ENSG00000082512.14	TRAF5 
ENSG00000082515.17	MRPL22 
ENSG00000082516.8	GEMIN5 
ENSG00000082556.10	OPRK1 
ENSG00000082641.15	NFE2L1 
ENSG00000082684.14	SEMA5B 
ENSG00000082701.14	GSK3B 
ENSG00000082781.11	ITGB5 
ENSG00000082805.19	ERC1 
ENSG00000082898.16	XPO1 
ENSG00000082929.8	C4orf6 
ENSG00000082996.19	RNF13 
ENSG00000083067.22	TRPM3 
ENSG00000083093.9	PALB2 
ENSG00000083097.14	DOPEY1 
ENSG00000083099.10	LYRM2 
ENSG00000083123.14	BCKDHB 
ENSG00000083168.9	KAT6A 
ENSG00000083223.17	ZCCHC6 
ENSG00000083290.19	ULK2 
ENSG00000083307.11	GRHL2 
ENSG00000083312.17	TNPO1 
ENSG00000083444.16	PLOD1 
ENSG00000083454.21	P2RX5 
ENSG00000083457.11	ITGAE 
ENSG00000083520.14	DIS3 
ENSG00000083535.15	PIBF1 
ENSG00000083544.13	TDRD3 
ENSG00000083622.8	AC000111.6 
ENSG00000083635.7	NUFIP1 
ENSG00000083642.18	PDS5B 
ENSG00000083720.12	OXCT1 
ENSG00000083750.12	RRAGB 
ENSG00000083782.7	EPYC 
ENSG00000083799.17	CYLD 
ENSG00000083807.9	SLC27A5 
ENSG00000083812.11	ZNF324 
ENSG00000083814.13	ZNF671 
ENSG00000083817.8	ZNF416 
ENSG00000083828.15	ZNF586 
ENSG00000083838.15	ZNF446 
ENSG00000083844.10	ZNF264 
ENSG00000083845.8	RPS5 
ENSG00000083857.13	FAT1 
ENSG00000083896.12	YTHDC1 
ENSG00000083937.8	CHMP2B 
ENSG00000084070.11	SMAP2 
ENSG00000084072.16	PPIE 
ENSG00000084073.8	ZMPSTE24 
ENSG00000084090.13	STARD7 
ENSG00000084092.6	NOA1 
ENSG00000084093.16	REST 
ENSG00000084110.10	HAL 
ENSG00000084112.14	SSH1 
ENSG00000084207.16	GSTP1 
ENSG00000084234.16	APLP2 
ENSG00000084444.13	FAM234B 
ENSG00000084453.16	SLCO1A2 
ENSG00000084463.7	WBP11 
ENSG00000084623.11	EIF3I 
ENSG00000084628.9	NKAIN1 
ENSG00000084636.17	COL16A1 
ENSG00000084652.15	TXLNA 
ENSG00000084674.14	APOB 
ENSG00000084676.15	NCOA1 
ENSG00000084693.15	AGBL5 
ENSG00000084710.13	EFR3B 
ENSG00000084731.14	KIF3C 
ENSG00000084733.10	RAB10 
ENSG00000084734.8	GCKR 
ENSG00000084754.11	HADHA 
ENSG00000084764.10	MAPRE3 
ENSG00000084774.13	CAD 
ENSG00000085063.15	CD59 
ENSG00000085117.11	CD82 
ENSG00000085185.15	BCORL1 
ENSG00000085224.21	ATRX 
ENSG00000085231.13	AK6 
ENSG00000085265.10	FCN1 
ENSG00000085274.15	MYNN 
ENSG00000085276.17	MECOM 
ENSG00000085365.17	SCAMP1 
ENSG00000085377.13	PREP 
ENSG00000085382.11	HACE1 
ENSG00000085415.15	SEH1L 
ENSG00000085433.15	WDR47 
ENSG00000085449.14	WDFY1 
ENSG00000085465.12	OVGP1 
ENSG00000085491.15	SLC25A24 
ENSG00000085511.19	MAP3K4 
ENSG00000085514.15	PILRA 
ENSG00000085552.16	IGSF9 
ENSG00000085563.14	ABCB1 
ENSG00000085644.13	ZNF213 
ENSG00000085662.13	AKR1B1 
ENSG00000085719.12	CPNE3 
ENSG00000085721.12	RRN3 
ENSG00000085733.15	CTTN 
ENSG00000085741.12	WNT11 
ENSG00000085760.14	MTIF2 
ENSG00000085788.13	DDHD2 
ENSG00000085831.15	TTC39A 
ENSG00000085832.16	EPS15 
ENSG00000085840.12	ORC1 
ENSG00000085871.8	MGST2 
ENSG00000085872.14	CHERP 
ENSG00000085978.21	ATG16L1 
ENSG00000085982.13	USP40 
ENSG00000085998.13	POMGNT1 
ENSG00000085999.11	RAD54L 
ENSG00000086015.20	MAST2 
ENSG00000086061.15	DNAJA1 
ENSG00000086062.12	B4GALT1 
ENSG00000086065.13	CHMP5 
ENSG00000086102.18	NFX1 
ENSG00000086159.12	AQP6 
ENSG00000086189.9	DIMT1 
ENSG00000086200.16	IPO11 
ENSG00000086205.17	FOLH1 
ENSG00000086232.12	EIF2AK1 
ENSG00000086288.11	NME8 
ENSG00000086289.11	EPDR1 
ENSG00000086300.15	SNX10 
ENSG00000086475.14	SEPHS1 
ENSG00000086504.15	MRPL28 
ENSG00000086506.2	HBQ1 
ENSG00000086544.2	ITPKC 
ENSG00000086548.8	CEACAM6 
ENSG00000086570.12	FAT2 
ENSG00000086589.11	RBM22 
ENSG00000086598.10	TMED2 
ENSG00000086619.13	ERO1B 
ENSG00000086666.18	ZFAND6 
ENSG00000086696.10	HSD17B2 
ENSG00000086712.12	TXLNG 
ENSG00000086717.18	PPEF1 
ENSG00000086730.16	LAT2 
ENSG00000086758.15	HUWE1 
ENSG00000086827.8	ZW10 
ENSG00000086848.14	ALG9 
ENSG00000086967.9	MYBPC2 
ENSG00000086991.12	NOX4 
ENSG00000087008.15	ACOX3 
ENSG00000087053.18	MTMR2 
ENSG00000087074.7	PPP1R15A 
ENSG00000087076.8	HSD17B14 
ENSG00000087077.13	TRIP6 
ENSG00000087085.14	ACHE 
ENSG00000087086.14	FTL 
ENSG00000087087.19	SRRT 
ENSG00000087088.19	BAX 
ENSG00000087095.12	NLK 
ENSG00000087111.20	PIGS 
ENSG00000087116.14	ADAMTS2 
ENSG00000087128.9	TMPRSS11E 
ENSG00000087152.15	ATXN7L3 
ENSG00000087157.18	PGS1 
ENSG00000087191.12	PSMC5 
ENSG00000087206.16	UIMC1 
ENSG00000087237.10	CETP 
ENSG00000087245.12	MMP2 
ENSG00000087250.8	MT3 
ENSG00000087253.12	LPCAT2 
ENSG00000087258.14	GNAO1 
ENSG00000087263.16	OGFOD1 
ENSG00000087266.15	SH3BP2 
ENSG00000087269.15	NOP14 
ENSG00000087274.16	ADD1 
ENSG00000087299.11	L2HGDH 
ENSG00000087301.8	TXNDC16 
ENSG00000087302.8	C14orf166 
ENSG00000087303.17	NID2 
ENSG00000087338.4	GMCL1 
ENSG00000087365.15	SF3B2 
ENSG00000087448.9	KLHL42 
ENSG00000087460.24	GNAS 
ENSG00000087470.17	DNM1L 
ENSG00000087494.15	PTHLH 
ENSG00000087495.16	PHACTR3 
ENSG00000087502.17	ERGIC2 
ENSG00000087510.6	TFAP2C 
ENSG00000087586.17	AURKA 
ENSG00000087589.16	CASS4 
ENSG00000087842.10	PIR 
ENSG00000087884.14	AAMDC 
ENSG00000087903.12	RFX2 
ENSG00000087995.15	METTL2A 
ENSG00000088002.11	SULT2B1 
ENSG00000088035.15	ALG6 
ENSG00000088038.18	CNOT3 
ENSG00000088053.11	GP6 
ENSG00000088179.8	PTPN4 
ENSG00000088205.12	DDX18 
ENSG00000088247.17	KHSRP 
ENSG00000088256.8	GNA11 
ENSG00000088280.18	ASAP3 
ENSG00000088298.12	EDEM2 
ENSG00000088305.18	DNMT3B 
ENSG00000088320.3	REM1 
ENSG00000088325.15	TPX2 
ENSG00000088340.15	FER1L4 
ENSG00000088356.5	PDRG1 
ENSG00000088367.21	EPB41L1 
ENSG00000088386.16	SLC15A1 
ENSG00000088387.18	DOCK9 
ENSG00000088448.14	ANKRD10 
ENSG00000088451.10	TGDS 
ENSG00000088538.12	DOCK3 
ENSG00000088543.14	C3orf18 
ENSG00000088682.13	COQ9 
ENSG00000088726.15	TMEM40 
ENSG00000088727.12	KIF9 
ENSG00000088756.12	ARHGAP28 
ENSG00000088766.11	CRLS1 
ENSG00000088782.4	DEFB127 
ENSG00000088808.16	PPP1R13B 
ENSG00000088812.17	ATRN 
ENSG00000088826.17	SMOX 
ENSG00000088827.12	SIGLEC1 
ENSG00000088832.16	FKBP1A 
ENSG00000088833.17	NSFL1C 
ENSG00000088836.13	SLC4A11 
ENSG00000088854.12	C20orf194 
ENSG00000088876.11	ZNF343 
ENSG00000088881.20	EBF4 
ENSG00000088882.7	CPXM1 
ENSG00000088888.17	MAVS 
ENSG00000088899.15	LZTS3 
ENSG00000088926.13	F11 
ENSG00000088930.7	XRN2 
ENSG00000088970.15	KIZ 
ENSG00000088986.10	DYNLL1 
ENSG00000088992.17	TESC 
ENSG00000089006.16	SNX5 
ENSG00000089009.15	RPL6 
ENSG00000089012.14	SIRPG 
ENSG00000089022.13	MAPKAPK5 
ENSG00000089041.16	P2RX7 
ENSG00000089048.14	ESF1 
ENSG00000089050.15	RBBP9 
ENSG00000089053.12	ANAPC5 
ENSG00000089057.14	SLC23A2 
ENSG00000089060.11	SLC8B1 
ENSG00000089063.14	TMEM230 
ENSG00000089091.16	DZANK1 
ENSG00000089094.18	KDM2B 
ENSG00000089101.17	CFAP61 
ENSG00000089116.3	LHX5 
ENSG00000089123.15	TASP1 
ENSG00000089127.12	OAS1 
ENSG00000089154.10	GCN1 
ENSG00000089157.15	RPLP0 
ENSG00000089159.16	PXN 
ENSG00000089163.4	SIRT4 
ENSG00000089169.14	RPH3A 
ENSG00000089177.18	KIF16B 
ENSG00000089195.14	TRMT6 
ENSG00000089199.9	CHGB 
ENSG00000089220.4	PEBP1 
ENSG00000089225.19	TBX5 
ENSG00000089234.15	BRAP 
ENSG00000089248.6	ERP29 
ENSG00000089250.18	NOS1 
ENSG00000089280.18	FUS 
ENSG00000089289.15	IGBP1 
ENSG00000089327.14	FXYD5 
ENSG00000089335.20	ZNF302 
ENSG00000089351.14	GRAMD1A 
ENSG00000089356.18	FXYD3 
ENSG00000089472.16	HEPH 
ENSG00000089486.16	CDIP1 
ENSG00000089505.17	CMTM1 
ENSG00000089558.8	KCNH4 
ENSG00000089597.16	GANAB 
ENSG00000089639.10	GMIP 
ENSG00000089682.16	RBM41 
ENSG00000089685.14	BIRC5 
ENSG00000089692.8	LAG3 
ENSG00000089693.10	MLF2 
ENSG00000089723.9	OTUB2 
ENSG00000089737.16	DDX24 
ENSG00000089775.11	ZBTB25 
ENSG00000089818.17	NECAP1 
ENSG00000089820.15	ARHGAP4 
ENSG00000089847.12	ANKRD24 
ENSG00000089876.11	DHX32 
ENSG00000089902.9	RCOR1 
ENSG00000089916.17	GPATCH2L 
ENSG00000090006.17	LTBP4 
ENSG00000090013.10	BLVRB 
ENSG00000090020.10	SLC9A1 
ENSG00000090054.14	SPTLC1 
ENSG00000090060.17	PAPOLA 
ENSG00000090061.17	CCNK 
ENSG00000090097.21	PCBP4 
ENSG00000090104.11	RGS1 
ENSG00000090238.11	YPEL3 
ENSG00000090263.15	MRPS33 
ENSG00000090266.12	NDUFB2 
ENSG00000090273.13	NUDC 
ENSG00000090316.15	MAEA 
ENSG00000090339.8	ICAM1 
ENSG00000090372.14	STRN4 
ENSG00000090376.10	IRAK3 
ENSG00000090382.6	LYZ 
ENSG00000090402.7	SI 
ENSG00000090432.6	MUL1 
ENSG00000090447.11	TFAP4 
ENSG00000090470.14	PDCD7 
ENSG00000090487.10	SPG21 
ENSG00000090512.11	FETUB 
ENSG00000090520.11	DNAJB11 
ENSG00000090530.9	P3H2 
ENSG00000090534.18	THPO 
ENSG00000090539.15	CHRD 
ENSG00000090554.12	FLT3LG 
ENSG00000090565.15	RAB11FIP3 
ENSG00000090581.9	GNPTG 
ENSG00000090612.20	ZNF268 
ENSG00000090615.14	GOLGA3 
ENSG00000090621.13	PABPC4 
ENSG00000090659.17	CD209 
ENSG00000090661.11	CERS4 
ENSG00000090674.15	MCOLN1 
ENSG00000090686.15	USP48 
ENSG00000090776.5	EFNB1 
ENSG00000090857.13	PDPR 
ENSG00000090861.15	AARS 
ENSG00000090863.11	GLG1 
ENSG00000090889.11	KIF4A 
ENSG00000090905.18	TNRC6A 
ENSG00000090924.14	PLEKHG2 
ENSG00000090932.10	DLL3 
ENSG00000090971.4	NAT14 
ENSG00000090975.12	PITPNM2 
ENSG00000090989.17	EXOC1 
ENSG00000091009.7	RBM27 
ENSG00000091010.5	POU4F3 
ENSG00000091039.16	OSBPL8 
ENSG00000091073.19	DTX2 
ENSG00000091106.18	NLRC4 
ENSG00000091127.13	PUS7 
ENSG00000091128.12	LAMB4 
ENSG00000091129.19	NRCAM 
ENSG00000091136.13	LAMB1 
ENSG00000091137.12	SLC26A4 
ENSG00000091138.12	SLC26A3 
ENSG00000091140.13	DLD 
ENSG00000091157.13	WDR7 
ENSG00000091164.12	TXNL1 
ENSG00000091181.19	IL5RA 
ENSG00000091262.15	ABCC6 
ENSG00000091317.7	CMTM6 
ENSG00000091409.14	ITGA6 
ENSG00000091428.17	RAPGEF4 
ENSG00000091436.16	MAP3K20 
ENSG00000091482.6	SMPX 
ENSG00000091483.6	FH 
ENSG00000091490.10	SEL1L3 
ENSG00000091513.15	TF 
ENSG00000091527.15	CDV3 
ENSG00000091536.17	MYO15A 
ENSG00000091542.8	ALKBH5 
ENSG00000091583.10	APOH 
ENSG00000091592.15	NLRP1 
ENSG00000091622.15	PITPNM3 
ENSG00000091640.7	SPAG7 
ENSG00000091651.8	ORC6 
ENSG00000091656.15	ZFHX4 
ENSG00000091664.7	SLC17A6 
ENSG00000091704.9	CPA1 
ENSG00000091732.15	ZC3HC1 
ENSG00000091831.23	ESR1 
ENSG00000091844.7	RGS17 
ENSG00000091879.13	ANGPT2 
ENSG00000091947.9	TMEM101 
ENSG00000091972.18	CD200 
ENSG00000091986.15	CCDC80 
ENSG00000092009.10	CMA1 
ENSG00000092010.14	PSME1 
ENSG00000092020.10	PPP2R3C 
ENSG00000092036.18	HAUS4 
ENSG00000092051.16	JPH4 
ENSG00000092054.12	MYH7 
ENSG00000092067.5	CEBPE 
ENSG00000092068.19	SLC7A8 
ENSG00000092094.10	OSGEP 
ENSG00000092096.16	SLC22A17 
ENSG00000092098.16	RNF31 
ENSG00000092108.20	SCFD1 
ENSG00000092140.14	G2E3 
ENSG00000092148.12	HECTD1 
ENSG00000092199.17	HNRNPC 
ENSG00000092200.12	RPGRIP1 
ENSG00000092201.9	SUPT16H 
ENSG00000092203.13	TOX4 
ENSG00000092208.16	GEMIN2 
ENSG00000092295.11	TGM1 
ENSG00000092330.16	TINF2 
ENSG00000092345.13	DAZL 
ENSG00000092377.13	TBL1Y 
ENSG00000092421.16	SEMA6A 
ENSG00000092439.14	TRPM7 
ENSG00000092445.11	TYRO3 
ENSG00000092470.11	WDR76 
ENSG00000092529.23	CAPN3 
ENSG00000092531.9	SNAP23 
ENSG00000092607.14	TBX15 
ENSG00000092621.12	PHGDH 
ENSG00000092758.16	COL9A3 
ENSG00000092820.17	EZR 
ENSG00000092841.18	MYL6 
ENSG00000092847.11	AGO1 
ENSG00000092850.11	TEKT2 
ENSG00000092853.13	CLSPN 
ENSG00000092871.16	RFFL 
ENSG00000092929.11	UNC13D 
ENSG00000092931.11	MFSD11 
ENSG00000092964.17	DPYSL2 
ENSG00000092969.11	TGFB2 
ENSG00000092978.10	GPATCH2 
ENSG00000093000.18	NUP50 
ENSG00000093009.9	CDC45 
ENSG00000093010.13	COMT 
ENSG00000093072.15	CECR1 
ENSG00000093100.13	XXbac-B461K10.4 
ENSG00000093134.14	VNN3 
ENSG00000093144.18	ECHDC1 
ENSG00000093167.17	LRRFIP2 
ENSG00000093183.13	SEC22C 
ENSG00000093217.9	XYLB 
ENSG00000094631.19	HDAC6 
ENSG00000094661.3	OR1I1 
ENSG00000094755.16	GABRP 
ENSG00000094796.4	KRT31 
ENSG00000094804.9	CDC6 
ENSG00000094841.13	UPRT 
ENSG00000094880.10	CDC23 
ENSG00000094914.12	AAAS 
ENSG00000094916.15	CBX5 
ENSG00000094963.13	FMO2 
ENSG00000094975.13	SUCO 
ENSG00000095002.14	MSH2 
ENSG00000095015.5	MAP3K1 
ENSG00000095059.15	DHPS 
ENSG00000095066.11	HOOK2 
ENSG00000095110.8	NXPE1 
ENSG00000095139.13	ARCN1 
ENSG00000095203.14	EPB41L4B 
ENSG00000095209.11	TMEM38B 
ENSG00000095261.13	PSMD5 
ENSG00000095303.15	PTGS1 
ENSG00000095319.14	NUP188 
ENSG00000095321.16	CRAT 
ENSG00000095370.19	SH2D3C 
ENSG00000095380.10	NANS 
ENSG00000095383.19	TBC1D2 
ENSG00000095397.13	DFNB31 
ENSG00000095464.9	PDE6C 
ENSG00000095485.17	CWF19L1 
ENSG00000095539.15	SEMA4G 
ENSG00000095564.13	BTAF1 
ENSG00000095574.11	IKZF5 
ENSG00000095585.16	BLNK 
ENSG00000095587.8	TLL2 
ENSG00000095596.11	CYP26A1 
ENSG00000095627.9	TDRD1 
ENSG00000095637.21	SORBS1 
ENSG00000095713.13	CRTAC1 
ENSG00000095739.10	BAMBI 
ENSG00000095752.6	IL11 
ENSG00000095777.15	MYO3A 
ENSG00000095787.21	WAC 
ENSG00000095794.19	CREM 
ENSG00000095906.16	NUBP2 
ENSG00000095917.13	TPSD1 
ENSG00000095932.6	SMIM24 
ENSG00000095951.16	HIVEP1 
ENSG00000095970.16	TREM2 
ENSG00000095981.10	KCNK16 
ENSG00000096006.11	CRISP3 
ENSG00000096060.14	FKBP5 
ENSG00000096063.15	SRPK1 
ENSG00000096070.19	BRPF3 
ENSG00000096080.11	MRPS18A 
ENSG00000096088.16	PGC 
ENSG00000096092.5	TMEM14A 
ENSG00000096093.15	EFHC1 
ENSG00000096264.13	NCR2 
ENSG00000096384.19	HSP90AB1 
ENSG00000096395.10	MLN 
ENSG00000096401.7	CDC5L 
ENSG00000096433.10	ITPR3 
ENSG00000096654.15	ZNF184 
ENSG00000096696.13	DSP 
ENSG00000096717.11	SIRT1 
ENSG00000096746.17	HNRNPH3 
ENSG00000096872.15	IFT74 
ENSG00000096968.13	JAK2 
ENSG00000096996.15	IL12RB1 
ENSG00000097007.17	ABL1 
ENSG00000097021.19	ACOT7 
ENSG00000097033.14	SH3GLB1 
ENSG00000097046.12	CDC7 
ENSG00000097096.8	SYDE2 
ENSG00000099139.13	PCSK5 
ENSG00000099194.5	SCD 
ENSG00000099203.6	TMED1 
ENSG00000099204.18	ABLIM1 
ENSG00000099219.13	ERMP1 
ENSG00000099246.16	RAB18 
ENSG00000099250.17	NRP1 
ENSG00000099251.14	HSD17B7P2 
ENSG00000099256.18	PRTFDC1 
ENSG00000099260.10	PALMD 
ENSG00000099282.9	TSPAN15 
ENSG00000099284.13	H2AFY2 
ENSG00000099290.16	WASHC2A 
ENSG00000099308.10	MAST3 
ENSG00000099326.8	MZF1 
ENSG00000099330.8	OCEL1 
ENSG00000099331.13	MYO9B 
ENSG00000099337.4	KCNK6 
ENSG00000099338.22	CATSPERG 
ENSG00000099341.11	PSMD8 
ENSG00000099364.16	FBXL19 
ENSG00000099365.10	STX1B 
ENSG00000099377.13	HSD3B7 
ENSG00000099381.17	SETD1A 
ENSG00000099385.11	BCL7C 
ENSG00000099399.5	MAGEB2 
ENSG00000099617.3	EFNA2 
ENSG00000099622.13	CIRBP 
ENSG00000099624.7	ATP5D 
ENSG00000099625.12	CBARP 
ENSG00000099715.14	PCDH11Y 
ENSG00000099721.13	AMELY 
ENSG00000099725.14	PRKY 
ENSG00000099769.5	IGFALS 
ENSG00000099783.11	HNRNPM 
ENSG00000099785.10	2-Mar
ENSG00000099795.6	NDUFB7 
ENSG00000099797.14	TECR 
ENSG00000099800.7	TIMM13 
ENSG00000099804.8	CDC34 
ENSG00000099810.19	MTAP 
ENSG00000099812.8	MISP 
ENSG00000099814.15	CEP170B 
ENSG00000099817.11	POLR2E 
ENSG00000099821.13	POLRMT 
ENSG00000099822.2	HCN2 
ENSG00000099834.18	CDHR5 
ENSG00000099840.13	IZUMO4 
ENSG00000099849.14	RASSF7 
ENSG00000099860.8	GADD45B 
ENSG00000099864.17	PALM 
ENSG00000099866.14	MADCAM1 
ENSG00000099869.7	IGF2AS 
ENSG00000099875.14	MKNK2 
ENSG00000099889.13	ARVCF 
ENSG00000099899.14	TRMT2A 
ENSG00000099901.16	RANBP1 
ENSG00000099904.15	ZDHHC8 
ENSG00000099910.16	KLHL22 
ENSG00000099917.17	MED15 
ENSG00000099937.10	SERPIND1 
ENSG00000099940.11	SNAP29 
ENSG00000099942.12	CRKL 
ENSG00000099949.19	LZTR1 
ENSG00000099953.9	MMP11 
ENSG00000099954.18	CECR2 
ENSG00000099956.19	SMARCB1 
ENSG00000099957.16	P2RX6 
ENSG00000099958.14	DERL3 
ENSG00000099960.12	SLC7A4 
ENSG00000099968.17	BCL2L13 
ENSG00000099974.7	DDTL 
ENSG00000099977.13	DDT 
ENSG00000099984.11	GSTT2 
ENSG00000099985.3	OSM 
ENSG00000099991.17	CABIN1 
ENSG00000099992.15	TBC1D10A 
ENSG00000099994.10	SUSD2 
ENSG00000099995.18	SF3A1 
ENSG00000099998.17	GGT5 
ENSG00000099999.14	RNF215 
ENSG00000100003.17	SEC14L2 
ENSG00000100012.11	SEC14L3 
ENSG00000100014.19	SPECC1L 
ENSG00000100023.18	PPIL2 
ENSG00000100024.14	UPB1 
ENSG00000100027.14	YPEL1 
ENSG00000100028.11	SNRPD3 
ENSG00000100029.17	PES1 
ENSG00000100030.14	MAPK1 
ENSG00000100031.18	GGT1 
ENSG00000100033.16	PRODH 
ENSG00000100034.13	PPM1F 
ENSG00000100036.12	SLC35E4 
ENSG00000100038.19	TOP3B 
ENSG00000100053.9	CRYBB3 
ENSG00000100055.20	CYTH4 
ENSG00000100056.11	DGCR14 
ENSG00000100058.12	CRYBB2P1 
ENSG00000100060.17	MFNG 
ENSG00000100065.14	CARD10 
ENSG00000100068.11	LRP5L 
ENSG00000100075.9	SLC25A1 
ENSG00000100077.14	ADRBK2 
ENSG00000100078.3	PLA2G3 
ENSG00000100079.6	LGALS2 
ENSG00000100083.18	GGA1 
ENSG00000100084.14	HIRA 
ENSG00000100092.21	SH3BP1 
ENSG00000100095.18	SEZ6L 
ENSG00000100097.11	LGALS1 
ENSG00000100099.20	HPS4 
ENSG00000100100.12	PIK3IP1 
ENSG00000100101.15	RP1-37E16.12 
ENSG00000100104.13	SRRD 
ENSG00000100105.17	PATZ1 
ENSG00000100106.20	TRIOBP 
ENSG00000100109.16	TFIP11 
ENSG00000100116.16	GCAT 
ENSG00000100121.12	GGTLC2 
ENSG00000100122.5	CRYBB1 
ENSG00000100124.14	ANKRD54 
ENSG00000100129.17	EIF3L 
ENSG00000100138.13	SNU13 
ENSG00000100139.13	MICALL1 
ENSG00000100142.14	POLR2F 
ENSG00000100146.16	SOX10 
ENSG00000100147.13	CCDC134 
ENSG00000100150.17	DEPDC5 
ENSG00000100151.15	PICK1 
ENSG00000100154.14	TTC28 
ENSG00000100156.10	SLC16A8 
ENSG00000100162.14	CENPM 
ENSG00000100167.20	3-Sep
ENSG00000100170.9	SLC5A1 
ENSG00000100181.22	AC005301.5 
ENSG00000100191.5	SLC5A4 
ENSG00000100196.10	KDELR3 
ENSG00000100197.21	CYP2D6 
ENSG00000100201.20	DDX17 
ENSG00000100206.9	DMC1 
ENSG00000100207.18	TCF20 
ENSG00000100209.9	HSCB 
ENSG00000100211.10	CBY1 
ENSG00000100216.5	TOMM22 
ENSG00000100218.11	RSPH14 
ENSG00000100219.16	XBP1 
ENSG00000100220.11	RTCB 
ENSG00000100221.10	JOSD1 
ENSG00000100225.17	FBXO7 
ENSG00000100226.15	GTPBP1 
ENSG00000100227.17	POLDIP3 
ENSG00000100228.12	RAB36 
ENSG00000100234.11	TIMP3 
ENSG00000100239.15	PPP6R2 
ENSG00000100241.20	SBF1 
ENSG00000100242.15	SUN2 
ENSG00000100243.20	CYB5R3 
ENSG00000100246.12	DNAL4 
ENSG00000100249.4	C22orf31 
ENSG00000100253.12	MIOX 
ENSG00000100258.17	LMF2 
ENSG00000100263.13	RHBDD3 
ENSG00000100266.18	PACSIN2 
ENSG00000100271.16	TTLL1 
ENSG00000100276.9	RASL10A 
ENSG00000100280.16	AP1B1 
ENSG00000100281.13	HMGXB4 
ENSG00000100284.20	TOM1 
ENSG00000100285.9	NEFH 
ENSG00000100288.19	CHKB 
ENSG00000100290.2	BIK 
ENSG00000100292.16	HMOX1 
ENSG00000100294.12	MCAT 
ENSG00000100296.13	THOC5 
ENSG00000100297.15	MCM5 
ENSG00000100298.15	APOBEC3H 
ENSG00000100299.17	ARSA 
ENSG00000100300.17	TSPO 
ENSG00000100302.6	RASD2 
ENSG00000100304.12	TTLL12 
ENSG00000100307.12	CBX7 
ENSG00000100311.16	PDGFB 
ENSG00000100312.10	ACR 
ENSG00000100314.3	CABP7 
ENSG00000100316.15	RPL3 
ENSG00000100319.12	ZMAT5 
ENSG00000100320.22	RBFOX2 
ENSG00000100321.14	SYNGR1 
ENSG00000100324.13	TAB1 
ENSG00000100325.14	ASCC2 
ENSG00000100330.15	MTMR3 
ENSG00000100335.14	MIEF1 
ENSG00000100336.17	APOL4 
ENSG00000100341.11	PNPLA5 
ENSG00000100342.20	APOL1 
ENSG00000100344.10	PNPLA3 
ENSG00000100345.21	MYH9 
ENSG00000100346.17	CACNA1I 
ENSG00000100347.14	SAMM50 
ENSG00000100348.9	TXN2 
ENSG00000100350.14	FOXRED2 
ENSG00000100351.16	GRAP2 
ENSG00000100353.17	EIF3D 
ENSG00000100354.20	TNRC6B 
ENSG00000100359.20	SGSM3 
ENSG00000100360.14	IFT27 
ENSG00000100362.12	PVALB 
ENSG00000100364.18	KIAA0930 
ENSG00000100365.14	NCF4 
ENSG00000100368.13	CSF2RB 
ENSG00000100372.14	SLC25A17 
ENSG00000100373.9	UPK3A 
ENSG00000100376.11	FAM118A 
ENSG00000100379.17	KCTD17 
ENSG00000100380.13	ST13 
ENSG00000100385.13	IL2RB 
ENSG00000100387.8	RBX1 
ENSG00000100393.12	EP300 
ENSG00000100395.14	L3MBTL2 
ENSG00000100399.15	CHADL 
ENSG00000100401.19	RANGAP1 
ENSG00000100403.11	ZC3H7B 
ENSG00000100410.7	PHF5A 
ENSG00000100412.15	ACO2 
ENSG00000100413.16	POLR3H 
ENSG00000100416.13	TRMU 
ENSG00000100417.11	PMM1 
ENSG00000100418.7	DESI1 
ENSG00000100422.13	CERK 
ENSG00000100425.18	BRD1 
ENSG00000100426.6	ZBED4 
ENSG00000100427.15	MLC1 
ENSG00000100429.17	HDAC10 
ENSG00000100433.15	KCNK10 
ENSG00000100439.10	ABHD4 
ENSG00000100441.9	KHNYN 
ENSG00000100442.10	FKBP3 
ENSG00000100445.17	SDR39U1 
ENSG00000100448.3	CTSG 
ENSG00000100450.12	GZMH 
ENSG00000100453.12	GZMB 
ENSG00000100461.17	RBM23 
ENSG00000100462.15	PRMT5 
ENSG00000100473.16	COCH 
ENSG00000100478.14	AP4S1 
ENSG00000100479.12	POLE2 
ENSG00000100483.13	VCPKMT 
ENSG00000100485.11	SOS2 
ENSG00000100490.9	CDKL1 
ENSG00000100503.23	NIN 
ENSG00000100504.16	PYGL 
ENSG00000100505.13	TRIM9 
ENSG00000100519.11	PSMC6 
ENSG00000100522.8	GNPNAT1 
ENSG00000100523.14	DDHD1 
ENSG00000100526.19	CDKN3 
ENSG00000100528.11	CNIH1 
ENSG00000100532.11	CGRRF1 
ENSG00000100554.11	ATP6V1D 
ENSG00000100557.9	C14orf105 
ENSG00000100558.8	PLEK2 
ENSG00000100564.8	PIGH 
ENSG00000100565.15	LRRC74A 
ENSG00000100567.12	PSMA3 
ENSG00000100568.10	VTI1B 
ENSG00000100575.13	TIMM9 
ENSG00000100577.18	GSTZ1 
ENSG00000100578.14	KIAA0586 
ENSG00000100580.7	TMED8 
ENSG00000100583.4	SAMD15 
ENSG00000100591.7	AHSA1 
ENSG00000100592.15	DAAM1 
ENSG00000100593.17	ISM2 
ENSG00000100596.6	SPTLC2 
ENSG00000100599.15	RIN3 
ENSG00000100600.14	LGMN 
ENSG00000100601.9	ALKBH1 
ENSG00000100603.13	SNW1 
ENSG00000100604.12	CHGA 
ENSG00000100605.16	ITPK1 
ENSG00000100612.13	DHRS7 
ENSG00000100614.17	PPM1A 
ENSG00000100625.8	SIX4 
ENSG00000100626.16	GALNT16 
ENSG00000100628.11	ASB2 
ENSG00000100629.16	C14orf145 
ENSG00000100632.10	ERH 
ENSG00000100644.16	HIF1A 
ENSG00000100647.7	SUSD6 
ENSG00000100650.15	SRSF5 
ENSG00000100652.4	SLC10A1 
ENSG00000100664.10	EIF5 
ENSG00000100665.11	SERPINA4 
ENSG00000100678.18	SLC8A3 
ENSG00000100697.14	DICER1 
ENSG00000100711.13	ZFYVE21 
ENSG00000100714.15	MTHFD1 
ENSG00000100721.10	TCL1A 
ENSG00000100722.18	ZC3H14 
ENSG00000100726.14	TELO2 
ENSG00000100731.15	PCNX1 
ENSG00000100739.10	BDKRB1 
ENSG00000100744.14	GSKIP 
ENSG00000100749.7	VRK1 
ENSG00000100764.13	PSMC1 
ENSG00000100767.16	PAPLN 
ENSG00000100784.10	RPS6KA5 
ENSG00000100796.17	SMEK1 
ENSG00000100802.14	C14orf93 
ENSG00000100804.18	PSMB5 
ENSG00000100811.12	YY1 
ENSG00000100813.14	ACIN1 
ENSG00000100814.17	CCNB1IP1 
ENSG00000100815.12	TRIP11 
ENSG00000100823.11	APEX1 
ENSG00000100836.10	PABPN1 
ENSG00000100842.12	EFS 
ENSG00000100852.12	ARHGAP5 
ENSG00000100865.14	CINP 
ENSG00000100867.14	DHRS2 
ENSG00000100883.11	SRP54 
ENSG00000100884.9	CPNE6 
ENSG00000100888.13	CHD8 
ENSG00000100889.11	PCK2 
ENSG00000100890.15	KIAA0391 
ENSG00000100897.17	DCAF11 
ENSG00000100902.10	PSMA6 
ENSG00000100906.10	NFKBIA 
ENSG00000100908.13	EMC9 
ENSG00000100911.15	PSME2 
ENSG00000100916.13	BRMS1L 
ENSG00000100918.12	REC8 
ENSG00000100926.14	TM9SF1 
ENSG00000100934.14	SEC23A 
ENSG00000100938.17	GMPR2 
ENSG00000100941.8	PNN 
ENSG00000100949.14	RABGGTA 
ENSG00000100968.13	NFATC4 
ENSG00000100979.14	PLTP 
ENSG00000100982.11	PCIF1 
ENSG00000100983.10	GSS 
ENSG00000100985.7	MMP9 
ENSG00000100987.14	VSX1 
ENSG00000100991.11	TRPC4AP 
ENSG00000100994.11	PYGB 
ENSG00000100997.18	ABHD12 
ENSG00000101000.5	PROCR 
ENSG00000101003.9	GINS1 
ENSG00000101004.14	NINL 
ENSG00000101017.13	CD40 
ENSG00000101019.21	UQCC1 
ENSG00000101040.19	ZMYND8 
ENSG00000101049.14	SGK2 
ENSG00000101052.12	IFT52 
ENSG00000101057.15	MYBL2 
ENSG00000101074.3	R3HDML 
ENSG00000101076.16	HNF4A 
ENSG00000101079.20	NDRG3 
ENSG00000101082.13	SLA2 
ENSG00000101084.17	C20orf24 
ENSG00000101096.19	NFATC2 
ENSG00000101098.12	RIMS4 
ENSG00000101104.12	PABPC1L 
ENSG00000101109.11	STK4 
ENSG00000101115.12	SALL4 
ENSG00000101126.16	ADNP 
ENSG00000101132.9	PFDN4 
ENSG00000101134.11	DOK5 
ENSG00000101138.11	CSTF1 
ENSG00000101144.12	BMP7 
ENSG00000101146.12	RAE1 
ENSG00000101150.17	TPD52L2 
ENSG00000101152.10	DNAJC5 
ENSG00000101158.13	NELFCD 
ENSG00000101160.13	CTSZ 
ENSG00000101161.7	PRPF6 
ENSG00000101162.3	TUBB1 
ENSG00000101166.15	PRELID3B 
ENSG00000101180.15	HRH3 
ENSG00000101181.17	MTG2 
ENSG00000101182.14	PSMA7 
ENSG00000101187.15	SLCO4A1 
ENSG00000101188.4	NTSR1 
ENSG00000101189.6	MRGBP 
ENSG00000101190.12	TCFL5 
ENSG00000101191.16	DIDO1 
ENSG00000101193.7	GID8 
ENSG00000101194.17	SLC17A9 
ENSG00000101197.12	BIRC7 
ENSG00000101198.14	NKAIN4 
ENSG00000101199.12	ARFGAP1 
ENSG00000101200.5	AVP 
ENSG00000101203.16	COL20A1 
ENSG00000101204.16	CHRNA4 
ENSG00000101210.11	EEF1A2 
ENSG00000101213.6	PTK6 
ENSG00000101216.10	GMEB2 
ENSG00000101220.17	C20orf27 
ENSG00000101222.12	SPEF1 
ENSG00000101224.17	CDC25B 
ENSG00000101230.5	C20orf82 
ENSG00000101236.16	RNF24 
ENSG00000101246.19	ARFRP1 
ENSG00000101247.17	NDUFAF5 
ENSG00000101251.12	SEL1L2 
ENSG00000101255.10	TRIB3 
ENSG00000101265.15	RASSF2 
ENSG00000101266.18	CSNK2A1 
ENSG00000101276.15	SLC52A3 
ENSG00000101278.6	RPS10L 
ENSG00000101280.7	ANGPT4 
ENSG00000101282.8	RSPO4 
ENSG00000101290.13	CDS2 
ENSG00000101292.7	PROKR2 
ENSG00000101294.16	HM13 
ENSG00000101298.13	SNPH 
ENSG00000101306.10	MYLK2 
ENSG00000101307.15	SIRPB1 
ENSG00000101310.15	SEC23B 
ENSG00000101311.15	FERMT1 
ENSG00000101323.4	HAO1 
ENSG00000101327.8	PDYN 
ENSG00000101331.15	CCM2L 
ENSG00000101333.16	PLCB4 
ENSG00000101335.9	MYL9 
ENSG00000101336.13	HCK 
ENSG00000101337.15	TM9SF4 
ENSG00000101342.9	TLDC2 
ENSG00000101343.14	CRNKL1 
ENSG00000101346.13	POFUT1 
ENSG00000101347.9	SAMHD1 
ENSG00000101349.16	PAK7 
ENSG00000101350.7	KIF3B 
ENSG00000101353.14	MROH8 
ENSG00000101361.16	NOP56 
ENSG00000101363.12	MANBAL 
ENSG00000101365.20	IDH3B 
ENSG00000101367.8	MAPRE1 
ENSG00000101384.12	JAG1 
ENSG00000101391.20	CDK5RAP1 
ENSG00000101400.5	SNTA1 
ENSG00000101405.3	OXT 
ENSG00000101407.12	TTI1 
ENSG00000101412.12	E2F1 
ENSG00000101413.11	RPRD1B 
ENSG00000101417.11	PXMP4 
ENSG00000101421.3	CHMP4B 
ENSG00000101425.13	BPI 
ENSG00000101435.4	CST9L 
ENSG00000101438.3	SLC32A1 
ENSG00000101439.8	CST3 
ENSG00000101440.9	ASIP 
ENSG00000101441.4	CST4 
ENSG00000101442.9	ACTR5 
ENSG00000101443.17	WFDC2 
ENSG00000101444.12	AHCY 
ENSG00000101445.9	PPP1R16B 
ENSG00000101446.7	SPINT3 
ENSG00000101447.14	FAM83D 
ENSG00000101448.13	EPPIN 
ENSG00000101452.14	DHX35 
ENSG00000101457.12	DNTTIP1 
ENSG00000101460.12	MAP1LC3A 
ENSG00000101463.5	SYNDIG1 
ENSG00000101464.10	PIGU 
ENSG00000101470.9	TNNC2 
ENSG00000101473.16	ACOT8 
ENSG00000101474.11	APMAP 
ENSG00000101489.19	CELF4 
ENSG00000101493.10	ZNF516 
ENSG00000101542.9	CDH20 
ENSG00000101544.8	ADNP2 
ENSG00000101546.12	RBFA 
ENSG00000101557.14	USP14 
ENSG00000101558.13	VAPA 
ENSG00000101574.14	METTL4 
ENSG00000101577.9	LPIN2 
ENSG00000101596.15	SMCHD1 
ENSG00000101605.12	MYOM1 
ENSG00000101608.12	MYL12A 
ENSG00000101624.10	CEP76 
ENSG00000101638.13	ST8SIA5 
ENSG00000101639.18	CEP192 
ENSG00000101654.17	RNMT 
ENSG00000101665.8	SMAD7 
ENSG00000101670.11	LIPG 
ENSG00000101680.14	LAMA1 
ENSG00000101695.8	RNF125 
ENSG00000101745.16	ANKRD12 
ENSG00000101746.15	NOL4 
ENSG00000101751.10	POLI 
ENSG00000101752.11	MIB1 
ENSG00000101773.18	RBBP8 
ENSG00000101782.14	RIOK3 
ENSG00000101811.13	CSTF2 
ENSG00000101812.12	H2BFM 
ENSG00000101825.7	MXRA5 
ENSG00000101842.13	VSIG1 
ENSG00000101843.18	PSMD10 
ENSG00000101844.17	ATG4A 
ENSG00000101846.6	STS 
ENSG00000101849.16	TBL1X 
ENSG00000101850.12	GPR143 
ENSG00000101856.9	PGRMC1 
ENSG00000101868.10	POLA1 
ENSG00000101871.14	MID1 
ENSG00000101882.9	NKAP 
ENSG00000101883.4	RHOXF1 
ENSG00000101888.11	NXT2 
ENSG00000101890.4	GUCY2F 
ENSG00000101892.11	ATP1B4 
ENSG00000101898.5	RP3-324O17.4 
ENSG00000101901.11	ALG13 
ENSG00000101911.12	PRPS2 
ENSG00000101916.11	TLR8 
ENSG00000101928.12	MOSPD1 
ENSG00000101935.9	AMMECR1 
ENSG00000101938.14	CHRDL1 
ENSG00000101940.17	WDR13 
ENSG00000101945.16	SUV39H1 
ENSG00000101951.16	PAGE4 
ENSG00000101955.14	SRPX 
ENSG00000101958.13	GLRA2 
ENSG00000101966.12	XIAP 
ENSG00000101972.18	STAG2 
ENSG00000101974.14	ATP11C 
ENSG00000101977.20	MCF2 
ENSG00000101981.11	F9 
ENSG00000101986.11	ABCD1 
ENSG00000101997.12	CCDC22 
ENSG00000102001.12	CACNA1F 
ENSG00000102003.10	SYP 
ENSG00000102007.10	PLP2 
ENSG00000102010.14	BMX 
ENSG00000102021.10	LUZP4 
ENSG00000102024.17	PLS3 
ENSG00000102030.15	NAA10 
ENSG00000102032.12	RENBP 
ENSG00000102034.16	ELF4 
ENSG00000102038.15	SMARCA1 
ENSG00000102043.15	MTMR8 
ENSG00000102048.15	ASB9 
ENSG00000102053.12	ZC3H12B 
ENSG00000102054.17	RBBP7 
ENSG00000102055.6	PPP1R2P9 
ENSG00000102057.9	KCND1 
ENSG00000102076.9	OPN1LW 
ENSG00000102078.15	SLC25A14 
ENSG00000102081.14	FMR1 
ENSG00000102096.9	PIM2 
ENSG00000102098.17	SCML2 
ENSG00000102100.15	SLC35A2 
ENSG00000102103.15	PQBP1 
ENSG00000102104.8	RS1 
ENSG00000102109.8	PCSK1N 
ENSG00000102119.10	EMD 
ENSG00000102125.15	TAZ 
ENSG00000102128.8	RAB40AL 
ENSG00000102144.14	PGK1 
ENSG00000102145.13	GATA1 
ENSG00000102158.19	MAGT1 
ENSG00000102172.15	SMS 
ENSG00000102174.8	PHEX 
ENSG00000102178.12	UBL4A 
ENSG00000102181.20	CD99L2 
ENSG00000102189.16	EEA1 
ENSG00000102195.9	GPR50 
ENSG00000102218.5	RP2 
ENSG00000102221.13	JADE3 
ENSG00000102225.15	CDK16 
ENSG00000102226.9	USP11 
ENSG00000102230.13	PCYT1B 
ENSG00000102239.4	BRS3 
ENSG00000102241.11	HTATSF1 
ENSG00000102243.12	VGLL1 
ENSG00000102245.7	CD40LG 
ENSG00000102265.11	TIMP1 
ENSG00000102271.13	KLHL4 
ENSG00000102287.18	GABRE 
ENSG00000102290.22	PCDH11X 
ENSG00000102302.7	FGD1 
ENSG00000102309.12	PIN4 
ENSG00000102312.21	PORCN 
ENSG00000102313.8	ITIH6 
ENSG00000102316.16	MAGED2 
ENSG00000102317.17	RBM3 
ENSG00000102349.17	KLF8 
ENSG00000102359.6	SRPX2 
ENSG00000102362.15	SYTL4 
ENSG00000102383.13	ZDHHC15 
ENSG00000102384.13	CENPI 
ENSG00000102385.12	DRP2 
ENSG00000102387.15	TAF7L 
ENSG00000102390.10	PBDC1 
ENSG00000102393.9	GLA 
ENSG00000102401.19	ARMCX3 
ENSG00000102409.9	BEX4 
ENSG00000102445.18	KIAA0226L 
ENSG00000102452.15	NALCN 
ENSG00000102466.15	FGF14 
ENSG00000102468.10	HTR2A 
ENSG00000102471.13	NDFIP2 
ENSG00000102524.11	TNFSF13B 
ENSG00000102531.16	FNDC3A 
ENSG00000102539.5	MLNR 
ENSG00000102543.14	CDADC1 
ENSG00000102547.18	CAB39L 
ENSG00000102554.13	KLF5 
ENSG00000102572.14	STK24 
ENSG00000102575.10	ACP5 
ENSG00000102580.14	DNAJC3 
ENSG00000102595.19	UGGT2 
ENSG00000102606.18	ARHGEF7 
ENSG00000102678.6	FGF9 
ENSG00000102683.7	SGCG 
ENSG00000102699.5	PARP4 
ENSG00000102710.19	SUPT20H 
ENSG00000102738.7	MRPS31 
ENSG00000102743.14	SLC25A15 
ENSG00000102753.9	KPNA3 
ENSG00000102755.11	FLT1 
ENSG00000102760.12	RGCC 
ENSG00000102763.17	VWA8 
ENSG00000102780.16	DGKH 
ENSG00000102781.13	KATNAL1 
ENSG00000102786.14	INTS6 
ENSG00000102794.9	ACOD1 
ENSG00000102796.10	DHRS12 
ENSG00000102802.9	MEDAG 
ENSG00000102804.14	TSC22D1 
ENSG00000102805.14	CLN5 
ENSG00000102837.6	OLFM4 
ENSG00000102854.15	MSLN 
ENSG00000102858.12	MGRN1 
ENSG00000102870.5	ZNF629 
ENSG00000102871.15	TRADD 
ENSG00000102878.16	HSF4 
ENSG00000102879.15	CORO1A 
ENSG00000102882.11	MAPK3 
ENSG00000102886.14	GDPD3 
ENSG00000102890.14	ELMO3 
ENSG00000102891.3	MT4 
ENSG00000102893.15	PHKB 
ENSG00000102897.9	LYRM1 
ENSG00000102898.11	NUTF2 
ENSG00000102900.12	NUP93 
ENSG00000102901.12	CENPT 
ENSG00000102904.14	TSNAXIP1 
ENSG00000102908.20	NFAT5 
ENSG00000102910.13	LONP2 
ENSG00000102921.7	N4BP1 
ENSG00000102924.11	CBLN1 
ENSG00000102931.7	ARL2BP 
ENSG00000102934.9	PLLP 
ENSG00000102935.11	ZNF423 
ENSG00000102962.4	CCL22 
ENSG00000102967.11	DHODH 
ENSG00000102970.10	CCL17 
ENSG00000102974.15	CTCF 
ENSG00000102977.13	ACD 
ENSG00000102978.12	POLR2C 
ENSG00000102981.9	PARD6A 
ENSG00000102984.14	ZNF821 
ENSG00000102996.4	MMP15 
ENSG00000103005.11	USB1 
ENSG00000103018.16	CYB5B 
ENSG00000103021.9	CCDC113 
ENSG00000103023.11	PRSS54 
ENSG00000103024.7	NME3 
ENSG00000103034.14	NDRG4 
ENSG00000103035.10	PSMD7 
ENSG00000103037.11	SETD6 
ENSG00000103042.8	SLC38A7 
ENSG00000103043.14	VAC14 
ENSG00000103044.10	HAS3 
ENSG00000103047.7	TANGO6 
ENSG00000103051.18	COG4 
ENSG00000103056.11	SMPD3 
ENSG00000103061.12	SLC7A6OS 
ENSG00000103064.13	SLC7A6 
ENSG00000103066.12	PLA2G15 
ENSG00000103067.13	ESRP2 
ENSG00000103089.8	FA2H 
ENSG00000103091.14	WDR59 
ENSG00000103111.14	MON1B 
ENSG00000103121.8	CMC2 
ENSG00000103126.14	AXIN1 
ENSG00000103145.10	HCFC1R1 
ENSG00000103148.15	NPRL3 
ENSG00000103150.5	MLYCD 
ENSG00000103152.11	MPG 
ENSG00000103154.9	NECAB2 
ENSG00000103160.11	HSDL1 
ENSG00000103168.16	TAF1C 
ENSG00000103174.11	NAGPA 
ENSG00000103175.10	WFDC1 
ENSG00000103184.11	SEC14L5 
ENSG00000103187.7	COTL1 
ENSG00000103194.15	USP10 
ENSG00000103196.11	CRISPLD2 
ENSG00000103197.17	TSC2 
ENSG00000103199.13	ZNF500 
ENSG00000103200.6	RP11-723C11.2 
ENSG00000103202.12	NME4 
ENSG00000103222.18	ABCC1 
ENSG00000103226.17	NOMO3 
ENSG00000103227.18	LMF1 
ENSG00000103241.6	FOXF1 
ENSG00000103245.13	NARFL 
ENSG00000103248.18	MTHFSD 
ENSG00000103249.17	CLCN7 
ENSG00000103253.17	HAGHL 
ENSG00000103254.9	FAM173A 
ENSG00000103257.8	SLC7A5 
ENSG00000103260.8	METRN 
ENSG00000103264.17	FBXO31 
ENSG00000103266.10	STUB1 
ENSG00000103269.13	RHBDL1 
ENSG00000103274.10	NUBP1 
ENSG00000103275.19	UBE2I 
ENSG00000103310.10	ZP2 
ENSG00000103313.12	MEFV 
ENSG00000103316.10	CRYM 
ENSG00000103319.11	EEF2K 
ENSG00000103326.11	CAPN15 
ENSG00000103335.22	PIEZO1 
ENSG00000103342.12	GSPT1 
ENSG00000103343.12	ZNF174 
ENSG00000103351.12	CLUAP1 
ENSG00000103353.15	UBFD1 
ENSG00000103355.13	PRSS33 
ENSG00000103356.15	EARS2 
ENSG00000103363.14	ELOB 
ENSG00000103365.15	GGA2 
ENSG00000103375.10	AQP8 
ENSG00000103381.11	CPPED1 
ENSG00000103404.14	USP31 
ENSG00000103415.11	HMOX2 
ENSG00000103423.13	DNAJA3 
ENSG00000103426.12	CORO7-PAM16 
ENSG00000103429.10	BFAR 
ENSG00000103449.11	SALL1 
ENSG00000103460.16	TOX3 
ENSG00000103472.10	RP11-426C22.10 
ENSG00000103479.15	RBL2 
ENSG00000103485.17	QPRT 
ENSG00000103489.11	XYLT1 
ENSG00000103490.13	PYCARD 
ENSG00000103494.13	RPGRIP1L 
ENSG00000103495.13	MAZ 
ENSG00000103496.14	STX4 
ENSG00000103502.13	CDIPT 
ENSG00000103507.13	BCKDK 
ENSG00000103510.19	KAT8 
ENSG00000103512.14	NOMO1 
ENSG00000103522.15	IL21R 
ENSG00000103528.16	SYT17 
ENSG00000103534.16	TMC5 
ENSG00000103540.16	CCP110 
ENSG00000103544.14	C16orf62 
ENSG00000103546.18	SLC6A2 
ENSG00000103549.21	RNF40 
ENSG00000103550.13	C16orf88 
ENSG00000103569.9	AQP9 
ENSG00000103591.12	AAGAB 
ENSG00000103599.19	IQCH 
ENSG00000103642.11	LACTB 
ENSG00000103647.12	CORO2B 
ENSG00000103653.16	CSK 
ENSG00000103657.13	HERC1 
ENSG00000103671.9	TRIP4 
ENSG00000103707.9	MTFMT 
ENSG00000103710.10	RASL12 
ENSG00000103723.13	AP3B2 
ENSG00000103740.9	ACSBG1 
ENSG00000103742.11	IGDCC4 
ENSG00000103769.9	RAB11A 
ENSG00000103811.15	CTSH 
ENSG00000103832.10	RP5-1086D14.1 
ENSG00000103852.12	TTC23 
ENSG00000103855.17	CD276 
ENSG00000103876.12	FAH 
ENSG00000103888.16	CEMIP 
ENSG00000103932.11	RPAP1 
ENSG00000103942.12	HOMER2 
ENSG00000103966.10	EHD4 
ENSG00000103978.15	TMEM87A 
ENSG00000103994.16	ZNF106 
ENSG00000103995.13	CEP152 
ENSG00000104043.14	ATP8B4 
ENSG00000104044.15	OCA2 
ENSG00000104047.14	DTWD1 
ENSG00000104055.15	TGM5 
ENSG00000104059.4	FAM189A1 
ENSG00000104064.17	GABPB1 
ENSG00000104067.16	TJP1 
ENSG00000104081.13	BMF 
ENSG00000104093.13	DMXL2 
ENSG00000104112.8	SCG3 
ENSG00000104129.9	DNAJC17 
ENSG00000104131.12	EIF3J 
ENSG00000104133.14	SPG11 
ENSG00000104140.6	RHOV 
ENSG00000104142.10	VPS18 
ENSG00000104147.8	OIP5 
ENSG00000104154.6	SLC30A4 
ENSG00000104164.10	BLOC1S6 
ENSG00000104177.17	MYEF2 
ENSG00000104205.13	SGK3 
ENSG00000104213.12	PDGFRL 
ENSG00000104218.14	CSPP1 
ENSG00000104219.12	ZDHHC2 
ENSG00000104221.12	BRF2 
ENSG00000104228.12	TRIM35 
ENSG00000104231.10	ZFAND1 
ENSG00000104237.8	RP1 
ENSG00000104267.9	CA2 
ENSG00000104290.10	FZD3 
ENSG00000104299.14	INTS9 
ENSG00000104312.7	RIPK2 
ENSG00000104313.18	EYA1 
ENSG00000104320.13	NBN 
ENSG00000104321.10	TRPA1 
ENSG00000104324.15	CPQ 
ENSG00000104325.6	DECR1 
ENSG00000104327.7	CALB1 
ENSG00000104331.8	IMPAD1 
ENSG00000104332.11	SFRP1 
ENSG00000104341.16	LAPTM4B 
ENSG00000104343.19	UBE2W 
ENSG00000104356.10	POP1 
ENSG00000104361.9	NIPAL2 
ENSG00000104365.13	IKBKB 
ENSG00000104368.17	PLAT 
ENSG00000104369.4	JPH1 
ENSG00000104371.4	DKK4 
ENSG00000104375.15	STK3 
ENSG00000104381.12	GDAP1 
ENSG00000104388.14	RAB2A 
ENSG00000104408.9	EIF3E 
ENSG00000104412.7	EMC2 
ENSG00000104413.16	ESRP1 
ENSG00000104415.14	WISP1 
ENSG00000104419.14	NDRG1 
ENSG00000104427.11	ZC2HC1A 
ENSG00000104432.13	IL7 
ENSG00000104435.13	STMN2 
ENSG00000104442.9	ARMC1 
ENSG00000104447.12	TRPS1 
ENSG00000104450.12	SPAG1 
ENSG00000104472.9	CHRAC1 
ENSG00000104490.17	NCALD 
ENSG00000104497.13	SNX16 
ENSG00000104499.6	GML 
ENSG00000104517.12	UBR5 
ENSG00000104518.10	GSDMD 
ENSG00000104522.15	TSTA3 
ENSG00000104524.13	PYCRL 
ENSG00000104529.17	EEF1D 
ENSG00000104537.16	ANXA13 
ENSG00000104549.11	SQLE 
ENSG00000104611.11	SH2D4A 
ENSG00000104613.11	INTS10 
ENSG00000104626.14	ERI1 
ENSG00000104635.13	SLC39A14 
ENSG00000104643.9	MTMR9 
ENSG00000104660.17	LEPROTL1 
ENSG00000104671.7	DCTN6 
ENSG00000104679.10	R3HCC1 
ENSG00000104687.13	GSR 
ENSG00000104689.9	TNFRSF10A 
ENSG00000104691.14	UBXN8 
ENSG00000104695.12	PPP2CB 
ENSG00000104714.13	ERICH1 
ENSG00000104722.13	NEFM 
ENSG00000104723.20	TUSC3 
ENSG00000104728.15	ARHGEF10 
ENSG00000104731.13	KLHDC4 
ENSG00000104738.16	MCM4 
ENSG00000104755.14	ADAM2 
ENSG00000104756.15	KCTD9 
ENSG00000104760.16	FGL1 
ENSG00000104763.18	ASAH1 
ENSG00000104765.15	BNIP3L 
ENSG00000104774.12	MAN2B1 
ENSG00000104783.11	KCNN4 
ENSG00000104804.7	TULP2 
ENSG00000104805.15	NUCB1 
ENSG00000104808.7	DHDH 
ENSG00000104812.14	GYS1 
ENSG00000104814.12	MAP4K1 
ENSG00000104818.14	CGB2 
ENSG00000104823.8	ECH1 
ENSG00000104824.16	HNRNPL 
ENSG00000104825.16	NFKBIB 
ENSG00000104826.12	LHB 
ENSG00000104827.12	CGB3 
ENSG00000104833.11	TUBB4A 
ENSG00000104835.14	SARS2 
ENSG00000104848.1	KCNA7 
ENSG00000104852.14	SNRNP70 
ENSG00000104853.15	CLPTM1 
ENSG00000104856.13	RELB 
ENSG00000104859.14	CLASRP 
ENSG00000104863.11	LIN7B 
ENSG00000104866.10	PPP1R37 
ENSG00000104870.12	FCGRT 
ENSG00000104872.10	PIH1D1 
ENSG00000104879.4	CKM 
ENSG00000104880.17	ARHGEF18 
ENSG00000104881.15	PPP1R13L 
ENSG00000104883.7	PEX11G 
ENSG00000104884.15	ERCC2 
ENSG00000104885.17	DOT1L 
ENSG00000104886.11	PLEKHJ1 
ENSG00000104888.9	SLC17A7 
ENSG00000104889.6	RNASEH2A 
ENSG00000104892.16	KLC3 
ENSG00000104894.11	CD37 
ENSG00000104897.9	SF3A2 
ENSG00000104899.7	AMH 
ENSG00000104901.6	DKKL1 
ENSG00000104903.4	LYL1 
ENSG00000104904.12	OAZ1 
ENSG00000104907.12	TRMT1 
ENSG00000104915.14	STX10 
ENSG00000104918.7	RETN 
ENSG00000104921.14	FCER2 
ENSG00000104936.17	DMPK 
ENSG00000104938.16	CLEC4M 
ENSG00000104941.7	RSPH6A 
ENSG00000104946.12	TBC1D17 
ENSG00000104951.15	IL4I1 
ENSG00000104953.19	TLE6 
ENSG00000104957.13	CCDC130 
ENSG00000104960.15	PTOV1 
ENSG00000104964.14	AES 
ENSG00000104967.6	NOVA2 
ENSG00000104969.9	SGTA 
ENSG00000104970.10	KIR3DX1 
ENSG00000104972.15	LILRB1 
ENSG00000104973.17	MED25 
ENSG00000104974.11	LILRA1 
ENSG00000104976.11	SNAPC2 
ENSG00000104979.8	C19orf53 
ENSG00000104980.7	TIMM44 
ENSG00000104983.8	CCDC61 
ENSG00000104998.3	IL27RA 
ENSG00000105011.8	ASF1B 
ENSG00000105048.16	TNNT1 
ENSG00000105053.10	VRK3 
ENSG00000105058.11	FAM32A 
ENSG00000105063.18	PPP6R1 
ENSG00000105072.8	C19orf44 
ENSG00000105085.10	MED26 
ENSG00000105088.8	OLFM2 
ENSG00000105122.12	RASAL3 
ENSG00000105127.8	AKAP8 
ENSG00000105131.7	EPHX3 
ENSG00000105135.15	ILVBL 
ENSG00000105136.20	ZNF419 
ENSG00000105137.12	SYDE1 
ENSG00000105141.5	CASP14 
ENSG00000105143.12	SLC1A6 
ENSG00000105146.12	AURKC 
ENSG00000105171.9	POP4 
ENSG00000105173.13	CCNE1 
ENSG00000105176.17	URI1 
ENSG00000105185.11	PDCD5 
ENSG00000105186.15	ANKRD27 
ENSG00000105193.8	RPS16 
ENSG00000105197.10	TIMM50 
ENSG00000105198.10	LGALS13 
ENSG00000105202.8	FBL 
ENSG00000105204.13	DYRK1B 
ENSG00000105205.6	CLC 
ENSG00000105219.9	CNTD2 
ENSG00000105220.15	GPI 
ENSG00000105221.16	AKT2 
ENSG00000105223.19	PLD3 
ENSG00000105227.14	PRX 
ENSG00000105229.6	PIAS4 
ENSG00000105245.9	NUMBL 
ENSG00000105246.5	EBI3 
ENSG00000105248.15	CCDC94 
ENSG00000105251.10	SHD 
ENSG00000105254.11	TBCB 
ENSG00000105255.10	FSD1 
ENSG00000105258.8	POLR2I 
ENSG00000105261.7	OVOL3 
ENSG00000105270.14	CLIP3 
ENSG00000105278.10	ZFR2 
ENSG00000105281.12	SLC1A5 
ENSG00000105287.12	PRKD2 
ENSG00000105289.14	TJP3 
ENSG00000105290.11	APLP1 
ENSG00000105298.13	CACTIN 
ENSG00000105321.13	CCDC9 
ENSG00000105323.16	HNRNPUL1 
ENSG00000105325.13	FZR1 
ENSG00000105327.17	BBC3 
ENSG00000105329.9	TGFB1 
ENSG00000105339.10	DENND3 
ENSG00000105341.18	ATP5SL 
ENSG00000105352.10	CEACAM4 
ENSG00000105355.8	PLIN3 
ENSG00000105357.16	MYH14 
ENSG00000105364.13	MRPL4 
ENSG00000105366.15	SIGLEC8 
ENSG00000105369.9	CD79A 
ENSG00000105370.7	LIM2 
ENSG00000105371.9	ICAM4 
ENSG00000105372.7	RPS19 
ENSG00000105373.18	GLTSCR2 
ENSG00000105374.9	NKG7 
ENSG00000105376.4	ICAM5 
ENSG00000105379.9	ETFB 
ENSG00000105383.14	CD33 
ENSG00000105388.15	CEACAM5 
ENSG00000105392.15	CRX 
ENSG00000105393.15	BABAM1 
ENSG00000105397.13	TYK2 
ENSG00000105398.3	SULT2A1 
ENSG00000105401.8	CDC37 
ENSG00000105402.7	NAPA 
ENSG00000105404.10	RABAC1 
ENSG00000105409.17	ATP1A3 
ENSG00000105419.17	MEIS3 
ENSG00000105426.16	PTPRS 
ENSG00000105427.9	CNFN 
ENSG00000105428.5	ZNRF4 
ENSG00000105429.12	MEGF8 
ENSG00000105438.8	KDELR1 
ENSG00000105443.14	CYTH2 
ENSG00000105447.12	GRWD1 
ENSG00000105464.3	GRIN2D 
ENSG00000105467.8	SYNGR4 
ENSG00000105472.12	CLEC11A 
ENSG00000105479.15	CCDC114 
ENSG00000105483.17	CARD8 
ENSG00000105486.13	LIG1 
ENSG00000105492.15	SIGLEC6 
ENSG00000105497.7	ZNF175 
ENSG00000105499.13	PLA2G4C 
ENSG00000105501.12	SIGLEC5 
ENSG00000105507.2	CABP5 
ENSG00000105509.10	HAS1 
ENSG00000105514.7	RAB3D 
ENSG00000105516.10	DBP 
ENSG00000105518.13	TMEM205 
ENSG00000105519.15	CAPS 
ENSG00000105520.10	PLPPR2 
ENSG00000105523.3	FAM83E 
ENSG00000105538.9	RASIP1 
ENSG00000105549.10	THEG 
ENSG00000105550.9	FGF21 
ENSG00000105552.14	BCAT2 
ENSG00000105556.11	MIER2 
ENSG00000105559.11	PLEKHA4 
ENSG00000105568.17	PPP2R1A 
ENSG00000105576.15	TNPO2 
ENSG00000105583.9	WDR83OS 
ENSG00000105605.7	CACNG7 
ENSG00000105607.12	GCDH 
ENSG00000105609.16	LILRB5 
ENSG00000105610.5	KLF1 
ENSG00000105612.8	DNASE2 
ENSG00000105613.9	MAST1 
ENSG00000105617.3	LENG1 
ENSG00000105618.13	PRPF31 
ENSG00000105619.13	TFPT 
ENSG00000105639.18	JAK3 
ENSG00000105640.12	RPL18A 
ENSG00000105641.3	SLC5A5 
ENSG00000105642.15	KCNN1 
ENSG00000105643.9	ARRDC2 
ENSG00000105647.16	PIK3R2 
ENSG00000105649.9	RAB3A 
ENSG00000105650.22	PDE4C 
ENSG00000105655.18	ISYNA1 
ENSG00000105656.12	ELL 
ENSG00000105662.15	CRTC1 
ENSG00000105664.10	COMP 
ENSG00000105668.7	UPK1A 
ENSG00000105669.13	COPE 
ENSG00000105671.11	DDX49 
ENSG00000105672.14	ETV2 
ENSG00000105675.8	ATP4A 
ENSG00000105676.13	ARMC6 
ENSG00000105677.11	TMEM147 
ENSG00000105679.8	GAPDHS 
ENSG00000105694.3	AC104537.2 
ENSG00000105695.14	MAG 
ENSG00000105696.8	TMEM59L 
ENSG00000105697.8	HAMP 
ENSG00000105698.15	USF2 
ENSG00000105699.16	LSR 
ENSG00000105700.10	KXD1 
ENSG00000105701.15	FKBP8 
ENSG00000105705.15	SUGP1 
ENSG00000105707.13	HPN 
ENSG00000105708.8	ZNF14 
ENSG00000105711.11	SCN1B 
ENSG00000105717.13	PBX4 
ENSG00000105722.9	ERF 
ENSG00000105723.11	GSK3A 
ENSG00000105726.16	ATP13A1 
ENSG00000105732.12	ZNF574 
ENSG00000105737.9	GRIK5 
ENSG00000105738.10	SIPA1L3 
ENSG00000105750.14	ZNF85 
ENSG00000105755.7	ETHE1 
ENSG00000105767.2	CADM4 
ENSG00000105771.13	SMG9 
ENSG00000105778.18	AVL9 
ENSG00000105784.15	RUNDC3B 
ENSG00000105792.19	CFAP69 
ENSG00000105793.15	GTPBP10 
ENSG00000105808.17	RASA4 
ENSG00000105810.9	CDK6 
ENSG00000105819.13	PMPCB 
ENSG00000105821.14	DNAJC2 
ENSG00000105825.11	TFPI2 
ENSG00000105829.11	BET1 
ENSG00000105835.11	NAMPT 
ENSG00000105849.5	TWISTNB 
ENSG00000105851.10	PIK3CG 
ENSG00000105852.10	PON3 
ENSG00000105854.12	PON2 
ENSG00000105855.9	ITGB8 
ENSG00000105856.13	HBP1 
ENSG00000105865.10	DUS4L 
ENSG00000105866.13	SP4 
ENSG00000105875.13	WDR91 
ENSG00000105877.17	DNAH11 
ENSG00000105879.11	CBLL1 
ENSG00000105880.5	DLX5 
ENSG00000105887.10	MTPN 
ENSG00000105889.14	STEAP1B 
ENSG00000105894.11	PTN 
ENSG00000105926.15	MPP6 
ENSG00000105928.14	DFNA5 
ENSG00000105929.16	ATP6V0A4 
ENSG00000105939.12	ZC3HAV1 
ENSG00000105948.13	TTC26 
ENSG00000105953.14	OGDH 
ENSG00000105954.2	NPVF 
ENSG00000105963.13	ADAP1 
ENSG00000105967.15	TFEC 
ENSG00000105968.18	H2AFV 
ENSG00000105971.14	CAV2 
ENSG00000105974.11	CAV1 
ENSG00000105976.14	MET 
ENSG00000105982.16	RNF32 
ENSG00000105983.20	LMBR1 
ENSG00000105988.6	NOLA2P1 
ENSG00000105989.8	WNT2 
ENSG00000105991.8	HOXA1 
ENSG00000105993.14	DNAJB6 
ENSG00000105996.6	HOXA2 
ENSG00000105997.22	HOXA3 
ENSG00000106003.12	LFNG 
ENSG00000106004.4	HOXA5 
ENSG00000106006.6	HOXA6 
ENSG00000106009.15	BRAT1 
ENSG00000106012.17	IQCE 
ENSG00000106013.14	ANKRD7 
ENSG00000106018.13	VIPR2 
ENSG00000106025.8	TSPAN12 
ENSG00000106028.10	SSBP1 
ENSG00000106031.7	HOXA13 
ENSG00000106034.17	CPED1 
ENSG00000106038.12	EVX1 
ENSG00000106049.8	HIBADH 
ENSG00000106052.13	TAX1BP1 
ENSG00000106066.14	CPVL 
ENSG00000106069.22	CHN2 
ENSG00000106070.18	GRB10 
ENSG00000106077.18	ABHD11 
ENSG00000106078.17	COBL 
ENSG00000106080.10	FKBP14 
ENSG00000106086.18	PLEKHA8 
ENSG00000106089.11	STX1A 
ENSG00000106100.10	NOD1 
ENSG00000106105.13	GARS 
ENSG00000106113.18	CRHR2 
ENSG00000106123.11	EPHB6 
ENSG00000106125.14	FAM188B 
ENSG00000106128.18	GHRHR 
ENSG00000106133.17	NSUN5P2 
ENSG00000106144.19	CASP2 
ENSG00000106153.12	CHCHD2 
ENSG00000106178.6	CCL24 
ENSG00000106211.8	HSPB1 
ENSG00000106236.3	NPTX2 
ENSG00000106244.12	PDAP1 
ENSG00000106245.10	BUD31 
ENSG00000106246.17	PTCD1 
ENSG00000106258.14	CYP3A5 
ENSG00000106261.16	ZKSCAN1 
ENSG00000106263.17	EIF3B 
ENSG00000106266.10	SNX8 
ENSG00000106268.15	NUDT1 
ENSG00000106278.11	PTPRZ1 
ENSG00000106290.14	TAF6 
ENSG00000106299.7	WASL 
ENSG00000106302.9	HYAL4 
ENSG00000106304.15	SPAM1 
ENSG00000106305.9	AIMP2 
ENSG00000106327.12	TFR2 
ENSG00000106328.9	FSCN3 
ENSG00000106330.11	MOSPD3 
ENSG00000106331.15	PAX4 
ENSG00000106333.12	PCOLCE 
ENSG00000106336.12	FBXO24 
ENSG00000106341.10	PPP1R17 
ENSG00000106344.8	RBM28 
ENSG00000106346.11	USP42 
ENSG00000106348.16	IMPDH1 
ENSG00000106351.12	AGFG2 
ENSG00000106355.9	LSM5 
ENSG00000106366.8	SERPINE1 
ENSG00000106367.14	AP1S1 
ENSG00000106384.10	MOGAT3 
ENSG00000106392.10	C1GALT1 
ENSG00000106397.11	PLOD3 
ENSG00000106399.11	RPA3 
ENSG00000106400.11	ZNHIT1 
ENSG00000106404.13	CLDN15 
ENSG00000106410.15	NOBOX 
ENSG00000106415.12	GLCCI1 
ENSG00000106436.5	MYL10 
ENSG00000106443.16	PHF14 
ENSG00000106459.14	NRF1 
ENSG00000106460.18	TMEM106B 
ENSG00000106462.10	EZH2 
ENSG00000106477.18	CEP41 
ENSG00000106479.10	ZNF862 
ENSG00000106483.11	SFRP4 
ENSG00000106484.15	MEST 
ENSG00000106511.5	MEOX2 
ENSG00000106524.8	ANKMY2 
ENSG00000106526.10	ACTR3C 
ENSG00000106536.19	POU6F2 
ENSG00000106537.7	TSPAN13 
ENSG00000106538.9	RARRES2 
ENSG00000106540.4	AC004837.3 
ENSG00000106541.11	AGR2 
ENSG00000106546.13	AHR 
ENSG00000106554.12	CHCHD3 
ENSG00000106560.10	GIMAP2 
ENSG00000106565.17	TMEM176B 
ENSG00000106571.13	GLI3 
ENSG00000106588.10	PSMA2 
ENSG00000106591.3	MRPL32 
ENSG00000106603.18	COA1 
ENSG00000106605.10	BLVRA 
ENSG00000106608.16	URGCP 
ENSG00000106609.16	TMEM248 
ENSG00000106610.14	RP11-166O4.3 
ENSG00000106615.9	RHEB 
ENSG00000106617.13	PRKAG2 
ENSG00000106624.10	AEBP1 
ENSG00000106628.10	POLD2 
ENSG00000106631.8	MYL7 
ENSG00000106633.15	GCK 
ENSG00000106635.7	BCL7B 
ENSG00000106636.7	YKT6 
ENSG00000106638.15	TBL2 
ENSG00000106648.13	GALNTL5 
ENSG00000106665.15	CLIP2 
ENSG00000106682.14	EIF4H 
ENSG00000106683.14	LIMK1 
ENSG00000106686.16	SPATA6L 
ENSG00000106688.11	SLC1A1 
ENSG00000106689.10	LHX2 
ENSG00000106692.14	FKTN 
ENSG00000106701.11	FSD1L 
ENSG00000106714.17	CNTNAP3 
ENSG00000106723.16	SPIN1 
ENSG00000106733.20	NMRK1 
ENSG00000106771.12	TMEM245 
ENSG00000106772.17	PRUNE2 
ENSG00000106780.8	MEGF9 
ENSG00000106785.14	TRIM14 
ENSG00000106789.12	CORO2A 
ENSG00000106799.12	TGFBR1 
ENSG00000106803.9	SEC61B 
ENSG00000106804.7	C5 
ENSG00000106809.10	OGN 
ENSG00000106819.11	ASPN 
ENSG00000106823.12	ECM2 
ENSG00000106829.18	TLE4 
ENSG00000106852.15	LHX6 
ENSG00000106853.18	PTGR1 
ENSG00000106868.16	SUSD1 
ENSG00000106927.11	AMBP 
ENSG00000106948.16	AKNA 
ENSG00000106952.7	TNFSF8 
ENSG00000106976.20	DNM1 
ENSG00000106991.13	ENG 
ENSG00000106992.18	AK1 
ENSG00000106993.11	CDC37L1 
ENSG00000107014.8	RLN2 
ENSG00000107018.7	RLN1 
ENSG00000107020.9	PLGRKT 
ENSG00000107021.15	TBC1D13 
ENSG00000107036.11	RIC1 
ENSG00000107077.18	KDM4C 
ENSG00000107099.15	DOCK8 
ENSG00000107104.18	KANK1 
ENSG00000107105.14	ELAVL2 
ENSG00000107130.9	NCS1 
ENSG00000107140.15	TESK1 
ENSG00000107147.12	KCNT1 
ENSG00000107159.12	CA9 
ENSG00000107164.15	FUBP3 
ENSG00000107165.12	TYRP1 
ENSG00000107175.11	CREB3 
ENSG00000107185.9	RGP1 
ENSG00000107186.16	MPDZ 
ENSG00000107187.16	LHX3 
ENSG00000107201.9	DDX58 
ENSG00000107223.12	EDF1 
ENSG00000107242.17	PIP5K1B 
ENSG00000107249.22	GLIS3 
ENSG00000107262.20	BAG1 
ENSG00000107263.18	RAPGEF1 
ENSG00000107281.9	NPDC1 
ENSG00000107282.7	APBA1 
ENSG00000107290.13	SETX 
ENSG00000107295.9	SH3GL2 
ENSG00000107317.12	PTGDS 
ENSG00000107331.16	ABCA2 
ENSG00000107338.9	SHB 
ENSG00000107341.4	UBE2R2 
ENSG00000107362.13	ABHD17B 
ENSG00000107371.12	EXOSC3 
ENSG00000107372.12	ZFAND5 
ENSG00000107404.19	DVL1 
ENSG00000107438.8	PDLIM1 
ENSG00000107443.15	CCNJ 
ENSG00000107447.7	DNTT 
ENSG00000107485.16	GATA3 
ENSG00000107518.16	ATRNL1 
ENSG00000107521.18	HPS1 
ENSG00000107537.13	PHYH 
ENSG00000107551.20	RASSF4 
ENSG00000107554.16	DNMBP 
ENSG00000107560.10	RAB11FIP2 
ENSG00000107562.16	CXCL12 
ENSG00000107566.13	ERLIN1 
ENSG00000107581.12	EIF3A 
ENSG00000107593.16	PKD2L1 
ENSG00000107611.14	CUBN 
ENSG00000107614.21	TRDMT1 
ENSG00000107625.12	DDX50 
ENSG00000107643.15	MAPK8 
ENSG00000107651.12	SEC23IP 
ENSG00000107669.17	ATE1 
ENSG00000107672.14	NSMCE4A 
ENSG00000107679.14	PLEKHA1 
ENSG00000107719.8	PALD1 
ENSG00000107731.12	UNC5B 
ENSG00000107736.20	CDH23 
ENSG00000107738.19	VSIR 
ENSG00000107742.12	SPOCK2 
ENSG00000107745.18	MICU1 
ENSG00000107758.15	PPP3CB 
ENSG00000107771.16	CCSER2 
ENSG00000107779.13	BMPR1A 
ENSG00000107789.15	MINPP1 
ENSG00000107796.13	ACTA2 
ENSG00000107798.17	LIPA 
ENSG00000107807.12	TLX1 
ENSG00000107815.8	TWNK 
ENSG00000107816.17	LZTS2 
ENSG00000107819.13	SFXN3 
ENSG00000107821.14	KAZALD1 
ENSG00000107829.13	FBXW4 
ENSG00000107831.12	FGF8 
ENSG00000107833.10	NPM3 
ENSG00000107854.5	TNKS2 
ENSG00000107859.9	PITX3 
ENSG00000107862.4	GBF1 
ENSG00000107863.17	ARHGAP21 
ENSG00000107864.14	CPEB3 
ENSG00000107872.12	FBXL15 
ENSG00000107874.10	CUEDC2 
ENSG00000107882.11	SUFU 
ENSG00000107890.16	ANKRD26 
ENSG00000107897.18	ACBD5 
ENSG00000107902.13	LHPP 
ENSG00000107929.14	LARP4B 
ENSG00000107937.18	GTPBP4 
ENSG00000107938.17	EDRF1 
ENSG00000107949.16	BCCIP 
ENSG00000107951.14	MTPAP 
ENSG00000107954.10	NEURL1 
ENSG00000107957.16	SH3PXD2A 
ENSG00000107959.15	PITRM1 
ENSG00000107960.10	OBFC1 
ENSG00000107968.9	MAP3K8 
ENSG00000107984.9	DKK1 
ENSG00000108001.13	EBF3 
ENSG00000108010.11	GLRX3 
ENSG00000108018.15	SORCS1 
ENSG00000108021.20	FAM208B 
ENSG00000108039.17	XPNPEP1 
ENSG00000108055.9	SMC3 
ENSG00000108061.11	SHOC2 
ENSG00000108064.10	TFAM 
ENSG00000108091.10	CCDC6 
ENSG00000108094.14	CUL2 
ENSG00000108100.17	CCNY 
ENSG00000108106.13	UBE2S 
ENSG00000108107.14	RPL28 
ENSG00000108175.16	ZMIZ1 
ENSG00000108176.14	DNAJC12 
ENSG00000108179.13	PPIF 
ENSG00000108187.15	PBLD 
ENSG00000108219.14	TSPAN14 
ENSG00000108231.12	LGI1 
ENSG00000108239.8	TBC1D12 
ENSG00000108242.12	CYP2C18 
ENSG00000108244.16	KRT23 
ENSG00000108255.7	CRYBA1 
ENSG00000108256.8	NUFIP2 
ENSG00000108262.15	GIT1 
ENSG00000108298.10	RPL19 
ENSG00000108306.12	FBXL20 
ENSG00000108309.13	RUNDC3A 
ENSG00000108312.14	UBTF 
ENSG00000108342.12	CSF3 
ENSG00000108344.14	PSMD3 
ENSG00000108349.16	CASC3 
ENSG00000108352.12	RAPGEFL1 
ENSG00000108370.16	RGS9 
ENSG00000108375.12	RNF43 
ENSG00000108379.9	WNT3 
ENSG00000108381.10	ASPA 
ENSG00000108384.14	RAD51C 
ENSG00000108387.14	4-Sep
ENSG00000108389.9	MTMR4 
ENSG00000108395.13	TRIM37 
ENSG00000108405.3	P2RX1 
ENSG00000108406.9	DHX40 
ENSG00000108417.3	KRT37 
ENSG00000108423.14	TUBD1 
ENSG00000108424.9	KPNB1 
ENSG00000108433.16	GOSR2 
ENSG00000108439.10	PNPO 
ENSG00000108442.2	AC005033.5 
ENSG00000108443.13	RPS6KB1 
ENSG00000108448.21	TRIM16L 
ENSG00000108452.1	ZNF29P 
ENSG00000108465.14	CDK5RAP3 
ENSG00000108468.14	CBX1 
ENSG00000108469.14	RECQL5 
ENSG00000108474.16	PIGL 
ENSG00000108479.11	GALK1 
ENSG00000108506.12	INTS2 
ENSG00000108509.20	CAMTA2 
ENSG00000108510.9	MED13 
ENSG00000108511.9	HOXB6 
ENSG00000108515.17	ENO3 
ENSG00000108516.5	AC003958.6 
ENSG00000108518.7	PFN1 
ENSG00000108523.15	RNF167 
ENSG00000108528.13	SLC25A11 
ENSG00000108551.4	RASD1 
ENSG00000108556.7	CHRNE 
ENSG00000108557.18	RAI1 
ENSG00000108559.11	NUP88 
ENSG00000108561.8	C1QBP 
ENSG00000108576.9	SLC6A4 
ENSG00000108578.14	BLMH 
ENSG00000108582.11	CPD 
ENSG00000108587.15	GOSR1 
ENSG00000108588.13	CCDC47 
ENSG00000108590.10	MED31 
ENSG00000108591.9	DRG2 
ENSG00000108592.16	FTSJ3 
ENSG00000108599.14	AKAP10 
ENSG00000108602.17	ALDH3A1 
ENSG00000108604.15	SMARCD2 
ENSG00000108622.10	ICAM2 
ENSG00000108639.7	SYNGR2 
ENSG00000108641.15	B9D1 
ENSG00000108651.9	UTP6 
ENSG00000108654.14	DDX5 
ENSG00000108666.9	C17orf75 
ENSG00000108669.16	CYTH1 
ENSG00000108671.9	PSMD11 
ENSG00000108679.12	LGALS3BP 
ENSG00000108684.14	ASIC2 
ENSG00000108688.11	CCL7 
ENSG00000108691.9	CCL2 
ENSG00000108700.4	CCL8 
ENSG00000108702.3	CCL1 
ENSG00000108733.9	PEX12 
ENSG00000108759.3	KRT32 
ENSG00000108771.12	DHX58 
ENSG00000108773.10	KAT2A 
ENSG00000108774.14	RAB5C 
ENSG00000108784.9	NAGLU 
ENSG00000108785.7	HSD17B1P1 
ENSG00000108786.10	HSD17B1 
ENSG00000108788.11	MLX 
ENSG00000108797.11	CNTNAP1 
ENSG00000108798.8	ABI3 
ENSG00000108799.12	EZH1 
ENSG00000108813.10	DLX4 
ENSG00000108819.10	PPP1R9B 
ENSG00000108821.13	COL1A1 
ENSG00000108823.15	SGCA 
ENSG00000108825.17	PTGES3L-AARSD1 
ENSG00000108826.15	MRPL27 
ENSG00000108828.15	VAT1 
ENSG00000108829.9	LRRC59 
ENSG00000108830.9	RND2 
ENSG00000108839.11	ALOX12 
ENSG00000108840.15	HDAC5 
ENSG00000108846.15	ABCC3 
ENSG00000108848.15	LUC7L3 
ENSG00000108849.7	PPY 
ENSG00000108852.14	MPP2 
ENSG00000108854.15	SMURF2 
ENSG00000108861.8	DUSP3 
ENSG00000108878.4	CACNG1 
ENSG00000108883.12	EFTUD2 
ENSG00000108924.13	HLF 
ENSG00000108932.11	SLC16A6 
ENSG00000108946.14	PRKAR1A 
ENSG00000108947.4	EFNB3 
ENSG00000108950.11	FAM20A 
ENSG00000108953.16	YWHAE 
ENSG00000108958.4	AC016292.3 
ENSG00000108960.7	MMD 
ENSG00000108961.13	RANGRF 
ENSG00000108963.17	DPH1 
ENSG00000108984.14	MAP2K6 
ENSG00000109016.17	DHRS7B 
ENSG00000109046.14	WSB1 
ENSG00000109047.7	RCVRN 
ENSG00000109061.9	MYH1 
ENSG00000109062.11	SLC9A3R1 
ENSG00000109063.14	MYH3 
ENSG00000109065.11	NAT9 
ENSG00000109066.13	TMEM104 
ENSG00000109072.13	VTN 
ENSG00000109079.9	TNFAIP1 
ENSG00000109083.13	IFT20 
ENSG00000109084.13	TMEM97 
ENSG00000109089.7	CDR2L 
ENSG00000109099.14	PMP22 
ENSG00000109101.7	FOXN1 
ENSG00000109103.11	UNC119 
ENSG00000109107.13	ALDOC 
ENSG00000109111.14	SUPT6H 
ENSG00000109113.19	RAB34 
ENSG00000109118.13	PHF12 
ENSG00000109132.6	PHOX2B 
ENSG00000109133.12	TMEM33 
ENSG00000109158.10	GABRA4 
ENSG00000109163.6	GNRHR 
ENSG00000109171.14	SLAIN2 
ENSG00000109180.14	OCIAD1 
ENSG00000109181.11	UGT2B10 
ENSG00000109182.11	CWH43 
ENSG00000109184.14	DCUN1D4 
ENSG00000109189.12	USP46 
ENSG00000109193.11	SULT1E1 
ENSG00000109205.16	ODAM 
ENSG00000109208.4	SMR3A 
ENSG00000109220.10	CHIC2 
ENSG00000109255.11	NMU 
ENSG00000109265.14	KIAA1211 
ENSG00000109270.12	LAMTOR3 
ENSG00000109272.3	PF4V1 
ENSG00000109320.11	NFKB1 
ENSG00000109321.10	AREG 
ENSG00000109323.9	MANBA 
ENSG00000109332.19	UBE2D3 
ENSG00000109339.21	MAPK10 
ENSG00000109381.19	ELF2 
ENSG00000109390.11	NDUFC1 
ENSG00000109424.3	UCP1 
ENSG00000109436.7	TBC1D9 
ENSG00000109445.10	ZNF330 
ENSG00000109452.12	INPP4B 
ENSG00000109458.8	GAB1 
ENSG00000109466.13	KLHL2 
ENSG00000109471.4	IL2 
ENSG00000109472.13	CPE 
ENSG00000109475.16	RPL34 
ENSG00000109501.13	WFS1 
ENSG00000109511.11	ANXA10 
ENSG00000109519.12	GRPEL1 
ENSG00000109534.16	GAR1 
ENSG00000109536.11	FRG1 
ENSG00000109572.13	CLCN3 
ENSG00000109576.13	AADAT 
ENSG00000109586.11	GALNT7 
ENSG00000109606.12	DHX15 
ENSG00000109610.5	SOD3 
ENSG00000109618.11	SEPSECS 
ENSG00000109625.18	CPZ 
ENSG00000109654.14	TRIM2 
ENSG00000109667.11	SLC2A9 
ENSG00000109670.14	FBXW7 
ENSG00000109674.3	NEIL3 
ENSG00000109680.10	TBC1D19 
ENSG00000109684.14	CLNK 
ENSG00000109685.17	NSD2 
ENSG00000109686.17	SH3D19 
ENSG00000109689.15	STIM2 
ENSG00000109705.7	NKX3-2 
ENSG00000109736.14	MFSD10 
ENSG00000109738.10	GLRB 
ENSG00000109743.10	BST1 
ENSG00000109756.9	RAPGEF2 
ENSG00000109758.8	HGFAC 
ENSG00000109762.15	SNX25 
ENSG00000109771.15	LRP2BP 
ENSG00000109775.10	UFSP2 
ENSG00000109787.12	KLF3 
ENSG00000109790.16	KLHL5 
ENSG00000109794.13	FAM149A 
ENSG00000109805.9	NCAPG 
ENSG00000109814.11	UGDH 
ENSG00000109819.8	PPARGC1A 
ENSG00000109832.13	DDX25 
ENSG00000109846.7	CRYAB 
ENSG00000109851.6	DBX1 
ENSG00000109854.13	HTATIP2 
ENSG00000109861.15	CTSC 
ENSG00000109881.16	CCDC34 
ENSG00000109906.13	ZBTB16 
ENSG00000109911.18	ELP4 
ENSG00000109917.10	ZPR1 
ENSG00000109919.9	MTCH2 
ENSG00000109920.12	FNBP4 
ENSG00000109927.10	TECTA 
ENSG00000109929.9	SC5D 
ENSG00000109943.8	CRTAM 
ENSG00000109944.10	C11orf63 
ENSG00000109956.12	B3GAT1 
ENSG00000109971.13	HSPA8 
ENSG00000109991.8	P2RX3 
ENSG00000110002.15	VWA5A 
ENSG00000110011.13	DNAJC4 
ENSG00000110013.12	SIAE 
ENSG00000110025.12	SNX15 
ENSG00000110031.12	LPXN 
ENSG00000110042.7	DTX4 
ENSG00000110046.12	ATG2A 
ENSG00000110047.17	EHD1 
ENSG00000110048.11	OSBP 
ENSG00000110057.7	UNC93B1 
ENSG00000110060.8	PUS3 
ENSG00000110063.8	DCPS 
ENSG00000110066.14	KMT5B 
ENSG00000110074.10	FOXRED1 
ENSG00000110075.14	PPP6R3 
ENSG00000110076.18	NRXN2 
ENSG00000110077.14	MS4A6A 
ENSG00000110079.16	MS4A4A 
ENSG00000110080.18	ST3GAL4 
ENSG00000110090.12	CPT1A 
ENSG00000110092.3	CCND1 
ENSG00000110104.11	CCDC86 
ENSG00000110107.8	PRPF19 
ENSG00000110108.9	TMEM109 
ENSG00000110148.9	CCKBR 
ENSG00000110169.10	HPX 
ENSG00000110171.19	TRIM3 
ENSG00000110172.11	CHORDC1 
ENSG00000110195.12	FOLR1 
ENSG00000110200.8	ANAPC15 
ENSG00000110203.8	FOLR3 
ENSG00000110218.8	PANX1 
ENSG00000110237.4	ARHGEF17 
ENSG00000110243.11	APOA5 
ENSG00000110244.6	APOA4 
ENSG00000110245.11	APOC3 
ENSG00000110274.15	CEP164 
ENSG00000110315.6	RNF141 
ENSG00000110318.13	CEP126 
ENSG00000110321.16	EIF4G2 
ENSG00000110324.10	IL10RA 
ENSG00000110328.5	GALNT18 
ENSG00000110330.8	BIRC2 
ENSG00000110344.9	UBE4A 
ENSG00000110367.11	DDX6 
ENSG00000110375.2	UPK2 
ENSG00000110395.6	CBL 
ENSG00000110400.10	NECTIN1 
ENSG00000110422.11	HIPK3 
ENSG00000110427.15	KIAA1549L 
ENSG00000110429.13	FBXO3 
ENSG00000110435.11	PDHX 
ENSG00000110436.12	SLC1A2 
ENSG00000110442.11	COMMD9 
ENSG00000110446.10	SLC15A3 
ENSG00000110448.10	CD5 
ENSG00000110455.13	ACCS 
ENSG00000110484.6	SCGB2A2 
ENSG00000110492.15	MDK 
ENSG00000110497.14	AMBRA1 
ENSG00000110514.19	MADD 
ENSG00000110536.13	PTPMT1 
ENSG00000110583.12	NAA40 
ENSG00000110619.17	CARS 
ENSG00000110628.13	SLC22A18 
ENSG00000110651.11	CD81 
ENSG00000110660.14	SLC35F2 
ENSG00000110665.11	C11orf21 
ENSG00000110675.12	ELMOD1 
ENSG00000110680.12	CALCA 
ENSG00000110693.17	SOX6 
ENSG00000110696.9	C11orf58 
ENSG00000110697.12	PITPNM1 
ENSG00000110700.6	RPS13 
ENSG00000110711.9	AIP 
ENSG00000110713.15	NUP98 
ENSG00000110717.12	NDUFS8 
ENSG00000110719.9	TCIRG1 
ENSG00000110721.11	CHKA 
ENSG00000110723.11	EXPH5 
ENSG00000110756.17	HPS5 
ENSG00000110768.11	GTF2H1 
ENSG00000110777.11	POU2AF1 
ENSG00000110786.17	PTPN5 
ENSG00000110799.13	VWF 
ENSG00000110801.13	PSMD9 
ENSG00000110811.19	P3H3 
ENSG00000110841.13	PPFIBP1 
ENSG00000110844.13	PRPF40B 
ENSG00000110848.8	CD69 
ENSG00000110851.11	PRDM4 
ENSG00000110852.4	CLEC2B 
ENSG00000110871.14	COQ5 
ENSG00000110876.9	SELPLG 
ENSG00000110880.10	CORO1C 
ENSG00000110881.11	ASIC1 
ENSG00000110887.7	DAO 
ENSG00000110888.17	CAPRIN2 
ENSG00000110900.14	TSPAN11 
ENSG00000110906.12	KCTD10 
ENSG00000110911.15	SLC11A2 
ENSG00000110917.7	MLEC 
ENSG00000110921.13	MVK 
ENSG00000110925.6	CSRNP2 
ENSG00000110931.18	CAMKK2 
ENSG00000110934.10	BIN2 
ENSG00000110944.8	IL23A 
ENSG00000110955.8	ATP5B 
ENSG00000110958.15	PTGES3 
ENSG00000110975.8	SYT10 
ENSG00000110987.8	BCL7A 
ENSG00000111011.17	RSRC2 
ENSG00000111012.9	CYP27B1 
ENSG00000111046.3	MYF6 
ENSG00000111049.3	MYF5 
ENSG00000111052.7	LIN7A 
ENSG00000111057.10	KRT18 
ENSG00000111058.7	ACSS3 
ENSG00000111077.17	TNS2 
ENSG00000111087.9	GLI1 
ENSG00000111110.11	PPM1H 
ENSG00000111142.13	METAP2 
ENSG00000111144.9	LTA4H 
ENSG00000111145.7	ELK3 
ENSG00000111181.12	SLC6A12 
ENSG00000111186.12	WNT5B 
ENSG00000111196.9	MAGOHB 
ENSG00000111199.10	TRPV4 
ENSG00000111203.12	ITFG2 
ENSG00000111206.12	FOXM1 
ENSG00000111215.12	PRR4 
ENSG00000111218.11	PRMT8 
ENSG00000111224.13	PARP11 
ENSG00000111229.15	ARPC3 
ENSG00000111231.8	GPN3 
ENSG00000111237.18	VPS29 
ENSG00000111241.2	FGF6 
ENSG00000111245.14	MYL2 
ENSG00000111247.14	RAD51AP1 
ENSG00000111249.13	CUX2 
ENSG00000111252.10	SH2B3 
ENSG00000111254.7	AKAP3 
ENSG00000111261.13	MANSC1 
ENSG00000111262.5	KCNA1 
ENSG00000111266.8	DUSP16 
ENSG00000111269.2	CREBL2 
ENSG00000111271.14	ACAD10 
ENSG00000111275.12	ALDH2 
ENSG00000111276.10	CDKN1B 
ENSG00000111291.8	GPRC5D 
ENSG00000111300.9	NAA25 
ENSG00000111305.18	GSG1 
ENSG00000111319.12	SCNN1A 
ENSG00000111321.10	LTBR 
ENSG00000111325.16	OGFOD2 
ENSG00000111328.6	CDK2AP1 
ENSG00000111331.12	OAS3 
ENSG00000111335.12	OAS2 
ENSG00000111339.11	ART4 
ENSG00000111341.9	MGP 
ENSG00000111344.11	RASAL1 
ENSG00000111348.8	ARHGDIB 
ENSG00000111358.13	GTF2H3 
ENSG00000111361.12	EIF2B1 
ENSG00000111364.15	DDX55 
ENSG00000111371.15	SLC38A1 
ENSG00000111404.6	RERGL 
ENSG00000111405.8	ENDOU 
ENSG00000111412.5	C12orf49 
ENSG00000111424.10	VDR 
ENSG00000111432.4	FZD10 
ENSG00000111445.13	RFC5 
ENSG00000111450.13	STX2 
ENSG00000111452.12	ADGRD1 
ENSG00000111481.9	COPZ1 
ENSG00000111490.12	TBC1D30 
ENSG00000111530.12	CAND1 
ENSG00000111536.4	IL26 
ENSG00000111537.4	IFNG 
ENSG00000111540.15	RAB5B 
ENSG00000111554.14	MDM1 
ENSG00000111581.9	NUP107 
ENSG00000111596.12	CNOT2 
ENSG00000111602.11	TIMELESS 
ENSG00000111605.16	CPSF6 
ENSG00000111615.13	KRR1 
ENSG00000111639.7	MRPL51 
ENSG00000111640.14	GAPDH 
ENSG00000111641.11	NOP2 
ENSG00000111642.15	CHD4 
ENSG00000111644.7	ACRBP 
ENSG00000111647.12	UHRF1BP1L 
ENSG00000111652.9	COPS7A 
ENSG00000111653.19	ING4 
ENSG00000111664.10	GNB3 
ENSG00000111665.11	CDCA3 
ENSG00000111666.10	CHPT1 
ENSG00000111667.13	USP5 
ENSG00000111669.14	TPI1 
ENSG00000111670.15	GNPTAB 
ENSG00000111671.9	SPSB2 
ENSG00000111674.8	ENO2 
ENSG00000111676.14	ATN1 
ENSG00000111678.10	C12orf57 
ENSG00000111679.16	PTPN6 
ENSG00000111684.10	LPCAT3 
ENSG00000111696.11	NT5DC3 
ENSG00000111700.12	SLCO1B3 
ENSG00000111701.6	APOBEC1 
ENSG00000111704.10	NANOG 
ENSG00000111707.11	SUDS3 
ENSG00000111711.9	GOLT1B 
ENSG00000111713.2	GYS2 
ENSG00000111716.12	LDHB 
ENSG00000111725.10	PRKAB1 
ENSG00000111726.12	CMAS 
ENSG00000111727.11	HCFC2 
ENSG00000111728.10	ST8SIA1 
ENSG00000111729.14	CLEC4A 
ENSG00000111731.12	C2CD5 
ENSG00000111732.10	AICDA 
ENSG00000111737.11	RAB35 
ENSG00000111752.10	PHC1 
ENSG00000111775.2	COX6A1 
ENSG00000111780.8	AL021546.6 
ENSG00000111783.12	RFX4 
ENSG00000111785.19	RIC8B 
ENSG00000111786.8	SRSF9 
ENSG00000111788.10	RP11-22B23.1 
ENSG00000111790.13	FGFR1OP2 
ENSG00000111796.3	KLRB1 
ENSG00000111799.20	COL12A1 
ENSG00000111801.15	BTN3A3 
ENSG00000111802.13	TDP2 
ENSG00000111816.7	FRK 
ENSG00000111817.17	DSE 
ENSG00000111832.12	RWDD1 
ENSG00000111834.12	RSPH4A 
ENSG00000111837.11	MAK 
ENSG00000111843.13	TMEM14C 
ENSG00000111845.4	PAK1IP1 
ENSG00000111846.17	GCNT2 
ENSG00000111850.10	SMIM8 
ENSG00000111859.16	NEDD9 
ENSG00000111860.13	CEP85L 
ENSG00000111863.12	ADTRP 
ENSG00000111875.7	ASF1A 
ENSG00000111877.17	MCM9 
ENSG00000111879.18	FAM184A 
ENSG00000111880.15	RNGTT 
ENSG00000111885.6	MAN1A1 
ENSG00000111886.10	GABRR2 
ENSG00000111897.6	SERINC1 
ENSG00000111906.17	HDDC2 
ENSG00000111907.20	TPD52L1 
ENSG00000111911.6	HINT3 
ENSG00000111912.19	NCOA7 
ENSG00000111913.18	RIPOR2 
ENSG00000111961.17	SASH1 
ENSG00000111962.7	UST 
ENSG00000111981.4	ULBP1 
ENSG00000112029.9	FBXO5 
ENSG00000112031.15	MTRF1L 
ENSG00000112033.13	PPARD 
ENSG00000112038.17	OPRM1 
ENSG00000112039.3	FANCE 
ENSG00000112041.12	TULP1 
ENSG00000112053.13	SLC26A8 
ENSG00000112062.10	MAPK14 
ENSG00000112077.16	RHAG 
ENSG00000112078.13	KCTD20 
ENSG00000112079.8	STK38 
ENSG00000112081.16	SRSF3 
ENSG00000112096.17	SOD2 
ENSG00000112110.9	MRPL18 
ENSG00000112115.5	IL17A 
ENSG00000112116.9	IL17F 
ENSG00000112118.18	MCM3 
ENSG00000112130.16	RNF8 
ENSG00000112137.17	PHACTR1 
ENSG00000112139.14	MDGA1 
ENSG00000112144.15	ICK 
ENSG00000112146.16	FBXO9 
ENSG00000112149.9	CD83 
ENSG00000112159.11	MDN1 
ENSG00000112164.5	GLP1R 
ENSG00000112167.9	SAYSD1 
ENSG00000112175.7	BMP5 
ENSG00000112182.14	BACH2 
ENSG00000112183.14	RBM24 
ENSG00000112186.11	CAP2 
ENSG00000112195.8	TREML2 
ENSG00000112200.16	ZNF451 
ENSG00000112208.11	BAG2 
ENSG00000112210.11	RAB23 
ENSG00000112212.11	TSPO2 
ENSG00000112214.10	FHL5 
ENSG00000112218.8	GPR63 
ENSG00000112232.8	KHDRBS2 
ENSG00000112234.8	FBXL4 
ENSG00000112237.12	CCNC 
ENSG00000112238.11	PRDM13 
ENSG00000112242.14	E2F3 
ENSG00000112245.10	PTP4A1 
ENSG00000112246.9	SIM1 
ENSG00000112249.13	ASCC3 
ENSG00000112273.6	HDGFL1 
ENSG00000112276.13	BVES 
ENSG00000112280.16	COL9A1 
ENSG00000112282.17	MED23 
ENSG00000112290.12	WASF1 
ENSG00000112293.14	GPLD1 
ENSG00000112294.12	ALDH5A1 
ENSG00000112297.14	AIM1 
ENSG00000112299.7	VNN1 
ENSG00000112303.13	VNN2 
ENSG00000112304.10	ACOT13 
ENSG00000112305.14	SMAP1 
ENSG00000112306.7	RPS12 
ENSG00000112308.12	C6orf62 
ENSG00000112309.10	B3GAT2 
ENSG00000112312.9	GMNN 
ENSG00000112319.18	EYA4 
ENSG00000112320.11	SOBP 
ENSG00000112333.11	NR2E1 
ENSG00000112335.14	SNX3 
ENSG00000112337.10	SLC17A2 
ENSG00000112339.14	HBS1L 
ENSG00000112343.10	TRIM38 
ENSG00000112357.12	PEX7 
ENSG00000112365.4	ZBTB24 
ENSG00000112367.10	FIG4 
ENSG00000112378.11	PERP 
ENSG00000112379.8	ARFGEF3 
ENSG00000112394.16	SLC16A10 
ENSG00000112406.4	HECA 
ENSG00000112414.14	ADGRG6 
ENSG00000112419.14	PHACTR2 
ENSG00000112425.14	EPM2A 
ENSG00000112462.8	OR12D3 
ENSG00000112473.17	SLC39A7 
ENSG00000112486.16	CCR6 
ENSG00000112494.9	UNC93A 
ENSG00000112499.12	SLC22A2 
ENSG00000112511.17	PHF1 
ENSG00000112514.15	CUTA 
ENSG00000112530.11	PACRG 
ENSG00000112531.16	QKI 
ENSG00000112539.14	C6orf118 
ENSG00000112541.13	PDE10A 
ENSG00000112559.13	MDFI 
ENSG00000112561.17	TFEB 
ENSG00000112562.18	SMOC2 
ENSG00000112576.12	CCND3 
ENSG00000112578.9	BYSL 
ENSG00000112584.13	FAM120B 
ENSG00000112592.13	TBP 
ENSG00000112599.8	GUCA1B 
ENSG00000112619.7	PRPH2 
ENSG00000112624.12	GLTSCR1L 
ENSG00000112640.14	PPP2R5D 
ENSG00000112651.11	MRPL2 
ENSG00000112655.15	PTK7 
ENSG00000112658.7	SRF 
ENSG00000112659.13	CUL9 
ENSG00000112667.12	DNPH1 
ENSG00000112679.14	DUSP22 
ENSG00000112685.13	EXOC2 
ENSG00000112695.11	COX7A2 
ENSG00000112697.15	TMEM30A 
ENSG00000112699.10	GMDS 
ENSG00000112701.17	SENP6 
ENSG00000112706.11	IMPG1 
ENSG00000112715.21	VEGFA 
ENSG00000112739.16	PRPF4B 
ENSG00000112742.9	TTK 
ENSG00000112759.17	SLC29A1 
ENSG00000112761.20	WISP3 
ENSG00000112763.15	BTN2A1 
ENSG00000112769.18	LAMA4 
ENSG00000112773.15	FAM46A 
ENSG00000112782.16	CLIC5 
ENSG00000112787.12	FBRSL1 
ENSG00000112796.9	ENPP5 
ENSG00000112799.8	LY86 
ENSG00000112812.15	PRSS16 
ENSG00000112818.9	MEP1A 
ENSG00000112837.16	TBX18 
ENSG00000112851.14	ERBIN 
ENSG00000112852.6	PCDHB2 
ENSG00000112855.15	HARS2 
ENSG00000112874.9	NUDT12 
ENSG00000112877.7	CEP72 
ENSG00000112893.9	MAN2A1 
ENSG00000112902.11	SEMA5A 
ENSG00000112936.18	C7 
ENSG00000112941.13	PAPD7 
ENSG00000112964.13	GHR 
ENSG00000112972.14	HMGCS1 
ENSG00000112977.15	DAP 
ENSG00000112981.4	NME5 
ENSG00000112983.17	BRD8 
ENSG00000112984.11	KIF20A 
ENSG00000112992.16	NNT 
ENSG00000112996.10	MRPS30 
ENSG00000113013.12	HSPA9 
ENSG00000113048.16	MRPS27 
ENSG00000113068.9	PFDN1 
ENSG00000113070.7	HBEGF 
ENSG00000113073.14	SLC4A9 
ENSG00000113083.13	LOX 
ENSG00000113088.5	GZMK 
ENSG00000113100.9	CDH9 
ENSG00000113108.19	APBB3 
ENSG00000113119.12	TMCO6 
ENSG00000113140.10	SPARC 
ENSG00000113141.17	IK 
ENSG00000113161.15	HMGCR 
ENSG00000113163.16	COL4A3BP 
ENSG00000113194.12	FAF2 
ENSG00000113196.2	HAND1 
ENSG00000113205.5	PCDHB3 
ENSG00000113209.8	PCDHB5 
ENSG00000113211.5	PCDHB6 
ENSG00000113212.6	PCDHB7 
ENSG00000113231.13	PDE8B 
ENSG00000113240.12	CLK4 
ENSG00000113248.5	PCDHB15 
ENSG00000113249.12	HAVCR1 
ENSG00000113262.14	GRM6 
ENSG00000113263.12	ITK 
ENSG00000113269.13	RNF130 
ENSG00000113272.13	THG1L 
ENSG00000113273.16	ARSB 
ENSG00000113282.13	CLINT1 
ENSG00000113296.14	THBS4 
ENSG00000113300.11	CNOT6 
ENSG00000113302.4	IL12B 
ENSG00000113303.11	BTNL8 
ENSG00000113312.10	TTC1 
ENSG00000113318.9	MSH3 
ENSG00000113319.12	RASGRF2 
ENSG00000113327.16	GABRG2 
ENSG00000113328.18	CCNG1 
ENSG00000113356.11	POLR3G 
ENSG00000113360.16	DROSHA 
ENSG00000113361.12	CDH6 
ENSG00000113368.11	LMNB1 
ENSG00000113369.8	ARRDC3 
ENSG00000113384.13	GOLPH3 
ENSG00000113387.11	SUB1 
ENSG00000113389.15	NPR3 
ENSG00000113391.18	FAM172A 
ENSG00000113396.12	SLC27A6 
ENSG00000113407.13	TARS 
ENSG00000113430.9	IRX4 
ENSG00000113441.15	LNPEP 
ENSG00000113448.18	PDE4D 
ENSG00000113456.18	RAD1 
ENSG00000113460.12	BRIX1 
ENSG00000113492.13	AGXT2 
ENSG00000113494.16	PRLR 
ENSG00000113504.20	SLC12A7 
ENSG00000113520.10	IL4 
ENSG00000113522.13	RAD50 
ENSG00000113525.9	IL5 
ENSG00000113532.12	ST8SIA4 
ENSG00000113552.15	GNPDA1 
ENSG00000113555.5	PCDH12 
ENSG00000113558.18	SKP1 
ENSG00000113569.15	NUP155 
ENSG00000113575.9	PPP2CA 
ENSG00000113578.17	FGF1 
ENSG00000113580.14	NR3C1 
ENSG00000113583.7	C5orf15 
ENSG00000113593.11	PPWD1 
ENSG00000113594.9	LIFR 
ENSG00000113595.14	TRIM23 
ENSG00000113597.17	TRAPPC13 
ENSG00000113600.10	C9 
ENSG00000113615.12	SEC24A 
ENSG00000113621.14	TXNDC15 
ENSG00000113638.13	TTC33 
ENSG00000113643.8	RARS 
ENSG00000113645.14	WWC1 
ENSG00000113648.16	H2AFY 
ENSG00000113649.11	TCERG1 
ENSG00000113657.12	DPYSL3 
ENSG00000113658.17	SMAD5 
ENSG00000113712.17	CSNK1A1 
ENSG00000113716.12	HMGXB3 
ENSG00000113719.15	ERGIC1 
ENSG00000113721.13	PDGFRB 
ENSG00000113722.16	CDX1 
ENSG00000113732.8	ATP6V0E1 
ENSG00000113734.17	BNIP1 
ENSG00000113739.10	STC2 
ENSG00000113742.12	CPEB4 
ENSG00000113749.7	HRH2 
ENSG00000113758.13	DBN1 
ENSG00000113761.11	ZNF346 
ENSG00000113763.11	UNC5A 
ENSG00000113790.10	EHHADH 
ENSG00000113805.8	CNTN3 
ENSG00000113810.15	SMC4 
ENSG00000113811.10	RP11-884K10.5 
ENSG00000113812.13	ACTR8 
ENSG00000113838.12	TBCCD1 
ENSG00000113845.9	TIMMDC1 
ENSG00000113851.14	CRBN 
ENSG00000113889.12	KNG1 
ENSG00000113905.4	HRG 
ENSG00000113916.17	BCL6 
ENSG00000113924.11	HGD 
ENSG00000113946.3	CLDN16 
ENSG00000113966.9	ARL6 
ENSG00000113971.19	NPHP3 
ENSG00000114013.15	CD86 
ENSG00000114019.14	AMOTL2 
ENSG00000114021.11	NIT2 
ENSG00000114023.15	FAM162A 
ENSG00000114026.21	OGG1 
ENSG00000114030.12	KPNA1 
ENSG00000114054.13	PCCB 
ENSG00000114062.18	UBE3A 
ENSG00000114098.17	ARMC8 
ENSG00000114107.8	CEP70 
ENSG00000114113.6	RBP2 
ENSG00000114115.9	RBP1 
ENSG00000114120.11	SLC25A36 
ENSG00000114124.2	GRK7 
ENSG00000114125.13	RNF7 
ENSG00000114126.17	TFDP2 
ENSG00000114127.10	XRN1 
ENSG00000114166.7	KAT2B 
ENSG00000114200.9	BCHE 
ENSG00000114204.14	SERPINI2 
ENSG00000114209.14	PDCD10 
ENSG00000114248.9	LRRC31 
ENSG00000114251.14	WNT5A 
ENSG00000114268.11	PFKFB4 
ENSG00000114270.17	COL7A1 
ENSG00000114279.13	FGF12 
ENSG00000114302.15	PRKAR2A 
ENSG00000114315.3	HES1 
ENSG00000114316.12	USP4 
ENSG00000114331.13	ACAP2 
ENSG00000114346.13	ECT2 
ENSG00000114349.9	GNAT1 
ENSG00000114353.16	GNAI2 
ENSG00000114354.13	TFG 
ENSG00000114374.12	USP9Y 
ENSG00000114378.16	HYAL1 
ENSG00000114383.9	TUSC2 
ENSG00000114388.12	NPRL2 
ENSG00000114391.12	RPL24 
ENSG00000114395.10	CYB561D2 
ENSG00000114405.10	C3orf14 
ENSG00000114416.17	FXR1 
ENSG00000114423.19	CBLB 
ENSG00000114439.18	BBX 
ENSG00000114446.4	IFT57 
ENSG00000114450.9	GNB4 
ENSG00000114455.13	HHLA2 
ENSG00000114473.13	IQCG 
ENSG00000114480.12	GBE1 
ENSG00000114487.9	MORC1 
ENSG00000114491.13	UMPS 
ENSG00000114503.10	NCBP2 
ENSG00000114520.10	SNX4 
ENSG00000114529.12	C3orf52 
ENSG00000114541.14	FRMD4B 
ENSG00000114544.16	SLC41A3 
ENSG00000114547.9	ROPN1B 
ENSG00000114554.11	PLXNA1 
ENSG00000114573.9	ATP6V1A 
ENSG00000114626.17	ABTB1 
ENSG00000114631.10	PODXL2 
ENSG00000114638.7	UPK1B 
ENSG00000114646.9	CSPG5 
ENSG00000114648.11	KLHL18 
ENSG00000114650.18	SCAP 
ENSG00000114654.7	EFCC1 
ENSG00000114656.11	KIAA1257 
ENSG00000114670.13	NEK11 
ENSG00000114686.8	MRPL3 
ENSG00000114698.14	PLSCR4 
ENSG00000114735.9	HEMK1 
ENSG00000114737.15	CISH 
ENSG00000114738.10	MAPKAPK3 
ENSG00000114739.13	ACVR2B 
ENSG00000114742.13	WDR48 
ENSG00000114744.8	COMMD2 
ENSG00000114745.13	GORASP1 
ENSG00000114757.18	PEX5L 
ENSG00000114767.6	RRP9 
ENSG00000114770.16	ABCC5 
ENSG00000114771.13	AADAC 
ENSG00000114779.19	ABHD14B 
ENSG00000114784.3	EIF1B 
ENSG00000114786.16	ABHD14A-ACY1 
ENSG00000114790.12	ARHGEF26 
ENSG00000114796.15	KLHL24 
ENSG00000114805.17	PLCH1 
ENSG00000114812.12	VIPR1 
ENSG00000114841.17	DNAH1 
ENSG00000114850.6	SSR3 
ENSG00000114853.13	ZBTB47 
ENSG00000114854.7	TNNC1 
ENSG00000114857.17	NKTR 
ENSG00000114859.15	CLCN2 
ENSG00000114861.19	FOXP1 
ENSG00000114867.20	EIF4G1 
ENSG00000114902.13	SPCS1 
ENSG00000114904.12	NEK4 
ENSG00000114923.16	SLC4A3 
ENSG00000114933.15	INO80D 
ENSG00000114942.13	EEF1B2 
ENSG00000114948.12	ADAM23 
ENSG00000114956.19	DGUOK 
ENSG00000114978.17	MOB1A 
ENSG00000114982.17	KANSL3 
ENSG00000114988.11	LMAN2L 
ENSG00000114993.16	RTKN 
ENSG00000114999.7	TTL 
ENSG00000115008.5	IL1A 
ENSG00000115009.12	CCL20 
ENSG00000115020.16	PIKFYVE 
ENSG00000115041.12	KCNIP3 
ENSG00000115042.9	FAHD2A 
ENSG00000115053.15	NCL 
ENSG00000115073.7	ACTR1B 
ENSG00000115084.13	SLC35F5 
ENSG00000115085.13	ZAP70 
ENSG00000115091.11	ACTR3 
ENSG00000115107.19	STEAP3 
ENSG00000115109.13	EPB41L5 
ENSG00000115112.7	TFCP2L1 
ENSG00000115128.6	SF3B6 
ENSG00000115129.13	TP53I3 
ENSG00000115137.11	DNAJC27 
ENSG00000115138.10	POMC 
ENSG00000115145.9	STAM2 
ENSG00000115155.17	OTOF 
ENSG00000115159.15	GPD2 
ENSG00000115163.14	CENPA 
ENSG00000115165.9	CYTIP 
ENSG00000115170.13	ACVR1 
ENSG00000115183.14	TANC1 
ENSG00000115194.10	SLC30A3 
ENSG00000115204.14	MPV17 
ENSG00000115207.13	GTF3C2 
ENSG00000115211.15	EIF2B4 
ENSG00000115216.13	NRBP1 
ENSG00000115221.11	ITGB6 
ENSG00000115226.9	FNDC4 
ENSG00000115232.13	ITGA4 
ENSG00000115233.11	PSMD14 
ENSG00000115234.10	SNX17 
ENSG00000115239.21	ASB3 
ENSG00000115241.10	PPM1G 
ENSG00000115252.18	PDE1A 
ENSG00000115255.10	REEP6 
ENSG00000115257.15	PCSK4 
ENSG00000115263.14	GCG 
ENSG00000115266.11	APC2 
ENSG00000115267.5	IFIH1 
ENSG00000115268.9	RPS15 
ENSG00000115271.10	GCA 
ENSG00000115274.14	INO80B 
ENSG00000115275.11	MOGS 
ENSG00000115282.19	TTC31 
ENSG00000115286.19	NDUFS7 
ENSG00000115289.13	PCGF1 
ENSG00000115290.9	GRB14 
ENSG00000115295.19	CLIP4 
ENSG00000115297.10	TLX2 
ENSG00000115306.15	SPTBN1 
ENSG00000115307.16	AUP1 
ENSG00000115310.17	RTN4 
ENSG00000115317.11	HTRA2 
ENSG00000115318.11	LOXL3 
ENSG00000115325.13	DOK1 
ENSG00000115339.13	GALNT3 
ENSG00000115350.11	POLE4 
ENSG00000115353.10	TACR1 
ENSG00000115355.16	CCDC88A 
ENSG00000115361.7	ACADL 
ENSG00000115363.13	EVA1A 
ENSG00000115364.13	MRPL19 
ENSG00000115365.11	LANCL1 
ENSG00000115368.9	WDR75 
ENSG00000115380.19	EFEMP1 
ENSG00000115386.5	REG1A 
ENSG00000115392.11	FANCL 
ENSG00000115414.18	FN1 
ENSG00000115415.18	STAT1 
ENSG00000115419.12	GLS 
ENSG00000115421.12	PAPOLG 
ENSG00000115423.18	DNAH6 
ENSG00000115425.13	PECR 
ENSG00000115446.11	UNC50 
ENSG00000115457.9	IGFBP2 
ENSG00000115459.17	ELMOD3 
ENSG00000115461.4	IGFBP5 
ENSG00000115464.14	USP34 
ENSG00000115468.11	EFHD1 
ENSG00000115474.6	KCNJ13 
ENSG00000115484.14	CCT4 
ENSG00000115486.11	GGCX 
ENSG00000115488.3	NEU2 
ENSG00000115504.14	EHBP1 
ENSG00000115507.9	OTX1 
ENSG00000115514.11	TXNDC9 
ENSG00000115520.8	COQ10B 
ENSG00000115523.16	GNLY 
ENSG00000115524.15	SF3B1 
ENSG00000115525.17	ST3GAL5 
ENSG00000115526.10	CHST10 
ENSG00000115539.13	PDCL3 
ENSG00000115540.14	MOB4 
ENSG00000115541.10	HSPE1 
ENSG00000115548.16	KDM3A 
ENSG00000115556.13	PLCD4 
ENSG00000115561.15	CHMP3 
ENSG00000115568.15	ZNF142 
ENSG00000115590.13	IL1R2 
ENSG00000115592.11	PRKAG3 
ENSG00000115593.14	SMYD1 
ENSG00000115594.11	IL1R1 
ENSG00000115596.3	WNT6 
ENSG00000115598.9	IL1RL2 
ENSG00000115602.16	IL1RL1 
ENSG00000115604.10	IL18R1 
ENSG00000115607.9	IL18RAP 
ENSG00000115616.2	SLC9A2 
ENSG00000115641.18	FHL2 
ENSG00000115648.13	MLPH 
ENSG00000115649.15	CNPPD1 
ENSG00000115652.14	UXS1 
ENSG00000115657.13	ABCB6 
ENSG00000115661.13	STK16 
ENSG00000115665.8	SLC5A7 
ENSG00000115677.16	HDLBP 
ENSG00000115685.14	PPP1R7 
ENSG00000115687.13	PASK 
ENSG00000115694.14	STK25 
ENSG00000115705.20	TPO 
ENSG00000115718.17	PROC 
ENSG00000115738.9	ID2 
ENSG00000115750.16	TAF1B 
ENSG00000115756.12	HPCAL1 
ENSG00000115758.12	ODC1 
ENSG00000115760.13	BIRC6 
ENSG00000115761.15	NOL10 
ENSG00000115762.16	PLEKHB2 
ENSG00000115806.12	GORASP2 
ENSG00000115808.11	STRN 
ENSG00000115816.14	CEBPZ 
ENSG00000115825.9	PRKD3 
ENSG00000115827.13	DCAF17 
ENSG00000115828.15	QPCT 
ENSG00000115839.17	RAB3GAP1 
ENSG00000115840.13	SLC25A12 
ENSG00000115841.19	RMDN2 
ENSG00000115844.10	DLX2 
ENSG00000115850.9	LCT 
ENSG00000115866.10	DARS 
ENSG00000115875.18	SRSF7 
ENSG00000115884.10	SDC1 
ENSG00000115896.15	PLCL1 
ENSG00000115902.10	SLC1A4 
ENSG00000115904.12	SOS1 
ENSG00000115919.14	KYNU 
ENSG00000115934.11	RP11-153K16.2 
ENSG00000115935.17	WIPF1 
ENSG00000115942.8	ORC2 
ENSG00000115944.14	COX7A2L 
ENSG00000115946.7	PNO1 
ENSG00000115947.13	ORC4 
ENSG00000115956.9	PLEK 
ENSG00000115963.13	RND3 
ENSG00000115966.16	ATF2 
ENSG00000115970.18	THADA 
ENSG00000115977.18	AAK1 
ENSG00000115993.12	TRAK2 
ENSG00000115998.7	C2orf42 
ENSG00000116001.15	TIA1 
ENSG00000116005.11	PCYOX1 
ENSG00000116014.9	KISS1R 
ENSG00000116016.13	EPAS1 
ENSG00000116017.10	ARID3A 
ENSG00000116030.16	SUMO1 
ENSG00000116031.8	CD207 
ENSG00000116032.5	GRIN3B 
ENSG00000116035.3	VAX2 
ENSG00000116039.12	ATP6V1B1 
ENSG00000116044.15	NFE2L2 
ENSG00000116062.14	MSH6 
ENSG00000116095.10	PLEKHA3 
ENSG00000116096.5	SPR 
ENSG00000116106.11	EPHA4 
ENSG00000116117.17	PARD3B 
ENSG00000116120.9	FARSB 
ENSG00000116127.17	ALMS1 
ENSG00000116128.10	BCL9 
ENSG00000116132.11	PRRX1 
ENSG00000116133.11	DHCR24 
ENSG00000116138.12	DNAJC16 
ENSG00000116141.15	MARK1 
ENSG00000116147.16	TNR 
ENSG00000116151.13	MORN1 
ENSG00000116157.5	GPX7 
ENSG00000116161.17	CACYBP 
ENSG00000116171.17	SCP2 
ENSG00000116176.6	TPSG1 
ENSG00000116183.10	PAPPA2 
ENSG00000116191.17	RALGPS2 
ENSG00000116194.12	ANGPTL1 
ENSG00000116198.12	CEP104 
ENSG00000116199.11	FAM20B 
ENSG00000116205.12	TCEANC2 
ENSG00000116209.11	TMEM59 
ENSG00000116212.14	LRRC42 
ENSG00000116213.15	WRAP73 
ENSG00000116218.12	NPHS2 
ENSG00000116221.15	MRPL37 
ENSG00000116237.15	ICMT 
ENSG00000116251.9	RPL22 
ENSG00000116254.17	CHD5 
ENSG00000116260.16	QSOX1 
ENSG00000116266.10	STXBP3 
ENSG00000116273.5	PHF13 
ENSG00000116285.12	ERRFI1 
ENSG00000116288.12	PARK7 
ENSG00000116299.16	KIAA1324 
ENSG00000116329.10	OPRD1 
ENSG00000116337.15	AMPD2 
ENSG00000116350.16	SRSF4 
ENSG00000116353.15	MECR 
ENSG00000116396.14	KCNC4 
ENSG00000116406.18	EDEM3 
ENSG00000116455.13	WDR77 
ENSG00000116459.10	ATP5F1 
ENSG00000116473.14	RAP1A 
ENSG00000116478.11	HDAC1 
ENSG00000116489.12	CAPZA1 
ENSG00000116497.17	S100PBP 
ENSG00000116514.16	RNF19B 
ENSG00000116521.10	SCAMP3 
ENSG00000116525.13	TRIM62 
ENSG00000116539.12	ASH1L 
ENSG00000116544.11	DLGAP3 
ENSG00000116560.10	SFPQ 
ENSG00000116574.5	RHOU 
ENSG00000116580.18	GON4L 
ENSG00000116584.17	ARHGEF2 
ENSG00000116586.11	LAMTOR2 
ENSG00000116604.17	MEF2D 
ENSG00000116641.17	DOCK7 
ENSG00000116649.9	SRM 
ENSG00000116652.6	DLEU2L 
ENSG00000116661.10	FBXO2 
ENSG00000116663.10	FBXO6 
ENSG00000116667.12	C1orf21 
ENSG00000116668.12	SWT1 
ENSG00000116670.14	MAD2L2 
ENSG00000116675.15	DNAJC6 
ENSG00000116678.19	LEPR 
ENSG00000116679.15	IVNS1ABP 
ENSG00000116685.15	KIAA2013 
ENSG00000116688.16	MFN2 
ENSG00000116690.12	PRG4 
ENSG00000116691.10	MIIP 
ENSG00000116698.21	SMG7 
ENSG00000116701.14	NCF2 
ENSG00000116703.13	PDC 
ENSG00000116704.7	SLC35D1 
ENSG00000116711.9	PLA2G4A 
ENSG00000116717.11	GADD45A 
ENSG00000116721.9	PRAMEF1 
ENSG00000116726.4	PRAMEF12 
ENSG00000116729.13	WLS 
ENSG00000116731.22	PRDM2 
ENSG00000116741.7	RGS2 
ENSG00000116745.6	RPE65 
ENSG00000116747.12	TROVE2 
ENSG00000116748.21	AMPD1 
ENSG00000116750.13	UCHL5 
ENSG00000116752.5	BCAS2 
ENSG00000116754.13	SRSF11 
ENSG00000116761.11	CTH 
ENSG00000116771.5	AGMAT 
ENSG00000116774.11	OLFML3 
ENSG00000116783.14	TNNI3K 
ENSG00000116785.13	CFHR3 
ENSG00000116786.12	PLEKHM2 
ENSG00000116791.13	CRYZ 
ENSG00000116793.15	PHTF1 
ENSG00000116809.11	ZBTB17 
ENSG00000116815.15	CD58 
ENSG00000116819.6	TFAP2E 
ENSG00000116824.4	CD2 
ENSG00000116830.11	TTF2 
ENSG00000116833.13	NR5A2 
ENSG00000116852.14	KIF21B 
ENSG00000116857.16	TMEM9 
ENSG00000116863.10	ADPRHL2 
ENSG00000116871.15	MAP7D1 
ENSG00000116874.11	WARS2 
ENSG00000116882.14	HAO2 
ENSG00000116883.8	RP11-268J15.5 
ENSG00000116885.18	OSCP1 
ENSG00000116898.11	MRPS15 
ENSG00000116903.7	EXOC8 
ENSG00000116906.12	GNPAT 
ENSG00000116918.13	TSNAX 
ENSG00000116922.14	C1orf109 
ENSG00000116954.7	RRAGC 
ENSG00000116962.14	NID1 
ENSG00000116977.18	LGALS8 
ENSG00000116981.3	NT5C1A 
ENSG00000116983.12	HPCAL4 
ENSG00000116984.12	MTR 
ENSG00000116985.11	BMP8B 
ENSG00000116990.10	MYCL 
ENSG00000116991.10	SIPA1L2 
ENSG00000116996.9	ZP4 
ENSG00000117000.8	RLF 
ENSG00000117009.11	KMO 
ENSG00000117010.15	ZNF684 
ENSG00000117013.15	KCNQ4 
ENSG00000117016.9	RIMS3 
ENSG00000117020.16	AKT3 
ENSG00000117036.11	ETV3 
ENSG00000117054.13	ACADM 
ENSG00000117069.14	ST6GALNAC5 
ENSG00000117090.14	SLAMF1 
ENSG00000117091.9	CD48 
ENSG00000117114.19	ADGRL2 
ENSG00000117115.12	PADI2 
ENSG00000117118.9	SDHB 
ENSG00000117122.13	MFAP2 
ENSG00000117133.10	RPF1 
ENSG00000117139.16	KDM5B 
ENSG00000117143.13	UAP1 
ENSG00000117148.7	ACTL8 
ENSG00000117151.12	CTBS 
ENSG00000117152.13	RGS4 
ENSG00000117153.15	KLHL12 
ENSG00000117154.11	IGSF21 
ENSG00000117155.16	SSX2IP 
ENSG00000117174.10	ZNHIT6 
ENSG00000117215.14	PLA2G2D 
ENSG00000117222.13	RBBP5 
ENSG00000117226.11	GBP3 
ENSG00000117228.9	GBP1 
ENSG00000117242.7	RP11-401M16.7 
ENSG00000117245.12	KIF17 
ENSG00000117262.18	GPR89A 
ENSG00000117266.15	CDK18 
ENSG00000117280.12	RAB29 
ENSG00000117281.15	CD160 
ENSG00000117298.14	ECE1 
ENSG00000117305.14	HMGCL 
ENSG00000117308.14	GALE 
ENSG00000117318.8	ID3 
ENSG00000117322.17	CR2 
ENSG00000117335.19	CD46 
ENSG00000117360.12	PRPF3 
ENSG00000117362.12	APH1A 
ENSG00000117385.15	P3H1 
ENSG00000117394.21	SLC2A1 
ENSG00000117395.12	EBNA1BP2 
ENSG00000117399.13	CDC20 
ENSG00000117400.17	MPL 
ENSG00000117407.16	ARTN 
ENSG00000117408.10	IPO13 
ENSG00000117410.13	ATP6V0B 
ENSG00000117411.16	B4GALT2 
ENSG00000117419.14	ERI3 
ENSG00000117425.13	PTCH2 
ENSG00000117448.13	AKR1A1 
ENSG00000117450.13	PRDX1 
ENSG00000117461.14	PIK3R3 
ENSG00000117472.9	TSPAN1 
ENSG00000117475.13	BLZF1 
ENSG00000117477.12	CCDC181 
ENSG00000117479.13	SLC19A2 
ENSG00000117480.15	FAAH 
ENSG00000117481.10	NSUN4 
ENSG00000117500.12	TMED5 
ENSG00000117501.14	MROH9 
ENSG00000117505.12	DR1 
ENSG00000117507.6	FMO6P 
ENSG00000117519.15	CNN3 
ENSG00000117523.16	PRRC2C 
ENSG00000117525.13	F3 
ENSG00000117528.11	ABCD3 
ENSG00000117533.14	VAMP4 
ENSG00000117543.20	DPH5 
ENSG00000117560.7	FASLG 
ENSG00000117569.18	PTBP2 
ENSG00000117586.10	TNFSF4 
ENSG00000117592.8	PRDX6 
ENSG00000117593.9	DARS2 
ENSG00000117594.9	HSD11B1 
ENSG00000117595.11	IRF6 
ENSG00000117597.17	DIEXF 
ENSG00000117598.11	PLPPR5 
ENSG00000117600.12	PLPPR4 
ENSG00000117601.13	SERPINC1 
ENSG00000117602.11	RCAN3 
ENSG00000117614.9	SYF2 
ENSG00000117616.17	RSRP1 
ENSG00000117620.14	SLC35A3 
ENSG00000117625.13	RCOR3 
ENSG00000117632.22	STMN1 
ENSG00000117640.17	MTFR1L 
ENSG00000117643.14	MAN1C1 
ENSG00000117650.12	NEK2 
ENSG00000117676.13	RPS6KA1 
ENSG00000117682.16	DHDDS 
ENSG00000117691.9	NENF 
ENSG00000117697.14	NSL1 
ENSG00000117707.15	PROX1 
ENSG00000117713.19	ARID1A 
ENSG00000117724.12	CENPF 
ENSG00000117748.9	RPA2 
ENSG00000117751.17	PPP1R8 
ENSG00000117758.13	STX12 
ENSG00000117791.15	2-Mar
ENSG00000117834.12	SLC5A9 
ENSG00000117859.18	OSBPL9 
ENSG00000117862.11	TXNDC12 
ENSG00000117868.15	ESYT2 
ENSG00000117877.10	CD3EAP 
ENSG00000117899.10	MESDC2 
ENSG00000117906.13	RCN2 
ENSG00000117971.11	CHRNB4 
ENSG00000117983.17	MUC5B 
ENSG00000117984.13	CTSD 
ENSG00000118004.17	COLEC11 
ENSG00000118007.12	STAG1 
ENSG00000118017.3	A4GNT 
ENSG00000118046.14	STK11 
ENSG00000118058.20	KMT2A 
ENSG00000118094.11	TREH 
ENSG00000118096.7	IFT46 
ENSG00000118113.11	MMP8 
ENSG00000118137.9	APOA1 
ENSG00000118156.12	ZNF541 
ENSG00000118160.13	SLC8A2 
ENSG00000118162.13	KPTN 
ENSG00000118181.10	RPS25 
ENSG00000118193.11	KIF14 
ENSG00000118194.18	TNNT2 
ENSG00000118197.13	DDX59 
ENSG00000118200.14	CAMSAP2 
ENSG00000118217.5	ATF6 
ENSG00000118231.4	CRYGD 
ENSG00000118242.15	MREG 
ENSG00000118245.2	TNP1 
ENSG00000118246.13	FASTKD2 
ENSG00000118257.16	NRP2 
ENSG00000118260.14	CREB1 
ENSG00000118263.14	KLF7 
ENSG00000118271.9	TTR 
ENSG00000118276.11	B4GALT6 
ENSG00000118292.8	C1orf54 
ENSG00000118298.10	CA14 
ENSG00000118307.18	CASC1 
ENSG00000118308.15	LRMP 
ENSG00000118322.13	ATP10B 
ENSG00000118363.11	SPCS2 
ENSG00000118369.12	USP35 
ENSG00000118402.5	ELOVL4 
ENSG00000118407.14	FILIP1 
ENSG00000118412.12	CASP8AP2 
ENSG00000118418.14	HMGN3 
ENSG00000118420.16	UBE3D 
ENSG00000118432.12	CNR1 
ENSG00000118434.8	SPACA1 
ENSG00000118454.12	ANKRD13C 
ENSG00000118473.21	SGIP1 
ENSG00000118482.11	PHF3 
ENSG00000118491.9	ZC2HC1B 
ENSG00000118492.16	ADGB 
ENSG00000118495.18	PLAGL1 
ENSG00000118496.4	FBXO30 
ENSG00000118503.14	TNFAIP3 
ENSG00000118507.15	AKAP7 
ENSG00000118508.4	RAB32 
ENSG00000118513.18	MYB 
ENSG00000118514.13	ALDH8A1 
ENSG00000118515.11	SGK1 
ENSG00000118518.15	RNF146 
ENSG00000118520.14	ARG1 
ENSG00000118523.5	CTGF 
ENSG00000118526.6	TCF21 
ENSG00000118557.15	PMFBP1 
ENSG00000118564.14	FBXL5 
ENSG00000118579.12	MED28 
ENSG00000118596.11	SLC16A7 
ENSG00000118600.11	TMEM5 
ENSG00000118620.12	ZNF430 
ENSG00000118640.10	VAMP8 
ENSG00000118655.4	DCLRE1B 
ENSG00000118680.12	MYL12B 
ENSG00000118689.14	FOXO3 
ENSG00000118690.12	ARMC2 
ENSG00000118702.9	GHRH 
ENSG00000118705.16	RPN2 
ENSG00000118707.9	TGIF2 
ENSG00000118729.11	CASQ2 
ENSG00000118733.16	OLFM3 
ENSG00000118762.7	PKD2 
ENSG00000118777.11	ABCG2 
ENSG00000118785.13	SPP1 
ENSG00000118804.8	STBD1 
ENSG00000118816.9	CCNI 
ENSG00000118849.9	RARRES1 
ENSG00000118855.18	MFSD1 
ENSG00000118873.15	RAB3GAP2 
ENSG00000118894.14	EEF2KMT 
ENSG00000118898.15	PPL 
ENSG00000118900.14	UBN1 
ENSG00000118903.6	BTF3L1 
ENSG00000118922.17	KLF12 
ENSG00000118939.17	UCHL3 
ENSG00000118946.11	PCDH17 
ENSG00000118960.12	HS1BP3 
ENSG00000118961.14	LDAH 
ENSG00000118965.14	WDR35 
ENSG00000118971.7	CCND2 
ENSG00000118972.1	FGF23 
ENSG00000118976.5	HIN1L 
ENSG00000118985.15	ELL2 
ENSG00000118990.5	RP11-348M17.1 
ENSG00000118997.13	DNAH7 
ENSG00000119004.15	CYP20A1 
ENSG00000119013.8	NDUFB3 
ENSG00000119041.10	GTF3C3 
ENSG00000119042.16	SATB2 
ENSG00000119048.7	UBE2B 
ENSG00000119121.21	TRPM6 
ENSG00000119125.16	GDA 
ENSG00000119138.4	KLF9 
ENSG00000119139.18	TJP2 
ENSG00000119147.9	C2orf40 
ENSG00000119185.12	ITGB1BP1 
ENSG00000119203.13	CPSF3 
ENSG00000119227.7	PIGZ 
ENSG00000119231.10	SENP5 
ENSG00000119242.8	CCDC92 
ENSG00000119280.16	C1orf198 
ENSG00000119283.15	TRIM67 
ENSG00000119285.10	HEATR1 
ENSG00000119314.15	PTBP3 
ENSG00000119318.12	RAD23B 
ENSG00000119321.8	FKBP15 
ENSG00000119326.14	CTNNAL1 
ENSG00000119328.11	FAM206A 
ENSG00000119333.11	WDR34 
ENSG00000119335.16	SET 
ENSG00000119383.19	PPP2R4 
ENSG00000119392.14	GLE1 
ENSG00000119396.10	RAB14 
ENSG00000119397.16	CNTRL 
ENSG00000119401.10	TRIM32 
ENSG00000119402.16	FBXW2 
ENSG00000119403.14	PHF19 
ENSG00000119408.16	NEK6 
ENSG00000119411.10	BSPRY 
ENSG00000119414.11	PPP6C 
ENSG00000119421.6	NDUFA8 
ENSG00000119431.9	HDHD3 
ENSG00000119440.8	LCN1L1 
ENSG00000119446.13	RBM18 
ENSG00000119457.7	SLC46A2 
ENSG00000119471.14	HSDL2 
ENSG00000119487.16	MAPKAP1 
ENSG00000119508.17	NR4A3 
ENSG00000119509.12	INVS 
ENSG00000119514.6	GALNT12 
ENSG00000119522.16	DENND1A 
ENSG00000119523.9	ALG2 
ENSG00000119535.17	CSF3R 
ENSG00000119537.16	KDSR 
ENSG00000119541.9	VPS4B 
ENSG00000119547.5	ONECUT2 
ENSG00000119559.15	C19orf25 
ENSG00000119574.12	ZBTB45 
ENSG00000119596.17	YLPM1 
ENSG00000119599.16	DCAF4 
ENSG00000119608.12	PROX2 
ENSG00000119614.2	VSX2 
ENSG00000119616.11	FCF1 
ENSG00000119630.13	PGF 
ENSG00000119632.3	IFI27L2 
ENSG00000119636.15	BBOF1 
ENSG00000119638.12	NEK9 
ENSG00000119640.8	ACYP1 
ENSG00000119650.12	C14orf179 
ENSG00000119655.10	NPC2 
ENSG00000119660.4	RP11-293M10.4 
ENSG00000119661.14	DNAL1 
ENSG00000119669.4	IRF2BPL 
ENSG00000119673.14	ACOT2 
ENSG00000119681.11	LTBP2 
ENSG00000119682.16	AREL1 
ENSG00000119684.15	MLH3 
ENSG00000119685.19	TTLL5 
ENSG00000119686.9	FLVCR2 
ENSG00000119688.20	ABCD4 
ENSG00000119689.14	DLST 
ENSG00000119698.11	PPP4R4 
ENSG00000119699.7	TGFB3 
ENSG00000119703.13	ZC2HC1C 
ENSG00000119705.9	C14orf156 
ENSG00000119707.13	RBM25 
ENSG00000119711.12	ALDH6A1 
ENSG00000119714.10	GPR68 
ENSG00000119715.15	ESRRB 
ENSG00000119718.10	EIF2B2 
ENSG00000119720.17	NRDE2 
ENSG00000119723.16	COQ6 
ENSG00000119725.18	ZNF410 
ENSG00000119729.11	RHOQ 
ENSG00000119737.5	GPR75 
ENSG00000119760.15	SUPT7L 
ENSG00000119771.14	KLHL29 
ENSG00000119772.16	DNMT3A 
ENSG00000119777.18	TMEM214 
ENSG00000119778.14	ATAD2B 
ENSG00000119782.13	FKBP1B 
ENSG00000119787.13	ATL2 
ENSG00000119801.12	YPEL5 
ENSG00000119812.18	FAM98A 
ENSG00000119820.10	YIPF4 
ENSG00000119844.15	AFTPH 
ENSG00000119862.12	LGALSL 
ENSG00000119865.8	CNRIP1 
ENSG00000119866.21	BCL11A 
ENSG00000119878.5	CRIPT 
ENSG00000119888.10	EPCAM 
ENSG00000119899.12	SLC17A5 
ENSG00000119900.7	OGFRL1 
ENSG00000119906.11	SLF2 
ENSG00000119912.15	IDE 
ENSG00000119913.5	TECTB 
ENSG00000119915.4	ELOVL3 
ENSG00000119917.13	IFIT3 
ENSG00000119919.10	NKX2-3 
ENSG00000119922.9	IFIT2 
ENSG00000119927.13	GPAM 
ENSG00000119929.12	CUTC 
ENSG00000119938.8	PPP1R3C 
ENSG00000119943.12	PYROXD2 
ENSG00000119946.10	CNNM1 
ENSG00000119950.20	MXI1 
ENSG00000119953.12	SMNDC1 
ENSG00000119965.12	C10orf88 
ENSG00000119969.14	HELLS 
ENSG00000119973.5	PRLHR 
ENSG00000119977.20	TCTN3 
ENSG00000119979.16	FAM45A 
ENSG00000119986.6	AVPI1 
ENSG00000120008.15	WDR11 
ENSG00000120029.12	C10orf76 
ENSG00000120049.19	KCNIP2 
ENSG00000120051.14	CFAP58 
ENSG00000120053.10	GOT1 
ENSG00000120054.11	CPN1 
ENSG00000120055.7	C10orf95 
ENSG00000120057.4	SFRP5 
ENSG00000120063.9	GNA13 
ENSG00000120068.6	HOXB8 
ENSG00000120071.13	KANSL1 
ENSG00000120075.5	HOXB5 
ENSG00000120088.14	CRHR1 
ENSG00000120093.11	HOXB3 
ENSG00000120094.7	HOXB1 
ENSG00000120129.5	DUSP1 
ENSG00000120137.6	PANK3 
ENSG00000120149.8	MSX2 
ENSG00000120156.20	TEK 
ENSG00000120158.11	RCL1 
ENSG00000120159.11	CAAP1 
ENSG00000120160.10	EQTN 
ENSG00000120162.9	MOB3B 
ENSG00000120210.6	INSL6 
ENSG00000120211.4	INSL4 
ENSG00000120215.9	MLANA 
ENSG00000120217.13	CD274 
ENSG00000120235.4	IFNA6 
ENSG00000120242.3	IFNA8 
ENSG00000120251.19	GRIA2 
ENSG00000120253.13	NUP43 
ENSG00000120254.15	MTHFD1L 
ENSG00000120256.9	LRP11 
ENSG00000120262.9	CCDC170 
ENSG00000120265.16	PCMT1 
ENSG00000120278.16	PLEKHG1 
ENSG00000120279.6	MYCT1 
ENSG00000120280.5	CXorf21 
ENSG00000120289.11	MAGEB4 
ENSG00000120306.10	CYSTM1 
ENSG00000120314.18	WDR55 
ENSG00000120318.15	ARAP3 
ENSG00000120322.3	PCDHB8 
ENSG00000120324.8	PCDHB10 
ENSG00000120327.6	PCDHB14 
ENSG00000120328.6	PCDHB12 
ENSG00000120329.6	SLC25A2 
ENSG00000120332.15	TNN 
ENSG00000120333.4	MRPS14 
ENSG00000120334.15	CENPL 
ENSG00000120337.8	TNFSF18 
ENSG00000120341.18	SEC16B 
ENSG00000120370.12	GORAB 
ENSG00000120436.3	GPR31 
ENSG00000120437.8	ACAT2 
ENSG00000120438.11	TCP1 
ENSG00000120440.13	TTLL2 
ENSG00000120451.10	SNX19 
ENSG00000120457.11	KCNJ5 
ENSG00000120458.10	MSANTD2 
ENSG00000120471.15	TP53AIP1 
ENSG00000120498.13	TEX11 
ENSG00000120500.17	ARR3 
ENSG00000120509.10	PDZD11 
ENSG00000120519.14	SLC10A7 
ENSG00000120526.10	NUDCD1 
ENSG00000120533.12	ENY2 
ENSG00000120539.14	MASTL 
ENSG00000120549.17	KIAA1217 
ENSG00000120555.13	SEPT7L 
ENSG00000120563.8	LYZL1 
ENSG00000120594.16	PLXDC2 
ENSG00000120616.15	EPC1 
ENSG00000120645.11	IQSEC3 
ENSG00000120647.9	CCDC77 
ENSG00000120656.11	TAF12 
ENSG00000120658.13	ENOX1 
ENSG00000120659.14	TNFSF11 
ENSG00000120662.15	MTRF1 
ENSG00000120664.10	SPG20OS 
ENSG00000120669.15	SOHLH2 
ENSG00000120675.5	DNAJC15 
ENSG00000120685.19	PROSER1 
ENSG00000120686.11	UFM1 
ENSG00000120688.8	WBP4 
ENSG00000120690.15	ELF1 
ENSG00000120693.13	SMAD9 
ENSG00000120694.19	HSPH1 
ENSG00000120696.8	KBTBD7 
ENSG00000120697.8	ALG5 
ENSG00000120699.12	EXOSC8 
ENSG00000120705.12	ETF1 
ENSG00000120708.16	TGFBI 
ENSG00000120709.10	FAM53C 
ENSG00000120725.12	SIL1 
ENSG00000120727.12	PAIP2 
ENSG00000120729.9	MYOT 
ENSG00000120733.13	KDM3B 
ENSG00000120738.7	EGR1 
ENSG00000120742.10	SERP1 
ENSG00000120756.12	PLS1 
ENSG00000120784.16	ZFP30 
ENSG00000120798.16	NR2C1 
ENSG00000120800.4	UTP20 
ENSG00000120802.13	TMPO 
ENSG00000120805.13	ARL1 
ENSG00000120820.12	GLT8D2 
ENSG00000120832.9	MTERFD3 
ENSG00000120833.13	SOCS2 
ENSG00000120837.7	NFYB 
ENSG00000120860.10	WASHC3 
ENSG00000120868.13	APAF1 
ENSG00000120875.8	DUSP4 
ENSG00000120885.21	CLU 
ENSG00000120889.12	TNFRSF10B 
ENSG00000120896.13	SORBS3 
ENSG00000120899.17	PTK2B 
ENSG00000120903.12	CHRNA2 
ENSG00000120907.17	ADRA1A 
ENSG00000120910.14	PPP3CC 
ENSG00000120913.23	PDLIM2 
ENSG00000120915.13	EPHX2 
ENSG00000120925.15	RNF170 
ENSG00000120937.8	NPPB 
ENSG00000120942.13	UBIAD1 
ENSG00000120948.16	TARDBP 
ENSG00000120949.14	TNFRSF8 
ENSG00000120952.4	PRAMEF2 
ENSG00000120963.11	ZNF706 
ENSG00000120992.17	LYPLA1 
ENSG00000121005.8	CRISPLD1 
ENSG00000121022.13	COPS5 
ENSG00000121039.9	RDH10 
ENSG00000121053.5	EPX 
ENSG00000121057.12	AKAP1 
ENSG00000121058.4	COIL 
ENSG00000121060.16	TRIM25 
ENSG00000121064.12	SCPEP1 
ENSG00000121067.17	SPOP 
ENSG00000121068.13	TBX2 
ENSG00000121073.13	SLC35B1 
ENSG00000121075.10	TBX4 
ENSG00000121089.4	RP11-366M4.7 
ENSG00000121101.15	TEX14 
ENSG00000121104.7	FAM117A 
ENSG00000121152.9	NCAPH 
ENSG00000121207.11	LRAT 
ENSG00000121210.15	KIAA0922 
ENSG00000121211.7	MND1 
ENSG00000121236.20	TRIM6 
ENSG00000121270.15	ABCC11 
ENSG00000121274.12	PAPD5 
ENSG00000121281.12	ADCY7 
ENSG00000121289.17	CEP89 
ENSG00000121297.6	TSHZ3 
ENSG00000121310.16	ECHDC2 
ENSG00000121314.2	TAS2R8 
ENSG00000121316.10	PLBD1 
ENSG00000121318.2	TAS2R10 
ENSG00000121335.11	PRB2 
ENSG00000121350.15	PYROXD1 
ENSG00000121351.7	IAPP 
ENSG00000121361.3	KCNJ8 
ENSG00000121377.2	TAS2R7 
ENSG00000121380.12	BCL2L14 
ENSG00000121381.4	TAS2R9 
ENSG00000121388.5	RP11-408E5.4 
ENSG00000121390.18	PSPC1 
ENSG00000121406.8	ZNF549 
ENSG00000121410.11	A1BG 
ENSG00000121413.12	ZSCAN18 
ENSG00000121417.13	ZNF211 
ENSG00000121440.14	PDZRN3 
ENSG00000121446.18	RGSL1 
ENSG00000121454.5	LHX4 
ENSG00000121481.10	RNF2 
ENSG00000121486.11	TRMT1L 
ENSG00000121542.11	SEC22A 
ENSG00000121552.3	CSTA 
ENSG00000121570.12	DPPA4 
ENSG00000121577.13	POPDC2 
ENSG00000121578.12	B4GALT4 
ENSG00000121579.12	NAA50 
ENSG00000121594.11	CD80 
ENSG00000121621.6	KIF18A 
ENSG00000121634.5	GJA8 
ENSG00000121644.18	DESI2 
ENSG00000121653.11	MAPK8IP1 
ENSG00000121671.11	CRY2 
ENSG00000121680.15	PEX16 
ENSG00000121690.10	DEPDC7 
ENSG00000121691.4	CAT 
ENSG00000121716.20	PILRB 
ENSG00000121741.16	ZMYM2 
ENSG00000121742.17	GJB6 
ENSG00000121743.3	GJA3 
ENSG00000121749.15	TBC1D15 
ENSG00000121753.12	ADGRB2 
ENSG00000121764.11	HCRTR1 
ENSG00000121766.15	ZCCHC17 
ENSG00000121769.7	FABP3 
ENSG00000121774.17	KHDRBS1 
ENSG00000121775.17	TMEM39B 
ENSG00000121797.9	CCRL2 
ENSG00000121807.5	CCR2 
ENSG00000121851.12	POLR3GL 
ENSG00000121853.3	GHSR 
ENSG00000121858.10	TNFSF10 
ENSG00000121864.9	ZNF639 
ENSG00000121871.3	SLITRK3 
ENSG00000121879.4	PIK3CA 
ENSG00000121892.14	PDS5A 
ENSG00000121895.7	TMEM156 
ENSG00000121897.14	LIAS 
ENSG00000121898.12	CPXM2 
ENSG00000121900.18	TMEM54 
ENSG00000121903.14	ZSCAN20 
ENSG00000121904.17	CSMD2 
ENSG00000121905.9	HPCA 
ENSG00000121931.15	LRIF1 
ENSG00000121933.18	TMIGD3 
ENSG00000121940.15	CLCC1 
ENSG00000121957.13	GPSM2 
ENSG00000121964.14	GTDC1 
ENSG00000121966.6	CXCR4 
ENSG00000121988.17	ZRANB3 
ENSG00000121989.14	ACVR2A 
ENSG00000122008.15	POLK 
ENSG00000122012.13	SV2C 
ENSG00000122025.14	FLT3 
ENSG00000122026.10	RPL21 
ENSG00000122033.14	MTIF3 
ENSG00000122034.14	GTF3A 
ENSG00000122035.6	RASL11A 
ENSG00000122042.9	UBL3 
ENSG00000122043.10	LINC00544 
ENSG00000122068.12	FYTTD1 
ENSG00000122085.16	MTERF4 
ENSG00000122121.10	XPNPEP2 
ENSG00000122122.9	SASH3 
ENSG00000122126.16	OCRL 
ENSG00000122133.16	PAEP 
ENSG00000122136.13	OBP2A 
ENSG00000122140.10	MRPS2 
ENSG00000122145.14	TBX22 
ENSG00000122176.10	FMOD 
ENSG00000122180.4	MYOG 
ENSG00000122188.12	LAX1 
ENSG00000122194.18	PLG 
ENSG00000122203.14	KIAA1191 
ENSG00000122218.14	COPA 
ENSG00000122223.12	CD244 
ENSG00000122224.17	LY9 
ENSG00000122254.6	HS3ST2 
ENSG00000122257.19	RBBP6 
ENSG00000122299.11	ZC3H7A 
ENSG00000122304.10	PRM2 
ENSG00000122335.14	SERAC1 
ENSG00000122359.17	ANXA11 
ENSG00000122367.19	LDB3 
ENSG00000122375.11	OPN4 
ENSG00000122376.11	FAM35A 
ENSG00000122378.13	FAM213A 
ENSG00000122386.10	ZNF205 
ENSG00000122390.17	NAA60 
ENSG00000122406.13	RPL5 
ENSG00000122417.15	ODF2L 
ENSG00000122420.9	PTGFR 
ENSG00000122432.17	SPATA1 
ENSG00000122435.9	TRMT13 
ENSG00000122477.12	LRRC39 
ENSG00000122481.16	RWDD3 
ENSG00000122482.20	ZNF644 
ENSG00000122483.17	CCDC18 
ENSG00000122484.8	RPAP2 
ENSG00000122490.18	PQLC1 
ENSG00000122507.20	BBS9 
ENSG00000122512.15	PMS2 
ENSG00000122515.14	ZMIZ2 
ENSG00000122543.10	OCM 
ENSG00000122545.19	7-Sep
ENSG00000122547.10	EEPD1 
ENSG00000122548.5	KIAA0087 
ENSG00000122550.17	KLHL7 
ENSG00000122557.9	HERPUD2 
ENSG00000122565.18	CBX3 
ENSG00000122566.20	HNRNPA2B1 
ENSG00000122574.10	WIPF3 
ENSG00000122584.12	NXPH1 
ENSG00000122585.7	NPY 
ENSG00000122591.11	FAM126A 
ENSG00000122592.7	HOXA7 
ENSG00000122641.10	INHBA 
ENSG00000122642.10	FKBP9 
ENSG00000122643.19	NT5C3A 
ENSG00000122644.12	ARL4A 
ENSG00000122674.11	CCZ1 
ENSG00000122678.16	POLM 
ENSG00000122679.8	RAMP3 
ENSG00000122687.17	FTSJ2 
ENSG00000122691.12	TWIST1 
ENSG00000122692.8	SMU1 
ENSG00000122694.15	GLIPR2 
ENSG00000122696.13	SLC25A51 
ENSG00000122705.16	CLTA 
ENSG00000122707.11	RECK 
ENSG00000122711.8	SPINK4 
ENSG00000122728.6	TAF1L 
ENSG00000122729.18	ACO1 
ENSG00000122733.12	PHF24 
ENSG00000122735.15	DNAI1 
ENSG00000122741.15	DCAF10 
ENSG00000122756.14	CNTFR 
ENSG00000122778.9	KIAA1549 
ENSG00000122779.17	TRIM24 
ENSG00000122783.16	C7orf49 
ENSG00000122786.19	CALD1 
ENSG00000122787.14	AKR1D1 
ENSG00000122824.10	NUDT10 
ENSG00000122852.14	SFTPA1 
ENSG00000122859.4	NEUROG3 
ENSG00000122861.15	PLAU 
ENSG00000122862.4	SRGN 
ENSG00000122863.5	CHST3 
ENSG00000122870.11	BICC1 
ENSG00000122872.8	ARL4P 
ENSG00000122873.11	CISD1 
ENSG00000122877.15	EGR2 
ENSG00000122882.10	ECD 
ENSG00000122884.12	P4HA1 
ENSG00000122912.14	SLC25A16 
ENSG00000122952.16	ZWINT 
ENSG00000122958.14	VPS26A 
ENSG00000122965.10	RBM19 
ENSG00000122966.15	CIT 
ENSG00000122970.15	IFT81 
ENSG00000122971.8	ACADS 
ENSG00000122986.13	HVCN1 
ENSG00000123009.4	NME2P1 
ENSG00000123064.12	DDX54 
ENSG00000123066.7	MED13L 
ENSG00000123080.10	CDKN2C 
ENSG00000123091.4	RNF11 
ENSG00000123094.15	RASSF8 
ENSG00000123095.5	BHLHE41 
ENSG00000123096.11	SSPN 
ENSG00000123104.11	ITPR2 
ENSG00000123106.10	CCDC91 
ENSG00000123119.11	NECAB1 
ENSG00000123124.13	WWP1 
ENSG00000123130.16	ACOT9 
ENSG00000123131.12	PRDX4 
ENSG00000123136.14	DDX39A 
ENSG00000123143.12	PKN1 
ENSG00000123144.10	C19orf43 
ENSG00000123146.19	ADGRE5 
ENSG00000123154.11	WDR83 
ENSG00000123159.15	GIPC1 
ENSG00000123165.8	ACTRT1 
ENSG00000123171.6	CCDC70 
ENSG00000123178.14	SPRYD7 
ENSG00000123179.13	EBPL 
ENSG00000123191.14	ATP7B 
ENSG00000123200.16	ZC3H13 
ENSG00000123201.14	GUCY1B2 
ENSG00000123213.22	NLN 
ENSG00000123219.12	CENPK 
ENSG00000123240.16	OPTN 
ENSG00000123243.14	ITIH5 
ENSG00000123268.8	ATF1 
ENSG00000123297.17	TSFM 
ENSG00000123307.3	NEUROD4 
ENSG00000123329.17	ARHGAP9 
ENSG00000123338.12	NCKAP1L 
ENSG00000123342.15	MMP19 
ENSG00000123349.13	PFDN5 
ENSG00000123352.17	SPATS2 
ENSG00000123353.9	ORMDL2 
ENSG00000123358.19	NR4A1 
ENSG00000123360.11	PDE1B 
ENSG00000123364.4	HOXC13 
ENSG00000123374.10	CDK2 
ENSG00000123384.13	LRP1 
ENSG00000123388.4	HOXC11 
ENSG00000123395.14	ATG101 
ENSG00000123405.13	NFE2 
ENSG00000123407.3	HOXC12 
ENSG00000123411.14	IKZF4 
ENSG00000123415.15	SMUG1 
ENSG00000123416.15	TUBA1B 
ENSG00000123427.16	METTL21B 
ENSG00000123444.13	KBTBD4 
ENSG00000123447.6	TYRL 
ENSG00000123453.17	SARDH 
ENSG00000123454.10	DBH 
ENSG00000123472.12	ATPAF1 
ENSG00000123473.15	STIL 
ENSG00000123485.11	HJURP 
ENSG00000123496.7	IL13RA2 
ENSG00000123500.9	COL10A1 
ENSG00000123505.15	AMD1 
ENSG00000123545.5	NDUFAF4 
ENSG00000123552.17	USP45 
ENSG00000123560.13	PLP1 
ENSG00000123561.14	SERPINA7 
ENSG00000123562.16	MORF4L2 
ENSG00000123569.8	H2BFWT 
ENSG00000123570.3	RAB9B 
ENSG00000123572.16	NRK 
ENSG00000123575.8	FAM199X 
ENSG00000123576.5	ESX1 
ENSG00000123584.7	MAGEA9 
ENSG00000123594.5	ATXN3L 
ENSG00000123595.7	RAB9A 
ENSG00000123600.19	METTL8 
ENSG00000123607.14	TTC21B 
ENSG00000123609.10	NMI 
ENSG00000123610.4	TNFAIP6 
ENSG00000123612.15	ACVR1C 
ENSG00000123636.17	BAZ2B 
ENSG00000123643.12	SLC36A1 
ENSG00000123684.12	LPGAT1 
ENSG00000123685.8	BATF3 
ENSG00000123689.5	G0S2 
ENSG00000123700.4	KCNJ2 
ENSG00000123728.9	RAP2C 
ENSG00000123737.12	EXOSC9 
ENSG00000123739.10	PLA2G12A 
ENSG00000123810.7	B9D2 
ENSG00000123815.11	ADCK4 
ENSG00000123836.14	PFKFB2 
ENSG00000123838.10	C4BPA 
ENSG00000123843.12	C4BPB 
ENSG00000123870.10	ZNF137P 
ENSG00000123892.11	RAB38 
ENSG00000123901.8	GPR83 
ENSG00000123908.11	AGO2 
ENSG00000123933.16	MXD4 
ENSG00000123965.13	AC004166.5 
ENSG00000123975.4	CKS2 
ENSG00000123977.9	DAW1 
ENSG00000123983.13	ACSL3 
ENSG00000123989.13	CHPF 
ENSG00000123992.19	DNPEP 
ENSG00000123999.4	INHA 
ENSG00000124003.12	MOGAT1 
ENSG00000124006.14	OBSL1 
ENSG00000124019.9	FAM124B 
ENSG00000124067.16	SLC12A4 
ENSG00000124074.11	ENKD1 
ENSG00000124089.4	MC3R 
ENSG00000124091.9	GCNT7 
ENSG00000124092.12	CTCFL 
ENSG00000124097.7	HMGB1L1 
ENSG00000124098.9	FAM210B 
ENSG00000124102.4	PI3 
ENSG00000124103.8	FAM209A 
ENSG00000124104.18	SNX21 
ENSG00000124107.5	SLPI 
ENSG00000124116.18	WFDC3 
ENSG00000124120.10	TTPAL 
ENSG00000124126.13	PREX1 
ENSG00000124134.8	KCNS1 
ENSG00000124140.13	SLC12A5 
ENSG00000124143.10	ARHGAP40 
ENSG00000124145.6	SDC4 
ENSG00000124151.18	NCOA3 
ENSG00000124155.17	PIGT 
ENSG00000124157.6	SEMG2 
ENSG00000124159.15	MATN4 
ENSG00000124160.11	NCOA5 
ENSG00000124164.15	VAPB 
ENSG00000124171.8	PARD6B 
ENSG00000124172.9	ATP5E 
ENSG00000124177.14	CHD6 
ENSG00000124181.14	PLCG1 
ENSG00000124191.17	C20orf100 
ENSG00000124193.14	SRSF6 
ENSG00000124194.16	GDAP1L1 
ENSG00000124196.5	GTSF1L 
ENSG00000124198.8	ARFGEF2 
ENSG00000124201.14	ZNFX1 
ENSG00000124203.6	ZNF831 
ENSG00000124205.16	EDN3 
ENSG00000124207.16	CSE1L 
ENSG00000124208.16	TMEM189-UBE2V1 
ENSG00000124209.3	RAB22A 
ENSG00000124212.5	PTGIS 
ENSG00000124214.19	STAU1 
ENSG00000124215.16	CDH26 
ENSG00000124216.3	SNAI1 
ENSG00000124217.4	MOCS3 
ENSG00000124222.22	STX16 
ENSG00000124224.16	RP11-196N14.1 
ENSG00000124225.15	PMEPA1 
ENSG00000124226.10	RNF114 
ENSG00000124227.5	ANKRD60 
ENSG00000124228.14	DDX27 
ENSG00000124232.10	RBPJL 
ENSG00000124233.11	SEMG1 
ENSG00000124237.5	C20orf85 
ENSG00000124243.17	BCAS4 
ENSG00000124249.6	KCNK15 
ENSG00000124251.10	TP53TG5 
ENSG00000124253.10	PCK1 
ENSG00000124256.14	ZBP1 
ENSG00000124257.6	NEURL2 
ENSG00000124260.11	MAGEA10 
ENSG00000124275.14	MTRR 
ENSG00000124279.11	FASTKD3 
ENSG00000124299.13	PEPD 
ENSG00000124302.12	CHST8 
ENSG00000124313.14	IQSEC2 
ENSG00000124333.15	VAMP7 
ENSG00000124333.15_PAR_Y	VAMP7 
ENSG00000124334.17	IL9R 
ENSG00000124334.17_PAR_Y	IL9R 
ENSG00000124343.13	XG 
ENSG00000124356.15	STAMBP 
ENSG00000124357.12	NAGK 
ENSG00000124370.10	MCEE 
ENSG00000124374.8	PAIP2B 
ENSG00000124380.10	SNRNP27 
ENSG00000124383.8	MPHOSPH10 
ENSG00000124391.4	IL17C 
ENSG00000124399.4	RP11-663P9.2 
ENSG00000124406.16	ATP8A1 
ENSG00000124422.11	USP22 
ENSG00000124429.17	POF1B 
ENSG00000124440.15	HIF3A 
ENSG00000124444.15	ZNF576 
ENSG00000124449.6	IRGC 
ENSG00000124459.11	ZNF45 
ENSG00000124466.8	LYPD3 
ENSG00000124467.18	PSG8 
ENSG00000124469.11	CEACAM8 
ENSG00000124479.9	NDP 
ENSG00000124486.12	USP9X 
ENSG00000124490.13	CRISP2 
ENSG00000124491.15	F13A1 
ENSG00000124493.13	GRM4 
ENSG00000124496.12	TRERF1 
ENSG00000124507.10	PACSIN1 
ENSG00000124508.16	BTN2A2 
ENSG00000124523.15	SIRT5 
ENSG00000124532.14	MRS2 
ENSG00000124535.15	WRNIP1 
ENSG00000124541.6	RRP36 
ENSG00000124549.14	RP1-45P21.3 
ENSG00000124557.12	BTN1A1 
ENSG00000124562.9	SNRPC 
ENSG00000124564.17	SLC17A3 
ENSG00000124568.10	SLC17A1 
ENSG00000124570.18	SERPINB6 
ENSG00000124571.17	XPO5 
ENSG00000124574.14	ABCC10 
ENSG00000124575.6	HIST1H1D 
ENSG00000124587.13	PEX6 
ENSG00000124588.19	NQO2 
ENSG00000124593.16	RP11-298J23.10 
ENSG00000124596.16	OARD1 
ENSG00000124602.9	UNC5CL 
ENSG00000124608.4	AARS2 
ENSG00000124610.4	HIST1H1A 
ENSG00000124613.8	ZNF391 
ENSG00000124614.14	RPS10 
ENSG00000124615.18	MOCS1 
ENSG00000124635.8	HIST1H2BJ 
ENSG00000124641.15	MED20 
ENSG00000124657.1	OR2B6 
ENSG00000124659.6	TBCC 
ENSG00000124664.10	SPDEF 
ENSG00000124678.17	TCP11 
ENSG00000124688.13	MAD2L1BP 
ENSG00000124701.5	APOBEC2 
ENSG00000124702.17	KLHDC3 
ENSG00000124713.5	GNMT 
ENSG00000124721.17	DNAH8 
ENSG00000124731.12	TREM1 
ENSG00000124733.4	MEA1 
ENSG00000124743.5	KLHL31 
ENSG00000124749.16	COL21A1 
ENSG00000124762.13	CDKN1A 
ENSG00000124766.6	SOX4 
ENSG00000124767.6	GLO1 
ENSG00000124772.11	CPNE5 
ENSG00000124780.13	KCNK17 
ENSG00000124782.19	RREB1 
ENSG00000124783.12	SSR1 
ENSG00000124784.8	RIOK1 
ENSG00000124785.8	NRN1 
ENSG00000124786.10	SLC35B3 
ENSG00000124787.13	RPP40 
ENSG00000124788.18	ATXN1 
ENSG00000124789.11	NUP153 
ENSG00000124795.14	DEK 
ENSG00000124802.11	EEF1E1 
ENSG00000124812.14	CRISP1 
ENSG00000124813.21	RUNX2 
ENSG00000124818.15	OPN5 
ENSG00000124827.6	GCM2 
ENSG00000124831.18	LRRFIP1 
ENSG00000124835.2	AC105760.3 
ENSG00000124839.12	RAB17 
ENSG00000124875.9	CXCL6 
ENSG00000124882.3	EREG 
ENSG00000124900.12	TRIM51 
ENSG00000124915.10	RP11-467L20.10 
ENSG00000124920.13	MYRF 
ENSG00000124935.3	SCGB1D2 
ENSG00000124939.5	SCGB2A1 
ENSG00000124942.13	AHNAK 
ENSG00000125037.12	EMC3 
ENSG00000125046.14	SSUH2 
ENSG00000125084.11	WNT1 
ENSG00000125089.16	SH3TC1 
ENSG00000125107.17	CNOT1 
ENSG00000125122.15	AC040160.13 
ENSG00000125124.11	BBS2 
ENSG00000125144.13	MT1G 
ENSG00000125148.6	MT2A 
ENSG00000125149.11	C16orf70 
ENSG00000125166.12	GOT2 
ENSG00000125170.10	DOK4 
ENSG00000125207.7	PIWIL1 
ENSG00000125245.12	GPR18 
ENSG00000125246.15	CLYBL 
ENSG00000125247.15	TMTC4 
ENSG00000125249.6	RAP2A 
ENSG00000125255.6	SLC10A2 
ENSG00000125257.14	ABCC4 
ENSG00000125266.7	EFNB2 
ENSG00000125285.5	SOX21 
ENSG00000125304.9	TM9SF2 
ENSG00000125319.14	C17orf53 
ENSG00000125337.17	KIF25 
ENSG00000125347.13	IRF1 
ENSG00000125351.11	UPF3B 
ENSG00000125352.5	RNF113A 
ENSG00000125354.22	6-Sep
ENSG00000125355.15	TMEM255A 
ENSG00000125356.6	NDUFA1 
ENSG00000125363.14	AMELX 
ENSG00000125375.14	ATP5S 
ENSG00000125378.15	BMP4 
ENSG00000125384.6	PTGER2 
ENSG00000125385.9	RP11-297B17.2 
ENSG00000125386.15	FAM193A 
ENSG00000125388.19	GRK4 
ENSG00000125398.6	SOX9 
ENSG00000125409.12	TEKT3 
ENSG00000125414.18	MYH2 
ENSG00000125430.8	HS3ST3B1 
ENSG00000125434.10	SLC25A35 
ENSG00000125445.10	MRPS7 
ENSG00000125447.16	GGA3 
ENSG00000125449.6	ARMC7 
ENSG00000125450.10	NUP85 
ENSG00000125454.11	SLC25A19 
ENSG00000125457.13	MIF4GD 
ENSG00000125458.6	NT5C 
ENSG00000125459.14	MSTO1 
ENSG00000125462.16	C1orf61 
ENSG00000125482.12	TTF1 
ENSG00000125484.11	GTF3C4 
ENSG00000125485.17	DDX31 
ENSG00000125492.9	BARHL1 
ENSG00000125498.19	KIR2DL1 
ENSG00000125503.12	PPP1R12C 
ENSG00000125505.16	MBOAT7 
ENSG00000125508.3	SRMS 
ENSG00000125510.15	OPRL1 
ENSG00000125514.9	NCRNA00029 
ENSG00000125520.13	SLC2A4RG 
ENSG00000125522.3	NPBWR2 
ENSG00000125531.6	C20orf195 
ENSG00000125533.5	BHLHE23 
ENSG00000125534.9	PPDPF 
ENSG00000125538.11	IL1B 
ENSG00000125551.18	PLGLB2 
ENSG00000125571.9	IL37 
ENSG00000125611.15	CHCHD5 
ENSG00000125618.16	PAX8 
ENSG00000125629.14	INSIG2 
ENSG00000125630.15	POLR1B 
ENSG00000125631.7	AC009404.5 
ENSG00000125633.10	CCDC93 
ENSG00000125637.15	PSD4 
ENSG00000125648.14	SLC25A23 
ENSG00000125650.4	PSPN 
ENSG00000125651.13	GTF2F1 
ENSG00000125652.7	ALKBH7 
ENSG00000125656.9	CLPP 
ENSG00000125657.4	TNFSF9 
ENSG00000125675.17	GRIA3 
ENSG00000125676.19	THOC2 
ENSG00000125686.11	MED1 
ENSG00000125691.12	RPL23 
ENSG00000125695.12	RP11-51F16.8 
ENSG00000125703.14	ATG4C 
ENSG00000125726.10	CD70 
ENSG00000125730.16	C3 
ENSG00000125731.12	SH2D3A 
ENSG00000125733.17	TRIP10 
ENSG00000125734.15	GPR108 
ENSG00000125735.10	TNFSF14 
ENSG00000125740.13	FOSB 
ENSG00000125741.4	OPA3 
ENSG00000125743.10	SNRPD2 
ENSG00000125744.11	RTN2 
ENSG00000125746.16	EML2 
ENSG00000125753.13	VASP 
ENSG00000125755.18	SYMPK 
ENSG00000125772.12	GPCPD1 
ENSG00000125775.14	SDCBP2 
ENSG00000125779.22	PANK2 
ENSG00000125780.11	TGM3 
ENSG00000125787.11	GNRH2 
ENSG00000125788.5	DEFB126 
ENSG00000125798.14	FOXA2 
ENSG00000125804.13	FAM182A 
ENSG00000125810.9	CD93 
ENSG00000125812.15	GZF1 
ENSG00000125813.13	PAX1 
ENSG00000125814.17	NAPB 
ENSG00000125815.8	CST8 
ENSG00000125816.4	NKX2-4 
ENSG00000125817.7	CENPB 
ENSG00000125818.17	PSMF1 
ENSG00000125820.5	NKX2-2 
ENSG00000125821.12	DTD1 
ENSG00000125823.12	CSTL1 
ENSG00000125826.20	RBCK1 
ENSG00000125827.8	TMX4 
ENSG00000125831.9	CST11 
ENSG00000125834.12	STK35 
ENSG00000125835.18	SNRPB 
ENSG00000125841.12	NRSN2 
ENSG00000125843.10	AP5S1 
ENSG00000125844.15	RRBP1 
ENSG00000125845.6	BMP2 
ENSG00000125846.15	ZNF133 
ENSG00000125848.9	FLRT3 
ENSG00000125850.10	OVOL2 
ENSG00000125851.9	PCSK2 
ENSG00000125861.14	GFRA4 
ENSG00000125863.19	MKKS 
ENSG00000125864.13	BFSP1 
ENSG00000125868.15	DSTN 
ENSG00000125869.9	LAMP5 
ENSG00000125870.10	SNRPB2 
ENSG00000125871.13	MGME1 
ENSG00000125872.7	LRRN4 
ENSG00000125875.13	TBC1D20 
ENSG00000125877.12	ITPA 
ENSG00000125878.6	TCF15 
ENSG00000125879.4	OTOR 
ENSG00000125885.13	MCM8 
ENSG00000125888.14	BANF2 
ENSG00000125895.5	TMEM74B 
ENSG00000125898.12	FAM110A 
ENSG00000125899.7	C20orf187 
ENSG00000125900.12	SIRPD 
ENSG00000125901.5	MRPS26 
ENSG00000125903.4	DEFB129 
ENSG00000125910.5	S1PR4 
ENSG00000125912.10	NCLN 
ENSG00000125931.10	CITED1 
ENSG00000125944.19	HNRNPR 
ENSG00000125945.14	ZNF436 
ENSG00000125952.18	MAX 
ENSG00000125954.12	CHURC1-FNTB 
ENSG00000125962.14	ARMCX5 
ENSG00000125965.8	GDF5 
ENSG00000125966.9	MMP24 
ENSG00000125967.16	NECAB3 
ENSG00000125968.8	ID1 
ENSG00000125970.11	RALY 
ENSG00000125971.16	DYNLRB1 
ENSG00000125975.13	C20orf173 
ENSG00000125977.6	EIF2S2 
ENSG00000125991.19	ERGIC3 
ENSG00000125995.15	ROMO1 
ENSG00000125997.5	BPIFB9P 
ENSG00000125998.7	FAM83C 
ENSG00000125999.10	BPIFB1 
ENSG00000126001.15	CEP250 
ENSG00000126003.6	PLAGL2 
ENSG00000126005.16	RP4-614O4.5 
ENSG00000126010.5	GRPR 
ENSG00000126012.11	KDM5C 
ENSG00000126016.15	AMOT 
ENSG00000126062.3	TMEM115 
ENSG00000126067.11	PSMB2 
ENSG00000126070.19	AGO3 
ENSG00000126088.13	UROD 
ENSG00000126091.20	ST3GAL3 
ENSG00000126106.13	TMEM53 
ENSG00000126107.14	HECTD3 
ENSG00000126214.21	KLC1 
ENSG00000126215.13	XRCC3 
ENSG00000126216.13	TUBGCP3 
ENSG00000126217.20	MCF2L 
ENSG00000126218.11	F10 
ENSG00000126226.21	PCID2 
ENSG00000126231.13	PROZ 
ENSG00000126233.1	SLURP1 
ENSG00000126243.8	LRFN3 
ENSG00000126246.9	IGFLR1 
ENSG00000126247.10	CAPNS1 
ENSG00000126249.7	PDCD2L 
ENSG00000126251.6	GPR42 
ENSG00000126254.11	RBM42 
ENSG00000126259.19	KIRREL2 
ENSG00000126261.12	UBA2 
ENSG00000126262.4	FFAR2 
ENSG00000126264.9	HCST 
ENSG00000126266.3	FFAR1 
ENSG00000126267.8	COX6B1 
ENSG00000126337.13	KRT36 
ENSG00000126351.12	THRA 
ENSG00000126353.3	CCR7 
ENSG00000126368.5	NR1D1 
ENSG00000126391.13	FRMD8 
ENSG00000126432.13	PRDX5 
ENSG00000126453.9	BCL2L12 
ENSG00000126456.15	IRF3 
ENSG00000126457.21	PRMT1 
ENSG00000126458.3	RRAS 
ENSG00000126460.10	PRRG2 
ENSG00000126461.14	SCAF1 
ENSG00000126464.13	PRR12 
ENSG00000126467.10	TSKS 
ENSG00000126500.3	FLRT1 
ENSG00000126522.16	ASL 
ENSG00000126524.9	SBDS 
ENSG00000126545.13	CSN1S1 
ENSG00000126549.9	STATH 
ENSG00000126550.8	HTN1 
ENSG00000126561.16	STAT5A 
ENSG00000126562.16	WNK4 
ENSG00000126581.12	BECN1 
ENSG00000126583.10	PRKCG 
ENSG00000126602.10	TRAP1 
ENSG00000126603.8	GLIS2 
ENSG00000126653.17	NSRP1 
ENSG00000126698.10	DNAJC8 
ENSG00000126705.14	AHDC1 
ENSG00000126709.14	IFI6 
ENSG00000126733.20	DACH2 
ENSG00000126746.17	ZNF384 
ENSG00000126749.14	EMG1 
ENSG00000126752.7	SSX1 
ENSG00000126756.11	UXT 
ENSG00000126759.13	CFP 
ENSG00000126767.17	ELK1 
ENSG00000126768.12	TIMM17B 
ENSG00000126773.12	PCNX4 
ENSG00000126775.8	ATG14 
ENSG00000126777.17	KTN1 
ENSG00000126778.9	SIX1 
ENSG00000126785.12	RHOJ 
ENSG00000126787.12	DLGAP5 
ENSG00000126790.11	L3HYPDH 
ENSG00000126803.9	HSPA2 
ENSG00000126804.13	ZBTB1 
ENSG00000126814.6	TRMT5 
ENSG00000126821.7	SGPP1 
ENSG00000126822.16	PLEKHG3 
ENSG00000126838.9	PZP 
ENSG00000126856.14	PRDM7 
ENSG00000126858.17	RHOT1 
ENSG00000126860.11	EVI2A 
ENSG00000126861.4	OMG 
ENSG00000126870.15	WDR60 
ENSG00000126878.12	AIF1L 
ENSG00000126882.12	FAM78A 
ENSG00000126883.16	NUP214 
ENSG00000126890.13	CTAG2 
ENSG00000126895.14	AVPR2 
ENSG00000126903.15	SLC10A3 
ENSG00000126934.13	MAP2K2 
ENSG00000126945.8	HNRNPH2 
ENSG00000126947.12	ARMCX1 
ENSG00000126950.7	TMEM35 
ENSG00000126952.16	NXF5 
ENSG00000126953.6	TIMM8A 
ENSG00000126970.15	ZC4H2 
ENSG00000127022.14	CANX 
ENSG00000127054.20	INTS11 
ENSG00000127074.14	RGS13 
ENSG00000127080.9	IPPK 
ENSG00000127081.13	ZNF484 
ENSG00000127083.7	OMD 
ENSG00000127084.17	FGD3 
ENSG00000127124.15	HIVEP3 
ENSG00000127125.8	PPCS 
ENSG00000127129.9	EDN2 
ENSG00000127152.17	BCL11B 
ENSG00000127184.12	COX7C 
ENSG00000127191.17	TRAF2 
ENSG00000127220.5	ABHD8 
ENSG00000127241.16	MASP1 
ENSG00000127249.14	ATP13A4 
ENSG00000127252.5	HRASLS 
ENSG00000127311.9	HELB 
ENSG00000127314.17	RAP1B 
ENSG00000127318.10	IL22 
ENSG00000127324.8	TSPAN8 
ENSG00000127325.18	BEST3 
ENSG00000127328.21	RAB3IP 
ENSG00000127329.15	PTPRB 
ENSG00000127334.10	DYRK2 
ENSG00000127337.6	YEATS4 
ENSG00000127362.2	TAS2R3 
ENSG00000127364.3	TAS2R4 
ENSG00000127366.5	TAS2R5 
ENSG00000127377.9	CRYGN 
ENSG00000127399.14	LRRC61 
ENSG00000127412.6	TRPV5 
ENSG00000127415.12	IDUA 
ENSG00000127418.14	FGFRL1 
ENSG00000127419.16	TMEM175 
ENSG00000127423.10	AUNIP 
ENSG00000127445.13	PIN1 
ENSG00000127452.8	FBXL12 
ENSG00000127463.14	EMC1 
ENSG00000127472.10	PLA2G5 
ENSG00000127481.14	UBR4 
ENSG00000127483.17	HP1BP3 
ENSG00000127507.17	ADGRE2 
ENSG00000127511.9	SIN3B 
ENSG00000127515.2	OR7A10 
ENSG00000127526.14	SLC35E1 
ENSG00000127527.13	EPS15L1 
ENSG00000127528.5	KLF2 
ENSG00000127529.7	OR7C2 
ENSG00000127530.3	OR7C1 
ENSG00000127533.3	F2RL3 
ENSG00000127540.11	UQCR11 
ENSG00000127554.12	GFER 
ENSG00000127561.14	SYNGR3 
ENSG00000127564.16	PKMYT1 
ENSG00000127578.6	WFIKKN1 
ENSG00000127580.15	WDR24 
ENSG00000127585.11	FBXL16 
ENSG00000127586.16	CHTF18 
ENSG00000127588.4	GNG13 
ENSG00000127589.4	TUBBP1 
ENSG00000127603.25	MACF1 
ENSG00000127616.18	SMARCA4 
ENSG00000127663.14	KDM4B 
ENSG00000127666.9	TICAM1 
ENSG00000127720.7	METTL25 
ENSG00000127743.5	IL17B 
ENSG00000127774.6	TMEM93 
ENSG00000127780.3	OR1E2 
ENSG00000127804.12	METTL16 
ENSG00000127824.13	TUBA4A 
ENSG00000127831.10	VIL1 
ENSG00000127837.9	AAMP 
ENSG00000127838.13	PNKD 
ENSG00000127863.15	TNFRSF19 
ENSG00000127870.16	RNF6 
ENSG00000127884.4	ECHS1 
ENSG00000127903.13	ZNF835 
ENSG00000127914.16	AKAP9 
ENSG00000127920.5	GNG11 
ENSG00000127922.9	SEM1 
ENSG00000127928.12	GNGT1 
ENSG00000127946.16	HIP1 
ENSG00000127947.15	PTPN12 
ENSG00000127948.15	POR 
ENSG00000127951.6	FGL2 
ENSG00000127952.16	STYXL1 
ENSG00000127954.12	STEAP4 
ENSG00000127955.15	GNAI1 
ENSG00000127957.17	PMS2L3 
ENSG00000127980.15	PEX1 
ENSG00000127989.13	MTERF1 
ENSG00000127990.16	SGCE 
ENSG00000127993.15	RBM48 
ENSG00000127995.16	CASD1 
ENSG00000128000.15	ZNF780B 
ENSG00000128011.4	LRFN1 
ENSG00000128016.5	ZFP36 
ENSG00000128039.10	SRD5A3 
ENSG00000128040.10	SPINK2 
ENSG00000128045.6	RASL11B 
ENSG00000128050.8	PAICS 
ENSG00000128052.9	KDR 
ENSG00000128059.8	PPAT 
ENSG00000128159.11	TUBGCP6 
ENSG00000128165.8	ADM2 
ENSG00000128185.9	DGCR6L 
ENSG00000128191.15	DGCR8 
ENSG00000128203.6	ASPHD2 
ENSG00000128218.7	VPREB3 
ENSG00000128228.4	SDF2L1 
ENSG00000128242.12	GAL3ST1 
ENSG00000128245.14	YWHAH 
ENSG00000128250.5	RFPL1 
ENSG00000128253.13	RFPL2 
ENSG00000128254.13	C22orf24 
ENSG00000128262.8	POM121L9P 
ENSG00000128266.8	GNAZ 
ENSG00000128268.11	MGAT3 
ENSG00000128271.21	ADORA2A 
ENSG00000128272.14	ATF4 
ENSG00000128274.16	A4GALT 
ENSG00000128276.10	RFPL3 
ENSG00000128283.6	CDC42EP1 
ENSG00000128284.19	APOL3 
ENSG00000128285.4	MCHR1 
ENSG00000128294.15	TPST2 
ENSG00000128298.16	BAIAP2L2 
ENSG00000128309.16	MPST 
ENSG00000128310.2	GALR3 
ENSG00000128311.13	TST 
ENSG00000128313.2	APOL5 
ENSG00000128322.6	IGLL1 
ENSG00000128335.13	APOL2 
ENSG00000128340.14	RAC2 
ENSG00000128342.4	LIF 
ENSG00000128346.10	C22orf23 
ENSG00000128383.12	APOBEC3A 
ENSG00000128394.16	APOBEC3F 
ENSG00000128408.8	RIBC2 
ENSG00000128422.15	KRT17 
ENSG00000128438.10	TBC1D27 
ENSG00000128463.12	EMC4 
ENSG00000128482.15	RNF112 
ENSG00000128487.16	SPECC1 
ENSG00000128510.10	CPA4 
ENSG00000128512.20	DOCK4 
ENSG00000128513.14	POT1 
ENSG00000128519.3	TAS2R16 
ENSG00000128524.4	ATP6V1F 
ENSG00000128534.7	LSM8 
ENSG00000128536.15	CDHR3 
ENSG00000128563.13	PRKRIP1 
ENSG00000128564.6	VGF 
ENSG00000128567.16	PODXL 
ENSG00000128573.24	FOXP2 
ENSG00000128578.9	STRIP2 
ENSG00000128581.15	IFT22 
ENSG00000128585.17	MKLN1 
ENSG00000128590.4	DNAJB9 
ENSG00000128591.15	FLNC 
ENSG00000128594.7	LRRC4 
ENSG00000128595.16	CALU 
ENSG00000128596.16	CCDC136 
ENSG00000128602.9	SMO 
ENSG00000128604.19	IRF5 
ENSG00000128606.12	LRRC17 
ENSG00000128607.13	KLHDC10 
ENSG00000128609.14	NDUFA5 
ENSG00000128610.11	FEZF1 
ENSG00000128617.2	OPN1SW 
ENSG00000128626.11	MRPS12 
ENSG00000128641.18	MYO1B 
ENSG00000128645.14	HOXD1 
ENSG00000128652.11	HOXD3 
ENSG00000128654.13	MTX2 
ENSG00000128655.17	PDE11A 
ENSG00000128656.13	CHN1 
ENSG00000128683.13	GAD1 
ENSG00000128692.8	AC007405.5 
ENSG00000128694.11	OSGEPL1 
ENSG00000128699.13	ORMDL1 
ENSG00000128708.12	HAT1 
ENSG00000128709.12	HOXD9 
ENSG00000128710.5	HOXD10 
ENSG00000128713.13	HOXD11 
ENSG00000128714.5	HOXD13 
ENSG00000128731.15	HERC2 
ENSG00000128739.22	SNRPN 
ENSG00000128789.20	PSMG2 
ENSG00000128791.11	TWSG1 
ENSG00000128805.14	ARHGAP22 
ENSG00000128815.19	WDFY4 
ENSG00000128829.11	EIF2AK4 
ENSG00000128833.12	MYO5C 
ENSG00000128849.10	CGNL1 
ENSG00000128872.9	TMOD2 
ENSG00000128881.16	TTBK2 
ENSG00000128886.11	ELL3 
ENSG00000128891.15	C15orf57 
ENSG00000128908.15	INO80 
ENSG00000128915.11	ICE2 
ENSG00000128917.6	DLL4 
ENSG00000128918.14	ALDH1A2 
ENSG00000128923.10	FAM63B 
ENSG00000128928.8	IVD 
ENSG00000128944.13	KNSTRN 
ENSG00000128951.13	DUT 
ENSG00000128965.11	CHAC1 
ENSG00000128973.12	CLN6 
ENSG00000128989.10	ARPP19 
ENSG00000129003.16	VPS13C 
ENSG00000129007.14	CALML4 
ENSG00000129009.12	ISLR 
ENSG00000129028.8	THAP10 
ENSG00000129038.15	LOXL1 
ENSG00000129048.6	ACKR4 
ENSG00000129055.12	ANAPC13 
ENSG00000129071.9	MBD4 
ENSG00000129083.12	COPB1 
ENSG00000129084.17	PSMA1 
ENSG00000129103.17	SUMF2 
ENSG00000129116.17	PALLD 
ENSG00000129128.12	SPCS3 
ENSG00000129151.8	BBOX1 
ENSG00000129152.3	MYOD1 
ENSG00000129158.10	SERGEF 
ENSG00000129159.7	KCNC1 
ENSG00000129167.9	TPH1 
ENSG00000129170.8	CSRP3 
ENSG00000129173.12	E2F8 
ENSG00000129187.14	DCTD 
ENSG00000129194.7	SOX15 
ENSG00000129195.15	FAM64A 
ENSG00000129197.14	RPAIN 
ENSG00000129204.16	USP6 
ENSG00000129214.14	SHBG 
ENSG00000129219.13	PLD2 
ENSG00000129221.15	AIPL1 
ENSG00000129226.13	CD68 
ENSG00000129235.10	TXNDC17 
ENSG00000129244.8	ATP1B2 
ENSG00000129245.11	FXR2 
ENSG00000129250.11	KIF1C 
ENSG00000129255.15	MPDU1 
ENSG00000129292.20	PHF20L1 
ENSG00000129295.8	LRRC6 
ENSG00000129315.10	CCNT1 
ENSG00000129317.14	PUS7L 
ENSG00000129347.19	KRI1 
ENSG00000129351.17	ILF3 
ENSG00000129353.14	SLC44A2 
ENSG00000129354.11	AP1M2 
ENSG00000129355.6	CDKN2D 
ENSG00000129422.14	MTUS1 
ENSG00000129437.9	KLK14 
ENSG00000129450.8	SIGLEC9 
ENSG00000129451.11	KLK10 
ENSG00000129455.15	KLK8 
ENSG00000129460.15	NGDN 
ENSG00000129465.15	RIPK3 
ENSG00000129467.13	ADCY4 
ENSG00000129472.13	RAB2B 
ENSG00000129473.9	BCL2L2 
ENSG00000129474.15	AJUBA 
ENSG00000129480.12	DTD2 
ENSG00000129484.13	PARP2 
ENSG00000129493.14	HEATR5A 
ENSG00000129514.5	FOXA1 
ENSG00000129515.18	SNX6 
ENSG00000129518.8	EAPP 
ENSG00000129521.13	EGLN3 
ENSG00000129534.13	MIS18BP1 
ENSG00000129535.12	NRL 
ENSG00000129538.13	RNASE1 
ENSG00000129559.12	NEDD8 
ENSG00000129562.10	DAD1 
ENSG00000129566.12	TEP1 
ENSG00000129595.12	EPB41L4A 
ENSG00000129596.4	CDO1 
ENSG00000129625.12	REEP5 
ENSG00000129636.12	ITFG1 
ENSG00000129646.14	QRICH2 
ENSG00000129654.7	FOXJ1 
ENSG00000129657.14	SEC14L1 
ENSG00000129667.12	RHBDF2 
ENSG00000129673.9	AANAT 
ENSG00000129675.15	ARHGEF6 
ENSG00000129680.15	MAP7D3 
ENSG00000129682.15	FGF13 
ENSG00000129691.15	ASH2L 
ENSG00000129696.12	C8orf41 
ENSG00000129744.2	ART1 
ENSG00000129749.3	CHRNA10 
ENSG00000129757.13	CDKN1C 
ENSG00000129810.14	SGO1 
ENSG00000129816.5	TTTY1B 
ENSG00000129824.15	RPS4Y1 
ENSG00000129845.5	TTTY1 
ENSG00000129862.6	VCY1B 
ENSG00000129864.6	VCY 
ENSG00000129873.7	CDY2B 
ENSG00000129910.7	CDH15 
ENSG00000129911.8	KLF16 
ENSG00000129925.10	TMEM8A 
ENSG00000129932.8	DOHH 
ENSG00000129933.20	MAU2 
ENSG00000129946.10	SHC2 
ENSG00000129951.18	LPPR3 
ENSG00000129965.15	INS-IGF2 
ENSG00000129968.15	ABHD17A 
ENSG00000129988.5	LBP 
ENSG00000129990.14	SYT5 
ENSG00000129991.12	TNNI3 
ENSG00000129993.14	CBFA2T3 
ENSG00000130005.12	GAMT 
ENSG00000130021.13	PUDP 
ENSG00000130023.15	ERMARD 
ENSG00000130024.14	PHF10 
ENSG00000130032.15	PRRG3 
ENSG00000130035.6	GALNT8 
ENSG00000130037.4	KCNA5 
ENSG00000130038.9	EFCAB4B 
ENSG00000130045.15	NXNL2 
ENSG00000130052.13	STARD8 
ENSG00000130054.4	FAM155B 
ENSG00000130055.13	GDPD2 
ENSG00000130066.16	SAT1 
ENSG00000130119.15	GNL3L 
ENSG00000130147.15	SH3BP4 
ENSG00000130150.11	MOSPD2 
ENSG00000130158.13	DOCK6 
ENSG00000130159.13	ECSIT 
ENSG00000130164.13	LDLR 
ENSG00000130165.10	ELOF1 
ENSG00000130167.13	TSPAN16 
ENSG00000130173.13	C19orf80 
ENSG00000130175.9	PRKCSH 
ENSG00000130176.7	CNN1 
ENSG00000130177.14	CDC16 
ENSG00000130182.7	ZSCAN10 
ENSG00000130193.7	THEM6 
ENSG00000130202.9	NECTIN2 
ENSG00000130203.9	APOE 
ENSG00000130204.12	TOMM40 
ENSG00000130208.9	APOC1 
ENSG00000130222.10	GADD45G 
ENSG00000130224.14	LRCH2 
ENSG00000130226.16	DPP6 
ENSG00000130227.16	XPO7 
ENSG00000130234.10	ACE2 
ENSG00000130244.12	FAM98C 
ENSG00000130254.11	SAFB2 
ENSG00000130255.12	RPL36 
ENSG00000130270.16	ATP8B3 
ENSG00000130283.8	GDF1 
ENSG00000130287.13	NCAN 
ENSG00000130294.15	KIF1A 
ENSG00000130299.16	GTPBP3 
ENSG00000130300.8	PLVAP 
ENSG00000130303.12	BST2 
ENSG00000130304.16	SLC27A1 
ENSG00000130305.16	NSUN5 
ENSG00000130307.11	USHBP1 
ENSG00000130309.10	GLT25D1 
ENSG00000130311.10	DDA1 
ENSG00000130312.6	MRPL34 
ENSG00000130313.6	PGLS 
ENSG00000130332.14	LSM7 
ENSG00000130338.12	TULP4 
ENSG00000130340.15	SNX9 
ENSG00000130347.12	RTN4IP1 
ENSG00000130348.11	QRSL1 
ENSG00000130349.9	C6orf203 
ENSG00000130363.11	RSPH3 
ENSG00000130368.5	MAS1 
ENSG00000130377.13	ACSBG2 
ENSG00000130382.8	MLLT1 
ENSG00000130383.7	FUT5 
ENSG00000130385.5	BMP15 
ENSG00000130396.20	MLLT4 
ENSG00000130402.11	ACTN4 
ENSG00000130413.15	STK33 
ENSG00000130414.11	NDUFA10 
ENSG00000130427.2	EPO 
ENSG00000130429.13	ARPC1B 
ENSG00000130433.7	CACNG6 
ENSG00000130449.5	ZSWIM6 
ENSG00000130475.14	FCHO1 
ENSG00000130477.15	UNC13A 
ENSG00000130479.10	MAP1S 
ENSG00000130487.6	KLHDC7B 
ENSG00000130489.14	SCO2 
ENSG00000130508.10	PXDN 
ENSG00000130511.15	SSBP4 
ENSG00000130513.6	GDF15 
ENSG00000130517.13	PGPEP1 
ENSG00000130518.16	KIAA1683 
ENSG00000130520.10	LSM4 
ENSG00000130522.5	JUND 
ENSG00000130528.11	HRC 
ENSG00000130529.15	TRPM4 
ENSG00000130538.5	OR11H1 
ENSG00000130540.13	SULT4A1 
ENSG00000130544.11	ZNF557 
ENSG00000130545.15	CRB3 
ENSG00000130558.19	OLFM1 
ENSG00000130559.18	CAMSAP1 
ENSG00000130560.8	UBAC1 
ENSG00000130561.16	SAG 
ENSG00000130584.10	ZBTB46 
ENSG00000130589.16	HELZ2 
ENSG00000130590.13	SAMD10 
ENSG00000130592.15	LSP1 
ENSG00000130595.18	TNNT3 
ENSG00000130598.15	TNNI2 
ENSG00000130600.18	H19 
ENSG00000130612.14	CYP2G1P 
ENSG00000130635.15	COL5A1 
ENSG00000130638.16	ATXN10 
ENSG00000130640.13	TUBGCP2 
ENSG00000130643.8	CALY 
ENSG00000130649.9	CYP2E1 
ENSG00000130653.15	PNPLA7 
ENSG00000130656.4	HBZ 
ENSG00000130669.17	PAK4 
ENSG00000130675.14	MNX1 
ENSG00000130684.13	ZNF337 
ENSG00000130695.14	CEP85 
ENSG00000130699.18	TAF4 
ENSG00000130700.6	GATA5 
ENSG00000130701.3	RBBP8NL 
ENSG00000130702.15	LAMA5 
ENSG00000130703.16	OSBPL2 
ENSG00000130706.12	ADRM1 
ENSG00000130707.17	ASS1 
ENSG00000130711.3	PRDM12 
ENSG00000130713.15	EXOSC2 
ENSG00000130714.15	POMT1 
ENSG00000130717.12	UCK1 
ENSG00000130720.12	FIBCD1 
ENSG00000130723.19	PRRC2B 
ENSG00000130724.8	CHMP2A 
ENSG00000130725.7	UBE2M 
ENSG00000130726.11	TRIM28 
ENSG00000130731.15	C16orf13 
ENSG00000130733.10	YIPF2 
ENSG00000130734.9	ATG4D 
ENSG00000130741.10	EIF2S3 
ENSG00000130748.6	TMEM160 
ENSG00000130749.9	ZC3H4 
ENSG00000130751.9	NPAS1 
ENSG00000130755.12	GMFG 
ENSG00000130758.7	MAP3K10 
ENSG00000130762.14	ARHGEF16 
ENSG00000130764.9	LRRC47 
ENSG00000130766.4	SESN2 
ENSG00000130768.14	SMPDL3B 
ENSG00000130770.17	ATPIF1 
ENSG00000130772.13	MED18 
ENSG00000130775.15	THEMIS2 
ENSG00000130779.19	CLIP1 
ENSG00000130783.13	CCDC62 
ENSG00000130787.13	HIP1R 
ENSG00000130803.14	ZNF317 
ENSG00000130810.19	PPAN 
ENSG00000130811.11	EIF3G 
ENSG00000130812.10	ANGPTL6 
ENSG00000130813.17	C19orf66 
ENSG00000130816.15	DNMT1 
ENSG00000130818.11	ZNF426 
ENSG00000130821.15	SLC6A8 
ENSG00000130822.15	PNCK 
ENSG00000130826.17	DKC1 
ENSG00000130827.6	PLXNA3 
ENSG00000130829.17	DUSP9 
ENSG00000130830.14	MPP1 
ENSG00000130844.16	ZNF331 
ENSG00000130856.16	ZNF236 
ENSG00000130876.11	SLC7A10 
ENSG00000130881.13	LRP3 
ENSG00000130921.7	C12orf65 
ENSG00000130935.9	NOL11 
ENSG00000130939.18	UBE4B 
ENSG00000130940.14	CASZ1 
ENSG00000130943.6	PKDREJ 
ENSG00000130948.9	HSD17B3 
ENSG00000130950.13	NUTM2F 
ENSG00000130956.13	HABP4 
ENSG00000130957.4	FBP2 
ENSG00000130958.11	SLC35D2 
ENSG00000130962.17	PRRG1 
ENSG00000130985.16	UBA1 
ENSG00000130988.12	RGN 
ENSG00000130997.16	POLN 
ENSG00000131002.11	TXLNG2P 
ENSG00000131007.9	TTTY9B 
ENSG00000131013.3	PPIL4 
ENSG00000131015.4	ULBP2 
ENSG00000131016.16	AKAP12 
ENSG00000131018.22	SYNE1 
ENSG00000131019.10	ULBP3 
ENSG00000131023.12	LATS1 
ENSG00000131037.14	EPS8L1 
ENSG00000131042.14	LILRB2 
ENSG00000131043.11	AAR2 
ENSG00000131044.17	TTLL9 
ENSG00000131050.10	BPIFA2 
ENSG00000131051.22	RBM39 
ENSG00000131055.4	COX4I2 
ENSG00000131059.11	BPIFA3 
ENSG00000131061.13	ZNF341 
ENSG00000131067.16	GGT7 
ENSG00000131068.3	DEFB118 
ENSG00000131069.19	ACSS2 
ENSG00000131080.14	EDA2R 
ENSG00000131089.15	ARHGEF9 
ENSG00000131094.3	C1QL1 
ENSG00000131095.12	GFAP 
ENSG00000131096.10	PYY 
ENSG00000131097.6	HIGD1B 
ENSG00000131100.12	ATP6V1E1 
ENSG00000131115.15	ZNF227 
ENSG00000131116.11	ZNF428 
ENSG00000131126.18	TEX101 
ENSG00000131127.13	ZNF141 
ENSG00000131142.13	CCL25 
ENSG00000131143.8	COX4I1 
ENSG00000131148.8	EMC8 
ENSG00000131149.18	GSE1 
ENSG00000131152.4	RP11-178L8.4 
ENSG00000131153.8	GINS2 
ENSG00000131165.14	CHMP1A 
ENSG00000131171.12	SH3BGRL 
ENSG00000131174.4	COX7B 
ENSG00000131183.10	SLC34A1 
ENSG00000131187.9	F12 
ENSG00000131188.11	PRR7 
ENSG00000131196.17	NFATC1 
ENSG00000131203.12	IDO1 
ENSG00000131233.9	GJA9 
ENSG00000131236.16	CAP1 
ENSG00000131238.17	PPT1 
ENSG00000131242.17	RAB11FIP4 
ENSG00000131263.12	RLIM 
ENSG00000131264.3	CDX4 
ENSG00000131269.16	ABCB7 
ENSG00000131323.14	TRAF3 
ENSG00000131351.14	HAUS8 
ENSG00000131355.14	ADGRE3 
ENSG00000131368.7	MRPS25 
ENSG00000131370.15	SH3BP5 
ENSG00000131373.14	HACL1 
ENSG00000131374.14	TBC1D5 
ENSG00000131375.9	CAPN7 
ENSG00000131378.13	RFTN1 
ENSG00000131379.9	C3orf20 
ENSG00000131381.12	RBSN 
ENSG00000131386.17	GALNT15 
ENSG00000131389.16	SLC6A6 
ENSG00000131398.13	KCNC3 
ENSG00000131400.7	NAPSA 
ENSG00000131401.11	NAPSB 
ENSG00000131408.13	NR1H2 
ENSG00000131409.12	LRRC4B 
ENSG00000131435.12	PDLIM4 
ENSG00000131437.15	KIF3A 
ENSG00000131446.16	MGAT1 
ENSG00000131459.12	GFPT2 
ENSG00000131462.7	TUBG1 
ENSG00000131467.10	PSME3 
ENSG00000131469.13	RPL27 
ENSG00000131470.14	PSMC3IP 
ENSG00000131471.6	AOC3 
ENSG00000131473.16	ACLY 
ENSG00000131475.6	VPS25 
ENSG00000131477.10	RAMP2 
ENSG00000131480.8	AOC2 
ENSG00000131482.9	G6PC 
ENSG00000131484.4	RP11-798G7.5 
ENSG00000131495.8	NDUFA2 
ENSG00000131503.20	ANKHD1 
ENSG00000131504.16	DIAPH1 
ENSG00000131507.10	NDFIP1 
ENSG00000131508.15	UBE2D2 
ENSG00000131538.7	TTTY6 
ENSG00000131548.7	TTTY6B 
ENSG00000131558.14	EXOC4 
ENSG00000131584.18	ACAP3 
ENSG00000131591.17	C1orf159 
ENSG00000131620.17	ANO1 
ENSG00000131626.17	PPFIA1 
ENSG00000131634.13	TMEM204 
ENSG00000131650.13	KREMEN2 
ENSG00000131652.13	THOC6 
ENSG00000131653.12	TRAF7 
ENSG00000131668.13	BARX1 
ENSG00000131669.9	NINJ1 
ENSG00000131686.14	CA6 
ENSG00000131697.17	NPHP4 
ENSG00000131711.14	MAP1B 
ENSG00000131721.5	RHOXF2 
ENSG00000131724.10	IL13RA1 
ENSG00000131725.13	WDR44 
ENSG00000131730.15	CKMT2 
ENSG00000131732.11	ZCCHC9 
ENSG00000131737.5	KRT34 
ENSG00000131738.10	KRT33B 
ENSG00000131746.12	TNS4 
ENSG00000131747.14	TOP2A 
ENSG00000131748.15	STARD3 
ENSG00000131759.17	RARA 
ENSG00000131771.13	PPP1R1B 
ENSG00000131773.13	KHDRBS3 
ENSG00000131778.18	CHD1L 
ENSG00000131779.10	PEX11B 
ENSG00000131781.12	FMO5 
ENSG00000131788.15	PIAS3 
ENSG00000131791.7	PRKAB2 
ENSG00000131797.12	KIAA0664L3 
ENSG00000131808.10	FSHB 
ENSG00000131828.13	PDHA1 
ENSG00000131831.17	RAI2 
ENSG00000131844.15	MCCC2 
ENSG00000131845.14	ZNF304 
ENSG00000131848.9	ZSCAN5A 
ENSG00000131849.11	ZNF132 
ENSG00000131864.10	USP29 
ENSG00000131871.14	VIMP 
ENSG00000131873.6	CHSY1 
ENSG00000131876.16	SNRPA1 
ENSG00000131885.17	KRT17P1 
ENSG00000131899.10	LLGL1 
ENSG00000131910.4	NR0B2 
ENSG00000131914.10	LIN28A 
ENSG00000131931.8	THAP1 
ENSG00000131941.7	RHPN2 
ENSG00000131943.17	C19orf12 
ENSG00000131944.9	C19orf40 
ENSG00000131951.11	LRRC9 
ENSG00000131966.13	ACTR10 
ENSG00000131969.14	ABHD12B 
ENSG00000131979.18	GCH1 
ENSG00000131981.15	LGALS3 
ENSG00000131982.5	RP11-84D7.1 
ENSG00000132000.12	PODNL1 
ENSG00000132002.7	DNAJB1 
ENSG00000132003.9	ZSWIM4 
ENSG00000132004.12	FBXW9 
ENSG00000132005.8	RFX1 
ENSG00000132010.15	ZNF20 
ENSG00000132016.11	C19orf57 
ENSG00000132017.10	DCAF15 
ENSG00000132024.17	CC2D1A 
ENSG00000132026.13	RTBDN 
ENSG00000132031.12	MATN3 
ENSG00000132109.9	TRIM21 
ENSG00000132122.11	SPATA6 
ENSG00000132128.16	LRRC41 
ENSG00000132141.13	CCT6B 
ENSG00000132153.14	DHX30 
ENSG00000132155.11	RAF1 
ENSG00000132164.9	SLC6A11 
ENSG00000132170.20	PPARG 
ENSG00000132182.11	NUP210 
ENSG00000132185.16	FCRLA 
ENSG00000132196.13	HSD17B7 
ENSG00000132199.18	ENOSF1 
ENSG00000132204.13	LINC00470 
ENSG00000132205.10	EMILIN2 
ENSG00000132207.17	SLX1A 
ENSG00000132254.12	ARFIP2 
ENSG00000132256.18	TRIM5 
ENSG00000132259.12	CNGA4 
ENSG00000132274.15	TRIM22 
ENSG00000132275.10	RRP8 
ENSG00000132286.11	TIMM10B 
ENSG00000132294.14	EFR3A 
ENSG00000132297.11	HHLA1 
ENSG00000132300.18	PTCD3 
ENSG00000132305.20	IMMT 
ENSG00000132313.14	MRPL35 
ENSG00000132321.16	IQCA1 
ENSG00000132323.8	ILKAP 
ENSG00000132326.11	PER2 
ENSG00000132329.10	RAMP1 
ENSG00000132330.16	SCLY 
ENSG00000132334.16	PTPRE 
ENSG00000132341.11	RAN 
ENSG00000132356.11	PRKAA1 
ENSG00000132357.13	CARD6 
ENSG00000132359.14	RAP1GAP2 
ENSG00000132361.16	CLUH 
ENSG00000132376.19	INPP5K 
ENSG00000132382.14	MYBBP1A 
ENSG00000132383.11	RPA1 
ENSG00000132386.10	SERPINF1 
ENSG00000132388.12	UBE2G1 
ENSG00000132394.10	EEFSEC 
ENSG00000132405.18	TBC1D14 
ENSG00000132406.11	TMEM128 
ENSG00000132423.11	COQ3 
ENSG00000132424.14	PNISR 
ENSG00000132429.9	POPDC3 
ENSG00000132432.13	SEC61G 
ENSG00000132434.9	LANCL2 
ENSG00000132436.11	FIGNL1 
ENSG00000132437.17	DDC 
ENSG00000132446.6	FTHL17 
ENSG00000132463.13	GRSF1 
ENSG00000132464.11	ENAM 
ENSG00000132465.10	JCHAIN 
ENSG00000132466.18	ANKRD17 
ENSG00000132467.3	UTP3 
ENSG00000132470.13	ITGB4 
ENSG00000132471.11	WBP2 
ENSG00000132475.10	H3F3B 
ENSG00000132478.9	UNK 
ENSG00000132481.6	TRIM47 
ENSG00000132485.13	ZRANB2 
ENSG00000132507.17	EIF5A 
ENSG00000132510.10	KDM6B 
ENSG00000132514.13	CLEC10A 
ENSG00000132517.15	SLC52A1 
ENSG00000132518.6	GUCY2D 
ENSG00000132522.15	GPS2 
ENSG00000132530.16	XAF1 
ENSG00000132535.18	DLG4 
ENSG00000132541.10	RIDA 
ENSG00000132549.18	VPS13B 
ENSG00000132554.19	RGS22 
ENSG00000132561.13	MATN2 
ENSG00000132563.15	REEP2 
ENSG00000132570.14	PCBD2 
ENSG00000132581.9	SDF2 
ENSG00000132589.15	FLOT2 
ENSG00000132591.11	ERAL1 
ENSG00000132600.16	PRMT7 
ENSG00000132603.13	NIP7 
ENSG00000132604.10	TERF2 
ENSG00000132612.15	VPS4A 
ENSG00000132613.14	MTSS1L 
ENSG00000132622.10	HSPA12B 
ENSG00000132623.15	ANKEF1 
ENSG00000132631.5	SCP2D1 
ENSG00000132635.16	PCED1A 
ENSG00000132639.12	SNAP25 
ENSG00000132640.14	BTBD3 
ENSG00000132646.10	PCNA 
ENSG00000132661.3	NXT1 
ENSG00000132664.11	POLR3F 
ENSG00000132669.12	RIN2 
ENSG00000132670.20	PTPRA 
ENSG00000132671.5	SSTR4 
ENSG00000132676.15	DAP3 
ENSG00000132677.12	RHBG 
ENSG00000132680.10	KIAA0907 
ENSG00000132681.16	ATP1A4 
ENSG00000132688.10	NES 
ENSG00000132692.18	BCAN 
ENSG00000132693.12	CRP 
ENSG00000132694.18	ARHGEF11 
ENSG00000132698.14	RAB25 
ENSG00000132702.12	HAPLN2 
ENSG00000132703.3	APCS 
ENSG00000132704.15	FCRL2 
ENSG00000132716.18	DCAF8 
ENSG00000132718.8	SYT11 
ENSG00000132740.8	IGHMBP2 
ENSG00000132744.7	ACY3 
ENSG00000132746.14	ALDH3B2 
ENSG00000132749.10	MTL5 
ENSG00000132763.14	MMACHC 
ENSG00000132768.13	DPH2 
ENSG00000132773.11	TOE1 
ENSG00000132780.16	NASP 
ENSG00000132781.17	MUTYH 
ENSG00000132792.18	CTNNBL1 
ENSG00000132793.11	LPIN3 
ENSG00000132801.6	ZSWIM3 
ENSG00000132819.16	RBM38 
ENSG00000132821.11	VSTM2L 
ENSG00000132823.10	OSER1 
ENSG00000132824.13	SERINC3 
ENSG00000132825.6	PPP1R3D 
ENSG00000132832.10	RP11-445H22.5 
ENSG00000132837.14	DMGDH 
ENSG00000132840.9	BHMT2 
ENSG00000132842.13	AP3B1 
ENSG00000132846.5	ZBED3 
ENSG00000132849.20	PATJ 
ENSG00000132854.18	KANK4 
ENSG00000132855.4	ANGPTL3 
ENSG00000132872.11	SYT4 
ENSG00000132874.14	SLC14A2 
ENSG00000132879.13	FBXO44 
ENSG00000132881.11	RSG1 
ENSG00000132906.17	CASP9 
ENSG00000132911.4	NMUR2 
ENSG00000132912.12	DCTN4 
ENSG00000132915.10	PDE6A 
ENSG00000132932.16	ATP8A2 
ENSG00000132938.19	MTUS2 
ENSG00000132950.18	ZMYM5 
ENSG00000132952.11	USPL1 
ENSG00000132953.16	XPO4 
ENSG00000132958.17	TPTE2 
ENSG00000132963.7	POMP 
ENSG00000132964.11	CDK8 
ENSG00000132965.9	ALOX5AP 
ENSG00000132967.9	AC121253.1 
ENSG00000132970.12	WASF3 
ENSG00000132972.18	RNF17 
ENSG00000132975.7	GPR12 
ENSG00000133019.11	CHRM3 
ENSG00000133020.4	MYH8 
ENSG00000133026.12	MYH10 
ENSG00000133027.17	PEMT 
ENSG00000133028.10	SCO1 
ENSG00000133030.20	MPRIP 
ENSG00000133048.12	CHI3L1 
ENSG00000133055.8	MYBPH 
ENSG00000133056.13	PIK3C2B 
ENSG00000133059.16	DSTYK 
ENSG00000133063.15	CHIT1 
ENSG00000133065.10	SLC41A1 
ENSG00000133067.17	LGR6 
ENSG00000133069.15	TMCC2 
ENSG00000133083.14	DCLK1 
ENSG00000133101.9	CCNA1 
ENSG00000133103.16	COG6 
ENSG00000133104.12	SPG20 
ENSG00000133105.7	RXFP2 
ENSG00000133106.14	EPSTI1 
ENSG00000133107.14	TRPC4 
ENSG00000133110.14	POSTN 
ENSG00000133111.3	RFXAP 
ENSG00000133112.16	TPT1 
ENSG00000133114.17	GPALPP1 
ENSG00000133115.11	STOML3 
ENSG00000133116.7	KL 
ENSG00000133119.12	RFC3 
ENSG00000133121.20	STARD13 
ENSG00000133124.11	IRS4 
ENSG00000133131.14	MORC4 
ENSG00000133134.11	BEX2 
ENSG00000133135.13	RNF128 
ENSG00000133136.4	GNG5P2 
ENSG00000133138.19	TBC1D8B 
ENSG00000133142.17	TCEAL4 
ENSG00000133169.5	BEX1 
ENSG00000133193.12	FAM104A 
ENSG00000133195.11	SLC39A11 
ENSG00000133216.16	EPHB2 
ENSG00000133226.16	SRRM1 
ENSG00000133243.8	BTBD2 
ENSG00000133246.11	PRAM1 
ENSG00000133247.13	KMT5C 
ENSG00000133250.13	ZNF414 
ENSG00000133256.12	PDE6B 
ENSG00000133265.10	HSPBP1 
ENSG00000133275.15	CSNK1G2 
ENSG00000133302.12	SLF1 
ENSG00000133313.14	CNDP2 
ENSG00000133315.10	MACROD1 
ENSG00000133316.15	WDR74 
ENSG00000133317.14	LGALS12 
ENSG00000133318.13	RTN3 
ENSG00000133321.10	RARRES3 
ENSG00000133328.3	HRASLS2 
ENSG00000133392.17	MYH11 
ENSG00000133393.12	FOPNL 
ENSG00000133398.3	MED10 
ENSG00000133401.15	PDZD2 
ENSG00000133422.12	MORC2 
ENSG00000133424.20	LARGE 
ENSG00000133433.10	GSTT2B 
ENSG00000133454.15	MYO18B 
ENSG00000133460.19	SLC2A11 
ENSG00000133466.13	C1QTNF6 
ENSG00000133475.17	GGT2 
ENSG00000133477.16	FAM83F 
ENSG00000133488.14	SEC14L4 
ENSG00000133519.12	ZDHHC8P 
ENSG00000133561.15	GIMAP6 
ENSG00000133574.9	GIMAP4 
ENSG00000133597.10	ADCK2 
ENSG00000133606.10	MKRN1 
ENSG00000133612.18	AGAP3 
ENSG00000133619.17	KRBA1 
ENSG00000133624.13	ZNF767 
ENSG00000133627.17	ACTR3B 
ENSG00000133636.10	NTS 
ENSG00000133639.4	BTG1 
ENSG00000133640.18	LRRIQ1 
ENSG00000133641.17	C12orf29 
ENSG00000133657.15	ATP13A3 
ENSG00000133661.15	SFTPD 
ENSG00000133665.12	DYDC2 
ENSG00000133678.13	TMEM254 
ENSG00000133687.15	TMTC1 
ENSG00000133703.11	KRAS 
ENSG00000133704.9	IPO8 
ENSG00000133706.17	LARS 
ENSG00000133710.15	SPINK5 
ENSG00000133731.9	IMPA1 
ENSG00000133739.15	LRRCC1 
ENSG00000133740.10	E2F5 
ENSG00000133742.13	CA1 
ENSG00000133773.11	CCDC59 
ENSG00000133789.14	SWAP70 
ENSG00000133794.17	ARNTL 
ENSG00000133800.8	LYVE1 
ENSG00000133805.15	AMPD3 
ENSG00000133812.15	SBF2 
ENSG00000133816.14	MICAL2 
ENSG00000133818.13	RRAS2 
ENSG00000133835.15	HSD17B4 
ENSG00000133858.15	ZFC3H1 
ENSG00000133863.8	TEX15 
ENSG00000133872.13	SARAF 
ENSG00000133874.1	RNF122 
ENSG00000133878.8	DUSP26 
ENSG00000133884.9	DPF2 
ENSG00000133895.14	MEN1 
ENSG00000133935.6	C14orf1 
ENSG00000133937.4	GSC 
ENSG00000133943.20	C14orf159 
ENSG00000133958.13	UNC79 
ENSG00000133961.20	NUMB 
ENSG00000133962.7	CATSPERB 
ENSG00000133980.4	VRTN 
ENSG00000133983.14	COX16 
ENSG00000133985.2	TTC9 
ENSG00000133997.11	MED6 
ENSG00000134001.12	EIF2S1 
ENSG00000134007.3	ADAM20 
ENSG00000134013.15	LOXL2 
ENSG00000134014.16	ELP3 
ENSG00000134020.7	PEBP4 
ENSG00000134028.14	ADAMDEC1 
ENSG00000134030.13	CTIF 
ENSG00000134042.12	MRO 
ENSG00000134046.11	MBD2 
ENSG00000134049.5	IER3IP1 
ENSG00000134056.11	MRPS36 
ENSG00000134057.14	CCNB1 
ENSG00000134058.11	CDK7 
ENSG00000134061.5	CD180 
ENSG00000134070.4	IRAK2 
ENSG00000134072.10	CAMK1 
ENSG00000134077.15	THUMPD3 
ENSG00000134086.7	VHL 
ENSG00000134107.4	BHLHE40 
ENSG00000134108.12	ARL8B 
ENSG00000134109.10	EDEM1 
ENSG00000134115.12	CNTN6 
ENSG00000134121.9	CHL1 
ENSG00000134138.19	MEIS2 
ENSG00000134146.11	DPH6 
ENSG00000134152.10	KATNBL1 
ENSG00000134153.9	EMC7 
ENSG00000134160.13	TRPM1 
ENSG00000134183.11	GNAT2 
ENSG00000134184.12	GSTM1 
ENSG00000134186.11	PRPF38B 
ENSG00000134193.14	REG4 
ENSG00000134198.9	TSPAN2 
ENSG00000134200.3	TSHB 
ENSG00000134201.10	GSTM5 
ENSG00000134202.10	GSTM3 
ENSG00000134207.15	SYT6 
ENSG00000134215.15	VAV3 
ENSG00000134216.18	CHIA 
ENSG00000134222.16	PSRC1 
ENSG00000134240.11	HMGCS2 
ENSG00000134242.15	PTPN22 
ENSG00000134243.11	SORT1 
ENSG00000134245.17	WNT2B 
ENSG00000134247.9	PTGFRN 
ENSG00000134248.13	LAMTOR5 
ENSG00000134249.6	ADAM30 
ENSG00000134250.19	NOTCH2 
ENSG00000134253.9	TRIM45 
ENSG00000134255.13	CEPT1 
ENSG00000134256.12	CD101 
ENSG00000134258.16	VTCN1 
ENSG00000134259.3	NGF 
ENSG00000134262.12	AP4B1 
ENSG00000134265.12	NAPG 
ENSG00000134278.15	SPIRE1 
ENSG00000134283.17	PPHLN1 
ENSG00000134285.10	FKBP11 
ENSG00000134287.9	ARF3 
ENSG00000134291.11	TMEM106C 
ENSG00000134294.13	SLC38A2 
ENSG00000134297.6	RP11-139E19.1 
ENSG00000134308.13	YWHAQ 
ENSG00000134313.15	KIDINS220 
ENSG00000134317.17	GRHL1 
ENSG00000134318.13	ROCK2 
ENSG00000134321.11	RSAD2 
ENSG00000134323.11	MYCN 
ENSG00000134324.11	LPIN1 
ENSG00000134326.11	CMPK2 
ENSG00000134330.18	IAH1 
ENSG00000134333.13	LDHA 
ENSG00000134339.8	SAA2 
ENSG00000134343.12	ANO3 
ENSG00000134352.19	IL6ST 
ENSG00000134363.11	FST 
ENSG00000134365.12	CFHR4 
ENSG00000134369.15	NAV1 
ENSG00000134371.11	CDC73 
ENSG00000134375.10	TIMM17A 
ENSG00000134376.15	CRB1 
ENSG00000134389.9	CFHR5 
ENSG00000134398.14	ERN2 
ENSG00000134419.15	RPS15A 
ENSG00000134438.9	RAX 
ENSG00000134440.11	NARS 
ENSG00000134443.9	GRP 
ENSG00000134444.14	KIAA1468 
ENSG00000134452.19	FBXO18 
ENSG00000134453.15	RBM17 
ENSG00000134460.16	IL2RA 
ENSG00000134461.15	ANKRD16 
ENSG00000134463.14	ECHDC3 
ENSG00000134470.20	IL15RA 
ENSG00000134480.14	CCNH 
ENSG00000134489.6	HRH4 
ENSG00000134490.13	TMEM241 
ENSG00000134504.13	KCTD1 
ENSG00000134508.12	CABLES1 
ENSG00000134516.15	DOCK2 
ENSG00000134531.9	EMP1 
ENSG00000134532.16	SOX5 
ENSG00000134533.6	RERG 
ENSG00000134538.2	SLCO1B1 
ENSG00000134539.16	KLRD1 
ENSG00000134545.13	KLRC1 
ENSG00000134548.9	SPX 
ENSG00000134551.12	PRH2 
ENSG00000134569.9	LRP4 
ENSG00000134571.10	MYBPC3 
ENSG00000134574.11	DDB2 
ENSG00000134575.9	ACP2 
ENSG00000134588.12	USP26 
ENSG00000134590.13	FAM127A 
ENSG00000134594.4	RAB33A 
ENSG00000134595.8	SOX3 
ENSG00000134597.15	RBMX2 
ENSG00000134602.15	STK26 
ENSG00000134612.11	FOLH1B 
ENSG00000134627.11	PIWIL4 
ENSG00000134640.2	MTNR1B 
ENSG00000134644.15	PUM1 
ENSG00000134668.12	SPOCD1 
ENSG00000134684.10	YARS 
ENSG00000134686.18	PHC2 
ENSG00000134690.10	CDCA8 
ENSG00000134697.12	GNL2 
ENSG00000134698.10	AGO4 
ENSG00000134709.10	HOOK1 
ENSG00000134716.9	CYP2J2 
ENSG00000134717.17	BTF3L4 
ENSG00000134744.13	ZCCHC11 
ENSG00000134748.12	PRPF38A 
ENSG00000134755.14	DSC2 
ENSG00000134757.4	DSG3 
ENSG00000134758.13	RNF138 
ENSG00000134759.13	ELP2 
ENSG00000134760.5	DSG1 
ENSG00000134762.16	DSC3 
ENSG00000134765.9	DSC1 
ENSG00000134769.21	DTNA 
ENSG00000134775.15	FHOD3 
ENSG00000134779.14	TPGS2 
ENSG00000134780.9	DAGLA 
ENSG00000134802.17	SLC43A3 
ENSG00000134809.8	TIMM10 
ENSG00000134812.7	GIF 
ENSG00000134815.18	DHX34 
ENSG00000134817.10	APLNR 
ENSG00000134824.13	FADS2 
ENSG00000134825.15	TMEM258 
ENSG00000134827.7	TCN1 
ENSG00000134830.5	CSAR2 
ENSG00000134851.12	TMEM165 
ENSG00000134852.14	CLOCK 
ENSG00000134853.11	PDGFRA 
ENSG00000134864.10	GGACT 
ENSG00000134871.17	COL4A2 
ENSG00000134873.9	CLDN10 
ENSG00000134874.17	DZIP1 
ENSG00000134882.15	UBAC2 
ENSG00000134884.13	ARGLU1 
ENSG00000134897.13	BIVM 
ENSG00000134899.19	ERCC5 
ENSG00000134900.11	TPP2 
ENSG00000134901.12	KDELC1 
ENSG00000134905.16	CARS2 
ENSG00000134909.18	ARHGAP32 
ENSG00000134910.12	STT3A 
ENSG00000134917.9	ADAMTS8 
ENSG00000134940.13	ACRV1 
ENSG00000134954.14	ETS1 
ENSG00000134955.11	SLC37A2 
ENSG00000134962.6	KLB 
ENSG00000134970.13	TMED7 
ENSG00000134982.16	APC 
ENSG00000134986.13	NREP 
ENSG00000134987.11	WDR36 
ENSG00000134996.11	OSTF1 
ENSG00000135002.11	RFK 
ENSG00000135018.13	UBQLN1 
ENSG00000135040.15	NAA35 
ENSG00000135045.6	C9orf40 
ENSG00000135046.13	ANXA1 
ENSG00000135047.14	CTSL 
ENSG00000135048.13	TMEM2 
ENSG00000135049.15	AGTPBP1 
ENSG00000135052.16	GOLM1 
ENSG00000135063.18	FAM189A2 
ENSG00000135069.13	PSAT1 
ENSG00000135070.14	ISCA1 
ENSG00000135074.15	ADAM19 
ENSG00000135077.8	HAVCR2 
ENSG00000135083.15	CCNJL 
ENSG00000135090.13	TAOK3 
ENSG00000135093.12	USP30 
ENSG00000135094.10	SDS 
ENSG00000135097.6	MSI1 
ENSG00000135100.17	HNF1A 
ENSG00000135108.14	FBXO21 
ENSG00000135111.15	TBX3 
ENSG00000135114.12	OASL 
ENSG00000135116.9	HRK 
ENSG00000135119.14	RNFT2 
ENSG00000135124.14	P2RX4 
ENSG00000135127.11	CCDC64 
ENSG00000135144.7	DTX1 
ENSG00000135148.11	TRAFD1 
ENSG00000135164.18	DMTF1 
ENSG00000135175.5	OCM2 
ENSG00000135185.11	TMEM243 
ENSG00000135205.14	CCDC146 
ENSG00000135211.5	TMEM60 
ENSG00000135218.17	CD36 
ENSG00000135220.10	UGT2A3 
ENSG00000135222.6	CSN2 
ENSG00000135226.17	UGT2B28 
ENSG00000135241.16	PNPLA8 
ENSG00000135245.9	HILPDA 
ENSG00000135248.15	FAM71F1 
ENSG00000135249.7	RINT1 
ENSG00000135250.16	SRPK2 
ENSG00000135253.13	KCP 
ENSG00000135269.17	TES 
ENSG00000135272.10	MDFIC 
ENSG00000135297.15	MTO1 
ENSG00000135298.13	ADGRB3 
ENSG00000135299.16	ANKRD6 
ENSG00000135312.6	HTR1B 
ENSG00000135314.12	KHDC1 
ENSG00000135315.11	CEP162 
ENSG00000135316.17	SYNCRIP 
ENSG00000135317.12	SNX14 
ENSG00000135318.11	NT5E 
ENSG00000135324.5	MRAP2 
ENSG00000135333.13	EPHA7 
ENSG00000135334.8	AKIRIN2 
ENSG00000135336.14	ORC3 
ENSG00000135338.13	LCA5 
ENSG00000135341.17	MAP3K7 
ENSG00000135346.8	CGA 
ENSG00000135355.4	GJA10 
ENSG00000135362.13	PRR5L 
ENSG00000135363.11	LMO2 
ENSG00000135365.15	PHF21A 
ENSG00000135372.8	NAT10 
ENSG00000135373.12	EHF 
ENSG00000135374.9	ELF5 
ENSG00000135378.3	PRRG4 
ENSG00000135387.20	CAPRIN1 
ENSG00000135390.17	ATP5G2 
ENSG00000135392.16	DNAJC14 
ENSG00000135404.11	CD63 
ENSG00000135406.13	PRPH 
ENSG00000135407.10	AVIL 
ENSG00000135409.10	AMHR2 
ENSG00000135413.8	LACRT 
ENSG00000135414.9	GDF11 
ENSG00000135423.12	GLS2 
ENSG00000135424.15	ITGA7 
ENSG00000135426.15	TESPA1 
ENSG00000135436.8	FAM186B 
ENSG00000135437.9	RDH5 
ENSG00000135439.11	AGAP2 
ENSG00000135441.7	BLOC1S1 
ENSG00000135443.8	KRT85 
ENSG00000135446.16	CDK4 
ENSG00000135447.16	PPP1R1A 
ENSG00000135451.12	TROAP 
ENSG00000135452.9	TSPAN31 
ENSG00000135454.13	B4GALNT1 
ENSG00000135457.9	TFCP2 
ENSG00000135469.13	COQ10A 
ENSG00000135472.8	FAIM2 
ENSG00000135473.14	PAN2 
ENSG00000135476.11	ESPL1 
ENSG00000135477.11	RP11-845M18.1 
ENSG00000135480.15	KRT7 
ENSG00000135482.6	ZC3H10 
ENSG00000135486.17	HNRNPA1 
ENSG00000135502.17	SLC26A10 
ENSG00000135503.12	ACVR1B 
ENSG00000135506.15	OS9 
ENSG00000135517.6	MIP 
ENSG00000135519.6	KCNH3 
ENSG00000135521.8	LTV1 
ENSG00000135525.18	MAP7 
ENSG00000135535.16	CD164 
ENSG00000135537.16	LACE1 
ENSG00000135540.11	NHSL1 
ENSG00000135541.20	AHI1 
ENSG00000135547.8	HEY2 
ENSG00000135549.14	PKIB 
ENSG00000135569.4	TAAR5 
ENSG00000135577.4	NMBR 
ENSG00000135587.8	SMPD2 
ENSG00000135596.17	MICAL1 
ENSG00000135597.18	REPS1 
ENSG00000135604.9	STX11 
ENSG00000135605.12	TEC 
ENSG00000135617.3	PRADC1 
ENSG00000135622.12	SEMA4F 
ENSG00000135624.15	CCT7 
ENSG00000135625.7	EGR4 
ENSG00000135631.16	RAB11FIP5 
ENSG00000135632.11	SMYD5 
ENSG00000135636.13	DYSF 
ENSG00000135637.13	CCDC142 
ENSG00000135638.13	EMX1 
ENSG00000135643.4	KCNMB4 
ENSG00000135655.15	USP15 
ENSG00000135677.10	GNS 
ENSG00000135678.11	CPM 
ENSG00000135679.23	MDM2 
ENSG00000135686.12	KLHL36 
ENSG00000135697.9	BCO1 
ENSG00000135698.9	MPHOSPH6 
ENSG00000135702.14	CHST5 
ENSG00000135709.12	KIAA0513 
ENSG00000135720.12	DYNC1LI2 
ENSG00000135722.8	FBXL8 
ENSG00000135723.13	FHOD1 
ENSG00000135736.5	CCDC102A 
ENSG00000135740.16	SLC9A5 
ENSG00000135744.7	AGT 
ENSG00000135747.11	ZNF670-ZNF695 
ENSG00000135749.18	PCNX2 
ENSG00000135750.14	KCNK1 
ENSG00000135763.9	URB2 
ENSG00000135766.8	EGLN1 
ENSG00000135773.12	CAPN9 
ENSG00000135775.13	COG2 
ENSG00000135776.4	ABCB10 
ENSG00000135778.11	NTPCR 
ENSG00000135801.9	TAF5L 
ENSG00000135821.18	GLUL 
ENSG00000135823.13	STX6 
ENSG00000135824.12	RGS8 
ENSG00000135828.11	RNASEL 
ENSG00000135829.16	DHX9 
ENSG00000135835.11	KIAA1614 
ENSG00000135837.15	CEP350 
ENSG00000135838.13	NPL 
ENSG00000135842.16	FAM129A 
ENSG00000135845.9	PIGC 
ENSG00000135862.5	LAMC1 
ENSG00000135870.11	RC3H1 
ENSG00000135898.9	GPR55 
ENSG00000135899.17	SP110 
ENSG00000135900.3	MRPL44 
ENSG00000135902.9	CHRND 
ENSG00000135903.19	PAX3 
ENSG00000135905.19	DOCK10 
ENSG00000135912.10	TTLL4 
ENSG00000135913.10	USP37 
ENSG00000135914.5	HTR2B 
ENSG00000135916.15	ITM2C 
ENSG00000135917.14	SLC19A3 
ENSG00000135919.12	SERPINE2 
ENSG00000135924.15	DNAJB2 
ENSG00000135925.8	WNT10A 
ENSG00000135926.14	TMBIM1 
ENSG00000135929.8	CYP27A1 
ENSG00000135930.13	EIF4E2 
ENSG00000135931.17	ARMC9 
ENSG00000135932.10	CAB39 
ENSG00000135940.6	COX5B 
ENSG00000135945.9	REV1 
ENSG00000135951.14	TSGA10 
ENSG00000135953.10	MFSD9 
ENSG00000135956.8	TMEM127 
ENSG00000135960.9	EDAR 
ENSG00000135966.12	TGFBRAP1 
ENSG00000135968.20	GCC2 
ENSG00000135972.8	MRPS9 
ENSG00000135973.2	GPR45 
ENSG00000135974.9	C2orf49 
ENSG00000135976.17	ANKRD36 
ENSG00000135999.11	EPC2 
ENSG00000136002.18	ARHGEF4 
ENSG00000136003.15	ISCU 
ENSG00000136010.13	ALDH1L2 
ENSG00000136011.14	STAB2 
ENSG00000136014.11	USP44 
ENSG00000136021.18	SCYL2 
ENSG00000136026.13	CKAP4 
ENSG00000136040.8	PLXNC1 
ENSG00000136044.11	APPL2 
ENSG00000136045.11	PWP1 
ENSG00000136048.13	DRAM1 
ENSG00000136051.14	WASHC4 
ENSG00000136052.9	SLC41A2 
ENSG00000136059.14	VILL 
ENSG00000136068.14	FLNB 
ENSG00000136098.16	NEK3 
ENSG00000136099.13	PCDH8 
ENSG00000136100.12	VPS36 
ENSG00000136104.20	RNASEH2B 
ENSG00000136108.14	CKAP2 
ENSG00000136110.12	CNMD 
ENSG00000136111.12	TBC1D4 
ENSG00000136114.15	THSD1 
ENSG00000136122.15	BORA 
ENSG00000136141.14	LRCH1 
ENSG00000136143.15	SUCLA2 
ENSG00000136144.11	RCBTB1 
ENSG00000136146.14	MED4 
ENSG00000136147.17	PHF11 
ENSG00000136149.6	RP11-365K22.1 
ENSG00000136152.14	COG3 
ENSG00000136153.19	LMO7 
ENSG00000136155.16	SCEL 
ENSG00000136156.12	ITM2B 
ENSG00000136158.11	SPRY2 
ENSG00000136159.3	NUDT15 
ENSG00000136160.15	EDNRB 
ENSG00000136161.12	RCBTB2 
ENSG00000136167.13	LCP1 
ENSG00000136169.16	SETDB2 
ENSG00000136193.16	SCRN1 
ENSG00000136197.12	C7orf25 
ENSG00000136205.16	TNS3 
ENSG00000136206.3	SPDYE1 
ENSG00000136213.9	CHST12 
ENSG00000136231.13	IGF2BP3 
ENSG00000136235.15	GPNMB 
ENSG00000136237.18	RAPGEF5 
ENSG00000136238.17	RAC1 
ENSG00000136240.9	KDELR2 
ENSG00000136243.16	NUPL2 
ENSG00000136244.11	IL6 
ENSG00000136247.14	ZDHHC4 
ENSG00000136250.11	AOAH 
ENSG00000136261.14	BZW2 
ENSG00000136267.13	DGKB 
ENSG00000136270.13	TBRG4 
ENSG00000136271.10	DDX56 
ENSG00000136273.11	HUS1 
ENSG00000136274.8	NACAD 
ENSG00000136275.10	AC069282.4 
ENSG00000136279.20	DBNL 
ENSG00000136280.15	CCM2 
ENSG00000136286.14	MYO1G 
ENSG00000136295.14	TTYH3 
ENSG00000136297.14	MMD2 
ENSG00000136305.11	CIDEB 
ENSG00000136315.4	RP11-84C10.2 
ENSG00000136319.11	TTC5 
ENSG00000136327.6	NKX2-8 
ENSG00000136352.17	NKX2-1 
ENSG00000136367.13	ZFHX2 
ENSG00000136371.10	MTHFS 
ENSG00000136378.14	ADAMTS7 
ENSG00000136379.11	FAM108C1 
ENSG00000136381.12	IREB2 
ENSG00000136383.6	ALPK3 
ENSG00000136404.15	TM6SF1 
ENSG00000136425.13	CIB2 
ENSG00000136436.14	CALCOCO2 
ENSG00000136444.9	RSAD1 
ENSG00000136448.11	NMT1 
ENSG00000136449.13	MYCBPAP 
ENSG00000136450.12	SRSF1 
ENSG00000136451.8	VEZF1 
ENSG00000136457.9	CHAD 
ENSG00000136463.7	TACO1 
ENSG00000136478.7	TEX2 
ENSG00000136485.14	DCAF7 
ENSG00000136487.17	GH2 
ENSG00000136488.14	CSH1 
ENSG00000136490.8	LIMD2 
ENSG00000136492.8	BRIP1 
ENSG00000136504.11	KAT7 
ENSG00000136514.2	RTP4 
ENSG00000136518.16	ACTL6A 
ENSG00000136521.12	NDUFB5 
ENSG00000136522.13	MRPL47 
ENSG00000136527.17	TRA2B 
ENSG00000136531.15	SCN2A 
ENSG00000136535.14	TBR1 
ENSG00000136536.14	7-Mar
ENSG00000136541.14	ERMN 
ENSG00000136542.8	GALNT5 
ENSG00000136546.14	SCN7A 
ENSG00000136560.13	TANK 
ENSG00000136573.13	BLK 
ENSG00000136574.17	GATA4 
ENSG00000136603.13	SKIL 
ENSG00000136628.17	EPRS 
ENSG00000136630.12	HLX 
ENSG00000136631.13	VPS45 
ENSG00000136634.5	IL10 
ENSG00000136636.12	KCTD3 
ENSG00000136643.11	RPS6KC1 
ENSG00000136682.14	CBWD2 
ENSG00000136688.10	IL36G 
ENSG00000136689.18	IL1RN 
ENSG00000136694.8	IL36A 
ENSG00000136695.14	IL36RN 
ENSG00000136696.10	IL36B 
ENSG00000136697.12	IL1F10 
ENSG00000136698.8	CFC1 
ENSG00000136699.19	SMPD4 
ENSG00000136709.11	WDR33 
ENSG00000136710.9	CCDC115 
ENSG00000136715.18	SAP130 
ENSG00000136717.14	BIN1 
ENSG00000136718.9	IMP4 
ENSG00000136720.6	HS6ST1 
ENSG00000136731.12	UGGT1 
ENSG00000136732.15	GYPC 
ENSG00000136738.14	STAM 
ENSG00000136750.11	GAD2 
ENSG00000136754.17	ABI1 
ENSG00000136758.18	YME1L1 
ENSG00000136770.10	DNAJC1 
ENSG00000136783.9	NIPSNAP3A 
ENSG00000136802.11	LRRC8A 
ENSG00000136807.13	CDK9 
ENSG00000136810.12	TXN 
ENSG00000136811.16	ODF2 
ENSG00000136813.14	KIAA0368 
ENSG00000136816.15	TOR1B 
ENSG00000136819.15	C9orf78 
ENSG00000136824.18	SMC2 
ENSG00000136826.14	KLF4 
ENSG00000136827.11	TOR1A 
ENSG00000136828.18	RALGPS1 
ENSG00000136830.11	FAM129B 
ENSG00000136834.3	OR1J1 
ENSG00000136839.1	OR13C9 
ENSG00000136840.18	ST6GALNAC4 
ENSG00000136842.13	TMOD1 
ENSG00000136848.16	DAB2IP 
ENSG00000136854.20	STXBP1 
ENSG00000136856.17	SLC2A8 
ENSG00000136859.9	ANGPTL2 
ENSG00000136861.17	CDK5RAP2 
ENSG00000136866.13	ZFP37 
ENSG00000136867.10	SLC31A2 
ENSG00000136868.10	SLC31A1 
ENSG00000136869.14	TLR4 
ENSG00000136870.10	ZNF189 
ENSG00000136872.17	ALDOB 
ENSG00000136874.10	STX17 
ENSG00000136875.12	PRPF4 
ENSG00000136877.14	FPGS 
ENSG00000136878.12	USP20 
ENSG00000136881.11	BAAT 
ENSG00000136883.14	KIF12 
ENSG00000136888.6	ATP6V1G1 
ENSG00000136891.13	TEX10 
ENSG00000136895.18	GARNL3 
ENSG00000136897.7	MRPL50 
ENSG00000136908.17	DPM2 
ENSG00000136918.7	WDR38 
ENSG00000136925.14	TSTD2 
ENSG00000136928.6	GABBR2 
ENSG00000136929.12	HEMGN 
ENSG00000136930.12	PSMB7 
ENSG00000136931.9	NR5A1 
ENSG00000136932.13	TRMO 
ENSG00000136933.16	RABEPK 
ENSG00000136935.13	GOLGA1 
ENSG00000136936.10	XPA 
ENSG00000136937.12	NCBP1 
ENSG00000136938.8	ANP32B 
ENSG00000136939.1	OR1L4 
ENSG00000136940.13	PDCL 
ENSG00000136942.14	RPL35 
ENSG00000136943.10	CTSV 
ENSG00000136944.17	LMX1B 
ENSG00000136950.13	ARPC5L 
ENSG00000136960.12	ENPP2 
ENSG00000136982.5	DSCC1 
ENSG00000136986.9	DERL1 
ENSG00000136997.17	MYC 
ENSG00000136999.4	NOV 
ENSG00000137033.11	IL33 
ENSG00000137038.7	TMEM261 
ENSG00000137040.9	RANBP6 
ENSG00000137054.15	POLR1E 
ENSG00000137055.14	PLAA 
ENSG00000137070.17	IL11RA 
ENSG00000137073.21	UBAP2 
ENSG00000137074.18	APTX 
ENSG00000137075.17	RNF38 
ENSG00000137076.20	TLN1 
ENSG00000137077.7	CCL21 
ENSG00000137078.8	SIT1 
ENSG00000137080.4	IFNA21 
ENSG00000137090.11	DMRT1 
ENSG00000137094.14	DNAJB5 
ENSG00000137098.13	SPAG8 
ENSG00000137100.15	DCTN3 
ENSG00000137101.12	CD72 
ENSG00000137103.18	TMEM8B 
ENSG00000137106.17	GRHPR 
ENSG00000137124.7	ALDH1B1 
ENSG00000137133.10	HINT2 
ENSG00000137135.17	ARHGEF39 
ENSG00000137142.4	IGFBPL1 
ENSG00000137145.20	DENND4C 
ENSG00000137154.12	RPS6 
ENSG00000137161.16	CNPY3 
ENSG00000137166.14	FOXP4 
ENSG00000137168.7	PPIL1 
ENSG00000137171.14	KLC4 
ENSG00000137177.19	KIF13A 
ENSG00000137185.11	ZSCAN9 
ENSG00000137193.13	PIM1 
ENSG00000137198.9	GMPR 
ENSG00000137200.12	CMTR1 
ENSG00000137203.11	TFAP2A 
ENSG00000137204.14	SLC22A7 
ENSG00000137207.11	YIPF3 
ENSG00000137210.13	TMEM14B 
ENSG00000137216.18	TMEM63B 
ENSG00000137218.10	FRS3 
ENSG00000137221.14	TJAP1 
ENSG00000137225.12	CAPN11 
ENSG00000137251.15	TINAG 
ENSG00000137252.9	HCRTR2 
ENSG00000137261.13	KIAA0319 
ENSG00000137265.14	IRF4 
ENSG00000137266.14	SLC22A23 
ENSG00000137267.5	TUBB2A 
ENSG00000137269.14	LRRC1 
ENSG00000137270.10	GCM1 
ENSG00000137273.4	FOXF2 
ENSG00000137274.12	BPHL 
ENSG00000137275.13	RIPK1 
ENSG00000137285.9	TUBB2B 
ENSG00000137288.9	UQCC2 
ENSG00000137309.19	HMGA1 
ENSG00000137310.11	TCF19 
ENSG00000137312.14	FLOT1 
ENSG00000137331.11	IER3 
ENSG00000137337.14	MDC1 
ENSG00000137338.5	PGBD1 
ENSG00000137343.17	ATAT1 
ENSG00000137364.4	TPMT 
ENSG00000137392.9	CLPS 
ENSG00000137393.9	RNF144B 
ENSG00000137404.14	NRM 
ENSG00000137409.19	MTCH1 
ENSG00000137411.17	VARS2 
ENSG00000137413.15	TAF8 
ENSG00000137414.5	FAM8A1 
ENSG00000137434.11	C6orf52 
ENSG00000137440.4	FGFBP1 
ENSG00000137441.7	FGFBP2 
ENSG00000137449.15	CPEB2 
ENSG00000137460.8	FHDC1 
ENSG00000137462.7	TLR2 
ENSG00000137463.4	MGARP 
ENSG00000137473.17	TTC29 
ENSG00000137474.20	MYO7A 
ENSG00000137478.14	FCHSD2 
ENSG00000137486.16	ARRB1 
ENSG00000137491.14	SLCO2B1 
ENSG00000137492.7	THAP12 
ENSG00000137494.13	ANKRD42 
ENSG00000137496.17	IL18BP 
ENSG00000137497.17	NUMA1 
ENSG00000137500.9	CCDC90B 
ENSG00000137501.17	SYTL2 
ENSG00000137502.9	RAB30 
ENSG00000137504.13	CREBZF 
ENSG00000137507.11	LRRC32 
ENSG00000137509.10	PRCP 
ENSG00000137513.9	NARS2 
ENSG00000137522.17	RNF121 
ENSG00000137547.8	MRPL15 
ENSG00000137558.7	PI15 
ENSG00000137561.4	TTPA 
ENSG00000137563.11	GGH 
ENSG00000137571.10	SLCO5A1 
ENSG00000137573.13	SULF1 
ENSG00000137574.10	TGS1 
ENSG00000137575.11	SDCBP 
ENSG00000137601.16	NEK1 
ENSG00000137628.16	DDX60 
ENSG00000137634.9	NXPE4 
ENSG00000137642.12	SORL1 
ENSG00000137648.17	TMPRSS4 
ENSG00000137656.11	BUD13 
ENSG00000137672.12	TRPC6 
ENSG00000137673.8	MMP7 
ENSG00000137674.3	MMP20 
ENSG00000137675.4	MMP27 
ENSG00000137691.12	C11orf70 
ENSG00000137692.11	DCUN1D5 
ENSG00000137693.13	YAP1 
ENSG00000137699.16	TRIM29 
ENSG00000137700.17	SLC37A4 
ENSG00000137707.13	BTG4 
ENSG00000137709.9	POU2F3 
ENSG00000137710.15	RDX 
ENSG00000137713.15	PPP2R1B 
ENSG00000137714.2	FDX1 
ENSG00000137720.7	C11orf1 
ENSG00000137726.16	FXYD6 
ENSG00000137727.12	ARHGAP20 
ENSG00000137731.13	FXYD2 
ENSG00000137745.11	MMP13 
ENSG00000137747.15	TMPRSS13 
ENSG00000137752.23	CASP1 
ENSG00000137757.10	CASP5 
ENSG00000137760.14	ALKBH8 
ENSG00000137764.19	MAP2K5 
ENSG00000137766.16	UNC13C 
ENSG00000137767.13	SQRDL 
ENSG00000137770.13	CTDSPL2 
ENSG00000137776.16	SLTM 
ENSG00000137801.10	THBS1 
ENSG00000137802.13	MAPKBP1 
ENSG00000137804.12	NUSAP1 
ENSG00000137806.8	NDUFAF1 
ENSG00000137807.14	KIF23 
ENSG00000137808.12	RP11-809H16.2 
ENSG00000137809.16	ITGA11 
ENSG00000137812.19	CASC5 
ENSG00000137814.10	HAUS2 
ENSG00000137815.14	RTF1 
ENSG00000137817.16	PARP6 
ENSG00000137818.11	RPLP1 
ENSG00000137819.13	PAQR5 
ENSG00000137821.11	LRRC49 
ENSG00000137822.12	TUBGCP4 
ENSG00000137824.15	RMDN3 
ENSG00000137825.10	ITPKA 
ENSG00000137831.14	UACA 
ENSG00000137834.14	SMAD6 
ENSG00000137841.11	PLCB2 
ENSG00000137842.6	TMEM62 
ENSG00000137843.11	PAK6 
ENSG00000137845.14	ADAM10 
ENSG00000137857.17	DUOX1 
ENSG00000137860.11	SLC28A2 
ENSG00000137868.18	STRA6 
ENSG00000137869.14	CYP19A1 
ENSG00000137871.20	ZNF280D 
ENSG00000137872.16	SEMA6D 
ENSG00000137875.4	BCL2L10 
ENSG00000137876.9	RSL24D1 
ENSG00000137877.9	SPTBN5 
ENSG00000137878.16	GCOM1 
ENSG00000137880.5	GCHFR 
ENSG00000137936.16	BCAR3 
ENSG00000137941.16	TTLL7 
ENSG00000137942.16	FNBP1L 
ENSG00000137944.17	CCBL2 
ENSG00000137947.11	GTF2B 
ENSG00000137948.18	BRDT 
ENSG00000137955.15	RABGGTB 
ENSG00000137959.15	IFI44L 
ENSG00000137960.5	GIPC2 
ENSG00000137962.12	ARHGAP29 
ENSG00000137965.10	IFI44 
ENSG00000137968.16	SLC44A5 
ENSG00000137970.7	RP11-122C9.1 
ENSG00000137975.7	CLCA2 
ENSG00000137976.7	DNASE2B 
ENSG00000137992.14	DBT 
ENSG00000137996.12	RTCA 
ENSG00000138002.14	IFT172 
ENSG00000138018.17	EPT1 
ENSG00000138028.15	CGREF1 
ENSG00000138029.13	HADHB 
ENSG00000138030.12	KHK 
ENSG00000138031.14	ADCY3 
ENSG00000138032.20	PPM1B 
ENSG00000138035.14	PNPT1 
ENSG00000138036.18	DYNC2LI1 
ENSG00000138039.14	LHCGR 
ENSG00000138050.14	THUMPD2 
ENSG00000138061.11	CYP1B1 
ENSG00000138068.10	SULT6B1 
ENSG00000138069.16	RAB1A 
ENSG00000138071.13	ACTR2 
ENSG00000138073.13	PREB 
ENSG00000138074.14	SLC5A6 
ENSG00000138075.12	ABCG5 
ENSG00000138078.15	PREPL 
ENSG00000138079.13	SLC3A1 
ENSG00000138080.13	EMILIN1 
ENSG00000138081.20	FBXO11 
ENSG00000138083.4	SIX3 
ENSG00000138085.16	ATRAID 
ENSG00000138092.10	CENPO 
ENSG00000138095.18	LRPPRC 
ENSG00000138100.13	TRIM54 
ENSG00000138101.18	DTNB 
ENSG00000138107.12	ACTR1A 
ENSG00000138109.10	CYP2C9 
ENSG00000138111.14	MFSD13A 
ENSG00000138115.13	CYP2C8 
ENSG00000138119.16	MYOF 
ENSG00000138131.3	LOXL4 
ENSG00000138134.11	STAMBPL1 
ENSG00000138135.6	CH25H 
ENSG00000138136.6	LBX1 
ENSG00000138138.13	ATAD1 
ENSG00000138152.8	BTBD16 
ENSG00000138160.5	KIF11 
ENSG00000138161.13	CUZD1 
ENSG00000138162.18	TACC2 
ENSG00000138166.5	DUSP5 
ENSG00000138172.10	CALHM2 
ENSG00000138175.8	ARL3 
ENSG00000138180.15	CEP55 
ENSG00000138182.14	KIF20B 
ENSG00000138185.19	ENTPD1 
ENSG00000138190.16	EXOC6 
ENSG00000138193.15	PLCE1 
ENSG00000138207.13	RBP4 
ENSG00000138231.12	DBR1 
ENSG00000138246.15	DNAJC13 
ENSG00000138271.5	GPR87 
ENSG00000138279.15	ANXA7 
ENSG00000138286.14	FAM149B1 
ENSG00000138303.17	ASCC1 
ENSG00000138308.5	PLA2G12B 
ENSG00000138311.15	ZNF365 
ENSG00000138315.12	OIT3 
ENSG00000138316.10	ADAMTS14 
ENSG00000138326.19	RPS24 
ENSG00000138336.8	TET1 
ENSG00000138346.14	DNA2 
ENSG00000138347.15	MYPN 
ENSG00000138356.13	AOX1 
ENSG00000138363.14	ATIC 
ENSG00000138375.12	SMARCAL1 
ENSG00000138376.10	BARD1 
ENSG00000138378.18	STAT4 
ENSG00000138379.4	MSTN 
ENSG00000138380.17	CARF 
ENSG00000138381.9	ASNSD1 
ENSG00000138382.14	METTL5 
ENSG00000138385.15	SSB 
ENSG00000138386.16	NAB1 
ENSG00000138395.14	CDK15 
ENSG00000138398.15	PPIG 
ENSG00000138399.17	FASTKD1 
ENSG00000138400.12	MDH1B 
ENSG00000138411.11	HECW2 
ENSG00000138413.13	IDH1 
ENSG00000138430.15	OLA1 
ENSG00000138433.15	CIR1 
ENSG00000138434.16	SSFA2 
ENSG00000138435.15	CHRNA1 
ENSG00000138439.11	FAM117B 
ENSG00000138442.9	WDR12 
ENSG00000138443.15	ABI2 
ENSG00000138448.11	ITGAV 
ENSG00000138449.10	SLC40A1 
ENSG00000138459.8	SLC35A5 
ENSG00000138463.8	DIRC2 
ENSG00000138468.15	SENP7 
ENSG00000138472.10	GUCA1C 
ENSG00000138483.2	CCDC54 
ENSG00000138495.6	COX17 
ENSG00000138496.16	PARP9 
ENSG00000138587.5	MNS1 
ENSG00000138592.13	USP8 
ENSG00000138593.8	SECISBP2L 
ENSG00000138594.13	TMOD3 
ENSG00000138600.9	SPPL2A 
ENSG00000138604.9	GLCE 
ENSG00000138606.19	SHF 
ENSG00000138613.13	APH1B 
ENSG00000138614.14	INTS14 
ENSG00000138615.5	CILP 
ENSG00000138617.14	PARP16 
ENSG00000138621.11	PPCDC 
ENSG00000138622.3	HCN4 
ENSG00000138623.10	SEMA7A 
ENSG00000138629.15	UBL7 
ENSG00000138639.17	ARHGAP24 
ENSG00000138640.14	FAM13A 
ENSG00000138641.16	HERC3 
ENSG00000138642.14	HERC6 
ENSG00000138646.8	HERC5 
ENSG00000138650.8	PCDH10 
ENSG00000138653.9	NDST4 
ENSG00000138658.15	ZGRF1 
ENSG00000138660.11	AP1AR 
ENSG00000138663.8	COPS4 
ENSG00000138668.18	HNRNPD 
ENSG00000138669.9	PRKG2 
ENSG00000138670.17	RASGEF1B 
ENSG00000138674.16	SEC31A 
ENSG00000138675.16	FGF5 
ENSG00000138678.10	GPAT3 
ENSG00000138684.7	IL21 
ENSG00000138685.14	FGF2 
ENSG00000138686.9	BBS7 
ENSG00000138688.15	KIAA1109 
ENSG00000138696.10	BMPR1B 
ENSG00000138698.14	RAP1GDS1 
ENSG00000138709.17	LARP1B 
ENSG00000138722.9	MMRN1 
ENSG00000138735.15	PDE5A 
ENSG00000138738.10	PRDM5 
ENSG00000138741.10	TRPC3 
ENSG00000138744.14	NAAA 
ENSG00000138750.14	NUP54 
ENSG00000138755.5	CXCL9 
ENSG00000138756.17	BMP2K 
ENSG00000138757.14	G3BP2 
ENSG00000138758.11	11-Sep
ENSG00000138759.18	FRAS1 
ENSG00000138760.9	SCARB2 
ENSG00000138764.14	CCNG2 
ENSG00000138767.12	CNOT6L 
ENSG00000138768.14	USO1 
ENSG00000138769.10	CDKL2 
ENSG00000138771.15	SHROOM3 
ENSG00000138772.12	ANXA3 
ENSG00000138777.19	PPA2 
ENSG00000138778.11	CENPE 
ENSG00000138780.14	GSTCD 
ENSG00000138785.14	INTS12 
ENSG00000138792.9	ENPEP 
ENSG00000138794.9	CASP6 
ENSG00000138795.9	LEF1 
ENSG00000138796.16	HADH 
ENSG00000138798.11	EGF 
ENSG00000138801.8	PAPSS1 
ENSG00000138802.11	SEC24B 
ENSG00000138813.9	C4orf17 
ENSG00000138814.16	PPP3CA 
ENSG00000138821.12	SLC39A8 
ENSG00000138823.13	MTTP 
ENSG00000138829.11	FBN2 
ENSG00000138834.12	MAPK8IP3 
ENSG00000138835.22	RGS3 
ENSG00000138867.16	GUCD1 
ENSG00000138892.11	TTLL8 
ENSG00000138942.15	RNF185 
ENSG00000138944.7	KIAA1644 
ENSG00000138964.16	PARVG 
ENSG00000139044.10	B4GALNT3 
ENSG00000139053.2	PDE6H 
ENSG00000139055.6	ERP27 
ENSG00000139083.10	ETV6 
ENSG00000139112.10	GABARAPL1 
ENSG00000139116.18	KIF21A 
ENSG00000139117.13	CPNE8 
ENSG00000139131.12	YARS2 
ENSG00000139132.14	FGD4 
ENSG00000139133.6	ALG10 
ENSG00000139144.9	PIK3C2G 
ENSG00000139146.13	FAM60A 
ENSG00000139151.14	PLCZ1 
ENSG00000139154.14	AEBP2 
ENSG00000139155.8	SLCO1C1 
ENSG00000139160.13	C12orf72 
ENSG00000139163.15	ETNK1 
ENSG00000139168.7	ZCRB1 
ENSG00000139173.9	TMEM117 
ENSG00000139174.11	PRICKLE1 
ENSG00000139178.10	C1RL 
ENSG00000139180.10	NDUFA9 
ENSG00000139182.13	CLSTN3 
ENSG00000139187.9	KLRG1 
ENSG00000139190.16	VAMP1 
ENSG00000139192.11	TAPBPL 
ENSG00000139193.3	CD27 
ENSG00000139194.7	RBP5 
ENSG00000139197.10	PEX5 
ENSG00000139200.13	PIANP 
ENSG00000139209.15	SLC38A4 
ENSG00000139211.6	AMIGO2 
ENSG00000139218.17	SCAF11 
ENSG00000139219.18	COL2A1 
ENSG00000139220.16	PPFIA2 
ENSG00000139223.2	ANP32D 
ENSG00000139233.6	LLPH 
ENSG00000139239.7	RPL14P1 
ENSG00000139263.11	LRIG3 
ENSG00000139266.5	9-Mar
ENSG00000139269.2	INHBE 
ENSG00000139278.9	GLIPR1 
ENSG00000139287.12	TPH2 
ENSG00000139289.13	PHLDA1 
ENSG00000139291.13	TMEM19 
ENSG00000139292.12	LGR5 
ENSG00000139304.13	PTPRQ 
ENSG00000139318.7	DUSP6 
ENSG00000139323.13	POC1B 
ENSG00000139324.11	TMTC3 
ENSG00000139329.4	LUM 
ENSG00000139330.5	KERA 
ENSG00000139343.10	SNRPF 
ENSG00000139344.7	AMDHD1 
ENSG00000139350.11	NEDD1 
ENSG00000139351.14	SYCP3 
ENSG00000139352.3	ASCL1 
ENSG00000139354.10	GAS2L3 
ENSG00000139364.10	TMEM132B 
ENSG00000139370.11	SLC15A4 
ENSG00000139372.14	TDG 
ENSG00000139405.15	RITA1 
ENSG00000139410.14	SDSL 
ENSG00000139428.11	MMAB 
ENSG00000139433.9	GLTP 
ENSG00000139436.20	GIT2 
ENSG00000139437.17	TCHP 
ENSG00000139438.5	FAM222A 
ENSG00000139445.17	FOXN4 
ENSG00000139496.15	NUP58 
ENSG00000139505.11	MTMR6 
ENSG00000139508.14	SLC46A3 
ENSG00000139514.12	SLC7A1 
ENSG00000139515.5	PDX1 
ENSG00000139517.7	LNX2 
ENSG00000139531.12	SUOX 
ENSG00000139537.10	CCDC65 
ENSG00000139540.11	SLC39A5 
ENSG00000139546.10	TARBP2 
ENSG00000139547.7	RDH16 
ENSG00000139549.2	DHH 
ENSG00000139567.12	ACVRL1 
ENSG00000139572.3	GPR84 
ENSG00000139574.8	NPFF 
ENSG00000139579.12	NABP2 
ENSG00000139597.17	N4BP2L1 
ENSG00000139610.1	CELA1 
ENSG00000139613.11	SMARCC2 
ENSG00000139618.14	BRCA2 
ENSG00000139620.12	KANSL2 
ENSG00000139624.12	CERS5 
ENSG00000139625.12	MAP3K12 
ENSG00000139626.15	ITGB7 
ENSG00000139629.15	GALNT6 
ENSG00000139631.18	CSAD 
ENSG00000139636.15	LMBR1L 
ENSG00000139637.13	C12orf10 
ENSG00000139641.12	ESYT1 
ENSG00000139644.12	TMBIM6 
ENSG00000139645.9	ANKRD52 
ENSG00000139648.6	KRT71 
ENSG00000139651.10	ZNF740 
ENSG00000139656.6	SMIM2 
ENSG00000139668.8	WDFY2 
ENSG00000139675.11	HNRNPA1L2 
ENSG00000139679.15	LPAR6 
ENSG00000139684.13	ESD 
ENSG00000139687.14	RB1 
ENSG00000139697.13	SBNO1 
ENSG00000139714.12	MORN3 
ENSG00000139718.10	SETD1B 
ENSG00000139719.10	VPS33A 
ENSG00000139722.6	VPS37B 
ENSG00000139725.7	RHOF 
ENSG00000139726.10	DENR 
ENSG00000139734.17	DIAPH3 
ENSG00000139737.21	SLAIN1 
ENSG00000139746.15	RBM26 
ENSG00000139767.9	SRRM4 
ENSG00000139780.7	METTL21C 
ENSG00000139793.18	MBNL2 
ENSG00000139797.7	RNF113B 
ENSG00000139800.8	ZIC5 
ENSG00000139826.5	ABHD13 
ENSG00000139832.4	RAB20 
ENSG00000139835.13	GRTP1 
ENSG00000139842.14	CUL4A 
ENSG00000139865.16	TTC6 
ENSG00000139874.5	SSTR1 
ENSG00000139880.19	CDH24 
ENSG00000139890.9	REM2 
ENSG00000139899.10	CBLN3 
ENSG00000139908.14	TSSK4 
ENSG00000139910.19	NOVA1 
ENSG00000139914.6	FITM1 
ENSG00000139915.19	MDGA2 
ENSG00000139921.12	TMX1 
ENSG00000139926.15	FRMD6 
ENSG00000139946.9	PELI2 
ENSG00000139970.16	RTN1 
ENSG00000139971.15	C14orf37 
ENSG00000139973.16	SYT16 
ENSG00000139974.15	SLC38A6 
ENSG00000139977.13	NAA30 
ENSG00000139985.6	ADAM21 
ENSG00000139988.9	RDH12 
ENSG00000139990.17	DCAF5 
ENSG00000139998.15	RAB15 
ENSG00000140006.11	WDR89 
ENSG00000140009.18	ESR2 
ENSG00000140015.19	KCNH5 
ENSG00000140022.10	STON2 
ENSG00000140025.15	EFCAB11 
ENSG00000140030.5	GPR65 
ENSG00000140043.11	PTGR2 
ENSG00000140044.12	JDP2 
ENSG00000140057.8	AK7 
ENSG00000140067.6	FAM181A 
ENSG00000140090.17	SLC24A4 
ENSG00000140092.14	FBLN5 
ENSG00000140093.9	SERPINA10 
ENSG00000140104.13	C14orf79 
ENSG00000140105.17	WARS 
ENSG00000140107.10	SLC25A47 
ENSG00000140153.17	WDR20 
ENSG00000140157.14	NIPA2 
ENSG00000140199.11	SLC12A6 
ENSG00000140254.12	DUOXA1 
ENSG00000140259.6	MFAP1 
ENSG00000140262.17	TCF12 
ENSG00000140263.13	SORD 
ENSG00000140264.19	SERF2 
ENSG00000140265.12	ZSCAN29 
ENSG00000140274.13	DUOXA2 
ENSG00000140279.12	DUOX2 
ENSG00000140280.13	LYSMD2 
ENSG00000140284.10	SLC27A2 
ENSG00000140285.9	FGF7 
ENSG00000140287.10	HDC 
ENSG00000140297.12	GCNT3 
ENSG00000140299.11	BNIP2 
ENSG00000140307.10	GTF2A2 
ENSG00000140319.10	SRP14 
ENSG00000140320.11	BAHD1 
ENSG00000140323.5	DISP2 
ENSG00000140326.13	CDAN1 
ENSG00000140332.15	TLE3 
ENSG00000140350.15	ANP32A 
ENSG00000140365.15	COMMD4 
ENSG00000140367.11	UBE2Q2 
ENSG00000140368.12	PSTPIP1 
ENSG00000140374.15	ETFA 
ENSG00000140379.7	BCL2A1 
ENSG00000140382.14	HMG20A 
ENSG00000140386.12	SCAPER 
ENSG00000140391.14	TSPAN3 
ENSG00000140395.8	WDR61 
ENSG00000140396.12	NCOA2 
ENSG00000140398.13	NEIL1 
ENSG00000140400.16	MAN2C1 
ENSG00000140403.12	DNAJA4 
ENSG00000140406.3	MESDC1 
ENSG00000140416.20	TPM1 
ENSG00000140443.13	IGF1R 
ENSG00000140450.8	ARRDC4 
ENSG00000140451.12	PIF1 
ENSG00000140455.16	USP3 
ENSG00000140459.17	CYP11A1 
ENSG00000140463.13	BBS4 
ENSG00000140464.19	PML 
ENSG00000140465.13	CYP1A1 
ENSG00000140470.13	ADAMTS17 
ENSG00000140471.16	LINS1 
ENSG00000140474.12	ULK3 
ENSG00000140478.15	GOLGA6D 
ENSG00000140479.16	PCSK6 
ENSG00000140481.14	CCDC33 
ENSG00000140488.15	CELF6 
ENSG00000140497.16	SCAMP2 
ENSG00000140505.6	CYP1A2 
ENSG00000140506.16	LMAN1L 
ENSG00000140511.11	HAPLN3 
ENSG00000140519.12	RHCG 
ENSG00000140521.12	POLG 
ENSG00000140522.11	RLBP1 
ENSG00000140525.17	FANCI 
ENSG00000140526.17	ABHD2 
ENSG00000140527.14	WDR93 
ENSG00000140534.13	TICRR 
ENSG00000140538.16	NTRK3 
ENSG00000140543.14	DET1 
ENSG00000140545.14	MFGE8 
ENSG00000140548.9	ZNF710 
ENSG00000140553.17	UNC45A 
ENSG00000140557.11	ST8SIA2 
ENSG00000140563.14	MCTP2 
ENSG00000140564.11	FURIN 
ENSG00000140575.12	IQGAP1 
ENSG00000140577.15	CRTC3 
ENSG00000140598.13	EFL1 
ENSG00000140600.16	SH3GL3 
ENSG00000140612.13	SEC11A 
ENSG00000140623.13	12-Sep
ENSG00000140632.16	GLYR1 
ENSG00000140650.11	PMM2 
ENSG00000140675.12	SLC5A2 
ENSG00000140678.16	ITGAX 
ENSG00000140682.18	TGFB1I1 
ENSG00000140688.16	C16orf58 
ENSG00000140691.16	ARMC5 
ENSG00000140694.16	PARN 
ENSG00000140718.20	FTO 
ENSG00000140740.10	UQCRC2 
ENSG00000140743.7	CDR2 
ENSG00000140749.8	IGSF6 
ENSG00000140750.16	ARHGAP17 
ENSG00000140795.12	MYLK3 
ENSG00000140798.15	ABCC12 
ENSG00000140807.6	NKD1 
ENSG00000140829.11	DHX38 
ENSG00000140830.8	TXNL4B 
ENSG00000140832.9	MARVELD3 
ENSG00000140835.9	CHST4 
ENSG00000140836.16	ZFHX3 
ENSG00000140839.11	CLEC18B 
ENSG00000140848.16	CPNE2 
ENSG00000140853.15	NLRC5 
ENSG00000140854.12	KATNB1 
ENSG00000140859.15	KIFC3 
ENSG00000140873.15	ADAMTS18 
ENSG00000140876.11	NUDT7 
ENSG00000140905.10	GCSH 
ENSG00000140931.19	CMTM3 
ENSG00000140932.9	CMTM2 
ENSG00000140937.13	CDH11 
ENSG00000140939.14	NOL3 
ENSG00000140941.12	MAP1LC3B 
ENSG00000140943.16	MBTPS1 
ENSG00000140945.16	CDH13 
ENSG00000140948.11	ZCCHC14 
ENSG00000140950.15	TLDC1 
ENSG00000140955.10	ADAD2 
ENSG00000140961.12	OSGIN1 
ENSG00000140968.10	IRF8 
ENSG00000140983.13	RHOT2 
ENSG00000140986.7	RPL3L 
ENSG00000140987.19	ZSCAN32 
ENSG00000140988.15	RPS2 
ENSG00000140990.14	NDUFB10 
ENSG00000140992.18	PDPK1 
ENSG00000140993.10	TIGD7 
ENSG00000140995.16	DEF8 
ENSG00000141002.19	TCF25 
ENSG00000141012.12	GALNS 
ENSG00000141013.16	GAS8 
ENSG00000141026.5	MED9 
ENSG00000141027.20	NCOR1 
ENSG00000141028.6	CDRT15P1 
ENSG00000141030.12	COPS3 
ENSG00000141034.9	GID4 
ENSG00000141040.14	ZNF287 
ENSG00000141052.17	MYOCD 
ENSG00000141068.14	KSR1 
ENSG00000141076.17	UTP4 
ENSG00000141084.10	RANBP10 
ENSG00000141086.17	CTRL 
ENSG00000141096.4	DPEP3 
ENSG00000141098.12	GFOD2 
ENSG00000141101.12	NOB1 
ENSG00000141127.14	PRPSAP2 
ENSG00000141161.11	UNC45B 
ENSG00000141179.13	PCTP 
ENSG00000141194.6	OR4D1 
ENSG00000141198.15	TOM1L1 
ENSG00000141200.7	KIF2B 
ENSG00000141219.15	C17orf80 
ENSG00000141232.4	TOB1 
ENSG00000141252.19	VPS53 
ENSG00000141255.12	SPATA22 
ENSG00000141258.12	SGSM2 
ENSG00000141279.15	NPEPPS 
ENSG00000141293.15	SKAP1 
ENSG00000141294.9	LRRC46 
ENSG00000141295.13	SCRN2 
ENSG00000141298.17	SSH2 
ENSG00000141314.12	RHBDL3 
ENSG00000141316.12	SPACA3 
ENSG00000141337.12	ARSG 
ENSG00000141338.13	ABCA8 
ENSG00000141349.8	G6PC3 
ENSG00000141367.11	CLTC 
ENSG00000141371.12	C17orf64 
ENSG00000141376.22	BCAS3 
ENSG00000141378.14	PTRH2 
ENSG00000141380.13	SS18 
ENSG00000141384.12	TAF4B 
ENSG00000141385.9	AFG3L2 
ENSG00000141391.13	PRELID3A 
ENSG00000141401.11	IMPA2 
ENSG00000141404.15	GNAL 
ENSG00000141424.12	SLC39A6 
ENSG00000141425.17	RPRD1A 
ENSG00000141428.16	C18orf21 
ENSG00000141429.13	GALNT1 
ENSG00000141431.11	ASXL3 
ENSG00000141433.12	ADCYAP1 
ENSG00000141434.11	MEP1B 
ENSG00000141437.8	SLC25A52 
ENSG00000141441.15	GAREM1 
ENSG00000141446.10	ESCO1 
ENSG00000141447.17	OSBPL1A 
ENSG00000141448.8	GATA6 
ENSG00000141449.14	GREB1L 
ENSG00000141452.9	C18orf8 
ENSG00000141456.14	PELP1 
ENSG00000141458.12	NPC1 
ENSG00000141469.17	SLC14A1 
ENSG00000141480.17	ARRB2 
ENSG00000141485.16	SLC13A5 
ENSG00000141497.13	ZMYND15 
ENSG00000141499.16	WRAP53 
ENSG00000141503.15	MINK1 
ENSG00000141504.11	SAT2 
ENSG00000141505.11	ASGR1 
ENSG00000141506.13	PIK3R5 
ENSG00000141510.16	TP53 
ENSG00000141519.14	CCDC40 
ENSG00000141522.11	ARHGDIA 
ENSG00000141524.15	TMC6 
ENSG00000141526.16	SLC16A3 
ENSG00000141527.16	CARD14 
ENSG00000141540.10	TTYH2 
ENSG00000141542.10	RAB40B 
ENSG00000141543.9	EIF4A3 
ENSG00000141551.14	CSNK1D 
ENSG00000141552.17	ANAPC11 
ENSG00000141556.20	TBCD 
ENSG00000141560.14	FN3KRP 
ENSG00000141562.17	NARF 
ENSG00000141564.13	RPTOR 
ENSG00000141568.20	FOXK2 
ENSG00000141569.10	TRIM65 
ENSG00000141570.10	CBX8 
ENSG00000141574.7	SECTM1 
ENSG00000141576.14	RNF157 
ENSG00000141577.13	CEP131 
ENSG00000141579.6	ZNF750 
ENSG00000141580.15	WDR45B 
ENSG00000141582.14	CBX4 
ENSG00000141622.13	RNF165 
ENSG00000141627.13	DYM 
ENSG00000141639.11	MAPK4 
ENSG00000141642.8	ELAC1 
ENSG00000141644.17	MBD1 
ENSG00000141646.13	SMAD4 
ENSG00000141655.16	TNFRSF11A 
ENSG00000141664.9	ZCCHC2 
ENSG00000141665.11	FBXO15 
ENSG00000141668.9	CBLN2 
ENSG00000141682.11	PMAIP1 
ENSG00000141696.12	P3H4 
ENSG00000141698.16	NT5C3B 
ENSG00000141699.10	FAM134C 
ENSG00000141736.13	ERBB2 
ENSG00000141738.13	GRB7 
ENSG00000141741.11	MIEN1 
ENSG00000141744.3	PNMT 
ENSG00000141748.12	ARL5C 
ENSG00000141750.6	STAC2 
ENSG00000141753.6	IGFBP4 
ENSG00000141756.18	FKBP10 
ENSG00000141759.14	TXNL4A 
ENSG00000141837.19	CACNA1A 
ENSG00000141854.9	CTB-55O6.8 
ENSG00000141858.11	SAMD1 
ENSG00000141867.17	BRD4 
ENSG00000141873.10	SLC39A3 
ENSG00000141905.18	NFIC 
ENSG00000141933.9	TPGS1 
ENSG00000141934.9	PLPP2 
ENSG00000141946.1	ZIM3 
ENSG00000141956.13	PRDM15 
ENSG00000141959.16	PFKL 
ENSG00000141965.4	FEM1A 
ENSG00000141968.7	VAV1 
ENSG00000141971.12	MVB12A 
ENSG00000141977.9	CIB3 
ENSG00000141979.4	CTD-3222D19.2 
ENSG00000141985.9	SH3GL1 
ENSG00000141994.15	DUS3L 
ENSG00000142002.17	DPP9 
ENSG00000142025.15	DMRTC2 
ENSG00000142039.3	CCDC97 
ENSG00000142046.14	TMEM91 
ENSG00000142065.13	ZFP14 
ENSG00000142082.14	SIRT3 
ENSG00000142089.15	IFITM3 
ENSG00000142102.15	ATHL1 
ENSG00000142149.8	HUNK 
ENSG00000142156.14	COL6A1 
ENSG00000142163.8	OR1E3 
ENSG00000142166.12	IFNAR1 
ENSG00000142168.14	SOD1 
ENSG00000142173.14	COL6A2 
ENSG00000142178.8	SIK1 
ENSG00000142182.8	DNMT3L 
ENSG00000142185.16	TRPM2 
ENSG00000142186.16	SCYL1 
ENSG00000142188.16	TMEM50B 
ENSG00000142192.20	APP 
ENSG00000142197.12	DOPEY2 
ENSG00000142207.6	URB1 
ENSG00000142208.15	AKT1 
ENSG00000142224.15	IL19 
ENSG00000142227.10	EMP3 
ENSG00000142230.11	SAE1 
ENSG00000142233.11	NTN5 
ENSG00000142235.8	LMTK3 
ENSG00000142252.10	GEMIN7 
ENSG00000142273.11	CBLC 
ENSG00000142279.12	WTIP 
ENSG00000142303.13	ADAMTS10 
ENSG00000142319.17	SLC6A3 
ENSG00000142327.12	RNPEPL1 
ENSG00000142330.19	CAPN10 
ENSG00000142347.17	MYO1F 
ENSG00000142396.10	ERVK3-1 
ENSG00000142405.21	NLRP12 
ENSG00000142408.4	CACNG8 
ENSG00000142409.5	ZNF787 
ENSG00000142444.6	C19orf52 
ENSG00000142449.12	FBN3 
ENSG00000142453.11	CARM1 
ENSG00000142459.8	EVI5L 
ENSG00000142484.6	TM4SF5 
ENSG00000142494.13	SLC47A1 
ENSG00000142507.9	PSMB6 
ENSG00000142511.4	GPR32 
ENSG00000142512.14	SIGLEC10 
ENSG00000142513.5	ACPT 
ENSG00000142515.14	KLK3 
ENSG00000142528.15	ZNF473 
ENSG00000142530.10	FAM71E1 
ENSG00000142534.6	RPS11 
ENSG00000142538.1	PTH2 
ENSG00000142539.9	CTD-2545M3.6 
ENSG00000142541.16	RPL13A 
ENSG00000142544.6	CTU1 
ENSG00000142546.13	NOSIP 
ENSG00000142549.9	IGLON5 
ENSG00000142552.7	RCN3 
ENSG00000142556.18	ZNF614 
ENSG00000142583.17	SLC2A5 
ENSG00000142599.17	RERE 
ENSG00000142606.15	MMEL1 
ENSG00000142609.18	CFAP74 
ENSG00000142611.16	PRDM16 
ENSG00000142615.7	CELA2A 
ENSG00000142619.4	PADI3 
ENSG00000142621.19	FHAD1 
ENSG00000142623.9	PADI1 
ENSG00000142627.12	EPHA2 
ENSG00000142632.16	ARHGEF19 
ENSG00000142634.12	EFHD2 
ENSG00000142655.12	PEX14 
ENSG00000142657.20	PGD 
ENSG00000142661.18	MYOM3 
ENSG00000142669.14	SH3BGRL3 
ENSG00000142675.17	CNKSR1 
ENSG00000142676.13	RPL11 
ENSG00000142677.3	IL22RA1 
ENSG00000142684.8	ZNF593 
ENSG00000142686.7	C1orf216 
ENSG00000142687.17	KIAA0319L 
ENSG00000142694.6	EVA1B 
ENSG00000142698.14	C1orf94 
ENSG00000142700.11	DMRTA2 
ENSG00000142731.10	PLK4 
ENSG00000142733.14	MAP3K6 
ENSG00000142748.12	FCN3 
ENSG00000142751.14	GPN2 
ENSG00000142765.17	SYTL1 
ENSG00000142784.15	WDTC1 
ENSG00000142789.19	CELA3A 
ENSG00000142794.18	NBPF3 
ENSG00000142798.18	HSPG2 
ENSG00000142856.16	ITGB3BP 
ENSG00000142864.14	SERBP1 
ENSG00000142867.12	BCL10 
ENSG00000142871.16	CYR61 
ENSG00000142875.19	PRKACB 
ENSG00000142892.14	PIGK 
ENSG00000142910.15	TINAGL1 
ENSG00000142920.16	AZIN2 
ENSG00000142937.11	RPS8 
ENSG00000142945.12	KIF2C 
ENSG00000142949.16	PTPRF 
ENSG00000142959.4	BEST4 
ENSG00000142961.14	MOB3C 
ENSG00000142973.13	CYP4B1 
ENSG00000143001.4	TMEM61 
ENSG00000143006.7	DMRTB1 
ENSG00000143013.12	LMO4 
ENSG00000143028.8	SYPL2 
ENSG00000143032.7	BARHL2 
ENSG00000143033.17	MTF2 
ENSG00000143036.16	SLC44A3 
ENSG00000143061.17	IGSF3 
ENSG00000143067.4	ZNF697 
ENSG00000143079.14	CTTNBP2NL 
ENSG00000143093.14	STRIP1 
ENSG00000143105.7	KCNA10 
ENSG00000143106.12	PSMA5 
ENSG00000143107.8	FNDC7 
ENSG00000143110.11	C1orf162 
ENSG00000143119.12	CD53 
ENSG00000143125.5	PROK1 
ENSG00000143126.7	CELSR2 
ENSG00000143127.12	ITGA10 
ENSG00000143147.14	GPR161 
ENSG00000143149.12	ALDH9A1 
ENSG00000143153.12	ATP1B1 
ENSG00000143155.12	TIPRL 
ENSG00000143156.13	NME7 
ENSG00000143157.11	POGK 
ENSG00000143158.10	MPC2 
ENSG00000143162.7	CREG1 
ENSG00000143164.15	DCAF6 
ENSG00000143167.11	GPA33 
ENSG00000143171.12	RXRG 
ENSG00000143178.12	TBX19 
ENSG00000143179.15	UCK2 
ENSG00000143183.16	TMCO1 
ENSG00000143184.4	XCL1 
ENSG00000143185.3	XCL2 
ENSG00000143190.21	POU2F1 
ENSG00000143194.12	MAEL 
ENSG00000143195.12	ILDR2 
ENSG00000143196.4	DPT 
ENSG00000143198.12	MGST3 
ENSG00000143199.17	ADCY10 
ENSG00000143207.19	RFWD2 
ENSG00000143217.8	NECTIN4 
ENSG00000143222.11	UFC1 
ENSG00000143224.17	PPOX 
ENSG00000143226.13	FCGR2A 
ENSG00000143228.12	NUF2 
ENSG00000143248.12	RGS5 
ENSG00000143252.14	SDHC 
ENSG00000143256.4	PFDN2 
ENSG00000143257.11	NR1I3 
ENSG00000143258.15	USP21 
ENSG00000143278.3	F13B 
ENSG00000143294.14	PRCC 
ENSG00000143297.18	FCRL5 
ENSG00000143303.11	RRNAD1 
ENSG00000143314.12	MRPL24 
ENSG00000143315.7	PIGM 
ENSG00000143318.12	CASQ1 
ENSG00000143319.16	ISG20L2 
ENSG00000143320.8	CRABP2 
ENSG00000143321.18	HDGF 
ENSG00000143322.19	ABL2 
ENSG00000143324.13	XPR1 
ENSG00000143333.6	RGS16 
ENSG00000143337.18	TOR1AIP1 
ENSG00000143340.6	FAM163A 
ENSG00000143341.11	HMCN1 
ENSG00000143344.15	RGL1 
ENSG00000143353.11	LYPLAL1 
ENSG00000143355.15	LHX9 
ENSG00000143363.15	PRUNE 
ENSG00000143365.17	RORC 
ENSG00000143367.15	TUFT1 
ENSG00000143368.9	SF3B4 
ENSG00000143369.14	ECM1 
ENSG00000143373.17	ZNF687 
ENSG00000143374.16	TARS2 
ENSG00000143375.14	CGN 
ENSG00000143376.13	SNX27 
ENSG00000143379.12	SETDB1 
ENSG00000143382.14	ADAMTSL4 
ENSG00000143384.12	MCL1 
ENSG00000143387.12	CTSK 
ENSG00000143390.17	RFX5 
ENSG00000143393.16	PI4KB 
ENSG00000143398.19	PIP5K1A 
ENSG00000143401.14	ANP32E 
ENSG00000143409.15	FAM63A 
ENSG00000143412.9	ANXA9 
ENSG00000143416.20	SELENBP1 
ENSG00000143418.19	CERS2 
ENSG00000143420.18	ENSA 
ENSG00000143429.10	AC027612.6 
ENSG00000143434.15	SEMA6C 
ENSG00000143436.10	MRPL9 
ENSG00000143437.20	ARNT 
ENSG00000143442.21	POGZ 
ENSG00000143443.9	C1orf56 
ENSG00000143450.16	OAZ3 
ENSG00000143452.15	HORMAD1 
ENSG00000143457.10	GOLPH3L 
ENSG00000143458.11	GABPB2 
ENSG00000143469.18	SYT14 
ENSG00000143473.12	KCNH1 
ENSG00000143476.17	DTL 
ENSG00000143479.15	DYRK3 
ENSG00000143486.15	EIF2D 
ENSG00000143493.12	INTS7 
ENSG00000143494.15	VASH2 
ENSG00000143498.17	TAF1A 
ENSG00000143499.13	SMYD2 
ENSG00000143502.14	SUSD4 
ENSG00000143507.17	DUSP10 
ENSG00000143512.12	HHIPL2 
ENSG00000143514.16	TP53BP2 
ENSG00000143515.16	ATP8B2 
ENSG00000143520.6	FLG2 
ENSG00000143536.7	CRNN 
ENSG00000143537.13	ADAM15 
ENSG00000143543.14	JTB 
ENSG00000143545.8	RAB13 
ENSG00000143546.9	S100A8 
ENSG00000143549.19	TPM3 
ENSG00000143552.9	NUP210L 
ENSG00000143553.10	SNAPIN 
ENSG00000143554.13	SLC27A3 
ENSG00000143556.8	S100A7 
ENSG00000143569.18	UBAP2L 
ENSG00000143570.17	SLC39A1 
ENSG00000143575.14	HAX1 
ENSG00000143578.15	CREB3L4 
ENSG00000143590.13	EFNA3 
ENSG00000143595.12	AQP10 
ENSG00000143603.18	KCNN3 
ENSG00000143612.19	C1orf43 
ENSG00000143614.9	GATAD2B 
ENSG00000143621.16	ILF2 
ENSG00000143622.10	RIT1 
ENSG00000143624.13	INTS3 
ENSG00000143627.18	PKLR 
ENSG00000143630.9	HCN3 
ENSG00000143631.10	FLG 
ENSG00000143632.14	ACTA1 
ENSG00000143633.12	C1orf131 
ENSG00000143641.9	GALNT2 
ENSG00000143643.12	TTC13 
ENSG00000143653.9	SCCPDH 
ENSG00000143669.13	LYST 
ENSG00000143674.10	RP5-862P8.2 
ENSG00000143702.15	CEP170 
ENSG00000143727.15	ACP1 
ENSG00000143740.14	SNAP47 
ENSG00000143742.12	SRP9 
ENSG00000143748.17	NVL 
ENSG00000143751.9	SDE2 
ENSG00000143753.12	DEGS1 
ENSG00000143756.11	FBXO28 
ENSG00000143761.15	ARF1 
ENSG00000143768.12	LEFTY2 
ENSG00000143771.11	CNIH4 
ENSG00000143772.9	ITPKB 
ENSG00000143774.16	GUK1 
ENSG00000143776.18	CDC42BPA 
ENSG00000143786.7	CNIH3 
ENSG00000143793.12	C1orf35 
ENSG00000143797.11	MBOAT2 
ENSG00000143799.12	PARP1 
ENSG00000143801.16	PSEN2 
ENSG00000143811.18	PYCR2 
ENSG00000143815.14	LBR 
ENSG00000143816.7	WNT9A 
ENSG00000143819.12	EPHX1 
ENSG00000143839.14	REN 
ENSG00000143842.14	SOX13 
ENSG00000143845.14	ETNK2 
ENSG00000143847.15	PPFIA4 
ENSG00000143850.14	PLEKHA6 
ENSG00000143851.15	PTPN7 
ENSG00000143858.11	SYT2 
ENSG00000143862.7	ARL8A 
ENSG00000143867.6	OSR1 
ENSG00000143869.6	GDF7 
ENSG00000143870.12	PDIA6 
ENSG00000143878.9	RHOB 
ENSG00000143882.10	ATP6V1C2 
ENSG00000143889.15	HNRNPLL 
ENSG00000143891.16	GALM 
ENSG00000143919.14	CAMKMT 
ENSG00000143921.7	ABCG8 
ENSG00000143924.18	EML4 
ENSG00000143933.16	CALM2 
ENSG00000143942.4	CHAC2 
ENSG00000143947.13	RPS27A 
ENSG00000143951.15	WDPCP 
ENSG00000143952.19	VPS54 
ENSG00000143954.12	REG3G 
ENSG00000143970.16	ASXL2 
ENSG00000143971.8	ETAA1 
ENSG00000143977.13	SNRPG 
ENSG00000143994.13	ABHD1 
ENSG00000143995.19	MEIS1 
ENSG00000144010.9	TRIM43B 
ENSG00000144015.4	TRIM43 
ENSG00000144021.2	CIAO1 
ENSG00000144026.11	ZNF514 
ENSG00000144028.14	SNRNP200 
ENSG00000144029.11	MRPS5 
ENSG00000144031.11	ANKRD53 
ENSG00000144034.14	TPRKB 
ENSG00000144035.3	NAT8 
ENSG00000144036.15	EXOC6B 
ENSG00000144040.12	SFXN5 
ENSG00000144043.11	TEX261 
ENSG00000144045.13	DQX1 
ENSG00000144048.10	DUSP11 
ENSG00000144057.15	ST6GAL2 
ENSG00000144061.12	NPHP1 
ENSG00000144063.3	MALL 
ENSG00000144115.16	THNSL2 
ENSG00000144118.13	RALB 
ENSG00000144119.3	C1QL2 
ENSG00000144120.12	TMEM177 
ENSG00000144130.11	NT5DC4 
ENSG00000144134.18	RABL2A 
ENSG00000144136.10	SLC20A1 
ENSG00000144152.12	FBLN7 
ENSG00000144158.4	RP11-395L14.17 
ENSG00000144161.12	ZC3H8 
ENSG00000144182.16	LIPT1 
ENSG00000144188.9	AC018892.4 
ENSG00000144191.11	CNGA3 
ENSG00000144199.11	FAHD2B 
ENSG00000144214.9	LYG1 
ENSG00000144218.18	AFF3 
ENSG00000144224.16	UBXN4 
ENSG00000144227.4	NXPH2 
ENSG00000144228.8	SPOPL 
ENSG00000144229.11	THSD7B 
ENSG00000144230.16	GPR17 
ENSG00000144231.10	POLR2D 
ENSG00000144233.9	AMMECR1L 
ENSG00000144278.14	GALNT13 
ENSG00000144283.21	PKP4 
ENSG00000144285.19	SCN1A 
ENSG00000144290.16	SLC4A10 
ENSG00000144306.14	SCRN3 
ENSG00000144320.13	KIAA1715 
ENSG00000144331.19	ZNF385B 
ENSG00000144339.11	TMEFF2 
ENSG00000144354.13	CDCA7 
ENSG00000144355.14	DLX1 
ENSG00000144357.16	UBR3 
ENSG00000144362.11	PHOSPHO2 
ENSG00000144366.15	GULP1 
ENSG00000144369.12	FAM171B 
ENSG00000144381.16	HSPD1 
ENSG00000144395.17	CCDC150 
ENSG00000144401.14	METTL21A 
ENSG00000144406.18	UNC80 
ENSG00000144407.9	PTH2R 
ENSG00000144410.4	CPO 
ENSG00000144426.18	NBEAL1 
ENSG00000144445.16	KANSL1L 
ENSG00000144451.18	SPAG16 
ENSG00000144452.14	ABCA12 
ENSG00000144455.13	SUMF1 
ENSG00000144460.12	NYAP2 
ENSG00000144468.16	RHBDD1 
ENSG00000144476.5	ACKR3 
ENSG00000144481.16	TRPM8 
ENSG00000144485.10	HES6 
ENSG00000144488.14	ESPNL 
ENSG00000144504.15	ANKMY1 
ENSG00000144524.17	COPS7B 
ENSG00000144535.19	DIS3L2 
ENSG00000144550.12	CPNE9 
ENSG00000144554.10	FANCD2 
ENSG00000144559.10	TAMM41 
ENSG00000144560.14	VGLL4 
ENSG00000144566.10	RAB5A 
ENSG00000144567.10	FAM134A 
ENSG00000144579.7	CTDSP1 
ENSG00000144580.13	RQCD1 
ENSG00000144583.4	4-Mar
ENSG00000144589.21	STK11IP 
ENSG00000144591.18	GMPPA 
ENSG00000144596.12	GRIP2 
ENSG00000144597.13	EAF1 
ENSG00000144619.14	CNTN4 
ENSG00000144635.8	DYNC1LI1 
ENSG00000144642.21	RBMS3 
ENSG00000144644.14	GADL1 
ENSG00000144645.13	OSBPL10 
ENSG00000144647.5	POMGNT2 
ENSG00000144648.15	ACKR2 
ENSG00000144649.8	FAM198A 
ENSG00000144655.14	CSRNP1 
ENSG00000144659.11	SLC25A38 
ENSG00000144668.11	ITGA9 
ENSG00000144671.10	SLC22A14 
ENSG00000144674.16	GOLGA4 
ENSG00000144677.14	CTDSPL 
ENSG00000144681.10	STAC 
ENSG00000144711.14	IQSEC1 
ENSG00000144712.11	CAND2 
ENSG00000144713.12	RPL32 
ENSG00000144724.19	PTPRG 
ENSG00000144730.17	IL17RD 
ENSG00000144736.13	SHQ1 
ENSG00000144741.17	SLC25A26 
ENSG00000144744.16	UBA3 
ENSG00000144746.6	ARL6IP5 
ENSG00000144747.16	TMF1 
ENSG00000144749.13	LRIG1 
ENSG00000144771.7	LRTM1 
ENSG00000144785.8	RP11-977G19.10 
ENSG00000144791.9	LIMD1 
ENSG00000144792.9	ZNF660 
ENSG00000144802.11	NFKBIZ 
ENSG00000144810.15	COL8A1 
ENSG00000144815.15	NXPE3 
ENSG00000144820.7	ADGRG7 
ENSG00000144821.9	MYH15 
ENSG00000144824.20	PHLDB2 
ENSG00000144827.8	ABHD10 
ENSG00000144834.13	TAGLN3 
ENSG00000144837.8	PLA1A 
ENSG00000144840.8	RABL3 
ENSG00000144843.11	ADPRH 
ENSG00000144847.12	IGSF11 
ENSG00000144848.10	ATG3 
ENSG00000144852.17	NR1I2 
ENSG00000144857.14	BOC 
ENSG00000144867.11	SRPRB 
ENSG00000144868.13	TMEM108 
ENSG00000144891.17	AGTR1 
ENSG00000144893.12	MED12L 
ENSG00000144895.11	EIF2A 
ENSG00000144908.13	ALDH1L1 
ENSG00000144909.7	OSBPL11 
ENSG00000144935.14	TRPC1 
ENSG00000144959.9	NCEH1 
ENSG00000144962.6	SPATA16 
ENSG00000145002.12	FAM86B2 
ENSG00000145012.13	LPP 
ENSG00000145014.17	TMEM44 
ENSG00000145016.15	RUBCN 
ENSG00000145020.15	AMT 
ENSG00000145022.4	TCTA 
ENSG00000145029.13	NICN1 
ENSG00000145040.3	UCN2 
ENSG00000145041.15	VPRBP 
ENSG00000145050.15	MANF 
ENSG00000145063.14	AC062028.1 
ENSG00000145075.12	RP11-496B10.7 
ENSG00000145087.12	STXBP5L 
ENSG00000145088.8	EAF2 
ENSG00000145103.13	ILDR1 
ENSG00000145107.15	TM4SF19 
ENSG00000145113.21	MUC4 
ENSG00000145147.19	SLIT2 
ENSG00000145191.12	EIF2B5 
ENSG00000145192.12	AHSG 
ENSG00000145194.18	ECE2 
ENSG00000145198.14	VWA5B2 
ENSG00000145214.13	DGKQ 
ENSG00000145216.15	FIP1L1 
ENSG00000145217.13	SLC26A1 
ENSG00000145220.13	LYAR 
ENSG00000145241.10	CENPC 
ENSG00000145242.13	EPHA5 
ENSG00000145244.11	CORIN 
ENSG00000145246.13	ATP10D 
ENSG00000145247.11	OCIAD2 
ENSG00000145248.6	SLC10A4 
ENSG00000145283.7	SLC10A6 
ENSG00000145284.11	SCD5 
ENSG00000145287.10	PLAC8 
ENSG00000145293.15	ENOPH1 
ENSG00000145309.5	CABS1 
ENSG00000145321.12	GC 
ENSG00000145331.13	TRMT10A 
ENSG00000145332.13	KLHL8 
ENSG00000145335.15	SNCA 
ENSG00000145337.4	PYURF 
ENSG00000145348.16	TBCK 
ENSG00000145349.16	CAMK2D 
ENSG00000145354.10	CISD2 
ENSG00000145358.6	DDIT4L 
ENSG00000145362.17	ANK2 
ENSG00000145365.10	TIFA 
ENSG00000145375.7	SPATA5 
ENSG00000145384.3	FABP2 
ENSG00000145386.9	CCNA2 
ENSG00000145388.14	METTL14 
ENSG00000145390.11	USP53 
ENSG00000145391.13	SETD7 
ENSG00000145414.8	NAF1 
ENSG00000145416.13	1-Mar
ENSG00000145423.4	SFRP2 
ENSG00000145425.9	RPS3A 
ENSG00000145428.14	RNF175 
ENSG00000145431.10	PDGFC 
ENSG00000145439.11	CBR4 
ENSG00000145451.12	GLRA3 
ENSG00000145476.15	CYP4V2 
ENSG00000145491.11	ROPN1L 
ENSG00000145494.11	NDUFS6 
ENSG00000145495.15	6-Mar
ENSG00000145506.13	NKD2 
ENSG00000145526.11	CDH18 
ENSG00000145536.15	ADAMTS16 
ENSG00000145545.11	SRD5A1 
ENSG00000145555.14	MYO10 
ENSG00000145569.5	FAM105A 
ENSG00000145592.13	RPL37 
ENSG00000145604.15	SKP2 
ENSG00000145623.12	OSMR 
ENSG00000145626.11	UGT3A1 
ENSG00000145632.14	PLK2 
ENSG00000145642.11	FAM159B 
ENSG00000145649.7	GZMA 
ENSG00000145675.14	PIK3R1 
ENSG00000145681.10	HAPLN1 
ENSG00000145685.13	LHFPL2 
ENSG00000145687.16	SSBP2 
ENSG00000145692.14	BHMT 
ENSG00000145700.9	ANKRD31 
ENSG00000145703.15	IQGAP2 
ENSG00000145708.10	CRHBP 
ENSG00000145715.14	RASA1 
ENSG00000145721.11	LIX1 
ENSG00000145723.16	GIN1 
ENSG00000145725.19	PPIP5K2 
ENSG00000145730.20	PAM 
ENSG00000145734.18	BDP1 
ENSG00000145736.14	GTF2H2 
ENSG00000145740.18	SLC30A5 
ENSG00000145741.15	BTF3 
ENSG00000145743.15	FBXL17 
ENSG00000145757.15	SPATA9 
ENSG00000145777.14	TSLP 
ENSG00000145779.7	TNFAIP8 
ENSG00000145780.7	FEM1C 
ENSG00000145781.8	COMMD10 
ENSG00000145782.12	ATG12 
ENSG00000145794.16	MEGF10 
ENSG00000145808.9	ADAMTS19 
ENSG00000145817.16	YIPF5 
ENSG00000145819.16	ARHGAP26 
ENSG00000145824.12	CXCL14 
ENSG00000145826.8	LECT2 
ENSG00000145832.13	SLC25A48 
ENSG00000145833.15	DDX46 
ENSG00000145835.6	AC011740.3 
ENSG00000145839.1	IL9 
ENSG00000145850.8	TIMD4 
ENSG00000145860.11	RNF145 
ENSG00000145861.7	C1QTNF2 
ENSG00000145863.10	GABRA6 
ENSG00000145864.12	GABRB2 
ENSG00000145868.16	FBXO38 
ENSG00000145879.10	SPINK7 
ENSG00000145882.10	PCYOX1L 
ENSG00000145888.10	GLRA1 
ENSG00000145901.14	TNIP1 
ENSG00000145907.14	G3BP1 
ENSG00000145908.12	ZNF300 
ENSG00000145911.5	RP11-889L3.3 
ENSG00000145912.8	NHP2 
ENSG00000145916.18	RMND5B 
ENSG00000145919.10	BOD1 
ENSG00000145920.14	CPLX2 
ENSG00000145934.16	TENM2 
ENSG00000145936.8	KCNMB1 
ENSG00000145945.5	FAM50B 
ENSG00000145949.10	MYLK4 
ENSG00000145975.14	FAM217A 
ENSG00000145979.17	TBC1D7 
ENSG00000145982.11	FARS2 
ENSG00000145990.10	GFOD1 
ENSG00000145996.11	CDKAL1 
ENSG00000146001.5	PCDHB18 
ENSG00000146005.3	PSD2 
ENSG00000146006.7	LRRTM2 
ENSG00000146007.10	ZMAT2 
ENSG00000146013.10	GFRA3 
ENSG00000146021.14	KLHL3 
ENSG00000146038.11	DCDC2 
ENSG00000146039.10	SLC17A4 
ENSG00000146047.6	HIST1H2BA 
ENSG00000146049.1	KAAG1 
ENSG00000146054.17	TRIM7 
ENSG00000146063.19	TRIM41 
ENSG00000146066.2	HIGD2A 
ENSG00000146067.15	FAM193B 
ENSG00000146070.16	PLA2G7 
ENSG00000146072.6	TNFRSF21 
ENSG00000146083.11	RNF44 
ENSG00000146085.7	MUT 
ENSG00000146090.15	RASGEF1C 
ENSG00000146094.14	DOK3 
ENSG00000146109.4	ABT1 
ENSG00000146112.11	PPP1R18 
ENSG00000146122.16	DAAM2 
ENSG00000146143.17	PRIM2 
ENSG00000146147.14	MLIP 
ENSG00000146151.12	HMGCLL1 
ENSG00000146166.16	LGSN 
ENSG00000146192.14	FGD2 
ENSG00000146197.8	RP3-329A5.4 
ENSG00000146205.13	ANO7 
ENSG00000146215.13	CRIP3 
ENSG00000146216.12	TTBK1 
ENSG00000146221.9	TCTE1 
ENSG00000146223.14	RPL7L1 
ENSG00000146232.16	NFKBIE 
ENSG00000146233.7	CYP39A1 
ENSG00000146242.8	TPBG 
ENSG00000146243.13	IRAK1BP1 
ENSG00000146247.13	PHIP 
ENSG00000146250.6	PRSS35 
ENSG00000146263.11	MMS22L 
ENSG00000146267.11	FAXC 
ENSG00000146276.11	GABRR1 
ENSG00000146278.10	PNRC1 
ENSG00000146281.5	PM20D2 
ENSG00000146282.17	RARS2 
ENSG00000146285.13	SCML4 
ENSG00000146350.13	TBC1D32 
ENSG00000146352.12	CLVS2 
ENSG00000146360.8	GPR6 
ENSG00000146373.16	RNF217 
ENSG00000146374.13	RSPO3 
ENSG00000146376.10	ARHGAP18 
ENSG00000146378.6	TAAR2 
ENSG00000146383.7	TAAR6 
ENSG00000146385.1	TAAR8 
ENSG00000146386.7	ABRACL 
ENSG00000146399.1	TAAR1 
ENSG00000146409.10	SLC18B1 
ENSG00000146410.11	MTFR2 
ENSG00000146411.5	SLC2A12 
ENSG00000146414.15	SHPRH 
ENSG00000146416.18	AIG1 
ENSG00000146425.10	DYNLT1 
ENSG00000146426.18	TIAM2 
ENSG00000146433.8	TMEM181 
ENSG00000146453.12	PNLDC1 
ENSG00000146457.14	WTAP 
ENSG00000146463.11	ZMYM4 
ENSG00000146469.12	VIP 
ENSG00000146476.10	ARMT1 
ENSG00000146477.5	SLC22A3 
ENSG00000146521.9	C6orf123 
ENSG00000146530.12	VWDE 
ENSG00000146535.13	GNA12 
ENSG00000146540.14	C7orf50 
ENSG00000146555.18	SDK1 
ENSG00000146556.14	WASH2P 
ENSG00000146574.15	CCZ1B 
ENSG00000146576.12	C7orf26 
ENSG00000146587.17	RBAK 
ENSG00000146592.16	CREB5 
ENSG00000146618.3	FERD3L 
ENSG00000146648.17	EGFR 
ENSG00000146666.5	AC019066.3 
ENSG00000146670.9	CDCA5 
ENSG00000146674.14	IGFBP3 
ENSG00000146676.8	PURB 
ENSG00000146677.7	AC004453.8 
ENSG00000146678.9	IGFBP1 
ENSG00000146700.8	SSC4D 
ENSG00000146701.11	MDH2 
ENSG00000146707.14	POMZP3 
ENSG00000146722.11	AC006014.8 
ENSG00000146729.9	GBAS 
ENSG00000146731.10	CCT6A 
ENSG00000146733.13	PSPH 
ENSG00000146755.10	TRIM50 
ENSG00000146757.13	ZNF92 
ENSG00000146776.14	ATXN7L1 
ENSG00000146802.12	TMEM168 
ENSG00000146809.12	ASB15 
ENSG00000146826.16	C7orf43 
ENSG00000146828.17	SLC12A9 
ENSG00000146830.10	GIGYF1 
ENSG00000146833.15	TRIM4 
ENSG00000146834.13	MEPCE 
ENSG00000146839.18	ZAN 
ENSG00000146842.16	TMEM209 
ENSG00000146856.14	AGBL3 
ENSG00000146857.3	STRA8 
ENSG00000146858.7	ZC3HAV1L 
ENSG00000146859.6	TMEM140 
ENSG00000146872.17	TLK2 
ENSG00000146904.8	EPHA1 
ENSG00000146909.7	NOM1 
ENSG00000146910.12	CNPY1 
ENSG00000146918.19	NCAPG2 
ENSG00000146926.10	ASB10 
ENSG00000146938.15	NLGN4X 
ENSG00000146950.12	SHROOM2 
ENSG00000146955.10	RAB19 
ENSG00000146963.17	LUC7L2 
ENSG00000146966.12	DENND2A 
ENSG00000147003.5	TMEM27 
ENSG00000147010.17	SH3KBP1 
ENSG00000147027.3	TMEM47 
ENSG00000147036.11	LANCL3 
ENSG00000147041.11	SYTL5 
ENSG00000147044.21	CASK 
ENSG00000147050.14	KDM6A 
ENSG00000147059.8	SPIN2A 
ENSG00000147065.16	MSN 
ENSG00000147081.14	AKAP4 
ENSG00000147082.17	CCNB3 
ENSG00000147099.19	HDAC8 
ENSG00000147100.10	SLC16A2 
ENSG00000147113.16	CXorf36 
ENSG00000147117.7	ZNF157 
ENSG00000147118.11	ZNF182 
ENSG00000147119.3	CHST7 
ENSG00000147121.15	KRBOX4 
ENSG00000147123.10	NDUFB11 
ENSG00000147124.12	ZNF41 
ENSG00000147127.8	RAB41 
ENSG00000147130.14	ZMYM3 
ENSG00000147133.15	TAF1 
ENSG00000147138.2	GPR174 
ENSG00000147140.15	NONO 
ENSG00000147144.12	CCDC120 
ENSG00000147145.12	LPAR4 
ENSG00000147155.10	EBP 
ENSG00000147160.9	AWAT2 
ENSG00000147162.13	OGT 
ENSG00000147164.11	SNX12 
ENSG00000147166.10	ITGB1BP2 
ENSG00000147168.12	IL2RG 
ENSG00000147174.11	GCNA 
ENSG00000147180.16	ZNF711 
ENSG00000147183.9	CPXCR1 
ENSG00000147202.17	DIAPH2 
ENSG00000147206.16	NXF3 
ENSG00000147223.5	RIPPLY1 
ENSG00000147224.11	PRPS1 
ENSG00000147231.13	CXorf57 
ENSG00000147234.10	FRMPD3 
ENSG00000147246.9	HTR2C 
ENSG00000147251.15	DOCK11 
ENSG00000147255.18	IGSF1 
ENSG00000147256.11	ARHGAP36 
ENSG00000147257.13	GPC3 
ENSG00000147262.3	GPR119 
ENSG00000147274.14	RBMX 
ENSG00000147316.12	MCPH1 
ENSG00000147324.10	MFHAS1 
ENSG00000147364.16	FBXO25 
ENSG00000147378.11	FATE1 
ENSG00000147381.11	MAGEA4 
ENSG00000147383.10	NSDHL 
ENSG00000147394.18	ZNF185 
ENSG00000147400.8	CETN2 
ENSG00000147403.16	RPL10 
ENSG00000147408.14	CSGALNACT1 
ENSG00000147416.10	ATP6V1B2 
ENSG00000147419.17	CCDC25 
ENSG00000147421.17	HMBOX1 
ENSG00000147432.6	CHRNB3 
ENSG00000147434.8	CHRNA6 
ENSG00000147437.9	GNRH1 
ENSG00000147439.12	BIN3 
ENSG00000147443.12	DOK2 
ENSG00000147454.13	SLC25A37 
ENSG00000147457.13	CHMP7 
ENSG00000147459.17	DOCK5 
ENSG00000147465.11	STAR 
ENSG00000147471.11	PROSC 
ENSG00000147475.14	ERLIN2 
ENSG00000147481.15	SNTG1 
ENSG00000147485.12	PXDNL 
ENSG00000147488.11	ST18 
ENSG00000147509.13	RGS20 
ENSG00000147526.19	TACC1 
ENSG00000147533.16	GOLGA7 
ENSG00000147535.16	PLPP5 
ENSG00000147536.11	GINS4 
ENSG00000147548.16	NSD3 
ENSG00000147570.9	DNAJC5B 
ENSG00000147571.4	CRH 
ENSG00000147573.16	TRIM55 
ENSG00000147576.15	ADHFE1 
ENSG00000147586.9	MRPS28 
ENSG00000147588.6	PMP2 
ENSG00000147592.8	LACTB2 
ENSG00000147596.3	PRDM14 
ENSG00000147601.13	TERF1 
ENSG00000147604.13	RPL7 
ENSG00000147606.8	SLC26A7 
ENSG00000147613.7	PSKH2 
ENSG00000147614.3	ATP6V0D2 
ENSG00000147642.16	SYBU 
ENSG00000147647.12	DPYS 
ENSG00000147649.9	MTDH 
ENSG00000147650.11	LRP12 
ENSG00000147654.14	EBAG9 
ENSG00000147655.10	RSPO2 
ENSG00000147669.10	POLR2K 
ENSG00000147676.13	MAL2 
ENSG00000147677.10	EIF3H 
ENSG00000147679.11	UTP23 
ENSG00000147684.7	NDUFB9 
ENSG00000147687.18	TATDN1 
ENSG00000147689.16	FAM83A 
ENSG00000147697.8	GSDMC 
ENSG00000147724.11	FAM135B 
ENSG00000147753.9	TTTY7 
ENSG00000147761.8	TTTY7B 
ENSG00000147789.15	ZNF7 
ENSG00000147799.11	ARHGAP39 
ENSG00000147804.9	SLC39A4 
ENSG00000147813.15	NAPRT 
ENSG00000147852.15	VLDLR 
ENSG00000147853.16	AK3 
ENSG00000147854.16	UHRF2 
ENSG00000147862.16	NFIB 
ENSG00000147869.4	CER1 
ENSG00000147872.9	PLIN2 
ENSG00000147873.5	IFNA5 
ENSG00000147874.10	HAUS6 
ENSG00000147883.10	CDKN2B 
ENSG00000147885.4	IFNA16 
ENSG00000147889.17	CDKN2A 
ENSG00000147894.15	C9orf72 
ENSG00000147896.3	IFNK 
ENSG00000147905.17	ZCCHC7 
ENSG00000147912.12	FBXO10 
ENSG00000147955.16	SIGMAR1 
ENSG00000147996.16	CBWD5 
ENSG00000148019.13	CEP78 
ENSG00000148053.15	NTRK2 
ENSG00000148057.15	IDNK 
ENSG00000148082.9	SHC3 
ENSG00000148090.11	AUH 
ENSG00000148110.15	MFSD14B 
ENSG00000148120.16	C9orf3 
ENSG00000148123.14	PLPPR1 
ENSG00000148136.5	OR13C4 
ENSG00000148143.12	ZNF462 
ENSG00000148153.13	INIP 
ENSG00000148154.9	UGCG 
ENSG00000148156.7	ACTL7B 
ENSG00000148158.16	SNX30 
ENSG00000148175.12	STOM 
ENSG00000148180.19	GSN 
ENSG00000148187.17	MRRF 
ENSG00000148200.16	NR6A1 
ENSG00000148204.11	CRB2 
ENSG00000148215.4	OR5C1 
ENSG00000148218.15	ALAD 
ENSG00000148219.16	ASTN2 
ENSG00000148225.15	WDR31 
ENSG00000148229.12	POLE3 
ENSG00000148248.13	SURF4 
ENSG00000148288.12	GBGT1 
ENSG00000148290.9	SURF1 
ENSG00000148291.9	SURF2 
ENSG00000148296.6	SURF6 
ENSG00000148297.15	MED22 
ENSG00000148300.11	REXO4 
ENSG00000148303.16	RPL7A 
ENSG00000148308.17	GTF3C5 
ENSG00000148331.11	ASB6 
ENSG00000148334.14	PTGES2 
ENSG00000148335.14	NTMT1 
ENSG00000148337.20	CIZ1 
ENSG00000148339.12	SLC25A25 
ENSG00000148341.17	SH3GLB2 
ENSG00000148343.18	FAM73B 
ENSG00000148344.10	PTGES 
ENSG00000148346.11	LCN2 
ENSG00000148356.13	LRSAM1 
ENSG00000148357.16	HMCN2 
ENSG00000148358.19	GPR107 
ENSG00000148362.10	C9orf142 
ENSG00000148377.5	IDI2 
ENSG00000148384.12	INPP5E 
ENSG00000148386.9	LCN9 
ENSG00000148396.18	SEC16A 
ENSG00000148399.12	DPH7 
ENSG00000148400.10	NOTCH1 
ENSG00000148408.12	CACNA1B 
ENSG00000148411.7	NACC2 
ENSG00000148426.12	PROSER2 
ENSG00000148429.14	USP6NL 
ENSG00000148444.15	COMMD3 
ENSG00000148450.12	MSRB2 
ENSG00000148459.15	PDSS1 
ENSG00000148468.16	FAM171A1 
ENSG00000148481.13	FAM188A 
ENSG00000148482.11	SLC39A12 
ENSG00000148483.8	TMEM236 
ENSG00000148484.17	RSU1 
ENSG00000148488.15	ST8SIA6 
ENSG00000148498.15	PARD3 
ENSG00000148513.17	ANKRD30A 
ENSG00000148516.21	ZEB1 
ENSG00000148541.12	FAM13C 
ENSG00000148572.15	NRBF2 
ENSG00000148584.14	A1CF 
ENSG00000148600.14	CDHR1 
ENSG00000148602.5	LRIT1 
ENSG00000148604.13	RGR 
ENSG00000148606.12	POLR3A 
ENSG00000148634.15	HERC4 
ENSG00000148655.14	C10orf11 
ENSG00000148660.20	CAMK2G 
ENSG00000148671.13	ADIRF 
ENSG00000148672.8	GLUD1 
ENSG00000148677.6	ANKRD1 
ENSG00000148680.15	HTR7 
ENSG00000148688.13	RPP30 
ENSG00000148690.11	FRA10AC1 
ENSG00000148700.14	ADD3 
ENSG00000148702.14	HABP2 
ENSG00000148704.12	VAX1 
ENSG00000148719.14	DNAJB12 
ENSG00000148730.6	EIF4EBP2 
ENSG00000148734.7	NPFFR1 
ENSG00000148735.14	PLEKHS1 
ENSG00000148737.16	TCF7L2 
ENSG00000148773.13	MKI67 
ENSG00000148795.6	CYP17A1 
ENSG00000148798.10	INA 
ENSG00000148803.11	FUOM 
ENSG00000148814.17	LRRC27 
ENSG00000148824.18	MTG1 
ENSG00000148826.8	NKX6-2 
ENSG00000148832.15	PAOX 
ENSG00000148834.12	GSTO1 
ENSG00000148835.10	TAF5 
ENSG00000148840.10	PPRC1 
ENSG00000148841.15	ITPRIP 
ENSG00000148842.17	CNNM2 
ENSG00000148843.13	PDCD11 
ENSG00000148848.14	ADAM12 
ENSG00000148908.14	RGS10 
ENSG00000148925.10	BTBD10 
ENSG00000148926.9	ADM 
ENSG00000148935.10	GAS2 
ENSG00000148942.14	SLC5A12 
ENSG00000148943.11	LIN7C 
ENSG00000148948.7	LRRC4C 
ENSG00000148950.9	IMMP1L 
ENSG00000148965.9	SAA4 
ENSG00000148985.19	PGAP2 
ENSG00000149016.15	TUT1 
ENSG00000149021.6	SCGB1A1 
ENSG00000149043.16	SYT8 
ENSG00000149050.9	ZNF214 
ENSG00000149054.15	ZNF215 
ENSG00000149084.12	HSD17B12 
ENSG00000149089.12	APIP 
ENSG00000149090.11	PAMR1 
ENSG00000149091.15	DGKZ 
ENSG00000149100.12	EIF3M 
ENSG00000149115.13	TNKS1BP1 
ENSG00000149124.10	GLYAT 
ENSG00000149131.15	SERPING1 
ENSG00000149133.1	OR5F1 
ENSG00000149136.8	SSRP1 
ENSG00000149150.8	SLC43A1 
ENSG00000149177.12	PTPRJ 
ENSG00000149179.13	C11orf49 
ENSG00000149182.14	ARFGAP2 
ENSG00000149187.18	CELF1 
ENSG00000149196.15	C11orf73 
ENSG00000149201.9	CCDC81 
ENSG00000149212.11	SESN3 
ENSG00000149218.4	ENDOD1 
ENSG00000149231.12	CCDC82 
ENSG00000149243.15	KLHL35 
ENSG00000149256.15	ODZ4 
ENSG00000149257.13	SERPINH1 
ENSG00000149260.15	CAPN5 
ENSG00000149262.16	INTS4 
ENSG00000149269.9	PAK1 
ENSG00000149273.14	RPS3 
ENSG00000149289.10	ZC3H12C 
ENSG00000149292.16	TTC12 
ENSG00000149294.16	NCAM1 
ENSG00000149295.13	DRD2 
ENSG00000149300.9	C11orf52 
ENSG00000149305.6	HTR3B 
ENSG00000149308.16	NPAT 
ENSG00000149311.18	ATM 
ENSG00000149313.10	AASDHPPT 
ENSG00000149328.14	GLB1L2 
ENSG00000149346.14	SLX4IP 
ENSG00000149357.9	LAMTOR1 
ENSG00000149380.11	P4HA3 
ENSG00000149403.12	GRIK4 
ENSG00000149418.10	ST14 
ENSG00000149428.18	HYOU1 
ENSG00000149435.12	GGTLC1 
ENSG00000149443.7	C20orf78 
ENSG00000149451.17	ADAM33 
ENSG00000149452.15	SLC22A8 
ENSG00000149474.13	CSRP2BP 
ENSG00000149476.15	TKFC 
ENSG00000149480.6	MTA2 
ENSG00000149483.11	TMEM138 
ENSG00000149485.18	FADS1 
ENSG00000149488.13	TMC2 
ENSG00000149489.8	ROM1 
ENSG00000149499.11	EML3 
ENSG00000149503.12	INCENP 
ENSG00000149506.11	ZP1 
ENSG00000149507.6	OOSP2 
ENSG00000149516.13	MS4A3 
ENSG00000149527.17	PLCH2 
ENSG00000149531.15	FRG1B 
ENSG00000149532.15	CPSF7 
ENSG00000149534.8	MS4A2 
ENSG00000149541.9	B3GAT3 
ENSG00000149547.14	EI24 
ENSG00000149548.14	CCDC15 
ENSG00000149554.12	CHEK1 
ENSG00000149557.12	FEZ1 
ENSG00000149564.11	ESAM 
ENSG00000149571.11	KIRREL3 
ENSG00000149573.8	MPZL2 
ENSG00000149575.5	SCN2B 
ENSG00000149577.15	SIDT2 
ENSG00000149582.15	TMEM25 
ENSG00000149591.16	TAGLN 
ENSG00000149596.6	JPH2 
ENSG00000149599.15	DUSP15 
ENSG00000149600.11	COMMD7 
ENSG00000149609.5	C20orf144 
ENSG00000149633.11	KIAA1755 
ENSG00000149634.4	SPATA25 
ENSG00000149635.2	OCSTAMP 
ENSG00000149636.15	DSN1 
ENSG00000149639.14	SOGA1 
ENSG00000149646.12	CNBD2 
ENSG00000149651.3	SPINT4 
ENSG00000149654.9	CDH22 
ENSG00000149656.8	LINC00266-1 
ENSG00000149657.19	LSM14B 
ENSG00000149658.17	YTHDF1 
ENSG00000149679.11	CABLES2 
ENSG00000149716.12	ORAOV1 
ENSG00000149735.6	GPHA2 
ENSG00000149742.9	SLC22A9 
ENSG00000149743.13	TRPT1 
ENSG00000149761.8	NUDT22 
ENSG00000149781.12	FERMT3 
ENSG00000149782.11	PLCB3 
ENSG00000149792.8	MRPL49 
ENSG00000149798.4	CDC42EP2 
ENSG00000149806.10	FAU 
ENSG00000149809.14	TM7SF2 
ENSG00000149823.8	VPS51 
ENSG00000149922.10	TBX6 
ENSG00000149923.13	PPP4C 
ENSG00000149925.18	ALDOA 
ENSG00000149926.13	FAM57B 
ENSG00000149927.17	DOC2A 
ENSG00000149929.15	HIRIP3 
ENSG00000149930.17	TAOK2 
ENSG00000149932.16	TMEM219 
ENSG00000149948.13	HMGA2 
ENSG00000149968.11	MMP3 
ENSG00000149970.15	CNKSR2 
ENSG00000149972.10	CNTN5 
ENSG00000150045.11	KLRF1 
ENSG00000150048.10	CLEC1A 
ENSG00000150051.13	MKX 
ENSG00000150054.18	MPP7 
ENSG00000150093.18	ITGB1 
ENSG00000150175.13	FRMPD2L2 
ENSG00000150201.14	FXYD4 
ENSG00000150244.11	TRIM48 
ENSG00000150261.4	OR8K1 
ENSG00000150269.1	OR5M9 
ENSG00000150275.18	PCDH15 
ENSG00000150276.8	RP11-431O22.2 
ENSG00000150281.6	CTF1 
ENSG00000150316.11	CWC15 
ENSG00000150337.13	FCGR1A 
ENSG00000150347.15	ARID5B 
ENSG00000150361.11	KLHL1 
ENSG00000150394.13	CDH8 
ENSG00000150401.14	DCUN1D2 
ENSG00000150403.17	TMCO3 
ENSG00000150433.9	TMEM218 
ENSG00000150455.13	TIRAP 
ENSG00000150456.10	EEF1AKMT1 
ENSG00000150457.8	LATS2 
ENSG00000150459.12	SAP18 
ENSG00000150471.16	ADGRL3 
ENSG00000150477.14	KIAA1328 
ENSG00000150510.16	FAM124A 
ENSG00000150527.17	MIA2 
ENSG00000150540.13	HNMT 
ENSG00000150551.10	LYPD1 
ENSG00000150556.16	LYPD6B 
ENSG00000150593.17	PDCD4 
ENSG00000150594.6	ADRA2A 
ENSG00000150625.16	GPM6A 
ENSG00000150627.15	WDR17 
ENSG00000150628.6	SPATA4 
ENSG00000150630.3	VEGFC 
ENSG00000150636.17	CCDC102B 
ENSG00000150637.8	CD226 
ENSG00000150656.14	CNDP1 
ENSG00000150667.7	FSIP1 
ENSG00000150672.16	DLG2 
ENSG00000150676.12	CCDC83 
ENSG00000150681.9	RGS18 
ENSG00000150687.11	PRSS23 
ENSG00000150712.10	MTMR12 
ENSG00000150722.10	PPP1R1C 
ENSG00000150732.8	RP11-134C1.1 
ENSG00000150750.7	C11orf53 
ENSG00000150753.11	CCT5 
ENSG00000150756.13	FAM173B 
ENSG00000150760.12	DOCK1 
ENSG00000150764.13	DIXDC1 
ENSG00000150768.15	DLAT 
ENSG00000150773.10	PIH1D2 
ENSG00000150776.17	C11orf57 
ENSG00000150779.11	TIMM8B 
ENSG00000150782.11	IL18 
ENSG00000150783.9	TEX12 
ENSG00000150787.7	PTS 
ENSG00000150867.13	PIP4K2A 
ENSG00000150873.11	C2orf50 
ENSG00000150893.10	FREM2 
ENSG00000150907.7	FOXO1 
ENSG00000150938.9	CRIM1 
ENSG00000150961.14	SEC24D 
ENSG00000150967.17	ABCB9 
ENSG00000150977.10	RILPL2 
ENSG00000150990.7	DHX37 
ENSG00000150991.14	UBC 
ENSG00000150995.18	ITPR1 
ENSG00000151005.4	TKTL2 
ENSG00000151006.7	PRSS53 
ENSG00000151012.13	SLC7A11 
ENSG00000151014.5	NOCT 
ENSG00000151023.16	ENKUR 
ENSG00000151025.9	GPR158 
ENSG00000151033.8	LYZL2 
ENSG00000151062.14	CACNA2D4 
ENSG00000151065.13	DCP1B 
ENSG00000151067.21	CACNA1C 
ENSG00000151079.7	KCNA6 
ENSG00000151090.18	THRB 
ENSG00000151092.16	NGLY1 
ENSG00000151093.7	OXSM 
ENSG00000151116.16	UEVLD 
ENSG00000151117.8	TMEM86A 
ENSG00000151131.10	C12orf45 
ENSG00000151135.9	TMEM263 
ENSG00000151136.14	BTBD11 
ENSG00000151148.13	UBE3B 
ENSG00000151150.21	ANK3 
ENSG00000151151.5	IPMK 
ENSG00000151164.18	RAD9B 
ENSG00000151176.7	PLBD2 
ENSG00000151208.16	DLG5 
ENSG00000151224.12	MAT1A 
ENSG00000151229.12	SLC2A13 
ENSG00000151233.10	GXYLT1 
ENSG00000151239.13	TWF1 
ENSG00000151240.16	DIP2C 
ENSG00000151247.12	EIF4E 
ENSG00000151276.23	MAGI1 
ENSG00000151287.16	TEX30 
ENSG00000151292.17	CSNK1G3 
ENSG00000151303.11	RP11-96C23.13 
ENSG00000151304.5	SRFBP1 
ENSG00000151320.10	AKAP6 
ENSG00000151322.18	NPAS3 
ENSG00000151327.12	FAM177A1 
ENSG00000151332.18	MBIP 
ENSG00000151338.18	MIPOL1 
ENSG00000151348.13	EXT2 
ENSG00000151353.14	TMEM18 
ENSG00000151360.9	ALLC 
ENSG00000151364.16	KCTD14 
ENSG00000151365.2	THRSP 
ENSG00000151366.12	NDUFC2 
ENSG00000151376.16	ME3 
ENSG00000151379.3	MSGN1 
ENSG00000151388.10	ADAMTS12 
ENSG00000151413.16	NUBPL 
ENSG00000151414.14	NEK7 
ENSG00000151418.11	ATP6V1G3 
ENSG00000151422.12	FER 
ENSG00000151445.15	VIPAS39 
ENSG00000151458.11	ANKRD50 
ENSG00000151461.19	UPF2 
ENSG00000151465.13	CDC123 
ENSG00000151466.11	SCLT1 
ENSG00000151468.10	CCDC3 
ENSG00000151470.12	C4orf33 
ENSG00000151474.21	FRMD4A 
ENSG00000151475.5	SLC25A31 
ENSG00000151490.13	PTPRO 
ENSG00000151491.13	EPS8 
ENSG00000151498.11	ACAD8 
ENSG00000151500.14	THYN1 
ENSG00000151502.10	VPS26B 
ENSG00000151503.12	NCAPD3 
ENSG00000151532.13	VTI1A 
ENSG00000151552.11	QDPR 
ENSG00000151553.14	FAM160B1 
ENSG00000151572.17	ANO4 
ENSG00000151575.14	TEX9 
ENSG00000151576.10	QTRT2 
ENSG00000151577.12	DRD3 
ENSG00000151611.13	MMAA 
ENSG00000151612.15	ZNF827 
ENSG00000151615.3	POU4F2 
ENSG00000151617.15	EDNRA 
ENSG00000151623.14	NR3C2 
ENSG00000151631.8	RP11-397P14.3 
ENSG00000151632.17	AKR1C2 
ENSG00000151640.12	DPYSL4 
ENSG00000151650.7	VENTX 
ENSG00000151651.15	ADAM8 
ENSG00000151655.18	ITIH2 
ENSG00000151657.11	KIN 
ENSG00000151665.12	PIGF 
ENSG00000151687.14	ANKAR 
ENSG00000151689.12	INPP1 
ENSG00000151690.14	MFSD6 
ENSG00000151692.14	RNF144A 
ENSG00000151693.10	ASAP2 
ENSG00000151694.12	ADAM17 
ENSG00000151702.16	FLI1 
ENSG00000151704.15	KCNJ1 
ENSG00000151715.7	TMEM45B 
ENSG00000151718.15	WWC2 
ENSG00000151725.11	CENPU 
ENSG00000151726.13	ACSL1 
ENSG00000151729.10	SLC25A4 
ENSG00000151743.10	AMN1 
ENSG00000151746.13	BICD1 
ENSG00000151748.14	SAV1 
ENSG00000151773.12	CCDC122 
ENSG00000151778.10	SERP2 
ENSG00000151779.12	NBAS 
ENSG00000151789.10	ZNF385D 
ENSG00000151790.8	TDO2 
ENSG00000151806.13	GUF1 
ENSG00000151812.14	SLC35F4 
ENSG00000151834.15	GABRA2 
ENSG00000151835.15	SACS 
ENSG00000151838.11	CCDC175 
ENSG00000151846.8	PABPC3 
ENSG00000151849.14	CENPJ 
ENSG00000151876.12	FBXO4 
ENSG00000151881.14	C5orf28 
ENSG00000151882.11	CCL28 
ENSG00000151883.17	PARP8 
ENSG00000151892.14	GFRA1 
ENSG00000151893.14	CACUL1 
ENSG00000151914.19	DST 
ENSG00000151917.17	BEND6 
ENSG00000151923.17	TIAL1 
ENSG00000151929.9	BAG3 
ENSG00000151948.11	GLT1D1 
ENSG00000151952.15	TMEM132D 
ENSG00000151962.7	RBM46 
ENSG00000151963.4	RP11-775A3.1 
ENSG00000151967.18	SCHIP1 
ENSG00000152034.10	MCHR2 
ENSG00000152049.6	KCNE4 
ENSG00000152056.16	AP1S3 
ENSG00000152061.23	RABGAP1L 
ENSG00000152076.18	CCDC74B 
ENSG00000152078.9	TMEM56 
ENSG00000152082.13	MZT2B 
ENSG00000152086.8	TUBA3E 
ENSG00000152092.15	ASTN1 
ENSG00000152093.7	CFC1B 
ENSG00000152102.17	FAM168B 
ENSG00000152104.11	PTPN14 
ENSG00000152117.17	AC093838.4 
ENSG00000152127.8	MGAT5 
ENSG00000152128.13	TMEM163 
ENSG00000152133.14	GPATCH11 
ENSG00000152137.6	HSPB8 
ENSG00000152147.10	GEMIN6 
ENSG00000152154.10	TMEM178A 
ENSG00000152192.7	POU4F1 
ENSG00000152193.7	RNF219 
ENSG00000152207.7	CYSLTR2 
ENSG00000152208.12	GRID2 
ENSG00000152213.3	ARL11 
ENSG00000152214.12	RIT2 
ENSG00000152217.17	SETBP1 
ENSG00000152219.4	ARL14EP 
ENSG00000152223.12	EPG5 
ENSG00000152229.18	PSTPIP2 
ENSG00000152234.15	ATP5A1 
ENSG00000152240.12	HAUS1 
ENSG00000152242.10	C18orf25 
ENSG00000152253.8	SPC25 
ENSG00000152254.10	G6PC2 
ENSG00000152256.13	PDK1 
ENSG00000152266.6	PTH 
ENSG00000152270.8	PDE3B 
ENSG00000152284.4	TCF7L1 
ENSG00000152291.13	TGOLN2 
ENSG00000152292.16	SH2D6 
ENSG00000152315.4	KCNK13 
ENSG00000152332.15	UHMK1 
ENSG00000152348.15	ATG10 
ENSG00000152359.14	POC5 
ENSG00000152377.13	SPOCK1 
ENSG00000152380.9	FAM151B 
ENSG00000152382.5	TADA1 
ENSG00000152402.10	GUCY1A2 
ENSG00000152404.15	CWF19L2 
ENSG00000152409.8	JMY 
ENSG00000152413.14	HOMER1 
ENSG00000152422.15	XRCC4 
ENSG00000152430.17	BOLL 
ENSG00000152433.14	ZNF547 
ENSG00000152439.12	ZNF773 
ENSG00000152443.12	ZNF776 
ENSG00000152454.3	ZNF256 
ENSG00000152455.15	SUV39H2 
ENSG00000152457.17	DCLRE1C 
ENSG00000152463.14	OLAH 
ENSG00000152464.14	RPP38 
ENSG00000152465.17	NMT2 
ENSG00000152467.9	ZSCAN1 
ENSG00000152475.6	ZNF837 
ENSG00000152484.13	USP12 
ENSG00000152492.14	CCDC50 
ENSG00000152495.10	CAMK4 
ENSG00000152503.9	TRIM36 
ENSG00000152518.7	ZFP36L2 
ENSG00000152520.13	PAN3 
ENSG00000152527.13	PLEKHH2 
ENSG00000152556.16	PFKM 
ENSG00000152558.14	TMEM123 
ENSG00000152578.12	GRIA4 
ENSG00000152580.8	IGSF10 
ENSG00000152582.13	SPEF2 
ENSG00000152583.12	SPARCL1 
ENSG00000152591.12	DSPP 
ENSG00000152592.13	DMP1 
ENSG00000152595.16	MEPE 
ENSG00000152601.17	MBNL1 
ENSG00000152611.11	CAPSL 
ENSG00000152620.12	NADK2 
ENSG00000152642.10	GPD1L 
ENSG00000152661.7	GJA1 
ENSG00000152669.8	CCNO 
ENSG00000152670.18	DDX4 
ENSG00000152672.7	CLEC4F 
ENSG00000152683.14	SLC30A6 
ENSG00000152684.10	PELO 
ENSG00000152689.17	RASGRP3 
ENSG00000152700.13	SAR1B 
ENSG00000152705.7	CATSPER3 
ENSG00000152749.7	GPR180 
ENSG00000152760.9	TCTEX1D1 
ENSG00000152763.16	WDR78 
ENSG00000152766.5	ANKRD22 
ENSG00000152767.16	FARP1 
ENSG00000152778.8	IFIT5 
ENSG00000152779.13	SLC16A12 
ENSG00000152782.16	PANK1 
ENSG00000152784.15	PRDM8 
ENSG00000152785.6	BMP3 
ENSG00000152795.17	HNRNPDL 
ENSG00000152804.10	HHEX 
ENSG00000152818.18	UTRN 
ENSG00000152822.13	GRM1 
ENSG00000152894.14	PTPRK 
ENSG00000152904.11	GGPS1 
ENSG00000152910.18	CNTNAP4 
ENSG00000152926.14	ZNF117 
ENSG00000152931.7	PART1 
ENSG00000152932.7	RAB3C 
ENSG00000152936.10	IFLTD1 
ENSG00000152939.15	MARVELD2 
ENSG00000152942.18	RAD17 
ENSG00000152944.8	MED21 
ENSG00000152952.11	PLOD2 
ENSG00000152953.12	STK32B 
ENSG00000152954.11	NRSN1 
ENSG00000152969.18	JAKMIP1 
ENSG00000152977.9	ZIC1 
ENSG00000152990.13	ADGRA3 
ENSG00000153002.11	CPB1 
ENSG00000153006.15	SREK1IP1 
ENSG00000153012.11	LGI2 
ENSG00000153015.15	CWC27 
ENSG00000153029.14	MR1 
ENSG00000153037.14	SRP19 
ENSG00000153044.9	CENPH 
ENSG00000153046.17	CDYL 
ENSG00000153048.10	CARHSP1 
ENSG00000153060.7	TEKT5 
ENSG00000153064.11	BANK1 
ENSG00000153066.12	TXNDC11 
ENSG00000153071.14	DAB2 
ENSG00000153086.13	ACMSD 
ENSG00000153093.18	ACOXL 
ENSG00000153094.22	BCL2L11 
ENSG00000153107.12	ANAPC1 
ENSG00000153113.23	CAST 
ENSG00000153130.17	SCOC 
ENSG00000153132.12	CLGN 
ENSG00000153140.8	CETN3 
ENSG00000153147.5	SMARCA5 
ENSG00000153157.12	SYCP2L 
ENSG00000153162.8	BMP6 
ENSG00000153165.18	RGPD3 
ENSG00000153179.12	RASSF3 
ENSG00000153187.18	HNRNPU 
ENSG00000153201.15	RANBP2 
ENSG00000153207.14	AHCTF1 
ENSG00000153208.16	MERTK 
ENSG00000153214.9	TMEM87B 
ENSG00000153230.4	OR14K1 
ENSG00000153233.12	PTPRR 
ENSG00000153234.13	NR4A2 
ENSG00000153237.17	CCDC148 
ENSG00000153246.12	PLA2R1 
ENSG00000153250.19	RBMS1 
ENSG00000153253.16	SCN3A 
ENSG00000153266.12	FEZF2 
ENSG00000153283.12	CD96 
ENSG00000153291.15	SLC25A27 
ENSG00000153292.15	ADGRF1 
ENSG00000153294.11	ADGRF4 
ENSG00000153303.17	FRMD1 
ENSG00000153310.19	FAM49B 
ENSG00000153317.14	ASAP1 
ENSG00000153339.13	TRAPPC8 
ENSG00000153347.9	FAM81B 
ENSG00000153363.12	LINC00467 
ENSG00000153391.15	INO80C 
ENSG00000153395.9	LPCAT1 
ENSG00000153404.14	PLEKHG4B 
ENSG00000153406.13	NMRAL1 
ENSG00000153443.12	UBALD1 
ENSG00000153446.15	C16orf89 
ENSG00000153485.5	TMEM251 
ENSG00000153487.12	ING1 
ENSG00000153495.10	TEX29 
ENSG00000153498.11	SPACA7 
ENSG00000153531.13	ADPRHL1 
ENSG00000153551.13	CMTM7 
ENSG00000153558.14	FBXL2 
ENSG00000153560.11	UBP1 
ENSG00000153561.12	RMND5A 
ENSG00000153563.15	CD8A 
ENSG00000153574.8	RPIA 
ENSG00000153684.14	GOLGA8F 
ENSG00000153707.16	PTPRD 
ENSG00000153714.5	LURAP1L 
ENSG00000153721.18	CNKSR3 
ENSG00000153767.9	GTF2E1 
ENSG00000153774.8	CFDP1 
ENSG00000153779.10	TGIF2LX 
ENSG00000153786.12	ZDHHC7 
ENSG00000153789.12	FAM92B 
ENSG00000153790.11	C7orf31 
ENSG00000153802.11	TMPRSS11D 
ENSG00000153814.11	JAZF1 
ENSG00000153815.16	CMIP 
ENSG00000153820.12	SPHKAP 
ENSG00000153822.13	KCNJ16 
ENSG00000153823.18	PID1 
ENSG00000153827.13	TRIP12 
ENSG00000153832.11	FBXO36 
ENSG00000153879.8	CEBPG 
ENSG00000153885.14	KCTD15 
ENSG00000153896.17	ZNF599 
ENSG00000153898.12	MCOLN2 
ENSG00000153902.13	LGI4 
ENSG00000153904.19	DDAH1 
ENSG00000153914.15	SREK1 
ENSG00000153922.10	CHD1 
ENSG00000153923.10	CLCA3P 
ENSG00000153930.11	ANKFN1 
ENSG00000153933.9	DGKE 
ENSG00000153936.16	HS2ST1 
ENSG00000153944.10	MSI2 
ENSG00000153956.15	CACNA2D1 
ENSG00000153975.9	ZUFSP 
ENSG00000153976.2	HS3ST3A1 
ENSG00000153982.10	GDPD1 
ENSG00000153989.7	NUS1 
ENSG00000153993.13	SEMA3D 
ENSG00000154001.13	PPP2R5E 
ENSG00000154007.6	ASB17 
ENSG00000154016.13	GRAP 
ENSG00000154025.15	SLC5A10 
ENSG00000154027.18	AK5 
ENSG00000154040.20	CABYR 
ENSG00000154059.9	IMPACT 
ENSG00000154065.16	ANKRD29 
ENSG00000154079.5	SDHAF4 
ENSG00000154080.13	CHST9 
ENSG00000154096.13	THY1 
ENSG00000154099.17	DNAAF1 
ENSG00000154102.10	C16orf74 
ENSG00000154114.12	TBCEL 
ENSG00000154118.12	JPH3 
ENSG00000154122.13	ANKH 
ENSG00000154124.4	OTULIN 
ENSG00000154127.9	UBASH3B 
ENSG00000154133.14	ROBO4 
ENSG00000154134.14	ROBO3 
ENSG00000154143.2	PANX3 
ENSG00000154144.12	TBRG1 
ENSG00000154146.12	NRGN 
ENSG00000154153.13	FAM134B 
ENSG00000154162.14	CDH12 
ENSG00000154165.4	GPR15 
ENSG00000154174.7	TOMM70 
ENSG00000154175.16	ABI3BP 
ENSG00000154188.9	ANGPT1 
ENSG00000154198.14	RP4-732G19.2 
ENSG00000154217.14	PITPNC1 
ENSG00000154222.14	CC2D1B 
ENSG00000154227.13	CERS3 
ENSG00000154229.11	PRKCA 
ENSG00000154237.12	LRRK1 
ENSG00000154240.16	CEP112 
ENSG00000154252.11	GAL3ST2 
ENSG00000154258.16	ABCA9 
ENSG00000154262.12	ABCA6 
ENSG00000154263.17	ABCA10 
ENSG00000154265.15	ABCA5 
ENSG00000154269.14	ENPP3 
ENSG00000154274.14	C4orf19 
ENSG00000154277.12	UCHL1 
ENSG00000154305.16	MIA3 
ENSG00000154309.8	DISP1 
ENSG00000154310.16	TNIK 
ENSG00000154316.16	TDH 
ENSG00000154319.14	FAM167A 
ENSG00000154328.15	NEIL2 
ENSG00000154330.12	PGM5 
ENSG00000154342.5	WNT3A 
ENSG00000154358.20	OBSCN 
ENSG00000154359.12	LONRF1 
ENSG00000154370.15	TRIM11 
ENSG00000154380.17	ENAH 
ENSG00000154415.7	PPP1R3A 
ENSG00000154429.10	CCSAP 
ENSG00000154438.7	ASZ1 
ENSG00000154447.14	SH3RF1 
ENSG00000154451.14	GBP5 
ENSG00000154473.17	BUB3 
ENSG00000154478.3	GPR26 
ENSG00000154479.12	CCDC173 
ENSG00000154485.4	MMP21 
ENSG00000154493.18	C10orf90 
ENSG00000154511.11	FAM69A 
ENSG00000154518.9	ATP5G3 
ENSG00000154529.14	CNTNAP3B 
ENSG00000154537.4	FAM27C 
ENSG00000154545.16	MAGED4 
ENSG00000154548.8	SRSF12 
ENSG00000154553.14	PDLIM3 
ENSG00000154556.17	SORBS2 
ENSG00000154582.16	ELOC 
ENSG00000154589.6	LY96 
ENSG00000154608.14	CEP170P1 
ENSG00000154611.14	PSMA8 
ENSG00000154620.5	TMSB4Y 
ENSG00000154639.18	CXADR 
ENSG00000154640.14	BTG3 
ENSG00000154642.10	C21orf91 
ENSG00000154645.13	CHODL 
ENSG00000154646.8	TMPRSS15 
ENSG00000154654.14	NCAM2 
ENSG00000154655.15	L3MBTL4 
ENSG00000154678.16	PDE1C 
ENSG00000154710.17	RABGEF1 
ENSG00000154719.13	MRPL39 
ENSG00000154721.14	JAM2 
ENSG00000154723.12	ATP5J 
ENSG00000154727.10	GABPA 
ENSG00000154734.14	ADAMTS1 
ENSG00000154736.5	ADAMTS5 
ENSG00000154743.17	TSEN2 
ENSG00000154760.13	SLFN13 
ENSG00000154764.5	WNT7A 
ENSG00000154767.14	XPC 
ENSG00000154781.15	CCDC174 
ENSG00000154783.11	FGD5 
ENSG00000154803.12	FLCN 
ENSG00000154813.9	DPH3 
ENSG00000154814.13	OXNAD1 
ENSG00000154822.17	PLCL2 
ENSG00000154832.14	CXXC1 
ENSG00000154839.9	SKA1 
ENSG00000154845.15	PPP4R1 
ENSG00000154856.12	APCDD1 
ENSG00000154864.12	PIEZO2 
ENSG00000154874.15	CCDC144B 
ENSG00000154889.16	MPPE1 
ENSG00000154898.15	CCDC144C 
ENSG00000154914.16	USP43 
ENSG00000154917.10	RAB6B 
ENSG00000154920.14	EME1 
ENSG00000154928.16	EPHB1 
ENSG00000154930.14	ACSS1 
ENSG00000154945.6	ANKRD40 
ENSG00000154957.13	ZNF18 
ENSG00000154975.13	CA10 
ENSG00000154978.12	VOPP1 
ENSG00000154997.8	14-Sep
ENSG00000155008.13	APOOL 
ENSG00000155011.8	DKK2 
ENSG00000155016.17	CYP2U1 
ENSG00000155026.16	RSPH10B 
ENSG00000155034.18	FBXL18 
ENSG00000155052.14	CNTNAP5 
ENSG00000155066.15	PROM2 
ENSG00000155070.8	AC079804.8 
ENSG00000155085.15	AK9 
ENSG00000155087.3	ODF1 
ENSG00000155090.14	KLF10 
ENSG00000155093.17	PTPRN2 
ENSG00000155096.13	AZIN1 
ENSG00000155097.11	ATP6V1C1 
ENSG00000155099.7	TMEM55A 
ENSG00000155100.10	OTUD6B 
ENSG00000155111.14	CDK19 
ENSG00000155115.6	GTF3C6 
ENSG00000155158.20	TTC39B 
ENSG00000155189.11	AGPAT5 
ENSG00000155229.20	MMS19 
ENSG00000155249.5	OR4K1 
ENSG00000155252.13	PI4K2A 
ENSG00000155254.12	MARVELD1 
ENSG00000155256.17	ZFYVE27 
ENSG00000155265.10	GOLGA7B 
ENSG00000155269.11	GPR78 
ENSG00000155275.18	TRMT44 
ENSG00000155287.10	SLC25A28 
ENSG00000155304.5	HSPA13 
ENSG00000155307.18	SAMSN1 
ENSG00000155313.15	USP25 
ENSG00000155324.9	GRAMD3 
ENSG00000155329.11	ZCCHC10 
ENSG00000155330.9	C16orf87 
ENSG00000155363.18	MOV10 
ENSG00000155366.16	RHOC 
ENSG00000155367.15	PPM1J 
ENSG00000155368.16	DBI 
ENSG00000155380.11	SLC16A1 
ENSG00000155393.12	HEATR3 
ENSG00000155428.12	TRIM74 
ENSG00000155438.11	NIFK 
ENSG00000155463.12	OXA1L 
ENSG00000155465.18	SLC7A7 
ENSG00000155495.8	MAGEC1 
ENSG00000155506.16	LARP1 
ENSG00000155508.13	CNOT8 
ENSG00000155511.17	GRIA1 
ENSG00000155530.3	LRGUK 
ENSG00000155542.11	SETD9 
ENSG00000155545.19	MIER3 
ENSG00000155561.14	NUP205 
ENSG00000155592.15	ZKSCAN2 
ENSG00000155621.14	C9orf85 
ENSG00000155622.6	XAGE2 
ENSG00000155629.14	PIK3AP1 
ENSG00000155636.14	RBM45 
ENSG00000155657.26	TTN 
ENSG00000155659.14	VSIG4 
ENSG00000155660.10	PDIA4 
ENSG00000155666.11	KDM8 
ENSG00000155714.13	PDZD9 
ENSG00000155719.17	OTOA 
ENSG00000155729.12	KCTD18 
ENSG00000155744.9	FAM126B 
ENSG00000155749.12	ALS2CR12 
ENSG00000155754.14	ALS2CR11 
ENSG00000155755.18	TMEM237 
ENSG00000155760.2	FZD7 
ENSG00000155761.13	SPAG17 
ENSG00000155792.9	DEPTOR 
ENSG00000155816.19	FMN2 
ENSG00000155827.11	RNF20 
ENSG00000155833.14	CYLC2 
ENSG00000155846.16	PPARGC1B 
ENSG00000155849.15	ELMO1 
ENSG00000155850.7	SLC26A2 
ENSG00000155858.5	LSM11 
ENSG00000155868.7	MED7 
ENSG00000155875.13	SAXO1 
ENSG00000155876.5	RRAGA 
ENSG00000155886.11	SLC24A2 
ENSG00000155890.3	TRIM42 
ENSG00000155893.12	PXYLP1 
ENSG00000155897.9	ADCY8 
ENSG00000155903.11	RASA2 
ENSG00000155906.17	RMND1 
ENSG00000155918.7	RAET1L 
ENSG00000155926.13	SLA 
ENSG00000155957.17	TMBIM4 
ENSG00000155959.10	VBP1 
ENSG00000155961.4	RAB39B 
ENSG00000155962.12	CLIC2 
ENSG00000155966.13	AFF2 
ENSG00000155970.11	MICU3 
ENSG00000155974.12	GRIP1 
ENSG00000155975.9	VPS37A 
ENSG00000155980.11	KIF5A 
ENSG00000156006.4	NAT2 
ENSG00000156009.9	MAGEA8 
ENSG00000156011.16	PSD3 
ENSG00000156017.12	CARNMT1 
ENSG00000156026.14	MCU 
ENSG00000156030.13	ELMSAN1 
ENSG00000156042.17	CFAP70 
ENSG00000156049.6	GNA14 
ENSG00000156050.8	FAM161B 
ENSG00000156052.10	GNAQ 
ENSG00000156076.9	WIF1 
ENSG00000156096.13	UGT2B4 
ENSG00000156097.12	GPR61 
ENSG00000156103.15	MMP16 
ENSG00000156110.13	ADK 
ENSG00000156113.22	KCNMA1 
ENSG00000156127.6	BATF 
ENSG00000156136.9	DCK 
ENSG00000156140.9	ADAMTS3 
ENSG00000156150.6	ALX3 
ENSG00000156162.16	DPY19L4 
ENSG00000156170.12	NDUFAF6 
ENSG00000156171.14	DRAM2 
ENSG00000156172.5	C8orf37 
ENSG00000156194.17	PPEF2 
ENSG00000156206.13	CFAP161 
ENSG00000156218.12	ADAMTSL3 
ENSG00000156219.16	ART3 
ENSG00000156222.11	SLC28A1 
ENSG00000156232.7	WHAMM 
ENSG00000156234.7	CXCL13 
ENSG00000156239.11	N6AMT1 
ENSG00000156253.6	RWDD2B 
ENSG00000156256.14	USP16 
ENSG00000156261.12	CCT8 
ENSG00000156265.15	MAP3K7CL 
ENSG00000156269.4	NAA11 
ENSG00000156273.15	BACH1 
ENSG00000156282.4	CLDN17 
ENSG00000156284.5	CLDN8 
ENSG00000156298.12	TSPAN7 
ENSG00000156299.13	TIAM1 
ENSG00000156304.14	SCAF4 
ENSG00000156313.13	RPGR 
ENSG00000156345.17	CDK20 
ENSG00000156374.14	PCGF6 
ENSG00000156381.8	ANKRD9 
ENSG00000156384.14	SFR1 
ENSG00000156395.12	SORCS3 
ENSG00000156398.12	SFXN2 
ENSG00000156411.9	C14orf2 
ENSG00000156413.13	FUT6 
ENSG00000156414.18	TDRD9 
ENSG00000156427.7	FGF18 
ENSG00000156453.13	PCDH1 
ENSG00000156463.17	SH3RF2 
ENSG00000156466.9	GDF6 
ENSG00000156467.9	UQCRB 
ENSG00000156469.8	MTERF3 
ENSG00000156471.12	PTDSS1 
ENSG00000156475.18	PPP2R2B 
ENSG00000156482.10	RPL30 
ENSG00000156486.7	KCNS2 
ENSG00000156500.15	FAM122C 
ENSG00000156502.13	SUPV3L1 
ENSG00000156504.16	FAM122B 
ENSG00000156508.17	EEF1A1 
ENSG00000156509.13	FBXO43 
ENSG00000156510.12	HKDC1 
ENSG00000156515.22	HK1 
ENSG00000156521.13	TYSND1 
ENSG00000156531.16	PHF6 
ENSG00000156535.13	CD109 
ENSG00000156564.8	LRFN2 
ENSG00000156574.9	NODAL 
ENSG00000156575.2	PRG3 
ENSG00000156587.15	UBE2L6 
ENSG00000156599.10	ZDHHC5 
ENSG00000156603.17	MED19 
ENSG00000156639.11	ZFAND3 
ENSG00000156642.16	NPTN 
ENSG00000156650.12	KAT6B 
ENSG00000156671.12	SAMD8 
ENSG00000156675.15	RAB11FIP1 
ENSG00000156687.10	UNC5D 
ENSG00000156689.6	GLYATL2 
ENSG00000156697.12	UTP14A 
ENSG00000156709.13	AIFM1 
ENSG00000156711.16	MAPK13 
ENSG00000156735.10	BAG4 
ENSG00000156738.17	MS4A1 
ENSG00000156755.10	IGKV1OR-2 
ENSG00000156787.16	TBC1D31 
ENSG00000156795.6	WDYHV1 
ENSG00000156802.12	ATAD2 
ENSG00000156804.7	FBXO32 
ENSG00000156831.7	NSMCE2 
ENSG00000156853.12	ZNF689 
ENSG00000156858.11	PRR14 
ENSG00000156860.15	FBRS 
ENSG00000156869.13	FRRS1 
ENSG00000156873.15	PHKG2 
ENSG00000156875.13	MFSD14A 
ENSG00000156876.9	SASS6 
ENSG00000156885.5	COX6A2 
ENSG00000156886.11	ITGAD 
ENSG00000156920.10	ADGRG4 
ENSG00000156925.11	ZIC3 
ENSG00000156928.4	MALSU1 
ENSG00000156931.15	VPS8 
ENSG00000156958.14	GALK2 
ENSG00000156959.8	LHFPL4 
ENSG00000156966.6	B3GNT7 
ENSG00000156968.8	MPV17L 
ENSG00000156970.12	BUB1B 
ENSG00000156973.13	PDE6D 
ENSG00000156976.16	EIF4A2 
ENSG00000156983.15	BRPF1 
ENSG00000156990.14	RPUSD3 
ENSG00000157005.3	SST 
ENSG00000157014.10	TATDN2 
ENSG00000157017.15	GHRL 
ENSG00000157020.17	SEC13 
ENSG00000157021.9	RP11-118J16.1 
ENSG00000157036.12	EXOG 
ENSG00000157045.8	NTAN1 
ENSG00000157060.15	SHCBP1L 
ENSG00000157064.10	NMNAT2 
ENSG00000157077.14	ZFYVE9 
ENSG00000157087.18	ATP2B2 
ENSG00000157093.8	LYZL4 
ENSG00000157103.11	SLC6A1 
ENSG00000157106.16	SMG1 
ENSG00000157107.13	FCHO2 
ENSG00000157110.15	RBPMS 
ENSG00000157111.12	TMEM171 
ENSG00000157119.11	KLHL40 
ENSG00000157131.10	C8A 
ENSG00000157150.4	TIMP4 
ENSG00000157152.16	SYN2 
ENSG00000157168.18	NRG1 
ENSG00000157181.15	C1orf27 
ENSG00000157184.6	CPT2 
ENSG00000157191.19	NECAP2 
ENSG00000157193.15	LRP8 
ENSG00000157211.11	CDCP2 
ENSG00000157212.18	PAXIP1 
ENSG00000157214.13	STEAP2 
ENSG00000157216.15	SSBP3 
ENSG00000157219.3	HTR5A 
ENSG00000157224.15	CLDN12 
ENSG00000157227.12	MMP14 
ENSG00000157240.3	FZD1 
ENSG00000157259.7	GATAD1 
ENSG00000157303.10	SUSD3 
ENSG00000157306.14	RP11-66N24.4 
ENSG00000157315.4	TMED6 
ENSG00000157322.17	CLEC18A 
ENSG00000157326.18	DHRS4 
ENSG00000157330.9	C1orf158 
ENSG00000157335.20	CLEC18C 
ENSG00000157343.8	ARMC12 
ENSG00000157349.16	DDX19B 
ENSG00000157350.12	ST3GAL2 
ENSG00000157353.16	FUK 
ENSG00000157368.10	IL34 
ENSG00000157379.13	DHRS1 
ENSG00000157388.16	CACNA1D 
ENSG00000157399.14	ARSE 
ENSG00000157404.15	KIT 
ENSG00000157423.17	HYDIN 
ENSG00000157426.13	AASDH 
ENSG00000157429.15	ZNF19 
ENSG00000157445.14	CACNA2D3 
ENSG00000157450.15	RNF111 
ENSG00000157456.7	CCNB2 
ENSG00000157470.11	FAM81A 
ENSG00000157483.8	MYO1E 
ENSG00000157500.10	APPL1 
ENSG00000157502.13	MUM1L1 
ENSG00000157510.13	AFAP1L1 
ENSG00000157514.16	TSC22D3 
ENSG00000157538.13	DSCR3 
ENSG00000157540.20	DYRK1A 
ENSG00000157542.10	KCNJ6 
ENSG00000157551.18	KCNJ15 
ENSG00000157554.18	ERG 
ENSG00000157557.11	ETS2 
ENSG00000157570.11	TSPAN18 
ENSG00000157578.13	LCA5L 
ENSG00000157593.18	SLC35B2 
ENSG00000157600.11	TMEM164 
ENSG00000157601.13	MX1 
ENSG00000157613.10	CREB3L1 
ENSG00000157617.16	C2CD2 
ENSG00000157625.15	TAB3 
ENSG00000157637.12	SLC38A10 
ENSG00000157653.11	C9orf43 
ENSG00000157654.17	PALM2-AKAP2 
ENSG00000157657.14	ZNF618 
ENSG00000157680.15	DGKI 
ENSG00000157693.14	C9orf91 
ENSG00000157703.15	SVOPL 
ENSG00000157734.13	SNX22 
ENSG00000157741.14	UBN2 
ENSG00000157764.13	BRAF 
ENSG00000157765.12	SLC34A2 
ENSG00000157766.16	ACAN 
ENSG00000157778.8	PSMG3 
ENSG00000157782.9	CABP1 
ENSG00000157796.17	WDR19 
ENSG00000157800.17	SLC37A3 
ENSG00000157823.16	AP3S2 
ENSG00000157827.19	FMNL2 
ENSG00000157833.12	GAREM2 
ENSG00000157837.15	SPPL3 
ENSG00000157851.16	DPYSL5 
ENSG00000157856.10	DRC1 
ENSG00000157869.14	RAB28 
ENSG00000157870.14	FAM213B 
ENSG00000157873.17	TNFRSF14 
ENSG00000157881.13	PANK4 
ENSG00000157884.10	CIB4 
ENSG00000157890.17	MEGF11 
ENSG00000157895.11	C12orf43 
ENSG00000157911.9	PEX10 
ENSG00000157916.19	RER1 
ENSG00000157927.16	RADIL 
ENSG00000157933.9	SKI 
ENSG00000157954.14	WIPI2 
ENSG00000157965.11	SSX8 
ENSG00000157978.11	LDLRAP1 
ENSG00000157985.18	AGAP1 
ENSG00000157992.12	KRTCAP3 
ENSG00000157999.5	ANKRD61 
ENSG00000158006.13	PAFAH2 
ENSG00000158008.9	EXTL1 
ENSG00000158014.14	SLC30A2 
ENSG00000158019.20	BRE 
ENSG00000158022.6	TRIM63 
ENSG00000158023.9	WDR66 
ENSG00000158042.8	MRPL17 
ENSG00000158050.4	DUSP2 
ENSG00000158055.15	GRHL3 
ENSG00000158062.20	UBXN11 
ENSG00000158077.4	NLRP14 
ENSG00000158079.14	PTPDC1 
ENSG00000158089.14	GALNT14 
ENSG00000158092.6	NCK1 
ENSG00000158104.11	HPD 
ENSG00000158106.13	RHPN1 
ENSG00000158109.14	TPRG1L 
ENSG00000158113.12	LRRC43 
ENSG00000158122.11	AAED1 
ENSG00000158125.9	XDH 
ENSG00000158156.7	XKR8 
ENSG00000158158.11	CNNM4 
ENSG00000158161.15	EYA3 
ENSG00000158163.14	DZIP1L 
ENSG00000158164.6	TMSB15A 
ENSG00000158169.12	FANCC 
ENSG00000158186.12	MRAS 
ENSG00000158195.10	WASF2 
ENSG00000158201.9	ABHD3 
ENSG00000158220.13	ESYT3 
ENSG00000158234.12	FAIM 
ENSG00000158246.7	FAM46B 
ENSG00000158258.16	CLSTN2 
ENSG00000158270.11	COLEC12 
ENSG00000158286.12	RNF207 
ENSG00000158290.16	CUL4B 
ENSG00000158292.6	GPR153 
ENSG00000158296.13	SLC13A3 
ENSG00000158301.18	GPRASP2 
ENSG00000158315.10	RHBDL2 
ENSG00000158321.16	AUTS2 
ENSG00000158352.15	SHROOM4 
ENSG00000158373.8	HIST1H2BD 
ENSG00000158402.18	CDC25C 
ENSG00000158406.4	HIST1H4H 
ENSG00000158411.11	MITD1 
ENSG00000158417.10	EIF5B 
ENSG00000158423.16	RIBC1 
ENSG00000158427.14	TMSB15B 
ENSG00000158428.3	CATIP 
ENSG00000158435.7	CNOT11 
ENSG00000158445.9	KCNB1 
ENSG00000158457.5	TSPAN33 
ENSG00000158458.19	NRG2 
ENSG00000158467.16	AHCYL2 
ENSG00000158470.5	B4GALT5 
ENSG00000158473.6	CD1D 
ENSG00000158477.6	CD1A 
ENSG00000158480.10	SPATA2 
ENSG00000158481.12	CD1C 
ENSG00000158482.10	CTD-2547E10.4 
ENSG00000158483.15	FAM86C1 
ENSG00000158485.10	CD1B 
ENSG00000158486.13	DNAH3 
ENSG00000158488.15	CD1E 
ENSG00000158497.3	HMHB1 
ENSG00000158516.11	CPA2 
ENSG00000158517.13	NCF1 
ENSG00000158525.15	CPA5 
ENSG00000158526.7	TSR2 
ENSG00000158528.11	PPP1R9A 
ENSG00000158545.15	ZC3H18 
ENSG00000158552.12	ZFAND2B 
ENSG00000158553.4	POM121L2 
ENSG00000158555.14	GDPD5 
ENSG00000158560.14	DYNC1I1 
ENSG00000158571.10	PFKFB1 
ENSG00000158578.19	ALAS2 
ENSG00000158604.14	TMED4 
ENSG00000158615.8	PPP1R15B 
ENSG00000158623.14	COPG2 
ENSG00000158636.16	EMSY 
ENSG00000158639.12	PAGE5 
ENSG00000158669.11	AGPAT6 
ENSG00000158683.7	PKD1L1 
ENSG00000158691.14	ZSCAN12 
ENSG00000158710.14	TAGLN2 
ENSG00000158711.13	ELK4 
ENSG00000158714.10	SLAMF8 
ENSG00000158715.5	SLC45A3 
ENSG00000158716.8	DUSP23 
ENSG00000158717.10	RNF166 
ENSG00000158731.2	OR10J6P 
ENSG00000158747.14	NBL1 
ENSG00000158748.3	HTR6 
ENSG00000158764.6	ITLN2 
ENSG00000158769.17	F11R 
ENSG00000158773.14	USF1 
ENSG00000158786.4	PLA2G2F 
ENSG00000158792.15	SPATA2L 
ENSG00000158793.13	NIT1 
ENSG00000158796.16	DEDD 
ENSG00000158805.11	ZNF276 
ENSG00000158806.13	NPM2 
ENSG00000158813.17	EDA 
ENSG00000158815.10	FGF17 
ENSG00000158816.15	VWA5B1 
ENSG00000158825.5	CDA 
ENSG00000158828.7	PINK1 
ENSG00000158850.14	B4GALT3 
ENSG00000158856.18	DMTN 
ENSG00000158859.9	ADAMTS4 
ENSG00000158863.21	FAM160B2 
ENSG00000158864.12	NDUFS2 
ENSG00000158865.12	SLC5A11 
ENSG00000158869.10	FCER1G 
ENSG00000158874.11	APOA2 
ENSG00000158882.14	TOMM40L 
ENSG00000158887.15	MPZ 
ENSG00000158901.11	WFDC8 
ENSG00000158941.16	KIAA1967 
ENSG00000158955.10	WNT9B 
ENSG00000158966.13	CACHD1 
ENSG00000158985.13	CDC42SE2 
ENSG00000158987.20	RAPGEF6 
ENSG00000159023.20	EPB41 
ENSG00000159055.3	MIS18A 
ENSG00000159063.12	ALG8 
ENSG00000159069.13	FBXW5 
ENSG00000159079.18	C21orf59 
ENSG00000159082.17	SYNJ1 
ENSG00000159086.14	PAXBP1 
ENSG00000159110.19	IFNAR2 
ENSG00000159111.12	MRPL10 
ENSG00000159128.14	IFNGR2 
ENSG00000159131.16	GART 
ENSG00000159140.19	SON 
ENSG00000159147.17	DONSON 
ENSG00000159164.9	SV2A 
ENSG00000159166.13	LAD1 
ENSG00000159167.11	STC1 
ENSG00000159173.18	TNNI1 
ENSG00000159176.13	CSRP1 
ENSG00000159182.4	PRAC1 
ENSG00000159184.7	HOXB13 
ENSG00000159186.4	AC007383.6 
ENSG00000159189.11	C1QC 
ENSG00000159197.3	KCNE2 
ENSG00000159199.13	ATP5G1 
ENSG00000159200.17	RCAN1 
ENSG00000159202.17	UBE2Z 
ENSG00000159208.15	CIART 
ENSG00000159210.9	SNF8 
ENSG00000159212.12	CLIC6 
ENSG00000159214.12	CCDC24 
ENSG00000159216.18	RUNX1 
ENSG00000159217.9	IGF2BP1 
ENSG00000159224.4	GIP 
ENSG00000159228.12	CBR1 
ENSG00000159231.5	CBR3 
ENSG00000159239.13	RP11-523H20.5 
ENSG00000159247.13	TUBBP5 
ENSG00000159248.4	GJD2 
ENSG00000159251.6	ACTC1 
ENSG00000159256.12	MORC3 
ENSG00000159259.7	CHAF1B 
ENSG00000159261.10	CLDN14 
ENSG00000159263.15	SIM2 
ENSG00000159267.14	HLCS 
ENSG00000159289.6	GOLGA6A 
ENSG00000159307.18	SCUBE1 
ENSG00000159314.11	ARHGAP27 
ENSG00000159322.17	ADPGK 
ENSG00000159335.15	PTMS 
ENSG00000159337.6	PLA2G4D 
ENSG00000159339.13	PADI4 
ENSG00000159346.12	ADIPOR1 
ENSG00000159348.12	CYB5R1 
ENSG00000159352.15	PSMD4 
ENSG00000159363.17	ATP13A2 
ENSG00000159374.17	M1AP 
ENSG00000159377.10	PSMB4 
ENSG00000159387.7	IRX6 
ENSG00000159388.5	BTG2 
ENSG00000159398.15	CES5A 
ENSG00000159399.9	HK2 
ENSG00000159403.15	C1R 
ENSG00000159409.14	CELF3 
ENSG00000159423.16	ALDH4A1 
ENSG00000159433.11	STARD9 
ENSG00000159445.12	THEM4 
ENSG00000159450.12	TCHH 
ENSG00000159455.8	LCE2B 
ENSG00000159459.11	UBR1 
ENSG00000159461.14	AMFR 
ENSG00000159479.16	MED8 
ENSG00000159495.7	TGM7 
ENSG00000159496.14	RGL4 
ENSG00000159516.8	SPRR2G 
ENSG00000159527.3	PGLYRP3 
ENSG00000159556.9	ISL2 
ENSG00000159579.13	RSPRY1 
ENSG00000159588.14	CCDC17 
ENSG00000159592.10	GPBP1L1 
ENSG00000159593.14	NAE1 
ENSG00000159596.6	TMEM69 
ENSG00000159618.15	ADGRG5 
ENSG00000159625.14	DRC7 
ENSG00000159640.15	ACE 
ENSG00000159648.11	TEPP 
ENSG00000159650.8	UROC1 
ENSG00000159658.10	EFCAB14 
ENSG00000159674.11	SPON2 
ENSG00000159685.10	CHCHD6 
ENSG00000159692.15	CTBP1 
ENSG00000159708.17	LRRC36 
ENSG00000159712.10	RP11-498P14.2 
ENSG00000159713.10	TPPP3 
ENSG00000159714.10	ZDHHC1 
ENSG00000159720.11	ATP6V0D1 
ENSG00000159723.4	AGRP 
ENSG00000159733.13	ZFYVE28 
ENSG00000159753.13	RP11-167P11.3 
ENSG00000159761.14	C16orf86 
ENSG00000159763.3	PIP 
ENSG00000159784.17	FAM131B 
ENSG00000159788.19	RGS12 
ENSG00000159792.9	PSKH1 
ENSG00000159840.15	ZYX 
ENSG00000159842.14	ABR 
ENSG00000159860.6	AC099548.6 
ENSG00000159871.14	LYPD5 
ENSG00000159873.9	CCDC117 
ENSG00000159882.12	ZNF230 
ENSG00000159884.11	CCDC107 
ENSG00000159885.13	ZNF222 
ENSG00000159899.14	NPR2 
ENSG00000159904.11	RP11-527E14.1 
ENSG00000159905.14	ZNF221 
ENSG00000159915.12	ZNF233 
ENSG00000159917.15	ZNF235 
ENSG00000159921.15	GNE 
ENSG00000159958.6	TNFRSF13C 
ENSG00000159961.2	OR3A3 
ENSG00000160007.18	ARHGAP35 
ENSG00000160013.8	PTGIR 
ENSG00000160014.16	CALM3 
ENSG00000160049.11	DFFA 
ENSG00000160050.14	CCDC28B 
ENSG00000160051.11	IQCC 
ENSG00000160055.19	TMEM234 
ENSG00000160058.18	BSDC1 
ENSG00000160062.14	ZBTB8A 
ENSG00000160072.19	ATAD3B 
ENSG00000160075.11	SSU72 
ENSG00000160087.20	UBE2J2 
ENSG00000160094.14	ZNF362 
ENSG00000160097.16	FNDC5 
ENSG00000160111.12	CPAMD8 
ENSG00000160113.5	NR2F6 
ENSG00000160117.14	ANKLE1 
ENSG00000160124.9	CCDC58 
ENSG00000160131.13	VMA21 
ENSG00000160145.15	KALRN 
ENSG00000160161.9	CILP2 
ENSG00000160172.10	FAM86C2P 
ENSG00000160179.18	ABCG1 
ENSG00000160180.15	TFF3 
ENSG00000160181.8	TFF2 
ENSG00000160182.2	TFF1 
ENSG00000160183.14	TMPRSS3 
ENSG00000160185.14	UBASH3A 
ENSG00000160188.9	RSPH1 
ENSG00000160190.13	SLC37A1 
ENSG00000160191.17	PDE9A 
ENSG00000160193.11	WDR4 
ENSG00000160194.17	NDUFV3 
ENSG00000160199.14	PKNOX1 
ENSG00000160200.17	CBS 
ENSG00000160201.11	U2AF1 
ENSG00000160202.7	CRYAA 
ENSG00000160207.8	HSF2BP 
ENSG00000160208.12	RRP1B 
ENSG00000160209.18	PDXK 
ENSG00000160211.16	G6PD 
ENSG00000160213.6	CSTB 
ENSG00000160214.12	RRP1 
ENSG00000160216.18	AGPAT3 
ENSG00000160218.12	TRAPPC10 
ENSG00000160219.11	GAB3 
ENSG00000160221.17	C21orf33 
ENSG00000160223.17	ICOSLG 
ENSG00000160224.16	AIRE 
ENSG00000160226.15	C21orf2 
ENSG00000160229.11	ZNF66 
ENSG00000160233.7	LRRC3 
ENSG00000160255.17	ITGB2 
ENSG00000160256.12	FAM207A 
ENSG00000160271.15	RALGDS 
ENSG00000160282.13	FTCD 
ENSG00000160284.14	SPATC1L 
ENSG00000160285.14	LSS 
ENSG00000160293.16	VAV2 
ENSG00000160294.10	MCM3AP 
ENSG00000160298.17	C21orf58 
ENSG00000160299.16	PCNT 
ENSG00000160305.17	DIP2A 
ENSG00000160307.9	S100B 
ENSG00000160310.17	PRMT2 
ENSG00000160318.6	CLDND2 
ENSG00000160321.14	ZNF208 
ENSG00000160323.18	ADAMTS13 
ENSG00000160325.14	CACFD1 
ENSG00000160326.13	SLC2A6 
ENSG00000160336.14	ZNF761 
ENSG00000160339.15	FCN2 
ENSG00000160345.12	C9orf116 
ENSG00000160349.9	LCN1 
ENSG00000160352.15	ZNF714 
ENSG00000160360.12	GPSM1 
ENSG00000160392.13	C19orf47 
ENSG00000160396.8	HIPK4 
ENSG00000160401.14	CFAP157 
ENSG00000160404.17	TOR2A 
ENSG00000160408.14	ST6GALNAC6 
ENSG00000160410.14	SHKBP1 
ENSG00000160439.15	RDH13 
ENSG00000160445.10	ZER1 
ENSG00000160446.18	ZDHHC12 
ENSG00000160447.6	PKN3 
ENSG00000160460.15	SPTBN4 
ENSG00000160469.16	BRSK1 
ENSG00000160471.12	COX6B2 
ENSG00000160472.4	TMEM190 
ENSG00000160505.15	NLRP4 
ENSG00000160539.5	PLPP7 
ENSG00000160551.11	TAOK1 
ENSG00000160563.13	MED27 
ENSG00000160570.13	DEDD2 
ENSG00000160584.15	SIK3 
ENSG00000160588.9	MPZL3 
ENSG00000160593.18	AMICA1 
ENSG00000160602.13	NEK8 
ENSG00000160606.10	TLCD1 
ENSG00000160613.12	PCSK7 
ENSG00000160633.12	SAFB 
ENSG00000160654.9	CD3G 
ENSG00000160678.11	S100A1 
ENSG00000160679.12	CHTOP 
ENSG00000160683.4	CXCR5 
ENSG00000160685.13	ZBTB7B 
ENSG00000160688.18	FLAD1 
ENSG00000160691.18	SHC1 
ENSG00000160695.14	VPS11 
ENSG00000160703.15	NLRX1 
ENSG00000160710.15	ADAR 
ENSG00000160712.12	IL6R 
ENSG00000160714.9	UBE2Q1 
ENSG00000160716.5	CHRNB2 
ENSG00000160741.16	CRTC2 
ENSG00000160746.12	ANO10 
ENSG00000160752.14	FDPS 
ENSG00000160753.15	RUSC1 
ENSG00000160766.14	GBAP1 
ENSG00000160767.20	FAM189B 
ENSG00000160781.15	PAQR6 
ENSG00000160783.19	PMF1 
ENSG00000160785.13	SLC25A44 
ENSG00000160789.19	LMNA 
ENSG00000160791.13	CCR5 
ENSG00000160796.16	NBEAL2 
ENSG00000160799.11	CCDC12 
ENSG00000160801.13	PTH1R 
ENSG00000160803.7	UBQLN4 
ENSG00000160808.9	MYL3 
ENSG00000160813.6	PPP1R35 
ENSG00000160818.16	GPATCH4 
ENSG00000160838.13	LRRC71 
ENSG00000160856.20	FCRL3 
ENSG00000160862.12	AZGP1 
ENSG00000160867.14	FGFR4 
ENSG00000160868.14	CYP3A4 
ENSG00000160870.13	CYP3A7 
ENSG00000160877.5	NACC1 
ENSG00000160882.11	CYP11B1 
ENSG00000160883.10	HK3 
ENSG00000160886.13	LY6K 
ENSG00000160888.6	IER2 
ENSG00000160908.14	ZNF394 
ENSG00000160917.14	CPSF4 
ENSG00000160932.10	LY6E 
ENSG00000160948.13	VPS28 
ENSG00000160949.16	TONSL 
ENSG00000160951.3	PTGER1 
ENSG00000160953.15	MUM1 
ENSG00000160957.12	RECQL4 
ENSG00000160959.7	LRRC14 
ENSG00000160961.11	ZNF333 
ENSG00000160963.13	COL26A1 
ENSG00000160972.9	PPP1R16A 
ENSG00000160973.7	FOXH1 
ENSG00000160991.15	ORAI2 
ENSG00000160993.3	ALKBH4 
ENSG00000160994.3	CCDC105 
ENSG00000160999.10	SH2B2 
ENSG00000161010.14	C5orf45 
ENSG00000161011.19	SQSTM1 
ENSG00000161013.16	MGAT4B 
ENSG00000161016.17	RPL8 
ENSG00000161021.12	MAML1 
ENSG00000161031.12	PGLYRP2 
ENSG00000161036.12	LRWD1 
ENSG00000161040.16	FBXL13 
ENSG00000161048.11	NAPEPLD 
ENSG00000161055.3	SCGB3A1 
ENSG00000161057.11	PSMC2 
ENSG00000161082.12	CELF5 
ENSG00000161091.12	MFSD12 
ENSG00000161103.11	AC008132.13 
ENSG00000161132.6	XXbac-B444P24.10 
ENSG00000161133.16	USP41 
ENSG00000161149.12	AC002472.15 
ENSG00000161179.13	YDJC 
ENSG00000161180.10	CCDC116 
ENSG00000161202.17	DVL3 
ENSG00000161203.13	AP2M1 
ENSG00000161204.11	ABCF3 
ENSG00000161217.11	PCYT1A 
ENSG00000161243.8	FBXO27 
ENSG00000161249.20	DMKN 
ENSG00000161265.14	U2AF1L4 
ENSG00000161267.11	BDH1 
ENSG00000161270.19	NPHS1 
ENSG00000161277.10	THAP8 
ENSG00000161281.10	COX7A1 
ENSG00000161298.17	ZNF382 
ENSG00000161328.10	LRRC56 
ENSG00000161381.13	PLXDC1 
ENSG00000161395.13	PGAP3 
ENSG00000161405.16	IKZF3 
ENSG00000161509.13	GRIN2C 
ENSG00000161513.11	FDXR 
ENSG00000161526.14	SAP30BP 
ENSG00000161533.11	ACOX1 
ENSG00000161542.16	PRPSAP1 
ENSG00000161544.9	CYGB 
ENSG00000161547.16	SRSF2 
ENSG00000161551.14	ZNF577 
ENSG00000161558.10	TMEM143 
ENSG00000161594.6	KLHL10 
ENSG00000161609.9	CCDC155 
ENSG00000161610.1	HCRT 
ENSG00000161618.9	ALDH16A1 
ENSG00000161634.11	DCD 
ENSG00000161638.10	ITGA5 
ENSG00000161640.15	SIGLEC11 
ENSG00000161642.17	ZNF385A 
ENSG00000161643.12	SIGLEC16 
ENSG00000161647.18	MPP3 
ENSG00000161649.12	CD300LG 
ENSG00000161652.12	IZUMO2 
ENSG00000161653.10	NAGS 
ENSG00000161654.9	LSM12 
ENSG00000161664.6	ASB16 
ENSG00000161671.16	EMC10 
ENSG00000161677.11	JOSD2 
ENSG00000161681.15	SHANK1 
ENSG00000161682.14	FAM171A2 
ENSG00000161692.17	DBF4B 
ENSG00000161714.11	PLCD3 
ENSG00000161791.13	FMNL3 
ENSG00000161798.6	AQP5 
ENSG00000161800.12	RACGAP1 
ENSG00000161807.3	OR7G1 
ENSG00000161813.21	LARP4 
ENSG00000161835.10	GRASP 
ENSG00000161847.13	RAVER1 
ENSG00000161849.3	KRT84 
ENSG00000161850.2	KRT82 
ENSG00000161860.7	SYCE2 
ENSG00000161888.11	SPC24 
ENSG00000161896.11	IP6K3 
ENSG00000161904.11	LEMD2 
ENSG00000161905.12	ALOX15 
ENSG00000161911.11	TREML1 
ENSG00000161912.18	RP1-34B21.6 
ENSG00000161914.9	ZNF653 
ENSG00000161920.9	MED11 
ENSG00000161921.14	CXCL16 
ENSG00000161929.14	SCIMP 
ENSG00000161939.19	RNASEK-C17orf49 
ENSG00000161940.10	BCL6B 
ENSG00000161944.16	ASGR2 
ENSG00000161955.16	TNFSF13 
ENSG00000161956.12	SENP3 
ENSG00000161958.10	FGF11 
ENSG00000161960.14	EIF4A1 
ENSG00000161970.13	RPL26 
ENSG00000161973.10	CCDC42 
ENSG00000161980.5	POLR3K 
ENSG00000161981.10	SNRNP25 
ENSG00000161992.5	PRR35 
ENSG00000161996.18	WDR90 
ENSG00000161999.11	JMJD8 
ENSG00000162004.16	CCDC78 
ENSG00000162006.9	MSLNL 
ENSG00000162009.8	SSTR5 
ENSG00000162032.15	SPSB3 
ENSG00000162039.15	MEIOB 
ENSG00000162040.6	HS3ST6 
ENSG00000162062.14	C16orf59 
ENSG00000162063.12	CCNF 
ENSG00000162065.13	TBC1D24 
ENSG00000162066.14	AMDHD2 
ENSG00000162068.1	NTN3 
ENSG00000162069.15	CCDC64B 
ENSG00000162073.13	PAQR4 
ENSG00000162076.12	FLYWCH2 
ENSG00000162078.11	ZG16B 
ENSG00000162086.14	ZNF75A 
ENSG00000162104.9	ADCY9 
ENSG00000162105.18	SHANK2 
ENSG00000162129.13	CLPB 
ENSG00000162139.9	NEU3 
ENSG00000162144.9	CYB561A3 
ENSG00000162148.10	PPP1R32 
ENSG00000162174.12	ASRGL1 
ENSG00000162188.5	GNG3 
ENSG00000162191.13	UBXN1 
ENSG00000162194.12	LBHD1 
ENSG00000162222.13	TTC9C 
ENSG00000162227.7	TAF6L 
ENSG00000162231.13	NXF1 
ENSG00000162236.11	STX5 
ENSG00000162241.12	SLC25A45 
ENSG00000162244.10	RPL29 
ENSG00000162267.12	ITIH3 
ENSG00000162298.18	SYVN1 
ENSG00000162300.11	ZFPL1 
ENSG00000162302.12	RPS6KA4 
ENSG00000162337.11	LRP5 
ENSG00000162341.16	TPCN2 
ENSG00000162344.3	FGF19 
ENSG00000162365.11	CYP4A22 
ENSG00000162366.7	PDZK1IP1 
ENSG00000162367.11	TAL1 
ENSG00000162368.13	CMPK1 
ENSG00000162373.12	BEND5 
ENSG00000162374.16	ELAVL4 
ENSG00000162377.5	COA7 
ENSG00000162378.12	ZYG11B 
ENSG00000162383.11	SLC1A7 
ENSG00000162384.13	C1orf123 
ENSG00000162385.10	MAGOH 
ENSG00000162390.17	ACOT11 
ENSG00000162391.11	FAM151A 
ENSG00000162396.5	PARS2 
ENSG00000162398.11	LEXM 
ENSG00000162399.7	BSND 
ENSG00000162402.13	USP24 
ENSG00000162407.8	PLPP3 
ENSG00000162408.10	NOL9 
ENSG00000162409.10	PRKAA2 
ENSG00000162413.16	KLHL21 
ENSG00000162415.6	ZSWIM5 
ENSG00000162419.12	GMEB1 
ENSG00000162426.14	SLC45A1 
ENSG00000162430.16	SEPN1 
ENSG00000162433.14	AK4 
ENSG00000162434.11	JAK1 
ENSG00000162437.14	RAVER2 
ENSG00000162438.11	CTRC 
ENSG00000162441.11	LZIC 
ENSG00000162444.11	RBP7 
ENSG00000162456.9	KNCN 
ENSG00000162458.12	FBLIM1 
ENSG00000162460.6	TMEM82 
ENSG00000162461.7	SLC25A34 
ENSG00000162482.4	AKR7A3 
ENSG00000162490.6	DRAXIN 
ENSG00000162493.16	PDPN 
ENSG00000162494.5	LRRC38 
ENSG00000162496.8	DHRS3 
ENSG00000162510.5	MATN1 
ENSG00000162511.7	LAPTM5 
ENSG00000162512.15	SDC3 
ENSG00000162517.12	PEF1 
ENSG00000162520.14	SYNC 
ENSG00000162521.18	RBBP4 
ENSG00000162522.10	KIAA1522 
ENSG00000162526.6	TSSK3 
ENSG00000162542.13	TMCO4 
ENSG00000162543.5	UBXN10 
ENSG00000162545.5	CAMK2N1 
ENSG00000162551.13	ALPL 
ENSG00000162552.14	WNT4 
ENSG00000162571.13	TTLL10 
ENSG00000162572.20	SCNN1D 
ENSG00000162576.16	MXRA8 
ENSG00000162585.16	FAAP20 
ENSG00000162591.15	MEGF6 
ENSG00000162592.9	CCDC27 
ENSG00000162594.15	IL23R 
ENSG00000162595.6	DIRAS3 
ENSG00000162598.13	C1orf87 
ENSG00000162599.15	NFIA 
ENSG00000162600.11	OMA1 
ENSG00000162601.9	MYSM1 
ENSG00000162604.12	TM2D1 
ENSG00000162607.12	USP1 
ENSG00000162613.16	FUBP1 
ENSG00000162614.18	NEXN 
ENSG00000162616.8	DNAJB4 
ENSG00000162618.13	ADGRL4 
ENSG00000162620.15	LRRIQ3 
ENSG00000162621.6	LRRC53 
ENSG00000162623.15	TYW3 
ENSG00000162624.14	LHX8 
ENSG00000162627.16	SNX7 
ENSG00000162630.5	B3GALT2 
ENSG00000162631.18	NTNG1 
ENSG00000162636.15	FAM102B 
ENSG00000162639.15	HENMT1 
ENSG00000162641.18	AKNAD1 
ENSG00000162642.13	C1orf52 
ENSG00000162643.12	WDR63 
ENSG00000162645.12	GBP2 
ENSG00000162650.16	ATXN7L2 
ENSG00000162654.8	GBP4 
ENSG00000162664.16	ZNF326 
ENSG00000162669.15	HFM1 
ENSG00000162670.10	BRINP3 
ENSG00000162676.11	GFI1 
ENSG00000162685.6	CTD-2269E23.1 
ENSG00000162687.16	KCNT2 
ENSG00000162688.16	AGL 
ENSG00000162692.10	VCAM1 
ENSG00000162694.13	EXTL2 
ENSG00000162695.11	SLC30A7 
ENSG00000162699.5	RP11-82O2.1 
ENSG00000162702.7	ZNF281 
ENSG00000162704.15	ARPC5 
ENSG00000162706.12	CADM3 
ENSG00000162711.17	NLRP3 
ENSG00000162714.12	ZNF496 
ENSG00000162722.8	TRIM58 
ENSG00000162723.9	SLAMF9 
ENSG00000162727.3	OR2M5 
ENSG00000162728.4	KCNJ9 
ENSG00000162729.13	IGSF8 
ENSG00000162733.16	DDR2 
ENSG00000162734.12	PEA15 
ENSG00000162735.18	PEX19 
ENSG00000162736.16	NCSTN 
ENSG00000162738.5	VANGL2 
ENSG00000162739.13	SLAMF6 
ENSG00000162745.10	OLFML2B 
ENSG00000162746.14	FCRLB 
ENSG00000162747.9	FCGR3B 
ENSG00000162753.11	SLC9C2 
ENSG00000162755.13	KLHDC9 
ENSG00000162757.4	C1orf74 
ENSG00000162761.14	LMX1A 
ENSG00000162763.3	LRRC52 
ENSG00000162769.12	FLVCR1 
ENSG00000162771.7	FAM71A 
ENSG00000162772.16	ATF3 
ENSG00000162775.14	RBM15 
ENSG00000162777.16	DENND2D 
ENSG00000162779.21	AXDND1 
ENSG00000162782.15	TDRD5 
ENSG00000162783.10	IER5 
ENSG00000162804.13	SNED1 
ENSG00000162813.17	BPNT1 
ENSG00000162814.10	SPATA17 
ENSG00000162817.6	C1orf115 
ENSG00000162819.11	BROX 
ENSG00000162825.16	NBPF20 
ENSG00000162836.11	ACP6 
ENSG00000162840.4	RP11-4I17.1 
ENSG00000162843.17	WDR64 
ENSG00000162849.15	KIF26B 
ENSG00000162851.7	TFB2M 
ENSG00000162852.13	CNST 
ENSG00000162869.15	PPP1R21 
ENSG00000162873.14	KLHDC8A 
ENSG00000162877.12	PM20D1 
ENSG00000162878.12	PKDCC 
ENSG00000162881.6	OXER1 
ENSG00000162882.14	HAAO 
ENSG00000162885.12	B3GALNT2 
ENSG00000162888.4	C1orf147 
ENSG00000162889.10	MAPKAPK2 
ENSG00000162891.10	IL20 
ENSG00000162892.15	IL24 
ENSG00000162894.11	FCMR 
ENSG00000162896.5	PIGR 
ENSG00000162897.14	FCAMR 
ENSG00000162909.17	CAPN2 
ENSG00000162910.18	MRPL55 
ENSG00000162913.9	RP11-520H14.6 
ENSG00000162923.14	WDR26 
ENSG00000162924.14	REL 
ENSG00000162927.13	PUS10 
ENSG00000162928.8	PEX13 
ENSG00000162929.13	KIAA1841 
ENSG00000162931.11	TRIM17 
ENSG00000162944.10	RFTN2 
ENSG00000162946.22	DISC1 
ENSG00000162947.4	AC007364.1 
ENSG00000162949.16	CAPN13 
ENSG00000162951.10	LRRTM1 
ENSG00000162959.13	MEMO1 
ENSG00000162961.13	DPY30 
ENSG00000162971.10	TYW5 
ENSG00000162972.10	C2orf47 
ENSG00000162975.4	KCNF1 
ENSG00000162976.12	PQLC3 
ENSG00000162980.16	ARL5A 
ENSG00000162981.13	FAM84A 
ENSG00000162989.4	KCNJ3 
ENSG00000162992.3	NEUROD1 
ENSG00000162994.15	CLHC1 
ENSG00000162997.15	PRORSD1P 
ENSG00000162998.4	FRZB 
ENSG00000162999.12	DUSP19 
ENSG00000163001.11	CFAP36 
ENSG00000163002.12	NUP35 
ENSG00000163006.11	CCDC138 
ENSG00000163009.9	AC007240.1 
ENSG00000163012.3	ZSWIM2 
ENSG00000163013.11	FBXO41 
ENSG00000163016.9	ALMS1P 
ENSG00000163017.13	ACTG2 
ENSG00000163026.11	C2orf44 
ENSG00000163029.15	SMC6 
ENSG00000163032.11	VSNL1 
ENSG00000163040.14	CCDC74A 
ENSG00000163041.9	H3F3A 
ENSG00000163046.15	ANKRD30BL 
ENSG00000163050.16	ADCK3 
ENSG00000163053.10	SLC16A14 
ENSG00000163060.7	TEKT4 
ENSG00000163064.6	EN1 
ENSG00000163069.12	SGCB 
ENSG00000163071.10	SPATA18 
ENSG00000163072.15	NOSTRIN 
ENSG00000163075.12	CFAP221 
ENSG00000163081.2	CCDC140 
ENSG00000163082.9	SGPP2 
ENSG00000163083.5	INHBB 
ENSG00000163092.19	XIRP2 
ENSG00000163093.11	BBS5 
ENSG00000163098.4	BIRC8 
ENSG00000163104.17	SMARCAD1 
ENSG00000163106.10	HPGDS 
ENSG00000163110.14	PDLIM5 
ENSG00000163114.5	PDHA2 
ENSG00000163116.9	STPG2 
ENSG00000163121.9	NEURL3 
ENSG00000163125.15	RPRD2 
ENSG00000163126.14	ANKRD23 
ENSG00000163131.10	CTSS 
ENSG00000163132.6	MSX1 
ENSG00000163138.18	PACRGL 
ENSG00000163141.18	BNIPL 
ENSG00000163145.12	C1QTNF7 
ENSG00000163154.5	TNFAIP8L2 
ENSG00000163155.11	LYSMD1 
ENSG00000163156.11	SCNM1 
ENSG00000163157.14	TMOD4 
ENSG00000163159.12	VPS72 
ENSG00000163161.13	ERCC3 
ENSG00000163162.8	RNF149 
ENSG00000163166.14	IWS1 
ENSG00000163170.11	BOLA3 
ENSG00000163171.7	CDC42EP3 
ENSG00000163191.5	S100A11 
ENSG00000163202.4	LCE3D 
ENSG00000163206.5	SMCP 
ENSG00000163207.6	IVL 
ENSG00000163209.14	SPRR3 
ENSG00000163214.20	DHX57 
ENSG00000163216.6	SPRR2D 
ENSG00000163217.1	BMP10 
ENSG00000163218.14	PGLYRP4 
ENSG00000163219.11	ARHGAP25 
ENSG00000163220.10	S100A9 
ENSG00000163221.8	S100A12 
ENSG00000163235.15	TGFA 
ENSG00000163239.12	TDRD10 
ENSG00000163249.11	CCNYL1 
ENSG00000163251.3	FZD5 
ENSG00000163254.4	CRYGC 
ENSG00000163257.10	DCAF16 
ENSG00000163263.6	C1orf189 
ENSG00000163273.3	NPPC 
ENSG00000163281.11	GNPDA2 
ENSG00000163283.6	ALPP 
ENSG00000163285.7	GABRG1 
ENSG00000163286.8	ALPPL2 
ENSG00000163288.13	GABRB1 
ENSG00000163291.14	PAQR3 
ENSG00000163293.11	NIPAL1 
ENSG00000163295.4	ALPI 
ENSG00000163297.16	ANTXR2 
ENSG00000163312.10	HELQ 
ENSG00000163319.10	MRPS18C 
ENSG00000163320.10	CGGBP1 
ENSG00000163322.13	FAM175A 
ENSG00000163328.13	GPR155 
ENSG00000163331.11	DAPL1 
ENSG00000163344.5	PMVK 
ENSG00000163346.16	PBXIP1 
ENSG00000163347.5	CLDN1 
ENSG00000163348.3	PYGO2 
ENSG00000163349.21	HIPK1 
ENSG00000163352.5	LENEP 
ENSG00000163354.14	DCST2 
ENSG00000163357.10	DCST1 
ENSG00000163359.15	COL6A3 
ENSG00000163362.10	C1orf106 
ENSG00000163364.9	AC017048.3 
ENSG00000163374.19	YY1AP1 
ENSG00000163376.11	KBTBD8 
ENSG00000163377.15	FAM19A4 
ENSG00000163378.13	EOGT 
ENSG00000163380.15	LMOD3 
ENSG00000163382.11	NAXE 
ENSG00000163389.10	POGLUT1 
ENSG00000163393.12	SLC22A15 
ENSG00000163394.5	CCKAR 
ENSG00000163395.16	IGFN1 
ENSG00000163399.15	ATP1A1 
ENSG00000163406.10	SLC15A2 
ENSG00000163412.12	EIF4E3 
ENSG00000163421.8	PROK2 
ENSG00000163424.8	C3orf30 
ENSG00000163428.3	LRRC58 
ENSG00000163430.11	FSTL1 
ENSG00000163431.12	LMOD1 
ENSG00000163435.15	ELF3 
ENSG00000163440.11	PDCL2 
ENSG00000163444.11	TMEM183A 
ENSG00000163449.10	TMEM169 
ENSG00000163453.11	IGFBP7 
ENSG00000163462.17	TRIM46 
ENSG00000163463.11	KRTCAP2 
ENSG00000163464.7	CXCR1 
ENSG00000163466.15	ARPC2 
ENSG00000163467.11	TSACC 
ENSG00000163468.14	CCT3 
ENSG00000163472.18	TMEM79 
ENSG00000163479.13	SSR2 
ENSG00000163481.7	RNF25 
ENSG00000163482.11	STK36 
ENSG00000163485.16	ADORA1 
ENSG00000163491.16	NEK10 
ENSG00000163492.15	CCDC141 
ENSG00000163497.2	FEV 
ENSG00000163499.11	CRYBA2 
ENSG00000163501.6	IHH 
ENSG00000163507.13	KIAA1524 
ENSG00000163508.12	EOMES 
ENSG00000163510.13	CWC22 
ENSG00000163512.13	AZI2 
ENSG00000163513.17	TGFBR2 
ENSG00000163515.6	RETNLB 
ENSG00000163516.13	ANKZF1 
ENSG00000163517.14	HDAC11 
ENSG00000163518.10	FCRL4 
ENSG00000163519.13	TRAT1 
ENSG00000163520.13	FBLN2 
ENSG00000163521.15	GLB1L 
ENSG00000163527.9	STT3B 
ENSG00000163528.12	CHCHD4 
ENSG00000163530.4	DPPA2 
ENSG00000163531.15	NFASC 
ENSG00000163534.14	FCRL1 
ENSG00000163535.17	SGO2 
ENSG00000163536.12	SERPINI1 
ENSG00000163539.16	CLASP2 
ENSG00000163541.11	SUCLG1 
ENSG00000163545.8	NUAK2 
ENSG00000163554.13	SPTA1 
ENSG00000163558.12	PRKCI 
ENSG00000163563.7	MNDA 
ENSG00000163564.14	PYHIN1 
ENSG00000163565.18	IFI16 
ENSG00000163568.14	AIM2 
ENSG00000163576.17	EFHB 
ENSG00000163577.7	EIF5A2 
ENSG00000163581.13	SLC2A2 
ENSG00000163584.17	RPL22L1 
ENSG00000163586.9	FABP1 
ENSG00000163590.13	PPM1L 
ENSG00000163596.16	ICA1L 
ENSG00000163597.14	SNHG16 
ENSG00000163599.14	CTLA4 
ENSG00000163600.12	ICOS 
ENSG00000163602.10	RYBP 
ENSG00000163605.14	PPP4R2 
ENSG00000163606.10	CD200R1 
ENSG00000163607.15	GTPBP8 
ENSG00000163608.14	C3orf17 
ENSG00000163611.11	SPICE1 
ENSG00000163612.10	FAM86KP 
ENSG00000163617.10	CCDC191 
ENSG00000163618.17	CADPS 
ENSG00000163623.9	NKX6-1 
ENSG00000163624.5	CDS1 
ENSG00000163625.15	WDFY3 
ENSG00000163626.16	COX18 
ENSG00000163629.12	PTPN13 
ENSG00000163630.10	SYNPR 
ENSG00000163631.16	ALB 
ENSG00000163632.13	C3orf49 
ENSG00000163633.11	C4orf36 
ENSG00000163634.11	THOC7 
ENSG00000163635.18	ATXN7 
ENSG00000163636.10	PSMD6 
ENSG00000163637.12	PRICKLE2 
ENSG00000163638.13	ADAMTS9 
ENSG00000163644.14	PPM1K 
ENSG00000163645.14	ERICH6 
ENSG00000163646.11	CLRN1 
ENSG00000163655.15	GMPS 
ENSG00000163659.12	TIPARP 
ENSG00000163660.11	CCNL1 
ENSG00000163661.3	PTX3 
ENSG00000163666.8	HESX1 
ENSG00000163673.7	DCLK3 
ENSG00000163681.14	SLMAP 
ENSG00000163682.16	RPL9 
ENSG00000163683.11	SMIM14 
ENSG00000163684.11	RPP14 
ENSG00000163686.14	ABHD6 
ENSG00000163687.13	DNASE1L3 
ENSG00000163689.20	C3orf67 
ENSG00000163694.14	RBM47 
ENSG00000163697.16	APBB2 
ENSG00000163701.18	IL17RE 
ENSG00000163702.18	IL17RC 
ENSG00000163703.17	CRELD1 
ENSG00000163704.11	PRRT3 
ENSG00000163705.12	FANCD2OS 
ENSG00000163710.7	PCOLCE2 
ENSG00000163714.17	U2SURP 
ENSG00000163719.19	MTMR14 
ENSG00000163728.10	TTC14 
ENSG00000163734.4	CXCL3 
ENSG00000163735.6	CXCL5 
ENSG00000163736.3	PPBP 
ENSG00000163737.3	PF4 
ENSG00000163738.18	MTHFD2L 
ENSG00000163739.4	CXCL1 
ENSG00000163743.13	RCHY1 
ENSG00000163746.11	PLSCR2 
ENSG00000163749.17	CCDC158 
ENSG00000163751.3	CPA3 
ENSG00000163754.17	GYG1 
ENSG00000163755.8	HPS3 
ENSG00000163762.6	TM4SF18 
ENSG00000163781.13	TOPBP1 
ENSG00000163785.12	RYK 
ENSG00000163788.13	SNRK 
ENSG00000163792.6	TCF23 
ENSG00000163793.12	DNAJC5G 
ENSG00000163794.6	UCN 
ENSG00000163795.13	ZNF513 
ENSG00000163798.13	SLC4A1AP 
ENSG00000163803.12	PLB1 
ENSG00000163806.15	SPDYA 
ENSG00000163807.5	KIAA1143 
ENSG00000163808.16	KIF15 
ENSG00000163810.11	TGM4 
ENSG00000163811.11	WDR43 
ENSG00000163812.13	ZDHHC3 
ENSG00000163814.7	CDCP1 
ENSG00000163815.5	CLEC3B 
ENSG00000163817.15	SLC6A20 
ENSG00000163818.16	LZTFL1 
ENSG00000163820.14	FYCO1 
ENSG00000163823.3	CCR1 
ENSG00000163825.3	RTP3 
ENSG00000163827.12	LRRC2 
ENSG00000163832.15	ELP6 
ENSG00000163833.7	FBXO40 
ENSG00000163840.9	DTX3L 
ENSG00000163848.19	ZNF148 
ENSG00000163864.16	NMNAT3 
ENSG00000163866.8	SMIM12 
ENSG00000163867.16	ZMYM6 
ENSG00000163870.14	TPRA1 
ENSG00000163872.15	YEATS2 
ENSG00000163873.9	GRIK3 
ENSG00000163874.10	ZC3H12A 
ENSG00000163875.15	MEAF6 
ENSG00000163877.10	SNIP1 
ENSG00000163879.10	DNALI1 
ENSG00000163882.9	POLR2H 
ENSG00000163884.3	KLF15 
ENSG00000163885.11	CFAP100 
ENSG00000163888.3	CAMK2N2 
ENSG00000163898.9	LIPH 
ENSG00000163900.10	TMEM41A 
ENSG00000163902.11	RPN1 
ENSG00000163904.12	SENP2 
ENSG00000163909.7	HEYL 
ENSG00000163913.11	IFT122 
ENSG00000163914.4	RHO 
ENSG00000163915.7	C3orf65 
ENSG00000163918.10	RFC4 
ENSG00000163923.9	RPL39L 
ENSG00000163930.9	BAP1 
ENSG00000163931.15	TKT 
ENSG00000163932.13	PRKCD 
ENSG00000163933.9	RFT1 
ENSG00000163935.13	SFMBT1 
ENSG00000163938.16	GNL3 
ENSG00000163939.18	PBRM1 
ENSG00000163945.16	UVSSA 
ENSG00000163946.13	FAM208A 
ENSG00000163947.11	ARHGEF3 
ENSG00000163950.12	SLBP 
ENSG00000163956.10	LRPAP1 
ENSG00000163958.13	ZDHHC19 
ENSG00000163959.9	SLC51A 
ENSG00000163960.11	UBXN7 
ENSG00000163961.4	RNF168 
ENSG00000163964.14	PIGX 
ENSG00000163975.11	MELTF 
ENSG00000163982.5	OTOP1 
ENSG00000163993.6	S100P 
ENSG00000163995.19	ABLIM2 
ENSG00000164002.11	EXO5 
ENSG00000164007.10	CLDN19 
ENSG00000164008.15	C1orf50 
ENSG00000164010.14	ERMAP 
ENSG00000164011.17	ZNF691 
ENSG00000164022.16	AIMP1 
ENSG00000164023.14	SGMS2 
ENSG00000164024.11	METAP1 
ENSG00000164031.16	DNAJB14 
ENSG00000164032.11	H2AFZ 
ENSG00000164035.9	EMCN 
ENSG00000164037.16	SLC9B1 
ENSG00000164038.14	SLC9B2 
ENSG00000164039.14	BDH2 
ENSG00000164040.16	PGRMC2 
ENSG00000164045.11	CDC25A 
ENSG00000164047.4	CAMP 
ENSG00000164048.13	ZNF589 
ENSG00000164049.14	FBXW12 
ENSG00000164050.12	PLXNB1 
ENSG00000164051.13	CCDC51 
ENSG00000164053.20	ATRIP 
ENSG00000164054.15	SHISA5 
ENSG00000164056.10	SPRY1 
ENSG00000164061.4	BSN 
ENSG00000164062.12	APEH 
ENSG00000164066.12	INTU 
ENSG00000164068.15	RNF123 
ENSG00000164070.11	HSPA4L 
ENSG00000164073.10	MFSD8 
ENSG00000164074.15	ABHD18 
ENSG00000164076.16	CAMKV 
ENSG00000164077.14	MON1A 
ENSG00000164078.12	MST1R 
ENSG00000164080.13	RAD54L2 
ENSG00000164081.12	TEX264 
ENSG00000164082.14	GRM2 
ENSG00000164086.9	DUSP7 
ENSG00000164087.7	POC1A 
ENSG00000164088.17	PPM1M 
ENSG00000164089.8	ETNPPL 
ENSG00000164091.11	WDR82 
ENSG00000164093.16	PITX2 
ENSG00000164096.12	C4orf3 
ENSG00000164099.3	PRSS12 
ENSG00000164100.8	NDST3 
ENSG00000164104.11	HMGB2 
ENSG00000164105.3	SAP30 
ENSG00000164106.7	SCRG1 
ENSG00000164107.8	HAND2 
ENSG00000164109.13	MAD2L1 
ENSG00000164111.14	ANXA5 
ENSG00000164112.12	TMEM155 
ENSG00000164113.10	ADAD1 
ENSG00000164114.18	MAP9 
ENSG00000164116.16	GUCY1A3 
ENSG00000164117.13	FBXO8 
ENSG00000164118.12	CEP44 
ENSG00000164120.13	HPGD 
ENSG00000164122.8	ASB5 
ENSG00000164123.6	C4orf45 
ENSG00000164124.10	TMEM144 
ENSG00000164125.15	FAM198B 
ENSG00000164128.6	NPY1R 
ENSG00000164129.11	NPY5R 
ENSG00000164134.12	NAA15 
ENSG00000164136.16	IL15 
ENSG00000164142.15	FAM160A1 
ENSG00000164144.15	ARFIP1 
ENSG00000164151.11	ICE1 
ENSG00000164161.9	HHIP 
ENSG00000164162.13	ANAPC10 
ENSG00000164163.10	ABCE1 
ENSG00000164164.16	OTUD4 
ENSG00000164167.10	LSM6 
ENSG00000164168.7	TMEM184C 
ENSG00000164169.12	PRMT9 
ENSG00000164171.10	ITGA2 
ENSG00000164172.18	MOCS2 
ENSG00000164175.14	SLC45A2 
ENSG00000164176.12	EDIL3 
ENSG00000164180.13	TMEM161B 
ENSG00000164181.13	ELOVL7 
ENSG00000164182.10	NDUFAF2 
ENSG00000164185.5	ZNF474 
ENSG00000164187.6	LMBRD2 
ENSG00000164188.8	RANBP3L 
ENSG00000164190.17	NIPBL 
ENSG00000164197.11	RNF180 
ENSG00000164199.17	ADGRV1 
ENSG00000164209.16	SLC25A46 
ENSG00000164211.12	STARD4 
ENSG00000164219.9	PGGT1B 
ENSG00000164220.6	F2RL2 
ENSG00000164221.12	CCDC112 
ENSG00000164236.11	ANKRD33B 
ENSG00000164237.8	CMBL 
ENSG00000164241.13	C5orf63 
ENSG00000164244.20	PRRC1 
ENSG00000164251.4	F2RL1 
ENSG00000164252.12	AGGF1 
ENSG00000164253.13	WDR41 
ENSG00000164256.10	PRDM9 
ENSG00000164258.11	NDUFS4 
ENSG00000164265.8	SCGB3A2 
ENSG00000164266.10	SPINK1 
ENSG00000164270.17	HTR4 
ENSG00000164283.12	ESM1 
ENSG00000164284.14	GRPEL2 
ENSG00000164287.12	CDC20B 
ENSG00000164291.16	ARSK 
ENSG00000164292.12	RHOBTB3 
ENSG00000164294.13	GPX8 
ENSG00000164296.6	TIGD6 
ENSG00000164299.6	SPZ1 
ENSG00000164300.16	SERINC5 
ENSG00000164303.10	ENPP6 
ENSG00000164304.15	CAGE1 
ENSG00000164305.18	CASP3 
ENSG00000164306.10	PRIMPOL 
ENSG00000164307.12	ERAP1 
ENSG00000164308.16	ERAP2 
ENSG00000164309.14	CMYA5 
ENSG00000164318.17	EGFLAM 
ENSG00000164323.12	CFAP97 
ENSG00000164325.7	TMEM174 
ENSG00000164326.4	CARTPT 
ENSG00000164327.12	RICTOR 
ENSG00000164329.13	PAPD4 
ENSG00000164330.16	EBF1 
ENSG00000164331.9	ANKRA2 
ENSG00000164332.7	UBLCP1 
ENSG00000164334.15	FAM170A 
ENSG00000164338.9	UTP15 
ENSG00000164342.12	TLR3 
ENSG00000164344.15	KLKB1 
ENSG00000164346.9	NSA2 
ENSG00000164347.17	GFM2 
ENSG00000164362.18	TERT 
ENSG00000164363.9	SLC6A18 
ENSG00000164366.3	CCDC127 
ENSG00000164379.6	FOXQ1 
ENSG00000164385.8	C6orf195 
ENSG00000164393.8	ADGRF2 
ENSG00000164398.12	ACSL6 
ENSG00000164399.4	IL3 
ENSG00000164400.5	CSF2 
ENSG00000164402.13	8-Sep
ENSG00000164403.14	SHROOM1 
ENSG00000164404.8	GDF9 
ENSG00000164405.10	UQCRQ 
ENSG00000164406.7	LEAP2 
ENSG00000164411.11	GJB7 
ENSG00000164414.17	SLC35A1 
ENSG00000164418.19	GRIK2 
ENSG00000164430.15	MB21D1 
ENSG00000164434.11	FABP7 
ENSG00000164438.5	TLX3 
ENSG00000164440.14	TXLNB 
ENSG00000164442.9	CITED2 
ENSG00000164451.13	CALHM4 
ENSG00000164458.9	T 
ENSG00000164463.12	CREBRF 
ENSG00000164465.18	DCBLD1 
ENSG00000164466.12	SFXN1 
ENSG00000164483.16	SAMD3 
ENSG00000164484.11	TMEM200A 
ENSG00000164485.14	IL22RA2 
ENSG00000164488.11	DACT2 
ENSG00000164494.11	PDSS2 
ENSG00000164500.6	C7orf72 
ENSG00000164506.14	STXBP5 
ENSG00000164508.4	HIST1H2AA 
ENSG00000164509.13	IL31RA 
ENSG00000164512.17	ANKRD55 
ENSG00000164520.11	RAET1E 
ENSG00000164530.13	PI16 
ENSG00000164532.10	TBX20 
ENSG00000164535.14	DAGLB 
ENSG00000164542.12	KIAA0895 
ENSG00000164543.5	STK17A 
ENSG00000164548.10	TRA2A 
ENSG00000164556.7	FAM183B 
ENSG00000164574.15	GALNT10 
ENSG00000164576.11	SAP30L 
ENSG00000164587.12	RPS14 
ENSG00000164588.6	HCN1 
ENSG00000164591.13	MYOZ3 
ENSG00000164597.13	COG5 
ENSG00000164600.6	NEUROD6 
ENSG00000164603.11	C7orf60 
ENSG00000164604.12	GPR85 
ENSG00000164609.9	SLU7 
ENSG00000164610.8	RP9 
ENSG00000164611.12	PTTG1 
ENSG00000164615.4	CAMLG 
ENSG00000164616.15	FBXL21 
ENSG00000164619.8	BMPER 
ENSG00000164620.8	RELL2 
ENSG00000164621.5	SMAD5OS 
ENSG00000164626.8	KCNK5 
ENSG00000164627.17	KIF6 
ENSG00000164631.18	ZNF12 
ENSG00000164638.10	SLC29A4 
ENSG00000164645.2	C7orf62 
ENSG00000164647.8	STEAP1 
ENSG00000164649.19	CDCA7L 
ENSG00000164651.16	SP8 
ENSG00000164654.15	MIOS 
ENSG00000164659.14	KIAA1324L 
ENSG00000164663.14	USP49 
ENSG00000164669.13	INTS4P1 
ENSG00000164674.15	SYTL3 
ENSG00000164675.10	IQUB 
ENSG00000164683.16	HEY1 
ENSG00000164684.13	ZNF704 
ENSG00000164687.10	FABP5 
ENSG00000164690.7	SHH 
ENSG00000164691.17	TAGAP 
ENSG00000164692.17	COL1A2 
ENSG00000164694.16	FNDC1 
ENSG00000164695.4	CHMP4C 
ENSG00000164707.15	SLC13A4 
ENSG00000164708.5	PGAM2 
ENSG00000164713.9	BRI3 
ENSG00000164715.5	LMTK2 
ENSG00000164729.7	SLC35G3 
ENSG00000164733.20	CTSB 
ENSG00000164736.5	SOX17 
ENSG00000164740.5	RP5-1193P9.3 
ENSG00000164741.14	DLC1 
ENSG00000164742.15	ADCY1 
ENSG00000164743.4	C8orf48 
ENSG00000164744.12	SUN3 
ENSG00000164746.13	C7orf57 
ENSG00000164749.11	HNF4G 
ENSG00000164751.14	PEX2 
ENSG00000164754.14	RAD21 
ENSG00000164756.12	SLC30A8 
ENSG00000164758.7	MED30 
ENSG00000164761.8	TNFRSF11B 
ENSG00000164764.10	SBSPON 
ENSG00000164776.9	PHKG1 
ENSG00000164778.4	EN2 
ENSG00000164794.8	KCNV1 
ENSG00000164796.17	CSMD3 
ENSG00000164808.16	SPIDR 
ENSG00000164815.10	ORC5 
ENSG00000164816.7	DEFA5 
ENSG00000164818.15	DNAAF5 
ENSG00000164821.4	DEFA4 
ENSG00000164822.4	DEFA6 
ENSG00000164823.9	OSGIN2 
ENSG00000164825.3	DEFB1 
ENSG00000164828.17	SUN1 
ENSG00000164830.18	OXR1 
ENSG00000164841.4	TMEM74 
ENSG00000164845.16	RP11-266K4.8 
ENSG00000164849.9	GPR146 
ENSG00000164850.14	GPER1 
ENSG00000164853.8	UNCX 
ENSG00000164855.15	TMEM184A 
ENSG00000164867.10	NOS3 
ENSG00000164871.17	SPAG11B 
ENSG00000164877.18	MICALL2 
ENSG00000164879.6	CA3 
ENSG00000164880.15	INTS1 
ENSG00000164885.12	CDK5 
ENSG00000164889.13	SLC4A2 
ENSG00000164893.8	SLC7A13 
ENSG00000164896.19	FASTK 
ENSG00000164897.12	TMUB1 
ENSG00000164898.12	C7orf55 
ENSG00000164900.4	GBX1 
ENSG00000164902.13	PHAX 
ENSG00000164904.17	ALDH7A1 
ENSG00000164916.10	FOXK1 
ENSG00000164919.10	COX6C 
ENSG00000164920.9	OSR2 
ENSG00000164924.17	YWHAZ 
ENSG00000164929.16	BAALC 
ENSG00000164930.11	FZD6 
ENSG00000164932.12	CTHRC1 
ENSG00000164933.11	SLC25A32 
ENSG00000164934.13	DCAF13 
ENSG00000164935.6	DCSTAMP 
ENSG00000164938.13	TP53INP1 
ENSG00000164941.13	INTS8 
ENSG00000164944.11	KIAA1429 
ENSG00000164946.19	FREM1 
ENSG00000164949.7	GEM 
ENSG00000164951.15	PDP1 
ENSG00000164953.15	TMEM67 
ENSG00000164961.15	WASHC5 
ENSG00000164967.9	RPP25L 
ENSG00000164970.14	FAM219A 
ENSG00000164972.12	C9orf24 
ENSG00000164975.15	SNAPC3 
ENSG00000164976.8	KIAA1161 
ENSG00000164978.17	NUDT2 
ENSG00000164983.7	TMEM65 
ENSG00000164985.14	PSIP1 
ENSG00000164989.16	CCDC171 
ENSG00000165006.13	UBAP1 
ENSG00000165023.6	DIRAS2 
ENSG00000165025.14	SYK 
ENSG00000165028.11	NIPSNAP3B 
ENSG00000165029.15	ABCA1 
ENSG00000165030.3	NFIL3 
ENSG00000165046.12	LETM2 
ENSG00000165055.15	METTL2B 
ENSG00000165059.7	PRKACG 
ENSG00000165060.12	FXN 
ENSG00000165061.14	ZMAT4 
ENSG00000165066.12	NKX6-3 
ENSG00000165071.14	TMEM71 
ENSG00000165072.9	MAMDC2 
ENSG00000165076.13	PRSS37 
ENSG00000165078.12	CPA6 
ENSG00000165084.15	C8orf34 
ENSG00000165091.16	TMC1 
ENSG00000165092.12	ALDH1A1 
ENSG00000165097.14	KDM1B 
ENSG00000165102.14	HGSNAT 
ENSG00000165105.9	RASEF 
ENSG00000165113.12	GKAP1 
ENSG00000165115.14	KIF27 
ENSG00000165118.14	C9orf64 
ENSG00000165119.20	HNRNPK 
ENSG00000165120.3	SSMEM1 
ENSG00000165121.11	RP11-213G2.3 
ENSG00000165124.17	SVEP1 
ENSG00000165125.19	TRPV6 
ENSG00000165131.6	C7orf34 
ENSG00000165138.17	ANKS6 
ENSG00000165140.9	FBP1 
ENSG00000165152.8	TMEM246 
ENSG00000165156.14	ZHX1 
ENSG00000165164.13	CFAP47 
ENSG00000165168.7	CYBB 
ENSG00000165169.10	DYNLT3 
ENSG00000165171.10	WBSCR27 
ENSG00000165175.15	MID1IP1 
ENSG00000165178.9	NCF1C 
ENSG00000165181.16	C9orf84 
ENSG00000165182.10	CXorf58 
ENSG00000165185.14	KIAA1958 
ENSG00000165186.11	PTCHD1 
ENSG00000165188.13	RNF183 
ENSG00000165192.13	ASB11 
ENSG00000165194.15	PCDH19 
ENSG00000165195.15	PIGA 
ENSG00000165197.4	FIGF 
ENSG00000165202.3	OR1Q1 
ENSG00000165204.3	OR1K1 
ENSG00000165209.18	STRBP 
ENSG00000165215.6	CLDN3 
ENSG00000165219.21	GAPVD1 
ENSG00000165233.17	CARD19 
ENSG00000165238.16	WNK2 
ENSG00000165240.19	ATP7A 
ENSG00000165244.6	ZNF367 
ENSG00000165246.14	NLGN4Y 
ENSG00000165259.13	HDX 
ENSG00000165264.10	NDUFB6 
ENSG00000165269.12	AQP7 
ENSG00000165271.16	NOL6 
ENSG00000165272.15	AQP3 
ENSG00000165275.9	TRMT10B 
ENSG00000165280.15	VCP 
ENSG00000165282.13	PIGO 
ENSG00000165283.15	STOML2 
ENSG00000165288.10	BRWD3 
ENSG00000165300.7	SLITRK5 
ENSG00000165304.7	MELK 
ENSG00000165309.13	ARMC3 
ENSG00000165312.6	OTUD1 
ENSG00000165322.17	ARHGAP12 
ENSG00000165323.15	FAT3 
ENSG00000165325.13	CCDC67 
ENSG00000165338.16	HECTD2 
ENSG00000165349.11	SLC7A3 
ENSG00000165355.7	FBXO33 
ENSG00000165359.15	INTS6L 
ENSG00000165370.1	GPR101 
ENSG00000165376.10	CLDN2 
ENSG00000165379.13	LRFN5 
ENSG00000165383.11	LRRC18 
ENSG00000165389.6	SPTSSA 
ENSG00000165392.9	WRN 
ENSG00000165406.15	8-Mar
ENSG00000165409.17	TSHR 
ENSG00000165410.14	CFL2 
ENSG00000165416.14	SUGT1 
ENSG00000165417.11	GTF2A1 
ENSG00000165424.6	ZCCHC24 
ENSG00000165434.7	PGM2L1 
ENSG00000165443.11	PHYHIPL 
ENSG00000165449.11	SLC16A9 
ENSG00000165457.13	FOLR2 
ENSG00000165458.13	INPPL1 
ENSG00000165462.5	PHOX2A 
ENSG00000165471.6	MBL2 
ENSG00000165474.6	GJB2 
ENSG00000165475.14	CRYL1 
ENSG00000165476.13	REEP3 
ENSG00000165478.6	HEPACAM 
ENSG00000165480.15	SKA3 
ENSG00000165487.13	MICU2 
ENSG00000165490.12	DDIAS 
ENSG00000165494.11	PCF11 
ENSG00000165495.15	PKNOX2 
ENSG00000165496.4	RPL10L 
ENSG00000165501.16	LRR1 
ENSG00000165502.6	RPL36AL 
ENSG00000165506.14	DNAAF2 
ENSG00000165507.8	C10orf10 
ENSG00000165509.13	MAGEC3 
ENSG00000165511.6	C10orf25 
ENSG00000165512.4	ZNF22 
ENSG00000165516.10	KLHDC2 
ENSG00000165521.15	EML5 
ENSG00000165525.17	NEMF 
ENSG00000165526.8	RPUSD4 
ENSG00000165527.6	ARF6 
ENSG00000165533.18	TTC8 
ENSG00000165548.10	TMEM63C 
ENSG00000165553.4	NGB 
ENSG00000165555.9	NOXRED1 
ENSG00000165556.9	CDX2 
ENSG00000165566.12	AMER2 
ENSG00000165568.17	AKR1E2 
ENSG00000165572.7	KBTBD6 
ENSG00000165583.14	SSX5 
ENSG00000165584.15	SSX3 
ENSG00000165588.16	OTX2 
ENSG00000165591.6	FAAH2 
ENSG00000165606.8	DRGX 
ENSG00000165609.12	NUDT5 
ENSG00000165617.14	DACT1 
ENSG00000165621.8	OXGR1 
ENSG00000165623.9	UCMA 
ENSG00000165626.16	BEND7 
ENSG00000165629.19	ATP5C1 
ENSG00000165630.13	PRPF18 
ENSG00000165632.7	TAF3 
ENSG00000165633.12	VSTM4 
ENSG00000165637.13	VDAC2 
ENSG00000165643.10	SOHLH1 
ENSG00000165644.10	COMTD1 
ENSG00000165646.12	SLC18A2 
ENSG00000165650.11	PDZD8 
ENSG00000165655.16	ZNF503 
ENSG00000165660.7	FAM175B 
ENSG00000165661.16	QSOX2 
ENSG00000165669.13	FAM204A 
ENSG00000165671.20	NSD1 
ENSG00000165672.6	PRDX3 
ENSG00000165675.16	ENOX2 
ENSG00000165678.20	GHITM 
ENSG00000165682.14	CLEC1B 
ENSG00000165684.4	SNAPC4 
ENSG00000165685.8	TMEM52B 
ENSG00000165688.11	PMPCA 
ENSG00000165689.16	SDCCAG3 
ENSG00000165694.9	FRMD7 
ENSG00000165695.9	AK8 
ENSG00000165698.15	C9orf9 
ENSG00000165699.14	TSC1 
ENSG00000165702.14	GFI1B 
ENSG00000165704.14	HPRT1 
ENSG00000165714.10	BORCS5 
ENSG00000165716.10	FAM69B 
ENSG00000165724.5	ZMYND19 
ENSG00000165730.15	STOX1 
ENSG00000165731.18	RET 
ENSG00000165732.12	DDX21 
ENSG00000165733.7	BMS1 
ENSG00000165752.16	STK32C 
ENSG00000165757.8	KIAA1462 
ENSG00000165762.3	OR4K2 
ENSG00000165775.17	FUNDC2 
ENSG00000165782.10	TMEM55B 
ENSG00000165792.17	METTL17 
ENSG00000165794.9	SLC39A2 
ENSG00000165795.23	NDRG2 
ENSG00000165799.4	RNASE7 
ENSG00000165801.9	ARHGEF40 
ENSG00000165802.22	NSMF 
ENSG00000165804.15	ZNF219 
ENSG00000165805.9	C12orf50 
ENSG00000165806.19	CASP7 
ENSG00000165807.7	PPP1R36 
ENSG00000165810.16	BTNL9 
ENSG00000165813.18	CCDC186 
ENSG00000165816.12	VWA2 
ENSG00000165819.11	METTL3 
ENSG00000165821.11	SALL2 
ENSG00000165828.14	PRAP1 
ENSG00000165832.5	TRUB1 
ENSG00000165837.11	ERICH6B 
ENSG00000165841.10	CYP2C19 
ENSG00000165861.13	ZFYVE1 
ENSG00000165863.16	C10orf82 
ENSG00000165868.14	HSPA12A 
ENSG00000165874.13	FAM35BP 
ENSG00000165879.8	FRAT1 
ENSG00000165886.4	UBTD1 
ENSG00000165887.11	ANKRD2 
ENSG00000165891.15	E2F7 
ENSG00000165895.18	ARHGAP42 
ENSG00000165898.13	ISCA2 
ENSG00000165899.11	OTOGL 
ENSG00000165905.17	GYLTL1B 
ENSG00000165912.15	PACSIN3 
ENSG00000165914.14	TTC7B 
ENSG00000165915.13	SLC39A13 
ENSG00000165916.8	PSMC3 
ENSG00000165917.9	RAPSN 
ENSG00000165923.15	AGBL2 
ENSG00000165929.12	TC2N 
ENSG00000165934.12	CPSF2 
ENSG00000165935.9	SMCO2 
ENSG00000165943.4	MOAP1 
ENSG00000165948.10	IFI27L1 
ENSG00000165949.12	IFI27 
ENSG00000165953.9	SERPINA12 
ENSG00000165959.11	CLMN 
ENSG00000165966.14	PDZRN4 
ENSG00000165970.11	SLC6A5 
ENSG00000165972.12	CCDC38 
ENSG00000165973.18	NELL1 
ENSG00000165983.14	PTER 
ENSG00000165985.9	C1QL3 
ENSG00000165995.19	CACNB2 
ENSG00000165996.13	HACD1 
ENSG00000165997.4	ARL5B 
ENSG00000166002.6	SMCO4 
ENSG00000166004.14	CEP295 
ENSG00000166006.12	KCNC2 
ENSG00000166007.11	RP11-72M10.6 
ENSG00000166012.16	TAF1D 
ENSG00000166013.11	TRIM53B 
ENSG00000166016.5	ABTB2 
ENSG00000166024.13	R3HCC1L 
ENSG00000166025.17	AMOTL1 
ENSG00000166033.11	HTRA1 
ENSG00000166035.10	LIPC 
ENSG00000166037.10	CEP57 
ENSG00000166046.10	TCP11L2 
ENSG00000166049.10	PASD1 
ENSG00000166068.12	SPRED1 
ENSG00000166069.13	TMCO5A 
ENSG00000166073.10	GPR176 
ENSG00000166086.12	JAM3 
ENSG00000166090.8	IL25 
ENSG00000166091.19	CMTM5 
ENSG00000166104.15	RP11-299H22.3 
ENSG00000166105.15	GLB1L3 
ENSG00000166106.3	ADAMTS15 
ENSG00000166111.9	SVOP 
ENSG00000166118.7	SPATA19 
ENSG00000166123.13	GPT2 
ENSG00000166126.10	AMN 
ENSG00000166128.12	RAB8B 
ENSG00000166130.14	IKBIP 
ENSG00000166133.17	RPUSD2 
ENSG00000166135.13	HIF1AN 
ENSG00000166136.15	NDUFB8 
ENSG00000166140.17	ZFYVE19 
ENSG00000166143.9	PPP1R14D 
ENSG00000166145.14	SPINT1 
ENSG00000166147.13	FBN1 
ENSG00000166148.3	AVPR1A 
ENSG00000166152.3	C16orf78 
ENSG00000166153.16	DEPDC4 
ENSG00000166159.10	LRTM2 
ENSG00000166160.9	OPN1MW2 
ENSG00000166164.15	BRD7 
ENSG00000166165.12	CKB 
ENSG00000166166.12	TRMT61A 
ENSG00000166167.17	BTRC 
ENSG00000166169.16	POLL 
ENSG00000166170.9	BAG5 
ENSG00000166171.12	DPCD 
ENSG00000166173.10	LARP6 
ENSG00000166181.12	API5 
ENSG00000166183.15	ASPG 
ENSG00000166188.2	ZNF319 
ENSG00000166189.7	HPS6 
ENSG00000166192.14	SENP8 
ENSG00000166197.16	NOLC1 
ENSG00000166199.12	ALKBH3 
ENSG00000166200.14	COPS2 
ENSG00000166206.14	GABRB3 
ENSG00000166211.7	SPIC 
ENSG00000166220.12	TBATA 
ENSG00000166224.16	SGPL1 
ENSG00000166225.8	FRS2 
ENSG00000166226.12	CCT2 
ENSG00000166228.8	PCBD1 
ENSG00000166233.14	ARIH1 
ENSG00000166246.13	C16orf71 
ENSG00000166250.11	CLMP 
ENSG00000166257.8	SCN3B 
ENSG00000166260.11	COX11 
ENSG00000166261.10	ZNF202 
ENSG00000166262.15	FAM227B 
ENSG00000166263.13	STXBP4 
ENSG00000166265.11	CYYR1 
ENSG00000166266.13	CUL5 
ENSG00000166268.10	MYRFL 
ENSG00000166272.16	WBP1L 
ENSG00000166275.15	BORCS7 
ENSG00000166278.14	C2 
ENSG00000166289.5	PLEKHF1 
ENSG00000166292.11	TMEM100 
ENSG00000166295.8	ANAPC16 
ENSG00000166311.9	SMPD1 
ENSG00000166313.18	APBB1 
ENSG00000166317.11	SYNPO2L 
ENSG00000166321.13	NUDT13 
ENSG00000166323.12	C11orf65 
ENSG00000166326.6	TRIM44 
ENSG00000166329.2	CCDC182 
ENSG00000166333.13	ILK 
ENSG00000166337.9	TAF10 
ENSG00000166340.16	TPP1 
ENSG00000166341.7	DCHS1 
ENSG00000166342.18	NETO1 
ENSG00000166343.9	MSS51 
ENSG00000166347.18	CYB5A 
ENSG00000166348.18	USP54 
ENSG00000166349.9	RAG1 
ENSG00000166351.10	POTED 
ENSG00000166352.15	C11orf74 
ENSG00000166359.10	WDR88 
ENSG00000166363.5	OR10A5 
ENSG00000166368.2	OR2D2 
ENSG00000166377.20	ATP9B 
ENSG00000166387.11	PPFIBP2 
ENSG00000166391.14	MOGAT2 
ENSG00000166394.14	CYB5R2 
ENSG00000166396.12	SERPINB7 
ENSG00000166398.12	KIAA0355 
ENSG00000166401.14	SERPINB8 
ENSG00000166402.8	TUB 
ENSG00000166405.14	RIC3 
ENSG00000166407.13	LMO1 
ENSG00000166408.4	OR5P1P 
ENSG00000166411.13	IDH3A 
ENSG00000166415.14	WDR72 
ENSG00000166426.7	CRABP1 
ENSG00000166428.12	PLD4 
ENSG00000166432.14	ZMAT1 
ENSG00000166435.15	XRRA1 
ENSG00000166436.16	TRIM66 
ENSG00000166439.5	RNF169 
ENSG00000166441.12	RPL27A 
ENSG00000166444.18	ST5 
ENSG00000166446.14	CDYL2 
ENSG00000166448.14	TMEM130 
ENSG00000166450.12	PRTG 
ENSG00000166451.13	CENPN 
ENSG00000166452.11	AKIP1 
ENSG00000166454.9	ATMIN 
ENSG00000166455.13	C16orf46 
ENSG00000166471.10	TMEM41B 
ENSG00000166473.17	PKD1L2 
ENSG00000166477.12	LEO1 
ENSG00000166478.9	ZNF143 
ENSG00000166479.9	TMX3 
ENSG00000166482.11	MFAP4 
ENSG00000166483.10	WEE1 
ENSG00000166484.19	MAPK7 
ENSG00000166492.9	AC123788.4 
ENSG00000166501.13	PRKCB 
ENSG00000166503.8	RP11-382A20.3 
ENSG00000166507.17	NDST2 
ENSG00000166508.17	MCM7 
ENSG00000166509.10	CLEC3A 
ENSG00000166510.13	CCDC68 
ENSG00000166523.7	CLEC4E 
ENSG00000166526.16	ZNF3 
ENSG00000166527.7	CLEC4D 
ENSG00000166529.14	ZSCAN21 
ENSG00000166530.8	RP11-433B3.2 
ENSG00000166532.15	RIMKLB 
ENSG00000166535.19	A2ML1 
ENSG00000166546.13	BEAN1 
ENSG00000166548.15	TK2 
ENSG00000166557.12	TMED3 
ENSG00000166558.10	SLC38A8 
ENSG00000166562.8	SEC11C 
ENSG00000166569.8	CPLX4 
ENSG00000166573.5	GALR1 
ENSG00000166575.16	TMEM135 
ENSG00000166578.9	IQCD 
ENSG00000166579.15	NDEL1 
ENSG00000166582.9	CENPV 
ENSG00000166589.12	CDH16 
ENSG00000166592.11	RRAD 
ENSG00000166595.11	FAM96B 
ENSG00000166596.14	CFAP52 
ENSG00000166598.14	HSP90B1 
ENSG00000166603.4	MC4R 
ENSG00000166619.12	BLCAP 
ENSG00000166634.6	SERPINB12 
ENSG00000166664.13	CHRFAM7A 
ENSG00000166669.13	ATF7IP2 
ENSG00000166670.9	MMP10 
ENSG00000166676.14	TVP23A 
ENSG00000166681.13	BEX3 
ENSG00000166682.11	TMPRSS5 
ENSG00000166685.11	COG1 
ENSG00000166689.15	PLEKHA7 
ENSG00000166693.7	OR5M13P 
ENSG00000166704.11	ZNF606 
ENSG00000166707.10	ZCCHC18 
ENSG00000166710.17	B2M 
ENSG00000166716.9	ZNF592 
ENSG00000166734.18	CASC4 
ENSG00000166736.11	HTR3A 
ENSG00000166741.7	NNMT 
ENSG00000166743.9	ACSM1 
ENSG00000166747.12	AP1G1 
ENSG00000166750.9	SLFN5 
ENSG00000166762.17	CATSPER2 
ENSG00000166763.7	AC011330.8 
ENSG00000166770.10	AC004696.2 
ENSG00000166780.10	C16orf45 
ENSG00000166783.21	KIAA0430 
ENSG00000166787.3	RP11-113D6.5 
ENSG00000166788.9	SAAL1 
ENSG00000166793.10	YPEL4 
ENSG00000166794.4	PPIB 
ENSG00000166796.11	LDHC 
ENSG00000166797.10	FAM96A 
ENSG00000166800.9	LDHAL6A 
ENSG00000166801.15	FAM111A 
ENSG00000166803.12	PCLAF 
ENSG00000166813.14	KIF7 
ENSG00000166816.13	LDHD 
ENSG00000166819.11	PLIN1 
ENSG00000166821.8	PEX11A 
ENSG00000166822.12	TMEM170A 
ENSG00000166823.5	MESP1 
ENSG00000166825.13	ANPEP 
ENSG00000166828.2	SCNN1G 
ENSG00000166831.8	RBPMS2 
ENSG00000166833.19	NAV2 
ENSG00000166839.16	ANKDD1A 
ENSG00000166840.13	GLYATL1 
ENSG00000166845.13	C18orf54 
ENSG00000166847.9	DCTN5 
ENSG00000166848.5	TERF2IP 
ENSG00000166851.14	PLK1 
ENSG00000166855.9	CLPX 
ENSG00000166856.2	GPR182 
ENSG00000166860.2	ZBTB39 
ENSG00000166862.6	CACNG2 
ENSG00000166863.11	TAC3 
ENSG00000166866.12	MYO1A 
ENSG00000166869.2	CHP2 
ENSG00000166881.9	TMEM194A 
ENSG00000166884.2	OR4D6 
ENSG00000166886.12	NAB2 
ENSG00000166887.15	VPS39 
ENSG00000166888.11	STAT6 
ENSG00000166889.13	PATL1 
ENSG00000166896.7	ATP23 
ENSG00000166897.14	ELFN2 
ENSG00000166900.16	STX3 
ENSG00000166902.4	MRPL16 
ENSG00000166908.17	PIP4K2C 
ENSG00000166912.16	MTMR10 
ENSG00000166913.12	YWHAB 
ENSG00000166917.10	RP13-49I15.5 
ENSG00000166920.12	C15orf48 
ENSG00000166922.8	SCG5 
ENSG00000166923.10	GREM1 
ENSG00000166924.8	NYAP1 
ENSG00000166925.8	TSC22D4 
ENSG00000166926.8	MS4A6E 
ENSG00000166927.12	MS4A7 
ENSG00000166928.10	MS4A14 
ENSG00000166930.6	MS4A5 
ENSG00000166938.12	DIS3L 
ENSG00000166946.13	CCNDBP1 
ENSG00000166947.12	EPB42 
ENSG00000166948.9	TGM6 
ENSG00000166949.15	SMAD3 
ENSG00000166959.7	MS4A8 
ENSG00000166960.16	CCDC178 
ENSG00000166961.14	MS4A15 
ENSG00000166963.12	MAP1A 
ENSG00000166965.12	RCCD1 
ENSG00000166971.16	AKTIP 
ENSG00000166974.12	MAPRE2 
ENSG00000166979.12	EVA1C 
ENSG00000166984.11	TCP10L2 
ENSG00000166986.14	MARS 
ENSG00000166987.14	MBD6 
ENSG00000166997.7	CNPY4 
ENSG00000167004.12	PDIA3 
ENSG00000167005.13	NUDT21 
ENSG00000167011.8	NAT16 
ENSG00000167014.10	C15orf43 
ENSG00000167034.9	NKX3-1 
ENSG00000167037.18	SGSM1 
ENSG00000167046.4	RP11-93B14.6 
ENSG00000167065.13	DUSP18 
ENSG00000167074.14	TEF 
ENSG00000167077.12	MEI1 
ENSG00000167080.8	B4GALNT2 
ENSG00000167081.16	PBX3 
ENSG00000167083.6	GNGT2 
ENSG00000167085.11	PHB 
ENSG00000167088.10	SNRPD1 
ENSG00000167094.15	TTC16 
ENSG00000167098.11	SUN5 
ENSG00000167100.14	SAMD14 
ENSG00000167103.11	PIP5KL1 
ENSG00000167104.11	BPIFB6 
ENSG00000167105.7	TMEM92 
ENSG00000167106.11	FAM102A 
ENSG00000167107.12	ACSF2 
ENSG00000167110.17	GOLGA2 
ENSG00000167112.9	TRUB2 
ENSG00000167113.10	COQ4 
ENSG00000167114.12	SLC27A4 
ENSG00000167117.9	AC005921.2 
ENSG00000167118.10	URM1 
ENSG00000167123.18	CERCAM 
ENSG00000167130.17	DOLPP1 
ENSG00000167131.16	CCDC103 
ENSG00000167136.6	ENDOG 
ENSG00000167139.8	TBC1D21 
ENSG00000167157.10	PRRX2 
ENSG00000167165.18	UGT1A6 
ENSG00000167173.18	C15orf39 
ENSG00000167178.15	ISLR2 
ENSG00000167182.14	SP2 
ENSG00000167183.2	PRR15L 
ENSG00000167186.10	COQ7 
ENSG00000167191.11	GPRC5B 
ENSG00000167193.7	CRK 
ENSG00000167194.7	C16orf92 
ENSG00000167195.7	GOLGA6C 
ENSG00000167196.13	FBXO22 
ENSG00000167202.11	TBC1D2B 
ENSG00000167207.13	NOD2 
ENSG00000167208.14	SNX20 
ENSG00000167210.17	LOXHD1 
ENSG00000167216.16	KATNAL2 
ENSG00000167220.11	HDHD2 
ENSG00000167232.13	ZNF91 
ENSG00000167244.19	IGF2 
ENSG00000167257.10	RNF214 
ENSG00000167258.13	CDK12 
ENSG00000167261.13	DPEP2 
ENSG00000167264.17	DUS2 
ENSG00000167272.10	POP5 
ENSG00000167280.16	ENGASE 
ENSG00000167281.18	RBFOX3 
ENSG00000167283.7	ATP5L 
ENSG00000167286.9	CD3D 
ENSG00000167291.15	TBC1D16 
ENSG00000167302.10	ENTHD2 
ENSG00000167306.19	MYO5B 
ENSG00000167311.13	ART5 
ENSG00000167315.17	ACAA2 
ENSG00000167323.11	STIM1 
ENSG00000167325.14	RRM1 
ENSG00000167332.8	OR51E2 
ENSG00000167333.12	TRIM68 
ENSG00000167346.7	MMP26 
ENSG00000167355.8	OR51B5 
ENSG00000167359.8	OR51I1 
ENSG00000167360.6	OR51Q1 
ENSG00000167363.13	FN3K 
ENSG00000167371.18	PRRT2 
ENSG00000167377.17	ZNF23 
ENSG00000167378.8	IRGQ 
ENSG00000167380.16	ZNF226 
ENSG00000167384.10	ZNF180 
ENSG00000167390.8	POM121L3P 
ENSG00000167393.17	PPP2R3B 
ENSG00000167393.17_PAR_Y	PPP2R3B 
ENSG00000167394.12	ZNF668 
ENSG00000167395.10	ZNF646 
ENSG00000167397.14	VKORC1 
ENSG00000167414.4	GNG8 
ENSG00000167419.10	LPO 
ENSG00000167434.9	CA4 
ENSG00000167447.12	SMG8 
ENSG00000167459.16	AC114273.1 
ENSG00000167460.15	TPM4 
ENSG00000167461.11	RAB8A 
ENSG00000167468.16	GPX4 
ENSG00000167470.12	MIDN 
ENSG00000167476.10	JSRP1 
ENSG00000167483.17	FAM129C 
ENSG00000167487.11	KLHL26 
ENSG00000167491.17	GATAD2A 
ENSG00000167494.9	NOS2P2 
ENSG00000167508.11	MVD 
ENSG00000167513.8	CDT1 
ENSG00000167515.10	TRAPPC2L 
ENSG00000167522.15	ANKRD11 
ENSG00000167523.13	SPATA33 
ENSG00000167524.14	SGK494 
ENSG00000167525.13	PROCA1 
ENSG00000167526.13	RPL13 
ENSG00000167528.12	ZNF641 
ENSG00000167531.6	LALBA 
ENSG00000167535.7	CACNB3 
ENSG00000167536.13	DHRS13 
ENSG00000167543.15	TP53I13 
ENSG00000167548.14	KMT2D 
ENSG00000167549.18	CORO6 
ENSG00000167550.10	RHEBL1 
ENSG00000167552.13	TUBA1A 
ENSG00000167553.15	TUBA1C 
ENSG00000167554.14	ZNF610 
ENSG00000167555.13	ZNF528 
ENSG00000167562.12	ZNF701 
ENSG00000167565.12	SERTAD3 
ENSG00000167566.16	NCKAP5L 
ENSG00000167578.17	RAB4B 
ENSG00000167580.7	AQP2 
ENSG00000167588.12	GPD1 
ENSG00000167595.15	PROSER3 
ENSG00000167600.13	CYP2S1 
ENSG00000167601.11	AXL 
ENSG00000167604.14	NFKBID 
ENSG00000167608.11	TMC4 
ENSG00000167612.12	ANKRD33 
ENSG00000167613.15	LAIR1 
ENSG00000167614.13	TTYH1 
ENSG00000167615.16	LENG8 
ENSG00000167617.2	CDC42EP5 
ENSG00000167618.9	LAIR2 
ENSG00000167619.11	TMEM145 
ENSG00000167625.10	ZNF526 
ENSG00000167632.14	TRAPPC9 
ENSG00000167633.18	KIR3DL1 
ENSG00000167634.12	NLRP7 
ENSG00000167635.11	ZNF146 
ENSG00000167637.16	ZNF283 
ENSG00000167641.10	PPP1R14A 
ENSG00000167642.12	SPINT2 
ENSG00000167644.11	C19orf33 
ENSG00000167645.16	YIF1B 
ENSG00000167646.13	DNAAF3 
ENSG00000167653.4	PSCA 
ENSG00000167654.17	ATCAY 
ENSG00000167656.4	LY6D 
ENSG00000167657.13	DAPK3 
ENSG00000167658.15	EEF2 
ENSG00000167664.8	TMIGD2 
ENSG00000167670.15	CHAF1A 
ENSG00000167671.11	UBXN6 
ENSG00000167674.14	CTB-50L17.10 
ENSG00000167676.4	PLIN4 
ENSG00000167680.15	SEMA6B 
ENSG00000167685.14	ZNF444 
ENSG00000167693.16	NXN 
ENSG00000167695.14	FAM57A 
ENSG00000167699.13	GLOD4 
ENSG00000167700.8	MFSD3 
ENSG00000167701.13	GPT 
ENSG00000167702.12	KIFC2 
ENSG00000167703.14	SLC43A2 
ENSG00000167705.11	RILP 
ENSG00000167711.13	SERPINF2 
ENSG00000167716.18	WDR81 
ENSG00000167720.12	SRR 
ENSG00000167721.10	TSR1 
ENSG00000167723.14	TRPV3 
ENSG00000167733.13	HSD11B1L 
ENSG00000167740.9	CYB5D2 
ENSG00000167741.10	GGT6 
ENSG00000167747.14	CTD-2568A17.3 
ENSG00000167748.10	KLK1 
ENSG00000167749.11	KLK4 
ENSG00000167751.12	KLK2 
ENSG00000167754.12	KLK5 
ENSG00000167755.14	KLK6 
ENSG00000167757.13	KLK11 
ENSG00000167759.12	KLK13 
ENSG00000167766.18	ZNF83 
ENSG00000167767.13	KRT80 
ENSG00000167768.4	KRT1 
ENSG00000167769.4	ACER1 
ENSG00000167770.11	OTUB1 
ENSG00000167771.5	RCOR2 
ENSG00000167772.11	ANGPTL4 
ENSG00000167774.2	CTD-2550O8.5 
ENSG00000167775.10	CD320 
ENSG00000167778.8	SPRYD3 
ENSG00000167779.7	IGFBP6 
ENSG00000167780.11	SOAT2 
ENSG00000167785.8	ZNF558 
ENSG00000167791.13	CABP2 
ENSG00000167792.11	NDUFV1 
ENSG00000167797.7	CDK2AP2 
ENSG00000167798.17	C3P1 
ENSG00000167799.9	NUDT8 
ENSG00000167800.9	TBX10 
ENSG00000167807.15	CTD-2369P2.10 
ENSG00000167815.11	PRDX2 
ENSG00000167822.2	OR8J3 
ENSG00000167825.3	OR5I1 
ENSG00000167840.13	ZNF232 
ENSG00000167842.15	MIS12 
ENSG00000167850.3	CD300C 
ENSG00000167851.13	CD300A 
ENSG00000167858.12	TEKT1 
ENSG00000167861.15	HID1 
ENSG00000167862.9	ICT1 
ENSG00000167863.11	ATP5H 
ENSG00000167874.6	TMEM88 
ENSG00000167880.7	EVPL 
ENSG00000167881.14	SRP68 
ENSG00000167889.12	MGAT5B 
ENSG00000167895.14	TMC8 
ENSG00000167900.11	TK1 
ENSG00000167904.14	TMEM68 
ENSG00000167910.3	CYP7A1 
ENSG00000167912.5	RP11-25K19.1 
ENSG00000167914.11	GSDMA 
ENSG00000167916.4	KRT24 
ENSG00000167920.8	TMEM99 
ENSG00000167925.15	GHDC 
ENSG00000167930.15	FAM234A 
ENSG00000167941.2	SOST 
ENSG00000167945.1	PRR25 
ENSG00000167962.13	ZNF598 
ENSG00000167964.12	RAB26 
ENSG00000167965.17	MLST8 
ENSG00000167967.15	E4F1 
ENSG00000167968.12	DNASE1L2 
ENSG00000167969.12	ECI1 
ENSG00000167971.15	CASKIN1 
ENSG00000167972.13	ABCA3 
ENSG00000167977.8	KCTD5 
ENSG00000167978.16	SRRM2 
ENSG00000167981.5	ZNF597 
ENSG00000167984.17	NLRC3 
ENSG00000167985.6	SDHAF2 
ENSG00000167986.13	DDB1 
ENSG00000167987.10	VPS37C 
ENSG00000167992.12	VWCE 
ENSG00000167994.11	RAB3IL1 
ENSG00000167995.15	BEST1 
ENSG00000167996.15	FTH1 
ENSG00000168000.14	BSCL2 
ENSG00000168002.11	POLR2G 
ENSG00000168003.16	SLC3A2 
ENSG00000168004.9	HRASLS5 
ENSG00000168005.8	C11orf84 
ENSG00000168010.10	ATG16L2 
ENSG00000168014.16	C2CD3 
ENSG00000168016.14	TRANK1 
ENSG00000168026.18	TTC21A 
ENSG00000168028.13	RPSA 
ENSG00000168032.8	ENTPD3 
ENSG00000168036.17	CTNNB1 
ENSG00000168038.10	ULK4 
ENSG00000168040.4	FADD 
ENSG00000168056.15	LTBP3 
ENSG00000168060.15	NAALADL1 
ENSG00000168061.14	SAC3D1 
ENSG00000168062.9	BATF2 
ENSG00000168065.15	SLC22A11 
ENSG00000168066.20	SF1 
ENSG00000168067.11	MAP4K2 
ENSG00000168070.11	C11orf85 
ENSG00000168071.21	CCDC88B 
ENSG00000168077.13	SCARA3 
ENSG00000168078.9	PBK 
ENSG00000168079.16	SCARA5 
ENSG00000168081.8	PNOC 
ENSG00000168090.9	COPS6 
ENSG00000168092.13	PAFAH1B2 
ENSG00000168096.14	ANKS3 
ENSG00000168101.14	NUDT16L1 
ENSG00000168116.13	KIAA1586 
ENSG00000168118.11	RAB4A 
ENSG00000168122.4	ZNF355P 
ENSG00000168124.2	OR1F1 
ENSG00000168126.3	OR2W6P 
ENSG00000168129.8	AC098817.5 
ENSG00000168131.4	OR2B2 
ENSG00000168135.4	KCNJ4 
ENSG00000168137.15	SETD5 
ENSG00000168140.4	VASN 
ENSG00000168143.8	FAM83B 
ENSG00000168148.3	HIST3H3 
ENSG00000168152.12	THAP9 
ENSG00000168158.3	OR2C1 
ENSG00000168159.11	RNF187 
ENSG00000168172.8	HOOK3 
ENSG00000168175.14	MAPK1IP1L 
ENSG00000168209.4	DDIT4 
ENSG00000168214.20	RBPJ 
ENSG00000168216.10	LMBRD1 
ENSG00000168228.14	ZCCHC4 
ENSG00000168229.3	PTGDR 
ENSG00000168234.12	TTC39C 
ENSG00000168237.17	GLYCTK 
ENSG00000168243.10	GNG4 
ENSG00000168246.5	UBTD2 
ENSG00000168255.20	RP11-514P8.12 
ENSG00000168256.17	NKIRAS2 
ENSG00000168259.14	DNAJC7 
ENSG00000168263.8	KCNV2 
ENSG00000168264.10	IRF2BP2 
ENSG00000168267.6	PTF1A 
ENSG00000168268.10	NT5DC2 
ENSG00000168269.9	FOXI1 
ENSG00000168273.7	SMIM4 
ENSG00000168275.14	COA6 
ENSG00000168280.16	KIF5C 
ENSG00000168282.5	MGAT2 
ENSG00000168283.13	BMI1 
ENSG00000168286.2	THAP11 
ENSG00000168288.12	MMADHC 
ENSG00000168291.12	PDHB 
ENSG00000168297.15	PXK 
ENSG00000168298.6	HIST1H1E 
ENSG00000168300.13	PCMTD1 
ENSG00000168301.12	KCTD6 
ENSG00000168303.7	MPLKIP 
ENSG00000168306.12	ACOX2 
ENSG00000168309.16	FAM107A 
ENSG00000168310.10	IRF2 
ENSG00000168314.17	MOBP 
ENSG00000168329.13	CX3CR1 
ENSG00000168333.13	C8orf22 
ENSG00000168334.8	XIRP1 
ENSG00000168348.3	INSM2 
ENSG00000168350.7	DEGS2 
ENSG00000168356.11	SCN11A 
ENSG00000168367.9	RP11-158I3.2 
ENSG00000168374.10	ARF4 
ENSG00000168385.17	2-Sep
ENSG00000168386.18	FILIP1L 
ENSG00000168389.17	MFSD2A 
ENSG00000168393.12	DTYMK 
ENSG00000168394.11	TAP1 
ENSG00000168395.15	ING5 
ENSG00000168397.16	ATG4B 
ENSG00000168398.6	BDKRB2 
ENSG00000168404.12	MLKL 
ENSG00000168405.17	CMAHP 
ENSG00000168411.13	RFWD3 
ENSG00000168412.6	MTNR1A 
ENSG00000168418.7	KCNG4 
ENSG00000168421.12	RHOH 
ENSG00000168427.8	KLHL30 
ENSG00000168434.12	COG7 
ENSG00000168438.14	CDC40 
ENSG00000168439.16	STIP1 
ENSG00000168447.10	SCNN1B 
ENSG00000168453.14	HR 
ENSG00000168454.11	TXNDC2 
ENSG00000168461.12	RAB31 
ENSG00000168476.11	REEP4 
ENSG00000168477.18	TNXB 
ENSG00000168481.8	LGI3 
ENSG00000168484.12	SFTPC 
ENSG00000168487.17	BMP1 
ENSG00000168488.18	ATXN2L 
ENSG00000168490.13	PHYHIP 
ENSG00000168491.9	CCDC110 
ENSG00000168495.12	POLR3D 
ENSG00000168496.3	FEN1 
ENSG00000168497.4	SDPR 
ENSG00000168502.17	MTCL1 
ENSG00000168505.6	GBX2 
ENSG00000168509.19	HFE2 
ENSG00000168515.3	SCGB1D1 
ENSG00000168517.10	HEXIM2 
ENSG00000168522.12	FNTA 
ENSG00000168528.11	SERINC2 
ENSG00000168530.15	MYL1 
ENSG00000168538.15	TRAPPC11 
ENSG00000168539.3	CHRM1 
ENSG00000168542.14	COL3A1 
ENSG00000168546.10	GFRA2 
ENSG00000168556.6	ING2 
ENSG00000168564.5	CDKN2AIP 
ENSG00000168566.12	SNRNP48 
ENSG00000168569.7	TMEM223 
ENSG00000168575.9	SLC20A2 
ENSG00000168582.4	CRYGA 
ENSG00000168589.14	DYNLRB2 
ENSG00000168591.15	TMUB2 
ENSG00000168594.15	ADAM29 
ENSG00000168610.14	STAT3 
ENSG00000168612.4	ZSWIM1 
ENSG00000168615.11	ADAM9 
ENSG00000168619.15	ADAM18 
ENSG00000168621.14	GDNF 
ENSG00000168630.3	RP3-447F3.6 
ENSG00000168631.12	DPCR1 
ENSG00000168634.4	WFDC13 
ENSG00000168646.12	AXIN2 
ENSG00000168653.10	NDUFS5 
ENSG00000168658.18	VWA3B 
ENSG00000168661.14	ZNF30 
ENSG00000168671.9	UGT3A2 
ENSG00000168672.3	FAM84B 
ENSG00000168675.18	LDLRAD4 
ENSG00000168676.10	KCTD19 
ENSG00000168679.17	SLC16A4 
ENSG00000168685.14	IL7R 
ENSG00000168701.18	TMEM208 
ENSG00000168702.17	LRP1B 
ENSG00000168703.5	WFDC12 
ENSG00000168710.17	AHCYL1 
ENSG00000168724.15	DNAJC21 
ENSG00000168734.13	PKIG 
ENSG00000168743.12	NPNT 
ENSG00000168746.8	LINC01620 
ENSG00000168748.13	CA7 
ENSG00000168754.14	FAM178B 
ENSG00000168757.12	TSPY2 
ENSG00000168758.10	SEMA4C 
ENSG00000168763.15	CNNM3 
ENSG00000168765.16	GSTM4 
ENSG00000168769.13	TET2 
ENSG00000168772.10	CXXC4 
ENSG00000168778.11	TCTN2 
ENSG00000168779.19	SHOX2 
ENSG00000168781.22	PPIP5K1 
ENSG00000168785.7	TSPAN5 
ENSG00000168792.4	ABHD15 
ENSG00000168795.4	ZBTB5 
ENSG00000168802.12	CHTF8 
ENSG00000168803.15	ADAL 
ENSG00000168806.7	LCMT2 
ENSG00000168807.16	SNTB2 
ENSG00000168811.6	IL12A 
ENSG00000168813.16	ZNF507 
ENSG00000168818.9	STX18 
ENSG00000168824.14	NSG1 
ENSG00000168826.15	ZBTB49 
ENSG00000168827.14	GFM1 
ENSG00000168828.5	OR13J1 
ENSG00000168830.7	HTR1E 
ENSG00000168843.13	FSTL5 
ENSG00000168852.12	RP11-346L13.3 
ENSG00000168872.16	DDX19A 
ENSG00000168874.12	ATOH8 
ENSG00000168875.2	SOX14 
ENSG00000168876.8	ANKRD49 
ENSG00000168878.16	SFTPB 
ENSG00000168883.19	USP39 
ENSG00000168884.14	TNIP2 
ENSG00000168887.10	C2orf68 
ENSG00000168890.13	TMEM150A 
ENSG00000168894.9	RNF181 
ENSG00000168899.4	VAMP5 
ENSG00000168903.8	BTNL3 
ENSG00000168904.14	LRRC28 
ENSG00000168906.12	MAT2A 
ENSG00000168907.13	PLA2G4F 
ENSG00000168913.6	ENHO 
ENSG00000168916.15	ZNF608 
ENSG00000168917.8	SLC35G2 
ENSG00000168918.13	INPP5D 
ENSG00000168924.14	LETM1 
ENSG00000168925.11	CTRB1 
ENSG00000168928.12	CTRB2 
ENSG00000168930.13	TRIM49 
ENSG00000168936.10	TMEM129 
ENSG00000168938.5	PPIC 
ENSG00000168939.11	SPRY3 
ENSG00000168939.11_PAR_Y	SPRY3 
ENSG00000168944.15	CEP120 
ENSG00000168952.15	STXBP6 
ENSG00000168955.3	TM4SF20 
ENSG00000168958.19	MFF 
ENSG00000168959.14	GRM5 
ENSG00000168961.16	LGALS9 
ENSG00000168967.14	PMCHL1 
ENSG00000168970.22	JMJD7-PLA2G4B 
ENSG00000168992.4	OR7E102P 
ENSG00000168993.14	CPLX1 
ENSG00000168994.13	PXDC1 
ENSG00000168995.13	SIGLEC7 
ENSG00000169006.6	NTSR2 
ENSG00000169016.16	E2F6 
ENSG00000169018.5	FEM1B 
ENSG00000169019.10	COMMD8 
ENSG00000169020.9	ATP5I 
ENSG00000169021.5	UQCRFS1 
ENSG00000169026.12	MFSD7 
ENSG00000169031.19	COL4A3 
ENSG00000169032.9	MAP2K1 
ENSG00000169035.11	KLK7 
ENSG00000169040.14	PMCHL2 
ENSG00000169045.17	HNRNPH1 
ENSG00000169047.5	IRS1 
ENSG00000169057.21	MECP2 
ENSG00000169059.12	VCX3A 
ENSG00000169062.14	UPF3A 
ENSG00000169064.12	ZBBX 
ENSG00000169067.3	ACTBL2 
ENSG00000169071.14	ROR2 
ENSG00000169075.7	RP3-509L4.3 
ENSG00000169083.16	AR 
ENSG00000169084.13	DHRSX 
ENSG00000169084.13_PAR_Y	DHRSX 
ENSG00000169085.11	C8orf46 
ENSG00000169087.10	HSPBAP1 
ENSG00000169093.15	ASMTL 
ENSG00000169093.15_PAR_Y	ASMTL 
ENSG00000169100.13	SLC25A6 
ENSG00000169100.13_PAR_Y	SLC25A6 
ENSG00000169105.7	CHST14 
ENSG00000169116.11	PARM1 
ENSG00000169118.17	CSNK1G1 
ENSG00000169122.11	FAM110B 
ENSG00000169126.15	ARMC4 
ENSG00000169129.14	AFAP1L2 
ENSG00000169131.11	ZNF354A 
ENSG00000169136.10	ATF5 
ENSG00000169139.11	UBE2V2 
ENSG00000169154.5	GOT1L1 
ENSG00000169155.9	ZBTB43 
ENSG00000169164.7	RP11-167P23.2 
ENSG00000169169.14	CPT1C 
ENSG00000169174.10	PCSK9 
ENSG00000169180.11	XPO6 
ENSG00000169181.12	GSG1L 
ENSG00000169184.5	MN1 
ENSG00000169188.4	APEX2 
ENSG00000169189.16	NSMCE1 
ENSG00000169193.11	CCDC126 
ENSG00000169194.9	IL13 
ENSG00000169203.16	RP11-231C14.4 
ENSG00000169208.2	OR10G3 
ENSG00000169213.6	RAB3B 
ENSG00000169214.4	OR6F1 
ENSG00000169217.8	CD2BP2 
ENSG00000169218.13	RSPO1 
ENSG00000169220.17	RGS14 
ENSG00000169221.13	TBC1D10B 
ENSG00000169223.14	LMAN2 
ENSG00000169224.12	GCSAML 
ENSG00000169228.13	RAB24 
ENSG00000169230.9	PRELID1 
ENSG00000169231.13	THBS3 
ENSG00000169239.12	CA5B 
ENSG00000169241.17	SLC50A1 
ENSG00000169242.11	EFNA1 
ENSG00000169245.5	CXCL10 
ENSG00000169246.16	NPIPB3 
ENSG00000169247.12	SH3TC2 
ENSG00000169248.12	CXCL11 
ENSG00000169249.12	ZRSR2 
ENSG00000169251.12	NMD3 
ENSG00000169252.5	ADRB2 
ENSG00000169253.3	RP11-220D10.1 
ENSG00000169255.14	B3GALNT1 
ENSG00000169258.6	GPRIN1 
ENSG00000169271.2	HSPB3 
ENSG00000169282.17	KCNAB1 
ENSG00000169288.17	MRPL1 
ENSG00000169291.9	SHE 
ENSG00000169297.7	NR0B1 
ENSG00000169299.13	PGM2 
ENSG00000169302.14	STK32A 
ENSG00000169306.9	IL1RAPL1 
ENSG00000169313.9	P2RY12 
ENSG00000169314.14	C22orf15 
ENSG00000169325.10	RP11-1217F2.14 
ENSG00000169327.5	OR5AU1 
ENSG00000169330.8	KIAA1024 
ENSG00000169340.9	PDILT 
ENSG00000169344.15	UMOD 
ENSG00000169347.16	GP2 
ENSG00000169359.14	SLC33A1 
ENSG00000169371.13	SNUPN 
ENSG00000169372.12	CRADD 
ENSG00000169375.15	SIN3A 
ENSG00000169379.15	ARL13B 
ENSG00000169385.2	RNASE2 
ENSG00000169393.8	ELSPBP1 
ENSG00000169397.3	RNASE3 
ENSG00000169398.19	PTK2 
ENSG00000169402.15	RSPH10B2 
ENSG00000169403.11	PTAFR 
ENSG00000169410.9	PTPN9 
ENSG00000169413.2	RNASE6 
ENSG00000169418.9	NPR1 
ENSG00000169427.6	KCNK9 
ENSG00000169429.10	CXCL8 
ENSG00000169432.15	SCN9A 
ENSG00000169435.13	RASSF6 
ENSG00000169436.16	COL22A1 
ENSG00000169439.11	SDC2 
ENSG00000169442.8	CD52 
ENSG00000169446.5	MMGT1 
ENSG00000169469.8	SPRR1B 
ENSG00000169474.4	SPRR1A 
ENSG00000169484.3	OR4K14 
ENSG00000169488.6	OR4K15 
ENSG00000169490.16	TM2D2 
ENSG00000169495.4	HTRA4 
ENSG00000169499.14	PLEKHA2 
ENSG00000169504.14	CLIC4 
ENSG00000169507.9	SLC38A11 
ENSG00000169508.6	GPR183 
ENSG00000169509.5	CRCT1 
ENSG00000169515.5	CCDC8 
ENSG00000169519.20	METTL15 
ENSG00000169548.3	ZNF280A 
ENSG00000169550.12	MUC15 
ENSG00000169551.12	CT55 
ENSG00000169554.19	ZEB2 
ENSG00000169562.10	GJB1 
ENSG00000169564.6	PCBP1 
ENSG00000169567.11	HINT1 
ENSG00000169570.9	DTWD2 
ENSG00000169575.4	VPREB1 
ENSG00000169583.12	CLIC3 
ENSG00000169592.14	INO80E 
ENSG00000169594.13	BNC1 
ENSG00000169598.15	DFFB 
ENSG00000169599.12	NFU1 
ENSG00000169604.19	ANTXR1 
ENSG00000169605.5	GKN1 
ENSG00000169607.12	CKAP2L 
ENSG00000169609.13	C15orf40 
ENSG00000169612.3	FAM103A1 
ENSG00000169618.6	PROKR1 
ENSG00000169621.9	APLF 
ENSG00000169627.7	BOLA2B 
ENSG00000169629.11	RGPD8 
ENSG00000169635.9	HIC2 
ENSG00000169641.13	LUZP1 
ENSG00000169660.16	HEXDC 
ENSG00000169662.8	KB-1183D5.12 
ENSG00000169668.11	AP000550.1 
ENSG00000169676.5	DRD5 
ENSG00000169679.14	BUB1 
ENSG00000169682.17	SPNS1 
ENSG00000169683.7	LRRC45 
ENSG00000169684.13	CHRNA5 
ENSG00000169688.10	MT1B 
ENSG00000169689.14	STRA13 
ENSG00000169692.12	AGPAT2 
ENSG00000169696.15	ASPSCR1 
ENSG00000169704.4	GP9 
ENSG00000169710.8	FASN 
ENSG00000169714.16	CNBP 
ENSG00000169715.14	MT1E 
ENSG00000169717.6	ACTRT2 
ENSG00000169718.17	DUS1L 
ENSG00000169727.12	GPS1 
ENSG00000169733.11	RFNG 
ENSG00000169738.7	DCXR 
ENSG00000169740.13	ZNF32 
ENSG00000169744.12	LDB2 
ENSG00000169750.8	RAC3 
ENSG00000169752.16	NRG4 
ENSG00000169756.16	LIMS1 
ENSG00000169758.12	TMEM266 
ENSG00000169760.17	NLGN1 
ENSG00000169762.16	TAPT1 
ENSG00000169763.14	PRYP3 
ENSG00000169764.15	UGP2 
ENSG00000169777.6	TAS2R1 
ENSG00000169783.12	LINGO1 
ENSG00000169789.10	PRY 
ENSG00000169800.13	RBMY1F 
ENSG00000169807.10	PRY2 
ENSG00000169811.8	RBMY1H 
ENSG00000169813.16	HNRNPF 
ENSG00000169814.13	BTD 
ENSG00000169826.7	CSGALNACT2 
ENSG00000169836.4	TACR3 
ENSG00000169840.4	GSX1 
ENSG00000169849.8	AC010141.2 
ENSG00000169851.15	PCDH7 
ENSG00000169855.19	ROBO1 
ENSG00000169856.8	ONECUT1 
ENSG00000169857.7	AVEN 
ENSG00000169860.6	P2RY1 
ENSG00000169862.18	CTNND2 
ENSG00000169871.12	TRIM56 
ENSG00000169876.13	MUC17 
ENSG00000169877.9	AHSP 
ENSG00000169884.13	WNT10B 
ENSG00000169885.9	CALML6 
ENSG00000169891.17	REPS2 
ENSG00000169894.17	MUC3A 
ENSG00000169895.5	SYAP1 
ENSG00000169896.16	ITGAM 
ENSG00000169900.7	PYDC1 
ENSG00000169902.13	TPST1 
ENSG00000169903.6	TM4SF4 
ENSG00000169905.12	TOR1AIP2 
ENSG00000169906.5	S100G 
ENSG00000169908.11	TM4SF1 
ENSG00000169914.5	OTUD3 
ENSG00000169918.9	OTUD7A 
ENSG00000169919.16	GUSB 
ENSG00000169925.16	BRD3 
ENSG00000169926.10	KLF13 
ENSG00000169933.13	FRMPD4 
ENSG00000169946.13	ZFPM2 
ENSG00000169951.9	ZNF764 
ENSG00000169953.11	HSFY2 
ENSG00000169955.7	ZNF747 
ENSG00000169957.9	ZNF768 
ENSG00000169962.4	TAS1R3 
ENSG00000169964.7	TMEM42 
ENSG00000169967.16	MAP3K2 
ENSG00000169972.11	PUSL1 
ENSG00000169976.6	SF3B5 
ENSG00000169981.10	ZNF35 
ENSG00000169989.2	TIGD4 
ENSG00000169991.10	IFFO2 
ENSG00000169992.9	NLGN2 
ENSG00000169994.18	MYO7B 
ENSG00000170004.16	CHD3 
ENSG00000170006.11	TMEM154 
ENSG00000170011.13	MYRIP 
ENSG00000170017.12	ALCAM 
ENSG00000170027.6	YWHAG 
ENSG00000170035.15	UBE2E3 
ENSG00000170037.13	CNTROB 
ENSG00000170043.11	TRAPPC1 
ENSG00000170044.8	ZPLD1 
ENSG00000170049.9	KCNAB3 
ENSG00000170054.14	SERPINA9 
ENSG00000170074.19	FAM153A 
ENSG00000170075.8	GPR37L1 
ENSG00000170085.17	SIMC1 
ENSG00000170088.13	TMEM192 
ENSG00000170089.15	RP11-423H2.1 
ENSG00000170091.10	HMP19 
ENSG00000170092.14	SPDYE5 
ENSG00000170099.5	SERPINA6 
ENSG00000170100.13	ZNF778 
ENSG00000170113.15	NIPA1 
ENSG00000170122.5	FOXD4 
ENSG00000170128.4	GPR25 
ENSG00000170142.11	UBE2E1 
ENSG00000170144.20	HNRNPA3 
ENSG00000170145.4	SIK2 
ENSG00000170152.4	RP11-374M1.7 
ENSG00000170153.10	RNF150 
ENSG00000170160.17	CCDC144A 
ENSG00000170161.6	RP11-262H14.4 
ENSG00000170162.13	VGLL2 
ENSG00000170165.5	CR848007.2 
ENSG00000170166.5	HOXD4 
ENSG00000170175.10	CHRNB1 
ENSG00000170178.6	HOXD12 
ENSG00000170180.21	GYPA 
ENSG00000170185.9	USP38 
ENSG00000170190.15	SLC16A5 
ENSG00000170191.4	NANP 
ENSG00000170209.4	ANKK1 
ENSG00000170214.4	ADRA1B 
ENSG00000170222.11	ADPRM 
ENSG00000170231.15	FABP6 
ENSG00000170234.12	PWWP2A 
ENSG00000170236.14	USP50 
ENSG00000170242.17	USP47 
ENSG00000170248.13	PDCD6IP 
ENSG00000170255.7	MRGPRX1 
ENSG00000170260.8	ZNF212 
ENSG00000170262.12	MRAP 
ENSG00000170264.12	FAM161A 
ENSG00000170265.11	ZNF282 
ENSG00000170266.15	GLB1 
ENSG00000170270.4	C14orf142 
ENSG00000170271.10	FAXDC2 
ENSG00000170275.14	CRTAP 
ENSG00000170276.5	HSPB2 
ENSG00000170279.2	C7orf33 
ENSG00000170289.12	CNGB3 
ENSG00000170290.3	SLN 
ENSG00000170291.14	ELP5 
ENSG00000170293.8	CMTM8 
ENSG00000170296.9	GABARAP 
ENSG00000170298.15	LGALS9B 
ENSG00000170310.14	STX8 
ENSG00000170312.15	CDK1 
ENSG00000170315.13	UBB 
ENSG00000170322.14	NFRKB 
ENSG00000170323.8	FABP4 
ENSG00000170324.20	FRMPD2 
ENSG00000170325.14	PRDM10 
ENSG00000170340.10	B3GNT2 
ENSG00000170345.9	FOS 
ENSG00000170348.8	TMED10 
ENSG00000170356.9	OR2A20P 
ENSG00000170364.12	SETMAR 
ENSG00000170365.9	SMAD1 
ENSG00000170367.4	CST5 
ENSG00000170369.3	CST2 
ENSG00000170370.11	EMX2 
ENSG00000170373.8	CST1 
ENSG00000170374.5	SP7 
ENSG00000170379.20	TCAF2 
ENSG00000170381.13	SEMA3E 
ENSG00000170382.11	LRRN2 
ENSG00000170385.9	SLC30A1 
ENSG00000170390.15	DCLK2 
ENSG00000170396.7	ZNF804A 
ENSG00000170409.7	CTA-313A17.2 
ENSG00000170412.16	GPRC5C 
ENSG00000170417.15	TMEM182 
ENSG00000170419.10	VSTM2A 
ENSG00000170421.12	KRT8 
ENSG00000170423.12	KRT78 
ENSG00000170425.3	ADORA2B 
ENSG00000170426.1	SDR9C7 
ENSG00000170430.9	MGMT 
ENSG00000170439.6	METTL7B 
ENSG00000170442.11	KRT86 
ENSG00000170445.13	HARS 
ENSG00000170448.11	NFXL1 
ENSG00000170454.5	KRT75 
ENSG00000170456.15	DENND5B 
ENSG00000170458.13	CD14 
ENSG00000170464.9	DNAJC18 
ENSG00000170465.9	KRT6C 
ENSG00000170468.7	RIOX1 
ENSG00000170469.10	SPATA24 
ENSG00000170471.14	RALGAPB 
ENSG00000170473.16	PYM1 
ENSG00000170476.15	MZB1 
ENSG00000170477.12	KRT4 
ENSG00000170482.16	SLC23A1 
ENSG00000170484.9	KRT74 
ENSG00000170485.16	NPAS2 
ENSG00000170486.10	KRT72 
ENSG00000170498.8	KISS1 
ENSG00000170500.12	LONRF2 
ENSG00000170502.12	NUDT9 
ENSG00000170509.11	HSD17B13 
ENSG00000170515.13	PA2G4 
ENSG00000170516.16	COX7B2 
ENSG00000170522.9	ELOVL6 
ENSG00000170523.3	KRT83 
ENSG00000170525.20	PFKFB3 
ENSG00000170537.12	TMC7 
ENSG00000170540.14	ARL6IP1 
ENSG00000170542.5	SERPINB9 
ENSG00000170545.16	SMAGP 
ENSG00000170549.3	IRX1 
ENSG00000170558.8	CDH2 
ENSG00000170561.12	IRX2 
ENSG00000170571.11	EMB 
ENSG00000170577.7	SIX2 
ENSG00000170579.16	DLGAP1 
ENSG00000170581.13	STAT2 
ENSG00000170584.10	NUDCD2 
ENSG00000170604.4	IRF2BP1 
ENSG00000170605.6	OR9K2 
ENSG00000170606.14	HSPA4 
ENSG00000170608.2	FOXA3 
ENSG00000170613.4	FAM71B 
ENSG00000170615.14	SLC26A5 
ENSG00000170619.9	COMMD5 
ENSG00000170624.13	SGCD 
ENSG00000170627.10	GTSF1 
ENSG00000170629.14	DPY19L2P2 
ENSG00000170631.14	ZNF16 
ENSG00000170632.13	ARMC10 
ENSG00000170633.16	RNF34 
ENSG00000170634.12	ACYP2 
ENSG00000170638.9	TRABD 
ENSG00000170653.18	ATF7 
ENSG00000170667.14	RASA4B 
ENSG00000170677.5	SOCS6 
ENSG00000170681.6	MURC 
ENSG00000170683.6	OR10A3 
ENSG00000170684.8	ZNF296 
ENSG00000170688.4	OR5E1P 
ENSG00000170689.9	HOXB9 
ENSG00000170703.15	TTLL6 
ENSG00000170734.11	POLH 
ENSG00000170743.16	SYT9 
ENSG00000170745.11	KCNS3 
ENSG00000170748.6	RBMXL2 
ENSG00000170759.10	KIF5B 
ENSG00000170775.2	GPR37 
ENSG00000170776.21	AKAP13 
ENSG00000170777.10	TPD52L3 
ENSG00000170779.10	CDCA4 
ENSG00000170782.3	OR10A4 
ENSG00000170786.12	SDR16C5 
ENSG00000170788.13	DYDC1 
ENSG00000170790.5	OR10A2 
ENSG00000170791.17	CHCHD7 
ENSG00000170801.9	HTRA3 
ENSG00000170802.15	FOXN2 
ENSG00000170807.11	LMOD2 
ENSG00000170819.4	BFSP2 
ENSG00000170820.11	FSHR 
ENSG00000170827.9	CELP 
ENSG00000170832.12	USP32 
ENSG00000170835.14	CEL 
ENSG00000170836.11	PPM1D 
ENSG00000170837.2	GPR27 
ENSG00000170846.17	AC093323.3 
ENSG00000170848.15	PSG6 
ENSG00000170852.10	KBTBD2 
ENSG00000170854.17	RIOX2 
ENSG00000170855.3	TRIAP1 
ENSG00000170858.10	LILRP2 
ENSG00000170860.3	LSM3 
ENSG00000170871.11	KIAA0232 
ENSG00000170873.18	MTSS1 
ENSG00000170876.7	TMEM43 
ENSG00000170881.4	RNF139 
ENSG00000170889.13	RPS9 
ENSG00000170890.13	PLA2G1B 
ENSG00000170891.10	CYTL1 
ENSG00000170892.10	TSEN34 
ENSG00000170893.3	TRH 
ENSG00000170899.10	GSTA4 
ENSG00000170903.10	MSANTD4 
ENSG00000170906.15	NDUFA3 
ENSG00000170909.13	OSCAR 
ENSG00000170915.8	PAQR8 
ENSG00000170917.13	NUDT6 
ENSG00000170919.15	TPT1-AS1 
ENSG00000170920.2	OR7G3 
ENSG00000170921.15	TANC2 
ENSG00000170923.3	OR7G2 
ENSG00000170925.3	TEX13B 
ENSG00000170927.14	PKHD1 
ENSG00000170929.6	OR1M1 
ENSG00000170935.7	NCBP2L 
ENSG00000170946.14	DNAJC24 
ENSG00000170948.3	MBD3L1 
ENSG00000170949.17	ZNF160 
ENSG00000170950.5	PGK2 
ENSG00000170953.3	OR8B12 
ENSG00000170954.11	ZNF415 
ENSG00000170955.9	PRKCDBP 
ENSG00000170956.16	CEACAM3 
ENSG00000170959.14	DCDC1 
ENSG00000170961.6	HAS2 
ENSG00000170962.12	PDGFD 
ENSG00000170965.9	PLAC1 
ENSG00000170967.4	DDI1 
ENSG00000170983.3	NCRNA00208 
ENSG00000170989.8	S1PR1 
ENSG00000171004.18	HS6ST2 
ENSG00000171014.2	OR4D5 
ENSG00000171016.12	PYGO1 
ENSG00000171017.10	LRRC8E 
ENSG00000171033.12	PKIA 
ENSG00000171044.10	XKR6 
ENSG00000171045.14	TSNARE1 
ENSG00000171049.8	FPR2 
ENSG00000171051.8	FPR1 
ENSG00000171053.9	PATE1 
ENSG00000171054.8	OR13H1 
ENSG00000171055.14	FEZ2 
ENSG00000171056.7	SOX7 
ENSG00000171060.10	C8orf74 
ENSG00000171067.10	C11orf24 
ENSG00000171084.15	RP11-666A20.1 
ENSG00000171094.17	ALK 
ENSG00000171097.13	CCBL1 
ENSG00000171100.14	MTM1 
ENSG00000171101.13	SIGLEC17P 
ENSG00000171102.14	OBP2B 
ENSG00000171103.10	TRMT61B 
ENSG00000171105.13	INSR 
ENSG00000171109.18	MFN1 
ENSG00000171115.3	GIMAP8 
ENSG00000171116.7	HSFX1 
ENSG00000171119.2	NRTN 
ENSG00000171121.16	KCNMB3 
ENSG00000171124.13	FUT3 
ENSG00000171126.7	KCNG3 
ENSG00000171130.17	ATP6V0E2 
ENSG00000171132.13	PRKCE 
ENSG00000171133.3	OR2K2 
ENSG00000171135.13	JAGN1 
ENSG00000171136.6	RLN3 
ENSG00000171148.13	TADA3 
ENSG00000171150.7	SOCS5 
ENSG00000171155.7	C1GALT1C1 
ENSG00000171159.4	C9orf16 
ENSG00000171160.17	MORN4 
ENSG00000171161.12	ZNF672 
ENSG00000171163.15	ZNF692 
ENSG00000171169.8	NAIF1 
ENSG00000171174.14	RBKS 
ENSG00000171180.2	OR2M4 
ENSG00000171189.17	GRIK1 
ENSG00000171195.10	MUC7 
ENSG00000171199.10	OPRPN 
ENSG00000171201.10	SMR3B 
ENSG00000171202.6	TMEM126A 
ENSG00000171204.12	TMEM126B 
ENSG00000171206.14	TRIM8 
ENSG00000171208.9	NETO2 
ENSG00000171209.3	CSN3 
ENSG00000171217.5	CLDN20 
ENSG00000171219.8	CDC42BPG 
ENSG00000171222.10	SCAND1 
ENSG00000171223.5	JUNB 
ENSG00000171224.8	C10orf35 
ENSG00000171227.6	TMEM37 
ENSG00000171234.13	UGT2B7 
ENSG00000171236.9	LRG1 
ENSG00000171241.8	SHCBP1 
ENSG00000171243.7	SOSTDC1 
ENSG00000171246.5	NPTX1 
ENSG00000171262.11	FAM98B 
ENSG00000171291.8	ZNF439 
ENSG00000171295.12	ZNF440 
ENSG00000171298.12	GAA 
ENSG00000171302.16	CANT1 
ENSG00000171303.6	KCNK3 
ENSG00000171307.18	ZDHHC16 
ENSG00000171310.10	CHST11 
ENSG00000171311.12	EXOSC1 
ENSG00000171314.8	PGAM1 
ENSG00000171316.11	CHD7 
ENSG00000171320.14	ESCO2 
ENSG00000171345.13	KRT19 
ENSG00000171346.15	KRT15 
ENSG00000171357.5	LURAP1 
ENSG00000171360.3	KRT38 
ENSG00000171365.16	CLCN5 
ENSG00000171368.11	TPPP 
ENSG00000171385.9	KCND3 
ENSG00000171388.11	APLN 
ENSG00000171396.11	KRTAP4-4 
ENSG00000171401.14	KRT13 
ENSG00000171402.14	XAGE3 
ENSG00000171403.9	KRT9 
ENSG00000171405.12	XAGE5 
ENSG00000171408.13	PDE7B 
ENSG00000171421.12	MRPL36 
ENSG00000171425.9	ZNF581 
ENSG00000171428.13	NAT1 
ENSG00000171431.3	KRT20 
ENSG00000171433.11	GLOD5 
ENSG00000171435.13	KSR2 
ENSG00000171443.6	ZNF524 
ENSG00000171444.17	MCC 
ENSG00000171446.6	KRT27 
ENSG00000171448.8	ZBTB26 
ENSG00000171450.5	CDK5R2 
ENSG00000171451.13	DSEL 
ENSG00000171453.18	POLR1C 
ENSG00000171456.17	ASXL1 
ENSG00000171459.4	OR1L6 
ENSG00000171462.14	DLK2 
ENSG00000171466.9	ZNF562 
ENSG00000171467.15	ZNF318 
ENSG00000171469.10	ZNF561 
ENSG00000171475.13	WIPF2 
ENSG00000171476.21	HOPX 
ENSG00000171478.7	SPACA5B 
ENSG00000171481.4	OR1L3 
ENSG00000171483.13	SSX6 
ENSG00000171487.14	NLRP5 
ENSG00000171488.14	LRRC8C 
ENSG00000171489.10	SPACA5 
ENSG00000171490.12	RSL1D1 
ENSG00000171492.14	LRRC8D 
ENSG00000171495.16	MROH2B 
ENSG00000171496.4	OR1L8 
ENSG00000171497.4	PPID 
ENSG00000171501.9	OR1N2 
ENSG00000171502.14	COL24A1 
ENSG00000171503.11	ETFDH 
ENSG00000171505.5	OR1N1 
ENSG00000171509.15	RXFP1 
ENSG00000171517.5	LPAR3 
ENSG00000171522.5	PTGER4 
ENSG00000171530.13	TBCA 
ENSG00000171532.4	NEUROD2 
ENSG00000171533.11	MAP6 
ENSG00000171540.7	OTP 
ENSG00000171551.11	ECEL1 
ENSG00000171552.12	BCL2L1 
ENSG00000171557.16	FGG 
ENSG00000171560.14	FGA 
ENSG00000171561.4	OR2AT4 
ENSG00000171564.11	FGB 
ENSG00000171566.11	PLRG1 
ENSG00000171570.11	RAB4B-EGLN2 
ENSG00000171574.17	ZNF584 
ENSG00000171587.14	DSCAM 
ENSG00000171595.13	DNAI2 
ENSG00000171596.6	NMUR1 
ENSG00000171603.16	CLSTN1 
ENSG00000171604.11	CXXC5 
ENSG00000171606.17	ZNF274 
ENSG00000171608.15	PIK3CD 
ENSG00000171611.9	PTCRA 
ENSG00000171612.6	SLC25A33 
ENSG00000171617.13	ENC1 
ENSG00000171621.13	SPSB1 
ENSG00000171631.14	P2RY6 
ENSG00000171634.17	BPTF 
ENSG00000171643.13	S100Z 
ENSG00000171649.11	ZIK1 
ENSG00000171657.5	GPR82 
ENSG00000171658.8	RP11-443P15.2 
ENSG00000171659.13	GPR34 
ENSG00000171671.6	C11orf76 
ENSG00000171680.21	PLEKHG5 
ENSG00000171681.12	ATF7IP 
ENSG00000171695.10	LKAAEAR1 
ENSG00000171700.13	RGS19 
ENSG00000171703.16	TCEA2 
ENSG00000171711.2	DEFB4A 
ENSG00000171714.10	ANO5 
ENSG00000171720.9	HDAC3 
ENSG00000171722.12	SPATA46 
ENSG00000171723.15	GPHN 
ENSG00000171724.2	VAT1L 
ENSG00000171729.13	TMEM51 
ENSG00000171735.18	CAMTA1 
ENSG00000171747.8	LGALS4 
ENSG00000171757.15	LRRC34 
ENSG00000171759.9	PAH 
ENSG00000171763.18	SPATA5L1 
ENSG00000171766.15	GATM 
ENSG00000171772.16	SYCE1 
ENSG00000171773.2	NXNL1 
ENSG00000171777.15	RASGRP4 
ENSG00000171786.5	NHLH1 
ENSG00000171790.15	SLFNL1 
ENSG00000171791.12	BCL2 
ENSG00000171792.10	RHNO1 
ENSG00000171793.13	CTPS1 
ENSG00000171794.3	UTF1 
ENSG00000171798.17	KNDC1 
ENSG00000171804.10	WDR87 
ENSG00000171806.11	METTL18 
ENSG00000171811.13	CFAP46 
ENSG00000171812.12	COL8A2 
ENSG00000171813.13	PWWP2B 
ENSG00000171815.5	PCDHB1 
ENSG00000171817.16	ZNF540 
ENSG00000171819.4	ANGPTL7 
ENSG00000171823.6	FBXL14 
ENSG00000171824.13	EXOSC10 
ENSG00000171827.10	ZNF570 
ENSG00000171840.11	NINJ2 
ENSG00000171843.15	MLLT3 
ENSG00000171847.10	FAM90A1 
ENSG00000171848.14	RRM2 
ENSG00000171853.15	TRAPPC12 
ENSG00000171855.6	IFNB1 
ENSG00000171858.17	RPS21 
ENSG00000171860.4	C3AR1 
ENSG00000171861.10	RNMTL1 
ENSG00000171862.10	PTEN 
ENSG00000171863.13	RPS7 
ENSG00000171864.4	PRND 
ENSG00000171865.9	RNASEH1 
ENSG00000171867.16	PRNP 
ENSG00000171872.4	KLF17 
ENSG00000171873.7	ADRA1D 
ENSG00000171877.20	FRMD5 
ENSG00000171885.14	AQP4 
ENSG00000171889.3	RP11-354P17.9 
ENSG00000171903.16	CYP4F11 
ENSG00000171914.16	TLN2 
ENSG00000171916.16	LGALS9C 
ENSG00000171928.13	TVP23B 
ENSG00000171931.12	FBXW10 
ENSG00000171936.2	OR10H3 
ENSG00000171940.13	ZNF217 
ENSG00000171942.4	OR10H2 
ENSG00000171943.11	SRGAP2C 
ENSG00000171944.2	OR52A5 
ENSG00000171951.4	SCG2 
ENSG00000171953.15	ATPAF2 
ENSG00000171954.12	CYP4F22 
ENSG00000171956.6	FOXB1 
ENSG00000171960.10	PPIH 
ENSG00000171962.17	DRC3 
ENSG00000171970.12	ZNF57 
ENSG00000171984.14	C20orf196 
ENSG00000171987.1	C11orf40 
ENSG00000171988.18	JMJD1C 
ENSG00000171989.5	LDHAL6B 
ENSG00000171992.12	SYNPO 
ENSG00000171999.7	OR52P2P 
ENSG00000172000.7	ZNF556 
ENSG00000172005.10	MAL 
ENSG00000172006.11	ZNF554 
ENSG00000172007.5	RAB33B 
ENSG00000172009.14	THOP1 
ENSG00000172014.12	ANKRD20A4 
ENSG00000172016.15	REG3A 
ENSG00000172020.12	GAP43 
ENSG00000172023.7	REG1B 
ENSG00000172031.6	EPHX4 
ENSG00000172037.13	LAMB2 
ENSG00000172046.18	USP19 
ENSG00000172053.17	QARS 
ENSG00000172057.9	ORMDL3 
ENSG00000172058.15	SERF1A 
ENSG00000172059.10	KLF11 
ENSG00000172061.8	LRRC15 
ENSG00000172062.16	SMN1 
ENSG00000172071.11	EIF2AK3 
ENSG00000172073.3	TEX37 
ENSG00000172081.13	MOB3A 
ENSG00000172086.7	KRCC1 
ENSG00000172113.9	NME6 
ENSG00000172115.8	CYCS 
ENSG00000172116.21	CD8B 
ENSG00000172123.12	SLFN12 
ENSG00000172137.18	CALB2 
ENSG00000172139.14	SLC9C1 
ENSG00000172146.2	OR1A1 
ENSG00000172148.3	OR7A2P 
ENSG00000172150.4	OR1A2 
ENSG00000172154.10	OR8I2 
ENSG00000172155.9	LCE1D 
ENSG00000172156.3	CCL11 
ENSG00000172159.15	FRMD3 
ENSG00000172164.13	SNTB1 
ENSG00000172167.7	MTBP 
ENSG00000172171.10	TEFM 
ENSG00000172172.7	MRPL13 
ENSG00000172175.12	MALT1 
ENSG00000172179.11	PRL 
ENSG00000172183.14	ISG20 
ENSG00000172186.7	RP13-55H22.2 
ENSG00000172188.5	OR4C11 
ENSG00000172197.10	MBOAT1 
ENSG00000172199.1	OR8U1 
ENSG00000172201.11	ID4 
ENSG00000172208.6	OR4X2 
ENSG00000172209.5	GPR22 
ENSG00000172215.5	CXCR6 
ENSG00000172216.5	CEBPB 
ENSG00000172232.9	AZU1 
ENSG00000172236.16	TPSAB1 
ENSG00000172238.4	ATOH1 
ENSG00000172239.13	PAIP1 
ENSG00000172243.17	CLEC7A 
ENSG00000172244.8	C5orf34 
ENSG00000172247.3	C1QTNF4 
ENSG00000172250.15	SERHL 
ENSG00000172260.14	NEGR1 
ENSG00000172262.11	ZNF131 
ENSG00000172264.17	MACROD2 
ENSG00000172269.18	DPAGT1 
ENSG00000172270.19	BSG 
ENSG00000172273.12	HINFP 
ENSG00000172283.10	PRYP4 
ENSG00000172288.7	CDY1 
ENSG00000172289.3	OR10V1 
ENSG00000172292.14	CERS6 
ENSG00000172294.7	AC006328.7 
ENSG00000172296.12	SPTLC3 
ENSG00000172297.7	AC006328.5 
ENSG00000172301.10	COPRS 
ENSG00000172315.5	TP53RK 
ENSG00000172318.5	B3GALT1 
ENSG00000172320.3	OR5A1 
ENSG00000172322.13	CLEC12A 
ENSG00000172324.5	OR5A2 
ENSG00000172331.11	BPGM 
ENSG00000172336.4	POP7 
ENSG00000172339.9	ALG14 
ENSG00000172340.14	SUCLG2 
ENSG00000172342.5	AC023274.7 
ENSG00000172345.13	STARD5 
ENSG00000172346.14	CSDC2 
ENSG00000172348.14	RCAN2 
ENSG00000172349.17	IL16 
ENSG00000172350.9	ABCG4 
ENSG00000172352.5	CDY1B 
ENSG00000172354.9	GNB2 
ENSG00000172361.5	CFAP53 
ENSG00000172362.3	OR5B12 
ENSG00000172365.3	OR5B2 
ENSG00000172366.19	FAM195A 
ENSG00000172367.15	PDZD3 
ENSG00000172375.12	C2CD2L 
ENSG00000172377.2	OR9I1 
ENSG00000172379.20	ARNT2 
ENSG00000172380.5	GNG12 
ENSG00000172382.9	PRSS27 
ENSG00000172399.5	MYOZ2 
ENSG00000172403.10	SYNPO2 
ENSG00000172404.4	DNAJB7 
ENSG00000172409.5	CLP1 
ENSG00000172410.4	INSL5 
ENSG00000172421.9	EFCAB3 
ENSG00000172425.10	TTC36 
ENSG00000172426.15	RSPH9 
ENSG00000172428.10	MYEOV2 
ENSG00000172432.18	GTPBP2 
ENSG00000172456.17	FGGY 
ENSG00000172457.6	OR9G4 
ENSG00000172458.4	IL17D 
ENSG00000172459.4	OR5AR1 
ENSG00000172460.16	PRSS30P 
ENSG00000172461.10	FUT9 
ENSG00000172464.3	OR5AP2 
ENSG00000172465.13	TCEAL1 
ENSG00000172466.15	ZNF24 
ENSG00000172468.13	HSFY1 
ENSG00000172469.15	MANEA 
ENSG00000172476.4	RAB40A 
ENSG00000172478.17	C2orf54 
ENSG00000172482.4	AGXT 
ENSG00000172487.4	OR8J1 
ENSG00000172489.6	OR5T3 
ENSG00000172493.20	AFF1 
ENSG00000172497.8	ACOT12 
ENSG00000172500.12	FIBP 
ENSG00000172508.10	CARNS1 
ENSG00000172519.9	OR10H5 
ENSG00000172530.20	BANP 
ENSG00000172531.14	PPP1CA 
ENSG00000172534.13	HCFC1 
ENSG00000172538.6	FAM170B 
ENSG00000172543.7	CTSW 
ENSG00000172548.14	NIPAL4 
ENSG00000172551.10	MUCL1 
ENSG00000172554.11	SNTG2 
ENSG00000172568.4	FNDC9 
ENSG00000172572.6	PDE3A 
ENSG00000172575.11	RASGRP1 
ENSG00000172578.11	KLHL6 
ENSG00000172586.7	CHCHD1 
ENSG00000172590.18	MRPL52 
ENSG00000172594.12	SMPDL3A 
ENSG00000172602.9	RND1 
ENSG00000172613.7	RAD9A 
ENSG00000172638.12	EFEMP2 
ENSG00000172640.3	OR10AD1 
ENSG00000172650.13	AGAP5 
ENSG00000172661.18	WASHC2C 
ENSG00000172663.8	TMEM134 
ENSG00000172667.10	ZMAT3 
ENSG00000172671.19	ZFAND4 
ENSG00000172673.10	THEMIS 
ENSG00000172680.1	MOS 
ENSG00000172687.13	ZNF738 
ENSG00000172689.1	MS4A10 
ENSG00000172716.16	SLFN11 
ENSG00000172717.16	FAM71D 
ENSG00000172724.11	CCL19 
ENSG00000172725.13	CORO1B 
ENSG00000172728.15	FUT10 
ENSG00000172731.13	LRRC20 
ENSG00000172732.11	MUS81 
ENSG00000172733.11	PURG 
ENSG00000172738.11	TMEM217 
ENSG00000172742.5	OR4D9 
ENSG00000172746.6	RP11-344H11.4 
ENSG00000172748.13	ZNF596 
ENSG00000172752.14	COL6A5 
ENSG00000172757.12	CFL1 
ENSG00000172765.16	TMCC1 
ENSG00000172766.18	NAA16 
ENSG00000172769.3	OR5B3 
ENSG00000172771.11	EFCAB12 
ENSG00000172772.3	OR10W1 
ENSG00000172775.16	FAM192A 
ENSG00000172780.16	RAB43 
ENSG00000172782.11	FADS6 
ENSG00000172785.18	CBWD1 
ENSG00000172789.3	HOXC5 
ENSG00000172794.19	RAB37 
ENSG00000172795.15	DCP2 
ENSG00000172799.5	AC017104.3 
ENSG00000172803.17	SNX32 
ENSG00000172809.12	RPL38 
ENSG00000172817.3	CYP7B1 
ENSG00000172818.9	OVOL1 
ENSG00000172819.16	RARG 
ENSG00000172824.14	CES4A 
ENSG00000172828.12	CES3 
ENSG00000172830.12	SSH3 
ENSG00000172831.11	CES2 
ENSG00000172840.6	PDP2 
ENSG00000172845.14	SP3 
ENSG00000172867.3	KRT2 
ENSG00000172869.14	DMXL1 
ENSG00000172878.13	METAP1D 
ENSG00000172888.11	ZNF621 
ENSG00000172889.15	EGFL7 
ENSG00000172890.12	NADSYN1 
ENSG00000172893.15	DHCR7 
ENSG00000172900.12	AP002387.1 
ENSG00000172901.19	LVRN 
ENSG00000172912.4	COX6BP3 
ENSG00000172915.18	NBEA 
ENSG00000172922.9	RNASEH2C 
ENSG00000172927.7	MYEOV 
ENSG00000172932.14	ANKRD13D 
ENSG00000172935.8	MRGPRF 
ENSG00000172936.12	MYD88 
ENSG00000172938.3	MRGPRD 
ENSG00000172939.8	OXSR1 
ENSG00000172940.11	SLC22A13 
ENSG00000172943.19	PHF8 
ENSG00000172954.13	LCLAT1 
ENSG00000172955.17	ADH6 
ENSG00000172965.15	AC068491.1 
ENSG00000172967.7	XKR3 
ENSG00000172969.7	FRG2C 
ENSG00000172971.7	UNC93B3 
ENSG00000172974.11	AC007318.5 
ENSG00000172977.12	KAT5 
ENSG00000172985.10	SH3RF3 
ENSG00000172986.12	GXYLT2 
ENSG00000172987.12	HPSE2 
ENSG00000172992.11	DCAKD 
ENSG00000172995.16	ARPP21 
ENSG00000173011.11	TADA2B 
ENSG00000173013.5	CCDC96 
ENSG00000173020.10	ADRBK1 
ENSG00000173039.18	RELA 
ENSG00000173040.12	EVC2 
ENSG00000173041.11	ZNF680 
ENSG00000173064.12	HECTD4 
ENSG00000173065.13	C17orf63 
ENSG00000173068.17	BNC2 
ENSG00000173077.14	1-Dec
ENSG00000173080.5	RXFP4 
ENSG00000173083.14	HPSE 
ENSG00000173085.14	COQ2 
ENSG00000173093.12	CCDC63 
ENSG00000173110.7	HSPA6 
ENSG00000173113.6	TRMT112 
ENSG00000173114.12	LRRN3 
ENSG00000173120.14	KDM2A 
ENSG00000173124.14	ACSM6 
ENSG00000173137.11	ADCK5 
ENSG00000173141.4	MRPL57 
ENSG00000173145.11	NOC3L 
ENSG00000173153.13	ESRRA 
ENSG00000173156.6	RHOD 
ENSG00000173157.16	ADAMTS20 
ENSG00000173163.10	COMMD1 
ENSG00000173166.17	RAPH1 
ENSG00000173171.14	MTX1 
ENSG00000173175.14	ADCY5 
ENSG00000173193.13	PARP14 
ENSG00000173198.5	CYSLTR1 
ENSG00000173200.12	PARP15 
ENSG00000173207.12	CKS1B 
ENSG00000173208.3	ABCD2 
ENSG00000173209.23	AC016747.2 
ENSG00000173210.19	ABLIM3 
ENSG00000173212.4	MAB21L3 
ENSG00000173213.9	RP11-683L23.1 
ENSG00000173214.5	MFSD4B 
ENSG00000173218.14	VANGL1 
ENSG00000173221.13	GLRX 
ENSG00000173226.16	IQCB1 
ENSG00000173227.13	SYT12 
ENSG00000173230.15	GOLGB1 
ENSG00000173231.6	TERF1P 
ENSG00000173237.4	C11orf86 
ENSG00000173239.13	LIPM 
ENSG00000173250.2	GPR151 
ENSG00000173253.15	DMRT2 
ENSG00000173258.12	ZNF483 
ENSG00000173261.8	PLAC8L1 
ENSG00000173262.11	SLC2A14 
ENSG00000173264.14	GPR137 
ENSG00000173267.13	SNCG 
ENSG00000173269.13	MMRN2 
ENSG00000173272.15	MZT2A 
ENSG00000173273.15	TNKS 
ENSG00000173275.12	ZNF449 
ENSG00000173276.13	ZBTB21 
ENSG00000173281.4	PPP1R3B 
ENSG00000173285.4	OR10K1 
ENSG00000173295.7	RP11-556O5.3 
ENSG00000173302.5	GPR148 
ENSG00000173320.11	STOX2 
ENSG00000173327.7	MAP3K11 
ENSG00000173334.3	TRIB1 
ENSG00000173335.4	CST9 
ENSG00000173338.12	KCNK7 
ENSG00000173349.5	SFT2D3 
ENSG00000173357.12	AC007967.3 
ENSG00000173366.11	RP11-330H6.5 
ENSG00000173369.15	C1QB 
ENSG00000173372.16	C1QA 
ENSG00000173376.13	NDNF 
ENSG00000173389.15	IQCF1 
ENSG00000173391.8	OLR1 
ENSG00000173401.9	GLIPR1L1 
ENSG00000173402.11	DAG1 
ENSG00000173404.4	INSM1 
ENSG00000173406.15	DAB1 
ENSG00000173409.13	ARV1 
ENSG00000173418.11	NAA20 
ENSG00000173421.16	CCDC36 
ENSG00000173431.2	RNASE8 
ENSG00000173432.10	SAA1 
ENSG00000173436.13	MINOS1 
ENSG00000173442.12	EHBP1L1 
ENSG00000173451.6	THAP2 
ENSG00000173452.13	TMEM196 
ENSG00000173456.4	RNF26 
ENSG00000173457.10	PPP1R14B 
ENSG00000173464.14	RNASE11 
ENSG00000173465.7	SSSCA1 
ENSG00000173467.8	AGR3 
ENSG00000173473.10	SMARCC1 
ENSG00000173480.10	ZNF417 
ENSG00000173482.16	PTPRM 
ENSG00000173486.12	FKBP2 
ENSG00000173511.9	VEGFB 
ENSG00000173517.10	PEAK1 
ENSG00000173530.5	TNFRSF10D 
ENSG00000173531.15	MST1 
ENSG00000173535.14	TNFRSF10C 
ENSG00000173540.12	GMPPB 
ENSG00000173542.8	MOB1B 
ENSG00000173545.4	ZNF622 
ENSG00000173546.7	CSPG4 
ENSG00000173548.8	SNX33 
ENSG00000173557.14	C2orf70 
ENSG00000173559.12	NABP1 
ENSG00000173567.14	ADGRF3 
ENSG00000173572.11	NLRP13 
ENSG00000173575.20	CHD2 
ENSG00000173578.7	XCR1 
ENSG00000173581.7	CCDC106 
ENSG00000173585.15	CCR9 
ENSG00000173588.14	CCDC41 
ENSG00000173597.8	SULT1B1 
ENSG00000173598.13	NUDT4 
ENSG00000173599.13	PC 
ENSG00000173610.12	UGT2A1 
ENSG00000173611.17	SCAI 
ENSG00000173612.9	GPRC6A 
ENSG00000173614.13	NMNAT1 
ENSG00000173621.8	LRFN4 
ENSG00000173626.9	TRAPPC3L 
ENSG00000173627.7	APOBEC4 
ENSG00000173638.18	SLC19A1 
ENSG00000173641.17	HSPB7 
ENSG00000173653.7	RCE1 
ENSG00000173660.11	UQCRH 
ENSG00000173662.20	TAS1R1 
ENSG00000173673.7	HES3 
ENSG00000173674.10	EIF1AX 
ENSG00000173678.14	SPDYE2B 
ENSG00000173679.2	OR1L1 
ENSG00000173681.16	CXorf23 
ENSG00000173692.12	PSMD1 
ENSG00000173698.17	ADGRG2 
ENSG00000173699.16	SPATA3 
ENSG00000173702.7	MUC13 
ENSG00000173705.8	SUSD5 
ENSG00000173706.12	HEG1 
ENSG00000173714.7	WFIKKN2 
ENSG00000173715.16	C11orf80 
ENSG00000173726.10	TOMM20 
ENSG00000173727.12	CMB9-22P13.1 
ENSG00000173728.10	C1orf100 
ENSG00000173744.17	AGFG1 
ENSG00000173757.9	STAT5B 
ENSG00000173762.7	CD7 
ENSG00000173769.4	TOPAZ1 
ENSG00000173786.16	CNP 
ENSG00000173801.16	JUP 
ENSG00000173805.15	HAP1 
ENSG00000173809.18	TDRD12 
ENSG00000173810.9	RP4-575N6.3 
ENSG00000173811.10	RP4-613B23.4 
ENSG00000173812.10	EIF1 
ENSG00000173818.16	ENDOV 
ENSG00000173821.19	RNF213 
ENSG00000173825.6	TIGD3 
ENSG00000173826.14	KCNH6 
ENSG00000173838.11	10-Mar
ENSG00000173846.12	PLK3 
ENSG00000173848.18	NET1 
ENSG00000173852.14	DPY19L1 
ENSG00000173862.3	RP11-89N17.1 
ENSG00000173867.9	RP11-97O12.7 
ENSG00000173868.11	PHOSPHO1 
ENSG00000173875.13	ZNF791 
ENSG00000173889.15	PHC3 
ENSG00000173890.16	GPR160 
ENSG00000173894.10	CBX2 
ENSG00000173898.12	SPTBN2 
ENSG00000173905.8	GOLIM4 
ENSG00000173908.8	KRT28 
ENSG00000173914.11	RBM4B 
ENSG00000173915.14	USMG5 
ENSG00000173917.10	HOXB2 
ENSG00000173918.14	C1QTNF1 
ENSG00000173926.5	3-Mar
ENSG00000173928.2	SWSAP1 
ENSG00000173930.8	SLCO4C1 
ENSG00000173933.19	RBM4 
ENSG00000173947.13	PIFO 
ENSG00000173950.15	XXYLT1 
ENSG00000173954.8	SNURFL 
ENSG00000173960.13	UBXN2A 
ENSG00000173966.7	RP11-18M17.1 
ENSG00000173976.15	RAX2 
ENSG00000173988.12	LRRC63 
ENSG00000173991.5	TCAP 
ENSG00000173992.8	CCS 
ENSG00000174004.5	NRROS 
ENSG00000174007.7	CEP19 
ENSG00000174010.9	KLHL15 
ENSG00000174013.7	FBXO45 
ENSG00000174015.9	SPERT 
ENSG00000174016.11	FAM46D 
ENSG00000174021.10	GNG5 
ENSG00000174028.6	FAM3C2 
ENSG00000174032.16	SLC25A30 
ENSG00000174038.12	C9orf131 
ENSG00000174059.16	CD34 
ENSG00000174080.10	CTSF 
ENSG00000174099.11	MSRB3 
ENSG00000174106.2	LEMD3 
ENSG00000174109.4	C16orf91 
ENSG00000174123.10	TLR10 
ENSG00000174125.7	TLR1 
ENSG00000174130.12	TLR6 
ENSG00000174132.8	FAM174A 
ENSG00000174136.11	RGMB 
ENSG00000174137.12	FAM53A 
ENSG00000174145.7	NWD2 
ENSG00000174151.14	CYB561D1 
ENSG00000174156.14	GSTA3 
ENSG00000174165.7	ZDHHC24 
ENSG00000174171.5	RP11-23P13.6 
ENSG00000174173.6	TRMT10C 
ENSG00000174175.16	SELP 
ENSG00000174177.12	CTU2 
ENSG00000174197.16	MGA 
ENSG00000174206.12	C12orf66 
ENSG00000174225.14	ARL13A 
ENSG00000174226.8	SNX31 
ENSG00000174227.15	PIGG 
ENSG00000174231.16	PRPF8 
ENSG00000174233.11	ADCY6 
ENSG00000174236.3	REP15 
ENSG00000174238.14	PITPNA 
ENSG00000174243.9	DDX23 
ENSG00000174255.6	ZNF80 
ENSG00000174276.6	ZNHIT2 
ENSG00000174279.4	EVX2 
ENSG00000174282.11	ZBTB4 
ENSG00000174292.12	TNK1 
ENSG00000174306.21	ZHX3 
ENSG00000174307.6	PHLDA3 
ENSG00000174325.4	DIRC1 
ENSG00000174326.11	SLC16A11 
ENSG00000174327.6	SLC16A13 
ENSG00000174332.5	GLIS1 
ENSG00000174339.2	OR2Y1 
ENSG00000174343.5	CHRNA9 
ENSG00000174348.13	PODN 
ENSG00000174353.17	STAG3L3 
ENSG00000174358.15	SLC6A19 
ENSG00000174365.19	SNHG11 
ENSG00000174370.9	C11orf45 
ENSG00000174371.16	EXO1 
ENSG00000174373.16	RALGAPA1 
ENSG00000174384.9	RP11-313P13.4 
ENSG00000174403.15	C20orf200 
ENSG00000174405.13	LIG4 
ENSG00000174407.13	C20orf166 
ENSG00000174408.8	RP11-282A11.1 
ENSG00000174417.2	TRHR 
ENSG00000174418.7	RP11-165M6.3 
ENSG00000174428.16	GTF2IRD2B 
ENSG00000174429.3	ABRA 
ENSG00000174437.16	ATP2A2 
ENSG00000174442.11	ZWILCH 
ENSG00000174444.14	RPL4 
ENSG00000174446.12	SNAPC5 
ENSG00000174448.8	STARD6 
ENSG00000174450.11	GOLGA6L2 
ENSG00000174453.9	VWC2L 
ENSG00000174456.13	C12orf76 
ENSG00000174460.3	ZCCHC12 
ENSG00000174469.20	CNTNAP2 
ENSG00000174473.15	GALNTL6 
ENSG00000174482.10	LINGO2 
ENSG00000174483.19	BBS1 
ENSG00000174485.15	DENND4A 
ENSG00000174495.12	AC005017.2 
ENSG00000174498.13	IGDCC3 
ENSG00000174500.12	GCSAM 
ENSG00000174501.14	ANKRD36C 
ENSG00000174502.18	SLC26A9 
ENSG00000174514.12	MFSD4A 
ENSG00000174516.14	PELI3 
ENSG00000174521.7	TTC9B 
ENSG00000174527.9	MYO1H 
ENSG00000174529.7	TMEM81 
ENSG00000174547.13	MRPL11 
ENSG00000174562.13	KLK15 
ENSG00000174564.12	IL20RB 
ENSG00000174567.7	GOLT1A 
ENSG00000174572.3	RP11-209A2.1 
ENSG00000174574.15	AKIRIN1 
ENSG00000174576.9	NPAS4 
ENSG00000174579.3	MSL2 
ENSG00000174586.10	ZNF497 
ENSG00000174599.5	TRAM1L1 
ENSG00000174600.13	CMKLR1 
ENSG00000174606.13	ANGEL2 
ENSG00000174607.10	UGT8 
ENSG00000174611.11	KY 
ENSG00000174628.16	IQCK 
ENSG00000174640.12	SLCO2A1 
ENSG00000174652.17	ZNF266 
ENSG00000174667.4	OR7D4 
ENSG00000174669.11	SLC29A2 
ENSG00000174672.15	BRSK2 
ENSG00000174677.4	VN1R6P 
ENSG00000174678.9	FAM47DP 
ENSG00000174680.9	NCRNA00110 
ENSG00000174684.6	B4GAT1 
ENSG00000174695.9	TMEM167A 
ENSG00000174697.4	LEP 
ENSG00000174705.12	SH3PXD2B 
ENSG00000174715.7	RP11-79L9.2 
ENSG00000174718.11	KIAA1551 
ENSG00000174720.15	LARP7 
ENSG00000174721.9	FGFBP3 
ENSG00000174738.12	NR1D2 
ENSG00000174740.7	PABPC5 
ENSG00000174744.13	BRMS1 
ENSG00000174748.19	RPL15 
ENSG00000174749.5	C4orf32 
ENSG00000174775.16	HRAS 
ENSG00000174776.10	WDR49 
ENSG00000174780.16	SRP72 
ENSG00000174788.9	PCP2 
ENSG00000174791.10	RIN1 
ENSG00000174792.10	C4orf26 
ENSG00000174796.12	THAP6 
ENSG00000174799.10	CEP135 
ENSG00000174804.3	FZD4 
ENSG00000174807.3	CD248 
ENSG00000174808.11	BTC 
ENSG00000174827.13	PDZK1 
ENSG00000174837.14	ADGRE1 
ENSG00000174839.12	DENND6A 
ENSG00000174840.8	PDE12 
ENSG00000174842.16	GLMN 
ENSG00000174844.14	DNAH12 
ENSG00000174851.15	YIF1A 
ENSG00000174871.10	CNIH2 
ENSG00000174876.16	AMY1B 
ENSG00000174885.12	NLRP6 
ENSG00000174886.12	NDUFA11 
ENSG00000174891.12	RSRC1 
ENSG00000174898.15	CATSPERD 
ENSG00000174899.10	PQLC2L 
ENSG00000174903.15	RAB1B 
ENSG00000174912.7	RP11-392A22.1 
ENSG00000174914.2	OR9G1 
ENSG00000174915.11	PTDSS2 
ENSG00000174917.8	C19orf70 
ENSG00000174928.15	C3orf33 
ENSG00000174930.4	AC067721.2 
ENSG00000174937.4	OR5M3 
ENSG00000174938.14	SEZ6L2 
ENSG00000174939.10	ASPHD1 
ENSG00000174943.9	KCTD13 
ENSG00000174944.8	P2RY14 
ENSG00000174945.13	AMZ1 
ENSG00000174946.6	GPR171 
ENSG00000174948.5	GPR149 
ENSG00000174950.10	CD164L2 
ENSG00000174951.11	FUT1 
ENSG00000174953.13	DHX36 
ENSG00000174957.1	OR5J2 
ENSG00000174963.17	ZIC4 
ENSG00000174970.5	OR10AG1 
ENSG00000174977.8	AC026271.5 
ENSG00000174982.3	OR4S2 
ENSG00000174989.12	FBXW8 
ENSG00000174990.4	CA5A 
ENSG00000174992.7	ZG16 
ENSG00000174996.11	KLC2 
ENSG00000175003.13	SLC22A1 
ENSG00000175018.12	TEX36 
ENSG00000175029.16	CTBP2 
ENSG00000175040.5	CHST2 
ENSG00000175048.16	ZDHHC14 
ENSG00000175054.14	ATR 
ENSG00000175061.17	LRRC75A-AS1 
ENSG00000175063.16	UBE2C 
ENSG00000175065.11	DSG4 
ENSG00000175066.15	GK5 
ENSG00000175073.7	VCPIP1 
ENSG00000175077.5	RTP1 
ENSG00000175084.11	DES 
ENSG00000175087.9	PDIK1L 
ENSG00000175093.4	SPSB4 
ENSG00000175097.7	RAG2 
ENSG00000175104.14	TRAF6 
ENSG00000175105.6	ZNF654 
ENSG00000175106.16	TVP23C 
ENSG00000175110.11	MRPS22 
ENSG00000175115.11	PACS1 
ENSG00000175121.11	WFDC5 
ENSG00000175130.6	MARCKSL1 
ENSG00000175137.10	SH3BP5L 
ENSG00000175143.4	OR2T1 
ENSG00000175147.11	TMEM51-AS1 
ENSG00000175155.8	YPEL2 
ENSG00000175161.13	CADM2 
ENSG00000175164.14	ABO 
ENSG00000175166.16	PSMD2 
ENSG00000175170.14	FAM182B 
ENSG00000175175.5	PPM1E 
ENSG00000175182.14	FAM131A 
ENSG00000175183.9	CSRP2 
ENSG00000175189.3	INHBC 
ENSG00000175193.13	PARL 
ENSG00000175197.12	DDIT3 
ENSG00000175198.16	PCCA 
ENSG00000175202.3	HIGD2B 
ENSG00000175203.15	DCTN2 
ENSG00000175206.10	NPPA 
ENSG00000175213.2	ZNF408 
ENSG00000175215.10	CTDSP2 
ENSG00000175216.14	CKAP5 
ENSG00000175220.11	ARHGAP1 
ENSG00000175221.14	MED16 
ENSG00000175224.16	ATG13 
ENSG00000175229.6	GAL3ST3 
ENSG00000175262.14	C1orf127 
ENSG00000175264.7	CHST1 
ENSG00000175265.17	GOLGA8A 
ENSG00000175267.14	VWA3A 
ENSG00000175274.18	TP53I11 
ENSG00000175279.21	CENPS 
ENSG00000175283.7	DOLK 
ENSG00000175287.18	PHYHD1 
ENSG00000175294.5	CATSPER1 
ENSG00000175302.5	ANKRD30BP 
ENSG00000175305.17	CCNE2 
ENSG00000175309.14	PHYKPL 
ENSG00000175311.6	ANKS4B 
ENSG00000175315.2	CST6 
ENSG00000175318.11	GRAMD2 
ENSG00000175319.3	RP11-681B3.3 
ENSG00000175322.11	ZNF519 
ENSG00000175324.9	LSM1 
ENSG00000175325.2	PROP1 
ENSG00000175329.12	ISX 
ENSG00000175334.7	BANF1 
ENSG00000175336.9	APOF 
ENSG00000175344.17	CHRNA7 
ENSG00000175348.10	TMEM9B 
ENSG00000175352.10	NRIP3 
ENSG00000175354.19	PTPN2 
ENSG00000175356.12	SCUBE2 
ENSG00000175376.8	EIF1AD 
ENSG00000175387.15	SMAD2 
ENSG00000175390.13	EIF3F 
ENSG00000175395.15	ZNF25 
ENSG00000175398.2	OR10P1 
ENSG00000175414.6	ARL10 
ENSG00000175416.12	CLTB 
ENSG00000175426.10	PCSK1 
ENSG00000175445.14	LPL 
ENSG00000175449.13	RFESD 
ENSG00000175455.14	CCDC14 
ENSG00000175463.11	TBC1D10C 
ENSG00000175467.14	SART1 
ENSG00000175470.18	PPP2R2D 
ENSG00000175471.19	MCTP1 
ENSG00000175482.8	POLD4 
ENSG00000175485.2	OR52W1 
ENSG00000175489.9	LRRC25 
ENSG00000175497.16	DPP10 
ENSG00000175505.10	CLCF1 
ENSG00000175509.8	RP11-395L14.13 
ENSG00000175513.9	TSGA10IP 
ENSG00000175514.2	GPR152 
ENSG00000175518.6	UBQLNL 
ENSG00000175520.8	UBQLN3 
ENSG00000175535.6	PNLIP 
ENSG00000175536.6	LIPT2 
ENSG00000175538.10	KCNE3 
ENSG00000175544.13	CABP4 
ENSG00000175548.8	ALG10B 
ENSG00000175550.7	DRAP1 
ENSG00000175556.16	LONRF3 
ENSG00000175564.12	UCP3 
ENSG00000175567.8	UCP2 
ENSG00000175573.6	C11orf68 
ENSG00000175575.12	PAAF1 
ENSG00000175581.13	MRPL48 
ENSG00000175582.19	RAB6A 
ENSG00000175591.11	P2RY2 
ENSG00000175592.8	FOSL1 
ENSG00000175595.14	ERCC4 
ENSG00000175600.15	SUGCT 
ENSG00000175602.3	CCDC85B 
ENSG00000175604.2	RP11-276H1.3 
ENSG00000175606.10	TMEM70 
ENSG00000175611.11	LINC00476 
ENSG00000175619.3	OR4B1 
ENSG00000175634.14	RPS6KB2 
ENSG00000175643.8	RMI2 
ENSG00000175646.3	PRM1 
ENSG00000175658.4	RP11-14N7.1 
ENSG00000175662.17	TOM1L2 
ENSG00000175664.9	TEX26 
ENSG00000175676.15	GOLGA8E 
ENSG00000175691.8	ZNF77 
ENSG00000175697.10	GPR156 
ENSG00000175699.14	RP11-1089B7.1 
ENSG00000175701.10	AC011753.3 
ENSG00000175707.8	KDF1 
ENSG00000175711.8	B3GNTL1 
ENSG00000175718.9	RBMXL3 
ENSG00000175727.13	MLXIP 
ENSG00000175728.4	C11orf44 
ENSG00000175730.8	BCL2L7P1 
ENSG00000175741.5	AC093081.2 
ENSG00000175745.12	NR2F1 
ENSG00000175746.6	C15orf54 
ENSG00000175749.11	CTC-425H14.1 
ENSG00000175756.13	AURKAIP1 
ENSG00000175764.14	TTLL11 
ENSG00000175766.11	EIF4E1B 
ENSG00000175768.12	TOMM5 
ENSG00000175772.10	AC112229.7 
ENSG00000175773.12	RP11-121M22.1 
ENSG00000175779.2	RP11-275I4.2 
ENSG00000175782.9	SLC35E3 
ENSG00000175785.12	PRIMA1 
ENSG00000175787.16	ZNF169 
ENSG00000175792.11	RUVBL1 
ENSG00000175793.11	SFN 
ENSG00000175800.5	OR52B3P 
ENSG00000175806.14	MSRA 
ENSG00000175809.5	ZNF645 
ENSG00000175820.3	CCDC168 
ENSG00000175826.11	CTDNEP1 
ENSG00000175832.12	ETV4 
ENSG00000175841.8	FAM172B 
ENSG00000175854.11	SWI5 
ENSG00000175857.8	GAPT 
ENSG00000175866.15	BAIAP2 
ENSG00000175868.13	CALCB 
ENSG00000175874.9	CREG2 
ENSG00000175877.3	WBSCR28 
ENSG00000175879.8	HOXD8 
ENSG00000175886.10	AC011139.1 
ENSG00000175893.11	ZDHHC21 
ENSG00000175894.15	TSPEAR 
ENSG00000175895.3	PLEKHF2 
ENSG00000175899.14	A2M 
ENSG00000175906.4	ARL4D 
ENSG00000175920.17	DOK7 
ENSG00000175928.5	LRRN1 
ENSG00000175931.12	UBE2O 
ENSG00000175938.6	ORAI3 
ENSG00000175946.8	KLHL38 
ENSG00000175967.3	RP11-544L8__B.4 
ENSG00000175970.10	UNC119B 
ENSG00000175984.14	DENND2C 
ENSG00000175985.9	PLEKHD1 
ENSG00000176007.10	RP11-392E22.7 
ENSG00000176009.3	ASCL3 
ENSG00000176014.12	TUBB6 
ENSG00000176018.12	LYSMD3 
ENSG00000176020.8	AMIGO3 
ENSG00000176022.4	B3GALT6 
ENSG00000176024.17	ZNF613 
ENSG00000176029.13	C11orf16 
ENSG00000176040.13	TMPRSS7 
ENSG00000176043.5	RP1-146I3.1 
ENSG00000176046.8	NUPR1 
ENSG00000176049.15	JAKMIP2 
ENSG00000176054.6	RPL23P2 
ENSG00000176055.9	MBLAC2 
ENSG00000176058.12	TPRN 
ENSG00000176075.7	LINC00302 
ENSG00000176076.7	KCNE5 
ENSG00000176083.17	ZNF683 
ENSG00000176087.14	SLC35A4 
ENSG00000176092.15	CRYBG2 
ENSG00000176095.11	IP6K1 
ENSG00000176101.11	SSNA1 
ENSG00000176102.11	CSTF3 
ENSG00000176105.13	YES1 
ENSG00000176108.9	CHMP6 
ENSG00000176115.9	AQP7P4 
ENSG00000176124.11	DLEU1 
ENSG00000176125.4	UFSP1 
ENSG00000176134.5	RP11-574E24.3 
ENSG00000176136.6	MC5R 
ENSG00000176142.12	TMEM39A 
ENSG00000176148.15	TCP11L1 
ENSG00000176153.11	GPX2 
ENSG00000176155.18	CCDC57 
ENSG00000176160.10	HSF5 
ENSG00000176165.10	FOXG1 
ENSG00000176170.13	SPHK1 
ENSG00000176171.11	BNIP3 
ENSG00000176177.9	ENTHD1 
ENSG00000176182.5	MYPOP 
ENSG00000176183.8	CH17-12M21.1 
ENSG00000176194.17	CIDEA 
ENSG00000176198.3	OR11H4 
ENSG00000176200.1	OR4D11 
ENSG00000176204.13	LRRTM4 
ENSG00000176208.8	ATAD5 
ENSG00000176209.11	SMIM19 
ENSG00000176219.3	OR11H6 
ENSG00000176222.8	ZNF404 
ENSG00000176225.13	RTTN 
ENSG00000176230.6	OR4K17 
ENSG00000176231.2	OR10H4 
ENSG00000176232.10	RP5-1193P9.4 
ENSG00000176236.6	C10orf111 
ENSG00000176239.7	OR51B6 
ENSG00000176243.9	RP11-346M10.2 
ENSG00000176244.6	ACBD7 
ENSG00000176246.1	OR4L1 
ENSG00000176248.8	ANAPC2 
ENSG00000176253.3	OR4K13 
ENSG00000176256.10	HMGB4 
ENSG00000176261.15	ZBTB8OS 
ENSG00000176268.5	CYCSP34 
ENSG00000176269.3	OR4F21 
ENSG00000176273.14	SLC35G1 
ENSG00000176281.4	OR4K5 
ENSG00000176289.4	IDSP1 
ENSG00000176290.8	OR4K3P 
ENSG00000176293.19	ZNF135 
ENSG00000176294.5	OR4N2 
ENSG00000176299.5	OR4M1 
ENSG00000176302.12	FOXR1 
ENSG00000176312.4	OR4H12P 
ENSG00000176318.8	RP5-1100E15.2 
ENSG00000176320.2	RP11-404O13.5 
ENSG00000176340.3	COX8A 
ENSG00000176343.5	RPL37AP8 
ENSG00000176349.11	AC110781.3 
ENSG00000176358.15	TAC4 
ENSG00000176371.13	ZSCAN2 
ENSG00000176378.8	RP11-293F5.6 
ENSG00000176381.5	PRR18 
ENSG00000176383.8	B3GNT4 
ENSG00000176386.8	CDC26 
ENSG00000176387.6	HSD11B2 
ENSG00000176390.11	CRLF3 
ENSG00000176393.10	RNPEP 
ENSG00000176396.10	EID2 
ENSG00000176399.3	DMRTA1 
ENSG00000176401.5	EID2B 
ENSG00000176402.5	GJC3 
ENSG00000176406.22	RIMS2 
ENSG00000176407.17	KCMF1 
ENSG00000176410.7	DNAJC30 
ENSG00000176422.13	SPRYD4 
ENSG00000176428.5	VPS37D 
ENSG00000176435.6	CLEC14A 
ENSG00000176438.12	SYNE3 
ENSG00000176444.18	CLK2 
ENSG00000176454.13	LPCAT4 
ENSG00000176463.13	SLCO3A1 
ENSG00000176472.10	ZNF575 
ENSG00000176473.13	WDR25 
ENSG00000176476.8	SGF29 
ENSG00000176485.11	PLA2G16 
ENSG00000176490.4	DIRAS1 
ENSG00000176495.3	OR5AN1 
ENSG00000176510.5	OR10AC1P 
ENSG00000176515.1	RP5-856G1.2 
ENSG00000176531.10	PHLDB3 
ENSG00000176532.3	PRR15 
ENSG00000176533.12	GNG7 
ENSG00000176540.3	OR4C5 
ENSG00000176542.9	USF3 
ENSG00000176547.9	OR4C3 
ENSG00000176555.1	OR4S1 
ENSG00000176563.9	CNTD1 
ENSG00000176566.4	DCAF4L2 
ENSG00000176567.1	OR4X1 
ENSG00000176571.11	CNBD1 
ENSG00000176584.18	DMBT1P1 
ENSG00000176593.7	CTD-2368P22.1 
ENSG00000176595.3	KBTBD11 
ENSG00000176597.11	B3GNT5 
ENSG00000176601.12	MAP3K19 
ENSG00000176605.7	C14orf177 
ENSG00000176619.12	LMNB2 
ENSG00000176623.11	RMDN1 
ENSG00000176624.10	MEX3C 
ENSG00000176635.17	HORMAD2 
ENSG00000176641.10	RNF152 
ENSG00000176654.12	NANOGP1 
ENSG00000176658.16	MYO1D 
ENSG00000176659.7	C20orf197 
ENSG00000176678.5	FOXL1 
ENSG00000176679.8	TGIF2LY 
ENSG00000176681.14	LRRC37A 
ENSG00000176692.5	FOXC2 
ENSG00000176695.8	OR4F17 
ENSG00000176697.18	BDNF 
ENSG00000176700.19	SCAND2 
ENSG00000176714.9	CCDC121 
ENSG00000176715.15	ACSF3 
ENSG00000176716.5	OR10AB1P 
ENSG00000176720.5	BOK 
ENSG00000176723.9	ZNF843 
ENSG00000176728.7	NCRNA00185 
ENSG00000176731.11	C8orf59 
ENSG00000176732.6	PFN4 
ENSG00000176742.2	OR51V1 
ENSG00000176746.6	MAGEB6 
ENSG00000176748.6	OR52Z1 
ENSG00000176749.8	CDK5R1 
ENSG00000176752.6	OR51A1P 
ENSG00000176753.5	C15orf56 
ENSG00000176754.12	C1orf157 
ENSG00000176761.7	ZNF285B 
ENSG00000176769.9	TCERG1L 
ENSG00000176771.16	NCKAP5 
ENSG00000176774.5	MAGEB18 
ENSG00000176782.2	DEFB104A 
ENSG00000176783.14	RUFY1 
ENSG00000176787.2	OR52E2 
ENSG00000176788.8	BASP1 
ENSG00000176797.3	DEFB103A 
ENSG00000176798.2	OR51L1 
ENSG00000176809.10	LRRC37A3 
ENSG00000176812.7	RP11-629O4.1 
ENSG00000176826.15	FKBP9L 
ENSG00000176834.13	VSIG10 
ENSG00000176840.11	MIR7-3HG 
ENSG00000176842.14	IRX5 
ENSG00000176845.12	METRNL 
ENSG00000176853.15	FAM91A1 
ENSG00000176855.11	RP11-505O17.2 
ENSG00000176857.5	CTC-298B17.1 
ENSG00000176868.2	RP11-334J6.7 
ENSG00000176871.8	WSB2 
ENSG00000176882.5	RP11-432M24.4 
ENSG00000176884.14	GRIN1 
ENSG00000176887.6	SOX11 
ENSG00000176890.15	TYMS 
ENSG00000176893.5	OR51G2 
ENSG00000176894.9	PXMP2 
ENSG00000176895.9	OR51A7 
ENSG00000176896.8	TCEANC 
ENSG00000176900.2	OR51T1 
ENSG00000176903.4	PNMA1 
ENSG00000176904.3	OR51H1 
ENSG00000176907.4	C8orf4 
ENSG00000176909.11	MAMSTR 
ENSG00000176912.3	RP11-806L2.3 
ENSG00000176915.14	ANKLE2 
ENSG00000176919.11	C8G 
ENSG00000176920.11	FUT2 
ENSG00000176922.4	OR51S1 
ENSG00000176923.5	OR7A15P 
ENSG00000176925.7	OR51F2 
ENSG00000176927.15	EFCAB5 
ENSG00000176928.5	GCNT4 
ENSG00000176933.5	AL022393.3 
ENSG00000176945.16	MUC20 
ENSG00000176946.11	THAP4 
ENSG00000176951.6	OR51N1P 
ENSG00000176953.12	NFATC2IP 
ENSG00000176956.12	LY6H 
ENSG00000176970.8	AC002368.2 
ENSG00000176971.3	FIBIN 
ENSG00000176973.7	FAM89B 
ENSG00000176974.19	SHMT1 
ENSG00000176978.13	DPP7 
ENSG00000176979.12	TRIM60 
ENSG00000176984.6	AP000679.2 
ENSG00000176986.15	SEC24C 
ENSG00000176988.8	FMR1NB 
ENSG00000176994.10	SMCR8 
ENSG00000176998.4	HCG4 
ENSG00000177000.11	MTHFR 
ENSG00000177023.2	DEFB104B 
ENSG00000177025.3	C19orf18 
ENSG00000177030.16	DEAF1 
ENSG00000177034.15	MTX3 
ENSG00000177042.14	TMEM80 
ENSG00000177045.8	SIX5 
ENSG00000177047.6	IFNW1 
ENSG00000177051.5	FBXO46 
ENSG00000177054.13	ZDHHC13 
ENSG00000177058.11	SLC38A9 
ENSG00000177076.5	ACER2 
ENSG00000177082.12	WDR73 
ENSG00000177084.16	POLE 
ENSG00000177096.8	FAM109B 
ENSG00000177098.8	SCN4B 
ENSG00000177103.13	DSCAML1 
ENSG00000177105.9	RHOG 
ENSG00000177106.14	EPS8L2 
ENSG00000177108.5	ZDHHC22 
ENSG00000177112.7	RP11-58H20.3 
ENSG00000177119.15	ANO6 
ENSG00000177125.5	ZBTB34 
ENSG00000177133.10	RP1-163G9.1 
ENSG00000177138.15	FAM9B 
ENSG00000177143.4	CETN1 
ENSG00000177144.7	CH17-478G19.1 
ENSG00000177150.12	FAM210A 
ENSG00000177151.4	OR2T35 
ENSG00000177156.10	TALDO1 
ENSG00000177169.9	ULK1 
ENSG00000177173.5	RP5-1086K13.3 
ENSG00000177174.1	OR14C36 
ENSG00000177181.14	RIMKLA 
ENSG00000177182.10	CLVS1 
ENSG00000177186.3	OR2M7 
ENSG00000177189.13	RPS6KA3 
ENSG00000177191.2	B3GNT8 
ENSG00000177192.13	PUS1 
ENSG00000177197.7	RP11-305D15.5 
ENSG00000177200.16	CHD9 
ENSG00000177201.2	OR2T12 
ENSG00000177202.2	SPACA4 
ENSG00000177212.4	OR2T33 
ENSG00000177225.16	PDDC1 
ENSG00000177233.2	OR2M1P 
ENSG00000177234.7	C10orf85 
ENSG00000177238.13	TRIM72 
ENSG00000177239.14	MAN1B1 
ENSG00000177243.3	DEFB103B 
ENSG00000177257.2	DEFB4B 
ENSG00000177261.8	AC016708.1 
ENSG00000177272.8	KCNA3 
ENSG00000177275.4	OR2AJ1 
ENSG00000177283.7	FZD8 
ENSG00000177291.3	GJD4 
ENSG00000177294.6	FBXO39 
ENSG00000177300.6	CLDN22 
ENSG00000177301.14	KCNA2 
ENSG00000177302.14	TOP3A 
ENSG00000177303.9	CASKIN2 
ENSG00000177306.4	OR7E125P 
ENSG00000177311.11	ZBTB38 
ENSG00000177324.13	BEND2 
ENSG00000177335.10	C8orf31 
ENSG00000177337.7	RP11-874J12.2 
ENSG00000177338.13	LINC00469 
ENSG00000177340.5	RP11-627K11.7 
ENSG00000177350.6	RPL13AP3 
ENSG00000177352.9	CCDC71 
ENSG00000177354.11	C10orf71 
ENSG00000177359.19	OVOS2 
ENSG00000177363.4	LRRN4CL 
ENSG00000177369.8	RP1-62O9.3 
ENSG00000177370.4	TIMM22 
ENSG00000177374.12	HIC1 
ENSG00000177380.13	PPFIA3 
ENSG00000177383.4	MAGEF1 
ENSG00000177398.18	UMODL1 
ENSG00000177400.6	OR7E8P 
ENSG00000177406.4	RP11-218M22.1 
ENSG00000177409.11	SAMD9L 
ENSG00000177410.12	ZFAS1 
ENSG00000177414.13	UBE2U 
ENSG00000177418.2	RP4-756H11.4 
ENSG00000177425.10	PAWR 
ENSG00000177426.20	TGIF1 
ENSG00000177427.12	MIEF2 
ENSG00000177432.7	NAP1L5 
ENSG00000177447.6	AC103796.1 
ENSG00000177452.7	RP4-597J3.1 
ENSG00000177453.7	NIM1K 
ENSG00000177455.12	CD19 
ENSG00000177459.10	ERICH5 
ENSG00000177462.7	OR2T8 
ENSG00000177463.15	NR2C2 
ENSG00000177464.4	GPR4 
ENSG00000177465.4	ACOT4 
ENSG00000177468.6	OLIG3 
ENSG00000177469.12	PTRF 
ENSG00000177476.3	OR2G3 
ENSG00000177479.19	ARIH2 
ENSG00000177483.11	RBM44 
ENSG00000177485.6	ZBTB33 
ENSG00000177489.1	OR2G2 
ENSG00000177494.5	ZBED2 
ENSG00000177504.10	VCX2 
ENSG00000177508.11	IRX3 
ENSG00000177511.5	ST8SIA3 
ENSG00000177519.3	RPRM 
ENSG00000177535.8	OR2B11 
ENSG00000177542.10	SLC25A22 
ENSG00000177548.12	RABEP2 
ENSG00000177551.5	NHLH2 
ENSG00000177553.6	RP11-56N19.5 
ENSG00000177556.11	ATOX1 
ENSG00000177558.3	FAM187B 
ENSG00000177565.16	TBL1XR1 
ENSG00000177570.13	SAMD12 
ENSG00000177575.12	CD163 
ENSG00000177576.11	C18orf32 
ENSG00000177586.6	OR7E149P 
ENSG00000177590.7	RP5-1051J4.6 
ENSG00000177595.17	PIDD1 
ENSG00000177596.1	RP11-512C24.3 
ENSG00000177599.12	ZNF491 
ENSG00000177600.8	RPLP2 
ENSG00000177602.5	GSG2 
ENSG00000177606.6	JUN 
ENSG00000177613.8	CSTF2T 
ENSG00000177614.10	PGBD5 
ENSG00000177627.9	C12orf54 
ENSG00000177628.15	GBA 
ENSG00000177640.15	CASC2 
ENSG00000177646.18	ACAD9 
ENSG00000177663.13	IL17RA 
ENSG00000177666.16	PNPLA2 
ENSG00000177669.3	MBOAT4 
ENSG00000177673.3	TEX44 
ENSG00000177674.15	AGTRAP 
ENSG00000177675.8	CD163L1 
ENSG00000177679.15	SRRM3 
ENSG00000177683.13	THAP5 
ENSG00000177684.3	DEFB114 
ENSG00000177685.16	EFCAB4A 
ENSG00000177688.6	SUMO4 
ENSG00000177689.10	MAGEB10 
ENSG00000177692.11	DNAJC28 
ENSG00000177693.3	OR4F4 
ENSG00000177694.15	NAALADL2 
ENSG00000177697.18	CD151 
ENSG00000177699.4	RP11-16K12.1 
ENSG00000177700.5	POLR2L 
ENSG00000177706.8	FAM20C 
ENSG00000177707.10	NECTIN3 
ENSG00000177710.5	SLC35G5 
ENSG00000177721.4	ANXA2R 
ENSG00000177725.5	CTD-2530N21.5 
ENSG00000177728.16	KIAA0195 
ENSG00000177731.15	FLII 
ENSG00000177732.8	SOX12 
ENSG00000177733.6	HNRNPA0 
ENSG00000177736.4	RP11-474P12.3 
ENSG00000177738.3	CTD-2201E18.3 
ENSG00000177752.14	YIPF7 
ENSG00000177757.2	FAM87B 
ENSG00000177770.11	RP11-118H4.2 
ENSG00000177776.8	RPS2P2 
ENSG00000177788.5	RP5-1061H20.4 
ENSG00000177791.11	MYOZ1 
ENSG00000177800.2	TMEM78 
ENSG00000177803.7	RP11-606P2.1 
ENSG00000177807.9	KCNJ10 
ENSG00000177822.7	AC108142.1 
ENSG00000177830.17	CHID1 
ENSG00000177839.6	PCDHB9 
ENSG00000177842.11	ZNF620 
ENSG00000177853.14	ZNF518A 
ENSG00000177854.7	TMEM187 
ENSG00000177855.8	AC074182.1 
ENSG00000177868.11	SVBP 
ENSG00000177873.12	ZNF619 
ENSG00000177875.4	CCDC184 
ENSG00000177879.15	AP3S1 
ENSG00000177885.13	GRB2 
ENSG00000177888.7	ZBTB41 
ENSG00000177889.9	UBE2N 
ENSG00000177910.7	RP11-345K9.1 
ENSG00000177917.10	ARL6IP6 
ENSG00000177932.6	ZNF354C 
ENSG00000177938.4	CAPZA3 
ENSG00000177943.13	MAMDC4 
ENSG00000177946.6	RP11-566K11.6 
ENSG00000177947.13	ODF3 
ENSG00000177951.17	BET1L 
ENSG00000177954.12	RPS27 
ENSG00000177963.14	RIC8A 
ENSG00000177971.8	IMP3 
ENSG00000177981.10	ASB8 
ENSG00000177984.6	LCN15 
ENSG00000177989.13	ODF3B 
ENSG00000177990.11	DPY19L2 
ENSG00000177992.9	SPATA31E1 
ENSG00000177993.3	CTA-747E2.11 
ENSG00000177994.15	C2orf73 
ENSG00000178015.4	GPR150 
ENSG00000178021.10	TSPYL6 
ENSG00000178026.12	LRRC75B 
ENSG00000178028.13	DMAP1 
ENSG00000178031.16	ADAMTSL1 
ENSG00000178033.5	FAM26E 
ENSG00000178035.11	IMPDH2 
ENSG00000178038.16	ALS2CL 
ENSG00000178053.17	MLF1 
ENSG00000178055.11	PRSS42 
ENSG00000178057.14	NDUFAF3 
ENSG00000178074.5	C2orf69 
ENSG00000178075.19	GRAMD1C 
ENSG00000178078.11	STAP2 
ENSG00000178081.12	ULK4P3 
ENSG00000178082.6	TWF1P1 
ENSG00000178084.1	HTR3C 
ENSG00000178093.13	TSSK6 
ENSG00000178096.8	BOLA1 
ENSG00000178104.19	PDE4DIP 
ENSG00000178105.9	DDX10 
ENSG00000178107.2	RP11-998D10.4 
ENSG00000178115.11	GOLGA8Q 
ENSG00000178125.14	PPP1R42 
ENSG00000178127.12	NDUFV2 
ENSG00000178130.9	FAM27L 
ENSG00000178146.9	RP1-232L22__B.1 
ENSG00000178149.16	DALRD3 
ENSG00000178150.9	ZNF114 
ENSG00000178162.8	AC140481.1 
ENSG00000178163.7	ZNF518B 
ENSG00000178171.10	AMER3 
ENSG00000178172.6	SPINK6 
ENSG00000178175.11	ZNF366 
ENSG00000178177.15	LCORL 
ENSG00000178184.15	PARD6G 
ENSG00000178187.7	ZNF454 
ENSG00000178188.14	SH2B1 
ENSG00000178193.5	RP4-682C21.5 
ENSG00000178199.13	ZC3H12D 
ENSG00000178201.4	VN1R1 
ENSG00000178202.12	KDELC2 
ENSG00000178209.14	PLEC 
ENSG00000178217.14	SH2D4B 
ENSG00000178222.12	RNF212 
ENSG00000178226.10	PRSS36 
ENSG00000178229.7	ZNF543 
ENSG00000178233.17	TMEM151B 
ENSG00000178234.12	GALNT11 
ENSG00000178235.7	SLITRK1 
ENSG00000178243.4	C9orf62 
ENSG00000178248.11	AP000345.1 
ENSG00000178252.17	WDR6 
ENSG00000178257.3	PRM3 
ENSG00000178279.3	TNP2 
ENSG00000178287.18	SPAG11A 
ENSG00000178295.14	GEN1 
ENSG00000178297.12	TMPRSS9 
ENSG00000178301.3	AQP11 
ENSG00000178307.9	TMEM11 
ENSG00000178338.10	ZNF354B 
ENSG00000178342.4	KCNG2 
ENSG00000178343.4	SHISA3 
ENSG00000178358.4	OR2D3 
ENSG00000178363.4	CALML3 
ENSG00000178372.7	CALML5 
ENSG00000178381.11	ZFAND2A 
ENSG00000178385.14	PLEKHM3 
ENSG00000178386.12	ZNF223 
ENSG00000178394.4	HTR1A 
ENSG00000178395.6	CCDC185 
ENSG00000178397.12	FAM220A 
ENSG00000178401.14	DNAJC22 
ENSG00000178403.3	NEUROG2 
ENSG00000178404.9	CEP295NL 
ENSG00000178409.13	BEND3 
ENSG00000178412.4	RP11-567M16.3 
ENSG00000178425.13	NT5DC1 
ENSG00000178429.9	RPS3AP5 
ENSG00000178440.5	RP11-324H6.6 
ENSG00000178445.9	GLDC 
ENSG00000178449.8	COX14 
ENSG00000178457.3	LINC00314 
ENSG00000178458.5	RP11-308D13.2 
ENSG00000178460.17	MCMDC2 
ENSG00000178462.11	TUBAL3 
ENSG00000178464.6	CTD-2192J16.15 
ENSG00000178467.17	P4HTM 
ENSG00000178473.6	UCN3 
ENSG00000178498.15	DTX3 
ENSG00000178502.5	KLHL11 
ENSG00000178503.6	AC009530.1 
ENSG00000178522.14	AMBN 
ENSG00000178531.5	CTXN1 
ENSG00000178537.9	SLC25A20 
ENSG00000178538.9	CA8 
ENSG00000178556.8	CKS1BP6 
ENSG00000178562.17	CD28 
ENSG00000178567.7	EPM2AIP1 
ENSG00000178568.14	ERBB4 
ENSG00000178573.6	MAF 
ENSG00000178585.14	CTNNBIP1 
ENSG00000178586.5	OR6B3 
ENSG00000178591.6	DEFB125 
ENSG00000178596.10	RP11-148B18.2 
ENSG00000178597.6	PSAPL1 
ENSG00000178602.7	OTOS 
ENSG00000178605.13	GTPBP6 
ENSG00000178605.13_PAR_Y	GTPBP6 
ENSG00000178607.15	ERN1 
ENSG00000178623.11	GPR35 
ENSG00000178631.7	ACTG1P1 
ENSG00000178636.8	RP11-455G16.1 
ENSG00000178645.12	C10orf53 
ENSG00000178654.11	RP11-366I21.1 
ENSG00000178660.6	RP11-668N23.1 
ENSG00000178662.15	CSRNP3 
ENSG00000178665.14	ZNF713 
ENSG00000178685.13	PARP10 
ENSG00000178690.2	DYNAP 
ENSG00000178691.10	SUZ12 
ENSG00000178694.9	NSUN3 
ENSG00000178695.5	KCTD12 
ENSG00000178700.7	DHFRL1 
ENSG00000178715.8	RP11-169K16.8 
ENSG00000178718.6	RPP25 
ENSG00000178719.16	GRINA 
ENSG00000178722.12	C5orf64 
ENSG00000178723.7	RP11-392A14.2 
ENSG00000178726.6	THBD 
ENSG00000178732.5	GP5 
ENSG00000178734.5	C13orf45 
ENSG00000178741.11	COX5A 
ENSG00000178750.2	STX19 
ENSG00000178752.15	FAM132B 
ENSG00000178761.14	FAM219B 
ENSG00000178762.4	HIST1H2BPS1 
ENSG00000178764.7	ZHX2 
ENSG00000178772.6	CPN2 
ENSG00000178773.14	CPNE7 
ENSG00000178776.4	C5orf46 
ENSG00000178789.8	CD300LB 
ENSG00000178795.9	GDPD4 
ENSG00000178796.12	RIIAD1 
ENSG00000178802.17	MPI 
ENSG00000178803.10	ADORA2A-AS1 
ENSG00000178804.7	H1FOO 
ENSG00000178809.11	TRIM73 
ENSG00000178814.16	OPLAH 
ENSG00000178821.12	TMEM52 
ENSG00000178826.10	TMEM139 
ENSG00000178828.6	RNF186 
ENSG00000178836.6	AC114812.5 
ENSG00000178852.15	EFCAB13 
ENSG00000178860.8	MSC 
ENSG00000178878.12	APOLD1 
ENSG00000178882.14	FAM101A 
ENSG00000178896.8	EXOSC4 
ENSG00000178904.18	DPY19L3 
ENSG00000178913.7	TAF7 
ENSG00000178917.15	ZNF852 
ENSG00000178919.8	FOXE1 
ENSG00000178921.13	PFAS 
ENSG00000178922.16	HYI 
ENSG00000178927.17	C17orf62 
ENSG00000178928.8	TPRX1 
ENSG00000178934.4	LGALS7B 
ENSG00000178935.5	ZNF552 
ENSG00000178947.8	SMIM10L2A 
ENSG00000178950.16	GAK 
ENSG00000178951.8	ZBTB7A 
ENSG00000178952.10	TUFM 
ENSG00000178965.13	ERICH3 
ENSG00000178966.16	RMI1 
ENSG00000178971.14	CTC1 
ENSG00000178974.9	FBXO34 
ENSG00000178977.3	LINC00324 
ENSG00000178980.14	SEPW1 
ENSG00000178982.9	EIF3K 
ENSG00000178988.10	MRFAP1L1 
ENSG00000178996.13	SNX18 
ENSG00000178997.11	EXD1 
ENSG00000178999.12	AURKB 
ENSG00000179002.5	TAS1R2 
ENSG00000179008.8	C14orf39 
ENSG00000179010.14	MRFAP1 
ENSG00000179021.9	C3orf38 
ENSG00000179023.8	KLHDC7A 
ENSG00000179028.4	RP11-363G10.2 
ENSG00000179029.14	TMEM107 
ENSG00000179031.8	LL0XNC01-131B10.2 
ENSG00000179038.8	RP11-157K17.5 
ENSG00000179041.3	RRS1 
ENSG00000179044.15	EXOC3L1 
ENSG00000179046.8	TRIML2 
ENSG00000179051.13	RCC2 
ENSG00000179055.7	OR13D1 
ENSG00000179057.13	IGSF22 
ENSG00000179058.6	C9orf50 
ENSG00000179059.9	ZFP42 
ENSG00000179066.7	CTD-2527I21.15 
ENSG00000179071.4	CCDC89 
ENSG00000179073.6	TAAR3 
ENSG00000179082.3	C9orf106 
ENSG00000179083.6	FAM133A 
ENSG00000179085.7	DPM3 
ENSG00000179088.14	C12orf42 
ENSG00000179091.4	CYC1 
ENSG00000179094.15	PER1 
ENSG00000179097.5	HTR1F 
ENSG00000179101.5	RP11-349N19.2 
ENSG00000179104.8	TMTC2 
ENSG00000179111.8	HES7 
ENSG00000179115.10	FARSA 
ENSG00000179119.14	SPTY2D1 
ENSG00000179131.7	RP11-458F8.3 
ENSG00000179133.12	C10orf67 
ENSG00000179134.15	SAMD4B 
ENSG00000179136.6	LINC00670 
ENSG00000179141.9	RP11-274A8.2 
ENSG00000179142.2	CYP11B2 
ENSG00000179144.4	GIMAP7 
ENSG00000179148.9	ALOXE3 
ENSG00000179151.11	EDC3 
ENSG00000179152.19	TCAIM 
ENSG00000179157.4	RP11-480N24.6 
ENSG00000179163.11	FUCA1 
ENSG00000179165.10	PXT1 
ENSG00000179168.14	GGN 
ENSG00000179170.11	OR7E97P 
ENSG00000179172.9	HNRNPCL1 
ENSG00000179178.10	TMEM125 
ENSG00000179195.15	ZNF664 
ENSG00000179213.13	SIGLECL1 
ENSG00000179218.13	CALR 
ENSG00000179219.5	TMEM148 
ENSG00000179222.17	MAGED1 
ENSG00000179240.9	RP11-111M22.2 
ENSG00000179241.12	LDLRAD3 
ENSG00000179242.15	CDH4 
ENSG00000179253.3	RP11-429E11.3 
ENSG00000179256.2	SMCO3 
ENSG00000179262.9	RAD23A 
ENSG00000179270.6	C2orf71 
ENSG00000179271.2	GADD45GIP1 
ENSG00000179277.9	MEIS3P1 
ENSG00000179284.5	DAND5 
ENSG00000179292.4	TMEM151A 
ENSG00000179295.17	PTPN11 
ENSG00000179299.16	NSUN7 
ENSG00000179300.3	ZCCHC5 
ENSG00000179304.16	FAM156B 
ENSG00000179314.14	WSCD1 
ENSG00000179331.2	RAB39A 
ENSG00000179335.18	CLK3 
ENSG00000179342.4	GS1-124K5.9 
ENSG00000179344.16	HLA-DQB1 
ENSG00000179348.11	GATA2 
ENSG00000179361.17	ARID3B 
ENSG00000179362.14	RP11-96O20.1 
ENSG00000179363.6	TMEM31 
ENSG00000179364.13	PACS2 
ENSG00000179381.8	OR4K11P 
ENSG00000179387.9	ELMOD2 
ENSG00000179388.8	EGR3 
ENSG00000179397.17	C1orf101 
ENSG00000179399.14	GPC5 
ENSG00000179403.11	VWA1 
ENSG00000179406.7	GS1-124K5.14 
ENSG00000179407.3	DNAJB8 
ENSG00000179409.10	GEMIN4 
ENSG00000179412.10	HNRNPCL4 
ENSG00000179420.11	OR6W1P 
ENSG00000179428.2	AC073072.5 
ENSG00000179431.6	FJX1 
ENSG00000179443.5	OR13C6P 
ENSG00000179447.2	RP5-1027G4.3 
ENSG00000179452.2	RP11-380B22.1 
ENSG00000179454.13	KLHL28 
ENSG00000179455.7	MKRN3 
ENSG00000179456.10	ZBTB18 
ENSG00000179460.5	AC007095.2 
ENSG00000179468.5	OR9A2 
ENSG00000179476.7	C14orf28 
ENSG00000179477.9	ALOX12B 
ENSG00000179520.10	SLC17A8 
ENSG00000179523.4	RP11-151N17.2 
ENSG00000179526.16	SHARPIN 
ENSG00000179528.15	LBX2 
ENSG00000179532.12	DNHD1 
ENSG00000179542.15	SLITRK4 
ENSG00000179546.4	HTR1D 
ENSG00000179562.2	GCC1 
ENSG00000179564.3	LSMEM2 
ENSG00000179571.10	NBPF17P 
ENSG00000179577.3	KB-1552D7.2 
ENSG00000179580.9	RNF151 
ENSG00000179583.19	CIITA 
ENSG00000179588.8	ZFPM1 
ENSG00000179593.15	ALOX15B 
ENSG00000179598.5	PLD6 
ENSG00000179600.3	GPHB5 
ENSG00000179603.17	GRM8 
ENSG00000179604.9	CDC42EP4 
ENSG00000179611.3	RP11-5G9.4 
ENSG00000179615.2	OR2AP1 
ENSG00000179626.4	OR6C4 
ENSG00000179627.9	ZBTB42 
ENSG00000179630.10	LACC1 
ENSG00000179632.9	MAF1 
ENSG00000179636.14	TPPP2 
ENSG00000179639.10	FCER1A 
ENSG00000179673.4	RPRML 
ENSG00000179674.3	ARL14 
ENSG00000179676.6	LINC00305 
ENSG00000179695.2	OR6C2 
ENSG00000179698.13	WDR97 
ENSG00000179709.8	NLRP8 
ENSG00000179715.12	PCED1B 
ENSG00000179743.4	RP11-169K16.9 
ENSG00000179750.15	APOBEC3B 
ENSG00000179751.6	SYCN 
ENSG00000179755.3	CTD-2144E22.5 
ENSG00000179761.11	PIPOX 
ENSG00000179766.18	ATP8B5P 
ENSG00000179772.7	FOXS1 
ENSG00000179774.8	ATOH7 
ENSG00000179776.17	CDH5 
ENSG00000179796.11	LRRC3B 
ENSG00000179799.9	OR7E22P 
ENSG00000179813.6	FAM216B 
ENSG00000179817.5	MRGPRX4 
ENSG00000179818.13	AC136007.2 
ENSG00000179820.15	MYADM 
ENSG00000179826.6	MRGPRX3 
ENSG00000179832.17	MROH1 
ENSG00000179833.4	SERTAD2 
ENSG00000179840.5	C1orf200 
ENSG00000179841.8	AKAP5 
ENSG00000179846.9	NKPD1 
ENSG00000179855.6	GIPC3 
ENSG00000179859.9	AC025335.1 
ENSG00000179862.6	CITED4 
ENSG00000179869.14	ABCA13 
ENSG00000179873.14	NLRP11 
ENSG00000179886.5	TIGD5 
ENSG00000179889.18	PDXDC1 
ENSG00000179899.8	PHC1B 
ENSG00000179902.12	C1orf194 
ENSG00000179909.15	ZNF154 
ENSG00000179912.20	R3HDM2 
ENSG00000179913.10	B3GNT3 
ENSG00000179914.4	ITLN1 
ENSG00000179915.22	NRXN1 
ENSG00000179918.18	SEPHS2 
ENSG00000179919.3	OR10A7 
ENSG00000179921.14	GPBAR1 
ENSG00000179922.5	ZNF784 
ENSG00000179930.5	ZNF648 
ENSG00000179933.5	C14orf119 
ENSG00000179934.6	CCR8 
ENSG00000179935.9	RP5-1068E13.3 
ENSG00000179938.12	GOLGA8J 
ENSG00000179941.6	BBS10 
ENSG00000179943.7	FIZ1 
ENSG00000179950.13	PUF60 
ENSG00000179954.15	SSC5D 
ENSG00000179958.8	DCTPP1 
ENSG00000179965.11	ZNF771 
ENSG00000179967.11	PPP1R14BP3 
ENSG00000179978.11	RP11-1319K7.1 
ENSG00000179981.10	TSHZ1 
ENSG00000179988.14	PSTK 
ENSG00000179994.10	AC005488.12 
ENSG00000179997.8	AC010894.4 
ENSG00000180008.8	SOCS4 
ENSG00000180011.6	ZADH2 
ENSG00000180015.12	RP11-756P10.3 
ENSG00000180016.2	OR1E1 
ENSG00000180019.5	AC079741.2 
ENSG00000180035.12	ZNF48 
ENSG00000180042.5	OR1R1P 
ENSG00000180043.11	FAM71E2 
ENSG00000180044.5	C3orf80 
ENSG00000180053.7	NKX2-6 
ENSG00000180061.9	TMEM150B 
ENSG00000180066.9	C10orf91 
ENSG00000180068.9	OR3A4P 
ENSG00000180071.19	ANKRD18A 
ENSG00000180083.10	WFDC11 
ENSG00000180089.5	TMEM86B 
ENSG00000180090.5	OR3A1 
ENSG00000180096.11	1-Sep
ENSG00000180098.9	TRNAU1AP 
ENSG00000180104.15	EXOC3 
ENSG00000180105.11	AC017081.2 
ENSG00000180113.15	TDRD6 
ENSG00000180116.15	C12orf40 
ENSG00000180138.7	CSNK1A1L 
ENSG00000180139.11	RP11-399O19.5 
ENSG00000180150.5	HMGN2L9 
ENSG00000180152.3	AC079753.4 
ENSG00000180155.19	LYNX1 
ENSG00000180172.7	RP11-22J15.2 
ENSG00000180176.14	TH 
ENSG00000180178.10	AC018865.8 
ENSG00000180182.10	MED14 
ENSG00000180185.11	FAHD1 
ENSG00000180189.10	HMGB1P14 
ENSG00000180190.11	TDRP 
ENSG00000180198.15	RCC1 
ENSG00000180205.3	WFDC9 
ENSG00000180209.11	MYLPF 
ENSG00000180210.14	F2 
ENSG00000180211.5	RP1-278E11.3 
ENSG00000180219.1	FAM71C 
ENSG00000180221.6	RP11-179B15.2 
ENSG00000180228.12	PRKRA 
ENSG00000180229.12	HERC2P3 
ENSG00000180230.6	RP11-198M6.2 
ENSG00000180233.10	ZNRF2 
ENSG00000180245.4	RRH 
ENSG00000180251.4	SLC9A4 
ENSG00000180257.13	ZNF816 
ENSG00000180259.9	PRNT 
ENSG00000180263.13	FGD6 
ENSG00000180264.11	ADGRD2 
ENSG00000180269.7	GPR139 
ENSG00000180279.6	CTD-2568A17.5 
ENSG00000180284.5	RP5-1055C14.6 
ENSG00000180287.16	PLD5 
ENSG00000180304.14	OAZ2 
ENSG00000180305.4	WFDC10A 
ENSG00000180316.12	PNPLA1 
ENSG00000180318.3	ALX1 
ENSG00000180329.13	CCDC43 
ENSG00000180332.6	KCTD4 
ENSG00000180336.17	MEIOC 
ENSG00000180340.6	FZD2 
ENSG00000180346.3	TIGD2 
ENSG00000180347.13	CCDC129 
ENSG00000180353.10	HCLS1 
ENSG00000180354.15	MTURN 
ENSG00000180357.9	ZNF609 
ENSG00000180370.10	PAK2 
ENSG00000180376.16	CCDC66 
ENSG00000180383.3	DEFB124 
ENSG00000180385.8	AC034193.5 
ENSG00000180386.7	KRTAP9-7 
ENSG00000180389.7	ATP5EP2 
ENSG00000180398.11	MCFD2 
ENSG00000180409.3	OR10AA1P 
ENSG00000180422.3	LINC00304 
ENSG00000180423.4	HARBI1 
ENSG00000180424.6	DEFB123 
ENSG00000180425.11	C11orf71 
ENSG00000180432.5	CYP8B1 
ENSG00000180433.5	OR6K6 
ENSG00000180437.5	OR6K4P 
ENSG00000180438.15	TPRXL 
ENSG00000180440.3	SERTM1 
ENSG00000180447.6	GAS1 
ENSG00000180448.10	HMHA1 
ENSG00000180458.2	CTD-3064H18.4 
ENSG00000180475.4	OR10Q1 
ENSG00000180479.13	ZNF571 
ENSG00000180481.10	GLIPR1L2 
ENSG00000180483.6	DEFB119 
ENSG00000180488.15	MIGA1 
ENSG00000180509.11	KCNE1 
ENSG00000180525.11	PRR26 
ENSG00000180530.10	NRIP1 
ENSG00000180532.10	ZSCAN4 
ENSG00000180535.3	BHLHA15 
ENSG00000180537.12	RNF182 
ENSG00000180539.7	C9orf139 
ENSG00000180543.4	TSPYL5 
ENSG00000180549.7	FUT7 
ENSG00000180573.9	HIST1H2AC 
ENSG00000180574.3	EIF2S3L 
ENSG00000180581.7	RP11-251A15.5 
ENSG00000180592.16	SKIDA1 
ENSG00000180596.7	HIST1H2BC 
ENSG00000180610.10	ZBTB12B 
ENSG00000180611.6	MB21D2 
ENSG00000180613.10	GSX2 
ENSG00000180616.8	SSTR2 
ENSG00000180626.9	ZNF594 
ENSG00000180628.14	PCGF5 
ENSG00000180638.17	SLC47A2 
ENSG00000180644.7	PRF1 
ENSG00000180658.4	OR2A4 
ENSG00000180660.7	MAB21L1 
ENSG00000180662.8	RP11-382E15.1 
ENSG00000180663.5	VN1R3 
ENSG00000180667.10	YOD1 
ENSG00000180673.9	RP11-323K3.1 
ENSG00000180694.13	TMEM64 
ENSG00000180697.8	C3orf22 
ENSG00000180708.5	OR10K2 
ENSG00000180712.3	RP11-290F5.2 
ENSG00000180714.3	OR5AZ1P 
ENSG00000180720.7	CHRM4 
ENSG00000180723.6	OR51A9P 
ENSG00000180730.4	SHISA2 
ENSG00000180739.13	S1PR5 
ENSG00000180745.4	CLRN3 
ENSG00000180747.15	CTD-2547E10.2 
ENSG00000180758.11	GPR157 
ENSG00000180764.13	PIPSL 
ENSG00000180767.9	CHST13 
ENSG00000180769.8	WDFY3-AS2 
ENSG00000180770.3	OR7E129P 
ENSG00000180772.6	AGTR2 
ENSG00000180773.14	SLC36A4 
ENSG00000180776.15	ZDHHC20 
ENSG00000180777.13	ANKRD30B 
ENSG00000180785.9	OR51E1 
ENSG00000180787.5	ZFP3 
ENSG00000180801.13	ARSJ 
ENSG00000180803.3	RP11-467D10.2 
ENSG00000180806.4	HOXC9 
ENSG00000180815.14	MAP3K15 
ENSG00000180817.11	PPA1 
ENSG00000180818.4	HOXC10 
ENSG00000180822.11	PSMG4 
ENSG00000180828.2	BHLHE22 
ENSG00000180834.7	MAP6D1 
ENSG00000180846.8	CSNK1G2-AS1 
ENSG00000180855.15	ZNF443 
ENSG00000180861.9	C12orf36 
ENSG00000180867.10	PDIA3P1 
ENSG00000180869.4	C1orf180 
ENSG00000180871.7	CXCR2 
ENSG00000180872.4	DEFB112 
ENSG00000180875.4	GREM2 
ENSG00000180878.2	C11orf42 
ENSG00000180879.13	SSR4 
ENSG00000180881.19	CAPS2 
ENSG00000180884.9	ZNF792 
ENSG00000180891.12	CUEDC1 
ENSG00000180900.18	SCRIB 
ENSG00000180901.10	KCTD2 
ENSG00000180902.17	D2HGDH 
ENSG00000180909.2	OR52B1P 
ENSG00000180910.7	TTTY11 
ENSG00000180913.3	OR56B3P 
ENSG00000180914.10	OXTR 
ENSG00000180917.17	CMTR2 
ENSG00000180919.3	OR56B4 
ENSG00000180921.6	FAM83H 
ENSG00000180926.6	OR7E18P 
ENSG00000180929.5	GPR62 
ENSG00000180934.6	OR56A1 
ENSG00000180938.5	ZNF572 
ENSG00000180953.11	ST20 
ENSG00000180957.17	PITPNB 
ENSG00000180964.16	TCEAL8 
ENSG00000180974.4	OR52E4 
ENSG00000180979.9	LRRC57 
ENSG00000180988.2	OR52N2 
ENSG00000180992.6	MRPL14 
ENSG00000180998.11	GPR137C 
ENSG00000180999.10	C1orf105 
ENSG00000181001.2	OR52N1 
ENSG00000181004.9	BBS12 
ENSG00000181007.8	ZFP82 
ENSG00000181009.5	OR52N5 
ENSG00000181013.3	C17orf47 
ENSG00000181016.9	LSMEM1 
ENSG00000181017.5	OR56B2P 
ENSG00000181019.12	NQO1 
ENSG00000181023.7	OR56B1 
ENSG00000181026.14	AEN 
ENSG00000181027.10	FKRP 
ENSG00000181029.8	TRAPPC5 
ENSG00000181031.15	RPH3AL 
ENSG00000181035.13	SLC25A42 
ENSG00000181036.13	FCRL6 
ENSG00000181038.13	METTL23 
ENSG00000181045.14	SLC26A11 
ENSG00000181061.13	HIGD1A 
ENSG00000181072.11	CHRM2 
ENSG00000181074.4	OR52N4 
ENSG00000181085.14	MAPK15 
ENSG00000181090.20	EHMT1 
ENSG00000181092.9	ADIPOQ 
ENSG00000181097.5	RP11-429J17.2 
ENSG00000181101.7	RP1-262D12.1 
ENSG00000181104.6	F2R 
ENSG00000181109.3	OR52P1P 
ENSG00000181123.8	RP4-539M6.14 
ENSG00000181126.13	HLA-V 
ENSG00000181135.15	ZNF707 
ENSG00000181143.15	MUC16 
ENSG00000181163.13	NPM1 
ENSG00000181171.5	RP11-245A18.2 
ENSG00000181191.11	PJA1 
ENSG00000181192.11	DHTKD1 
ENSG00000181195.10	PENK 
ENSG00000181201.3	HIST3H2BA 
ENSG00000181211.1	AC004455.1 
ENSG00000181214.7	OR8G2P 
ENSG00000181215.14	C4orf50 
ENSG00000181218.5	HIST3H2A 
ENSG00000181220.16	ZNF746 
ENSG00000181222.15	POLR2A 
ENSG00000181227.3	RP4-682C21.2 
ENSG00000181234.9	TMEM132C 
ENSG00000181240.13	SLC25A41 
ENSG00000181260.8	RP11-145M9.3 
ENSG00000181264.8	TMEM136 
ENSG00000181273.2	OR5AK2 
ENSG00000181274.6	FRAT2 
ENSG00000181282.4	OR5AK3P 
ENSG00000181284.2	TMEM102 
ENSG00000181291.7	TMEM132E 
ENSG00000181296.3	OR5G1P 
ENSG00000181315.10	ZNF322 
ENSG00000181322.13	NME9 
ENSG00000181323.7	SPEM1 
ENSG00000181325.7	OR9G3P 
ENSG00000181333.11	HEPHL1 
ENSG00000181350.11	LRRC75A 
ENSG00000181355.21	OFCC1 
ENSG00000181358.3	RP11-236M15.1 
ENSG00000181359.5	HSP90AA6P 
ENSG00000181371.4	OR5M8 
ENSG00000181374.7	CCL13 
ENSG00000181378.13	CFAP65 
ENSG00000181381.13	DDX60L 
ENSG00000181392.15	SYNE4 
ENSG00000181396.12	C17orf101 
ENSG00000181404.16	WASHC1 
ENSG00000181408.3	UTS2R 
ENSG00000181409.11	AATK 
ENSG00000181418.7	DDN 
ENSG00000181433.9	SAGE1 
ENSG00000181444.12	ZNF467 
ENSG00000181449.3	SOX2 
ENSG00000181450.17	ZNF678 
ENSG00000181458.10	TMEM45A 
ENSG00000181467.4	RAP2B 
ENSG00000181472.4	ZBTB2 
ENSG00000181481.13	RNF135 
ENSG00000181499.2	OR6T1 
ENSG00000181511.5	RP4-655L22.4 
ENSG00000181513.14	ACBD4 
ENSG00000181514.6	RP3-474G15.1 
ENSG00000181518.4	OR8D4 
ENSG00000181523.12	SGSH 
ENSG00000181524.6	RPL24P4 
ENSG00000181541.5	MAB21L2 
ENSG00000181544.14	FANCB 
ENSG00000181552.3	EDDM3B 
ENSG00000181555.20	SETD2 
ENSG00000181562.4	EDDM3A 
ENSG00000181577.15	C6orf223 
ENSG00000181585.4	TMIE 
ENSG00000181588.16	MEX3D 
ENSG00000181609.5	OR52D1 
ENSG00000181610.12	MRPS23 
ENSG00000181616.9	OR52H1 
ENSG00000181617.5	FDCSP 
ENSG00000181619.11	GPR135 
ENSG00000181625.17	SLX1B 
ENSG00000181626.11	ANKRD62 
ENSG00000181631.6	P2RY13 
ENSG00000181634.7	TNFSF15 
ENSG00000181638.17	ZFP41 
ENSG00000181649.6	PHLDA2 
ENSG00000181652.19	ATG9B 
ENSG00000181656.6	GPR88 
ENSG00000181666.17	HKR1 
ENSG00000181690.7	PLAG1 
ENSG00000181693.8	OR8H1 
ENSG00000181698.4	OR5T1 
ENSG00000181704.11	YIPF6 
ENSG00000181705.2	RP11-11L12.2 
ENSG00000181718.6	OR5T2 
ENSG00000181722.16	ZBTB20 
ENSG00000181733.3	OR2Z1 
ENSG00000181741.7	RP3-468O1.2 
ENSG00000181744.8	C3orf58 
ENSG00000181751.9	C5orf30 
ENSG00000181752.3	OR8K5 
ENSG00000181754.6	AMIGO1 
ENSG00000181761.5	OR8H3 
ENSG00000181767.3	OR8H2 
ENSG00000181773.6	GPR3 
ENSG00000181778.4	TMEM252 
ENSG00000181780.4	OR5J1P 
ENSG00000181781.9	ODF3L2 
ENSG00000181785.2	OR5AS1 
ENSG00000181786.4	ACTL9 
ENSG00000181788.3	SIAH2 
ENSG00000181789.14	COPG1 
ENSG00000181790.11	ADGRB1 
ENSG00000181798.2	LINC00471 
ENSG00000181800.5	C10orf31 
ENSG00000181803.3	OR6S1 
ENSG00000181804.14	SLC9A9 
ENSG00000181817.5	LSM10 
ENSG00000181819.14	KCTD9P2 
ENSG00000181826.9	RELL1 
ENSG00000181827.14	RFX7 
ENSG00000181830.8	SLC35C1 
ENSG00000181837.7	OR5D17P 
ENSG00000181847.11	TIGIT 
ENSG00000181852.17	RNF41 
ENSG00000181856.14	SLC2A4 
ENSG00000181867.2	FTMT 
ENSG00000181873.12	IBA57 
ENSG00000181885.18	CLDN7 
ENSG00000181894.14	ZNF329 
ENSG00000181896.11	ZNF101 
ENSG00000181903.5	OR4C6 
ENSG00000181904.8	C5orf24 
ENSG00000181908.5	AP003774.4 
ENSG00000181915.4	ADO 
ENSG00000181924.6	CHCHD8 
ENSG00000181927.3	OR4P4 
ENSG00000181929.11	PRKAG1 
ENSG00000181938.13	GINS3 
ENSG00000181939.3	OR4C15 
ENSG00000181943.5	OR4A21P 
ENSG00000181950.3	OR4A13P 
ENSG00000181958.4	OR4A15 
ENSG00000181961.4	OR4A16 
ENSG00000181963.5	OR52K2 
ENSG00000181965.5	NEUROG1 
ENSG00000181977.3	PYY3 
ENSG00000181982.18	CCDC149 
ENSG00000181984.11	GOLGA8C 
ENSG00000181991.15	MRPS11 
ENSG00000181995.12	AP004243.1 
ENSG00000181997.8	AQP7P2 
ENSG00000182000.9	RP11-651P23.2 
ENSG00000182004.12	SNRPE 
ENSG00000182010.10	RTKN2 
ENSG00000182013.17	PNMAL1 
ENSG00000182021.10	RP11-381O7.3 
ENSG00000182022.17	CHST15 
ENSG00000182035.11	ADIG 
ENSG00000182040.8	USH1G 
ENSG00000182048.11	TRPC2 
ENSG00000182050.13	MGAT4C 
ENSG00000182053.12	TRIM49B 
ENSG00000182054.9	IDH2 
ENSG00000182057.4	Z83851.3 
ENSG00000182070.5	OR52A1 
ENSG00000182077.11	PTCHD3 
ENSG00000182083.7	OR6B2 
ENSG00000182087.13	TMEM259 
ENSG00000182093.14	WRB 
ENSG00000182095.14	TNRC18 
ENSG00000182103.4	FAM181B 
ENSG00000182107.6	TMEM30B 
ENSG00000182108.10	DEXI 
ENSG00000182111.8	ZNF716 
ENSG00000182117.5	NOP10 
ENSG00000182118.7	FAM89A 
ENSG00000182132.13	KCNIP1 
ENSG00000182134.15	TDRKH 
ENSG00000182141.10	ZNF708 
ENSG00000182149.20	IST1 
ENSG00000182150.15	ERCC6L2 
ENSG00000182154.7	MRPL41 
ENSG00000182156.9	ENPP7 
ENSG00000182158.14	CREB3L2 
ENSG00000182162.10	P2RY8 
ENSG00000182162.10_PAR_Y	P2RY8 
ENSG00000182165.17	TP53TG1 
ENSG00000182168.14	UNC5C 
ENSG00000182170.3	MRGPRG 
ENSG00000182173.12	TSEN54 
ENSG00000182175.13	RGMA 
ENSG00000182177.14	ASB18 
ENSG00000182179.12	UBA7 
ENSG00000182180.13	MRPS16 
ENSG00000182183.14	FAM159A 
ENSG00000182185.18	RAD51B 
ENSG00000182187.3	CRYGB 
ENSG00000182195.7	LDOC1 
ENSG00000182196.13	ARL6IP4 
ENSG00000182197.10	EXT1 
ENSG00000182199.10	SHMT2 
ENSG00000182208.13	MOB2 
ENSG00000182218.9	HHIPL1 
ENSG00000182220.14	ATP6AP2 
ENSG00000182223.7	ZAR1 
ENSG00000182224.11	CYB5D1 
ENSG00000182230.12	FAM153B 
ENSG00000182240.15	BACE2 
ENSG00000182247.9	UBE2E2 
ENSG00000182253.14	SYNM 
ENSG00000182255.6	KCNA4 
ENSG00000182256.12	GABRG3 
ENSG00000182257.6	PRR34 
ENSG00000182261.3	NLRP10 
ENSG00000182263.13	FIGN 
ENSG00000182264.8	IZUMO1 
ENSG00000182271.12	TMIGD1 
ENSG00000182272.11	B4GALNT4 
ENSG00000182287.14	AP1S2 
ENSG00000182307.12	C8orf33 
ENSG00000182308.6	DCAF4L1 
ENSG00000182310.14	SPACA6 
ENSG00000182315.9	MBD3L3 
ENSG00000182318.5	ZSCAN22 
ENSG00000182324.6	KCNJ14 
ENSG00000182325.10	FBXL6 
ENSG00000182326.14	C1S 
ENSG00000182327.7	GLTPD2 
ENSG00000182329.12	KIAA2012 
ENSG00000182330.10	PRAMEF8 
ENSG00000182333.14	LIPF 
ENSG00000182334.2	OR5P3 
ENSG00000182346.18	DAOA 
ENSG00000182347.10	RP11-39K24.9 
ENSG00000182348.6	ZNF804B 
ENSG00000182351.7	AP000358.3 
ENSG00000182352.8	AC079325.8 
ENSG00000182359.14	KBTBD3 
ENSG00000182362.13	YBEY 
ENSG00000182365.4	OR5F2P 
ENSG00000182366.9	RP11-63E5.8 
ENSG00000182372.9	CLN8 
ENSG00000182376.2	RP5-1142A6.8 
ENSG00000182378.13	PLCXD1 
ENSG00000182378.13_PAR_Y	PLCXD1 
ENSG00000182379.9	NXPH4 
ENSG00000182383.8	CTD-2503O16.2 
ENSG00000182389.19	CACNB4 
ENSG00000182393.2	IFNL1
[truncated: 1,306,436 more chars]
