# Supplementary material for: Antigen Presenting Cells Link the Female Genital Tract Microbiome to Mucosal Inflammation, With Hormonal Contraception as an Additional Modulator of Inflammatory Signatures
Source: Front Cell Infect Microbiol. 2021 Sep 16;11:733619. doi: 10.3389/fcimb.2021.733619 (PMC8482842; doi:10.3389/fcimb.2021.733619)
Supplement: Supplementary file 3 [file DataSheet_3.zip › Supplementary_file_3_revised_RNASeq/differential_hormones_030621.Rmd]

---
title: "differential_hormones_120319"
author: "Elizabeth Byrne"
date: "6/4/2021"
output: html_document
---


## Setup

```{r setup}
library(ggplot2)
library(reshape2)
library(tidyverse)
library(gridExtra)
library(data.table)
library(ggrepel)
library(DESeq2)
library(EnsDb.Hsapiens.v75)
library(ComplexHeatmap)
library(circlize)
library(dplyr)
library(forcats)
library(Rtsne)
set.seed(10)

```
## Set directories
```{r set_directories}


setwd("/Users/elizabethbyrne/Dropbox/Kwon lab/Kwon_2018/RNASeq_final")
wd.write <- "/Users/elizabethbyrne/Dropbox/Kwon lab/Kwon_2018/Presentations/Frontiers/Updated_analysis/output/hormones/"
ResultsPath <- "/Users/elizabethbyrne/Dropbox/Kwon lab/Kwon_2018/Presentations/Frontiers/Updated_analysis/output/hormones/"
plot.dir <- "/Users/elizabethbyrne/Dropbox/Kwon lab/Kwon_2018/Presentations/Frontiers/Updated_analysis/output/hormones/"
sum.gct <- read.table("/Users/elizabethbyrne/Dropbox/Kwon lab/Kwon_2018/RNASeq_final/gct/sum_gct.txt", header = TRUE)

```
## Read metadata

```{r metadata}

sampleCondition <- read.csv("/Users/elizabethbyrne/Dropbox/Kwon lab/Kwon_2018/Presentations/Frontiers/Updated_analysis/sampleCondition_mt_updatedCT_040621.csv", head = TRUE)
head(sampleCondition)
sampleCondition$GroupID2 <- gsub('+[[:digit:]]', '', sampleCondition$GroupID)

```
## Add IPC data

```{r IPC}

ipc <- read.delim("/Users/elizabethbyrne/Dropbox/Kwon lab/Kwon_2018/RNASeq_final/FRESH_RNASeq_MasterSampleSheet_072618_MF_ipcEHB.txt")
sampleCondition2 <- merge(sampleCondition, ipc[,c("GroupID","Date_Format","FP.summary","LMP")], by.x = "GroupID2", by.y = "GroupID") ## rI1-RE removed at this step
sampleCondition <- sampleCondition2
sampleCondition$LMP.2 <- unlist(lapply(sampleCondition$LMP, toString))
sampleCondition$LMP.3 <- as.Date(sampleCondition$LMP.2, "%m/%d/%Y")
sampleCondition$Date_Format.2 <- as.Date(sampleCondition$Date_Format, "%d-%b-%Y")
sampleCondition$DaysSinceLMP <- sampleCondition$Date_Format.2 - sampleCondition$LMP.3

sampleCondition$Cycle.all <- cut(as.numeric(sampleCondition$DaysSinceLMP), c(0,14,35,1000), right=FALSE, labels=c("follicular","luteal","other"))
for (i in 1:length(sampleCondition$FP.summary)) {
  if (sampleCondition$FP.summary[i] == "None") {sampleCondition$Cycle[i] <- sampleCondition$Cycle.all[i] } else {sampleCondition$Cycle[i] <- NA}
}


## make a dataframe of the sample files, then split those filenames to extract groupID, then merge with sampleCondition dataframe. This makes sure to preserve order across the dataframes rather than relying on the sort and then simply concatenating and spot-checking.
## All the runs have the same samplefiles list (except)
wd.run <- "/Users/elizabethbyrne/Dropbox/Kwon lab/Kwon_2018/RNASeq_final/sum_0112"
sampleFiles <- list.files(path=wd.run,pattern=".txt")
sampleFiles.frame <- data.frame(sampleName = sampleFiles, fileName = sampleFiles)
sampleFiles.frame$ids <- unlist(strsplit(unlist(lapply(sampleFiles.frame$sampleName, as.character)), split = "\\."))[seq(from = 1, to = nrow(sampleFiles.frame)*2, by = 2)]

sampleTable <- merge(sampleCondition, sampleFiles.frame, by.x = "sum_ID", by.y = "ids")
sampleTable <- sampleTable[,c("sampleName", "fileName","GroupID","CT_Seth","CT_Seth_bin","Cell_Type","Cell_Count","Sequenced","RINe","pg.uL","Work.Up","Primer_Plate","P.ID","r1_Uniquely.mapped.reads..","r2_Uniquely.mapped.reads..","r3_Uniquely.mapped.reads..", "mt_count","non_mt_count","percent", "FP.summary","LMP","Date_Format.2","DaysSinceLMP","Cycle.all")]
colnames(sampleTable) <- c("sampleName", "fileName","GroupID","CT_Seth","CT_Seth_bin","CellType","CellCount","Sequenced","RINe","pg.uL","Work.Up","Primer_Plate","PID","r1_PercentUniquelyMapped","r2_PercentUniquelyMapped","r3_PercentUniquelyMapped","MtCount","NonMtCount","PercentMtReads", "FP.summary","LMP","Date","DaysSinceLMP","Cycle.all")


head(sampleTable) #verify that the "fileName" column matches the GroupID column
sampleTable = subset(sampleTable, GroupID != "rI1-RE") ## Gets rid of "rI1-RE" (the re-extraction)
sampleTable$CT = as.factor(sampleTable$CT_Seth)

sampleCondition <- sampleTable ## reset sampleCondition with this svelte info table

sampleCondition$sum_ID <- paste("sum_",sampleCondition$GroupID, sep="") ## add a sum_ID column to sampleCondition to be able to match up with sum.gct2 column names
# sampleCondition <- sampleCondition[is.na(match(sampleCondition$GroupID, c("rI1-RE"))),]

sampleCondition$avgUniquelyMapped <- (sampleCondition$r1_PercentUniquelyMapped + sampleCondition$r2_PercentUniquelyMapped + sampleCondition$r3_PercentUniquelyMapped)/3

head(sampleCondition)


```
## Load gene name table
```{r GeneTable}


## text file with ensembl ID's and corresponding gene names
hsGenes = read.table("/Users/elizabethbyrne/Dropbox/Kwon lab/Kwon_2018/RNASeq_final/HumanGeneTable.txt", header=TRUE, row.names = 1)
hsGenes = as.matrix(hsGenes) #I convert the data frame to a matrix to get a downstream function, cbind, to work properly
head(hsGenes)

```
## Format gene count table
```{r format_gct}


sum.gct2 <- sum.gct[is.na(match(sum.gct$ensg, c("__alignment_not_unique", "__ambiguous","__no_feature","__not_aligned","__too_low_aQual"))),] ## remove summary stats, the first 5 rows
row.names(sum.gct2) <- sum.gct2$ensg ## make ensg the row name
sum.gct2$ensg <- NULL ## remove ensg column
sum.gct2 <- sum.gct2[,-which(colnames(sum.gct2) %in% c("sum_rI1.RE"))] ## remove info from the re-extraction sample (rI1-RE)

```

## Function to filter noisy genes

```{r fx_filter_noisy_genes}
hgnc <- read.table("/Users/elizabethbyrne/Dropbox/Kwon lab/Kwon_2018/RNASeq_final/HGNC_090119.txt", head = TRUE, sep = "\t")


filter.genes <- function(gct, hgnc) {
  
  ## Make CPM matrix
  gct.cpm <- sweep(gct,MARGIN=2,FUN="/",STATS=colSums(gct)/(1e6))
  
  ## Only keep genes with CPM > 0.5 in 2+ samples
  gct.cpm$keep <- rep(NA,nrow(gct.cpm)) ## make a "keep" column in the gct.cpm dataframe
  
  for (i in 1:nrow(gct.cpm)) {
    second <- sort(gct.cpm[i,])[ncol(gct.cpm)-1] ## for each gene, find the sample with second-to-highest expression. If this sample expresses the gene in question <0.5, we get rid of the gene, because this means that 2+ samples do not have sufficient expression of the gene
    if (second >= 0.5) {
      gct.cpm$keep[i] <- 1
    } else if (second < 0.5) { gct.cpm$keep[i] <- 0 }
  }
  
  keepgenes <- row.names(gct.cpm)[(gct.cpm$keep == 1)]
  
  gct.keep <- gct[keepgenes,]
  gct.cpm.keep <- gct.cpm[keepgenes,]
  
  ## Next, filter by HGNC approved genes
  
  gct2 <- merge(gct.keep, hsGenes, by.x = "row.names", by.y = "row.names")
  gct.cpm2 <- merge(gct.cpm.keep, hsGenes, by.x = "row.names", by.y = "row.names") ## do this in parallel for cpm df
  
  gct3 <- gct2[gct2$External_Gene_Name %in% hgnc$Approved.symbol,]
  gct.cpm3 <- gct.cpm2[gct.cpm2$External_Gene_Name %in% hgnc$Approved.symbol,]
  
  ## remove superfluous columns and reset name
  rownames(gct3) <- gct3$Row.names
  rownames(gct.cpm3) <- gct.cpm3$Row.names
  gct3$Row.names <- NULL
  gct.cpm3$Row.names <- NULL
  gct3$External_Gene_Name <- NULL
  gct.cpm3$External_Gene_Name <- NULL
  
  gct <- gct3
  gct.cpm <- gct.cpm3
  
  count_summary <- c(nrow(gct), length(keepgenes), nrow(gct2), nrow(gct3))
  names(count_summary) <- c("gct_GeneCount","0.5CPM_GeneCount","hsGeneMatch_GeneCount","HGNCApprovedSymbol_GeneCount")
  
  out <- list()
  out$count_summary <- count_summary
  out$gct <- gct
  out$gct.cpm <- gct.cpm
  
  return(out)
  
}


```


## Function to run DESeq2

```{r fx_DESeq2}

run_deseq2 = function(dds,GeneAnnotation,alpha,ResultsPath,column,condition1,condition2,prefix,print=TRUE){
  library("DESeq2")
  options(scipen=999)
  
  dds = DESeq(dds)
  ## Tabulate and write results
  res = results(dds, contrast = c(column,condition2,condition1))

  res <- res[order(res$padj),] #order table by adj p value
  
  #We can add the gene names to the results by merging the GeneAnnotation table with the res.dds table
  res.dds = cbind(as(res, "data.frame"), Gene_Name = as(GeneAnnotation[rownames(res), ],"matrix"))
  
  filepath = paste(ResultsPath, prefix, sep = "/")
  filename1 <- paste(filepath, "DESeq.out.txt", sep = "_")
  write.table(res.dds, file=filename1, sep = "\t",quote=FALSE) 
  
  
  #Make table with just differentially expressed genes
  sigtab.dds = res.dds[which(res.dds$padj < alpha), ]
  filename2 = paste(filepath,"Significant.DESeq.out.txt",sep="_")
  write.table(sigtab.dds, file=filename2, sep = "\t",quote=FALSE) 
  
  # Prepare to join results data.table and GeneAnnotation table (This one is for plotting)
  ## new version:
  res.format <- data.table(as(res, "data.frame"), keep.rownames = TRUE)
  setnames(res.format, "rn", "Ensembl_ID")
  geneformat <- data.table(data.frame(as(GeneAnnotation, "matrix")), keep.rownames = TRUE)
  setnames(geneformat, "rn", "Ensembl_ID")
  res.format.annot <- merge(geneformat, res.format, by.x = "Ensembl_ID", by.y = "Ensembl_ID")
  res.format.annot[, Significant := padj < alpha]
  res.format.annot.sig <- res.format.annot[!is.na(Significant),]
  res.format.annot.sig <- res.format.annot.sig[Significant == TRUE,]

  
  result <- list(res.dds=res.dds,res.annot.dds=res.format.annot,res.annot.sig.dds=res.format.annot.sig,res=res)
  return(result)
}


```

## Function to plot heatmaps

```{r fx_plot_hm}

# BiocManager::install("ComplexHeatmap", version = "3.8")
# install.packages("heatmap.plus")
# install.packages("gplots")
library("heatmap.plus")
library(ComplexHeatmap)
library(circlize)
library(heatmap.plus)
library(RColorBrewer)
library(gplots)
library(colorspace)


make.hm.idsog = function(sampleCondition,CellType,annot.cpm,sig.dds, method, clustercols){
  sampleCondition.cell <- sampleCondition[sampleCondition$CellType == CellType,] # subset cell type of interest
  # sampleCondition.cell <- sampleCondition.cell[order(sampleCondition.cell$CT_Cbnd2),] # order by CT
  annot.cpm.sig.cell.o2 <- annot.cpm[as.vector(sig.dds$External_Gene_Name),(sampleCondition.cell$sum_ID)] # subset significant genes and order by CT as in the sampleCondition file
  colnames(annot.cpm.sig.cell.o2) <- sampleCondition.cell$GroupID # set sample names as column names
  
  ## set up annotation bars ## Removing contraception bar
  annotations <- as.data.frame(sampleCondition.cell[,c("CT","FP.summary")])
 # annotations$FP.summary <- fct_collapse(annotations$FP.summary, Other = c("Implanon", "Lipez Loop"))
  colnames(annotations) <- c("CT","Contraception")
  
  
  
  ## make annotation bars with color coding
  ha = HeatmapAnnotation(df = annotations, col = list(CT = c("1" = "seagreen", "2" = "mediumseagreen", "3" = "indianred1", "4" = "red2"), Contraception = c("None" = "bisque2", "Depo-provera" = "darkorchid4")))

  
  Heatmap(log(as.matrix(annot.cpm.sig.cell.o2+0.00001)), name = "ln(CPM)",
          col = colorRamp2(c(min(log(as.matrix(annot.cpm.sig.cell.o2+0.00001))),0, max(log(as.matrix(annot.cpm.sig.cell.o2+0.00001)))), c("slateblue1","powderblue","darkgoldenrod1")),
          cluster_columns = clustercols, clustering_distance_columns = method, clustering_method_columns = "complete", clustering_distance_rows = method,
          top_annotation = ha, column_title = CellType)
}

```

## Filter out poor-quality samples

```{r filter_samples}

## Quality cutoffs:
## PercentMtReads must be <30 in all sample types except epithelial cells; <50 in epithelial cells
## Percent of reads uniquely mapped (average across three runs) > 20% (this is very permissive)
## Remove samples that yielded "fail" or "warning" in multiQC in all three runs (in either read -- this only happened for R2): rS4, rU4, rQ4, rZ4, rDelta4

remove.samples <- c("rS4","rU4","rQ4","rZ4","rDelta4")

sampleCondition.mtcutoff <- sampleCondition[((any(c("APC","CD4","Neutrophil") %in% sampleCondition$CellType) & (sampleCondition$PercentMtReads < 30)) | ("Epithelial" %in% sampleCondition$CellType) & sampleCondition$PercentMtReads < 50),]
sampleCondition.mtcutoff.alignment <- sampleCondition.mtcutoff[sampleCondition.mtcutoff$avgUniquelyMapped > 20,]
sampleCondition.mtcutoff.alignment.qc <- sampleCondition.mtcutoff.alignment[!(sampleCondition.mtcutoff.alignment$GroupID %in% remove.samples),]
sampleCondition.qc <- sampleCondition.mtcutoff.alignment.qc ## reset variable name


sum.gct.qc <- sum.gct2[,sampleCondition.qc$sum_ID]
sum.gct.qc.f <- filter.genes(sum.gct.qc, hgnc) ## perform filtering step now that we've eliminated samples that might contribute excessive noise. Output will have objects gct (counts) and cpm, which can be extracted for deseq or heatmap, respectively

dds_sum.qc <- DESeqDataSetFromMatrix(countData = sum.gct.qc.f$gct, colData = sampleCondition.qc, design = ~FP.summary)


```


## Narrow sample list to Depo/Follicular

```{r DepoFol_samples}

sampleCondition.qc.DepFol <- sampleCondition.qc[(sampleCondition.qc$FP.summary == "Depo-provera" | sampleCondition.qc$Cycle.all == "follicular"),]

for (i in 1:length(sampleCondition.qc.DepFol$FP.summary)) {
  if (sampleCondition.qc.DepFol$FP.summary[i] == "Depo-provera") {sampleCondition.qc.DepFol$hormone_annotation[i] <- toString(sampleCondition.qc.DepFol$FP.summary[i]) } else {sampleCondition.qc.DepFol$hormone_annotation[i] <- toString(sampleCondition.qc.DepFol$Cycle.all[i])}
}

sampleCondition.qc.DepFol$hormone_annotation <- (gsub("Depo-provera","DMPA",sampleCondition.qc.DepFol$hormone_annotation))
sampleCondition.qc.DepFol$hormone_annotation <- as.factor(sampleCondition.qc.DepFol$hormone_annotation)

## subset this refined sampleset in gct and cpm matrices
sum.gct.qc.f.depofol <- sum.gct.qc.f$gct[,sampleCondition.qc.DepFol$sum_ID]
sum.gct.cpm.qc.f.depofol <- sum.gct.qc.f$gct.cpm[,sampleCondition.qc.DepFol$sum_ID]


```

## Do cell-type-specific clustering analyses

```{r DepoFol_subset_CellTypes}


## subset epithelial cell samples for deseq investigation
sampleCondition.qc.DepFol.Epi <- sampleCondition.qc.DepFol[(sampleCondition.qc.DepFol$CellType == "Epithelial"),]
sum.gct.qc.f.depofol.Epi <- sum.gct.qc.f.depofol[,sampleCondition.qc.DepFol.Epi$sum_ID]

dds_sum.qc.depofol.epi <- DESeqDataSetFromMatrix(countData = sum.gct.qc.f.depofol.Epi, colData = sampleCondition.qc.DepFol.Epi, design = ~hormone_annotation) 

## subset CD4's for deseq investigation
sampleCondition.qc.DepFol.CD4 <- sampleCondition.qc.DepFol[(sampleCondition.qc.DepFol$CellType == "CD4"),]
sum.gct.qc.f.depofol.CD4 <- sum.gct.qc.f.depofol[,sampleCondition.qc.DepFol.CD4$sum_ID]

dds_sum.qc.depofol.cd4 <- DESeqDataSetFromMatrix(countData = sum.gct.qc.f.depofol.CD4, colData = sampleCondition.qc.DepFol.CD4, design = ~hormone_annotation) 


## subset APC's for deseq investigation
sampleCondition.qc.DepFol.APC <- sampleCondition.qc.DepFol[(sampleCondition.qc.DepFol$CellType == "APC"),]
sum.gct.qc.f.depofol.APC <- sum.gct.qc.f.depofol[,sampleCondition.qc.DepFol.APC$sum_ID]

dds_sum.qc.depofol.apc <- DESeqDataSetFromMatrix(countData = sum.gct.qc.f.depofol.APC, colData = sampleCondition.qc.DepFol.APC, design = ~hormone_annotation) 


## subset Neutrophils for deseq investigation
sampleCondition.qc.DepFol.Neu <- sampleCondition.qc.DepFol[(sampleCondition.qc.DepFol$CellType == "Neutrophil"),]
sum.gct.qc.f.depofol.Neu <- sum.gct.qc.f.depofol[,sampleCondition.qc.DepFol.Neu$sum_ID]

dds_sum.qc.depofol.neu <- DESeqDataSetFromMatrix(countData = sum.gct.qc.f.depofol.Neu, colData = sampleCondition.qc.DepFol.Neu, design = ~hormone_annotation) 


```


## Run DESeq2 for differential gene expression by cell type

```{r DepoFol_DESeq2}

deseq_DepFol.Epthl <- run_deseq2(dds_sum.qc.depofol.epi,hsGenes,0.1,plot.dir,"hormone_annotation",condition1 = "follicular",condition2 = "DMPA",prefix="Epthl_DepovFol",print=TRUE)
res.DepFol.Epthl = deseq_DepFol.Epthl$res
res.dds.DepFol.Epthl = deseq_DepFol.Epthl$res.dds
res.annot.dds.DepFol.Epthl = deseq_DepFol.Epthl$res.annot.dds
sig.dds.DepFol.Epthl = deseq_DepFol.Epthl$res.annot.sig.dds

# Quick check of factor levels
mcols(res.DepFol.Epthl)
head(res.dds.DepFol.Epthl)
head(res.annot.dds.DepFol.Epthl)
#The next 3 lines together are a good sanity check because if scientific notation is turned on, some functions won't be able to capture the very tiny padj and you will see fewer rows in the sigtab.dds and/or the resdt.dds table will have few genes with the proper label for the "Significant column". I turn off scientific notation in the run_deseq2 function ("options(scipen=999)"), but the more sanity checks the better!
sum(res.dds.DepFol.Epthl$padj < 0.1, na.rm=TRUE)
sum(res.annot.dds.DepFol.Epthl$Significant == TRUE, na.rm=TRUE)
nrow(sig.dds.DepFol.Epthl)

## CD4's

deseq_DepFol.CD4 <- run_deseq2(dds_sum.qc.depofol.cd4,hsGenes,0.1,plot.dir,"hormone_annotation",condition1 = "follicular",condition2 = "DMPA",prefix="CD4_DepovFol",print=TRUE)
res.DepFol.CD4 = deseq_DepFol.CD4$res
res.dds.DepFol.CD4 = deseq_DepFol.CD4$res.dds
res.annot.dds.DepFol.CD4 = deseq_DepFol.CD4$res.annot.dds
sig.dds.DepFol.CD4 = deseq_DepFol.CD4$res.annot.sig.dds

# Quick check of factor levels
mcols(res.DepFol.CD4)
head(res.dds.DepFol.CD4)
head(res.annot.dds.DepFol.CD4)
#The next 3 lines together are a good sanity check because if scientific notation is turned on, some functions won't be able to capture the very tiny padj and you will see fewer rows in the sigtab.dds and/or the resdt.dds table will have few genes with the proper label for the "Significant column". I turn off scientific notation in the run_deseq2 function ("options(scipen=999)"), but the more sanity checks the better!
sum(res.dds.DepFol.CD4$padj < 0.1, na.rm=TRUE)
sum(res.annot.dds.DepFol.CD4$Significant == TRUE, na.rm=TRUE)
nrow(sig.dds.DepFol.CD4)


## APC's

deseq_DepFol.APC <- run_deseq2(dds_sum.qc.depofol.apc,hsGenes,0.1,plot.dir,"hormone_annotation",condition1 = "follicular",condition2 = "DMPA",prefix="APC_DepovFol",print=TRUE)
res.DepFol.APC = deseq_DepFol.APC$res
res.dds.DepFol.APC = deseq_DepFol.APC$res.dds
res.annot.dds.DepFol.APC = deseq_DepFol.APC$res.annot.dds
sig.dds.DepFol.APC = deseq_DepFol.APC$res.annot.sig.dds

# Quick check of factor levels
mcols(res.DepFol.APC)
head(res.dds.DepFol.APC)
head(res.annot.dds.DepFol.APC)
#The next 3 lines together are a good sanity check because if scientific notation is turned on, some functions won't be able to capture the very tiny padj and you will see fewer rows in the sigtab.dds and/or the resdt.dds table will have few genes with the proper label for the "Significant column". I turn off scientific notation in the run_deseq2 function ("options(scipen=999)"), but the more sanity checks the better!
sum(res.dds.DepFol.APC$padj < 0.1, na.rm=TRUE)
sum(res.annot.dds.DepFol.APC$Significant == TRUE, na.rm=TRUE)
nrow(sig.dds.DepFol.APC)


## Neutrophils

deseq_DepFol.Neu <- run_deseq2(dds_sum.qc.depofol.neu,hsGenes,0.1,plot.dir,"hormone_annotation",condition1 = "follicular",condition2 = "DMPA",prefix="Neu_DepovFol",print=TRUE)
res.DepFol.Neu = deseq_DepFol.Neu$res
res.dds.DepFol.Neu = deseq_DepFol.Neu$res.dds
res.annot.dds.DepFol.Neu = deseq_DepFol.Neu$res.annot.dds
sig.dds.DepFol.Neu = deseq_DepFol.Neu$res.annot.sig.dds

# Quick check of factor levels
mcols(res.DepFol.Neu)
head(res.dds.DepFol.Neu)
head(res.annot.dds.DepFol.Neu)
#The next 3 lines together are a good sanity check because if scientific notation is turned on, some functions won't be able to capture the very tiny padj and you will see fewer rows in the sigtab.dds and/or the resdt.dds table will have few genes with the proper label for the "Significant column". I turn off scientific notation in the run_deseq2 function ("options(scipen=999)"), but the more sanity checks the better!
sum(res.dds.DepFol.Neu$padj < 0.1, na.rm=TRUE)
sum(res.annot.dds.DepFol.Neu$Significant == TRUE, na.rm=TRUE)
nrow(sig.dds.DepFol.Neu)


```

## Make volcano plots from DESeq output

```{r volcano_DepoFol}


volcano_APC = ggplot(
  data = res.annot.dds.DepFol.APC[!is.na(Significant)][(pvalue < 1)],
  mapping = aes(x = log2FoldChange,
                y = -log10(padj),
                color = Significant,
                label = External_Gene_Name, label1 = Ensembl_ID)) +
    theme_bw() +
 #   geom_point() + 
    scale_colour_brewer(palette = "Paired") +
    geom_point(aes(colour = factor(Significant)), alpha = 0.7) +
    theme(axis.text.x = element_text(angle = -90, hjust = 0, vjust=0.5)) +
    geom_hline(yintercept = -log10(0.1), lty = 2, color = "slategray")  +
    labs(title = "DESeq2 Negative Binomial Test Volcano Plot", subtitle = "APCs, DMPA vs follicular phase") +
    theme(axis.title = element_text(size=12)) +
    theme(axis.text = element_text(size=12)) +
    theme(legend.text = element_text(size=12)) +
    geom_vline(xintercept = -2, lty = 2, color = "slategray") + geom_vline(xintercept = 2, lty = 2, color = "slategray")
volcano_APC_annotated <- volcano_APC + geom_text_repel(data = res.annot.dds.DepFol.APC[(Significant)], min.segment.length = 0, show.legend = FALSE)
volcano_APC_annotated
ggsave(paste(ResultsPath,"/volcano_APC_DepFol_annotated_040621.png",sep=""), volcano_APC_annotated, device = "png", width = 6, height = 6, units = "in")
ggsave(paste(ResultsPath,"/volcano_APC_DepFol_040621.png",sep=""), volcano_APC, device = "png", width = 6, height = 6, units = "in")


volcano_cd4 = ggplot(
  data = res.annot.dds.DepFol.CD4[!is.na(Significant)][(pvalue < 1)],
  mapping = aes(x = log2FoldChange,
                y = -log10(padj),
                color = Significant,
                label = External_Gene_Name, label1 = Ensembl_ID)) +
    theme_bw() +
 #   geom_point() + 
    scale_colour_brewer(palette = "Paired") +
    geom_point(aes(colour = factor(Significant)), alpha = 0.7) +
    theme(axis.text.x = element_text(angle = -90, hjust = 0, vjust=0.5)) +
    geom_hline(yintercept = -log10(0.1), lty = 2, color = "slategray")  +
    labs(title = "DESeq2 Negative Binomial Test Volcano Plot", subtitle = "CD4+ T cells, DMPA vs follicular phase") +
    theme(axis.title = element_text(size=12)) +
    theme(axis.text = element_text(size=12)) +
    theme(legend.text = element_text(size=12)) +
    geom_vline(xintercept = -2, lty = 2, color = "slategray") + geom_vline(xintercept = 2, lty = 2, color = "slategray")
volcano_cd4_annotated <- volcano_cd4 + geom_text_repel(data = res.annot.dds.DepFol.CD4[(Significant)], min.segment.length = 0, show.legend = FALSE)
ggsave(paste(ResultsPath,"/volcano_cd4_DepFol_annotated_040621.png",sep=""), volcano_cd4_annotated, device = "png", width = 6, height = 6, units = "in")
ggsave(paste(ResultsPath,"/volcano_cd4_DepFol_040621.png",sep=""), volcano_cd4, device = "png", width = 6, height = 6, units = "in")

volcano_epthl = ggplot(
  data = res.annot.dds.DepFol.Epthl[!is.na(Significant)][(pvalue < 1)],
  mapping = aes(x = log2FoldChange,
                y = -log10(padj),
                color = Significant,
                label = External_Gene_Name, label1 = Ensembl_ID)) +
    theme_bw() +
 #   geom_point() + 
    scale_colour_brewer(palette = "Paired") +
    geom_point(aes(colour = factor(Significant)), alpha = 0.7) +
    theme(axis.text.x = element_text(angle = -90, hjust = 0, vjust=0.5)) +
    geom_hline(yintercept = -log10(0.1), lty = 2, color = "slategray")  +
    labs(title = "DESeq2 Negative Binomial Test Volcano Plot", subtitle = "Epithelial cells, DMPA vs follicular phase") +
    theme(axis.title = element_text(size=12)) +
    theme(axis.text = element_text(size=12)) +
    theme(legend.text = element_text(size=12)) +
    geom_vline(xintercept = -2, lty = 2, color = "slategray") + geom_vline(xintercept = 2, lty = 2, color = "slategray")
volcano_epthl_annotated <- volcano_epthl + geom_text_repel(data = res.annot.dds.DepFol.Epthl[(Significant)], min.segment.length = 0, show.legend = FALSE)
ggsave(paste(ResultsPath,"/volcano_epthl_DepFol_annotated_040621.png",sep=""), volcano_epthl_annotated, device = "png", width = 6, height = 6, units = "in")
ggsave(paste(ResultsPath,"/volcano_epthl_DepFol_040621.png",sep=""), volcano_epthl, device = "png", width = 6, height = 6, units = "in")


volcano_ntphl = ggplot(
  data = res.annot.dds.DepFol.Neu[!is.na(Significant)][(pvalue < 1)],
  mapping = aes(x = log2FoldChange,
                y = -log10(padj),
                color = Significant,
                label = External_Gene_Name, label1 = Ensembl_ID)) +
    theme_bw() +
    scale_colour_brewer(palette = "Paired") +
    geom_point(aes(colour = factor(Significant)), alpha = 0.7) +
    theme(axis.text.x = element_text(angle = -90, hjust = 0, vjust=0.5)) +
    geom_hline(yintercept = -log10(0.1), lty = 2, color = "slategray")  +
    labs(title = "DESeq2 Negative Binomial Test Volcano Plot", subtitle = "Neutrophils, DMPA vs follicular phase") +
    theme(axis.title = element_text(size=12)) +
    theme(axis.text = element_text(size=12)) +
    theme(legend.text = element_text(size=12)) +
    geom_vline(xintercept = -2, lty = 2, color = "slategray") + geom_vline(xintercept = 2, lty = 2, color = "slategray")
volcano_ntphl_annotated <- volcano_ntphl + geom_text_repel(data = res.annot.dds.DepFol.Neu[(Significant)], min.segment.length = 0, show.legend = FALSE)
ggsave(paste(ResultsPath,"/volcano_ntphl_DepFol_annotated_040621.png",sep=""), volcano_ntphl_annotated, device = "png", width = 6, height = 6, units = "in")
ggsave(paste(ResultsPath,"/volcano_ntphl_DepFol_040621.png",sep=""), volcano_ntphl, device = "png", width = 6, height = 6, units = "in")


```

## Make heatmaps and output *.rnk lists for GSEA

```{r hm_GSEA_DepoFol}


#####
## Set up
#####
sum.gct.cpm.qc.f.depofol$keep <- NULL

sum.gct.cpm.qc.f.depofol.geneannot <- merge(sum.gct.cpm.qc.f.depofol, hsGenes, by.x = "row.names", by.y = "row.names")
rownames(sum.gct.cpm.qc.f.depofol.geneannot)  <- sum.gct.cpm.qc.f.depofol.geneannot$External_Gene_Name
sum.gct.cpm.qc.f.depofol.geneannot$External_Gene_Name <- NULL
sum.gct.cpm.qc.f.depofol.geneannot$Row.names <- NULL


cpm.depofol.meta <- merge(t(sum.gct.cpm.qc.f.depofol.geneannot),sampleCondition.qc.DepFol[,c("CellType","sum_ID","hormone_annotation")], by.x = "row.names", by.y = "sum_ID")


#####
## Epithelial
#####
pdf(file = paste(plot.dir,"Epthl_DepoVFol_hm_040621.pdf", sep = ""), width = 7, height = 10)
make.hm.idsog(sampleCondition.qc.DepFol, "Epithelial", sum.gct.cpm.qc.f.depofol.geneannot, sig.dds.DepFol.Epthl,  "spearman", TRUE)
dev.off()

## Set up for GSEA
RNK_Epthl_DepoFol = data.table(Gene_Name = res.dds.DepFol.Epthl$Gene_Name, stat = res.dds.DepFol.Epthl$stat) #These are 2 columns from our deseq2 output that we need for GSEA
RNK_Epthl_DepoFol = subset(RNK_Epthl_DepoFol, stat != "NA")
head(RNK_Epthl_DepoFol)
write.table(RNK_Epthl_DepoFol, paste(plot.dir,"/GSEA_Epthl_DepoVsFol.DESeq.040621.rnk",sep=""),quote=F,sep="\t", row.names = F)


#####
## CD4
#####
pdf(file = paste(plot.dir,"/","CD4_DepoVFol_hm_040621.pdf", sep = ""), width = 7, height = 3)
make.hm.idsog(sampleCondition.qc.DepFol, "CD4", sum.gct.cpm.qc.f.depofol.geneannot, sig.dds.DepFol.CD4,  "spearman", TRUE)
dev.off()

## Set up for GSEA
RNK_CD4_DepoFol = data.table(Gene_Name = res.dds.DepFol.CD4$Gene_Name, stat = res.dds.DepFol.CD4$stat) #These are 2 columns from our deseq2 output that we need for GSEA
RNK_CD4_DepoFol = subset(RNK_CD4_DepoFol, stat != "NA")
head(RNK_CD4_DepoFol)
write.table(RNK_CD4_DepoFol, paste(plot.dir,"/GSEA_CD4_DepoVsFol.DESeq.040621.rnk",sep=""),quote=F,sep="\t", row.names = F)


#####
## APC
#####
pdf(file = paste(plot.dir,"/","APC_DepoVFol_hm_040621.pdf", sep = ""), width = 7, height = 10)
make.hm.idsog(sampleCondition.qc.DepFol, "APC", sum.gct.cpm.qc.f.depofol.geneannot, sig.dds.DepFol.APC,  "spearman", TRUE)
dev.off()

## Set up for GSEA
RNK_APC_DepoFol = data.table(Gene_Name = res.dds.DepFol.APC$Gene_Name, stat = res.dds.DepFol.APC$stat) #These are 2 columns from our deseq2 output that we need for GSEA
RNK_APC_DepoFol = subset(RNK_APC_DepoFol, stat != "NA")
head(RNK_APC_DepoFol)
write.table(RNK_APC_DepoFol, paste(plot.dir,"/GSEA_APC_DepoVsFol.DESeq.040621.rnk",sep=""),quote=F,sep="\t", row.names = F)


#####
## Neutrophils
#####
pdf(file = paste(plot.dir,"/","Neu_DepoVFol_hm_040621.pdf", sep = ""), width = 7, height = 20)
make.hm.idsog(sampleCondition.qc.DepFol, "Neutrophil", sum.gct.cpm.qc.f.depofol.geneannot, sig.dds.DepFol.Neu,  "spearman", TRUE)
dev.off()

## Set up for GSEA
RNK_Neu_DepoFol = data.table(Gene_Name = res.dds.DepFol.Neu$Gene_Name, stat = res.dds.DepFol.Neu$stat) #These are 2 columns from our deseq2 output that we need for GSEA
RNK_Neu_DepoFol = subset(RNK_Neu_DepoFol, stat != "NA")
head(RNK_Neu_DepoFol)
write.table(RNK_Neu_DepoFol, paste(plot.dir,"/GSEA_Neu_DepoVsFol.DESeq.040621.rnk",sep=""),quote=F,sep="\t", row.names = F)


```

```{r hormone_demographics}

metadata <- read.csv("/Users/elizabethbyrne/Dropbox/Kwon lab/Kwon_2018/Presentations/Frontiers/Updated_analysis/Demographics_170421.csv")
metadata_hormones <- merge(sampleCondition.qc.DepFol, metadata, by.x = "GroupID", by.y = "GroupID")
### INTENTIONALLY looking only at samples I include in analysis

tapply(metadata_hormones$hormone_annotation, metadata_hormones$Cell.Type, summary)

## remove quadruplicates
metadata_hormones_slim <- metadata_hormones[!duplicated(metadata_hormones$P.ID),]

tapply(metadata_hormones_slim$hormone_annotation, metadata_hormones_slim$CT_Seth_bin, summary)
fisher.test(metadata_hormones_slim$CT_Seth_bin, metadata_hormones_slim$hormone_annotation)

tapply(as.numeric(metadata_hormones_slim$When.did.you.last.have.sex....days.ago..), metadata_hormones_slim$hormone_annotation, summary)
wilcox.test(as.numeric(When.did.you.last.have.sex....days.ago..) ~ hormone_annotation, data = metadata_hormones_slim)

tapply(as.numeric(metadata_hormones_slim$In.the.last.30.days..how.many.times.did.you.have.sex.), metadata_hormones_slim$hormone_annotation, summary)
wilcox.test(as.numeric(In.the.last.30.days..how.many.times.did.you.have.sex.) ~ hormone_annotation, data = metadata_hormones_slim)

metadata_hormones_slim$sex.partners.30d <- gsub("n/a",0,metadata_hormones_slim$How.many.sexual.partners.have.you.had.in.the.last.30.days.)
tapply(as.numeric(metadata_hormones_slim$sex.partners.30d), metadata_hormones_slim$hormone_annotation, summary)
wilcox.test(as.numeric(sex.partners.30d) ~ hormone_annotation, data = metadata_hormones_slim)

tapply(as.numeric(metadata_hormones_slim$Time.since.LMP), metadata_hormones_slim$hormone_annotation, summary)
wilcox.test(as.numeric(Time.since.LMP) ~ hormone_annotation, data = metadata_hormones_slim)

table(metadata_hormones_slim$In.the.last.30.days..how.often.condoms.used.during.sex., metadata_hormones_slim$hormone_annotation)
metadata_hormones_slim_sex <- subset(metadata_hormones_slim, metadata_hormones_slim$In.the.last.30.days..how.many.times.did.you.have.sex. > 0)
table(metadata_hormones_slim_sex$In.the.last.30.days..how.often.condoms.used.during.sex., metadata_hormones_slim_sex$hormone_annotation)
fisher.test(metadata_hormones_slim_sex$In.the.last.30.days..how.often.condoms.used.during.sex., metadata_hormones_slim_sex$hormone_annotation)

table(metadata_hormones_slim$How.often.do.you.use.a..drying.agent..before.sex., metadata_hormones_slim$hormone_annotation)
fisher.test(metadata_hormones_slim$How.often.do.you.use.a..drying.agent..before.sex., metadata_hormones_slim$hormone_annotation)


```


```{r save}

save.image(file = "differential_hormones_040621.RData")

```
