# Supplementary material for: Antigen Presenting Cells Link the Female Genital Tract Microbiome to Mucosal Inflammation, With Hormonal Contraception as an Additional Modulator of Inflammatory Signatures
Source: Front Cell Infect Microbiol. 2021 Sep 16;11:733619. doi: 10.3389/fcimb.2021.733619 (PMC8482842; doi:10.3389/fcimb.2021.733619)
Supplement: Supplementary file 3 [file DataSheet_3.zip › Supplementary_file_3_revised_RNASeq/differentialExpression12v34_040621.Rmd]

---
title: "differentialExpression_040621_CT34v12"
author: "Elizabeth Byrne"
date: "6/4/21"
output: html_document
---

## Load packages

```{r load_packages}
library(ggplot2)
library(reshape2)
library(tidyverse)
library(gridExtra)
library(data.table)
library(ggrepel)
library(DESeq2)
library(EnsDb.Hsapiens.v75)
library(ComplexHeatmap)
library(circlize)
library(dplyr)
library(forcats)
library(Rtsne)
set.seed(10)
```


## Set wd for the CT analysis

```{r set_wd_CT}
setwd("/Users/elizabethbyrne/Dropbox/Kwon lab/Kwon_2018/RNASeq_final")
wd.write <- "/Users/elizabethbyrne/Dropbox/Kwon lab/Kwon_2018/Presentations/Frontiers/Updated_analysis/output/"
plot.dir <- "/Users/elizabethbyrne/Dropbox/Kwon lab/Kwon_2018/Presentations/Frontiers/Updated_analysis/output/"
sum.gct <- read.table("/Users/elizabethbyrne/Dropbox/Kwon lab/Kwon_2018/RNASeq_final/gct/sum_gct.txt", header = TRUE)
hgnc <- read.table("/Users/elizabethbyrne/Dropbox/Kwon lab/Kwon_2018/RNASeq_final/HGNC_090119.txt", head = TRUE, sep = "\t")

```


## Read metadata

Original metadata are in:  "/Users/elizabethbyrne/Dropbox (Personal)/Kwon lab/Kwon_2018/metadata/FRESH_RNASeq_MasterSampleSheet_072618_MF_ipcEHB.txt"

This chunk is more complicated because there are some metadata columns not initially included -- % mitochondrial reads, % uniquely mapped reads per run (and average across runs), and information about contraceptive use and LMP

```{r read_metadata}
# hgnc <- read.table("/Users/elizabethbyrne/Dropbox/Kwon lab/Kwon_2018/RNASeq_final/HGNC_090119.txt", head = TRUE, sep = "\t")

sampleCondition <- read.csv("/Users/elizabethbyrne/Dropbox/Kwon lab/Kwon_2018/Presentations/Frontiers/Updated_analysis/sampleCondition_mt_updatedCT_040621.csv", head = TRUE)
head(sampleCondition)
sampleCondition$GroupID2 <- gsub('+[[:digit:]]', '', sampleCondition$GroupID)

head(sampleCondition)

```

```{r match_data_metadata}

## make a dataframe of the sample files, then split those filenames to extract groupID, then merge with sampleCondition dataframe. This makes sure to preserve order across the dataframes rather than relying on the sort and then simply concatenating and spot-checking.
## All the runs have the same samplefiles list (except)
wd.run <- "/Users/elizabethbyrne/Dropbox/Kwon lab/Kwon_2018/RNASeq_final/sum_0112"
sampleFiles <- list.files(path=wd.run,pattern=".txt")
sampleFiles.frame <- data.frame(sampleName = sampleFiles, fileName = sampleFiles)
sampleFiles.frame$ids <- unlist(strsplit(unlist(lapply(sampleFiles.frame$sampleName, as.character)), split = "\\."))[seq(from = 1, to = nrow(sampleFiles.frame)*2, by = 2)]

sampleTable <- merge(sampleCondition, sampleFiles.frame, by.x = "sum_ID", by.y = "ids")
sampleTable <- sampleTable[,c("sampleName", "fileName", "GroupID","CT_Seth","CT_Seth_bin","Cell_Type","Cell_Count","Sequenced","RINe","pg.uL","Work.Up","Primer_Plate","P.ID","r1_Uniquely.mapped.reads..","r2_Uniquely.mapped.reads..","r3_Uniquely.mapped.reads..", "mt_count","non_mt_count","percent")]
colnames(sampleTable) <- c("sampleName","fileName", "GroupID","CT_Seth","CT_Seth_bin","CellType","CellCount","Sequenced","RINe","pg.uL","Work.Up","Primer_Plate","PID","r1_PercentUniquelyMapped","r2_PercentUniquelyMapped","r3_PercentUniquelyMapped","MtCount","NonMtCount","PercentMtReads")


head(sampleTable) #verify that the "fileName" column matches the GroupID column
sampleTable = subset(sampleTable, GroupID != "rI1-RE") ## Gets rid of "rI1-RE" (the re-extraction)
# sampleTable$CT_Cbnd2 <- sampleTable$CT_Seth_bin
# sampleTable$CT = as.factor(sampleTable$CT_Seth)
# sampleTable$CT_Cbnd2 = as.factor(sampleTable$CT_Cbnd2)
sampleTable$CT_Seth_bin <- as.factor(sampleTable$CT_Seth_bin)

sampleCondition <- sampleTable ## reset sampleCondition with this svelte info table

sampleCondition$sum_ID <- paste("sum_",sampleCondition$GroupID, sep="") ## add a sum_ID column to sampleCondition to be able to match up with sum.gct2 column names
# sampleCondition <- sampleCondition[is.na(match(sampleCondition$GroupID, c("rI1-RE"))),]

sampleCondition$avgUniquelyMapped <- (sampleCondition$r1_PercentUniquelyMapped + sampleCondition$r2_PercentUniquelyMapped + sampleCondition$r3_PercentUniquelyMapped)/3

head(sampleCondition)

```


## Make matrix for DESeq2

Now we have our metadata formatted in a way that can be used by DESeq2, but we need to create a data matrix that can be used by the DESeq function. sampleTable takes the dataframe we just made. directory points to the location of the sample files. design indicates the comparison groups.

We also need to read in a GeneTable that maps between ENSG# and gene symbol. Provided by Barry.

```{r GeneTable}
#text file with ensembl ID's and corresponding gene names
hsGenes = read.table("/Users/elizabethbyrne/Dropbox/Kwon lab/Kwon_2018/RNASeq_final/HumanGeneTable.txt", header=TRUE, row.names = 1)
hsGenes = as.matrix(hsGenes) #I convert the data frame to a matrix to get a downstream function, cbind, to work properly
head(hsGenes)
```


```{r format_gct}

sum.gct2 <- sum.gct[is.na(match(sum.gct$ensg, c("__alignment_not_unique", "__ambiguous","__no_feature","__not_aligned","__too_low_aQual"))),] ## remove summary stats, the first 5 rows
row.names(sum.gct2) <- sum.gct2$ensg ## make ensg the row name
sum.gct2$ensg <- NULL ## remove ensg column
sum.gct2 <- sum.gct2[,-which(colnames(sum.gct2) %in% c("sum_rI1.RE"))] ## remove info from the re-extraction sample (rI1-RE)

```


## Eliminate genes that are just noise. 

1) Only keep genes that are expressed at >0.5 CPM in at least two samples.
2) Eliminate genes that are not approved based on HGNC list.

```{r fx_filter_genes}

filter.genes <- function(gct, hgnc) {
  
  ## Make CPM matrix
  gct.cpm <- sweep(gct,MARGIN=2,FUN="/",STATS=colSums(gct)/(1e6))
  
  ## Only keep genes with CPM > 0.5 in 2+ samples
  gct.cpm$keep <- rep(NA,nrow(gct.cpm)) ## make a "keep" column in the gct.cpm dataframe
  
  for (i in 1:nrow(gct.cpm)) {
    second <- sort(gct.cpm[i,])[ncol(gct.cpm)-1] ## for each gene, find the sample with second-to-highest expression. If this sample expresses the gene in question <0.5, we get rid of the gene, because this means that 2+ samples do not have sufficient expression of the gene
    if (second >= 0.5) {
      gct.cpm$keep[i] <- 1
    } else if (second < 0.5) { gct.cpm$keep[i] <- 0 }
  }

  keepgenes <- row.names(gct.cpm)[(gct.cpm$keep == 1)]
  
  gct.keep <- gct[keepgenes,]
  gct.cpm.keep <- gct.cpm[keepgenes,]
  
  ## Next, filter by HGNC approved genes

  gct2 <- merge(gct.keep, hsGenes, by.x = "row.names", by.y = "row.names")
  ## not sure why I'm losing some here.
  gct.cpm2 <- merge(gct.cpm.keep, hsGenes, by.x = "row.names", by.y = "row.names") ## do this in parallel for cpm df
  
  gct3 <- gct2[gct2$External_Gene_Name %in% hgnc$Approved.symbol,]
  gct.cpm3 <- gct.cpm2[gct.cpm2$External_Gene_Name %in% hgnc$Approved.symbol,]
  
  ## remove superfluous columns and reset name
  rownames(gct3) <- gct3$Row.names
  rownames(gct.cpm3) <- gct.cpm3$Row.names
  gct3$Row.names <- NULL
  gct.cpm3$Row.names <- NULL
  gct3$External_Gene_Name <- NULL
  gct.cpm3$External_Gene_Name <- NULL
  
  gct <- gct3
  gct.cpm <- gct.cpm3
  
  count_summary <- c(nrow(gct), length(keepgenes), nrow(gct2), nrow(gct3))
  names(count_summary) <- c("gct_GeneCount","0.5CPM_GeneCount","hsGeneMatch_GeneCount","HGNCApprovedSymbol_GeneCount")
  
  out <- list()
  out$count_summary <- count_summary
  out$gct <- gct
  out$gct.cpm <- gct.cpm
  
  return(out)
  
}


```


## Make a function for deseq differential expression analysis


```{r DESeq2_function}

run_deseq2 = function(dds,GeneAnnotation,alpha,ResultsPath,column,condition1,condition2,prefix,print=TRUE){
  library("DESeq2")
  options(scipen=999)
  
  dds = DESeq(dds)
  ## Tabulate and write results
  res = results(dds, contrast = c(column,condition2,condition1))

  res <- res[order(res$padj),] #order table by adj p value
  
  #We can add the gene names to the results by merging the GeneAnnotation table with the res.dds table
  res.dds = cbind(as(res, "data.frame"), Gene_Name = as(GeneAnnotation[rownames(res), ],"matrix"))
  
  filepath = paste(ResultsPath, prefix, sep = "/")
  filename1 <- paste(filepath, "DESeq.out.txt", sep = "_")
  write.table(res.dds, file=filename1, sep = "\t",quote=FALSE) 
  
  
  #Make table with just differentially expressed genes
  sigtab.dds = res.dds[which(res.dds$padj < alpha), ]
  filename2 = paste(filepath,"Significant.DESeq.out.txt",sep="_")
  write.table(sigtab.dds, file=filename2, sep = "\t",quote=FALSE) 
  
  # Prepare to join results data.table and GeneAnnotation table (This one is for plotting)
  ## new version:
  res.format <- data.table(as(res, "data.frame"), keep.rownames = TRUE)
  setnames(res.format, "rn", "Ensembl_ID")
  geneformat <- data.table(data.frame(as(GeneAnnotation, "matrix")), keep.rownames = TRUE)
  setnames(geneformat, "rn", "Ensembl_ID")
  res.format.annot <- merge(geneformat, res.format, by.x = "Ensembl_ID", by.y = "Ensembl_ID")
  res.format.annot[, Significant := padj < alpha]
  res.format.annot.sig <- res.format.annot[!is.na(Significant),]
  res.format.annot.sig <- res.format.annot.sig[Significant == TRUE,]

  
  result <- list(res.dds=res.dds,res.annot.dds=res.format.annot,res.annot.sig.dds=res.format.annot.sig,res=res)
  return(result)
}

```


## Filter out poor quality samples

We use 3 quality cutoffs:

1) PercentMtReads must be <30 in all sample types except epithelial cells; <50 in epithelial cells

2) Percent of reads uniquely mapped (average across three runs) > 20% (this is very permissive)

3) Remove samples that yielded "fail" or "warning" in multiQC in all three runs (in either read -- this only happened for R2): rS4, rU4, rQ4, rZ4, rDelta4

```{r filter_samples}
head(sampleCondition)
## Quality cutoffs:
## PercentMtReads must be <30 in all sample types except epithelial cells; <50 in epithelial cells
## Percent of reads uniquely mapped (average across three runs) > 20% (this is very permissive)
## Remove samples that yielded "fail" or "warning" in multiQC in all three runs (in either read -- this only happened for R2): rS4, rU4, rQ4, rZ4, rDelta4

remove.samples <- c("rS4","rU4","rQ4","rZ4","rDelta4")

sampleCondition.mtcutoff <- sampleCondition[((any(c("APC","CD4","Neutrophil") %in% sampleCondition$CellType) & (sampleCondition$PercentMtReads < 30)) | ("Epithelial" %in% sampleCondition$CellType) & sampleCondition$PercentMtReads < 50),]
sampleCondition.mtcutoff.alignment <- sampleCondition.mtcutoff[sampleCondition.mtcutoff$avgUniquelyMapped > 20,]
sampleCondition.mtcutoff.alignment.qc <- sampleCondition.mtcutoff.alignment[!(sampleCondition.mtcutoff.alignment$GroupID %in% remove.samples),]
sampleCondition.qc <- sampleCondition.mtcutoff.alignment.qc ## reset variable name


sum.gct.qc <- sum.gct2[,sampleCondition.qc$sum_ID]
sum.gct.qc.f <- filter.genes(sum.gct.qc, hgnc) ## perform filtering step now that we've eliminated samples that might contribute excessive noise. Output will have objects gct (counts) and cpm, which can be extracted for deseq or heatmap, respectively

## subset this refined sampleset in gct and cpm matrices
sum.gct.qc.f_gct <- sum.gct.qc.f$gct
sum.gct.qc.f_cpm <- sum.gct.qc.f$gct.cpm

dds_sum.qc <- DESeqDataSetFromMatrix(countData = sum.gct.qc.f$gct, colData = sampleCondition.qc, design = ~ CT_Seth_bin)

```

## DESeq2 results for CT34 v CT12 in all four cell types

```{r DESeq2_results}
sampleCondition.qc.APC <- sampleCondition.qc[(sampleCondition.qc$CellType == "APC"),]
sum.gct.qc.APC <- sum.gct.qc.f_gct[,sampleCondition.qc.APC$sum_ID]

sampleCondition.qc.Epi <- sampleCondition.qc[(sampleCondition.qc$CellType == "Epithelial"),]
sum.gct.qc.Epi <- sum.gct.qc.f_gct[,sampleCondition.qc.Epi$sum_ID]

sampleCondition.qc.CD4 <- sampleCondition.qc[(sampleCondition.qc$CellType == "CD4"),]
sum.gct.qc.CD4 <- sum.gct.qc.f_gct[,sampleCondition.qc.CD4$sum_ID]

sampleCondition.qc.Neu <- sampleCondition.qc[(sampleCondition.qc$CellType == "Neutrophil"),]
sum.gct.qc.Neu <- sum.gct.qc.f_gct[,sampleCondition.qc.Neu$sum_ID]


dds_sum.qc.apc <- DESeqDataSetFromMatrix(countData = sum.gct.qc.APC, colData = sampleCondition.qc.APC, design = ~CT_Seth_bin) 
dds_sum.qc.epi <- DESeqDataSetFromMatrix(countData = sum.gct.qc.Epi, colData = sampleCondition.qc.Epi, design = ~CT_Seth_bin) 
dds_sum.qc.cd4 <- DESeqDataSetFromMatrix(countData = sum.gct.qc.CD4, colData = sampleCondition.qc.CD4, design = ~CT_Seth_bin) 
dds_sum.qc.neu <- DESeqDataSetFromMatrix(countData = sum.gct.qc.Neu, colData = sampleCondition.qc.Neu, design = ~CT_Seth_bin) 


alpha = 0.1 #Significance cutoff
column = "CT_Seth_bin"
ResultsPath = paste(plot.dir,"/deseq/",sep="")
#APC
dds_APC <- run_deseq2(dds_sum.qc.apc,hsGenes,0.1,ResultsPath,"CT_Seth_bin",condition1 = "1_2",condition2 = "3_4",prefix="APC_34_vs_12",print=TRUE)
res.APC = dds_APC$res
res.dds.APC = dds_APC$res.dds
res.annot.dds.APC= dds_APC$res.annot.dds
sig.dds.APC = dds_APC$res.annot.sig.dds


# Quick check of factor levels
mcols(res.APC)
head(res.dds.APC)
head(res.annot.dds.APC)
sum(res.dds.APC$padj < 0.1, na.rm=TRUE) #111
sum(res.annot.dds.APC$Significant == TRUE, na.rm=TRUE)
nrow(sig.dds.APC) ## 111


deseq_CD4 <- run_deseq2(dds_sum.qc.cd4,hsGenes,0.1,ResultsPath,"CT_Seth_bin",condition1 = "1_2",condition2 = "3_4",prefix="CD4_34_vs_12",print=TRUE)
res.CD4 = deseq_CD4$res
res.dds.CD4 = deseq_CD4$res.dds
res.annot.dds.CD4 = deseq_CD4$res.annot.dds
sig.dds.CD4 = deseq_CD4$res.annot.sig.dds

# Quick check of factor levels
mcols(res.CD4)
head(res.dds.CD4)
head(res.annot.dds.CD4)
sum(res.dds.CD4$padj < 0.1, na.rm=TRUE) #15
sum(res.annot.dds.CD4$Significant == TRUE, na.rm=TRUE)
nrow(sig.dds.CD4) ## 24


deseq_Epthl <- run_deseq2(dds_sum.qc.epi,hsGenes,0.1,ResultsPath,"CT_Seth_bin",condition1 = "1_2",condition2 = "3_4",prefix="Epthl_34_vs_12",print=TRUE)
res.Epthl = deseq_Epthl$res
res.dds.Epthl = deseq_Epthl$res.dds
res.annot.dds.Epthl= deseq_Epthl$res.annot.dds
sig.dds.Epthl = deseq_Epthl$res.annot.sig.dds

# Quick check of factor levels
mcols(res.Epthl)
head(res.dds.Epthl)
head(res.annot.dds.Epthl)
sum(res.dds.Epthl$padj < 0.1, na.rm=TRUE) #5
sum(res.annot.dds.Epthl$Significant == TRUE, na.rm=TRUE)
nrow(sig.dds.Epthl) ## 3


deseq_Ntphl <- run_deseq2(dds_sum.qc.neu,hsGenes,0.1,ResultsPath,"CT_Seth_bin",condition1 = "1_2",condition2 = "3_4",prefix="Ntphl_34_vs_12",print=TRUE)
res.Ntphl = deseq_Ntphl$res
res.dds.Ntphl = deseq_Ntphl$res.dds
res.annot.dds.Ntphl = deseq_Ntphl$res.annot.dds
sig.dds.Ntphl = deseq_Ntphl$res.annot.sig.dds

# Quick check of factor levels
mcols(res.Ntphl)
head(res.dds.Ntphl)
head(res.annot.dds.Ntphl)
sum(res.dds.Ntphl$padj < 0.1, na.rm=TRUE) #0
sum(res.annot.dds.Ntphl$Significant == TRUE, na.rm=TRUE)
nrow(sig.dds.Ntphl) ## 0


## save an image so we can reload all of this preliminary work before we get to making volcano plots and heatmaps
save.image(file = paste(ResultsPath,"040621_CT34_vs_CT12.RData", sep = ""))
```


## Make volcano plots from DESeq output

```{r volcano_CTs}

volcano_APC = ggplot(
    data = res.annot.dds.APC[!is.na(res.annot.dds.APC$Significant)],
    mapping = aes(x = log2FoldChange,
                  y = -log10(padj),
                  color = Significant,
                  label = External_Gene_Name, label1 = Ensembl_ID)) +
    theme_bw() +
 #   geom_point() + 
    scale_colour_brewer(palette = "Paired") +
    geom_point(aes(colour = factor(Significant)), alpha = 0.7) +
    theme(axis.text.x = element_text(angle = -90, hjust = 0, vjust=0.5)) +
    geom_hline(yintercept = -log10(0.1), lty = 2, color = "slategray")  +
    labs(title = "DESeq2 Negative Binomial Test Volcano Plot", subtitle = "APCs, CT 3/4 vs CT 1/2") +#Don't forget to change your title to describe your experiment
    theme(axis.title = element_text(size=12)) +
    theme(axis.text = element_text(size=12)) +
    theme(legend.text = element_text(size=12)) +
    geom_vline(xintercept = -2, lty = 2, color = "slategray") + geom_vline(xintercept = 2, lty = 2, color = "slategray")
volcano_APC_annotated <- volcano_APC + geom_text_repel(data = res.annot.dds.APC[(Significant)], min.segment.length = 0, show.legend = FALSE)
volcano_APC
ggsave(paste(ResultsPath,"/volcano_APC34v12_annotated.png",sep=""), volcano_APC_annotated, device = "png", width = 6, height = 6, units = "in")
ggsave(paste(ResultsPath,"/volcano_APC34v12.png",sep=""), volcano_APC, device = "png", width = 6, height = 6, units = "in")

volcano_CD4 = ggplot(
    data = res.annot.dds.CD4[!is.na(res.annot.dds.CD4$Significant)],
    mapping = aes(x = log2FoldChange,
                  y = -log10(padj),
                  color = Significant,
                  label = External_Gene_Name, label1 = Ensembl_ID)) +
    theme_bw() +
#    geom_point() + 
    scale_colour_brewer(palette = "Paired") +
    geom_point(aes(colour = factor(Significant)), alpha = 0.7) + 
    theme(axis.text.x = element_text(angle = -90, hjust = 0, vjust=0.5)) +
    geom_hline(yintercept = -log10(.1), lty = 2, color = "slategray") +
    labs(title = "DESeq2 Negative Binomial Test Volcano Plot", subtitle = "CD4 T Cells, CT 3/4 vs CT 1/2") +#Don't forget to change your title to describe your experiment
    theme(axis.title = element_text(size=12)) +
    theme(axis.text = element_text(size=12)) +
    theme(legend.text = element_text(size=12)) +
    geom_vline(xintercept = -2, lty = 2, color = "slategray") + geom_vline(xintercept = 2, lty = 2, color = "slategray")
volcano_CD4_annotated <- volcano_CD4 + geom_text_repel(data = res.annot.dds.CD4[(Significant)], min.segment.length = 0, show.legend = FALSE)
ggsave(paste(ResultsPath,"/volcano_CD4_34v12_annotated.png",sep=""), volcano_CD4_annotated, device = "png", width = 6, height = 6, units = "in")
ggsave(paste(ResultsPath,"/volcano_CD4_34v12.png",sep=""), volcano_CD4, device = "png", width = 6, height = 6, units = "in")

volcano_Epthl = ggplot(
    data = res.annot.dds.Epthl[!is.na(res.annot.dds.Epthl$Significant)],
    mapping = aes(x = log2FoldChange,
                  y = -log10(padj),
                  color = Significant,
                  label = External_Gene_Name, label1 = Ensembl_ID)) +
    theme_bw() +
#    geom_point() + 
    scale_colour_brewer(palette = "Paired") +
    geom_point(aes(colour = factor(Significant)), alpha = 0.7) + 
    theme(axis.text.x = element_text(angle = -90, hjust = 0, vjust=0.5)) +
    geom_hline(yintercept = -log10(.1), lty = 2, color = "slategray") +
    labs(title = "DESeq2 Negative Binomial Test Volcano Plot", subtitle = "Epithelial Cells, CT 3/4 vs CT 1/2") +#Don't forget to change your title to describe your experiment
    theme(axis.title = element_text(size=12)) +
    theme(axis.text = element_text(size=12)) +
    theme(legend.text = element_text(size=12)) +
    geom_vline(xintercept = -2, lty = 2, color = "slategray") + geom_vline(xintercept = 2, lty = 2, color = "slategray")
volcano_Epthl_annotated <- volcano_Epthl + geom_text_repel(data = res.annot.dds.Epthl[(Significant)], min.segment.length = 0, show.legend = FALSE)
ggsave(paste(ResultsPath,"/volcano_Epthl_34v12_annotated.png",sep=""), volcano_Epthl_annotated, device = "png", width = 6, height = 6, units = "in")
ggsave(paste(ResultsPath,"/volcano_Epthl_34v12.png",sep=""), volcano_Epthl, device = "png", width = 6, height = 6, units = "in")


volcano_Ntphl = ggplot(
    data = res.annot.dds.Ntphl[!is.na(res.annot.dds.Ntphl$Significant)],
    mapping = aes(x = log2FoldChange,
                  y = -log10(padj),
                  color = Significant,
                  label = External_Gene_Name, label1 = Ensembl_ID)) +
    theme_bw() +
#    geom_point() + 
    scale_colour_brewer(palette = "Paired") +
    geom_point(aes(colour = factor(Significant)), alpha = 0.7) + 
    theme(axis.text.x = element_text(angle = -90, hjust = 0, vjust=0.5)) +
    geom_hline(yintercept = -log10(.1), lty = 2, color = "slategray") +
    labs(title = "DESeq2 Negative Binomial Test Volcano Plot", subtitle = "Neutrophils, CT 3/4 vs CT 1/2") +#Don't forget to change your title to describe your experiment
    theme(axis.title = element_text(size=12)) +
    theme(axis.text = element_text(size=12)) +
    theme(legend.text = element_text(size=12)) +
    geom_vline(xintercept = -2, lty = 2, color = "slategray") + geom_vline(xintercept = 2, lty = 2, color = "slategray")
volcano_Ntphl_annotated <- volcano_Ntphl + geom_text_repel(data = res.annot.dds.Ntphl[(Significant)], min.segment.length = 0, show.legend = FALSE)
ggsave(paste(ResultsPath,"/volcano_Ntphl_34v12_annotated.png",sep=""), volcano_Ntphl_annotated, device = "png", width = 6, height = 6, units = "in")
ggsave(paste(ResultsPath,"/volcano_Ntphl_34v12.png",sep=""), volcano_Ntphl, device = "png", width = 6, height = 6, units = "in")


```


## Function to plot heatmaps

```{r heatmap_fx}

make.hm.idsog = function(sampleCondition,CellType,annot.cpm,sig.dds, method, clustercols){
  sampleCondition.cell <- sampleCondition[sampleCondition$CellType == CellType,] # subset cell type of interest
  sampleCondition.cell <- sampleCondition.cell[order(sampleCondition.cell$CT_Cbnd2),] # order by CT
  annot.cpm.sig.cell.o2 <- annot.cpm[as.vector(sig.dds$External_Gene_Name),(sampleCondition.cell$sum_ID)] # subset significant genes and order by CT as in the sampleCondition file
  colnames(annot.cpm.sig.cell.o2) <- sampleCondition.cell$GroupID # set sample names as column names
  
  ## set up annotation bars ## Removing contraception bar
#  annotations <- as.data.frame(sampleCondition.cell[,c("CT_Cbnd","FP.summary")])
#  annotations$FP.summary <- fct_collapse(annotations$FP.summary, Other = c("Implanon", "Lipez Loop"))
#  colnames(annotations) <- c("CT","Contraception")
  annotations <- as.data.frame(sampleCondition.cell[,c("CT")])
  colnames(annotations) <- c("CT")
  
  
  ## make annotation bars with color coding
  ha = HeatmapAnnotation(df = annotations, col = list(CT = c("1" = "seagreen", "2" = "mediumseagreen", "3" = "indianred1", "4" = "red2")))

  
  Heatmap(log(as.matrix(annot.cpm.sig.cell.o2+0.00001)), name = "ln(CPM)",
          col = colorRamp2(c(min(log(as.matrix(annot.cpm.sig.cell.o2+0.00001))),0, max(log(as.matrix(annot.cpm.sig.cell.o2+0.00001)))), c("slateblue1","powderblue","darkgoldenrod1")),
          cluster_columns = clustercols, clustering_distance_columns = method, clustering_method_columns = "complete", clustering_distance_rows = method,
          top_annotation = ha, column_title = CellType)
}

```


```{r plot_heatmaps}


## Use the cpm table calculated in the filter.genes function
## Subset the significant genes from sig.dds.Ntphl (etc)
## Use a heatmap to plot the cpm expression of those genes across samples
## Annotate by CT and contraceptive type

sum.gct.qc.f_cpm$keep <- NULL

# sum.gct.cpm.qc.CT134.f.sampleCondition <- merge(t(sum.gct.cpm.qc.CT134.f),sampleCondition.qc.CT134, by.x = "row.names", by.y = "sum_ID")
# ## dim: 88 17832
# 

sum.gct.cpm.qc.f.geneannot <- merge(sum.gct.qc.f_cpm, hsGenes, by.x = "row.names", by.y = "row.names")
rownames(sum.gct.cpm.qc.f.geneannot)  <- sum.gct.cpm.qc.f.geneannot$External_Gene_Name
sum.gct.cpm.qc.f.geneannot$External_Gene_Name <- NULL
sum.gct.cpm.qc.f.geneannot$Row.names <- NULL


pdf(file = paste(ResultsPath,"/","APC_lnCPM_hm2.pdf", sep = ""), width = 7, height = 17)
make.hm.idsog(sampleCondition.qc, "APC", sum.gct.cpm.qc.f.geneannot, sig.dds.APC,  "spearman", TRUE)
dev.off()

pdf(file = paste(ResultsPath,"/","CD4_lnCPM_hm2.pdf", sep = ""), width = 7, height = 5)
make.hm.idsog(sampleCondition.qc, "CD4", sum.gct.cpm.qc.f.geneannot, sig.dds.CD4,  "spearman", TRUE)
dev.off()

pdf(file = paste(ResultsPath,"/","Epthl_lnCPM_hm2.pdf", sep = ""), width = 7, height = 3)
make.hm.idsog(sampleCondition.qc, "Epithelial", sum.gct.cpm.qc.f.geneannot, sig.dds.Epthl,  "spearman", FALSE)
## Too few genes to be able to cluster
dev.off()


## Set up for GSEA: Epithelial cells
RNK_Epi = data.table(Gene_Name = res.dds.Epthl$Gene_Name, stat = res.dds.Epthl$stat) #These are 2 columns from our deseq2 output that we need for GSEA
RNK_Epi = subset(RNK_Epi, stat != "NA")
head(RNK_Epi)
write.table(RNK_Epi, paste(ResultsPath,"/GSEA_Epi_CT_34_vs_CT_12.DESeq.040621.rnk",sep=""),quote=F,sep="\t", row.names = F)


## Set up for GSEA
RNK_APC = data.table(Gene_Name = res.dds.APC$Gene_Name, stat = res.dds.APC$stat) #These are 2 columns from our deseq2 output that we need for GSEA
RNK_APC = subset(RNK_APC, stat != "NA")
head(RNK_APC)
write.table(RNK_APC, paste(ResultsPath,"/GSEA_APC_CT_34_vs_CT_12.DESeq.040621.rnk",sep=""),quote=F,sep="\t", row.names = F)


## CD4

## Run GSEA: CD4
RNK_cd4 = data.table(Gene_Name = res.dds.CD4$Gene_Name, stat = res.dds.CD4$stat) #These are 2 columns from our deseq2 output that we need for GSEA
RNK_cd4 = subset(RNK_cd4, stat != "NA")
head(RNK_cd4)
write.table(RNK_cd4, paste(ResultsPath,"/GSEA_CD4_CT_34_vs_CT_12.DESeq.040621.rnk",sep=""),quote=F,sep="\t", row.names = F)


## Neutrophils

## Run GSEA: neutrophils
RNK_ntphl = data.table(Gene_Name = res.dds.Ntphl$Gene_Name, stat = res.dds.Ntphl$stat) #These are 2 columns from our deseq2 output that we need for GSEA
RNK_ntphl = subset(RNK_ntphl, stat != "NA")
head(RNK_ntphl)
write.table(RNK_ntphl, paste(ResultsPath,"/GSEA_ntphl_CT_34_vs_CT_12.DESeq.040621.rnk",sep=""),quote=F,sep="\t", row.names = F)


```
```{r demographics}

metadata <- read.csv("/Users/elizabethbyrne/Dropbox/Kwon lab/Kwon_2018/Presentations/Frontiers/Updated_analysis/Demographics_170421.csv")
metadata_CT <- merge(sampleCondition.qc, metadata, by.x = "GroupID", by.y = "GroupID")

## Cell type
tapply(metadata_CT$CT_Seth_bin, metadata_CT$Cell.Type, summary)

## cell count by cell type

tapply(metadata_CT$Cell.Count, metadata_CT$CT_Seth_bin, summary)
wilcox.test(Cell.Count ~ CT_Seth_bin, data = metadata_CT)

metadata_CT.apc <- metadata_CT[metadata_CT$Cell.Type == "APC", ]
tapply(metadata_CT.apc$Cell.Count, metadata_CT.apc$CT_Seth_bin, summary)
wilcox.test(Cell.Count ~ CT_Seth_bin, data = metadata_CT.apc)

metadata_CT.cd4 <- metadata_CT[metadata_CT$Cell.Type == "CD4", ]
tapply(metadata_CT.cd4$Cell.Count, metadata_CT.cd4$CT_Seth_bin, summary)
wilcox.test(Cell.Count ~ CT_Seth_bin, data = metadata_CT.cd4)

metadata_CT.epthl <- metadata_CT[metadata_CT$Cell.Type == "Epithelial", ]
tapply(metadata_CT.epthl$Cell.Count, metadata_CT.epthl$CT_Seth_bin, summary)
wilcox.test(Cell.Count ~ CT_Seth_bin, data = metadata_CT.epthl)

metadata_CT.ntphl <- metadata_CT[metadata_CT$Cell.Type == "Neutrophil", ]
tapply(metadata_CT.ntphl$Cell.Count, metadata_CT.ntphl$CT_Seth_bin, summary)
wilcox.test(Cell.Count ~ CT_Seth_bin, data = metadata_CT.ntphl)

## Remove quadruplicate PID's
metadat_bin_slim <- metadata_CT[!duplicated(metadata_CT$P.ID),]

summary(metadat_bin_slim$CT_Seth_bin)


## Continue with demographic variables

tapply(as.numeric(metadat_bin_slim$When.did.you.last.have.sex....days.ago..), metadat_bin_slim$CT_Seth_bin, summary)
wilcox.test(as.numeric(When.did.you.last.have.sex....days.ago..) ~ CT_Seth_bin, data = metadat_bin_slim)

tapply(as.numeric(metadat_bin_slim$In.the.last.30.days..how.many.times.did.you.have.sex.), metadat_bin_slim$CT_Seth_bin, summary)
wilcox.test(as.numeric(In.the.last.30.days..how.many.times.did.you.have.sex.) ~ CT_Seth_bin, data = metadat_bin_slim)

metadat_bin_slim$sex.partners.30d <- gsub("n/a",0,metadat_bin_slim$How.many.sexual.partners.have.you.had.in.the.last.30.days.)
tapply(as.numeric(metadat_bin_slim$sex.partners.30d), metadat_bin_slim$CT_Seth_bin, summary)
wilcox.test(as.numeric(sex.partners.30d) ~ CT_Seth_bin, data = metadat_bin_slim)

tapply(as.numeric(metadat_bin_slim$Time.since.LMP), metadat_bin_slim$CT_Seth_bin, summary)
wilcox.test(as.numeric(Time.since.LMP) ~ CT_Seth_bin, data = metadat_bin_slim)

table(metadat_bin_slim$In.the.last.30.days..how.often.condoms.used.during.sex., metadat_bin_slim$CT_Seth_bin)
metadat_bin_slim_sex <- subset(metadat_bin_slim, metadat_bin_slim$In.the.last.30.days..how.many.times.did.you.have.sex. > 0)
table(metadat_bin_slim_sex$In.the.last.30.days..how.often.condoms.used.during.sex., metadat_bin_slim_sex$CT_Seth_bin)
fisher.test(metadat_bin_slim_sex$In.the.last.30.days..how.often.condoms.used.during.sex., metadat_bin_slim_sex$CT_Seth_bin)

table(metadat_bin_slim$How.often.do.you.use.a..drying.agent..before.sex., metadat_bin_slim$CT_Seth_bin)
fisher.test(metadat_bin_slim$How.often.do.you.use.a..drying.agent..before.sex., metadat_bin_slim$CT_Seth_bin)

metadat_bin_slim$Which.family.planning.method.are.you.using. <- gsub("0", "None", metadat_bin_slim$Which.family.planning.method.are.you.using.)
table(metadat_bin_slim$Which.family.planning.method.are.you.using., metadat_bin_slim$CT_Seth_bin)
fisher.test(metadat_bin_slim$Which.family.planning.method.are.you.using., metadat_bin_slim$CT_Seth_bin)


```
