# Supplementary material for: Antigen Presenting Cells Link the Female Genital Tract Microbiome to Mucosal Inflammation, With Hormonal Contraception as an Additional Modulator of Inflammatory Signatures
Source: Front Cell Infect Microbiol. 2021 Sep 16;11:733619. doi: 10.3389/fcimb.2021.733619 (PMC8482842; doi:10.3389/fcimb.2021.733619)
Supplement: Supplementary file 3 [file DataSheet_3.zip › Supplementary_file_3_revised_RNASeq/run1_gct.txt]

ensg rA1 rA2 rA3 rA4 rAlpha1 rAlpha2 rAlpha3 rAlpha4 rB1 rB2 rB3 rB4 rBeta1 rBeta2 rBeta3 rBeta4 rC1 rC2 rC4 rD1 rD2 rD3 rD4 rDelta1 rDelta2 rDelta3 rDelta4 rE1 rE2 rE3 rE4 rEpsilon1 rEpsilon2 rEpsilon3 rEpsilon4 rF1 rF2 rF3 rF4 rG1 rG2 rG3 rG4 rGamma2 rGamma3 rGamma4 rH1 rH2 rH3 rH4 rI1-RE rI1 rI2 rI3 rI4 rJ1 rJ3 rJ4 rK1 rK2 rK3 rK4 rL1 rL2 rL3 rL4 rM1 rM2 rM3 rM4 rN1 rN2 rN3 rN4 rO1 rO2 rO3 rO4 rP1 rP2 rP3 rP4 rQ1 rQ2 rQ3 rQ4 rR1 rR2 rR3 rR4 rS1 rS2 rS3 rS4 rT1 rT2 rT3 rT4 rU1 rU2 rU3 rU4 rV1 rV2 rV3 rV4 rW1 rW2 rW3 rW4 rY1 rY2 rY3 rY4 rZ1 rZ2 rZ3 rZ4
__alignment_not_unique 194923 332646 372108 360163 1712607 616422 1293610 721847 812795 364736 452173 409410 1489758 811153 1056438 7460 442588 246043 282804 475208 522268 1146388 436354 1274375 1291735 1047296 36949 8571645 1391327 941799 539927 421897 1440393 2138793 1161741 457858 725028 1361484 488239 501737 411864 555366 346750 801944 1694117 492306 1428110 1459877 1098928 968836 8233 8710 296578 125254 861043 86701 161103 325810 515923 12536 615112 369598 1102198 1223818 733373 1268586 5831590 1237171 1489009 1197011 1327846 1230206 1536130 883726 5654941 1971216 1208950 963217 1653644 913062 614337 226702 1178821 892624 1038612 37347 1234341 830437 853787 781934 1593097 1426586 1210574 29384 2320971 689894 886524 915600 2136630 1196620 727469 61944 727126 1190491 598572 932312 1709693 1345786 1693867 1393 1997659 1004047 1333837 609417 1544137 939921 877933 85843
__ambiguous 20457 41883 37451 30629 91665 59491 63621 40538 42643 46885 34144 44032 73658 81942 61975 172 2939 1338 1392 36380 57911 60729 30880 45401 79971 65486 2492 11151 51769 38593 58770 12101 51763 77883 68185 18932 41519 42574 35320 47537 52645 42770 30593 77983 97990 37257 80574 65994 70812 60944 1 347 7174 7439 98894 2027 9317 28973 12777 1465 40746 24759 122978 144539 94671 135612 62034 104031 113670 114586 86766 122233 114858 81189 163087 178927 94571 79735 57176 44839 48538 21568 41011 68253 58346 2615 64489 65096 53354 45042 37123 134852 65092 2027 64872 59572 49443 43251 48582 101016 35423 1804 34607 90035 31158 64743 36263 73073 80059 24 130148 87008 83310 61873 90181 74426 58112 2934
__no_feature 179811 329092 310815 522172 47635 170790 65102 344611 197899 184284 417073 269361 46287 95426 112948 123 119121 77432 84632 44035 61423 164927 185024 30382 30015 96944 20379 6860 86306 98622 330256 19197 36459 107641 192509 51678 53099 37412 157166 172523 109599 129257 142269 103253 220020 261902 163984 303272 331667 149069 280 788 157160 18321 248998 5001 17431 84525 62796 2570 243772 172158 160199 180434 434620 587758 324308 112877 253239 283279 46596 61042 245008 282544 116152 255381 310922 427859 68685 47096 80554 205735 116319 106651 293762 25495 49512 122385 98780 264944 61218 121792 93711 16807 130388 118588 227030 283047 14629 111469 63895 17635 21866 32538 108926 103933 60946 179512 590799 421 59179 125144 108383 229040 153012 272820 480215 9386
__not_aligned 0 0 0 0 0 0 0 0 0 0 0 0 0 0 0 0 0 0 0 0 0 0 0 0 0 0 0 0 0 0 0 0 0 0 0 0 0 0 0 0 0 0 0 0 0 0 0 0 0 0 0 0 0 0 0 0 0 0 0 0 0 0 0 0 0 0 0 0 0 0 0 0 0 0 0 0 0 0 0 0 0 0 0 0 0 0 0 0 0 0 0 0 0 0 0 0 0 0 0 0 0 0 0 0 0 0 0 0 0 0 0 0 0 0 0 0 0 0
__too_low_aQual 0 0 0 0 0 0 0 0 0 0 0 0 0 0 0 0 0 0 0 0 0 0 0 0 0 0 0 0 0 0 0 0 0 0 0 0 0 0 0 0 0 0 0 0 0 0 0 0 0 0 0 0 0 0 0 0 0 0 0 0 0 0 0 0 0 0 0 0 0 0 0 0 0 0 0 0 0 0 0 0 0 0 0 0 0 0 0 0 0 0 0 0 0 0 0 0 0 0 0 0 0 0 0 0 0 0 0 0 0 0 0 0 0 0 0 0 0 0
ENSG00000000003.14 35 1 0 0 74 0 1 0 388 0 0 1 130 0 1 0 0 0 10 189 1 0 0 89 0 0 0 22 51 54 2 0 0 0 0 49 0 0 1 77 2 4 1 3 9 2 339 81 0 79 0 0 0 0 0 0 0 0 0 3 0 0 0 0 0 0 155 103 0 1 256 0 0 0 590 16 1 0 0 0 0 0 82 0 0 0 78 0 0 0 0 0 0 0 200 1 0 0 1 0 0 0 0 0 0 0 0 0 0 0 275 0 0 0 0 1 5 0
ENSG00000000005.5 0 0 0 0 0 0 0 0 0 0 0 0 0 0 0 0 0 0 0 0 0 0 0 0 0 0 0 0 0 0 0 0 0 0 0 0 0 0 0 0 0 0 0 0 0 0 0 0 0 0 0 0 0 0 0 0 0 0 0 0 0 0 0 0 0 0 0 0 0 0 0 0 0 0 0 0 0 0 0 0 0 0 0 0 0 0 0 0 0 0 0 0 0 0 0 0 0 0 0 0 0 0 0 0 0 0 0 0 0 0 0 0 0 0 0 0 0 0
ENSG00000000419.12 0 0 0 0 0 6 19 1 0 0 9 1 3 2 8 0 0 0 0 1 6 3 0 1 5 19 0 0 3 4 0 0 0 0 0 0 3 3 4 10 3 11 2 2 14 0 3 1 0 0 0 0 0 0 22 0 0 0 0 0 3 3 0 0 0 0 0 16 0 1 6 0 24 13 0 31 3 2 0 2 0 0 11 13 3 0 12 3 18 0 0 4 9 0 0 6 0 1 0 4 14 0 0 1 1 0 0 8 7 0 0 8 1 0 0 2 2 4
ENSG00000000457.13 3 0 3 1 0 1 5 0 1 4 40 7 6 2 2 0 0 0 0 11 1 10 1 1 1 18 0 0 4 8 1 0 0 1 0 1 3 0 0 12 6 25 1 2 27 0 50 11 0 0 0 0 0 0 0 0 4 1 0 0 7 1 0 0 0 0 7 4 0 0 20 0 41 2 16 2 17 0 0 0 0 0 17 1 14 0 1 1 14 0 0 0 26 0 0 1 0 0 0 5 9 0 0 1 1 0 0 2 6 0 0 0 0 0 0 4 0 0
ENSG00000000460.16 0 0 0 0 0 0 4 0 0 0 2 0 0 1 2 0 0 0 0 2 5 3 1 1 0 0 0 0 0 10 0 0 0 1 0 0 0 0 0 4 1 1 0 1 5 0 0 1 7 0 0 0 0 0 0 0 0 0 0 0 0 0 0 0 0 0 0 3 0 0 5 0 3 2 0 1 1 1 0 0 0 0 2 2 6 0 3 0 0 0 0 2 1 0 0 1 2 0 0 13 5 0 0 0 1 0 0 1 6 0 0 1 3 0 0 0 0 0
ENSG00000000938.12 0 296 4 584 485 132 20 718 0 371 125 620 3 261 64 0 0 0 9 0 300 7 835 0 63 18 24 0 164 26 1054 0 190 126 1084 18 151 22 169 0 233 4 219 290 28 306 13 51 541 122 0 0 0 0 318 6 77 513 31 8 460 345 0 621 0 1774 0 322 397 1113 0 168 65 1171 0 808 772 1179 0 116 135 201 0 235 5 15 0 241 5 322 0 616 7 24 0 263 689 615 0 300 8 5 0 151 345 590 1 250 372 0 0 367 16 1080 409 671 1101 40
ENSG00000000971.15 25 0 0 0 0 0 1 0 50 1 0 1 52 0 2 0 0 0 0 48 0 6 0 11 1 0 0 0 3 2 0 0 0 0 0 13 0 0 0 48 0 3 0 0 30 0 19 56 0 0 0 0 0 0 0 2 0 0 0 0 0 0 0 0 0 0 42 11 27 0 53 0 0 0 11 1 0 0 0 0 0 0 100 0 2 0 14 0 1 0 0 0 0 0 0 0 0 0 4 0 4 0 0 0 1 0 0 0 0 0 1 0 0 0 0 0 0 0
ENSG00000001036.13 0 12 0 0 0 9 5 0 34 12 0 0 45 57 17 0 0 0 1 12 25 9 0 13 13 2 0 0 11 10 0 0 1 0 8 0 13 21 5 47 40 13 1 104 65 1 34 20 2 0 0 0 0 0 0 10 0 0 0 0 0 0 0 68 0 0 11 95 157 2 87 22 34 1 0 86 0 0 0 0 7 0 38 55 15 0 73 35 3 0 0 80 8 0 0 17 0 3 10 54 1 0 154 12 1 0 0 13 1 0 62 37 57 0 0 17 12 1
ENSG00000001084.12 3 4 2 0 0 0 2 0 0 4 0 0 0 4 0 0 0 0 0 0 1 3 0 1 0 2 0 0 0 2 3 0 0 0 0 6 0 0 0 1 2 0 0 2 9 0 21 33 0 25 0 0 0 0 0 0 0 0 0 0 1 0 0 44 0 0 8 9 2 1 3 0 3 2 0 4 0 2 0 1 0 0 11 3 3 0 0 4 1 0 0 7 1 0 0 0 1 1 0 3 0 0 0 1 0 0 0 1 0 0 0 5 0 1 0 23 16 0
ENSG00000001167.14 2 2 3 14 0 8 21 19 11 7 20 23 11 8 34 0 0 1 0 12 2 13 2 4 3 34 0 0 10 8 10 0 0 0 1 1 5 1 13 6 19 26 12 14 20 19 73 5 0 7 0 0 0 0 0 0 1 15 12 0 13 18 0 18 0 0 1 20 0 14 9 3 33 14 75 24 9 20 0 0 0 0 9 8 32 0 16 8 17 9 0 7 51 0 0 20 12 41 0 17 7 0 0 2 5 2 0 16 20 0 0 9 5 25 0 5 0 0
ENSG00000001460.17 4 0 0 0 0 0 3 0 5 0 0 0 15 2 0 0 0 0 1 9 1 1 0 12 0 1 0 0 0 0 1 0 0 68 0 0 0 0 0 6 1 2 0 0 1 0 4 5 12 2 0 0 1 0 0 0 0 0 0 0 0 0 0 0 0 0 65 29 0 3 25 2 2 0 0 3 0 1 0 0 0 0 17 2 3 0 2 3 6 0 0 12 1 0 0 0 0 0 3 0 1 0 0 1 0 0 0 1 1 0 0 3 0 0 0 2 1 0
ENSG00000001461.16 8 2 30 2 0 1 115 0 94 5 7 6 85 4 26 0 0 0 0 84 10 25 0 0 5 38 0 0 5 37 1 0 0 0 0 10 4 22 1 114 8 44 3 23 221 2 54 96 21 48 0 0 1 0 0 1 1 0 0 0 0 0 0 50 0 0 107 22 28 6 58 3 52 1 86 25 37 0 0 0 24 0 25 0 73 0 44 10 90 0 0 15 116 0 0 13 0 0 3 4 67 0 0 0 27 0 0 3 50 0 0 19 61 0 133 6 2 0
ENSG00000001497.16 21 0 0 0 0 5 43 0 9 1 33 0 51 4 41 0 0 0 0 20 29 60 0 7 1 44 0 0 9 30 0 0 0 4 0 8 2 10 1 10 28 32 1 46 16 1 6 61 50 0 0 0 0 0 0 0 9 1 0 2 7 0 0 29 0 0 36 51 0 21 34 8 129 1 101 34 15 0 0 0 0 0 22 20 44 0 40 23 59 0 116 38 42 0 0 19 4 0 14 39 36 0 0 1 5 0 0 3 17 0 0 7 83 0 0 30 1 1
ENSG00000001561.6 4 0 0 0 0 3 1 0 42 16 0 1 5 7 1 0 0 0 0 16 0 3 0 3 3 1 0 0 7 2 0 0 0 0 0 2 0 0 0 6 4 9 1 2 5 0 4 9 0 0 0 0 0 0 0 0 0 0 0 0 0 2 0 0 0 0 20 10 0 0 14 0 14 1 10 33 1 1 0 1 14 0 28 2 7 0 12 26 16 0 0 3 0 0 0 16 0 3 1 8 0 0 0 2 0 0 0 6 4 0 0 2 16 0 0 0 1 0
ENSG00000001617.11 0 0 0 0 0 0 0 0 1 0 0 0 2 0 1 0 0 0 0 0 0 0 0 0 0 0 0 0 1 4 0 0 0 0 0 0 0 0 0 0 0 0 0 0 0 0 0 6 0 0 0 0 0 0 0 0 0 0 0 0 0 0 0 0 0 0 14 0 0 0 1 0 0 0 24 0 0 0 0 0 0 0 1 0 0 0 0 0 0 0 4 0 0 0 0 2 0 0 0 0 0 0 0 0 0 0 0 0 0 0 0 0 0 0 0 0 0 0
ENSG00000001626.15 0 0 0 0 0 0 0 0 10 0 0 0 64 0 16 0 0 1 0 17 0 0 0 11 0 0 0 0 0 0 0 0 0 0 0 14 0 0 0 77 0 0 1 1 11 0 0 0 0 0 0 0 0 0 0 4 0 0 0 0 0 0 0 0 0 0 40 1 0 0 58 0 0 0 22 1 0 0 0 0 0 0 51 0 0 0 64 0 0 0 0 0 0 0 0 0 0 0 2 0 0 0 0 0 0 0 0 0 0 0 6 0 0 0 1 3 0 0
ENSG00000001629.9 5 14 21 0 0 4 10 2 25 13 68 0 6 4 9 0 0 0 0 2 1 17 2 1 1 11 0 0 6 15 0 0 0 0 0 0 0 0 2 10 5 9 5 7 35 4 0 8 12 0 0 0 0 0 0 0 1 0 0 0 1 0 0 0 0 17 16 6 0 2 15 8 17 2 0 11 18 0 0 0 0 0 34 6 30 0 0 5 15 2 6 4 13 0 0 9 3 3 0 9 12 0 0 0 3 0 0 2 15 0 0 1 17 0 0 4 3 0
ENSG00000001630.16 0 1 0 0 0 4 4 0 0 0 0 0 1 1 6 0 0 0 0 0 1 1 0 1 0 2 0 0 1 2 0 0 0 0 0 0 0 0 0 2 4 1 0 5 4 0 5 0 0 0 0 0 0 0 0 0 0 0 0 0 0 0 0 0 0 0 11 2 8 0 1 2 18 3 0 26 6 0 0 1 0 0 6 1 1 0 5 0 0 0 24 2 0 0 0 6 4 0 1 6 3 0 0 0 0 0 0 2 1 0 0 0 6 0 0 2 2 0
ENSG00000001631.15 0 0 0 0 0 0 0 0 0 0 0 0 0 1 3 0 0 0 0 3 0 0 0 2 0 2 0 0 0 1 0 0 0 0 0 0 0 0 0 0 0 0 0 1 1 0 0 0 0 0 0 0 0 0 0 0 0 0 0 0 0 0 0 0 0 0 8 2 0 0 6 1 1 0 0 1 0 0 0 0 0 0 1 0 0 0 0 0 0 1 0 0 1 0 0 1 0 0 0 1 0 0 0 1 0 0 0 0 0 0 0 0 0 0 0 0 0 0
ENSG00000002016.17 42 13 3 9 0 4 10 2 4 6 73 1 1 3 8 0 1 0 0 16 11 12 5 0 1 8 0 0 2 6 0 0 0 0 1 0 1 0 1 50 10 12 1 27 79 0 0 12 12 5 0 0 0 0 0 0 4 0 0 0 2 3 0 3 0 0 53 4 0 1 10 2 12 1 0 2 8 0 0 0 3 0 23 0 37 1 7 17 39 0 0 0 2 0 0 8 5 0 1 16 13 0 0 1 1 0 0 5 8 0 0 21 16 0 0 0 4 0
ENSG00000002079.14 0 0 0 0 0 0 0 0 0 0 1 0 0 0 0 0 0 0 0 0 0 0 0 0 0 0 0 0 0 0 0 0 0 0 0 0 0 0 0 0 0 0 0 0 0 0 0 0 0 0 0 0 0 0 0 0 0 0 0 0 0 0 0 0 0 0 0 0 0 0 1 0 0 0 0 0 0 0 0 0 0 0 0 0 0 0 0 0 0 0 0 0 0 0 0 0 0 0 0 0 0 0 0 0 0 0 0 0 0 0 0 0 0 0 0 0 0 0
ENSG00000002330.13 28 1 0 4 0 2 32 0 6 1 3 8 62 4 11 0 0 0 0 13 14 27 3 39 0 31 0 0 6 18 6 0 10 48 8 11 0 21 2 21 9 13 2 12 42 2 40 23 6 3 0 0 0 0 0 1 4 3 0 0 19 5 331 0 0 0 83 32 43 7 70 3 38 10 28 18 14 3 0 1 0 0 25 9 19 0 27 5 25 7 2 13 11 0 0 9 10 0 7 15 8 0 0 2 1 0 0 7 5 0 158 6 53 5 4 12 6 0
ENSG00000002549.12 23 68 7 46 0 86 61 11 92 280 75 283 54 174 62 0 0 0 0 49 207 68 57 66 69 95 5 2 129 75 45 1 11 3 7 36 69 2 26 96 161 61 46 268 104 82 158 158 212 239 0 0 57 0 0 11 5 48 0 4 59 18 0 864 0 762 107 327 145 124 67 90 218 36 47 395 146 50 0 25 24 48 71 160 58 0 67 215 94 35 0 534 18 7 103 174 77 20 1 298 36 0 0 119 44 3 50 1449 1094 0 0 312 129 249 11 102 49 2
ENSG00000002586.19 0 0 0 0 0 0 0 0 0 0 0 0 0 0 0 0 0 0 0 0 0 0 0 0 0 0 0 0 0 0 0 0 0 0 0 0 0 0 0 0 0 0 0 0 0 0 0 0 0 0 0 0 0 0 0 0 0 0 0 0 0 0 0 0 0 0 0 0 0 0 0 0 0 0 0 0 0 0 0 0 0 0 0 0 0 0 0 0 0 0 0 0 0 0 0 0 0 0 0 0 0 0 0 0 0 0 0 0 0 0 0 0 0 0 0 0 0 0
ENSG00000002586.19_PAR_Y 0 0 0 0 0 0 0 0 0 0 0 0 0 0 0 0 0 0 0 0 0 0 0 0 0 0 0 0 0 0 0 0 0 0 0 0 0 0 0 0 0 0 0 0 0 0 0 0 0 0 0 0 0 0 0 0 0 0 0 0 0 0 0 0 0 0 0 0 0 0 0 0 0 0 0 0 0 0 0 0 0 0 0 0 0 0 0 0 0 0 0 0 0 0 0 0 0 0 0 0 0 0 0 0 0 0 0 0 0 0 0 0 0 0 0 0 0 0
ENSG00000002587.9 35 51 0 0 65 3 1 0 39 20 0 2 153 17 1 0 0 0 0 75 133 2 0 42 35 0 0 2 128 1 2 0 0 0 0 17 6 7 3 44 27 1 2 54 36 1 258 89 0 65 0 0 0 0 0 3 0 0 0 1 2 0 0 1 0 0 55 63 27 1 156 3 13 5 372 79 1 0 16 3 0 0 44 38 1 0 109 4 3 0 22 177 0 0 84 24 0 0 47 18 0 0 0 17 1 1 53 9 0 0 4 19 9 0 103 46 5 5
ENSG00000002726.20 48 2 0 1 0 0 0 1 13 0 0 0 122 0 0 0 0 0 0 16 6 0 0 34 0 1 0 0 0 0 0 0 18 0 21 16 0 0 0 186 10 0 0 4 60 0 0 5 0 4 0 0 0 0 0 11 0 0 0 0 7 14 0 0 0 0 64 19 5 10 195 1 0 0 88 3 0 0 0 0 0 0 59 2 0 0 186 1 0 0 0 5 0 0 0 5 0 0 95 10 0 0 0 1 0 0 0 0 0 0 204 0 0 0 323 0 0 0
ENSG00000002745.12 0 0 0 0 0 0 0 0 0 0 0 0 0 0 0 0 0 0 0 2 0 0 0 0 0 0 0 0 0 0 0 0 0 0 0 0 0 0 0 0 0 0 0 0 0 0 0 0 0 0 0 0 0 0 0 0 0 0 0 0 0 0 0 0 0 0 0 0 0 0 0 0 0 0 0 0 0 0 0 0 0 0 0 0 0 0 0 0 0 0 0 0 0 0 0 0 0 0 0 0 0 0 0 0 0 0 0 0 0 0 0 0 0 0 0 0 0 0
ENSG00000002746.14 0 0 0 0 0 0 0 0 0 0 0 0 0 0 0 0 2 0 0 0 0 0 0 0 0 0 0 0 0 0 0 0 0 0 0 0 0 0 0 0 0 0 0 0 0 0 0 0 0 0 0 0 0 0 0 0 0 0 0 0 0 0 0 0 0 0 0 1 0 0 0 0 0 0 0 0 0 0 0 0 0 0 0 0 0 0 0 0 0 0 0 0 0 0 0 0 0 0 0 0 0 0 0 0 0 0 0 0 0 0 0 0 0 0 0 0 0 0
ENSG00000002822.15 3 12 8 1 0 23 50 0 12 20 15 2 49 66 44 0 0 0 0 11 20 47 3 1 5 39 0 0 26 35 0 0 70 70 0 16 25 36 3 11 16 30 17 25 126 3 29 20 0 54 0 0 0 0 0 0 3 0 0 0 13 1 0 94 0 45 2 81 101 2 36 32 94 12 0 178 11 8 0 7 14 0 2 32 39 0 11 33 28 0 0 39 93 0 0 38 2 0 7 47 7 0 0 6 8 0 0 28 7 0 0 24 99 0 30 46 4 1
ENSG00000002834.17 10 13 0 0 0 34 80 13 103 47 26 76 123 106 68 0 0 8 0 132 86 157 106 31 37 90 4 4 90 34 69 64 11 2 40 13 52 42 42 76 85 91 54 138 181 51 153 87 83 51 0 0 0 0 9 13 10 16 28 0 129 85 0 239 0 64 9 139 152 70 105 26 207 183 72 247 121 60 734 3 22 2 15 48 77 0 123 64 103 41 0 109 83 2 0 51 31 36 12 101 61 0 0 14 32 15 0 43 33 0 0 59 173 78 7 48 68 2
ENSG00000002919.14 2 32 0 1 354 14 12 6 21 16 0 9 37 55 30 0 0 0 0 22 41 63 16 9 2 33 0 0 20 9 7 0 64 0 27 12 10 46 14 42 54 23 22 32 49 3 122 66 0 14 0 0 0 0 0 1 0 3 0 1 55 21 0 33 0 0 13 37 0 1 47 12 40 15 48 94 31 3 0 1 0 0 11 14 27 2 49 24 12 30 9 39 25 2 0 43 7 10 11 49 14 0 0 3 6 0 337 31 7 0 0 26 138 3 157 10 5 0
ENSG00000002933.8 39 79 0 0 1863 54 0 0 14 67 0 6 234 35 0 0 0 0 0 27 206 0 0 334 44 1 1 0 164 8 0 0 319 0 0 71 17 5 0 271 91 1 11 245 93 1 21 92 0 0 0 0 0 0 0 4 0 0 0 3 6 11 330 485 0 0 41 278 63 52 527 97 17 2 83 124 0 4 0 4 0 0 161 58 1 0 420 49 3 0 114 685 14 0 0 46 1 1 489 274 4 0 0 49 2 1 117 41 17 0 1295 67 0 0 611 45 18 1
ENSG00000003056.7 0 12 149 1 0 112 107 51 16 169 12 42 65 234 100 0 0 0 0 80 271 142 59 23 67 56 1 1 141 20 32 0 38 0 69 14 76 36 39 44 210 53 61 250 249 15 16 72 138 129 0 0 0 0 0 9 8 23 0 2 57 1 0 490 206 60 66 246 223 241 36 87 201 107 0 515 156 185 0 29 41 14 46 160 93 0 62 123 76 153 0 288 103 0 359 146 66 99 2 231 86 0 0 51 23 5 0 228 89 0 0 179 103 191 101 209 144 4
ENSG00000003096.14 7 0 0 0 0 2 0 0 0 0 0 0 5 0 0 0 0 0 8 1 0 0 0 11 0 1 1 0 0 0 0 0 0 0 0 8 0 0 0 4 0 0 0 0 2 0 0 0 0 0 0 0 0 0 0 0 0 0 0 0 0 0 0 0 0 0 9 3 0 0 3 0 6 0 0 0 0 0 0 0 0 0 23 0 0 0 3 0 3 0 0 0 0 0 0 0 0 0 0 1 0 0 0 0 0 0 0 0 0 0 0 0 0 0 0 2 0 0
ENSG00000003137.8 0 0 0 0 0 0 0 0 0 0 0 0 0 0 0 0 0 0 0 0 0 0 0 0 0 0 0 0 0 0 0 0 0 0 0 0 0 0 0 0 0 0 0 0 0 0 0 0 0 0 0 0 0 0 0 0 0 0 0 0 0 0 0 0 0 0 0 0 0 0 0 0 0 0 0 0 0 0 0 0 0 0 0 0 0 0 0 0 0 0 0 0 0 0 0 0 0 0 0 0 0 0 0 0 0 0 0 0 0 0 0 0 0 0 0 0 0 0
ENSG00000003147.18 4 0 62 0 0 8 8 1 10 1 9 1 42 3 22 0 0 0 0 33 5 100 1 19 4 12 0 0 6 5 0 0 0 30 0 2 1 22 1 74 3 66 0 7 42 2 124 98 0 84 0 0 0 0 0 1 0 0 0 0 1 0 0 24 0 0 34 32 0 0 48 10 42 4 0 1 25 0 0 0 0 0 46 1 70 0 49 1 21 0 17 3 14 0 0 0 2 2 10 2 5 0 0 0 10 0 0 3 1 0 0 0 26 0 130 2 1 0
ENSG00000003249.13 0 0 0 0 0 0 0 0 1 0 0 0 15 0 0 0 0 0 2 0 0 2 0 1 0 1 0 0 0 0 0 0 0 0 0 0 0 0 0 0 0 0 2 0 11 0 0 2 4 0 0 0 0 0 0 0 0 0 0 0 0 0 0 2 0 0 29 1 0 0 8 0 0 0 4 0 0 0 0 0 0 0 1 0 0 0 9 0 2 0 0 0 0 0 0 0 0 0 6 0 0 0 0 0 0 0 0 0 0 0 0 0 0 0 0 0 0 0
ENSG00000003393.14 7 0 1 3 0 1 2 4 11 2 15 3 7 1 12 0 0 1 0 3 2 6 1 5 0 2 1 0 2 1 2 0 0 0 0 0 0 2 2 3 2 8 0 5 0 2 11 6 0 0 0 0 0 0 0 0 0 4 0 0 0 0 0 0 0 0 59 7 0 3 10 0 5 3 0 10 4 4 0 1 0 0 9 1 3 1 0 1 10 4 0 2 0 0 0 5 2 15 5 3 16 0 0 1 0 0 0 6 0 0 0 4 0 2 0 7 1 0
ENSG00000003400.14 5 10 10 1 0 2 4 1 1 3 49 4 3 4 8 0 0 0 1 14 1 6 3 1 2 30 0 0 5 20 5 0 0 0 0 0 1 8 1 3 5 9 0 6 29 1 34 25 0 2 0 0 0 0 0 0 0 0 1 0 1 0 90 23 0 0 8 4 0 1 1 1 5 1 56 8 3 0 0 0 0 0 9 2 2 0 1 6 31 4 0 13 20 0 0 5 0 2 0 13 0 0 0 1 2 1 169 27 29 0 0 3 4 0 0 1 2 0
ENSG00000003402.19 253 270 38 261 0 237 300 269 148 249 88 315 274 548 250 0 4 0 1 56 107 181 301 289 240 345 19 3 241 99 255 1 59 283 177 71 334 123 270 311 271 174 192 143 162 149 302 221 397 94 0 0 0 0 1418 3 22 128 40 2 215 139 856 744 1627 1006 213 515 233 377 264 159 499 678 588 1535 508 470 0 105 112 237 104 277 228 17 279 358 296 390 7 490 208 13 280 420 221 307 18 417 90 1 14 52 107 37 31 566 649 1 754 467 547 406 529 311 342 14
ENSG00000003436.15 1 0 0 0 0 21 0 0 1 0 0 0 12 15 0 0 26 0 0 0 0 0 0 0 0 1 0 0 9 0 0 0 0 0 0 15 1 0 0 42 8 0 0 3 10 0 0 5 0 0 0 0 1 0 0 0 0 0 0 2 0 0 0 17 0 0 2 13 0 0 11 1 0 0 32 88 1 2 0 4 0 0 23 11 1 0 52 2 0 0 0 8 0 0 0 8 0 4 1 9 0 0 0 1 0 0 0 3 0 0 0 9 0 0 0 15 1 0
ENSG00000003509.15 0 1 1 0 0 1 16 0 5 5 6 0 1 1 25 0 0 0 7 1 6 7 3 1 0 21 0 0 1 11 1 0 0 0 10 0 0 0 0 3 6 15 3 6 8 0 0 1 36 0 0 0 1 0 0 0 2 0 0 0 3 0 0 2 0 0 9 4 2 1 4 0 23 1 0 10 19 0 0 0 0 0 3 6 29 0 1 1 8 1 0 7 6 0 0 1 5 0 0 2 18 0 0 0 0 0 0 2 10 0 0 1 4 1 0 1 1 0
ENSG00000003756.16 131 89 217 13 276 60 76 36 31 86 143 43 32 87 132 0 0 0 0 38 77 134 50 14 5 167 6 0 17 69 30 0 2 6 1 0 25 12 37 149 106 147 62 61 92 24 172 186 95 6 0 0 4 0 15 0 4 11 0 0 34 24 0 214 3384 0 150 89 56 41 46 51 220 30 39 242 150 37 0 20 6 0 59 45 179 0 65 76 159 39 1 67 149 4 43 88 32 50 2 86 95 2 0 13 14 4 318 77 155 0 137 85 142 78 0 219 154 0
ENSG00000003987.13 0 0 0 1 0 0 0 0 0 0 0 0 0 0 0 0 0 0 3 0 1 0 0 1 0 0 0 0 0 0 0 0 0 0 0 0 0 0 0 0 0 0 0 0 0 0 0 2 0 0 0 0 0 0 0 0 0 0 0 0 0 0 0 0 0 0 0 0 0 0 0 0 0 0 0 0 0 0 0 0 0 0 1 0 0 0 0 0 0 0 0 0 0 0 0 0 0 0 0 0 0 0 0 0 0 0 0 0 0 0 0 0 0 0 0 0 0 0
ENSG00000003989.17 0 0 0 0 0 0 0 0 5 0 0 0 3 0 0 0 0 0 0 1 0 0 0 31 0 0 0 0 0 0 0 0 0 0 0 0 0 0 0 13 0 0 0 0 0 1 0 0 0 0 0 0 0 0 0 0 0 0 0 0 0 0 0 4 0 0 112 10 0 0 4 0 0 0 0 0 0 0 0 0 0 0 13 0 0 0 0 0 0 0 0 0 0 0 0 0 0 0 1 0 0 0 0 0 0 0 0 0 0 0 0 0 0 0 0 0 0 0
ENSG00000004059.10 36 10 25 0 329 31 102 5 13 20 42 23 127 58 78 0 0 0 0 67 58 125 58 61 32 57 1 0 52 37 34 13 49 159 50 18 38 98 23 53 45 80 25 120 169 49 56 67 42 40 0 0 0 0 0 1 5 5 4 1 75 51 0 136 0 123 53 80 70 44 142 34 160 59 125 126 88 26 0 4 3 0 63 68 64 1 119 20 57 14 63 101 64 2 0 45 25 15 51 72 46 0 0 31 13 1 122 29 42 0 196 64 152 21 59 34 21 1
ENSG00000004139.13 8 0 0 0 0 0 1 0 0 1 0 0 4 3 0 0 0 0 0 0 0 5 0 0 0 1 0 0 0 0 0 0 0 0 0 0 0 0 0 1 0 1 0 0 3 0 0 2 0 0 0 0 0 0 4 0 0 0 0 0 0 0 0 0 0 0 10 0 0 1 1 0 3 0 0 0 0 0 0 0 0 1 2 0 1 0 0 0 2 0 0 0 0 0 0 0 0 0 1 0 4 0 0 0 0 0 0 0 2 0 0 0 4 0 24 0 0 0
ENSG00000004142.11 68 21 38 127 22 15 64 2 52 20 33 6 123 41 49 0 1 3 0 45 65 60 2 25 18 69 0 1 10 24 3 0 27 131 2 26 7 29 5 80 47 31 12 91 144 6 35 39 50 27 0 0 0 0 0 0 3 0 0 0 10 1 0 32 0 17 110 79 0 3 140 16 76 6 50 62 32 3 0 0 3 0 32 21 30 0 143 26 45 2 152 50 71 1 0 29 4 0 46 65 37 0 0 9 13 0 0 16 45 0 187 71 256 8 197 57 6 0
ENSG00000004399.12 0 1 0 0 0 3 8 1 0 3 2 0 1 41 17 0 0 0 0 0 49 35 0 1 6 10 0 0 17 3 0 0 52 0 0 0 15 2 3 0 30 12 8 44 32 1 5 0 0 20 0 0 0 0 0 0 0 0 0 0 1 0 0 19 0 0 5 34 25 4 0 32 46 1 0 81 12 1 0 0 3 0 3 16 10 0 7 17 16 0 0 36 5 0 0 15 0 0 0 56 4 0 0 16 2 1 0 8 6 0 0 43 7 0 287 17 3 0
ENSG00000004455.16 14 9 69 0 0 28 67 7 6 44 15 17 129 29 45 0 0 1 0 68 89 83 19 33 9 54 0 0 58 42 23 3 8 26 0 23 13 33 6 87 55 55 14 109 141 7 108 58 91 27 0 0 0 0 0 6 9 6 0 1 12 3 0 127 0 108 58 112 244 13 171 51 107 31 166 58 41 11 0 6 2 6 85 81 54 0 107 60 39 10 16 106 86 0 0 54 27 37 55 94 67 0 0 8 9 1 80 93 62 0 230 55 134 6 110 43 32 1
ENSG00000004468.12 6 0 0 2 0 19 8 0 0 3 10 0 13 14 7 0 0 0 0 0 8 22 1 5 5 43 1 0 7 4 0 0 7 92 0 8 3 0 4 8 5 11 33 9 18 0 5 2 0 6 0 0 0 0 0 0 1 0 0 0 0 0 0 286 0 0 36 24 0 0 28 2 13 7 0 28 4 1 0 2 3 0 7 17 23 0 7 8 8 0 0 36 34 0 0 25 0 0 1 26 7 0 0 2 1 0 0 558 99 0 250 17 0 1 0 1 3 1
ENSG00000004478.7 32 5 0 0 89 18 70 0 44 8 5 0 74 81 66 0 0 0 0 25 27 17 2 35 25 72 0 1 66 12 0 0 38 0 3 2 1 14 1 53 51 17 8 50 34 0 101 68 34 33 0 0 0 0 0 0 7 3 2 1 2 0 0 119 0 0 54 46 13 1 51 23 47 3 128 112 24 0 23 2 21 0 39 44 36 0 51 48 37 1 0 54 79 1 247 95 3 12 19 72 61 0 68 28 46 0 0 84 36 0 95 100 57 1 77 74 24 0
ENSG00000004487.16 3 4 131 1 0 4 7 1 1 1 1 0 14 8 2 0 0 0 0 1 1 8 1 3 0 8 0 0 4 10 0 0 0 0 0 0 0 1 0 9 0 2 1 11 15 0 0 10 0 0 0 0 0 0 0 0 0 0 0 0 0 0 0 0 0 0 14 8 0 0 13 0 13 0 0 5 6 0 0 0 0 0 24 3 3 0 33 3 2 0 0 1 25 0 0 2 0 0 0 16 1 0 0 0 2 0 0 0 8 0 0 4 0 0 0 0 3 0
ENSG00000004534.14 247 92 105 69 0 102 175 57 135 144 892 32 57 70 150 0 0 1 3 71 48 118 3 118 17 150 3 0 29 98 33 0 2 1 27 6 15 6 6 825 139 206 59 197 446 21 59 249 106 21 0 0 0 0 0 4 5 3 0 0 20 20 0 68 17 4 257 123 152 24 34 38 226 29 34 97 146 18 0 10 27 28 307 148 538 2 128 69 234 78 0 124 219 3 0 109 16 2 6 91 79 0 0 31 71 8 0 94 252 0 0 139 267 16 2 181 105 1
ENSG00000004660.14 0 4 0 2 0 2 0 2 0 4 11 8 1 2 0 0 0 0 0 0 4 5 13 1 1 6 0 0 0 0 5 0 0 0 4 0 0 1 1 2 1 6 1 2 20 2 0 3 26 0 0 0 0 0 0 0 0 1 0 0 8 3 0 1 0 0 1 3 0 2 2 1 3 7 0 3 0 3 0 0 6 0 0 2 0 0 1 2 1 1 0 1 0 0 0 1 1 0 0 5 0 0 0 1 0 2 0 0 4 0 0 0 0 0 0 8 0 0
ENSG00000004700.15 0 0 67 0 0 22 15 1 9 20 1 0 3 18 13 0 0 0 0 2 5 18 1 2 2 16 0 0 17 1 2 0 0 4 0 0 3 0 0 11 26 20 6 18 24 1 0 2 0 3 0 0 0 0 0 0 0 0 0 0 5 4 0 4 0 0 0 22 0 10 0 2 61 4 0 24 9 2 0 0 0 0 1 22 41 0 1 18 39 9 0 18 7 0 0 23 0 0 0 12 8 0 0 1 0 0 0 9 14 0 0 17 0 0 0 34 13 0
ENSG00000004766.16 0 0 0 0 0 2 4 0 9 9 3 0 0 8 6 0 0 1 0 2 0 1 0 0 3 5 0 0 2 1 0 0 0 0 0 0 1 0 0 1 17 6 1 4 2 0 13 2 0 0 0 0 0 0 0 0 4 0 0 0 0 0 0 0 0 0 0 8 0 0 4 3 11 1 0 12 3 0 0 0 4 0 2 4 17 0 3 10 8 0 0 1 0 0 0 1 0 0 0 6 10 0 0 0 1 0 0 6 13 0 0 4 0 0 0 1 0 0
ENSG00000004776.12 0 0 0 0 0 0 0 0 0 0 0 0 0 0 0 0 0 0 0 0 0 0 0 0 0 0 0 0 0 0 0 0 0 0 0 0 0 0 0 0 0 0 0 0 0 0 1 0 0 0 0 0 0 0 0 0 0 0 0 0 0 0 0 0 0 0 0 0 0 0 0 0 0 0 0 0 0 0 0 0 0 0 0 0 0 0 0 0 0 0 0 0 0 0 0 0 0 0 0 0 0 0 0 0 0 0 0 0 0 0 0 0 0 0 0 0 0 0
ENSG00000004777.18 0 0 20 0 0 0 0 0 0 0 1 0 0 0 0 0 0 0 0 0 0 6 0 0 0 0 0 0 0 0 0 0 0 0 0 2 0 2 0 0 2 2 0 0 1 0 0 0 0 0 0 0 0 0 0 0 0 0 0 0 1 0 0 8 0 0 2 0 0 0 0 0 2 0 0 0 1 0 0 0 0 0 1 0 1 0 1 0 1 0 0 0 0 0 0 0 0 0 0 0 0 0 0 0 0 0 0 0 0 0 0 0 0 0 0 0 0 0
ENSG00000004779.9 18 15 1 0 0 15 59 0 10 18 28 1 110 34 84 0 0 0 0 24 51 59 3 57 2 55 0 0 11 36 0 57 4 204 7 1 18 91 5 44 36 49 11 65 61 2 77 40 16 33 0 0 0 0 0 0 7 0 0 1 4 6 0 180 1 0 34 99 159 11 168 41 134 1 31 53 89 3 0 0 0 0 86 66 34 0 89 20 66 0 0 51 85 0 0 41 7 0 46 33 44 0 0 0 13 0 0 20 26 0 129 41 92 0 124 19 29 1
ENSG00000004799.7 28 0 0 0 0 0 0 0 0 0 0 0 15 1 1 0 0 0 0 4 1 0 0 54 1 0 0 0 0 0 0 0 0 0 0 15 0 0 0 30 0 0 0 1 6 0 4 2 0 0 0 0 0 0 0 0 0 0 0 0 0 0 0 0 0 0 69 35 0 3 5 0 0 0 0 3 0 0 0 0 0 0 36 0 0 0 1 1 0 0 0 1 0 0 0 1 0 0 0 0 0 0 0 0 0 0 0 3 0 0 0 0 0 0 36 1 1 0
ENSG00000004809.13 2 0 0 6 0 0 0 0 0 0 0 1 0 0 0 0 0 0 0 0 3 0 0 0 0 0 0 0 0 0 1 0 0 0 0 0 7 0 1 1 3 0 0 7 6 0 0 0 0 0 0 0 0 0 0 0 0 0 0 0 0 0 0 0 0 0 0 9 0 0 16 0 0 0 0 0 0 0 0 0 0 0 8 1 0 0 0 1 0 1 0 0 0 0 0 0 0 0 0 1 0 0 0 0 0 0 0 4 0 0 39 0 0 0 0 0 0 0
ENSG00000004838.13 39 0 0 0 0 0 0 0 0 0 0 0 214 0 0 0 0 0 0 4 0 0 0 1022 0 2 0 0 0 0 0 0 0 0 0 136 0 0 0 21 1 0 0 2 0 1 0 2 1 0 0 0 0 0 0 0 0 0 0 0 0 0 0 13 0 0 1329 289 214 21 424 0 0 0 193 0 0 0 0 0 0 0 224 0 1 0 61 0 1 0 0 0 0 0 0 0 0 0 8 0 0 0 0 0 0 0 0 0 0 0 5481 1 0 0 0 0 0 0
ENSG00000004846.16 0 0 0 0 0 0 0 0 0 0 0 0 0 0 1 0 0 0 1 0 0 0 0 0 0 0 0 0 0 0 0 0 0 0 0 0 0 0 0 0 0 0 0 0 0 0 0 0 0 0 0 0 0 0 0 0 0 0 0 0 0 0 0 0 0 0 0 0 0 0 0 0 0 0 0 3 0 0 0 0 0 0 0 0 0 0 0 0 0 0 0 0 0 0 0 0 0 0 0 0 0 0 0 1 0 0 0 0 1 0 0 1 0 0 0 0 0 0
ENSG00000004848.7 0 0 0 0 0 0 0 0 0 0 0 0 0 0 0 0 0 0 0 0 0 0 0 0 0 0 0 0 0 0 0 0 0 0 0 0 0 0 0 0 0 0 0 0 0 0 0 0 0 0 0 0 0 0 0 0 0 0 0 0 0 0 0 0 0 0 0 0 0 0 0 0 0 0 0 0 0 0 0 0 0 0 0 0 0 0 0 0 0 0 0 0 0 0 0 0 0 0 0 0 0 0 0 0 0 0 0 0 0 0 0 0 0 0 0 0 0 0
ENSG00000004864.13 7 13 0 68 0 14 3 110 4 22 10 25 16 14 6 0 0 0 0 6 15 11 36 16 7 8 4 0 18 8 54 0 1 0 49 4 17 2 13 7 13 4 9 36 3 15 1 15 38 12 0 0 0 0 0 1 10 39 0 0 10 5 0 29 0 275 12 41 67 159 10 8 11 62 0 110 94 168 0 23 16 25 13 12 14 1 18 17 2 71 0 44 1 4 0 22 31 73 0 9 1 1 0 5 7 23 0 22 79 0 135 37 0 116 108 49 310 6
ENSG00000004866.20 2 2 0 0 0 1 4 0 0 9 3 0 7 7 10 0 0 0 0 5 2 5 0 4 0 5 0 0 3 1 0 0 0 0 0 4 1 0 1 11 6 3 1 1 1 0 0 5 56 7 0 0 0 0 0 0 0 0 0 0 0 0 34 55 0 0 0 8 0 0 12 2 21 0 0 6 10 0 0 0 0 0 11 1 4 0 1 2 0 0 0 1 0 0 0 0 2 0 1 0 5 0 0 1 0 0 0 0 0 0 0 1 20 0 0 0 0 0
ENSG00000004897.11 1 2 4 0 0 8 21 0 12 18 17 1 6 16 10 0 0 0 0 5 8 13 0 9 1 35 0 0 8 8 3 0 0 0 25 0 1 2 3 6 5 22 14 8 20 1 0 19 0 0 0 0 0 0 0 1 0 0 0 0 6 3 0 33 0 0 11 11 0 3 0 11 43 0 0 33 33 1 0 0 0 0 6 19 52 0 8 12 19 6 0 12 9 1 0 7 8 0 0 5 2 0 0 1 2 0 0 20 61 0 0 1 13 1 0 3 16 0
ENSG00000004939.14 0 0 0 0 0 0 0 0 0 0 0 0 1 0 0 0 0 0 0 0 0 0 0 0 0 0 0 0 0 0 0 0 0 0 0 0 0 0 0 0 0 0 0 0 0 0 0 0 0 0 0 0 0 0 0 0 0 0 0 0 0 0 0 0 0 0 0 0 0 0 0 1 0 0 0 0 0 0 0 0 0 0 0 0 0 0 0 0 0 0 0 0 0 0 0 0 0 0 0 0 0 0 0 0 0 0 0 0 0 0 0 0 0 0 0 0 0 0
ENSG00000004948.14 0 0 0 0 0 0 0 0 0 0 0 0 0 0 0 0 0 0 0 0 0 0 0 0 0 0 0 0 0 0 0 0 0 0 0 0 0 0 0 0 0 0 0 1 0 0 0 0 0 0 0 0 0 0 0 0 0 0 0 0 0 0 0 0 0 0 0 0 0 0 0 0 0 0 0 0 0 0 0 0 0 0 0 0 0 0 0 0 0 0 0 0 0 0 0 0 0 0 0 0 0 0 0 0 0 0 0 0 0 0 0 0 0 0 0 0 0 0
ENSG00000004961.14 4 59 0 0 213 19 24 0 17 9 8 1 55 40 28 0 0 0 0 29 20 17 2 10 5 14 0 0 23 12 1 0 0 0 0 4 34 6 2 22 18 39 14 31 4 0 154 20 6 43 0 0 0 0 0 0 0 2 0 0 8 5 0 66 0 0 32 43 0 26 55 19 62 16 32 95 9 6 0 1 0 0 21 28 33 0 30 28 43 5 0 34 21 0 0 22 1 0 10 23 29 0 71 1 0 0 0 13 45 0 78 21 63 6 87 53 7 0
ENSG00000004975.11 10 0 0 0 15 1 7 2 5 7 21 0 2 9 10 0 1 0 0 13 4 24 1 0 4 14 0 0 4 8 0 0 4 19 4 3 1 8 3 15 6 13 2 4 14 10 12 17 2 0 0 0 0 0 0 0 2 0 0 1 1 1 0 16 0 26 43 7 8 7 9 4 62 1 0 23 9 5 0 1 11 4 3 3 4 0 5 4 7 2 3 5 2 0 0 13 8 1 7 8 9 0 0 1 0 0 0 12 9 0 0 9 17 3 0 0 3 0
ENSG00000005001.9 28 4 2 0 2 0 0 0 28 0 0 2 22 0 0 0 1 0 0 26 0 0 0 4 0 0 0 28 20 16 0 0 0 0 0 2 0 16 0 6 0 0 0 0 0 0 78 21 0 0 0 0 0 0 0 0 0 0 0 0 0 0 6 0 0 0 1 2 0 0 34 0 0 0 231 8 2 0 76 0 0 0 0 0 0 0 0 0 0 0 3 0 0 0 0 0 0 0 0 0 0 0 0 0 0 0 3 0 0 0 5 0 0 0 7 0 0 0
ENSG00000005007.12 10 3 8 0 0 4 7 3 3 3 10 7 18 8 14 0 0 0 0 14 1 8 16 2 0 15 0 0 0 8 0 0 26 39 7 1 0 6 0 10 6 12 2 6 9 3 71 9 15 0 0 0 0 0 0 0 4 0 0 0 9 7 0 20 0 5 154 7 18 5 18 1 19 11 72 22 20 4 0 1 0 0 15 2 6 2 8 4 8 4 2 2 41 1 171 9 3 0 8 9 2 0 0 2 0 1 0 2 6 0 15 3 9 1 1 7 1 0
ENSG00000005020.12 0 41 16 37 0 86 1 141 13 84 9 196 7 95 14 0 6 1 0 8 32 7 57 7 12 22 6 0 52 8 205 0 5 0 26 0 29 6 59 13 69 7 69 114 24 167 38 28 73 61 0 0 0 0 42 0 2 38 0 1 145 89 0 60 0 486 15 46 88 76 3 24 13 162 0 107 42 157 10 14 12 24 24 97 24 33 1 56 9 76 0 96 0 15 0 43 111 73 4 107 3 7 0 19 40 32 0 62 71 0 0 80 11 92 0 74 216 0
ENSG00000005022.5 126 263 130 55 425 141 358 6 87 180 121 3 354 243 364 0 0 0 10 297 380 247 11 119 195 383 0 2 141 191 5 0 127 411 29 58 154 294 28 295 283 216 86 390 273 5 289 175 47 193 0 0 0 0 0 3 29 9 0 7 51 19 0 446 0 0 513 535 286 99 432 318 499 52 400 626 332 19 0 37 2 13 140 271 316 0 476 190 336 25 0 693 431 0 834 213 27 24 159 464 174 0 126 143 116 10 0 169 175 0 0 289 553 2 566 316 85 5
ENSG00000005059.15 0 22 4 0 0 9 189 0 1 4 18 0 21 49 127 0 0 0 0 0 19 45 1 11 9 169 0 0 24 24 0 0 0 6 0 0 10 14 6 2 16 75 14 50 215 0 0 2 0 49 0 0 0 0 0 0 6 0 0 1 6 0 0 40 0 0 0 32 14 1 13 22 211 3 0 49 94 0 0 6 14 0 5 56 133 0 11 26 69 0 0 69 226 0 0 20 3 0 6 71 90 0 0 14 21 2 0 157 152 0 0 42 90 0 8 97 30 3
ENSG00000005073.5 0 0 0 0 0 0 0 0 0 0 0 0 0 0 0 0 0 0 0 1 0 0 0 0 0 0 0 0 1 0 0 0 0 0 0 0 0 0 0 0 0 0 0 0 0 0 17 2 0 0 0 0 0 0 0 0 0 0 0 0 0 0 0 0 0 0 0 1 0 0 0 0 0 0 0 0 0 0 0 0 0 0 0 0 0 0 0 0 0 0 0 0 0 0 0 0 0 0 0 0 0 0 0 0 0 0 0 0 0 0 0 0 0 0 0 0 0 0
ENSG00000005075.15 6 5 41 0 119 6 52 8 21 15 22 20 36 14 17 0 1 0 0 27 31 62 23 10 1 29 0 1 13 14 3 0 12 45 31 11 17 32 13 32 12 26 23 23 48 6 97 17 2 39 0 0 0 10 0 0 1 12 0 0 25 7 0 30 441 0 55 51 181 16 73 39 106 21 152 65 25 14 201 9 1 0 53 30 55 0 58 18 29 20 0 28 22 1 0 18 13 1 9 22 25 0 23 2 15 0 0 8 14 0 131 11 43 25 0 9 2 0
ENSG00000005100.12 2 0 0 0 0 1 1 0 3 2 0 0 1 3 12 0 0 0 0 1 5 2 0 1 0 2 0 0 0 0 0 0 0 0 0 0 1 0 0 3 0 1 1 1 0 0 0 2 0 33 0 0 0 0 0 0 0 1 0 0 0 0 0 0 0 0 4 5 0 0 1 1 24 0 0 0 6 0 1 0 0 0 6 0 6 0 14 0 4 0 0 1 0 0 0 1 0 0 0 3 0 0 0 0 0 0 0 1 1 0 1 1 0 0 0 1 0 0
ENSG00000005102.12 0 0 0 0 0 0 6 0 0 0 18 0 0 0 2 0 0 0 0 0 0 7 0 0 0 1 0 0 0 1 0 0 0 0 0 0 0 3 0 0 0 0 0 0 5 0 0 0 0 0 0 0 0 0 0 0 0 0 0 0 0 0 0 0 0 0 0 0 0 0 0 0 6 0 0 0 0 0 0 0 0 0 0 0 2 0 0 0 0 0 0 0 0 0 0 0 0 0 0 0 6 0 0 0 5 0 0 0 2 0 0 0 27 0 0 0 3 0
ENSG00000005108.15 0 0 0 0 0 0 0 0 7 0 0 0 0 0 0 0 0 0 0 0 0 0 0 0 0 0 0 0 0 0 0 0 0 0 0 0 0 0 0 1 0 0 0 0 0 1 0 1 0 0 0 0 0 0 0 0 0 0 0 0 0 0 0 0 0 0 23 2 38 0 4 0 0 0 0 0 0 1 0 0 0 0 1 0 0 0 35 0 0 0 6 0 0 0 0 0 0 0 1 0 0 0 0 0 0 0 0 1 0 0 0 0 0 0 0 1 1 0
ENSG00000005156.11 17 7 6 0 0 2 1 2 2 7 28 4 8 10 8 0 0 0 0 4 6 33 5 3 0 20 0 0 1 10 3 0 0 0 3 11 2 4 2 11 5 12 4 19 40 0 24 5 1 3 0 0 0 0 0 0 0 2 0 0 1 0 0 0 0 0 50 14 0 3 2 2 26 0 3 5 7 1 0 0 0 0 9 5 20 0 15 4 6 4 0 30 3 1 0 8 2 5 1 4 21 0 0 1 1 0 0 2 4 0 0 6 34 0 0 0 3 0
ENSG00000005175.9 6 0 2 1 0 0 6 12 7 0 8 5 1 3 7 0 0 0 0 0 2 4 3 1 1 9 1 0 0 5 3 0 0 0 0 0 0 0 3 2 2 4 1 8 6 12 0 17 1 17 0 0 0 0 0 0 0 0 0 0 7 5 0 13 0 0 14 4 0 1 3 3 40 4 0 4 7 1 0 0 13 0 17 8 26 1 1 1 15 3 0 1 6 1 0 1 1 0 2 5 0 0 0 0 3 0 0 3 12 0 8 0 0 1 6 7 10 0
ENSG00000005187.11 0 0 0 0 0 0 1 0 0 0 4 1 1 0 0 0 0 2 0 0 0 0 0 0 0 0 0 0 0 0 0 0 0 0 0 0 0 0 0 1 0 0 0 3 0 0 0 0 0 0 0 0 0 0 0 0 0 0 0 0 0 0 0 0 0 0 26 1 0 0 0 0 1 0 0 0 0 0 0 0 0 0 4 1 1 0 4 0 0 0 0 2 5 0 0 0 0 0 0 3 0 0 0 1 0 0 0 0 0 0 0 0 0 0 0 0 0 0
ENSG00000005189.19 0 2 39 4 0 0 0 5 0 1 6 7 4 0 0 0 0 0 0 2 2 0 0 0 0 0 0 0 1 0 3 0 0 0 0 0 0 0 1 4 0 1 10 3 2 0 0 1 53 2 0 0 0 0 0 0 3 2 0 0 1 0 0 0 0 0 0 8 0 3 0 0 1 6 0 3 0 2 0 0 1 0 0 2 0 0 0 1 0 0 0 0 1 0 0 0 1 1 1 0 0 0 0 0 0 0 0 0 4 0 0 1 0 0 0 4 0 0
ENSG00000005194.14 0 1 0 0 0 4 58 0 18 15 21 1 39 19 59 0 0 0 0 47 36 79 2 8 3 32 0 0 18 48 1 0 37 0 0 6 4 13 4 38 25 36 11 39 121 0 44 33 21 39 0 0 0 0 0 0 2 0 0 0 0 1 0 118 0 0 107 77 24 4 82 19 67 2 1 43 23 1 0 1 0 0 16 11 21 0 119 12 19 3 0 18 84 0 0 32 1 16 20 28 10 0 0 3 2 0 0 16 23 0 0 32 71 0 3 27 5 0
ENSG00000005206.16 23 0 4 0 0 2 17 0 16 3 10 1 37 5 2 0 0 1 0 12 18 23 0 53 7 14 0 0 5 4 1 0 3 11 0 28 13 2 0 57 19 20 3 15 26 3 13 28 0 0 0 0 0 0 0 0 0 0 0 0 0 0 0 21 0 0 26 37 0 3 39 8 16 2 122 19 13 1 0 0 9 0 42 8 25 0 33 4 13 0 172 14 14 0 0 7 3 1 31 9 7 0 0 1 1 0 161 2 2 0 154 3 7 1 0 8 1 0
ENSG00000005238.19 22 37 9 8 0 16 0 2 8 22 3 15 29 13 10 0 0 0 0 12 36 15 18 14 12 2 0 0 29 12 32 0 206 26 66 2 11 2 3 36 29 19 11 37 33 13 0 15 33 21 0 0 0 0 0 0 2 22 0 0 23 15 0 80 0 0 2 20 0 40 9 14 43 37 3 94 25 7 0 3 0 0 8 17 14 0 16 20 3 42 0 58 26 1 0 17 9 2 0 35 6 0 0 8 8 2 1 6 11 0 0 80 51 10 102 155 39 0
ENSG00000005243.9 0 4 0 0 0 0 0 0 1 0 0 0 0 0 0 0 0 0 0 0 0 0 0 0 0 0 0 0 0 0 0 0 0 0 0 0 0 0 0 5 0 0 0 0 0 0 0 0 0 0 0 0 0 0 0 0 0 0 0 0 0 0 0 0 0 0 0 0 0 0 0 0 0 0 0 0 0 0 0 0 0 0 0 0 0 0 0 0 0 0 0 1 0 0 0 0 0 0 0 0 0 0 0 0 0 0 0 0 0 0 0 0 0 0 0 0 0 0
ENSG00000005249.12 0 0 0 0 0 0 0 0 0 0 0 0 0 0 0 0 0 0 0 0 1 0 0 0 1 0 0 0 0 0 0 0 0 0 0 0 0 0 0 0 0 0 0 0 0 0 0 3 0 21 0 0 0 0 0 0 0 0 0 0 0 0 0 16 0 0 0 0 0 0 1 0 0 0 0 1 4 0 0 0 0 0 0 0 0 0 0 0 0 0 0 0 0 0 0 0 0 0 0 0 0 0 0 0 0 0 0 0 0 0 0 0 0 0 0 0 0 0
ENSG00000005302.18 0 0 12 2 0 2 62 2 16 8 42 49 16 16 90 0 0 0 0 12 22 43 13 2 0 152 1 0 7 21 11 0 0 0 21 6 12 18 6 8 27 34 25 16 41 29 6 12 19 1 0 0 0 0 0 0 4 3 85 0 24 7 0 51 5231 35 11 31 23 26 20 1 140 27 0 20 77 14 0 0 17 24 8 23 59 1 4 7 50 4 0 13 99 4 0 1 14 1 0 17 27 1 0 4 23 1 0 23 147 0 0 13 39 11 0 11 13 1
ENSG00000005339.14 27 44 59 135 9 31 15 48 21 9 67 65 44 32 29 0 0 0 0 9 10 49 47 4 10 63 1 0 25 16 41 0 17 0 45 8 19 1 27 49 35 62 31 32 133 44 100 66 61 23 0 0 0 0 0 1 5 16 1 0 46 44 0 30 1 42 21 27 1 70 21 2 57 72 120 78 146 57 0 1 0 1 18 23 47 1 9 17 55 38 28 42 13 1 0 22 39 46 0 40 31 1 8 4 22 2 1 34 112 0 0 48 216 42 10 61 43 1
ENSG00000005379.16 1 8 0 4 0 1 5 0 0 1 0 0 3 0 0 0 0 0 0 0 2 45 6 5 2 16 0 0 1 4 3 0 0 0 0 0 0 0 3 5 4 7 1 2 1 1 0 1 6 34 0 0 0 0 0 0 5 2 0 0 1 2 0 25 0 0 40 7 0 6 0 0 9 1 0 8 4 4 0 0 0 0 11 2 18 1 12 3 8 0 0 5 1 0 0 0 0 0 0 5 4 0 0 0 0 0 0 2 20 0 0 0 5 2 0 0 1 1
ENSG00000005381.7 0 0 0 0 0 0 0 0 0 1 0 0 0 1 0 0 0 0 0 0 0 0 0 0 0 0 0 0 0 0 0 0 0 0 0 0 0 0 0 0 1 0 0 0 0 4 0 0 0 0 0 0 0 0 0 0 0 1 0 0 1 0 0 0 0 0 0 0 0 0 0 0 0 0 0 3 0 0 0 0 0 0 0 0 0 0 0 0 0 0 0 0 0 1 0 0 0 0 0 2 0 0 0 0 0 0 0 3 0 0 0 0 0 0 0 0 0 0
ENSG00000005421.8 0 0 0 0 0 0 0 0 0 0 0 0 0 0 0 0 0 0 0 1 0 0 0 0 0 0 0 0 0 0 0 0 0 0 0 0 0 0 0 0 0 0 0 0 0 0 0 0 0 0 0 0 0 0 0 0 0 0 0 0 0 0 0 0 0 0 0 0 0 0 0 0 0 0 0 0 0 0 0 0 0 0 0 0 0 0 7 0 0 0 0 0 0 0 0 0 0 0 0 0 0 0 0 0 0 0 0 0 0 0 0 0 0 0 0 0 0 0
ENSG00000005436.13 0 0 0 0 0 0 5 0 1 2 4 0 1 9 1 0 0 0 0 5 0 3 0 5 0 18 0 0 1 2 0 0 0 0 0 0 0 0 1 0 2 5 2 1 16 0 0 0 0 2 0 0 0 0 0 0 0 0 0 0 0 0 0 0 0 0 5 6 0 0 3 2 36 0 0 2 14 0 0 0 0 0 10 1 13 0 5 2 7 0 0 2 1 0 0 0 0 0 0 0 9 0 0 0 2 0 0 0 1 0 34 1 0 0 0 2 0 0
ENSG00000005448.16 120 0 8 0 0 5 23 0 0 6 26 0 106 23 23 0 13 0 0 16 11 77 1 277 1 34 0 0 15 19 0 0 11 116 0 29 2 55 0 39 5 35 1 23 96 1 0 25 0 3 0 0 0 0 0 0 1 0 0 0 0 0 0 88 0 0 612 340 142 44 331 3 85 0 237 26 33 0 0 0 1 0 157 5 19 0 74 11 44 0 0 6 38 0 0 13 0 0 14 17 43 0 0 2 16 0 0 5 7 0 1714 7 45 0 0 10 1 0
ENSG00000005469.11 2 0 0 0 0 0 10 0 11 0 0 0 5 1 0 0 0 0 0 19 0 3 0 1 1 1 0 0 1 0 0 0 0 0 0 0 0 0 0 2 0 2 1 3 18 0 8 10 0 1 0 0 0 0 0 0 0 0 0 0 0 0 0 0 0 0 0 3 0 1 1 1 3 0 0 0 1 0 0 0 0 0 11 3 5 0 2 2 0 0 0 0 0 0 0 0 0 0 0 1 2 0 0 0 0 0 0 2 4 0 0 1 0 0 0 0 0 0
ENSG00000005471.17 0 0 0 0 0 0 0 0 0 0 0 0 0 0 0 0 0 0 0 0 0 0 0 0 0 1 0 0 4 0 0 0 0 0 0 0 2 0 0 0 0 0 0 5 9 0 0 3 0 0 0 0 0 0 0 0 0 0 0 0 0 0 0 0 0 0 0 0 0 0 1 0 0 0 0 1 0 0 0 1 0 0 0 0 0 0 0 1 0 0 0 0 0 0 0 0 0 0 0 4 0 0 0 0 0 0 0 0 4 0 0 0 0 0 0 0 0 0
ENSG00000005483.20 73 152 383 286 0 134 106 260 85 108 158 124 18 61 138 1 2 1 2 47 13 113 106 10 33 235 18 0 70 222 271 0 11 26 28 19 21 17 70 119 98 328 129 67 143 137 125 225 325 216 0 0 0 0 0 4 14 76 0 0 155 98 0 277 8259 91 25 39 16 112 22 62 467 229 109 175 333 260 0 12 59 69 48 94 491 6 15 34 188 78 12 40 99 12 10 139 143 177 0 102 56 2 15 21 35 61 1 73 352 0 7 48 40 155 29 69 256 2
ENSG00000005486.16 51 42 221 0 296 74 290 6 40 73 75 48 264 51 178 0 0 0 0 96 79 110 28 383 95 407 0 1 42 162 52 0 231 388 123 42 31 158 34 142 53 137 21 88 319 33 148 68 140 57 0 0 0 0 0 15 13 15 0 0 50 8 0 95 0 0 242 233 467 77 352 40 420 83 54 159 243 24 0 6 75 0 112 59 100 1 389 71 175 4 0 298 181 0 0 42 19 21 113 94 85 1 301 46 33 9 4 36 103 0 829 72 372 42 464 61 39 1
ENSG00000005513.9 0 0 0 0 0 0 0 0 0 0 0 0 0 0 0 0 0 0 0 0 0 0 0 0 0 0 0 0 0 3 0 0 0 0 0 0 0 0 0 0 0 0 0 0 0 0 0 0 0 0 0 0 0 0 0 0 0 0 0 0 0 0 0 0 0 0 0 4 0 0 0 0 1 0 0 0 0 0 0 0 0 0 0 0 1 0 0 0 0 0 0 0 0 0 0 0 0 0 0 1 0 0 0 0 0 0 0 0 0 0 0 0 0 0 0 0 0 0
ENSG00000005700.14 0 0 0 0 0 3 1 0 2 1 2 0 2 7 0 0 0 0 0 6 3 2 0 1 0 0 0 0 4 6 0 0 0 0 0 0 2 0 4 2 1 1 1 8 10 0 0 14 0 0 0 0 0 0 0 0 0 0 0 0 0 0 72 0 0 0 0 7 4 0 5 3 5 0 0 7 0 0 0 0 0 0 4 9 12 0 6 2 4 0 38 2 0 0 0 6 0 0 0 3 0 0 0 1 0 0 0 1 1 0 0 4 0 0 0 1 4 0
ENSG00000005801.17 1 2 6 0 0 1 18 0 33 9 7 1 3 4 8 0 0 0 0 8 6 15 0 1 1 10 0 0 1 15 0 0 0 128 0 0 0 0 1 22 7 26 6 2 30 1 58 13 29 90 0 0 1 0 0 0 0 0 0 0 1 0 0 10 0 0 0 12 0 0 0 5 29 1 76 21 14 1 0 2 20 0 14 3 31 0 7 1 34 0 0 1 26 0 0 2 1 0 0 13 5 0 0 2 3 0 0 1 7 0 0 7 20 0 0 17 0 0
ENSG00000005810.17 1 21 146 1 0 15 26 11 8 4 84 7 4 14 10 0 0 0 1 10 2 68 3 0 1 26 0 1 3 17 3 0 0 0 0 2 3 5 4 15 24 33 16 33 116 15 7 16 38 4 0 0 0 0 0 0 5 2 0 0 17 3 0 6 0 0 5 11 4 1 4 2 102 14 0 29 61 16 0 3 0 3 15 11 119 0 2 5 35 4 0 9 60 0 0 12 2 28 2 16 3 0 0 3 13 1 0 20 147 0 0 10 8 7 0 15 3 0
ENSG00000005812.10 7 57 3 0 0 4 7 1 1 3 10 0 3 9 3 0 0 0 0 2 0 2 0 2 0 24 0 0 4 7 0 0 0 1 0 2 1 1 1 1 7 24 0 3 12 1 11 1 5 1 0 0 0 0 0 0 1 0 0 0 0 0 0 14 0 2 14 2 3 0 1 1 48 2 0 15 8 0 0 0 0 0 15 2 16 1 0 2 21 0 0 0 16 0 0 6 1 0 0 4 5 0 0 0 1 0 0 2 3 0 0 3 0 1 18 7 0 0
ENSG00000005844.17 1 21 19 9 0 1 111 5 0 10 20 29 2 5 89 0 0 1 1 0 19 198 15 0 7 68 1 0 1 18 14 0 3 0 21 8 1 36 5 1 21 113 9 22 342 16 4 2 4 29 0 0 0 0 0 0 20 0 57 0 73 31 0 28 0 0 19 30 2 15 3 1 114 19 0 22 64 10 0 0 4 0 1 13 153 1 0 5 88 4 0 33 120 0 3 2 17 2 0 14 79 0 0 3 8 0 0 5 38 0 0 3 97 7 0 0 15 0
ENSG00000005882.11 5 0 0 0 0 0 5 0 1 0 1 0 8 0 3 0 0 0 0 4 5 10 0 2 0 8 1 0 0 1 0 0 0 0 8 0 0 8 1 11 10 5 0 6 49 1 53 17 0 0 0 0 0 0 50 0 0 0 0 0 1 0 0 27 0 0 7 4 75 0 6 1 11 0 0 2 13 0 0 0 0 0 5 1 6 0 31 0 16 0 0 0 17 0 0 0 1 0 4 1 7 0 0 1 0 0 0 0 0 0 0 4 26 0 0 0 0 0
ENSG00000005884.17 3 0 0 0 192 0 2 0 5 0 0 0 23 0 1 0 0 0 0 2 0 0 0 9 0 0 0 0 0 0 0 0 0 0 0 0 0 5 0 14 0 1 0 0 20 0 0 4 0 0 0 0 2 0 0 0 0 0 0 0 0 0 0 0 0 0 31 16 0 0 30 0 0 1 0 1 1 0 0 0 0 0 10 0 0 0 23 0 0 0 1 0 0 0 0 0 0 0 4 0 0 0 42 0 0 0 0 0 0 0 122 0 0 0 0 0 0 0
ENSG00000005889.15 34 513 97 46 0 86 54 16 42 36 95 12 21 215 46 0 0 0 0 16 16 30 14 12 71 110 4 0 46 24 21 0 0 7 7 7 44 12 31 54 78 84 22 34 105 18 21 50 0 75 0 0 0 0 0 0 2 11 1 0 29 8 0 31 0 72 26 47 0 37 21 24 131 53 0 208 81 19 0 25 9 11 21 33 91 3 0 527 70 25 3 29 24 6 0 79 19 29 0 49 48 0 5 2 15 6 0 99 137 0 0 106 27 29 0 95 57 0
ENSG00000005893.15 66 142 53 62 300 243 84 259 359 400 104 578 157 409 159 0 0 7 0 145 151 95 230 58 224 94 10 1 328 56 598 0 46 130 117 77 118 43 187 180 280 73 301 403 246 510 195 251 463 251 0 0 0 0 624 3 34 315 162 2 616 450 3279 755 0 1459 174 449 252 611 215 213 246 896 0 1252 324 488 0 30 97 129 129 302 91 34 155 490 76 445 0 542 128 39 135 295 397 240 50 505 49 1 0 127 136 84 0 445 472 0 0 408 141 601 1039 366 424 23
ENSG00000005961.18 0 0 0 0 0 0 0 0 0 1 0 0 0 0 0 0 0 0 0 0 0 1 0 0 0 0 0 0 0 0 0 0 0 0 0 1 0 0 0 0 0 0 0 1 2 0 0 2 0 3 0 0 0 0 0 0 0 0 0 0 0 0 0 0 0 0 0 0 0 0 0 0 1 0 0 0 0 0 0 0 0 0 0 0 0 0 0 1 0 0 0 0 0 0 0 0 0 0 0 0 0 0 0 0 0 0 0 0 2 0 0 1 0 0 0 0 0 0
ENSG00000005981.12 0 0 0 0 0 0 0 0 0 0 0 0 0 0 0 0 0 0 0 0 0 0 0 0 0 0 0 0 0 0 0 0 0 0 0 0 0 0 0 0 0 0 0 0 0 0 0 0 0 0 0 0 0 0 0 0 0 0 0 0 0 0 0 0 0 0 0 0 0 0 0 0 0 0 0 0 0 0 0 0 0 0 0 0 0 0 0 0 0 0 0 0 0 0 0 0 0 0 0 0 0 0 0 0 0 0 0 0 0 0 0 0 0 0 0 0 0 0
ENSG00000006007.11 14 26 4 0 0 4 38 0 84 14 11 9 69 6 34 0 0 0 0 44 38 12 0 25 1 59 0 1 9 53 7 0 0 0 0 22 5 12 2 29 5 48 5 56 84 3 68 56 0 30 0 0 0 0 0 1 3 0 0 1 19 23 4035 77 0 0 34 40 19 1 36 2 109 4 40 29 36 1 0 0 20 0 24 10 25 0 33 8 33 0 0 15 82 0 0 17 1 0 7 33 18 0 0 2 3 0 0 14 23 0 0 23 46 2 333 1 17 0
ENSG00000006015.17 1 1 211 1 129 2 117 1 13 5 60 2 53 44 43 0 0 0 0 11 24 117 9 12 4 54 0 0 12 16 4 0 31 109 0 12 14 101 6 18 24 65 1 70 125 3 45 54 56 50 0 0 0 0 0 1 13 1 22 1 10 10 0 88 0 0 10 44 21 0 35 29 137 1 12 35 82 0 0 2 0 0 32 18 60 0 30 24 66 3 81 52 113 0 122 15 1 2 3 39 84 0 75 6 20 0 0 21 30 0 41 40 67 0 11 3 18 0
ENSG00000006016.10 1 0 0 0 0 0 0 0 0 0 0 0 1 0 0 0 0 0 0 0 0 0 0 0 1 0 0 0 0 0 0 0 0 0 0 0 0 0 0 0 0 0 0 0 0 0 0 0 0 0 0 0 0 0 0 0 0 0 0 0 0 0 0 0 0 0 8 1 0 0 6 1 0 0 0 0 0 0 0 0 0 0 0 0 0 0 0 0 0 0 0 0 0 0 0 0 0 0 0 0 0 0 0 0 0 0 0 0 0 0 0 0 1 0 0 0 0 0
ENSG00000006025.11 2 1 2 0 0 0 6 0 0 1 3 0 8 1 9 0 0 0 0 10 0 29 0 2 7 18 0 0 0 3 0 0 0 7 0 0 0 1 0 9 0 1 0 2 17 0 8 19 5 0 0 0 0 0 0 0 1 0 0 0 0 0 0 0 0 0 26 5 0 0 12 0 48 0 0 1 9 0 0 0 0 0 1 0 6 0 0 1 6 0 102 1 20 0 0 0 0 0 0 1 2 0 0 0 0 0 0 0 8 0 0 0 24 0 0 1 0 0
ENSG00000006042.11 35 24 0 0 0 0 0 0 7 0 0 0 137 0 2 0 0 0 0 26 0 0 0 115 0 1 0 0 0 0 0 0 0 0 0 6 0 0 0 126 0 0 0 3 32 0 47 1 0 0 0 0 0 0 0 3 0 0 0 0 0 0 0 0 0 0 51 30 87 2 113 0 0 0 0 0 0 0 0 0 0 0 78 0 0 0 126 0 0 0 0 0 0 0 0 0 0 0 77 0 0 0 0 0 0 0 0 1 0 0 0 0 0 0 0 0 0 0
ENSG00000006047.12 0 0 0 0 0 0 0 0 0 0 0 0 0 0 0 0 0 0 0 0 0 0 0 0 0 0 0 0 0 0 0 0 0 0 0 0 0 0 0 0 0 0 0 0 0 0 0 0 0 0 0 0 0 0 0 0 0 0 0 0 0 0 0 0 0 0 0 0 0 0 0 0 0 0 0 0 0 0 0 0 0 0 0 0 0 0 0 0 0 0 0 0 0 0 0 0 0 0 0 0 0 0 0 0 0 0 0 0 0 0 0 0 0 0 0 0 0 0
ENSG00000006059.3 0 0 0 0 0 0 0 0 0 0 0 0 0 0 0 0 0 0 0 0 0 0 0 0 0 0 0 0 0 0 0 0 0 0 0 0 0 0 0 0 0 0 0 0 0 0 0 0 0 0 0 0 0 0 0 0 0 0 0 0 0 0 0 0 0 0 0 0 0 0 0 0 0 0 0 0 0 0 0 0 0 0 0 0 0 0 0 0 0 0 0 0 0 0 0 0 0 0 0 0 0 0 0 0 0 0 0 0 0 0 0 0 0 0 0 0 0 0
ENSG00000006062.15 1 5 1 1 0 0 7 3 3 3 26 0 3 5 3 0 0 0 0 0 5 18 1 0 1 12 0 0 5 3 1 0 4 0 0 0 3 8 2 3 4 17 0 22 7 1 0 8 0 0 0 0 0 0 0 0 1 2 0 0 3 0 0 66 0 0 5 15 1 2 0 0 68 3 0 7 3 1 0 0 0 0 1 2 22 0 8 10 5 0 0 13 2 0 0 1 2 0 4 29 3 0 0 6 1 1 0 0 7 0 0 2 11 0 9 0 2 0
ENSG00000006071.13 0 0 0 0 0 0 0 0 0 0 0 0 0 0 0 0 0 0 0 0 0 0 0 1 0 0 0 0 0 0 0 0 0 0 0 0 0 1 0 0 0 0 0 0 0 0 0 0 0 0 0 0 3 0 0 0 0 0 0 0 0 0 0 0 0 0 0 0 0 0 0 0 0 0 0 0 0 0 0 0 0 0 0 0 0 0 0 0 0 0 0 0 0 0 0 0 0 0 0 0 0 0 0 0 0 0 0 0 0 0 0 0 0 0 0 0 0 0
ENSG00000006116.3 0 0 0 0 0 0 0 0 0 0 0 0 0 0 0 0 0 0 0 0 0 0 0 0 0 0 0 0 0 0 0 0 0 0 0 0 0 0 0 0 0 0 0 0 0 0 0 0 0 0 0 0 0 0 0 0 0 0 0 0 0 0 0 0 0 0 0 0 0 0 0 0 0 0 0 0 0 0 0 0 0 0 0 0 0 0 0 0 0 0 0 0 0 0 0 0 0 0 0 0 0 0 0 0 0 0 0 0 0 0 0 0 0 0 0 0 0 0
ENSG00000006118.14 0 0 0 1 0 1 0 0 1 1 0 0 3 1 0 0 0 0 0 1 0 0 1 3 0 1 0 0 1 5 0 0 0 0 0 3 0 0 1 7 0 0 0 1 1 0 2 0 0 0 0 0 0 0 0 0 0 0 0 0 0 0 0 0 0 0 29 0 0 0 10 0 0 2 0 3 0 3 0 4 0 0 5 0 0 0 9 0 0 0 0 0 0 0 0 2 2 0 0 0 0 0 0 0 0 1 0 0 6 0 0 1 0 1 0 0 1 0
ENSG00000006125.17 15 3 151 20 0 16 44 9 16 26 16 20 17 24 29 0 0 0 0 10 1 50 13 19 5 50 1 0 16 45 35 0 0 1 1 1 4 13 12 7 26 31 12 19 55 23 19 2 14 2 0 0 0 0 0 4 4 4 0 1 19 30 0 9 0 4 175 23 14 46 33 3 110 38 1 83 59 39 0 6 0 14 15 19 40 1 9 21 30 20 0 32 10 0 31 33 33 51 13 46 26 0 0 23 6 1 0 37 102 0 0 11 2 20 0 20 31 2
ENSG00000006128.11 0 0 0 0 0 0 0 0 0 0 0 0 1 0 0 0 0 0 0 0 0 0 0 1 0 0 0 0 0 0 0 0 0 0 0 0 0 0 0 2 0 0 0 0 0 0 0 0 0 0 0 0 0 0 0 0 0 0 0 0 0 0 0 0 0 0 0 0 0 0 0 0 0 0 0 0 0 0 0 0 0 0 0 0 0 0 0 0 0 0 0 0 0 0 0 0 0 0 0 0 0 0 0 0 0 0 0 1 0 0 0 0 0 0 0 0 0 0
ENSG00000006194.9 4 1 162 0 0 0 10 1 0 7 1 0 10 2 3 0 0 0 0 0 1 5 1 0 0 23 1 0 1 5 1 0 6 0 0 0 2 5 7 10 8 3 1 9 40 2 0 1 0 0 0 0 0 0 0 0 0 2 0 0 0 1 0 7 0 0 7 3 0 0 25 0 28 4 0 11 7 5 0 0 0 0 8 0 1 0 5 1 24 1 0 0 10 0 0 1 10 0 3 6 5 0 0 0 2 2 0 4 5 0 0 1 14 8 0 6 0 0
ENSG00000006210.6 9 0 0 0 0 0 0 0 1 0 0 0 91 0 0 0 0 0 0 34 0 0 0 8 0 0 0 0 0 0 0 0 0 0 0 4 0 0 0 18 0 0 0 0 9 0 51 19 0 0 0 0 0 0 0 0 0 0 0 0 0 0 0 14 0 0 2 9 0 4 27 0 0 0 0 6 0 0 0 0 0 0 15 0 0 0 54 0 0 0 1 0 0 0 0 1 0 0 18 0 0 0 0 0 0 0 0 0 0 0 131 0 0 0 17 1 0 0
ENSG00000006282.20 4 0 0 0 0 0 1 0 3 1 0 0 60 2 0 0 0 0 0 10 4 17 0 21 17 6 0 0 5 4 0 0 31 0 0 9 1 3 1 38 4 5 0 13 14 0 27 8 0 0 0 0 0 0 0 0 0 0 0 0 0 0 0 19 0 0 6 21 1 0 70 4 20 0 39 17 24 1 0 0 0 0 15 5 14 0 46 1 9 0 0 16 5 0 0 5 0 0 5 3 0 0 0 1 0 0 0 3 0 0 147 15 22 0 0 13 1 0
ENSG00000006283.17 0 0 0 17 0 2 0 0 5 1 0 0 0 1 1 0 0 1 0 0 0 0 0 0 0 0 0 0 5 0 0 0 19 0 0 0 1 0 0 0 1 0 0 0 0 0 0 0 0 0 0 0 0 0 0 0 0 0 0 0 0 0 0 6 0 0 10 0 0 1 0 0 0 0 0 3 0 0 0 0 0 0 0 1 0 0 0 0 0 0 0 5 0 0 0 4 0 1 0 6 0 0 0 2 0 0 0 4 0 0 0 19 0 0 72 49 1 0
ENSG00000006327.13 91 0 180 0 1383 15 8 1 170 16 0 11 1037 65 27 0 0 0 0 124 13 1 4 1027 17 12 0 3 45 10 5 409 41 209 20 145 22 42 7 344 42 22 10 17 27 2 333 162 65 43 0 0 0 0 0 1 6 23 0 0 6 8 2083 172 0 10 317 298 217 40 842 53 70 13 245 196 63 7 0 2 0 10 135 18 9 0 844 14 24 3 1276 60 14 0 0 43 3 21 562 27 0 0 979 9 12 0 832 28 12 0 697 29 19 4 2444 96 29 0
ENSG00000006377.10 67 11 0 0 0 0 0 0 46 0 0 0 52 0 0 0 0 0 0 4 0 0 0 68 0 0 0 0 0 0 0 0 0 0 0 0 0 0 0 17 0 0 0 0 17 2 0 0 0 0 0 0 0 0 0 0 0 0 0 0 0 0 0 0 0 0 17 30 10 1 1 0 0 0 0 0 0 0 0 0 0 0 41 0 0 0 70 0 0 0 0 0 0 0 0 0 0 0 39 0 0 0 0 0 0 0 0 0 0 0 0 0 0 0 0 0 0 0
ENSG00000006432.15 1 3 0 2 0 0 0 0 11 0 0 0 11 0 4 0 0 1 0 4 0 1 0 1 0 3 0 4 10 7 2 1 0 0 0 0 0 1 0 6 2 6 0 2 5 0 13 17 0 0 0 0 0 0 0 0 0 0 4 0 0 1 0 0 0 0 11 3 19 0 17 0 3 0 0 2 2 0 0 0 0 0 2 0 2 0 1 0 8 0 0 0 0 0 0 0 0 0 0 0 0 0 0 0 1 0 0 0 1 0 0 0 0 0 0 0 1 0
ENSG00000006451.7 7 80 39 0 99 82 87 0 175 142 14 5 87 246 119 0 0 4 0 39 60 25 1 23 126 103 1 13 214 77 3 1 1 146 6 12 52 35 12 28 130 52 7 184 72 3 101 104 54 73 0 0 0 0 0 4 8 3 0 0 6 0 29 326 0 0 16 200 79 20 63 201 170 11 20 373 71 2 0 14 20 0 36 151 48 0 60 71 54 0 13 361 50 0 0 129 4 11 15 374 56 0 0 64 5 0 0 171 74 0 0 188 35 1 117 141 33 3
ENSG00000006453.13 28 30 1 96 2 3 3 8 21 1 8 4 29 12 9 0 0 0 0 15 3 0 4 26 0 0 1 7 3 6 12 0 0 0 49 0 3 0 9 24 1 0 4 0 0 1 95 84 12 2 0 0 0 0 0 0 1 7 7 0 1 5 0 7 35 2 17 9 0 39 37 0 0 3 113 28 22 33 0 0 0 0 27 1 3 0 2 12 2 2 1 5 0 0 0 1 16 18 1 1 1 0 0 1 19 1 0 4 16 0 0 0 0 3 128 1 39 0
ENSG00000006459.10 3 42 59 1 0 18 11 5 3 5 2 6 9 21 22 0 0 0 0 6 1 7 2 0 1 7 0 0 16 4 3 0 0 0 0 0 2 0 1 7 3 10 2 11 32 15 26 22 34 0 0 0 0 0 0 0 0 3 2 0 6 1 0 0 88 9 2 9 21 9 2 9 38 0 8 47 0 6 0 1 0 0 7 12 15 0 2 9 4 1 88 20 2 0 0 24 3 0 0 30 10 0 0 0 2 1 0 39 14 0 7 17 0 2 0 24 12 2
ENSG00000006468.13 0 0 0 0 0 0 0 0 1 0 0 0 2 0 0 0 0 1 0 1 0 0 0 0 0 0 0 0 0 0 0 0 0 0 0 0 0 0 0 0 0 0 0 0 0 0 0 0 0 0 0 0 0 0 0 0 0 0 0 0 0 0 0 0 0 0 2 0 0 0 0 0 2 0 0 0 0 0 0 0 0 0 1 0 0 0 0 0 0 0 0 0 1 0 0 0 0 0 0 0 0 0 0 0 0 0 0 0 0 0 0 0 0 0 0 0 0 0
ENSG00000006530.16 0 0 0 0 0 4 8 0 2 3 8 3 4 4 12 0 0 0 0 7 0 7 0 0 1 2 0 0 3 1 0 0 0 0 0 0 1 0 0 7 1 10 3 9 11 0 0 0 0 0 0 0 0 0 0 0 0 0 0 0 0 0 0 53 0 0 0 5 0 0 3 0 12 1 42 6 11 0 0 0 0 0 5 0 13 0 0 1 11 0 0 28 9 0 62 5 0 0 0 1 5 0 0 0 0 0 0 1 7 0 0 1 0 0 0 0 0 0
ENSG00000006534.15 44 37 6 0 0 11 1 0 0 8 0 3 68 13 1 0 0 0 3 23 47 1 11 129 5 0 0 0 18 1 3 0 31 0 0 45 23 0 2 45 39 1 4 27 4 6 22 10 0 0 0 0 47 0 0 1 2 0 0 1 20 6 0 60 0 89 89 83 0 3 77 21 11 16 161 118 0 4 0 6 0 0 65 10 2 0 20 27 4 1 7 38 5 0 0 21 2 0 10 31 0 0 21 5 0 0 0 5 3 0 1 37 0 9 0 12 0 0
ENSG00000006555.10 7 7 1 0 0 0 2 1 203 1 11 2 90 0 20 0 0 0 0 44 4 3 0 21 0 8 0 21 17 17 0 354 0 118 0 5 0 1 0 28 0 2 0 1 42 0 83 33 12 8 0 0 0 0 0 2 0 0 0 0 1 0 0 0 0 0 68 1 0 0 35 1 7 1 322 11 5 0 55 0 0 0 10 0 6 0 13 0 1 0 0 0 8 0 216 3 0 0 13 0 5 0 0 0 6 0 0 0 0 0 67 0 0 0 0 7 0 0
ENSG00000006576.16 1 1 200 0 0 1 63 0 7 8 54 0 7 8 38 0 0 0 0 3 0 25 2 0 2 48 1 0 8 33 0 0 0 39 0 0 2 11 1 4 13 43 11 16 57 2 18 12 23 12 0 0 0 0 0 0 4 3 0 2 0 1 0 0 0 0 0 5 72 4 0 3 88 6 0 24 23 6 0 2 0 0 1 18 105 0 0 12 53 0 0 3 19 0 0 12 1 3 0 13 29 0 0 1 2 0 0 14 69 0 0 4 32 1 0 1 4 0
ENSG00000006606.8 0 0 0 0 0 0 0 0 0 0 0 0 0 0 0 0 0 0 0 0 0 0 0 0 0 0 0 0 0 0 0 0 0 0 0 0 0 0 0 0 0 0 0 0 0 0 100 0 0 0 0 0 0 0 0 0 0 0 0 0 0 0 0 0 0 0 0 0 0 0 8 0 0 0 0 0 0 0 0 0 0 0 0 0 0 0 13 0 0 0 0 0 0 0 0 0 0 0 0 1 0 0 0 0 0 0 0 0 0 0 0 0 0 0 0 0 0 0
ENSG00000006607.13 35 1 2 0 0 11 11 0 16 16 64 2 15 20 45 0 0 1 0 11 6 8 1 14 5 11 0 0 12 3 2 0 0 0 0 2 1 0 4 66 44 27 6 42 15 0 8 47 23 15 0 0 0 0 0 7 0 0 0 0 1 1 0 78 0 0 17 56 46 10 16 5 13 5 1 40 12 4 0 0 0 0 18 16 12 0 18 11 5 0 0 12 5 0 0 16 2 8 5 18 0 0 0 5 0 0 0 17 14 0 136 19 6 1 0 80 8 0
ENSG00000006611.15 0 0 0 0 0 0 0 0 0 0 0 0 2 0 0 0 0 0 0 0 0 0 0 3 0 0 0 0 0 0 0 0 0 0 0 14 0 0 0 8 0 0 0 0 0 0 0 0 0 0 0 0 0 0 0 0 0 0 0 0 0 0 0 0 0 0 1 0 0 0 1 0 0 0 0 0 0 0 0 0 0 0 4 0 0 0 0 0 0 0 0 0 0 0 0 0 0 0 4 0 0 0 0 0 0 0 0 0 0 0 125 0 0 0 0 0 0 0
ENSG00000006625.17 9 0 0 6 0 0 6 1 2 2 3 0 20 4 2 0 0 0 3 13 2 16 0 1 1 2 0 0 1 1 0 0 1 0 0 2 0 0 0 6 15 0 0 14 13 0 7 11 0 19 0 0 0 0 0 2 0 0 0 0 0 0 0 21 0 0 14 14 0 0 30 9 15 0 0 4 2 1 0 0 0 0 19 10 12 0 4 6 1 0 0 17 8 0 0 6 0 0 0 15 1 0 0 4 1 0 0 8 2 0 0 11 1 0 0 5 0 0
ENSG00000006634.7 0 1 1 3 0 2 16 3 0 7 13 0 1 2 43 0 0 0 0 2 2 11 2 0 1 19 1 0 4 13 8 0 0 0 0 0 1 0 0 6 9 37 2 5 14 1 8 3 0 0 0 0 0 0 0 0 0 1 0 0 0 0 0 3 0 3 0 5 0 24 0 2 48 2 0 9 17 23 0 0 15 0 2 10 42 0 0 4 20 19 0 4 10 0 0 2 13 24 0 3 11 0 0 1 1 1 0 1 7 0 0 1 1 22 0 3 5 0
ENSG00000006638.11 0 0 0 0 0 0 0 0 0 0 0 0 0 0 0 0 0 1 0 0 0 0 0 0 0 2 0 0 0 0 0 0 0 0 0 0 0 0 0 0 0 0 0 0 0 0 0 0 0 0 0 0 0 0 0 0 0 0 0 0 0 0 0 0 0 0 0 0 0 0 0 0 0 0 0 0 0 0 0 0 0 0 0 0 0 0 0 0 0 0 0 0 2 0 0 0 2 0 0 0 0 0 0 0 0 0 0 0 0 0 0 0 0 0 0 0 0 0
ENSG00000006652.13 255 91 176 508 0 323 180 579 278 139 74 408 109 362 305 1 0 12 1 41 35 86 199 77 194 430 29 26 153 151 639 0 17 22 264 20 83 14 176 381 244 208 271 106 174 1296 255 239 296 150 0 0 0 0 462 1 35 394 58 0 947 571 2 272 0 518 116 275 586 534 167 156 426 524 71 562 368 620 0 110 151 373 122 224 295 178 174 205 319 309 0 102 94 78 14 135 517 479 12 99 105 125 16 43 430 570 0 268 904 1 31 193 52 605 196 448 397 14
ENSG00000006659.12 0 0 0 0 0 0 0 0 0 0 0 0 0 0 0 0 0 0 0 0 0 0 0 0 0 0 0 0 0 0 0 0 0 0 0 0 0 0 0 0 0 0 0 0 0 0 0 0 0 0 0 0 0 0 0 0 0 0 0 0 0 0 0 0 0 0 0 0 0 0 0 0 0 0 0 0 0 0 0 0 0 0 1 0 0 0 0 0 0 0 0 0 0 0 0 0 0 0 0 0 0 0 0 0 0 0 0 0 0 0 0 0 0 0 0 0 0 0
ENSG00000006695.10 9 3 10 0 0 2 34 0 3 13 0 0 24 11 6 0 0 0 0 24 14 21 0 3 0 24 0 0 1 4 0 0 2 0 2 3 0 2 1 12 5 21 1 10 20 0 0 8 0 0 0 0 0 0 0 0 2 0 0 0 4 0 0 16 0 0 42 11 0 0 30 6 29 1 0 12 16 0 0 0 0 0 24 5 23 0 69 6 15 0 5 8 6 0 0 5 5 0 4 8 2 0 0 0 2 0 0 2 25 0 0 3 26 0 0 7 5 0
ENSG00000006704.10 14 3 0 0 0 0 0 0 81 11 0 0 39 1 1 0 0 0 0 29 1 2 0 1 5 0 0 2 11 2 0 0 0 306 0 4 0 0 0 10 1 0 0 3 2 0 76 34 2 11 0 0 0 0 0 7 0 0 0 0 0 0 0 32 0 0 14 6 0 0 10 1 5 0 281 3 12 1 0 0 0 0 8 0 0 0 23 2 0 0 0 5 0 0 0 1 0 0 3 4 1 0 0 0 0 0 0 0 0 0 0 6 27 0 53 0 1 0
ENSG00000006712.14 16 16 12 2 1 11 101 4 47 10 12 12 119 36 120 0 0 0 0 33 26 87 20 24 19 180 0 1 20 88 24 0 7 31 20 41 13 74 13 42 55 94 20 41 47 30 36 102 41 16 0 0 0 0 0 9 9 15 4 0 47 31 0 90 0 45 103 81 122 100 95 14 215 79 84 104 153 40 0 2 24 4 42 21 62 1 76 11 140 35 161 74 65 2 0 13 25 0 18 50 20 0 0 6 20 4 0 19 142 0 232 27 269 31 49 5 31 0
ENSG00000006715.15 28 31 5 18 0 25 26 10 63 88 45 16 8 56 43 0 0 0 0 29 24 26 7 13 7 22 0 0 26 4 28 0 2 6 0 0 7 1 9 36 53 36 19 62 50 18 46 36 2 7 0 0 0 15 0 0 0 5 0 0 8 15 0 22 0 0 25 23 0 3 37 11 88 10 22 63 19 18 0 0 1 0 29 64 35 0 6 35 13 4 0 39 7 0 0 40 8 1 5 73 14 0 0 15 15 0 0 46 18 0 0 21 11 12 0 19 22 0
ENSG00000006740.16 4 1 0 0 0 0 0 0 0 0 27 0 1 1 0 0 0 0 0 1 0 0 0 0 0 0 0 0 0 0 0 0 0 0 0 0 0 0 0 7 0 1 0 0 0 0 0 1 0 0 0 0 0 0 0 0 0 1 0 0 0 0 0 0 0 0 42 2 0 0 2 0 0 0 1 0 1 0 0 0 0 0 11 0 1 0 0 0 0 0 0 0 0 0 0 5 0 0 0 0 0 0 0 0 0 0 0 0 1 0 0 2 0 0 0 0 0 0
ENSG00000006744.18 12 11 0 0 0 0 25 0 3 10 3 0 46 8 39 0 0 0 0 13 24 85 0 39 1 26 0 0 13 14 0 0 0 0 1 0 6 41 0 38 25 39 2 41 154 1 3 39 0 0 0 0 0 0 0 1 5 0 0 0 0 0 0 1 0 0 166 19 45 4 70 12 117 1 0 32 34 0 0 0 0 0 31 8 30 0 95 17 46 0 0 8 88 0 0 7 1 0 9 20 28 0 0 3 1 0 0 8 23 0 0 24 23 2 174 4 2 0
ENSG00000006747.14 1 15 0 0 3 0 0 0 18 167 1 0 5 7 2 0 0 1 0 50 1 0 0 1 3 0 0 0 33 0 0 0 0 0 0 0 3 0 2 17 2 1 2 7 6 0 0 56 39 1 0 0 0 0 0 0 0 0 0 0 0 0 0 33 0 0 20 19 0 8 3 1 4 0 28 25 0 0 0 0 0 0 26 0 1 0 3 39 1 0 10 1 0 0 0 4 0 0 0 7 0 0 0 1 2 1 37 38 19 0 0 2 0 0 0 0 1 0
ENSG00000006756.15 12 5 0 0 0 2 0 1 24 5 0 0 45 12 4 0 0 0 0 11 7 2 0 18 6 4 0 0 7 2 0 0 1 0 4 13 2 2 4 48 14 5 6 19 11 1 38 16 3 11 0 0 0 0 0 0 0 1 0 0 1 2 0 2 0 0 136 35 1 7 64 2 8 1 5 41 2 0 0 0 0 0 50 2 6 0 14 10 3 5 117 16 0 0 0 3 0 0 1 22 1 0 0 2 0 0 0 6 0 0 65 7 38 0 0 4 1 0
ENSG00000006757.11 4 0 0 0 0 1 3 0 7 1 3 0 15 9 0 0 0 0 0 7 10 8 0 11 0 1 0 0 2 0 0 0 0 0 0 0 0 2 0 13 0 1 0 7 2 0 5 0 0 0 0 0 0 0 0 0 0 0 0 0 0 0 0 21 0 0 16 8 0 0 84 6 1 0 0 1 0 0 0 0 0 0 11 1 0 0 5 2 1 0 0 6 10 0 0 2 0 0 11 12 0 0 0 1 0 0 0 1 0 0 109 4 4 1 0 1 6 0
ENSG00000006788.13 0 0 0 0 0 0 0 0 0 0 0 0 0 0 0 0 0 0 0 0 0 0 0 0 0 0 0 0 0 0 0 0 0 0 0 0 0 0 0 0 0 0 0 0 0 0 0 0 0 0 0 0 0 0 0 0 0 0 0 0 0 0 0 0 0 0 0 0 0 0 0 0 0 0 0 0 0 0 0 0 0 0 0 0 0 0 0 0 0 0 0 0 0 0 0 0 0 0 0 0 0 0 0 0 0 0 0 0 0 0 0 0 0 0 0 0 0 0
ENSG00000006831.9 1 1 0 1 0 0 0 0 9 1 1 3 2 0 4 0 0 0 0 0 2 0 0 0 0 0 0 1 2 1 0 0 0 0 0 0 0 0 0 1 0 0 0 0 0 0 19 0 0 0 0 0 0 0 0 0 2 0 0 0 0 0 0 0 0 0 4 3 0 2 0 1 3 2 10 3 0 0 0 0 0 0 0 0 0 0 0 0 0 0 0 0 0 0 0 0 0 0 1 3 1 0 0 0 0 0 0 2 1 0 0 0 2 0 0 0 0 0
ENSG00000006837.11 2 0 0 0 0 0 2 0 0 0 0 0 0 1 0 0 0 0 0 0 0 0 0 1 0 0 0 0 0 0 0 0 0 0 0 0 0 0 0 0 2 0 0 0 1 0 3 3 0 0 0 0 0 0 0 0 0 0 0 0 0 0 0 0 0 0 1 0 0 0 0 0 0 2 0 2 0 0 0 0 0 0 0 0 0 0 0 0 0 0 0 0 0 0 0 0 0 0 0 0 0 0 0 0 0 0 0 1 5 0 0 1 0 0 0 1 1 0
ENSG00000007001.12 0 0 0 0 0 0 0 0 0 0 0 0 0 0 0 0 0 0 0 0 0 0 0 0 0 0 0 0 0 0 0 0 0 0 0 0 0 0 0 0 0 0 0 0 0 0 0 0 0 0 0 0 0 0 0 0 0 0 0 0 0 0 0 0 0 0 0 0 0 0 0 0 0 0 0 0 0 0 0 0 0 0 1 1 0 0 0 0 0 0 0 0 0 0 0 0 0 0 0 0 0 0 0 0 0 0 0 0 0 0 0 0 0 0 0 0 0 0
ENSG00000007038.10 1 1 0 0 0 0 0 0 0 0 0 0 3 0 0 0 0 0 0 1 0 0 0 3 0 2 0 0 0 0 0 0 0 0 0 0 0 0 0 1 0 0 0 0 0 0 0 0 0 0 0 0 0 0 0 0 0 0 0 0 0 0 0 0 1 0 0 0 0 0 1 0 0 0 0 0 1 0 0 0 0 0 0 0 0 0 0 0 0 0 0 1 0 0 0 0 0 0 1 0 0 0 0 0 0 0 0 0 0 0 0 0 0 0 0 0 0 0
ENSG00000007047.14 1 10 0 1 0 1 0 1 3 0 9 0 2 0 0 0 1 12 1 2 0 4 0 0 0 3 0 0 2 2 1 0 2 0 5 0 1 0 1 1 2 1 0 3 5 0 6 0 0 0 0 0 0 0 0 0 0 0 0 0 0 0 0 0 0 0 5 0 0 0 1 0 6 1 1 2 1 0 0 0 0 0 1 0 2 0 1 0 3 1 3 0 0 0 0 2 0 0 0 1 0 0 0 1 1 0 0 2 0 0 0 5 1 0 0 0 1 0
ENSG00000007062.11 14 1 0 1 76 0 0 0 13 0 0 0 256 0 11 0 0 0 1 55 0 0 0 93 0 0 0 0 0 0 0 0 0 0 0 22 0 1 0 172 0 0 1 1 23 5 0 7 0 0 0 0 0 0 0 18 0 0 0 0 0 0 25 0 0 0 156 81 0 3 153 0 0 0 14 0 0 0 0 0 0 0 280 0 0 0 130 0 0 0 0 0 0 0 0 0 0 0 17 0 0 0 0 0 0 0 0 0 0 0 0 0 0 0 0 2 0 0
ENSG00000007080.10 4 6 150 0 89 6 37 1 15 5 18 0 73 14 15 0 0 0 3 14 23 14 0 23 2 11 0 0 10 11 0 64 25 42 5 19 12 21 1 23 28 3 7 14 42 0 23 44 22 14 0 0 0 0 1 0 0 0 0 0 1 1 0 64 0 0 49 51 74 10 95 22 64 3 88 49 21 2 0 3 1 0 10 19 23 0 47 11 14 0 87 15 26 0 0 23 1 0 14 35 30 0 51 3 3 1 0 4 5 0 93 11 37 1 32 11 5 0
ENSG00000007129.17 0 0 0 0 0 0 3 0 0 0 0 0 0 0 1 0 0 0 0 0 0 1 0 0 0 0 0 0 0 2 1 0 0 0 0 1 0 4 0 0 0 1 0 1 28 0 0 0 0 29 0 0 0 0 0 0 0 0 0 0 5 0 0 4 0 0 0 0 0 0 0 0 1 0 0 1 3 0 0 0 0 0 0 0 0 0 0 0 2 0 0 0 10 0 0 0 0 0 1 2 3 0 0 0 0 0 0 0 0 0 0 0 8 0 0 0 0 0
ENSG00000007168.12 7 52 201 15 0 11 43 16 5 5 3 22 10 27 74 0 0 1 0 4 6 37 12 1 2 75 1 0 13 39 24 0 17 44 3 16 8 8 11 16 11 40 9 25 81 17 14 32 0 15 0 0 0 0 0 0 2 9 0 0 2 11 0 63 0 0 11 45 3 59 39 23 101 15 3 55 107 14 0 7 17 23 19 14 29 0 5 16 19 31 0 24 26 0 0 21 13 11 5 32 12 0 0 4 2 4 2 12 86 0 0 20 18 25 0 20 5 2
ENSG00000007171.17 0 0 0 0 0 0 0 0 1 0 0 0 8 0 0 0 0 0 0 8 0 0 0 0 0 0 0 0 0 0 0 0 0 0 0 0 0 0 0 1 0 0 0 0 4 0 0 0 0 30 0 0 0 0 0 2 0 0 0 0 0 0 0 0 0 0 0 0 0 0 24 0 0 0 0 0 0 0 0 0 0 0 7 0 0 0 7 0 0 0 0 0 0 0 0 0 0 0 22 0 0 0 0 0 0 0 0 0 0 0 0 0 0 0 0 0 0 0
ENSG00000007174.17 8 0 0 0 0 0 0 1 0 0 0 0 8 0 0 0 0 0 0 1 0 0 0 48 1 0 0 0 0 0 0 0 0 0 0 9 0 0 0 14 0 0 0 3 4 1 0 0 0 0 0 0 0 0 0 0 0 0 0 0 0 0 0 1 0 0 550 68 0 6 33 0 0 0 0 0 0 0 0 0 1 0 108 0 0 0 0 0 0 0 0 0 0 0 0 0 0 0 0 0 0 0 0 0 0 0 0 0 0 0 64 0 0 0 0 0 0 0
ENSG00000007202.14 7 0 3 2 0 5 14 3 0 4 6 13 17 12 9 0 0 0 0 16 20 14 3 4 5 36 0 0 4 34 0 0 0 0 0 13 5 13 2 13 11 13 7 29 28 3 7 25 1 0 0 0 0 0 0 0 1 0 0 0 6 3 0 55 0 0 318 26 1 9 7 3 53 9 84 17 39 2 0 0 0 0 5 14 12 0 17 10 22 0 97 11 18 0 0 3 7 0 2 20 18 0 0 2 4 0 0 14 17 0 0 8 20 6 0 3 9 2
ENSG00000007216.14 0 0 0 0 0 0 0 0 0 0 0 0 0 0 0 0 0 0 0 0 0 0 0 0 0 0 0 0 0 0 0 0 0 0 0 0 0 0 0 5 0 0 0 0 0 0 0 0 0 0 0 0 6 0 0 0 0 0 0 0 0 0 0 0 0 0 0 0 0 0 0 0 0 0 0 0 0 0 0 0 0 0 0 0 0 0 0 0 0 0 0 0 0 0 0 0 0 0 0 0 0 0 0 0 0 0 0 0 0 0 0 0 0 0 0 0 0 0
ENSG00000007237.18 5 4 0 1 0 4 0 3 0 19 0 10 8 17 0 0 0 0 0 3 13 0 27 0 7 1 1 0 32 1 3 0 5 0 19 11 18 2 17 1 16 3 23 19 3 15 0 10 40 0 0 0 0 0 602 0 0 11 0 0 23 12 0 22 0 193 28 57 25 23 6 2 1 40 0 27 2 18 0 0 0 0 3 17 1 1 0 16 0 5 0 22 0 0 6 6 4 28 0 53 0 0 0 7 19 5 19 17 7 0 0 21 0 13 0 4 5 1
ENSG00000007255.10 0 0 0 0 0 2 41 0 5 4 16 0 34 2 15 0 0 0 0 6 23 47 0 1 1 19 0 0 6 11 0 0 21 57 8 12 4 94 0 25 7 24 6 12 62 1 21 14 0 17 0 0 0 0 0 1 0 0 0 0 0 0 0 25 0 0 10 18 68 10 21 3 60 0 0 16 45 0 0 0 0 0 17 1 55 0 17 6 24 11 0 20 55 0 0 5 0 0 9 14 6 0 0 0 0 0 0 15 9 0 180 3 31 0 0 6 1 0
ENSG00000007264.14 0 76 0 0 0 2 2 0 0 14 0 0 0 15 8 0 0 0 0 0 5 8 0 0 2 6 0 0 3 2 0 0 44 0 0 0 5 5 4 0 9 11 0 13 8 0 0 2 0 2 0 0 1 0 0 0 1 0 0 0 0 0 0 39 0 0 0 37 0 0 0 5 30 1 0 36 4 0 0 2 1 0 0 0 1 0 0 12 6 0 0 46 15 0 0 21 0 0 0 12 2 0 0 1 0 0 0 0 2 0 0 15 13 1 0 32 6 0
ENSG00000007306.14 32 10 0 0 69 0 0 0 1013 15 0 14 199 1 9 0 0 0 0 1631 8 0 0 13 0 2 0 186 88 90 5 0 0 0 0 60 0 0 1 210 0 0 5 3 98 0 2285 1124 86 388 0 0 0 0 0 8 0 0 0 0 0 0 0 0 0 0 43 2 0 0 294 0 1 0 855 58 52 0 313 5 0 0 82 0 0 0 25 0 0 0 20 0 0 0 0 1 0 0 27 0 0 0 50 0 0 0 0 0 0 0 0 0 0 0 2 2 0 0
ENSG00000007312.12 0 0 0 0 0 0 13 0 0 0 0 0 0 1 1 0 0 0 0 0 2 27 0 0 0 4 0 0 0 1 0 0 4 79 0 0 0 9 1 0 0 9 2 0 69 0 0 4 0 23 0 0 0 0 0 0 0 0 0 0 2 1 0 0 0 0 0 0 0 0 0 0 12 0 0 3 0 0 0 0 0 0 0 0 4 0 0 0 0 0 0 3 5 0 0 1 0 0 0 3 8 0 0 0 2 0 0 0 3 0 0 0 12 0 0 1 0 0
ENSG00000007314.12 0 2 0 0 0 0 0 0 0 0 0 0 0 0 0 0 0 0 0 0 0 0 0 0 0 0 0 0 0 0 0 0 0 0 0 0 0 0 0 0 0 0 0 0 0 0 0 0 0 0 0 0 0 0 0 0 0 0 0 0 0 0 0 0 0 0 0 0 0 0 0 0 0 0 0 0 0 0 0 0 0 0 0 0 0 0 0 0 0 0 0 0 0 0 0 0 0 0 0 0 0 0 0 0 0 0 0 0 0 0 0 0 0 0 0 0 0 0
ENSG00000007341.18 9 5 4 10 0 1 3 9 1 2 12 4 1 6 10 0 0 0 0 1 2 6 16 2 0 12 0 0 5 0 11 0 1 0 8 0 2 7 6 13 4 11 2 11 38 9 5 3 50 0 0 0 0 0 0 0 0 1 0 0 10 2 0 10 0 0 9 10 31 20 7 1 14 15 0 12 14 12 0 2 0 0 18 1 16 0 4 3 13 9 0 14 32 0 0 1 3 9 1 6 11 0 0 0 4 1 0 10 9 0 0 3 1 15 0 11 5 1
ENSG00000007350.16 0 2 0 2 0 2 9 17 0 1 0 6 0 0 0 0 0 0 0 0 0 1 0 0 1 0 0 0 4 0 15 0 0 0 3 0 2 2 0 0 0 0 0 0 0 4 0 10 0 18 0 0 0 0 0 0 0 3 0 0 0 4 0 0 0 0 0 0 7 44 0 0 0 2 0 2 1 2 0 0 0 0 0 2 0 0 0 0 0 1 0 0 0 1 0 0 6 0 0 1 6 0 0 0 2 1 0 0 0 0 0 0 0 25 29 1 29 0
ENSG00000007372.22 0 0 0 0 0 0 0 0 0 0 0 0 0 0 0 0 0 0 0 0 0 0 0 0 0 0 0 0 0 0 0 0 0 0 0 0 0 0 0 0 0 0 0 0 0 0 0 0 0 0 0 0 0 0 0 0 0 0 0 0 0 0 0 0 0 0 0 0 0 0 0 0 0 0 0 0 0 0 0 0 0 0 0 0 0 0 0 0 0 0 0 0 0 0 0 0 0 0 0 0 0 0 0 0 0 0 0 0 0 0 0 0 0 0 0 0 0 0
ENSG00000007376.7 8 0 4 0 0 1 13 0 0 8 17 0 24 6 9 0 0 0 0 5 2 17 0 7 11 6 0 0 2 15 1 0 14 70 0 12 6 6 1 11 3 15 0 16 9 1 10 14 0 23 0 0 0 0 0 0 0 1 0 0 0 0 0 23 0 0 0 7 33 6 39 11 52 1 30 3 4 0 0 0 0 0 2 7 6 0 15 1 11 2 0 3 9 0 0 5 0 0 9 23 13 0 0 0 10 0 0 4 16 0 0 1 17 0 0 1 0 0
ENSG00000007384.15 2 0 0 0 0 0 1 0 2 0 0 0 34 0 0 0 0 0 0 24 0 0 0 0 0 0 0 0 1 0 0 0 0 0 0 0 0 0 0 7 0 0 1 0 2 0 48 45 0 0 0 0 0 0 0 0 0 0 0 0 0 0 0 0 0 0 0 1 0 0 17 0 0 0 53 4 0 0 1 0 0 0 6 0 0 0 42 0 0 0 44 0 0 0 0 0 0 0 8 0 0 0 0 0 0 0 0 0 0 0 0 0 0 0 0 0 0 0
ENSG00000007392.16 10 11 239 1 0 15 31 1 11 15 26 0 26 49 59 0 0 0 0 27 31 47 3 21 17 82 0 0 11 32 0 13 1 127 0 0 17 16 3 24 41 60 2 28 155 0 24 22 0 15 0 0 0 0 0 0 1 1 0 0 2 0 128 103 191 0 121 73 51 8 14 32 95 5 16 92 75 0 0 1 0 0 63 23 103 0 45 26 41 1 0 30 41 1 0 40 1 3 7 40 12 0 0 4 9 0 0 30 24 0 0 46 34 1 21 64 11 0
ENSG00000007402.11 0 0 0 0 0 0 1 0 0 0 0 0 1 0 2 0 0 0 0 0 0 1 0 0 0 0 0 0 0 0 0 0 0 0 0 0 0 0 0 0 0 2 0 0 4 0 0 0 0 0 0 0 0 0 0 0 0 0 0 0 0 0 0 7 0 0 0 0 0 0 0 0 0 1 0 0 0 0 0 0 0 0 0 0 0 0 1 0 2 0 0 1 2 0 0 0 0 0 0 0 1 0 0 0 0 0 0 0 0 0 0 0 0 3 0 2 0 0
ENSG00000007516.13 7 0 0 0 0 0 0 1 0 0 1 1 17 0 0 0 0 0 0 0 0 0 1 37 0 0 0 0 0 0 6 0 0 0 0 0 0 0 0 1 0 0 0 1 14 2 0 7 11 0 0 0 0 0 0 0 0 1 52 0 1 2 0 0 0 0 114 35 94 0 24 0 0 2 0 0 0 0 0 0 0 0 14 0 0 0 24 0 0 0 0 0 0 0 0 0 0 3 0 0 0 1 0 0 0 0 0 0 2 0 164 0 0 0 0 0 0 0
ENSG00000007520.3 0 3 0 0 0 0 2 0 0 0 0 0 8 0 6 0 0 0 0 0 0 0 0 1 0 0 0 0 1 0 0 0 0 29 0 0 0 0 0 0 0 0 0 0 10 0 0 0 2 0 0 0 0 0 0 0 0 0 0 0 0 0 0 0 0 0 16 2 0 3 1 4 3 0 0 0 1 0 0 0 0 0 4 1 0 0 1 2 1 0 0 1 1 0 0 0 0 0 0 2 0 0 0 0 0 0 0 0 0 0 0 0 5 0 0 0 0 0
ENSG00000007541.16 157 8 11 1 0 3 23 1 33 2 7 0 42 14 63 0 0 0 0 17 49 56 12 63 27 9 0 0 1 2 4 14 80 0 0 10 1 15 2 61 10 16 5 49 166 1 28 43 6 1 0 0 0 0 0 8 1 0 0 0 2 0 0 37 0 55 122 152 38 6 128 18 41 2 64 18 15 1 0 1 1 34 69 4 39 1 25 6 8 0 0 3 20 0 0 1 0 0 23 12 33 0 0 1 2 0 3 2 3 0 178 7 22 1 0 7 0 0
ENSG00000007545.15 0 10 0 0 0 0 5 0 0 2 1 0 8 0 2 0 0 0 0 0 2 4 0 0 1 2 0 0 1 1 0 0 2 17 0 0 1 0 0 9 0 0 0 1 5 0 0 2 0 0 0 0 0 0 0 0 0 0 0 0 1 0 0 6 0 0 1 5 0 0 9 1 9 1 0 1 3 0 0 1 0 0 1 1 3 0 13 1 2 0 0 4 1 0 0 4 0 0 0 5 0 0 0 1 0 0 0 0 0 0 0 0 1 0 9 0 0 0
ENSG00000007866.20 12 0 0 0 0 0 0 0 3 0 29 0 16 0 2 0 0 0 0 20 0 0 0 13 0 1 0 0 3 1 0 0 0 0 0 1 0 0 0 18 0 0 0 0 0 0 20 27 0 0 0 0 0 0 0 2 0 0 0 0 0 0 0 0 0 0 32 2 0 0 18 0 0 0 39 4 0 0 0 0 0 0 14 0 2 0 5 0 3 0 0 0 0 0 0 0 0 0 1 0 0 0 0 0 0 0 172 0 4 0 0 0 0 0 0 0 0 0
ENSG00000007908.15 0 0 0 0 0 0 0 0 0 0 0 0 0 0 0 0 0 0 0 0 0 0 0 0 0 0 0 0 0 0 0 0 0 0 0 0 0 0 0 0 0 0 0 0 0 0 0 0 0 0 0 0 0 0 0 0 0 0 0 0 0 0 0 0 0 0 0 0 0 0 0 0 0 0 0 0 0 0 0 0 0 0 0 0 0 0 0 0 0 0 0 0 0 0 0 0 0 0 0 0 0 0 0 0 0 0 0 0 0 0 0 0 0 0 0 0 0 0
ENSG00000007923.15 0 3 6 0 0 1 13 0 9 4 6 0 23 3 16 0 0 0 3 4 26 4 0 6 1 4 0 0 4 9 0 0 0 95 0 0 4 0 1 6 19 7 4 7 24 0 7 22 12 24 0 0 0 0 0 0 0 0 0 0 2 0 0 34 0 0 45 25 0 0 9 1 16 0 0 30 21 0 0 0 0 0 10 3 9 0 11 1 4 2 0 20 6 0 0 2 0 0 3 19 9 0 0 3 4 1 0 7 12 0 426 0 3 0 0 5 4 0
ENSG00000007933.12 0 1 0 0 0 0 0 0 1 0 0 0 0 0 0 0 0 0 0 5 0 0 0 3 0 0 0 0 0 0 0 0 0 0 0 0 0 0 0 3 0 0 0 0 0 0 0 44 0 0 0 0 0 0 0 0 0 0 0 0 0 0 0 0 0 0 1 0 0 0 0 1 0 0 0 0 0 0 0 0 0 0 7 0 0 0 0 0 0 0 0 0 0 0 0 0 0 0 0 0 0 0 0 0 0 0 0 0 0 0 0 0 0 0 0 1 0 0
ENSG00000007944.14 8 9 2 6 0 7 36 35 5 9 18 41 1 3 8 0 0 0 0 11 1 13 22 15 1 39 10 0 3 15 14 0 0 123 52 0 2 0 9 10 8 27 13 5 11 21 5 27 125 0 0 0 0 0 0 5 5 15 0 0 19 12 0 22 0 58 60 8 56 46 6 3 21 23 20 51 55 79 0 1 11 28 12 6 41 1 20 14 13 79 0 2 47 0 0 0 24 61 5 5 19 1 57 3 24 12 0 22 68 0 0 4 5 97 0 5 39 0
ENSG00000007952.17 1 0 0 0 0 0 0 0 0 0 0 0 0 0 0 0 0 0 0 10 0 0 0 0 0 0 0 0 0 0 0 0 0 0 0 0 0 0 0 1 0 0 0 0 0 0 0 1 0 0 0 0 0 0 0 0 0 0 0 0 0 0 0 0 0 0 0 0 0 0 0 0 0 0 0 0 0 0 0 0 0 0 0 0 0 0 0 0 0 0 0 0 0 0 0 0 0 0 0 0 0 0 0 0 0 0 0 0 0 0 0 0 0 0 0 0 0 0
ENSG00000007968.6 0 0 0 0 0 0 0 0 0 0 0 0 0 0 0 0 0 0 0 0 0 0 0 0 0 0 0 0 0 0 0 0 0 0 0 0 0 0 0 0 0 0 0 0 0 0 0 0 0 0 0 0 0 0 0 0 0 0 0 0 0 0 0 0 0 0 0 0 0 0 0 0 0 0 0 0 0 0 0 0 0 0 0 0 0 0 0 0 0 0 0 0 0 0 0 0 0 0 0 0 0 0 0 0 0 0 0 0 0 0 0 0 0 0 0 0 0 0
ENSG00000008018.8 44 52 184 39 145 54 176 14 91 88 93 45 292 230 150 0 0 0 0 154 262 274 94 111 58 215 2 1 147 189 62 68 87 889 55 96 118 238 38 140 180 151 86 248 240 33 293 210 226 306 0 0 0 0 0 14 36 24 0 0 113 47 3922 691 0 0 383 481 528 176 448 274 614 94 157 731 311 83 0 45 84 20 123 168 203 3 335 130 220 40 264 384 292 1 257 151 48 38 131 279 106 0 156 58 41 2 406 222 127 0 875 169 481 48 171 249 79 7
ENSG00000008056.13 0 0 0 0 2 2 0 0 0 1 0 0 0 0 0 0 0 0 0 0 0 0 0 0 0 0 0 0 0 0 1 0 0 0 0 0 1 0 1 0 0 0 0 0 0 0 0 0 0 0 0 0 0 0 0 0 0 0 0 0 0 0 0 0 0 0 0 0 0 0 0 0 0 0 0 0 0 0 0 0 0 0 0 2 0 0 0 0 0 0 0 0 0 0 0 0 0 0 0 0 0 0 0 1 0 0 0 1 0 0 0 0 0 0 0 0 0 0
ENSG00000008083.13 3 37 25 120 0 74 29 55 11 40 31 41 15 78 28 0 0 0 0 6 16 52 21 2 17 43 2 3 48 36 68 0 6 200 10 12 52 18 30 3 48 33 19 29 61 34 9 53 48 19 0 0 0 0 165 1 3 14 100 0 57 40 0 47 0 6 57 53 46 16 9 23 93 58 30 187 77 60 0 10 2 18 9 53 42 2 11 68 37 51 28 55 26 1 76 61 16 44 1 84 17 1 0 18 18 3 0 35 45 0 29 48 29 34 0 62 57 2
ENSG00000008086.11 0 1 0 0 0 0 0 2 13 0 0 0 1 1 2 0 0 1 0 6 0 0 0 0 0 1 0 1 7 2 0 0 0 0 1 7 0 0 1 0 0 1 2 0 2 2 5 6 0 0 0 0 1 0 0 0 0 2 0 0 2 4 0 4 0 0 0 0 0 2 0 0 1 0 45 4 0 0 0 0 0 0 7 1 3 0 1 0 1 0 0 3 1 0 0 2 3 0 0 2 0 1 0 1 0 0 0 0 3 0 0 0 0 0 0 0 0 0
ENSG00000008118.9 0 6 0 1 0 1 1 4 0 4 0 7 0 8 1 0 0 0 0 1 1 0 6 0 4 0 0 0 7 4 22 0 0 0 26 3 5 2 22 0 2 1 2 1 0 2 5 19 76 0 0 0 0 0 0 0 0 11 0 0 2 6 0 0 0 0 0 19 0 62 2 1 5 48 0 25 25 18 0 0 0 32 0 0 0 0 0 1 0 11 0 18 0 2 0 2 31 18 0 2 0 0 0 1 2 1 0 5 9 0 0 5 0 7 0 1 6 2
ENSG00000008128.22 0 1 0 2 0 1 2 2 2 1 13 6 0 2 2 0 0 0 0 2 0 2 4 1 0 4 1 0 0 1 6 0 0 1 0 0 1 0 1 1 4 0 0 2 5 6 2 0 14 1 0 0 0 0 0 0 0 0 9 0 5 1 0 1 202 0 1 2 0 2 0 2 5 4 0 4 6 5 0 0 1 0 2 2 4 0 3 1 1 3 0 0 2 2 0 1 2 9 0 2 2 0 0 0 1 0 0 1 2 0 1 0 1 0 0 5 2 0
ENSG00000008130.15 3 3 0 97 76 16 3 122 7 64 27 334 17 66 3 0 0 1 0 23 40 6 213 3 9 2 1 0 15 15 158 111 35 0 221 12 29 3 47 10 23 3 117 73 26 251 27 32 95 14 0 0 0 0 150 0 23 107 0 1 149 111 0 157 0 386 78 46 234 317 24 22 29 303 0 115 119 187 0 7 41 15 2 9 2 3 10 47 8 201 0 90 5 2 31 22 128 97 0 78 8 0 0 9 31 32 0 142 317 0 0 61 19 427 34 26 77 6
ENSG00000008196.12 0 0 0 0 0 0 0 0 0 0 0 0 0 0 0 0 0 0 0 0 0 0 0 0 0 0 0 0 0 0 0 0 0 0 0 0 0 0 0 0 0 0 0 0 0 0 0 0 0 0 0 0 0 0 0 0 0 0 0 0 0 0 0 0 0 0 0 0 0 0 0 0 0 0 0 0 0 0 0 0 0 0 0 0 0 0 0 0 0 0 0 0 0 0 0 0 0 0 0 0 0 0 0 0 0 0 0 0 0 0 0 0 0 0 0 0 0 0
ENSG00000008197.4 0 0 0 0 0 0 0 0 0 0 0 0 0 0 0 0 0 0 0 0 0 0 0 0 0 0 0 0 0 0 0 0 0 0 0 0 0 0 0 0 0 0 0 0 0 0 0 0 0 0 0 0 0 0 0 0 0 0 0 0 0 0 0 0 0 0 0 0 0 0 0 0 0 0 0 0 0 0 0 0 0 0 0 0 0 0 0 0 0 0 0 0 0 0 0 0 0 0 0 0 0 0 0 0 0 0 0 0 0 0 0 0 0 0 0 0 0 0
ENSG00000008226.19 6 1 0 2 0 0 7 0 0 0 9 0 2 1 0 0 0 0 0 1 0 0 9 11 0 0 0 0 1 0 1 0 0 0 13 2 0 0 0 4 0 0 1 0 0 2 2 0 0 0 0 0 0 0 0 0 0 0 0 0 4 2 0 1 0 0 159 30 0 0 2 0 9 2 0 0 0 1 0 0 0 0 51 0 0 0 3 1 0 0 0 1 3 0 0 0 0 4 0 0 0 0 0 0 0 1 0 0 0 0 54 0 0 0 0 0 0 0
ENSG00000008256.15 1 0 10 2 0 1 6 0 1 2 2 0 0 2 2 0 0 0 0 5 0 5 0 0 0 4 0 0 3 8 0 0 0 0 3 0 0 2 0 1 4 14 0 0 5 0 2 3 0 0 0 0 0 0 0 0 2 0 0 0 1 0 0 0 0 0 17 10 0 0 1 4 31 0 0 6 14 0 0 0 0 0 1 1 3 0 0 6 14 0 0 5 0 0 0 3 0 1 0 0 17 0 0 0 2 0 0 1 1 0 0 1 10 1 0 0 0 0
ENSG00000008277.14 0 0 0 0 0 0 0 0 0 0 0 0 0 0 0 0 0 0 0 0 0 4 0 0 0 0 0 0 0 0 1 0 0 0 0 0 0 0 0 0 0 0 0 0 0 0 0 0 68 0 0 0 0 0 0 0 0 0 0 0 0 0 0 0 0 0 8 0 0 0 0 0 0 1 0 0 0 0 0 0 0 0 1 0 2 0 0 0 0 0 0 0 0 0 0 0 0 0 0 0 0 0 0 0 0 0 0 0 0 0 0 0 0 0 0 0 1 0
ENSG00000008282.8 26 2 0 0 59 64 94 5 93 76 63 20 174 153 173 0 0 0 0 134 86 119 15 179 9 169 0 1 65 90 10 0 0 0 23 37 31 29 15 143 84 91 29 99 172 14 168 120 69 122 0 0 0 0 0 0 2 11 0 0 6 17 0 275 0 0 226 204 188 29 183 71 224 48 0 261 111 28 0 15 0 0 233 77 114 0 125 98 128 2 0 63 165 1 0 63 20 11 19 104 122 1 0 11 29 1 0 14 44 0 0 70 53 15 0 145 57 2
ENSG00000008283.15 52 1 238 0 407 5 55 1 2 2 0 1 254 2 27 0 0 0 1 47 3 36 0 221 2 16 0 2 2 17 0 117 0 0 4 56 3 37 1 152 4 38 0 4 58 1 58 16 0 0 0 0 0 0 0 0 0 0 0 0 2 1 3305 42 0 0 401 124 136 5 189 1 53 0 5 8 5 0 0 0 0 0 128 1 10 0 171 0 24 2 0 0 15 0 0 1 3 0 75 9 33 0 109 2 0 0 611 3 17 0 1171 4 38 4 35 11 0 0
ENSG00000008294.20 12 62 41 267 89 21 13 223 36 44 19 104 12 59 15 0 0 1 0 6 3 11 37 0 14 23 3 0 28 35 287 0 8 1 48 17 9 5 59 14 58 6 45 28 35 88 33 48 102 10 0 0 12 0 0 1 13 74 0 1 33 35 0 80 140 583 12 64 99 196 14 27 60 142 6 174 200 492 64 9 30 74 13 39 22 5 9 36 5 87 2 43 15 5 25 33 240 216 1 45 4 5 0 9 40 39 4 68 144 1 0 32 0 139 41 115 400 3
ENSG00000008300.16 0 0 37 0 0 0 0 0 0 0 0 0 0 0 0 0 0 0 0 0 0 4 0 0 0 0 0 0 0 0 0 0 0 0 0 0 0 0 0 0 0 1 0 0 3 0 0 1 0 0 0 0 0 0 0 0 0 0 0 0 0 0 0 0 0 0 1 0 0 0 4 0 1 0 0 1 1 1 0 0 0 0 0 0 2 0 0 0 0 0 0 0 0 0 0 0 0 0 0 0 0 0 0 0 0 0 0 0 1 0 0 0 1 0 0 0 2 0
ENSG00000008311.14 22 21 5 0 0 11 0 0 37 14 0 0 0 0 0 0 0 0 0 7 0 0 0 7 0 6 0 0 5 1 0 0 0 0 0 0 0 0 0 29 1 1 1 1 39 0 7 31 0 0 0 0 0 0 0 0 0 0 0 0 0 0 0 0 0 0 5 2 0 0 7 0 1 1 4 4 1 0 0 3 0 0 15 1 6 0 0 0 8 0 2 0 0 0 0 4 0 0 0 4 0 0 0 1 0 0 0 2 3 0 0 1 1 0 0 0 0 0
ENSG00000008323.15 1 0 0 1 0 0 0 0 1 0 3 12 17 0 0 0 0 0 0 6 0 1 8 2 0 0 0 0 0 1 5 0 0 0 4 0 0 0 2 4 0 0 1 0 0 3 87 28 1 1 0 0 0 0 0 2 0 3 0 0 6 3 0 2 0 0 7 4 0 2 9 1 0 1 1 1 3 3 0 0 0 1 6 0 0 0 32 0 2 0 0 0 0 0 0 0 2 0 2 1 0 0 0 0 0 0 0 0 9 0 1 0 0 1 0 0 1 0
ENSG00000008324.11 6 3 3 1 0 9 141 7 34 2 47 6 35 17 115 0 1 0 0 30 55 107 16 4 1 152 0 0 15 76 8 0 4 65 18 0 9 94 7 48 8 89 22 18 129 12 108 51 53 130 0 0 0 0 0 1 13 10 0 0 31 12 0 93 0 0 36 24 124 64 56 12 180 25 103 43 88 1 0 0 4 34 21 32 142 1 51 15 109 13 0 44 187 1 0 26 12 9 7 48 108 0 0 2 40 1 0 29 51 0 0 7 103 7 0 40 5 0
ENSG00000008382.15 0 0 0 1 0 0 0 0 0 0 5 0 7 2 0 0 0 0 2 7 6 0 0 0 0 0 0 0 1 0 0 0 0 0 0 0 0 0 0 3 1 1 0 3 8 0 0 1 0 0 0 0 0 0 0 0 0 0 0 0 1 0 0 8 0 0 1 3 0 2 0 3 1 0 0 0 0 0 0 0 0 0 1 0 1 0 1 1 1 0 0 1 0 0 0 0 0 0 0 0 0 0 0 1 0 0 0 0 0 0 0 0 11 0 0 1 1 0
ENSG00000008394.12 16 3 0 0 0 6 0 0 4 4 0 0 40 27 0 0 0 0 0 42 14 0 0 5 2 0 0 0 3 0 0 0 0 0 0 3 2 0 0 17 5 0 0 2 6 0 0 4 0 4 0 0 0 0 0 0 0 0 0 0 0 0 0 76 0 0 15 31 0 5 10 8 0 0 0 100 0 0 0 5 0 30 23 12 1 0 37 10 0 0 0 12 0 0 0 0 0 0 1 13 0 0 0 0 2 0 0 3 0 0 0 3 0 0 82 36 7 0
ENSG00000008405.11 7 10 27 1 0 9 47 3 7 9 20 5 22 31 129 0 0 0 0 10 2 31 1 38 17 202 0 0 13 57 10 0 0 0 0 1 8 18 1 42 5 76 6 8 33 0 84 17 6 1 0 0 0 0 0 0 2 2 8 0 2 7 0 35 0 0 35 40 25 11 28 8 236 5 0 110 185 11 0 2 11 0 25 8 60 1 1 25 217 4 0 20 19 0 0 35 9 16 2 7 14 0 0 3 6 0 0 5 66 0 0 15 40 8 0 66 20 1
ENSG00000008438.4 0 0 0 0 0 0 0 0 0 0 0 4 0 0 0 0 0 0 0 0 0 0 22 0 0 0 0 0 0 0 16 0 0 0 12 4 0 1 10 0 0 0 7 0 0 13 0 0 43 0 0 0 0 0 0 0 1 4 42 0 66 32 0 0 0 112 0 0 0 21 0 0 0 46 0 0 12 1 0 0 0 0 0 0 0 0 0 0 0 0 0 0 0 0 0 0 1 0 0 0 1 0 0 0 4 3 0 0 2 0 0 0 0 6 3 0 2 0
ENSG00000008441.16 1 0 0 0 0 0 0 0 0 0 1 0 0 1 0 0 0 0 0 0 0 0 0 1 0 3 0 0 0 0 0 0 0 0 0 1 2 0 0 1 0 0 0 0 0 0 0 0 0 0 0 0 0 0 0 0 0 0 0 0 0 0 0 6 0 0 5 0 0 0 0 0 0 0 0 1 1 0 0 0 0 0 2 0 0 0 3 0 1 0 0 1 0 0 244 0 0 0 0 0 0 0 0 0 0 0 0 1 0 0 0 0 0 0 0 0 0 0
ENSG00000008513.15 9 70 3 2 0 267 234 34 39 65 83 16 101 234 132 0 0 0 0 53 57 126 47 22 57 72 2 0 106 22 61 0 24 14 27 0 70 31 23 109 115 64 28 83 232 14 48 61 135 35 0 0 0 0 7 7 15 24 0 0 29 10 0 276 0 1 51 163 9 43 53 88 189 88 13 605 185 60 0 48 14 0 23 54 87 1 70 146 52 61 206 156 210 0 2 118 25 52 10 183 95 0 0 52 33 8 0 139 26 0 0 226 43 46 134 243 72 0
ENSG00000008516.16 0 0 0 5 0 0 0 22 0 0 12 21 0 1 0 0 0 0 0 0 0 1 16 0 0 0 0 0 0 3 5 0 0 0 2 1 1 2 7 0 0 0 5 0 0 17 2 0 0 0 0 0 0 0 0 0 1 2 0 0 36 13 0 0 0 0 0 0 2 11 1 0 1 14 0 0 3 7 0 0 5 12 0 0 0 0 0 0 0 24 0 0 3 0 0 0 7 15 0 0 3 0 0 0 8 1 2 1 13 0 0 0 0 2 0 0 4 0
ENSG00000008517.16 0 0 46 0 124 1 354 2 13 0 73 1 23 15 292 0 0 0 0 20 2 464 12 2 1 243 0 0 0 182 0 0 6 599 0 1 0 484 5 3 0 174 0 2 726 9 46 23 92 151 0 0 0 0 0 2 45 5 0 0 10 1 0 59 0 0 18 10 318 14 48 18 576 2 20 25 326 2 0 0 52 1 16 0 283 2 30 0 237 2 185 37 388 0 0 28 14 3 6 11 196 1 36 1 89 0 0 14 161 0 204 6 799 0 24 4 24 0
ENSG00000008710.19 0 0 0 0 0 1 4 0 1 0 5 0 17 6 0 0 0 0 0 0 1 3 0 12 2 5 0 0 1 2 0 0 0 0 0 3 1 0 0 4 1 3 0 4 23 0 5 2 6 0 0 0 1 0 1 0 0 0 0 0 0 0 0 0 0 0 8 6 0 1 11 0 10 0 0 1 0 0 0 0 0 0 8 2 2 0 19 0 0 0 0 2 2 0 0 0 0 16 0 4 1 0 0 0 0 1 0 0 1 0 0 0 4 0 7 3 2 0
ENSG00000008735.13 0 0 0 0 0 0 0 0 0 0 0 1 0 0 0 0 0 0 0 0 0 0 0 0 0 0 0 0 0 0 0 0 3 0 0 0 0 0 0 1 0 0 0 0 0 0 0 1 0 0 0 0 0 0 0 0 0 0 0 0 0 0 0 0 0 0 0 0 0 0 0 0 0 0 0 0 0 0 0 0 0 0 0 0 0 0 0 0 0 0 0 0 0 0 0 0 0 0 0 0 0 0 0 0 0 0 0 0 0 0 0 0 0 0 0 0 0 0
ENSG00000008838.19 39 18 3 26 287 2 10 0 2 2 4 0 337 9 5 0 0 0 0 41 25 17 0 132 5 9 0 0 11 5 1 0 22 0 3 59 3 0 1 195 11 13 7 29 42 0 10 69 20 0 0 0 0 0 0 14 0 0 0 0 2 0 0 0 0 0 242 110 2 5 520 3 10 3 193 19 1 0 0 0 0 0 164 9 12 0 359 14 2 0 0 4 24 0 0 9 0 1 211 8 1 0 0 0 0 0 281 7 6 0 2240 5 71 0 362 10 2 1
ENSG00000008853.16 1 1 1 0 0 0 5 0 0 2 4 0 5 1 13 0 0 0 0 2 1 8 0 0 0 0 0 0 1 2 0 0 0 0 0 9 0 1 0 9 7 0 1 10 0 0 24 1 0 0 0 0 0 0 0 0 0 0 0 0 0 0 0 4 0 0 10 2 0 1 2 0 1 0 0 8 0 0 0 0 0 0 1 0 2 0 0 0 0 6 0 1 3 0 0 1 1 0 0 3 2 0 0 0 0 0 0 0 6 0 0 0 0 0 518 0 0 0
ENSG00000008869.11 0 1 4 0 0 0 9 0 0 2 21 18 9 2 4 0 0 0 0 12 8 20 1 3 0 3 0 0 3 6 1 0 0 7 0 0 0 2 0 4 6 14 2 9 51 6 5 19 6 1 0 0 0 0 0 0 3 2 0 0 2 0 0 13 0 0 25 6 2 0 3 0 40 0 0 6 3 0 0 0 1 0 18 7 20 0 10 3 4 1 0 5 1 0 0 0 0 0 0 3 14 0 0 4 0 0 0 1 14 0 0 4 0 0 0 9 0 0
ENSG00000008952.16 5 1 2 4 0 47 33 30 41 23 18 24 15 61 29 0 0 0 1 10 12 19 2 10 2 48 0 0 33 45 58 0 2 8 6 5 5 2 24 40 33 58 32 24 64 29 25 46 44 43 0 1 0 0 0 0 2 16 0 1 23 8 0 77 0 146 6 10 18 21 17 51 147 29 0 88 60 38 0 22 0 1 70 64 66 7 8 16 51 5 1 15 8 0 0 34 26 36 8 52 27 0 0 6 14 1 0 25 60 0 0 24 21 7 0 62 32 1
ENSG00000008988.9 30 74 108 11 132 53 508 3 98 51 156 8 180 134 299 0 0 6 0 55 108 362 14 86 57 413 0 0 97 172 1 26 56 598 22 28 93 303 36 88 69 177 32 97 395 12 139 91 103 276 0 0 0 0 0 3 46 12 0 0 18 5 753 247 0 264 92 259 325 62 172 155 470 28 354 322 287 21 0 3 43 1 99 144 315 0 135 95 243 20 62 194 505 0 55 85 30 17 92 214 200 0 40 58 76 4 7 131 161 0 396 92 365 18 71 80 36 0
ENSG00000009307.15 39 59 16 6 0 208 373 66 184 172 100 93 68 301 421 0 0 0 0 194 78 188 56 57 53 513 3 1 146 143 117 1 9 7 1 48 55 33 62 104 217 283 82 216 370 72 311 231 121 232 0 0 0 0 0 0 22 27 43 3 162 57 10 260 0 25 87 187 4 144 82 127 636 250 91 497 268 189 0 30 53 155 105 202 459 8 73 148 347 110 76 179 195 1 32 136 172 185 4 230 162 2 5 44 43 13 0 197 390 0 0 143 153 57 242 120 130 5
ENSG00000009335.17 0 9 17 0 0 3 9 2 6 8 1 1 10 4 10 0 0 0 0 1 6 13 0 0 1 1 0 0 5 4 0 0 0 0 3 0 3 2 1 5 9 18 2 7 40 3 28 6 0 0 0 0 0 0 0 0 0 6 1 0 0 0 0 7 0 0 37 4 0 0 1 5 19 1 0 17 17 1 0 1 0 0 6 2 8 0 6 7 9 0 0 3 3 0 0 6 1 0 5 10 2 0 0 1 2 0 0 5 24 0 0 9 0 1 0 11 10 0
ENSG00000009413.15 9 58 126 8 0 10 1 10 3 12 24 1 3 13 2 0 0 4 0 9 1 8 0 1 7 6 0 0 19 6 5 0 0 0 0 0 2 0 10 11 12 16 5 2 5 10 13 24 2 10 0 0 0 0 0 0 0 5 0 0 11 1 0 22 0 0 55 18 0 3 7 2 30 7 0 34 13 8 0 1 0 0 33 6 23 1 3 17 9 5 3 3 2 0 0 10 2 0 0 15 0 0 0 0 11 2 0 8 29 0 0 15 0 7 0 9 9 0
ENSG00000009694.13 0 0 0 0 0 0 0 0 0 0 4 0 0 0 2 0 5 0 0 0 0 9 0 0 0 2 0 0 0 0 0 0 0 0 0 0 0 0 1 0 0 0 0 0 0 0 0 0 0 0 0 0 0 0 0 0 0 0 0 0 0 1 0 0 0 0 0 0 0 0 0 0 0 0 0 0 0 0 0 0 0 0 0 0 2 0 0 0 0 3 0 0 0 0 0 0 0 0 0 0 0 0 0 0 0 0 0 0 0 0 0 0 0 2 0 0 0 0
ENSG00000009709.11 0 0 0 0 0 0 0 0 0 0 0 0 0 0 0 0 0 0 0 0 0 0 0 0 0 0 0 0 0 0 0 0 0 0 0 0 0 0 0 0 0 0 0 0 0 0 0 0 0 0 0 0 0 0 0 0 0 0 0 0 0 0 0 0 0 0 0 0 0 0 0 0 0 0 0 0 0 0 0 0 0 0 1 0 0 0 0 0 0 0 0 0 0 0 0 0 0 0 0 0 0 0 0 0 0 0 0 0 0 0 0 0 0 0 0 0 0 0
ENSG00000009724.16 0 0 0 0 0 0 0 0 0 1 0 0 0 0 0 0 0 0 0 0 0 0 0 0 0 0 0 0 0 0 0 0 0 0 0 0 0 0 0 0 0 0 0 0 2 0 0 1 0 2 0 0 0 0 0 0 0 0 0 0 0 0 0 0 0 0 0 1 0 0 0 0 2 0 0 0 0 0 0 0 0 0 0 0 0 0 0 5 0 0 0 0 0 0 0 0 0 0 0 0 0 0 0 0 0 0 0 0 0 0 0 0 0 0 0 0 0 0
ENSG00000009765.14 0 0 0 0 0 0 0 0 4 0 0 0 1 0 0 0 0 0 0 0 0 0 0 0 0 0 0 0 0 0 0 0 0 0 0 0 0 0 0 0 0 0 0 0 0 0 0 0 0 0 0 0 0 0 0 0 0 0 0 0 0 0 0 0 0 0 0 0 0 0 0 0 0 0 0 0 0 0 0 0 0 0 0 0 0 0 1 0 0 0 0 0 0 0 0 0 0 0 0 0 0 0 0 0 0 0 0 0 0 0 0 0 0 0 0 0 0 0
ENSG00000009780.15 170 64 67 26 0 5 118 4 39 68 189 11 45 48 196 0 0 0 1 44 13 38 1 57 7 160 0 0 12 53 4 0 0 0 0 0 2 0 3 177 30 77 11 102 406 13 8 48 4 32 0 0 0 0 4 0 2 0 0 1 20 0 0 25 0 0 128 65 191 1 30 33 178 4 0 42 81 1 0 0 19 0 52 26 232 0 19 52 178 31 0 54 279 0 0 51 0 6 7 78 51 0 0 5 23 5 0 38 185 0 1 94 359 7 0 116 59 0
ENSG00000009790.14 0 14 2 12 0 2 66 10 0 6 44 49 0 1 53 0 0 0 0 0 17 233 33 0 2 67 2 0 6 26 58 0 3 0 35 15 3 29 13 0 6 92 25 32 381 60 0 2 40 102 0 0 0 0 69 0 11 19 42 0 76 35 0 54 0 361 0 4 34 39 0 0 165 25 0 9 62 24 0 0 0 4 0 19 169 2 0 4 52 2 0 35 141 0 0 4 34 14 0 24 165 0 0 2 22 6 0 9 83 0 0 2 85 85 0 0 16 2
ENSG00000009830.11 9 0 0 0 0 0 0 1 1 0 0 0 7 2 4 0 1 0 0 1 0 0 0 1 0 0 0 0 0 1 0 0 0 0 0 2 1 0 0 3 0 0 0 1 0 0 0 13 0 0 0 0 0 0 0 0 0 0 0 0 0 0 0 0 0 0 18 3 0 1 1 2 2 0 0 0 0 0 0 0 0 0 3 0 3 0 1 1 1 1 0 0 5 0 0 3 0 0 0 0 1 0 0 0 0 0 0 1 0 0 0 0 0 0 0 0 0 0
ENSG00000009844.15 6 2 108 0 0 15 38 1 84 48 24 23 19 48 96 0 0 0 0 27 32 53 11 14 4 80 0 0 22 26 3 3 0 0 17 20 6 26 13 28 34 81 5 49 60 13 84 46 0 83 0 0 0 0 0 0 1 1 0 0 8 14 909 33 0 0 28 95 0 12 38 15 171 5 46 85 30 4 0 0 9 0 30 38 64 1 17 34 53 15 0 55 64 0 142 27 2 5 0 31 25 0 0 19 8 0 0 33 31 0 0 20 50 13 0 36 15 3
ENSG00000009950.15 0 1 0 0 0 0 0 0 0 0 0 0 0 0 0 0 0 0 0 0 0 0 0 0 0 0 0 0 0 0 0 0 2 0 0 0 0 0 1 0 0 0 0 2 1 0 0 0 0 0 0 0 0 0 0 0 0 0 0 0 0 0 0 0 0 0 0 2 0 0 0 1 0 0 0 0 0 0 0 0 0 0 0 0 1 0 0 4 0 0 0 0 0 0 0 0 0 0 0 1 0 0 0 0 0 0 0 0 0 0 0 4 0 0 0 0 1 0
ENSG00000009954.10 3 15 5 2 0 3 19 0 13 28 11 1 5 11 39 0 0 9 0 5 6 27 3 8 1 22 0 0 11 4 1 3 0 0 0 0 1 0 0 27 9 18 6 13 47 3 35 7 1 0 0 0 0 0 0 0 0 0 0 0 1 4 0 25 0 0 29 16 0 0 5 6 102 1 2 9 41 0 0 0 2 0 25 9 80 0 3 7 9 6 0 3 7 0 0 5 1 0 0 17 5 0 0 2 3 1 0 1 21 0 0 12 39 0 0 4 10 0
ENSG00000010017.12 4 5 89 5 0 2 12 10 44 8 34 7 1 7 5 0 0 0 1 5 5 3 3 9 0 14 1 1 17 10 5 0 0 0 0 0 6 5 0 11 1 11 1 1 32 1 24 34 0 4 0 0 0 0 0 0 4 2 0 0 1 0 0 72 0 0 1 6 8 2 0 3 46 4 49 14 39 2 0 1 0 67 10 3 48 0 5 15 37 5 0 0 2 0 0 6 1 0 0 1 34 0 0 1 4 0 0 3 29 0 0 5 0 7 0 25 5 1
ENSG00000010030.13 0 0 2 0 0 0 4 3 0 0 4 30 1 0 10 0 0 0 0 1 0 21 11 1 0 16 1 0 0 19 5 0 0 75 4 0 0 10 1 4 1 4 11 0 22 6 0 9 0 20 0 0 548 0 0 0 1 2 0 0 15 0 0 0 0 0 1 1 0 12 3 0 22 5 0 0 26 8 0 0 12 15 6 0 9 0 0 0 11 0 0 7 31 0 0 2 24 14 3 1 2 0 0 0 8 7 0 70 105 0 239 0 84 23 0 0 0 0
ENSG00000010072.15 14 0 16 0 0 4 6 1 3 9 0 0 5 18 20 0 0 0 1 2 0 8 7 5 3 29 0 0 4 3 0 0 0 0 0 0 3 0 2 10 5 14 6 8 5 8 54 8 0 28 0 0 0 0 0 0 0 1 0 0 0 1 0 46 0 0 0 5 0 3 6 4 33 7 0 1 13 5 0 0 0 0 2 0 3 0 1 7 20 0 0 4 11 0 0 5 0 16 0 5 1 0 0 0 0 1 0 8 7 0 0 5 12 0 0 8 0 0
ENSG00000010165.19 4 6 0 0 0 7 23 0 32 22 10 3 45 17 5 0 0 0 0 10 17 29 0 3 2 6 0 0 2 9 0 0 0 20 0 0 6 1 2 17 11 6 1 16 19 0 65 11 0 0 0 0 0 0 0 0 1 0 0 1 0 0 0 11 0 0 8 19 0 1 47 5 18 2 0 25 20 1 0 0 0 0 12 11 13 0 25 6 19 1 12 17 48 0 0 12 0 0 3 18 13 0 0 2 3 0 0 2 0 0 0 13 15 0 0 10 5 1
ENSG00000010219.13 2 6 0 0 0 0 7 0 17 4 19 0 5 5 0 0 0 0 0 1 21 17 0 2 0 8 0 0 1 1 0 0 1 0 0 10 0 0 0 9 17 0 0 19 1 0 12 11 0 0 0 0 0 0 0 0 0 0 0 0 0 0 0 0 0 0 0 8 0 0 6 3 19 0 0 2 1 0 0 0 0 0 3 5 10 0 2 3 3 0 0 1 18 0 0 5 0 0 0 13 6 0 0 0 1 0 0 0 1 0 0 2 0 0 0 4 7 0
ENSG00000010244.18 71 131 177 30 0 143 194 83 218 126 87 108 93 204 302 0 6 0 3 76 71 155 32 65 86 352 3 0 129 140 66 0 0 2 19 39 70 55 95 184 196 252 67 170 179 42 403 181 57 161 0 0 0 0 417 2 15 29 154 2 47 21 0 282 108 18 140 233 266 165 84 151 487 152 379 505 242 107 0 50 16 5 63 139 252 13 46 139 275 102 0 212 154 1 0 128 50 41 8 208 172 0 212 27 22 7 0 187 255 0 0 157 284 117 0 290 180 2
ENSG00000010256.10 43 63 221 0 715 117 210 3 68 145 87 9 502 262 231 0 0 12 0 208 309 205 39 206 131 172 1 1 171 142 14 0 522 365 63 115 129 237 40 258 223 154 50 408 341 23 143 240 25 256 0 0 0 0 0 2 5 3 84 3 62 19 0 340 0 345 298 598 337 118 519 307 504 32 450 620 353 10 0 45 0 0 220 232 124 1 570 248 141 25 0 511 211 1 0 229 19 20 184 313 156 0 261 103 43 5 484 140 136 0 726 274 346 2 636 293 51 2
ENSG00000010270.13 14 1 1 10 0 59 24 27 38 25 5 39 79 123 12 0 0 0 0 19 60 13 13 31 38 43 1 0 83 6 16 0 32 0 72 16 46 9 27 36 58 20 24 59 40 33 47 24 50 16 0 0 0 0 147 0 6 7 0 1 23 31 0 231 0 170 45 186 262 128 82 42 81 68 0 282 52 40 0 43 3 0 33 67 16 2 31 40 47 22 0 150 19 2 20 107 55 12 17 113 22 0 0 23 7 1 0 71 38 0 0 45 26 59 93 82 49 8
ENSG00000010278.13 177 183 1 2 739 46 1 4 317 452 0 3 1247 382 33 0 0 0 0 383 229 10 14 931 202 5 2 16 219 63 6 0 147 0 17 223 127 27 38 534 169 28 48 546 215 21 777 539 415 172 0 0 0 0 0 51 2 0 0 0 1 1 3702 564 0 0 423 574 219 203 1357 208 128 43 986 463 29 30 0 23 10 0 601 165 18 1 1521 369 26 166 126 792 64 0 0 147 12 22 1454 434 25 0 274 29 0 2 117 43 9 0 1664 256 7 50 1230 167 101 10
ENSG00000010282.14 0 0 0 0 0 0 0 0 0 0 0 0 0 0 0 0 0 0 0 0 0 0 0 1 0 0 0 0 0 0 0 0 0 0 0 0 0 0 0 0 0 0 0 0 0 0 0 0 0 0 0 0 0 0 0 0 0 0 0 0 0 0 0 0 0 0 0 3 0 0 0 0 0 0 0 0 0 0 0 0 0 0 3 0 0 0 0 2 0 0 0 0 0 0 0 0 0 0 0 0 0 0 0 0 0 0 0 0 0 0 0 0 0 0 0 0 0 0
ENSG00000010292.12 1 2 3 2 0 0 14 0 0 1 2 0 3 5 0 0 0 0 0 1 9 15 1 0 1 7 0 0 3 3 0 0 0 0 0 0 1 1 0 2 8 3 10 17 21 1 0 9 0 0 0 0 0 0 0 0 2 0 0 0 0 1 0 0 0 0 9 14 16 0 5 3 8 4 0 9 2 0 0 0 0 0 1 4 14 0 4 1 2 0 0 6 51 0 0 0 0 0 0 9 16 0 0 1 3 0 0 2 3 0 0 0 9 1 0 13 0 0
ENSG00000010295.19 0 8 0 0 0 1 8 1 0 0 1 1 0 9 1 0 0 0 0 0 15 16 1 0 2 8 0 0 13 3 0 0 0 0 0 0 3 1 2 2 9 9 1 27 34 2 0 9 1 35 0 0 1 0 0 0 3 0 0 0 1 2 0 39 0 0 9 14 0 10 1 14 39 1 0 44 2 5 0 1 5 0 0 11 11 1 1 6 4 0 0 47 2 0 0 5 3 0 0 54 5 0 0 10 2 1 0 7 4 0 0 8 0 0 0 6 7 2
ENSG00000010310.8 13 8 0 0 0 0 3 0 61 4 0 0 7 0 0 0 0 0 0 27 1 5 0 30 1 7 0 1 15 1 0 0 1 0 0 18 2 0 0 15 2 0 0 2 12 0 1 11 9 8 0 0 1 0 0 0 0 0 0 0 0 0 0 16 0 0 86 16 0 0 22 5 0 0 6 26 2 0 0 0 0 0 36 0 0 0 16 2 3 0 0 1 0 0 480 2 0 0 3 2 0 0 0 0 0 1 0 0 4 0 0 0 1 0 0 0 2 0
ENSG00000010318.20 0 0 0 0 0 0 5 0 1 0 1 0 1 1 0 0 0 0 0 0 2 4 0 0 0 0 0 0 0 0 0 0 0 0 0 0 1 2 1 0 1 2 1 2 5 0 1 9 7 0 0 0 0 0 0 0 1 0 0 0 1 0 0 0 0 0 0 0 0 0 0 0 0 1 0 7 0 0 0 0 0 0 0 1 2 0 0 0 0 0 0 0 0 0 0 1 0 0 0 0 1 0 0 0 0 1 0 0 0 0 0 1 4 0 0 1 1 0
ENSG00000010319.6 0 0 0 0 0 0 0 0 0 0 0 0 0 0 0 0 0 0 0 0 0 0 0 0 0 1 0 0 0 0 0 0 0 0 0 0 0 0 0 2 0 0 0 0 0 0 2 0 0 0 0 0 0 0 0 0 0 0 0 0 0 0 0 0 0 0 0 0 0 0 0 0 0 0 0 0 0 0 0 0 0 0 0 0 0 0 0 0 0 0 0 0 0 0 0 0 0 0 0 0 0 0 0 0 0 0 0 0 0 0 0 0 0 0 0 0 0 0
ENSG00000010322.15 7 1 3 0 0 2 52 0 13 3 6 1 22 6 40 0 0 0 0 15 31 59 4 8 0 22 0 1 9 7 0 0 2 0 7 0 14 1 3 23 15 32 3 34 65 2 17 30 55 29 0 0 0 0 0 3 0 2 0 0 0 4 0 47 0 0 82 10 104 0 18 4 84 2 56 19 6 0 0 0 8 0 9 18 22 0 12 5 32 5 0 8 34 0 0 7 2 0 0 17 14 0 0 2 2 0 0 3 17 0 0 11 46 1 0 7 0 1
ENSG00000010327.10 0 68 0 1 0 12 0 1 0 16 0 0 0 34 0 0 0 0 0 0 92 0 1 0 45 1 0 0 132 1 1 0 23 9 0 0 32 13 16 0 80 3 17 163 58 0 4 3 0 0 0 0 0 0 0 0 0 0 0 1 1 0 0 29 0 0 0 73 0 5 0 16 8 0 22 112 0 0 0 5 0 0 0 106 1 0 0 24 0 0 0 99 0 0 0 17 1 1 0 43 0 0 0 25 0 0 0 27 0 0 0 13 0 0 0 31 4 0
ENSG00000010361.13 9 1 77 0 0 0 10 0 1 0 18 1 35 2 3 0 0 0 0 8 1 2 1 22 0 5 0 1 0 1 0 7 1 1 0 1 2 0 0 36 3 8 0 2 11 2 32 0 11 0 0 0 0 0 0 0 0 0 0 0 6 2 0 15 0 0 50 20 0 6 18 0 22 0 21 3 5 0 0 0 0 0 32 1 1 0 10 0 7 0 0 5 2 0 0 0 0 1 6 0 4 0 0 0 0 0 0 1 1 0 136 3 35 0 0 1 2 0
ENSG00000010379.15 0 0 0 0 0 0 0 0 0 0 0 1 0 0 0 0 0 0 0 0 0 0 0 0 0 0 0 0 0 0 0 0 0 0 0 0 0 0 0 0 0 0 0 0 0 0 0 0 0 0 0 0 0 0 0 0 0 0 0 0 0 0 0 0 0 2 0 1 0 0 0 0 0 0 0 5 0 0 0 0 0 0 0 0 1 0 0 0 0 2 0 0 0 0 0 1 0 1 0 0 0 0 0 0 0 0 0 0 0 0 0 0 0 0 0 1 0 0
ENSG00000010404.17 8 11 37 5 46 16 100 28 8 34 20 32 24 39 93 0 0 0 0 16 17 132 30 12 3 261 3 1 12 66 53 0 1 67 28 9 10 27 31 8 16 135 38 30 94 43 62 83 105 30 0 0 0 0 0 0 19 12 62 0 70 58 0 52 0 106 4 15 46 76 30 14 405 128 51 98 187 39 0 1 22 8 28 26 134 3 17 16 152 14 21 30 38 1 3 28 45 27 0 45 53 1 0 5 10 2 0 23 113 0 0 30 124 51 77 22 49 3
ENSG00000010438.16 0 0 0 0 0 0 0 0 17 0 1 0 4 0 0 0 1 0 0 11 0 0 0 0 0 0 0 1 17 2 0 21 0 0 0 0 0 9 1 7 0 0 0 0 0 0 0 9 0 0 0 0 0 0 0 0 0 0 0 0 0 1 0 0 0 0 0 4 0 0 2 0 0 0 365 6 0 0 0 0 0 0 0 0 0 0 0 0 0 0 0 1 0 0 0 0 0 0 0 0 0 0 0 0 0 0 0 0 0 0 0 0 0 0 0 0 0 0
ENSG00000010539.11 0 0 0 1 0 1 2 14 8 1 6 45 2 9 3 0 0 0 0 2 8 24 15 0 0 12 1 0 0 2 15 0 0 0 0 0 0 2 8 10 3 12 7 9 17 17 0 3 0 0 0 0 0 0 0 0 0 17 0 0 34 12 0 0 0 0 1 8 0 19 0 3 14 25 0 16 9 7 0 0 4 0 2 10 16 3 1 0 5 10 0 5 21 2 0 2 9 1 0 6 0 0 0 1 8 3 0 5 47 0 0 7 1 15 1 8 7 0
ENSG00000010610.9 16 1267 488 63 0 35 279 0 0 71 58 1 5 172 175 0 0 0 0 0 384 616 15 19 105 150 0 0 203 185 0 0 31 0 0 0 115 242 23 5 224 281 32 463 842 4 25 27 51 55 0 0 600 0 0 0 34 0 0 1 65 11 0 278 0 0 46 300 108 9 51 67 461 14 0 272 331 2 0 1 13 0 3 180 322 0 11 163 308 0 0 458 335 0 113 108 0 19 0 305 219 0 0 41 66 0 282 82 132 0 0 139 554 0 179 87 6 1
ENSG00000010626.14 3 0 0 0 0 0 0 0 8 1 11 1 40 12 9 0 0 0 0 1 0 2 0 78 0 6 0 0 2 4 0 0 0 0 0 35 1 0 0 6 0 6 0 7 2 2 0 3 0 0 0 0 0 0 0 0 2 0 0 0 0 0 0 0 0 0 145 54 0 0 69 2 8 0 122 3 3 0 0 0 0 0 84 2 10 0 5 2 2 0 0 4 3 0 0 2 1 0 2 13 3 0 0 1 0 0 0 0 0 0 959 2 0 0 0 2 2 0
ENSG00000010671.15 0 12 0 5 0 8 0 12 0 34 0 17 0 55 0 0 0 0 0 0 41 4 9 0 3 0 0 0 27 0 8 0 17 0 4 0 10 0 14 0 25 1 15 98 4 36 28 10 36 7 0 0 0 0 0 0 2 12 0 0 21 15 0 46 0 0 0 43 7 15 1 8 7 15 0 83 24 25 0 1 0 0 1 43 0 0 0 34 1 0 0 87 0 0 0 29 10 11 0 65 0 0 0 13 0 0 0 37 23 0 0 24 0 6 0 28 8 1
ENSG00000010704.18 5 0 0 0 0 0 0 2 0 2 0 1 3 9 0 0 0 1 0 3 5 3 0 1 1 0 0 0 1 0 1 0 0 0 0 0 1 0 0 2 2 0 0 7 0 3 0 2 0 0 0 0 0 0 0 0 0 0 0 0 0 1 0 1 0 0 1 1 2 0 1 0 3 0 0 1 0 0 0 0 0 0 1 4 1 0 6 2 2 1 0 2 0 0 0 0 0 0 0 4 0 0 0 1 0 1 0 0 0 0 0 2 0 0 0 0 3 0
ENSG00000010803.16 5 0 0 0 0 0 6 0 0 1 10 0 9 1 2 0 0 0 0 2 1 16 0 4 1 2 0 0 1 1 0 0 0 0 0 1 0 1 1 22 0 6 1 7 7 0 18 2 0 0 0 0 0 0 0 0 0 0 0 0 0 0 0 0 0 0 8 8 0 0 12 2 20 1 0 0 0 0 0 0 0 0 10 2 4 0 6 0 9 0 0 0 1 0 0 1 0 0 5 2 2 0 0 0 0 0 0 0 0 0 0 2 13 0 0 0 0 0
ENSG00000010810.17 0 3 35 18 0 5 199 0 0 1 117 0 0 3 210 0 1 0 0 0 1 212 0 0 1 289 0 0 6 129 0 0 0 42 0 4 1 32 2 0 3 172 4 8 215 0 30 0 102 62 0 0 0 0 0 0 23 0 0 0 5 0 0 242 1882 0 2 7 6 4 0 1 377 0 0 21 272 1 0 1 68 0 0 4 240 0 0 2 272 0 0 3 204 0 0 9 5 0 0 5 125 0 0 1 38 0 0 1 223 0 0 10 192 0 10 13 12 0
ENSG00000010818.9 2 30 14 12 0 32 12 23 4 4 28 33 12 19 52 0 1 0 0 6 0 38 24 2 10 40 2 0 35 53 44 0 0 12 25 4 16 10 18 4 11 32 12 3 9 16 23 53 22 20 0 0 0 0 268 0 0 16 1 0 7 0 0 12 1796 138 58 19 56 48 10 10 223 61 8 147 100 93 0 11 7 11 25 11 37 0 2 17 59 24 32 12 14 1 0 22 84 43 0 9 10 0 1 0 9 6 4 32 117 0 0 11 6 43 0 17 22 2
ENSG00000010932.16 0 0 0 0 0 0 0 0 0 0 0 0 0 0 0 0 0 0 0 0 0 0 0 0 0 0 0 0 0 0 0 0 0 0 0 0 0 0 0 0 0 0 0 0 0 0 0 1 0 0 0 0 0 0 0 0 0 0 0 0 0 0 0 0 0 0 0 0 1 0 0 0 0 0 0 0 0 0 0 0 0 0 0 0 0 0 0 0 0 0 0 0 0 0 0 0 0 0 0 0 0 0 0 0 0 0 0 0 0 0 0 0 0 0 0 0 0 0
ENSG00000011007.12 2 6 64 1 0 15 62 0 2 25 5 3 13 62 77 0 0 0 0 18 42 52 3 9 8 64 0 0 7 31 0 0 3 0 0 0 13 12 8 42 31 75 4 43 34 6 55 54 6 7 0 0 0 0 0 0 2 0 0 0 0 3 0 71 0 214 24 59 94 14 2 37 161 5 0 156 49 2 0 0 27 17 14 14 39 0 53 17 61 8 0 20 23 2 0 32 0 4 7 31 29 0 0 1 6 0 0 13 40 0 0 37 21 2 164 36 8 1
ENSG00000011009.10 35 47 0 0 524 8 46 2 53 15 9 8 86 22 80 0 0 0 0 45 70 87 19 47 8 21 0 4 20 34 8 48 52 482 68 3 16 76 4 62 17 45 18 57 134 11 32 57 71 40 0 0 0 0 0 0 3 4 0 1 29 16 3840 52 0 0 40 53 0 53 151 8 135 32 332 104 111 23 0 0 67 0 38 22 50 0 122 22 39 35 162 50 73 0 8 22 15 10 40 48 60 0 174 5 21 1 359 16 46 0 178 22 291 16 300 20 20 0
ENSG00000011021.22 4 0 0 38 0 2 2 6 8 10 3 2 4 10 5 0 0 0 1 5 6 5 0 9 3 5 1 0 7 2 6 0 8 0 1 0 0 1 4 4 8 2 9 16 20 0 5 12 15 6 0 0 0 0 0 0 1 3 8 0 4 0 0 24 0 8 24 10 12 52 1 6 13 5 0 32 7 22 0 2 2 4 11 3 7 0 2 8 1 22 0 1 1 0 0 9 20 9 0 6 0 0 3 5 6 1 0 13 40 0 0 19 0 20 0 7 21 0
ENSG00000011028.13 0 1 0 0 0 0 0 0 4 1 0 0 0 5 0 0 0 0 0 0 3 1 1 0 14 0 0 1 3 0 1 0 0 0 0 0 2 0 2 0 2 0 0 15 1 0 0 0 0 0 0 0 0 0 0 0 0 0 0 0 0 0 0 7 0 0 66 14 1 2 0 2 1 0 0 3 0 0 0 0 0 0 0 0 0 0 1 6 0 0 0 3 0 0 0 1 0 0 0 1 0 0 40 0 0 0 20 0 0 0 0 2 0 0 0 2 1 0
ENSG00000011052.21 0 0 0 0 0 0 0 0 0 0 0 0 0 0 0 0 0 0 0 0 0 0 0 0 0 0 0 0 0 0 0 0 0 0 0 0 0 0 0 0 0 0 0 0 0 0 0 0 0 0 0 0 0 0 0 0 0 0 0 0 0 0 0 0 0 0 0 0 0 0 0 0 0 0 0 0 0 0 0 0 0 0 0 0 0 0 0 0 0 0 0 0 0 0 0 0 0 0 0 0 0 0 0 0 0 0 0 0 0 0 0 0 0 0 0 0 0 0
ENSG00000011083.8 0 0 0 0 0 0 0 0 0 0 0 0 0 0 0 0 0 0 0 0 0 0 0 0 0 0 0 0 0 0 0 0 0 0 0 0 0 0 0 0 0 0 0 0 0 0 0 0 0 0 0 0 0 0 0 0 0 0 0 0 0 0 0 0 0 0 0 0 0 0 0 0 0 0 0 0 0 0 0 0 0 0 0 0 0 0 0 0 0 0 0 0 0 0 0 0 0 0 0 2 0 0 0 0 0 0 0 0 0 0 0 1 0 0 0 0 0 0
ENSG00000011105.13 0 0 0 0 0 0 0 0 1 0 0 0 30 0 0 0 0 0 0 15 0 0 0 0 0 0 0 0 0 0 0 0 0 8 0 2 0 0 0 6 0 1 0 0 3 0 13 8 0 1 0 0 0 0 0 1 0 0 0 0 0 0 0 0 0 0 0 0 0 0 7 0 0 0 2 0 0 0 0 0 0 0 7 0 0 0 9 0 0 0 0 1 0 0 0 0 0 0 4 0 0 0 54 0 0 0 0 0 1 0 0 0 0 0 0 0 0 0
ENSG00000011114.14 1 0 0 0 0 0 0 0 0 0 2 0 2 0 2 0 0 0 0 0 0 0 0 0 0 0 0 0 0 2 0 0 0 0 0 0 0 0 0 0 0 0 0 0 0 0 0 0 0 0 0 0 0 0 0 0 0 0 0 0 0 0 0 0 0 0 0 2 4 0 0 0 0 0 0 0 0 0 0 0 0 0 0 0 0 0 0 3 2 0 0 0 0 0 0 1 1 0 0 0 0 0 0 0 0 0 0 0 0 0 0 1 0 0 0 0 0 0
ENSG00000011132.11 3 43 156 3 0 9 70 5 0 24 21 5 32 25 24 0 0 1 0 3 30 63 18 2 16 67 0 0 9 36 1 0 57 154 65 6 12 48 2 16 16 32 17 41 68 6 34 13 0 14 0 0 0 0 0 2 3 4 0 1 8 4 0 67 0 0 4 27 102 29 44 11 88 36 9 65 65 29 0 0 25 0 5 9 38 1 24 14 49 8 0 32 64 0 0 27 8 0 17 22 13 1 0 2 8 2 0 12 23 0 0 23 155 38 4 38 9 0
ENSG00000011143.16 0 0 2 0 0 0 10 0 0 0 0 0 28 4 17 0 0 0 0 12 16 9 0 23 0 6 0 0 4 2 0 0 1 0 0 19 1 2 1 9 2 7 1 11 8 0 0 2 0 23 0 0 0 0 0 0 0 0 0 0 0 1 0 69 0 0 59 54 0 1 50 1 17 0 90 1 1 0 0 0 0 0 38 2 3 0 54 3 15 0 0 4 34 0 0 1 0 0 0 6 6 0 0 0 0 0 0 3 7 0 1472 1 14 0 0 0 1 0
ENSG00000011198.9 3 6 0 5 0 9 7 9 142 7 25 31 45 20 6 0 0 0 1 54 14 8 32 7 4 19 2 8 20 35 31 0 1 1 4 2 8 11 16 48 8 5 21 7 27 33 233 76 60 90 0 0 0 0 0 0 1 14 8 0 44 40 0 21 0 4 49 23 12 27 36 4 27 20 476 43 8 19 0 0 6 8 15 19 5 1 42 13 8 51 0 22 0 5 101 4 8 11 1 37 5 0 0 1 1 2 0 4 35 0 0 6 0 18 100 13 18 1
ENSG00000011201.11 1 0 0 0 0 0 0 0 0 0 0 0 2 0 0 0 0 0 0 0 0 0 0 0 0 0 0 0 0 0 0 0 0 0 0 0 0 0 0 0 0 0 0 0 0 0 0 0 0 0 0 0 0 0 0 0 0 0 0 0 0 0 0 0 0 0 0 0 0 0 0 7 0 0 0 0 0 0 0 0 0 0 0 0 0 0 0 0 0 0 0 0 0 0 0 0 0 0 0 0 0 0 0 0 0 0 0 0 0 0 0 0 0 0 0 0 0 0
ENSG00000011243.17 8 2 44 0 0 0 12 1 0 5 6 1 23 8 9 0 0 0 0 5 8 19 1 4 0 22 0 0 1 2 2 0 0 0 0 1 2 1 1 3 4 7 2 2 5 0 22 37 29 2 0 0 0 0 0 0 1 1 0 0 2 8 0 13 0 0 19 8 6 11 24 0 32 0 0 19 5 0 0 0 0 0 8 6 10 0 24 7 15 7 149 8 0 0 0 7 0 0 0 6 11 0 0 0 1 0 0 0 3 0 0 5 28 0 0 9 4 0
ENSG00000011258.15 2 0 0 0 0 0 5 0 13 0 43 1 0 1 0 0 0 0 0 7 1 14 7 0 0 3 0 0 0 8 1 0 0 0 0 0 0 0 0 3 0 2 2 3 1 0 0 7 0 11 0 0 0 0 0 0 0 0 0 0 1 0 0 0 0 8 3 0 6 4 0 0 6 2 1 1 3 1 0 0 0 0 1 2 1 0 2 1 6 0 0 2 0 0 1 2 4 4 0 2 1 0 0 0 0 0 0 0 2 0 0 7 0 0 0 6 2 0
ENSG00000011260.13 3 0 3 8 0 2 44 2 12 25 23 2 37 33 72 0 0 0 0 15 33 25 2 15 10 95 0 0 9 29 0 0 2 0 18 16 8 29 9 24 41 60 0 48 67 1 75 32 8 35 0 0 0 0 0 0 0 1 0 0 0 0 0 94 1074 0 13 68 70 7 21 16 159 5 0 43 53 8 0 0 9 25 7 27 59 0 7 23 75 19 0 47 73 1 0 19 18 2 1 46 69 0 0 4 4 1 0 20 28 0 19 8 47 2 0 42 12 5
ENSG00000011275.18 18 22 238 1 0 8 63 2 14 8 48 10 13 12 30 0 0 0 0 20 28 73 18 10 8 60 1 0 12 14 0 0 0 0 0 6 6 12 7 30 44 52 12 26 111 13 39 26 37 0 0 0 0 0 0 0 1 1 0 0 26 20 0 36 692 1 65 17 59 1 17 9 123 10 0 32 27 9 0 3 11 0 14 11 89 0 7 22 47 0 124 20 48 0 0 21 3 25 7 22 26 0 0 4 10 0 0 9 68 0 0 6 75 3 1 32 13 0
ENSG00000011295.15 12 28 123 9 0 22 0 10 9 27 17 5 4 7 13 0 0 1 2 13 1 27 1 0 1 7 0 0 4 14 12 0 0 0 0 12 0 0 6 23 4 19 21 14 28 20 0 29 0 4 0 0 0 0 0 0 0 0 0 0 2 6 0 3 0 4 106 9 72 0 2 6 51 18 14 13 33 6 0 1 0 0 13 16 52 1 8 18 24 21 0 12 6 0 0 5 2 0 0 16 0 0 0 0 4 0 0 12 25 0 0 5 20 2 0 72 13 0
ENSG00000011304.19 24 83 219 1 120 37 148 17 10 27 45 5 107 77 85 0 0 0 0 27 48 101 0 32 54 157 0 1 48 50 1 0 6 72 7 10 24 45 8 63 85 105 8 48 125 2 101 64 38 18 0 0 0 0 0 2 3 1 0 0 6 14 0 146 0 0 68 132 160 18 68 58 211 21 0 161 120 6 0 6 27 0 58 42 78 1 52 29 100 35 64 77 88 1 0 50 6 6 13 61 54 0 1 16 31 0 1 30 56 0 45 57 170 3 52 60 26 0
ENSG00000011332.19 0 0 0 0 0 0 0 0 0 0 0 0 1 0 0 0 0 0 0 0 0 0 0 0 0 0 0 0 0 0 0 0 0 0 0 0 0 0 0 0 0 0 0 0 0 0 0 0 0 0 0 0 1 0 0 0 0 1 0 0 0 0 0 0 0 0 0 1 0 0 0 0 1 0 0 0 0 0 0 0 0 0 1 0 0 0 0 0 0 0 0 0 0 0 0 0 0 0 0 0 0 0 0 0 0 0 0 0 0 0 0 0 0 0 0 0 0 0
ENSG00000011347.9 1 0 0 0 0 0 0 0 0 0 0 0 1 0 0 0 0 0 0 2 0 0 0 0 0 0 0 0 0 0 0 0 0 0 0 0 0 0 0 2 0 0 0 0 0 0 0 0 0 0 0 0 0 0 0 0 0 0 0 0 0 0 0 0 0 0 0 0 0 0 2 0 0 0 0 0 0 0 24 0 0 0 0 0 0 0 0 0 0 0 0 0 0 0 0 0 0 0 1 0 0 0 0 0 0 0 0 0 0 0 0 0 0 0 0 0 0 0
ENSG00000011376.10 3 0 0 0 0 0 5 3 2 2 0 2 20 1 9 0 0 0 0 2 11 16 0 1 0 6 0 0 0 2 0 0 0 0 0 1 1 5 3 7 11 4 2 14 2 0 0 11 0 0 0 1 0 0 0 0 0 0 0 0 6 0 0 1 0 0 61 13 0 0 3 0 22 0 4 15 2 0 0 0 0 0 2 5 22 0 2 1 1 0 0 5 4 0 0 8 0 0 0 5 10 0 0 0 1 0 0 1 2 0 0 2 19 0 0 0 1 0
ENSG00000011405.13 4 2 1 0 0 9 6 2 3 1 6 3 6 2 9 0 0 0 0 9 1 5 4 3 0 3 0 0 0 3 7 0 0 0 1 0 0 1 2 13 6 10 2 4 7 1 13 11 28 8 0 0 0 0 0 2 3 0 0 0 2 0 0 3 1 12 40 13 0 7 8 1 13 10 1 6 3 5 0 1 2 0 12 10 27 0 11 5 1 0 0 5 0 0 0 2 1 7 0 6 0 0 0 1 0 1 0 3 11 0 0 7 0 0 0 16 1 0
ENSG00000011422.11 1406 14844 4274 27156 3024 8256 223 10778 414 2539 672 7857 830 5658 832 257 0 2 0 66 1386 18 1668 699 10176 90 187 2 4768 1155 22312 176 8333 1329 18895 2379 9428 1180 10021 432 3255 161 5601 3192 503 8349 576 824 6983 1009 0 0 1020 2 39444 36 961 5239 3004 157 9102 5779 9590 9316 0 15563 1323 6579 6956 13368 402 7576 1249 11888 1269 27204 12905 22284 17670 10983 14228 2995 132 7471 226 497 764 2822 105 5049 40 14812 525 241 3339 4004 7980 6656 408 5788 246 433 1799 13244 4349 17099 661 6732 4030 5 0 7141 167 9678 3448 4554 3077 308
ENSG00000011426.10 1 0 0 0 0 0 0 0 2 1 3 0 1 3 0 0 0 0 0 1 6 0 0 0 0 0 0 0 0 0 0 0 0 0 0 0 0 0 0 0 4 0 1 23 0 0 0 0 0 0 0 0 0 0 0 0 0 0 0 0 0 0 0 0 0 0 6 1 0 0 0 0 0 0 0 0 0 0 0 0 0 0 0 2 4 0 0 0 0 0 0 0 0 0 0 1 0 0 0 2 0 0 0 0 0 0 0 0 0 0 0 0 0 1 0 3 0 0
ENSG00000011451.19 1 11 1 0 22 0 1 0 0 1 6 0 3 4 3 0 0 0 0 0 0 1 0 0 0 1 0 0 0 2 2 0 3 0 0 0 0 3 0 0 0 1 0 1 0 0 0 5 0 0 0 0 0 0 0 0 0 0 0 0 0 0 0 0 0 0 2 0 0 0 3 2 1 3 0 0 5 0 0 0 0 0 1 0 4 0 0 4 1 0 0 1 1 0 0 1 0 0 1 0 2 0 0 0 0 0 6 1 0 0 0 0 1 0 0 0 0 0
ENSG00000011454.16 2 8 0 1 0 3 8 5 8 9 4 9 4 4 16 0 0 0 0 19 5 1 2 2 0 11 0 0 6 10 7 0 1 0 0 6 7 2 5 18 8 9 1 15 6 6 40 26 1 24 0 0 4 0 0 1 0 1 0 0 9 5 0 0 0 34 42 16 0 9 4 2 26 3 1 21 3 5 0 0 0 0 13 18 4 1 21 4 3 3 0 24 19 0 0 12 6 0 0 12 8 0 0 1 2 0 0 13 9 0 0 5 0 3 0 10 17 0
ENSG00000011465.16 0 0 0 0 0 0 0 0 214 0 0 0 0 0 0 0 0 0 0 0 0 0 0 26 1 0 0 0 0 0 0 0 0 0 0 0 0 0 0 0 0 0 0 0 0 0 1 0 0 0 0 0 0 0 0 0 0 0 0 0 0 0 0 0 0 0 0 2 0 0 0 0 0 0 0 0 0 0 0 1 0 0 0 0 0 0 0 0 0 0 0 0 0 0 0 0 0 0 0 0 0 0 85 0 0 0 0 34 0 0 0 0 0 0 0 0 0 0
ENSG00000011478.11 0 0 0 0 0 0 8 0 1 0 0 3 25 7 2 0 0 0 0 0 0 5 0 4 1 8 0 0 1 0 3 0 9 0 4 0 8 3 0 2 4 1 0 7 2 4 5 16 15 0 0 0 0 0 0 0 0 0 0 0 0 1 0 7 0 0 2 4 0 3 9 2 12 2 0 32 2 3 0 1 0 0 3 0 3 0 2 1 0 0 1 4 0 0 0 1 0 0 0 2 2 0 0 1 3 0 0 1 0 0 0 1 5 0 0 2 1 0
ENSG00000011485.14 10 15 4 0 47 0 19 0 23 3 44 0 99 10 18 0 0 0 0 19 14 49 0 31 3 34 0 0 2 18 0 0 1 82 0 6 2 32 3 36 12 25 7 16 72 0 0 14 2 68 0 0 0 0 0 0 5 0 0 0 3 0 0 48 0 0 47 53 0 2 66 4 76 0 59 29 32 1 0 0 8 0 34 7 30 0 25 7 31 0 1 13 48 0 0 11 0 0 8 19 21 0 0 0 1 1 0 0 7 0 239 8 10 0 34 12 0 0
ENSG00000011523.13 1 0 5 29 0 5 37 13 4 7 5 7 30 8 29 0 1 0 0 4 2 39 3 7 14 17 1 0 6 25 4 0 0 0 0 1 1 15 2 6 9 13 2 15 44 5 38 1 18 8 0 0 0 0 0 0 4 6 0 0 10 6 0 0 0 20 14 8 72 14 14 4 75 7 0 19 13 10 0 0 0 0 14 4 30 0 6 5 24 4 0 7 44 1 93 13 7 9 7 30 9 0 0 0 4 0 0 5 18 1 0 11 35 16 0 3 5 0
ENSG00000011566.14 2 0 0 0 0 0 2 0 3 4 0 0 2 1 0 0 0 0 0 0 0 2 0 0 0 1 0 0 0 1 0 0 0 0 0 0 0 0 0 5 1 0 0 1 2 0 0 25 0 17 0 0 0 0 0 0 0 0 0 0 0 0 0 0 0 0 22 5 0 1 5 2 13 0 0 1 1 0 0 0 0 0 17 0 1 0 2 0 3 0 0 0 0 0 0 4 0 0 1 4 0 0 0 1 0 0 0 2 1 0 0 0 0 0 0 8 2 0
ENSG00000011590.13 0 1 7 0 0 0 23 0 0 0 8 0 0 0 29 0 0 0 0 0 5 10 0 1 0 14 0 0 5 13 0 0 0 164 0 0 0 21 0 0 34 7 1 0 10 1 0 0 0 0 0 0 0 0 0 0 0 0 0 0 0 0 0 36 0 0 0 3 0 0 0 0 19 0 0 1 74 0 0 0 0 0 0 1 10 0 0 0 4 0 0 0 2 0 0 1 2 0 0 0 9 0 0 2 8 0 0 0 11 0 0 0 78 0 0 0 0 0
ENSG00000011600.11 0 74 105 197 113 380 1 431 3 550 95 1292 10 698 58 1 0 10 5 0 930 25 1710 0 573 13 27 0 689 87 1293 21 1007 150 2148 181 541 153 688 1 476 32 755 1147 175 932 91 385 1826 719 0 0 0 0 2120 20 246 1161 321 16 1434 907 0 1795 0 2203 0 912 1214 2003 38 965 279 2286 0 1964 705 1389 138 124 222 181 0 784 9 43 1 559 15 565 0 1873 47 17 177 569 900 672 1 1361 47 19 60 797 385 561 105 811 521 1 0 899 34 973 311 417 652 18
ENSG00000011638.10 0 6 0 0 18 0 0 0 66 7 0 0 19 9 16 0 0 5 0 14 1 6 0 0 1 2 0 0 15 13 0 0 2 0 1 0 6 15 0 8 4 1 0 6 6 0 88 46 12 57 0 0 0 0 0 0 0 0 0 0 0 1 0 0 0 0 4 14 0 0 32 1 14 0 254 26 4 0 0 0 0 0 4 0 1 0 1 6 0 0 133 9 6 0 0 2 0 11 3 1 10 0 0 2 0 0 0 2 0 0 0 1 0 0 54 18 0 0
ENSG00000011677.12 0 0 0 0 0 0 0 0 0 0 0 0 0 0 0 0 0 0 0 0 0 0 0 0 0 0 0 0 0 0 0 0 0 0 0 0 0 0 0 0 0 0 0 0 0 0 0 0 0 0 0 0 0 0 0 0 0 0 0 0 0 0 0 0 0 0 0 0 0 0 0 0 0 0 0 0 0 0 0 0 0 0 0 0 0 0 1 0 0 0 0 0 0 0 0 0 0 0 0 0 0 0 0 0 0 0 0 0 0 0 0 0 0 0 0 0 0 0
ENSG00000012048.21 3 1 0 0 0 0 0 2 0 4 10 2 0 2 1 0 0 2 2 0 3 3 3 0 0 0 0 0 2 3 2 0 0 0 0 0 0 0 0 1 2 2 4 0 0 3 0 2 1 0 0 0 0 0 0 0 0 1 0 0 7 0 0 0 0 0 0 0 0 4 6 0 1 1 0 2 1 1 0 0 0 0 9 2 1 0 0 1 1 0 0 0 0 0 0 0 3 4 0 0 4 0 0 0 0 0 0 1 6 0 0 6 0 4 0 0 3 0
ENSG00000012061.15 14 35 14 1 6 29 41 1 10 25 1 6 38 30 7 0 0 1 0 14 36 54 6 6 5 16 0 0 23 36 5 0 85 97 7 22 19 14 15 27 31 28 7 57 68 1 59 46 15 45 0 0 0 0 0 0 2 1 2 1 4 6 0 55 0 0 113 77 53 21 35 13 48 2 0 105 29 5 0 2 1 0 25 44 52 0 58 48 29 0 0 100 24 0 0 21 3 15 16 56 26 0 8 18 5 3 0 30 33 0 275 36 58 0 37 21 11 0
ENSG00000012124.16 0 14 0 21 0 1 0 13 1 1 1 7 0 1 0 0 0 0 0 0 2 0 5 0 2 0 1 0 2 0 2 0 0 0 22 0 2 0 0 0 24 2 15 2 0 6 0 1 1 0 0 0 0 0 223 0 0 10 0 0 0 0 0 6 0 105 0 10 95 103 0 0 0 3 0 4 43 71 0 0 0 0 0 1 0 0 0 2 0 18 1 6 0 0 0 1 15 7 0 4 0 0 0 0 6 2 0 1 20 0 0 1 1 28 8 5 34 2
ENSG00000012171.19 67 0 0 0 733 0 0 1 39 0 0 2 476 0 0 0 0 0 0 66 0 1 0 175 0 0 1 0 0 0 0 0 0 0 0 22 0 2 1 160 0 0 0 0 68 0 13 63 0 5 0 0 0 0 0 1 0 1 0 0 1 0 0 1 0 0 77 80 1 5 277 0 1 2 9 5 1 0 0 0 0 1 113 0 0 0 361 1 0 0 424 0 0 0 0 1 0 4 391 0 0 0 0 0 0 0 0 0 0 0 185 0 0 1 94 5 0 0
ENSG00000012174.11 0 0 0 0 0 6 7 0 7 1 2 0 2 3 0 0 0 0 0 6 0 3 2 1 0 1 0 0 2 0 0 0 0 0 0 0 0 9 0 1 1 2 1 5 17 0 9 9 0 0 0 0 0 0 0 0 0 0 0 0 0 0 0 16 0 0 2 4 0 0 0 2 4 0 0 19 0 0 0 0 0 0 1 1 2 0 1 5 0 0 0 7 14 0 0 6 1 0 0 2 4 0 0 0 0 0 0 0 0 0 0 0 0 0 159 18 4 0
ENSG00000012211.12 0 0 4 0 0 1 0 0 1 0 0 0 5 1 0 0 0 0 0 6 3 6 0 4 0 0 0 0 1 0 0 0 2 0 0 1 0 5 1 8 5 1 0 1 3 1 0 8 0 0 0 0 0 0 0 0 0 0 0 0 2 0 0 1 0 0 1 5 0 0 6 0 13 0 2 5 0 0 0 0 0 0 1 1 0 0 2 1 1 0 0 5 0 0 0 10 4 0 0 6 1 0 0 2 0 1 0 1 1 0 0 0 3 0 12 4 0 0
ENSG00000012223.12 31 2 0 0 0 0 0 0 3 0 0 6 3846 0 6 0 0 0 1 120 0 0 0 554 0 1 0 0 0 0 1 0 0 3 13 364 0 0 4 1154 0 0 3 1 293 45 0 0 6 0 0 0 0 0 0 18 0 2 0 0 0 1 0 0 0 0 548 209 0 11 888 0 2 2 500 0 3 2 0 0 0 0 308 1 0 0 3567 0 6 4 0 0 0 0 0 0 6 0 25 1 0 0 0 0 0 0 0 0 2 0 20 1 0 13 116 7 3 0
ENSG00000012232.8 0 0 0 46 0 0 3 0 2 2 0 4 8 5 0 0 0 0 0 5 9 0 7 6 0 6 0 0 0 3 3 0 3 0 0 4 0 11 0 10 1 7 0 3 0 1 0 13 0 12 0 0 0 0 0 0 0 1 15 0 8 0 0 0 0 0 79 6 0 4 7 2 9 4 0 5 3 6 0 0 0 0 5 1 2 0 4 1 2 4 123 2 0 0 0 4 3 0 1 6 2 0 0 2 0 0 0 5 8 0 0 3 1 7 0 2 5 0
ENSG00000012504.14 0 0 0 0 0 0 0 0 0 0 0 0 0 0 0 0 0 0 0 0 0 0 0 0 0 0 0 0 0 0 0 0 0 0 0 0 0 0 0 0 0 0 0 0 0 0 0 0 0 0 0 0 0 0 0 0 0 0 0 0 0 0 0 0 0 0 0 0 0 0 0 0 0 0 0 0 0 0 0 0 0 0 0 0 0 0 0 0 0 0 0 0 0 0 0 0 0 0 0 0 0 0 0 0 0 0 0 0 0 0 0 0 0 0 0 0 0 0
ENSG00000012660.13 18 79 10 23 0 197 255 143 22 69 130 257 45 205 538 0 0 0 3 23 88 154 129 86 111 560 5 0 110 229 227 0 1 2 5 19 37 58 75 46 172 281 128 184 326 320 2 14 57 84 0 0 0 0 0 0 21 165 3 0 307 297 0 191 0 46 116 213 181 182 23 125 450 198 0 337 512 164 0 121 133 74 121 144 305 23 29 107 473 131 0 263 320 22 131 144 207 80 2 199 153 8 0 72 107 158 0 225 679 0 0 120 173 102 67 145 241 26
ENSG00000012779.10 1 26 0 0 0 10 3 6 0 25 3 33 8 33 6 0 0 1 0 18 67 1 22 1 15 0 0 0 36 0 23 0 17 0 34 3 10 4 16 2 27 1 29 73 4 24 60 47 9 7 0 0 0 0 141 0 0 4 0 0 38 26 0 182 0 15 0 57 4 17 0 5 10 28 0 55 1 7 0 1 0 0 0 38 1 3 23 46 0 14 30 128 0 0 87 27 9 27 2 60 2 0 0 14 7 0 0 38 7 0 0 34 0 5 0 19 6 0
ENSG00000012817.15 0 0 0 0 0 0 0 0 0 0 0 0 0 0 0 0 0 0 0 0 0 0 0 0 0 0 0 0 0 0 0 0 0 0 0 0 0 0 0 0 0 0 0 0 0 0 0 0 0 0 0 0 0 0 0 0 0 0 0 0 0 0 0 0 0 0 0 0 0 0 0 0 0 0 0 0 0 0 0 0 0 0 0 0 0 0 0 0 0 0 0 0 0 0 0 0 0 0 0 0 0 0 0 0 0 0 0 0 0 0 0 0 0 0 0 0 0 0
ENSG00000012822.15 16 7 97 11 92 23 38 10 16 3 7 17 47 15 66 0 0 0 0 44 20 83 26 19 7 53 0 2 14 17 17 3 0 19 10 1 24 21 13 43 23 21 23 32 93 26 83 107 16 15 0 0 0 0 0 5 0 10 1 1 22 35 0 76 0 0 91 40 25 14 47 5 105 60 126 37 58 30 0 0 10 0 39 14 36 2 31 17 5 11 19 42 18 0 54 8 9 12 3 17 13 0 0 2 13 1 0 5 8 0 243 13 78 15 0 12 15 0
ENSG00000012963.14 0 0 0 0 0 1 7 0 2 6 0 0 2 1 12 0 0 0 0 1 5 6 1 0 1 3 0 0 2 1 0 0 0 22 0 0 0 0 4 9 1 2 2 7 3 1 1 0 0 0 0 0 0 0 0 0 0 0 0 0 0 2 0 1 0 0 0 0 0 0 0 0 10 1 0 2 9 0 0 0 0 0 3 2 6 0 1 3 0 0 0 1 2 0 0 0 0 0 0 3 2 0 0 0 0 0 0 0 2 0 0 0 5 0 0 4 0 0
ENSG00000012983.11 12 20 8 0 0 5 4 0 19 1 5 0 5 7 1 0 0 0 0 16 0 3 0 6 3 14 0 0 3 4 1 0 0 1 0 2 1 1 1 11 7 5 0 2 8 1 11 20 81 7 0 0 0 0 0 0 0 0 0 0 0 1 0 2 0 0 2 4 0 1 4 1 21 0 15 22 11 0 0 1 0 0 11 3 13 0 15 4 10 0 0 9 1 0 298 16 0 0 0 6 3 0 0 1 4 0 0 3 2 0 42 2 8 0 0 0 2 0
ENSG00000013016.15 5 0 0 0 0 0 0 0 58 0 0 0 18 1 3 0 0 0 0 28 0 7 0 2 0 0 0 9 17 3 0 0 0 0 0 8 3 11 0 6 7 4 2 2 0 0 110 65 5 110 0 0 0 0 0 0 0 0 32 1 0 0 0 0 0 0 0 0 1 0 18 0 4 0 358 11 6 0 0 0 0 0 0 1 5 0 0 0 4 0 0 1 13 0 0 4 0 0 1 2 3 0 9 0 1 0 0 0 0 0 0 0 0 0 0 0 0 0
ENSG00000013275.7 2 6 0 0 70 27 59 6 34 18 11 3 87 41 40 0 0 0 0 22 36 43 7 14 11 70 0 0 21 10 8 0 44 304 17 12 20 35 8 30 33 26 6 58 58 3 67 24 10 0 0 0 0 0 0 0 2 0 6 0 11 0 0 85 0 0 20 99 55 20 72 28 110 36 171 105 67 10 0 2 1 0 36 42 39 0 108 16 60 19 0 70 37 0 227 32 9 8 11 32 26 0 75 14 6 0 0 51 28 0 565 31 149 7 55 42 14 0
ENSG00000013288.8 12 1 1 1 0 7 31 2 7 8 2 4 32 15 42 0 1 0 0 19 29 57 7 9 18 32 0 0 13 2 2 0 16 0 2 0 8 9 10 46 28 49 6 36 258 9 0 2 0 8 0 0 0 0 0 0 4 0 0 0 30 9 3153 24 376 0 5 29 9 0 37 4 40 16 39 58 34 10 0 0 0 0 26 5 40 0 24 23 37 7 0 31 42 1 0 4 4 2 15 41 43 0 0 6 10 0 0 7 10 0 0 6 1 8 0 2 7 0
ENSG00000013293.5 0 0 0 0 0 0 0 0 0 0 0 0 0 0 0 0 0 0 0 0 0 0 0 0 0 0 0 0 0 0 0 0 0 0 0 0 0 0 0 0 0 0 0 0 0 0 0 0 1 0 0 0 2 0 0 0 0 0 0 0 0 0 0 0 0 0 0 0 0 0 0 0 0 0 0 0 0 0 0 0 0 0 0 0 0 0 0 0 0 0 0 0 0 0 0 0 0 0 0 0 0 0 0 0 0 0 0 0 0 0 0 0 0 0 0 0 0 0
ENSG00000013297.11 0 0 0 7 0 0 1 6 17 0 0 6 1 0 0 0 0 1 0 2 0 0 1 0 0 0 0 0 1 1 1 0 0 0 0 0 0 0 1 1 1 1 1 0 0 0 1 0 0 0 0 0 0 0 0 0 0 1 0 0 0 0 0 0 0 0 0 0 5 2 0 0 0 5 0 1 0 6 0 0 0 0 0 0 7 0 2 0 0 0 0 0 0 0 0 1 0 2 0 0 1 0 0 0 0 0 0 0 0 0 0 1 17 6 0 0 0 0
ENSG00000013306.15 85 61 0 0 1408 18 119 2 48 74 52 2 283 67 88 0 1 0 2 134 150 102 0 95 55 53 0 1 80 28 0 145 233 266 0 13 41 139 10 156 116 63 7 152 157 6 84 91 30 417 0 0 0 0 0 9 10 1 0 0 5 1 0 297 0 184 81 178 191 34 414 62 153 12 229 174 94 7 0 6 40 0 103 77 95 0 272 72 71 1 195 161 62 0 307 78 1 11 230 184 74 0 155 15 30 1 123 41 43 0 211 122 245 1 52 87 15 2
ENSG00000013364.18 48 50 28 28 1525 102 425 44 186 211 118 167 616 224 384 0 0 0 0 381 297 461 167 387 131 225 7 1 219 187 122 145 492 574 166 111 158 440 139 327 247 252 116 280 524 145 291 388 264 354 0 0 1 0 0 0 19 65 77 2 223 155 0 722 1 110 21 391 294 172 833 255 806 250 781 802 409 82 0 44 9 42 201 187 221 7 688 148 235 61 199 468 310 4 0 192 116 47 540 296 201 0 634 126 121 37 0 343 356 0 4348 253 500 85 465 236 84 6
ENSG00000013374.16 4 1 1 0 0 38 50 48 3 31 64 195 46 113 41 0 0 0 0 27 32 42 35 19 10 64 24 0 31 6 61 0 5 0 88 35 6 8 37 18 67 43 29 64 45 129 11 87 142 14 0 0 0 0 97 0 5 84 16 1 65 52 0 87 0 175 55 61 76 191 31 52 131 38 17 101 116 169 0 5 183 163 16 20 93 13 18 50 68 89 4 57 14 19 0 70 94 119 2 107 31 2 0 17 43 37 0 170 931 2 0 66 33 130 105 26 64 3
ENSG00000013375.15 3 2 1 0 0 5 5 0 18 11 0 2 55 15 10 0 0 0 0 48 6 9 0 2 1 13 0 0 6 8 1 0 0 0 0 11 2 0 4 51 7 9 1 7 0 0 133 31 0 32 0 0 0 0 0 0 7 0 0 0 0 0 0 76 0 0 115 31 0 1 32 9 66 4 0 88 39 1 0 1 0 0 16 5 22 0 7 6 17 0 0 6 2 0 0 48 3 16 0 4 2 0 0 1 2 0 0 14 10 0 0 16 0 0 0 31 9 0
ENSG00000013392.7 0 0 0 0 0 2 1 0 0 0 0 0 6 3 2 0 0 0 0 10 0 0 0 1 0 2 0 0 2 0 0 0 1 0 0 0 1 0 0 4 2 0 0 5 4 0 25 5 0 0 0 0 0 0 0 0 0 0 0 0 0 0 0 0 0 0 4 4 0 0 15 0 5 0 0 13 0 0 0 0 29 0 3 1 1 0 0 1 2 0 0 2 8 0 0 0 4 0 1 0 0 0 0 1 0 0 0 1 1 0 0 8 1 0 0 0 0 0
ENSG00000013441.15 149 584 241 70 0 172 323 63 93 105 139 49 78 155 286 0 0 55 0 41 40 103 41 68 174 673 10 1 113 135 121 16 6 19 3 21 79 21 77 245 244 443 84 150 394 61 204 217 302 458 0 0 0 0 0 0 21 45 0 0 66 41 0 155 0 510 111 132 147 197 39 45 465 134 26 341 247 77 0 35 38 4 119 140 662 24 58 140 356 90 0 284 322 16 104 142 69 60 1 210 313 4 0 77 88 8 257 265 382 0 0 177 152 73 0 226 209 5
ENSG00000013503.9 0 0 0 0 9 0 1 0 1 0 6 0 5 0 0 0 22 0 0 11 1 1 1 0 0 4 0 0 0 5 0 0 0 0 0 0 1 0 0 7 0 1 1 1 8 1 6 18 0 0 0 0 1 0 0 0 0 0 0 0 0 0 0 1 0 0 15 0 0 2 1 1 22 0 0 0 13 0 0 0 0 0 8 1 3 0 0 2 0 0 0 0 0 0 0 0 0 0 0 0 0 0 0 0 0 0 0 0 0 0 0 0 0 0 0 0 1 0
ENSG00000013523.9 10 58 148 0 0 2 27 0 1 4 8 0 17 17 14 0 0 0 0 3 9 18 0 5 2 20 0 0 9 1 0 0 37 0 5 0 3 12 1 10 6 12 1 20 15 0 17 0 1 0 0 0 0 0 0 0 0 0 0 0 1 0 0 0 0 0 14 17 0 5 4 8 20 0 0 12 5 0 0 0 0 0 6 4 8 0 12 10 11 0 0 23 13 0 0 6 0 16 6 13 0 0 0 0 2 0 0 6 1 0 0 3 29 0 0 9 2 0
ENSG00000013561.17 3 0 0 1 0 4 8 1 12 5 11 1 39 18 19 0 0 1 0 9 15 12 1 14 0 13 0 0 5 6 2 0 5 0 0 21 6 1 3 14 12 12 2 27 22 2 1 21 0 20 0 0 0 0 0 0 5 2 0 0 7 0 0 21 0 0 2 16 0 5 10 4 47 3 0 43 17 1 0 0 0 0 15 6 31 0 43 25 11 2 0 22 2 0 0 7 1 0 0 16 31 0 0 0 6 0 0 12 9 0 0 14 23 4 0 24 4 0
ENSG00000013563.13 0 15 34 2 0 12 0 2 4 39 0 4 1 25 3 0 0 0 0 8 27 3 4 3 3 6 0 0 12 0 11 0 41 0 1 2 5 1 4 5 20 2 4 21 8 0 2 27 5 6 0 0 0 0 0 0 0 0 0 0 5 1 0 22 0 0 9 38 0 1 1 11 8 10 0 23 1 5 0 0 8 0 5 9 5 0 6 21 1 2 46 50 3 0 0 10 1 9 1 26 7 0 0 17 1 1 0 21 3 0 0 20 0 2 0 22 4 0
ENSG00000013573.16 0 0 0 0 0 0 1 0 1 0 0 0 3 5 0 0 0 0 0 7 1 13 0 4 0 17 0 0 0 0 0 0 1 81 0 0 1 0 0 0 1 1 0 8 24 0 0 2 2 0 0 0 0 0 0 0 1 0 0 0 0 0 0 0 0 0 18 6 1 0 2 0 3 0 0 3 1 0 0 0 0 0 3 1 15 0 1 1 1 0 0 11 2 0 0 0 0 0 0 1 0 0 0 0 0 0 0 0 6 0 0 0 1 0 56 16 1 0
ENSG00000013583.9 8 3 0 1 0 24 5 9 24 24 2 12 5 40 8 0 0 0 1 12 22 1 3 1 3 11 0 3 16 11 1 0 9 0 40 9 5 0 2 8 17 5 16 32 34 2 59 26 8 3 0 0 0 0 0 2 4 6 0 0 9 0 0 84 0 1 1 48 9 23 40 25 17 10 88 88 18 1 0 0 0 0 10 10 10 0 17 26 6 0 0 47 5 0 0 19 1 23 12 51 4 0 107 12 5 1 0 11 6 0 0 40 5 3 0 46 5 1
ENSG00000013588.8 1582 338 17 7 3872 25 0 0 4209 34 8 30 1393 42 3 0 0 0 0 2469 31 4 0 582 8 62 0 1660 482 566 69 13 0 1 0 228 55 284 26 1224 12 4 5 35 365 4 6198 3670 275 2021 0 0 0 0 0 36 0 0 0 0 0 0 337 235 0 0 668 325 164 8 1956 29 3 3 20453 858 222 1 17680 48 0 0 300 19 4 0 2912 74 0 0 409 34 0 0 1097 27 1 0 2003 0 0 0 1 14 0 0 5 23 1 0 0 126 0 0 3476 621 268 1
ENSG00000013619.13 1 1 0 0 0 29 1 0 4 6 0 0 2 37 2 0 0 0 1 0 1 1 0 2 14 4 0 0 23 0 0 0 0 0 0 0 9 0 3 0 4 0 0 7 0 0 0 8 0 19 0 0 0 0 0 0 0 1 0 0 0 0 0 19 0 0 0 15 0 0 0 3 7 2 0 60 1 0 0 6 0 0 4 11 0 0 0 2 0 0 0 28 0 0 0 17 1 10 0 31 0 0 0 3 0 0 0 13 0 0 0 13 0 0 0 14 1 2
ENSG00000013725.14 0 0 137 0 0 0 287 0 0 0 24 0 0 0 164 0 0 0 0 0 0 147 0 0 1 230 0 0 0 90 0 0 0 335 0 0 0 68 0 0 1 118 3 1 466 0 0 3 91 5 0 0 0 0 0 0 13 0 0 0 3 0 0 3 0 0 1 1 81 0 1 0 478 1 0 3 158 0 0 0 2 0 2 0 147 0 0 2 156 0 0 0 159 0 0 0 3 1 0 1 134 0 0 0 45 0 0 0 128 0 20 0 406 0 0 1 11 0
ENSG00000013810.18 2 3 8 3 0 0 62 8 1 1 68 62 3 8 53 0 4 0 0 2 39 97 63 2 3 83 0 0 8 22 41 0 0 129 27 19 3 20 19 1 5 82 47 70 154 75 0 15 2 23 0 0 0 0 0 0 7 10 34 0 106 74 0 21 0 0 5 8 32 31 4 4 107 65 0 11 82 19 0 0 10 0 0 16 75 2 1 5 39 11 0 18 169 0 0 9 26 29 0 12 54 0 0 1 37 17 0 3 74 0 0 2 60 2 0 7 22 0
ENSG00000014123.9 1 1 0 0 0 3 10 0 20 30 20 0 4 16 7 0 0 0 0 23 5 10 0 4 1 11 0 0 8 7 0 0 0 0 0 0 0 0 1 22 2 24 2 18 37 2 59 35 0 0 0 0 0 0 0 7 2 0 0 0 0 1 0 31 0 0 35 9 8 0 5 6 40 1 4 32 25 0 0 0 0 0 18 14 32 0 3 10 8 0 0 20 10 0 0 3 0 0 0 14 1 0 0 1 3 0 0 1 16 0 0 6 0 0 0 9 0 0
ENSG00000014138.8 0 0 0 0 0 0 1 1 0 0 1 1 0 1 2 0 0 0 7 0 0 5 2 0 0 0 0 0 0 0 0 0 0 0 3 0 0 0 1 2 0 1 2 10 2 1 0 1 10 0 0 0 0 0 0 0 1 2 0 0 1 0 0 0 0 0 0 0 0 1 3 1 3 1 0 2 1 3 0 0 0 0 1 0 1 0 1 0 3 0 0 4 0 0 0 0 1 2 0 0 0 0 0 1 1 0 0 0 4 0 0 0 2 0 0 0 0 0
ENSG00000014164.6 0 2 3 0 46 2 15 0 0 4 14 18 9 6 14 0 0 0 0 6 4 12 3 1 10 9 0 2 2 5 17 0 5 7 13 0 2 6 0 6 12 5 11 6 29 13 18 6 3 2 0 0 0 0 4 0 0 1 0 0 9 13 0 31 5 0 7 12 62 11 9 2 14 30 0 7 11 20 0 0 5 2 2 6 2 0 20 9 13 1 0 10 2 0 0 5 13 0 7 7 9 0 0 1 7 8 0 5 10 0 0 2 23 4 0 1 2 0
ENSG00000014216.15 78 44 11 3 779 33 90 1 181 37 21 33 566 69 35 0 0 0 0 324 60 155 11 274 68 43 0 12 63 60 7 33 110 353 50 44 32 130 11 269 59 88 31 124 363 14 521 311 68 141 0 0 0 0 0 7 1 3 6 0 27 19 0 65 0 0 191 185 126 12 645 24 194 42 1613 163 84 2 0 7 19 19 147 52 87 0 695 45 55 0 425 160 110 0 76 59 2 0 442 78 80 0 0 27 35 1 0 35 58 0 1077 52 104 2 336 27 31 0
ENSG00000014257.15 1 2 0 0 0 5 0 3 0 1 0 2 0 9 0 0 0 0 0 0 25 0 1 0 1 0 0 0 11 0 2 0 0 0 0 0 5 0 3 1 10 0 11 18 23 5 0 1 0 0 0 0 0 0 0 0 0 1 0 1 17 9 0 0 0 0 9 5 0 13 4 4 0 21 0 17 1 7 0 1 0 0 5 24 0 1 1 14 0 0 0 21 0 1 0 4 2 0 0 14 0 0 0 7 0 1 0 5 19 0 0 1 0 2 101 0 12 0
ENSG00000014641.17 30 52 147 0 0 37 143 0 100 68 65 1 141 120 146 0 0 0 0 128 126 174 11 60 22 107 0 0 77 118 0 0 0 244 0 22 19 22 11 89 101 93 13 123 244 5 85 99 15 173 0 0 0 0 0 0 6 0 0 1 9 2 1634 370 0 0 190 278 175 3 227 68 280 8 83 179 138 1 0 0 6 0 176 67 172 1 117 82 112 0 0 173 192 0 0 70 11 14 13 115 89 0 0 8 30 0 0 47 74 0 310 96 171 1 0 67 28 4
ENSG00000014824.13 4 13 0 0 0 2 10 4 18 5 12 2 16 10 15 0 0 0 0 25 9 14 3 8 0 11 0 0 12 11 5 1 0 0 0 1 4 14 1 27 25 13 4 18 24 1 25 15 15 9 0 0 0 0 0 0 0 1 1 0 1 1 0 4 0 0 20 14 0 6 14 7 20 8 19 15 14 2 0 0 0 0 32 12 44 1 3 16 8 5 0 26 1 0 0 8 2 6 0 19 0 0 0 4 1 0 0 11 1 0 0 15 1 2 0 10 8 0
ENSG00000014914.20 0 0 0 1 0 8 0 0 1 2 4 0 5 14 0 0 0 3 0 1 1 1 0 1 0 2 0 0 1 0 0 0 0 0 0 5 2 0 0 7 3 0 1 1 1 1 0 5 0 0 0 0 0 0 0 0 0 0 0 0 0 0 0 33 0 0 0 6 0 0 11 5 0 0 0 13 0 0 0 1 0 25 2 6 1 0 39 5 0 0 15 17 7 0 0 9 0 0 1 6 0 0 0 0 0 0 0 1 0 0 390 1 0 0 0 1 1 0
ENSG00000014919.12 2 17 4 0 122 6 19 0 1 14 36 2 14 19 8 0 0 0 7 11 12 7 1 5 1 13 1 0 4 11 1 0 0 0 1 0 1 1 6 15 12 6 2 40 7 3 25 6 0 2 0 0 5 0 0 0 0 0 0 0 0 2 0 30 0 31 17 29 0 3 10 9 21 0 0 20 0 2 0 1 0 0 5 3 14 1 0 14 3 0 1 17 47 0 0 8 0 0 0 11 13 0 0 1 3 0 0 9 36 0 0 25 2 0 0 12 5 1
ENSG00000015133.18 9 0 183 0 0 0 62 0 1 1 33 0 22 2 50 0 0 0 0 0 0 77 1 30 0 45 0 1 1 26 1 0 0 0 0 0 1 2 0 13 7 37 4 1 59 0 0 13 0 0 0 0 0 0 0 0 3 0 0 0 0 7 0 9 0 0 105 57 1 5 13 0 125 1 17 12 29 1 0 0 0 0 61 0 75 0 17 0 40 0 3 6 54 0 0 0 1 5 0 2 26 0 0 0 12 0 0 1 22 0 0 1 15 0 0 0 0 0
ENSG00000015153.14 5 1 8 1 0 7 16 7 5 7 5 13 14 5 15 0 0 0 0 3 0 13 5 5 1 24 0 0 2 11 1 0 0 0 0 1 1 2 1 8 2 20 2 4 7 2 6 4 4 3 0 0 0 0 0 0 0 0 0 1 10 0 0 15 0 31 30 5 46 9 2 8 51 2 0 9 18 3 0 0 5 0 4 8 38 0 4 4 28 4 0 1 2 0 0 5 1 12 0 7 17 0 0 0 2 0 0 4 31 0 0 2 5 5 0 7 30 0
ENSG00000015171.19 0 1 0 0 0 1 4 0 13 4 27 1 9 3 1 0 0 0 0 10 0 6 0 8 1 7 0 0 2 13 0 0 0 0 0 0 1 2 1 1 1 8 1 9 30 0 0 4 0 0 0 0 0 0 0 2 1 0 0 0 0 0 0 0 0 0 39 4 0 1 0 2 28 0 0 7 7 0 0 0 12 0 14 3 47 0 6 3 15 0 0 1 9 0 0 0 0 0 0 3 1 0 0 1 1 0 0 0 7 0 0 1 8 0 0 1 3 0
ENSG00000015285.10 0 21 39 68 0 2 0 2 0 1 1 1 0 3 2 0 0 0 0 0 2 6 20 0 0 0 0 0 2 0 6 0 0 0 8 0 1 0 2 0 0 1 4 2 2 4 0 0 2 1 0 0 0 0 0 0 3 1 2 0 7 6 0 1 7 0 0 1 0 5 0 1 0 3 0 5 1 8 0 0 0 0 0 6 1 0 0 1 2 1 0 9 1 0 0 1 1 4 0 1 3 0 0 0 3 1 0 0 4 0 0 5 1 3 0 2 1 0
ENSG00000015413.9 0 0 0 0 0 0 0 0 0 0 0 0 0 0 0 0 0 0 0 0 0 0 0 0 0 0 0 0 0 0 0 0 0 0 0 0 0 0 0 0 0 0 0 0 0 0 0 0 0 0 0 0 0 0 1 0 0 0 0 0 0 0 0 0 0 0 0 0 0 0 0 0 0 0 0 0 0 0 0 0 0 0 0 0 0 0 0 0 0 0 0 0 0 0 0 0 0 0 0 0 0 0 0 0 0 0 0 0 1 0 0 0 0 0 0 0 0 0
ENSG00000015475.18 3 191 244 21 471 166 44 275 87 171 62 552 69 193 66 0 0 0 0 48 184 42 475 13 197 52 12 0 206 91 586 0 170 81 446 27 167 60 179 48 196 39 237 194 97 203 109 175 639 184 0 0 0 1 1993 7 37 235 180 8 310 207 0 802 0 2718 23 567 880 954 66 242 223 1380 226 788 424 567 35 36 32 121 17 199 49 13 115 142 54 394 0 322 63 10 1827 176 337 231 18 288 20 0 248 114 139 98 76 264 256 0 369 165 54 654 286 274 241 17
ENSG00000015479.18 26 10 2 29 0 12 9 3 6 6 25 2 0 5 5 0 0 0 0 1 1 14 2 0 1 15 0 0 5 11 2 0 0 9 0 0 1 0 3 3 3 19 0 3 45 0 1 0 0 2 0 0 1 0 0 0 0 1 0 0 11 1 0 10 0 0 33 1 0 3 2 7 18 3 0 13 5 3 0 1 1 5 3 5 38 0 0 6 11 1 0 3 1 0 0 8 3 0 0 3 2 0 0 0 2 1 0 7 11 0 0 1 4 1 2 5 8 0
ENSG00000015520.14 0 0 0 0 0 0 0 0 0 0 0 0 0 0 0 0 0 0 0 0 0 0 0 0 0 0 0 0 0 0 0 0 0 0 0 0 0 0 0 0 0 0 0 0 0 0 0 0 3 0 0 0 0 0 0 0 0 0 0 0 0 0 0 0 0 0 0 1 0 0 0 0 0 0 0 0 0 0 0 0 0 0 0 0 0 0 0 0 0 0 0 0 0 0 0 0 0 0 0 0 0 0 0 0 0 0 0 0 0 0 0 0 0 0 0 0 0 0
ENSG00000015532.9 21 17 38 5 10 1 12 0 15 5 2 0 54 13 14 0 0 0 0 16 13 34 6 4 0 33 0 0 1 2 4 0 5 0 0 2 1 5 0 38 2 23 1 22 70 1 6 4 0 4 0 0 0 0 0 0 3 0 0 0 2 1 0 2 4 0 45 7 2 0 25 8 40 0 0 11 8 0 0 0 0 0 16 4 24 0 28 2 22 0 0 3 22 0 0 6 1 0 1 2 18 0 6 0 0 0 0 2 8 0 0 5 27 0 0 4 1 0
ENSG00000015568.12 0 0 0 0 0 0 0 0 0 0 0 0 0 0 0 0 0 0 0 0 0 0 0 0 0 0 0 0 0 0 0 0 0 0 0 0 0 0 0 0 0 0 0 0 0 0 0 0 0 0 0 0 0 0 0 0 0 0 0 0 0 0 0 0 0 0 0 0 0 0 0 1 0 0 0 0 0 0 0 0 0 0 0 0 0 0 0 0 0 0 0 0 0 0 0 0 0 0 0 0 0 0 0 0 0 0 0 0 0 0 0 0 0 0 0 0 0 0
ENSG00000015592.16 0 0 0 0 0 0 0 0 0 0 0 0 0 0 0 0 0 0 0 0 0 0 0 0 0 0 0 0 0 0 0 0 0 0 0 0 0 0 0 0 0 0 0 0 0 0 0 0 0 0 0 0 0 0 0 0 0 0 0 0 0 0 0 0 0 0 0 0 0 0 0 0 0 0 0 0 0 0 0 0 0 0 0 0 0 0 0 0 0 0 0 0 0 0 0 0 0 0 0 0 0 0 0 0 0 0 0 0 0 0 0 0 0 0 0 0 0 0
ENSG00000015676.17 0 0 1 0 0 8 70 0 26 13 25 1 92 11 17 0 0 0 0 42 16 93 3 23 2 81 0 0 4 12 0 0 28 141 9 13 5 47 1 34 16 34 11 36 220 1 20 54 0 67 0 0 0 0 0 2 8 0 0 0 12 3 0 6 0 0 142 20 14 0 59 12 113 3 15 30 41 1 0 2 3 0 40 4 42 0 208 14 32 0 0 20 63 0 0 2 7 2 27 6 72 0 0 0 8 0 0 1 7 0 0 18 277 3 0 7 2 4
ENSG00000016082.14 1 0 0 0 0 0 0 0 0 0 0 0 0 0 0 0 0 0 0 1 0 0 0 0 0 0 0 0 0 1 0 0 0 0 0 0 0 0 0 5 0 0 0 0 0 0 0 6 0 0 0 0 0 0 0 0 0 0 0 0 0 0 0 0 0 0 0 0 0 0 0 0 0 0 0 0 0 0 0 0 0 0 0 0 0 0 0 0 0 0 0 0 0 0 0 0 0 0 0 0 0 0 0 0 0 0 0 0 0 0 0 0 0 0 0 0 0 0
ENSG00000016391.10 7 73 0 1 0 0 0 0 0 0 0 0 12 0 1 0 0 1 0 0 0 0 0 2 0 1 0 0 0 0 0 0 0 0 0 0 0 0 0 29 0 0 0 0 10 0 0 0 0 0 0 0 0 0 0 0 0 0 0 0 0 0 0 0 0 0 0 0 0 0 1 0 1 0 0 2 0 0 0 0 0 0 2 0 0 0 9 0 0 0 0 0 0 0 0 0 0 0 0 1 1 0 0 0 0 0 0 0 0 0 0 0 0 0 0 0 0 0
ENSG00000016402.13 8 0 0 0 0 0 0 0 0 0 0 0 35 0 1 0 0 0 0 12 0 0 0 11 1 0 0 0 0 0 0 0 0 0 0 0 0 0 0 16 0 0 0 1 4 1 1 16 0 0 0 0 0 0 0 1 0 0 0 0 0 0 0 0 0 0 25 2 2 0 23 0 0 0 0 0 0 0 0 0 0 0 63 0 0 0 5 0 0 0 0 0 0 0 0 0 0 0 1 0 0 0 0 0 0 0 0 0 0 0 1 0 0 0 0 0 0 0
ENSG00000016490.15 0 0 0 0 0 0 0 0 0 0 0 0 0 0 0 0 0 0 0 0 0 0 0 0 0 0 0 0 0 0 0 0 0 0 0 0 0 0 0 0 0 0 0 0 0 0 0 0 0 0 0 0 0 0 0 0 0 0 0 0 0 0 0 0 0 0 0 0 0 0 0 0 0 0 0 0 0 0 0 0 0 0 0 0 0 0 0 0 0 0 0 0 0 0 0 0 0 0 0 0 0 0 0 0 0 0 0 0 0 0 0 0 0 0 0 0 0 0
ENSG00000016602.9 2 0 0 0 0 0 0 0 687 3 4 4 15 1 1 0 0 0 0 40 0 0 0 0 0 4 0 18 34 27 5 0 0 0 0 0 0 0 8 6 0 0 0 2 0 2 38 47 0 0 0 0 0 0 0 1 0 0 0 0 0 0 0 0 0 0 5 4 0 0 59 0 1 0 390 12 35 0 1220 0 0 0 0 0 1 0 4 0 0 0 0 0 5 0 0 0 0 0 0 0 0 0 166 0 0 0 0 0 0 0 0 0 0 0 7 0 0 0
ENSG00000016864.18 34 0 10 0 0 1 18 0 14 9 17 0 39 6 20 0 0 0 0 10 3 26 0 29 0 13 0 0 7 8 1 0 0 0 0 0 0 9 0 18 6 8 1 7 76 0 11 59 0 5 0 0 0 0 0 0 2 0 0 0 0 0 0 60 0 147 68 14 0 11 76 5 44 1 0 5 2 0 0 0 0 0 41 8 24 0 0 0 4 0 0 3 15 0 0 8 2 0 5 16 18 0 0 0 1 0 0 1 36 0 0 1 0 0 0 8 3 0
ENSG00000017260.19 4 51 1 0 0 32 6 0 8 18 2 1 30 87 10 0 0 0 0 15 24 14 2 16 15 41 0 0 49 2 3 0 7 0 1 0 17 1 10 22 63 18 8 47 30 3 18 35 32 7 0 0 0 0 0 0 2 0 0 1 5 6 0 56 0 15 43 67 0 4 7 24 61 8 0 183 8 6 0 16 0 4 27 22 24 0 12 70 15 0 0 43 13 0 0 81 4 36 4 48 38 0 0 14 10 0 0 38 19 0 0 38 13 0 14 49 5 0
ENSG00000017427.16 0 0 0 0 0 0 0 0 0 0 0 0 0 0 0 0 0 0 0 0 0 0 0 0 0 0 0 0 7 0 0 0 0 0 0 0 0 0 0 0 0 0 0 0 0 0 0 8 0 0 0 0 0 0 0 0 0 0 0 0 0 0 0 0 0 0 0 6 0 0 0 0 0 0 0 0 0 0 0 0 0 0 0 0 0 0 0 0 0 0 0 0 0 0 0 0 0 0 0 0 0 0 0 0 0 0 0 0 0 0 0 0 0 0 0 0 0 0
ENSG00000017483.14 16 0 4 0 311 1 31 0 2 0 13 0 27 5 23 0 0 0 0 0 3 39 1 10 0 38 0 0 0 19 0 0 0 0 0 6 0 16 0 26 2 23 3 3 47 0 0 2 0 29 0 0 0 0 0 0 3 0 0 0 5 0 0 37 0 0 13 15 0 0 31 4 6 0 0 4 1 0 0 0 0 0 8 0 5 0 22 0 7 0 0 2 4 0 0 1 0 0 6 7 14 0 0 0 0 0 0 35 43 0 0 0 39 0 155 11 0 0
ENSG00000017797.12 6 1 5 0 0 3 7 13 14 1 54 18 8 11 4 0 0 1 0 33 5 11 17 9 1 23 0 1 4 7 11 1 1 0 0 0 0 0 14 31 11 9 12 13 31 29 90 40 16 34 0 0 0 0 414 0 2 5 0 0 34 14 0 27 136 0 8 21 0 12 14 2 32 19 15 19 19 4 0 0 0 16 8 3 43 0 7 3 23 2 0 9 44 2 0 24 8 0 2 4 8 1 0 8 15 2 0 9 3 0 0 4 25 2 0 10 23 0
ENSG00000018189.12 0 1 0 0 0 5 1 0 23 9 1 0 6 14 3 0 0 2 0 4 2 1 0 0 0 1 0 0 2 4 0 0 0 0 0 0 0 2 0 3 7 3 0 2 1 0 2 12 0 0 0 0 0 0 0 0 0 0 0 0 0 0 0 0 0 0 9 4 0 2 1 7 7 0 0 13 0 0 0 0 0 0 2 6 2 0 4 3 1 0 0 1 0 0 0 9 0 0 1 1 0 0 0 1 1 0 0 8 1 0 0 3 0 0 0 23 1 0
ENSG00000018236.14 0 0 0 0 0 0 0 0 0 0 0 0 0 0 0 0 0 0 0 0 0 0 0 0 0 0 0 0 0 0 0 0 0 0 0 0 0 0 0 0 0 0 0 0 0 0 0 0 0 0 0 0 0 0 0 0 0 0 0 0 0 0 0 0 0 0 0 0 0 0 0 0 0 0 0 0 0 0 0 0 0 0 0 0 0 0 0 0 0 0 0 0 0 0 0 0 0 0 0 0 0 0 0 0 0 0 0 0 0 0 0 0 0 0 0 0 0 0
ENSG00000018280.16 0 110 19 383 0 162 2 210 4 321 83 374 5 291 13 0 1 0 0 0 110 3 115 0 40 2 3 0 121 10 613 0 146 11 514 57 158 18 287 1 112 3 266 128 25 352 0 5 193 72 0 0 0 0 630 0 31 285 70 7 409 291 0 145 0 179 9 129 297 281 2 117 59 552 0 580 363 641 0 25 9 69 6 271 7 6 0 178 2 174 0 259 17 8 259 227 466 422 0 225 15 1 0 149 200 182 0 143 87 0 0 247 0 93 50 131 241 8
ENSG00000018408.14 14 6 2 4 8 4 5 1 47 0 0 0 29 5 9 0 4 0 0 7 1 1 0 8 4 10 0 6 9 4 0 0 0 1 1 15 0 2 0 10 0 10 0 3 18 0 0 4 0 4 0 0 0 0 0 0 1 0 0 0 4 0 4 0 0 0 35 13 0 1 33 2 6 0 57 3 4 2 1 0 0 3 24 0 1 0 24 0 6 6 0 3 5 0 0 3 1 0 9 1 10 0 0 0 0 0 0 0 8 0 0 3 0 1 0 12 6 0
ENSG00000018510.14 6 1 1 0 245 1 2 0 0 8 0 0 8 4 18 0 0 0 0 1 7 10 0 3 1 7 0 0 2 1 0 0 0 0 0 0 4 5 0 5 1 13 3 5 18 0 0 14 0 41 0 0 0 0 0 0 0 0 0 0 0 0 0 19 0 14 23 12 0 0 1 2 29 0 0 16 1 0 0 0 0 11 2 3 6 0 6 14 8 0 0 15 2 0 0 11 0 19 0 12 12 0 0 2 1 0 0 8 2 0 0 9 2 0 0 6 1 0
ENSG00000018607.6 0 0 0 0 0 0 0 0 0 0 0 0 0 0 0 0 0 0 0 0 0 0 0 0 0 0 0 0 0 0 0 0 0 0 0 0 0 0 0 0 0 0 0 0 0 0 0 0 0 0 0 0 0 0 0 0 0 0 0 0 0 0 0 0 0 0 0 0 0 0 0 0 0 0 0 0 0 0 0 0 0 0 0 0 0 0 0 0 0 0 0 0 0 0 0 0 0 0 0 0 0 0 0 0 0 0 0 0 0 0 0 0 0 0 0 0 0 0
ENSG00000018610.14 1 2 1 0 0 0 7 1 0 1 5 1 10 9 1 0 0 4 0 7 0 10 0 1 0 5 0 0 0 4 3 0 0 1 0 1 1 2 0 6 2 2 1 3 3 1 18 2 1 1 0 0 0 0 0 0 0 0 0 0 5 0 0 1 0 0 24 9 29 1 9 6 15 1 1 7 11 2 0 0 0 0 2 1 6 0 1 2 8 7 0 4 5 0 0 1 0 0 0 1 2 0 0 3 1 0 0 5 8 0 0 0 6 6 3 0 1 0
ENSG00000018625.14 0 0 0 0 0 0 0 0 1 0 0 0 0 0 0 0 0 0 0 0 0 0 0 0 0 0 0 0 0 0 0 0 0 0 0 0 0 0 0 0 0 0 0 0 0 0 0 0 0 0 0 0 22 0 0 0 0 0 0 0 0 0 0 0 0 0 6 0 0 0 0 0 0 0 0 0 0 0 0 0 0 0 0 0 0 0 0 0 0 0 0 0 0 0 0 0 0 0 0 0 0 0 0 0 0 0 0 0 0 0 0 0 0 0 0 0 0 0
ENSG00000018699.12 1 0 0 0 0 0 19 1 3 1 5 0 3 10 3 0 0 0 0 5 3 15 0 6 0 24 0 0 2 5 0 0 0 61 0 0 0 6 1 9 8 3 5 11 22 0 0 4 12 26 0 0 0 0 0 0 0 0 0 0 2 0 0 13 0 0 0 30 7 0 15 1 64 0 0 8 13 0 0 0 0 0 7 10 43 0 0 14 21 2 0 6 21 0 0 2 0 0 0 2 13 0 0 0 5 0 0 1 17 0 13 8 0 1 0 7 0 0
ENSG00000018869.16 3 0 0 0 0 0 1 0 0 3 0 0 2 2 3 0 0 0 0 2 0 0 0 0 1 1 0 0 0 3 0 0 0 0 0 0 0 0 0 4 3 2 0 1 0 0 0 15 0 0 0 0 0 0 0 0 0 0 0 0 0 0 0 12 0 0 1 0 0 0 0 0 1 0 0 0 0 1 0 0 0 0 5 0 2 0 6 0 10 0 0 0 0 0 0 0 0 2 0 0 0 0 0 1 0 0 0 0 1 0 0 0 0 0 0 1 1 0
ENSG00000019102.11 54 1 4 0 760 0 0 0 67 0 0 0 68 0 0 0 0 2 0 210 0 0 0 32 0 0 0 6 13 16 4 0 0 0 0 0 0 4 0 85 0 1 0 0 10 0 256 171 16 62 0 0 0 0 0 3 0 0 0 0 0 0 839 0 0 0 40 5 0 0 111 1 0 0 1185 4 0 0 0 0 0 0 36 0 0 0 74 0 0 0 34 0 0 0 0 0 0 0 7 0 0 0 0 0 1 0 0 0 0 0 0 0 0 0 0 1 0 0
ENSG00000019144.18 0 37 0 0 0 8 0 0 1 15 1 0 0 14 4 0 0 7 0 0 1 2 0 1 6 3 0 0 18 0 3 0 0 0 0 0 9 1 2 2 21 2 1 2 0 0 0 1 0 0 0 0 0 0 0 0 0 0 0 0 0 0 0 5 0 0 14 22 0 0 2 4 4 2 0 77 12 0 0 0 0 0 2 2 1 0 1 12 0 0 0 35 0 0 0 19 0 4 1 2 0 0 0 4 0 1 0 7 3 0 0 29 0 0 0 66 1 0
ENSG00000019169.10 0 63 1 2 0 277 0 9 0 47 0 0 0 134 1 0 1 0 0 0 288 0 4 0 5 3 0 0 63 0 0 0 281 41 1 0 58 8 44 0 267 10 67 85 105 0 0 22 0 0 0 0 0 0 0 0 0 0 0 2 0 1 0 210 0 0 0 245 69 20 14 258 43 57 77 1190 13 6 0 23 0 0 0 111 0 0 0 396 7 0 0 65 0 0 0 250 6 11 0 177 0 0 0 666 21 18 0 107 8 0 0 228 0 0 218 144 92 6
ENSG00000019186.9 17 0 0 0 0 0 0 0 121 1 6 0 299 0 4 0 0 0 5 48 0 0 0 91 0 1 0 0 0 0 1 0 0 0 0 49 0 0 0 458 1 0 0 0 551 3 2 0 0 0 0 0 0 0 0 0 0 0 0 0 0 0 0 0 0 0 1413 162 0 0 130 0 0 0 0 7 0 0 0 0 0 0 337 0 0 0 498 0 0 0 150 0 0 0 0 0 0 0 4 0 0 0 0 0 0 0 0 0 0 0 22 0 0 0 864 83 0 0
ENSG00000019485.13 0 0 0 0 0 0 0 0 0 0 0 0 0 0 0 0 0 0 0 0 0 0 0 0 0 1 0 0 1 0 0 0 0 0 0 0 0 0 0 0 0 0 0 0 0 0 0 0 0 0 0 0 0 0 0 0 0 0 0 0 0 0 0 1 0 0 11 1 0 0 0 1 0 0 0 0 0 0 0 0 0 0 2 0 0 0 1 0 0 0 0 0 0 0 0 0 0 0 0 0 0 0 0 0 0 0 0 0 0 0 0 0 0 0 0 0 0 0
ENSG00000019505.7 0 0 0 0 0 0 0 0 0 0 0 0 0 0 0 0 0 0 0 0 0 0 0 0 0 0 0 0 0 0 0 0 0 0 0 0 0 0 0 0 0 0 0 0 0 0 0 0 0 0 0 0 0 0 0 0 0 0 0 0 0 0 0 0 0 0 0 0 0 0 0 0 0 0 0 0 0 0 0 0 0 0 0 0 0 0 0 0 0 0 0 0 0 0 0 0 0 0 0 0 0 0 0 0 0 0 0 0 0 0 0 0 0 0 0 0 0 0
ENSG00000019549.11 0 0 0 0 0 0 0 0 0 0 0 0 0 0 0 0 0 0 0 1 0 0 0 0 0 0 0 0 0 1 0 0 0 0 0 0 0 0 0 0 0 0 0 0 0 0 0 0 0 0 0 0 0 0 0 0 0 0 0 0 0 0 0 0 0 0 0 0 0 0 0 0 0 0 0 0 0 0 0 0 0 0 0 0 0 0 0 0 0 0 0 0 0 0 0 0 0 0 0 0 0 0 0 0 0 0 0 0 0 0 0 0 0 0 0 0 0 0
ENSG00000019582.14 296 1041 148 170 1526 3854 526 183 26 4769 265 303 4404 6533 540 0 0 43 13 281 8719 791 500 4498 26252 734 45 1 6040 340 92 0 6632 291 180 654 3030 638 968 1543 5467 545 874 16029 2140 249 200 4039 2044 1747 0 0 28 0 406 125 73 99 122 73 381 154 2439 9288 0 892 697 8413 1089 733 3920 7959 1678 443 947 15474 565 345 0 4505 235 99 1286 5931 495 1 3907 6070 590 198 2150 22735 992 14 6110 4859 298 507 6641 17082 303 0 615 13170 369 56 2935 7155 1011 1 14716 7213 895 196 8654 3005 461 32
ENSG00000019991.16 0 12 0 0 0 4 0 0 0 11 0 0 0 3 0 0 0 0 0 0 2 0 0 0 0 0 0 0 2 0 0 0 0 0 0 0 2 0 0 0 1 0 2 11 0 1 0 1 0 0 0 0 0 0 0 0 0 0 0 0 5 0 0 0 0 0 0 1 0 6 0 0 0 0 0 4 0 0 0 0 0 0 0 0 0 0 0 2 0 0 0 9 0 0 0 0 0 0 0 11 0 0 0 0 0 0 0 0 0 0 0 1 0 0 0 0 0 0
ENSG00000019995.6 7 1 1 10 4 3 5 8 5 0 1 0 1 3 10 0 0 0 2 1 1 3 6 0 2 24 0 0 0 0 5 0 0 0 0 0 0 0 1 4 0 3 2 2 2 7 0 18 2 0 0 0 0 0 0 0 0 1 23 0 3 0 0 0 0 19 15 2 0 9 2 0 13 11 30 9 10 5 0 0 0 0 0 5 7 0 5 2 6 12 0 3 1 0 0 1 0 0 0 1 1 0 0 0 0 1 0 9 5 0 0 2 58 4 0 34 14 0
ENSG00000020129.15 6 0 161 0 0 1 52 0 11 2 3 0 5 1 28 0 0 0 0 12 9 14 0 6 0 17 0 0 1 42 0 0 0 295 0 2 2 22 0 3 0 18 1 0 9 0 0 2 0 0 0 0 0 0 0 0 4 0 0 0 1 0 0 17 0 0 22 4 49 8 1 5 83 0 0 2 76 1 0 1 0 0 1 1 13 0 7 0 24 0 0 0 13 0 0 0 1 0 2 6 9 0 15 0 4 0 2 1 17 0 40 3 77 0 5 0 1 0
ENSG00000020181.17 0 0 0 0 0 0 0 0 0 0 0 0 0 0 0 0 0 0 0 0 0 0 0 0 0 0 0 0 0 0 0 0 0 0 0 0 1 0 0 0 0 0 0 0 1 0 0 0 4 0 0 0 0 0 0 0 0 0 0 0 0 0 0 0 0 0 0 0 0 0 0 0 0 0 0 1 0 0 0 0 0 0 0 0 0 0 0 0 0 0 0 0 0 0 0 0 0 1 0 0 0 0 0 0 0 0 0 0 0 0 0 0 0 0 0 0 0 0
ENSG00000020219.9 0 0 0 0 0 0 0 0 0 0 0 0 0 0 0 0 0 0 0 0 0 0 0 0 0 0 0 0 0 0 1 0 0 0 0 0 0 0 0 0 0 0 0 0 0 0 0 0 0 0 0 0 0 0 0 0 0 0 0 0 0 0 0 0 0 0 0 0 0 0 0 0 0 0 0 0 1 1 0 0 0 0 0 0 0 0 0 0 0 0 0 0 0 0 0 0 0 1 0 0 0 0 0 0 0 0 0 0 0 0 0 0 0 0 0 0 0 0
ENSG00000020256.19 0 0 0 0 1 1 2 0 1 0 0 0 4 1 0 0 0 0 0 6 0 4 0 0 0 1 0 0 0 1 0 0 0 0 0 0 0 1 0 5 0 1 1 1 3 0 0 4 0 0 0 0 0 0 0 0 0 0 0 0 0 0 0 0 0 0 0 3 0 0 9 1 10 0 0 2 25 0 0 0 0 0 7 1 3 0 10 2 0 0 159 5 2 0 0 4 0 0 1 2 0 0 0 0 0 0 0 0 0 0 0 0 1 0 0 0 0 0
ENSG00000020426.10 2 0 0 0 0 0 11 0 3 2 6 0 14 3 4 0 0 0 0 2 1 16 0 8 0 14 0 0 0 1 1 0 0 0 0 0 0 0 1 13 4 1 0 4 12 1 15 25 17 16 0 0 0 0 0 0 0 0 0 0 0 0 0 41 0 0 19 21 0 1 19 2 13 0 0 8 26 0 0 0 0 0 30 0 17 0 6 1 1 0 0 2 6 0 0 2 0 0 7 6 9 0 0 0 0 0 0 1 2 0 0 1 0 1 0 1 0 0
ENSG00000020577.13 15 5 1 5 0 0 0 0 4 1 4 0 4 3 1 0 0 0 0 2 0 1 0 0 1 1 0 0 1 0 0 0 0 0 0 0 0 0 2 7 0 1 2 1 6 0 0 2 0 0 0 0 0 0 0 0 0 0 0 0 0 0 0 0 0 0 2 4 0 0 2 1 10 0 0 6 1 0 0 0 0 0 4 1 1 0 2 6 1 0 0 4 0 0 0 0 0 0 1 0 0 0 1 0 0 0 0 7 4 0 0 7 0 0 0 2 2 1
ENSG00000020633.18 2 18 19 2 0 5 65 1 0 2 9 3 18 13 34 0 0 0 1 0 25 69 4 9 7 99 0 0 13 28 0 0 1 21 0 11 2 26 1 14 7 54 0 28 46 1 0 7 41 7 0 0 0 0 0 0 0 0 0 0 5 0 17 38 0 0 22 23 5 1 8 23 187 0 1 14 42 1 0 0 10 0 19 8 59 0 0 5 67 0 0 36 48 0 0 16 2 5 4 32 22 0 0 5 3 0 4 13 34 0 5 0 66 1 0 5 3 0
ENSG00000020922.12 8 3 1 0 0 3 13 1 2 12 34 5 2 10 8 0 0 0 0 6 3 6 1 0 2 9 0 0 0 1 0 0 0 0 1 0 0 0 0 15 8 22 8 4 3 2 10 27 0 6 0 0 0 0 0 0 0 0 0 0 2 7 0 0 0 0 0 0 120 0 5 2 28 2 0 2 3 0 0 0 7 0 5 11 33 1 9 8 26 0 0 2 3 0 0 1 0 0 0 4 2 0 0 1 1 0 0 0 12 0 0 8 2 1 0 0 5 0
ENSG00000021300.13 17 0 0 0 0 0 35 0 0 2 3 0 41 2 19 0 0 0 1 1 0 34 0 73 0 28 0 0 0 2 0 0 0 183 0 41 0 6 0 13 1 11 0 0 71 0 0 0 6 32 0 0 0 0 0 0 0 0 0 0 1 2 0 0 0 0 125 31 4 13 67 2 36 0 0 0 2 0 0 0 0 0 38 0 22 0 22 0 11 0 0 8 38 0 0 0 0 0 8 0 7 0 0 0 2 0 0 0 4 0 734 0 31 0 0 0 1 0
ENSG00000021355.12 32 53 3 13 3 311 99 129 536 139 67 326 258 306 86 0 0 0 0 225 334 127 261 208 280 118 13 195 495 186 295 0 6 0 182 142 153 46 131 155 191 67 130 313 233 276 694 297 85 312 0 0 0 0 630 17 35 154 0 5 185 147 150 811 0 569 176 521 470 300 519 181 147 461 360 677 116 158 0 125 93 55 221 453 107 15 323 145 76 168 0 518 135 14 1507 359 270 224 94 491 77 4 0 265 142 80 29 397 384 0 116 188 9 70 263 237 212 5
ENSG00000021461.16 0 0 0 0 0 0 0 0 0 0 0 0 0 0 0 0 0 0 0 0 0 0 0 0 0 0 0 0 0 0 0 0 0 0 0 0 0 0 0 0 0 0 0 0 0 0 0 0 0 0 0 0 0 0 0 0 0 0 0 0 0 1 0 0 0 0 0 0 0 0 0 0 0 0 0 0 0 0 0 0 0 0 0 0 0 0 0 0 0 0 0 0 0 0 0 0 0 0 0 0 0 0 0 0 0 0 0 0 0 0 0 0 0 0 0 0 1 0
ENSG00000021488.12 0 0 0 0 0 0 0 0 0 0 0 0 0 0 0 0 0 1 0 0 0 0 0 0 0 0 0 0 0 0 0 0 0 0 0 0 0 0 0 0 0 0 1 0 0 0 0 1 0 0 0 0 0 0 0 0 0 0 0 0 0 0 0 0 0 0 0 0 0 0 0 0 1 0 0 0 0 0 0 0 0 0 2 0 0 0 0 0 0 0 0 0 0 0 0 0 0 0 0 0 0 1 0 0 0 0 0 0 0 0 0 2 0 0 0 1 0 0
ENSG00000021574.12 1 10 6 2 0 3 4 0 15 8 21 3 0 3 10 0 1 3 0 1 1 8 4 1 0 7 0 0 2 1 5 0 0 1 0 0 0 0 4 4 1 7 7 7 0 12 23 12 0 52 0 0 0 0 0 0 0 4 0 0 5 1 0 1 0 0 4 4 23 2 1 0 11 6 0 9 7 2 0 0 0 0 8 7 21 1 4 7 9 3 4 3 6 0 0 3 1 0 0 1 7 0 0 0 0 1 0 1 5 0 0 4 2 4 0 1 0 0
ENSG00000021645.18 2 0 0 0 0 0 0 0 4 0 0 0 11 0 0 0 0 0 0 8 0 0 0 3 0 0 0 0 0 0 0 0 0 0 0 0 0 0 0 17 0 0 0 1 0 0 0 3 0 0 0 0 1 0 0 0 0 0 0 0 0 0 0 0 0 0 4 2 0 0 15 0 0 0 0 0 0 0 0 0 0 0 48 0 0 0 11 0 0 0 0 0 0 0 0 0 0 0 0 0 0 0 0 0 0 0 0 0 0 0 12 0 0 0 0 0 0 0
ENSG00000021762.19 3 0 0 0 0 1 0 0 7 0 0 6 17 0 0 0 0 0 0 14 1 0 0 8 1 0 0 0 0 1 0 0 0 0 0 9 0 0 0 16 0 0 1 0 0 0 12 9 6 0 0 0 0 0 0 0 0 1 0 0 1 0 0 0 0 0 1 3 0 0 11 1 1 0 0 5 4 0 0 0 0 0 14 1 1 0 9 0 1 0 0 2 0 0 0 1 1 0 3 3 0 0 8 0 0 0 0 8 0 0 43 2 0 0 0 0 0 0
ENSG00000021776.10 6 23 69 42 0 2 13 1 26 6 7 3 10 11 38 0 0 1 0 10 1 22 5 2 0 13 0 0 6 8 2 0 0 0 1 0 8 4 1 8 6 12 2 4 10 1 5 18 0 0 0 0 1 0 0 0 0 0 0 0 3 1 0 2 0 0 28 6 0 9 0 2 73 1 13 12 25 1 0 0 0 0 12 4 24 0 6 9 22 0 4 8 7 0 1 15 9 0 0 7 2 1 0 1 2 0 0 3 9 0 0 7 0 3 0 7 7 0
ENSG00000021826.15 0 0 0 0 0 0 0 0 0 1 0 0 0 0 1 0 0 0 5 0 0 0 0 0 0 0 0 0 0 0 0 0 0 0 0 0 0 0 0 0 0 0 0 0 0 0 0 0 0 0 0 0 0 0 0 0 0 0 0 0 0 0 0 0 0 0 0 0 0 0 0 0 0 0 0 0 0 0 0 0 0 0 0 0 0 0 0 0 0 0 0 0 0 0 0 0 0 0 0 0 0 0 0 0 0 0 0 0 0 0 0 0 0 0 0 0 0 0
ENSG00000021852.12 0 0 0 0 0 0 0 0 0 0 0 0 0 4 0 0 0 0 0 0 0 0 0 0 0 0 0 0 0 0 0 0 0 0 0 0 0 0 0 0 0 0 0 0 0 0 0 0 0 0 0 0 0 0 0 0 0 0 0 0 0 0 0 0 0 0 17 0 0 0 3 0 0 0 0 0 0 0 0 0 0 0 4 0 0 0 0 0 0 0 0 0 0 0 0 0 0 0 0 0 0 0 0 0 0 0 0 0 0 0 0 0 0 0 0 0 0 0
ENSG00000022267.16 0 0 0 0 0 1 39 0 0 0 2 0 3 2 18 0 0 0 0 0 0 0 0 0 0 2 0 0 4 1 0 0 0 0 0 0 1 2 0 0 0 5 0 0 19 0 0 0 0 0 0 0 0 0 0 0 0 0 0 0 0 0 0 0 672 0 6 0 0 0 2 0 15 0 0 0 4 0 0 0 0 0 0 0 10 0 0 1 7 0 0 2 21 0 0 0 1 0 0 2 31 0 0 0 0 0 0 0 8 0 0 0 40 0 0 0 2 0
ENSG00000022277.12 9 19 102 73 0 63 93 96 39 57 65 363 87 96 90 1 0 0 4 56 116 96 195 25 20 111 1 1 58 66 305 0 6 169 146 18 32 58 74 52 66 79 129 129 158 233 146 90 232 177 0 0 0 0 754 1 23 171 0 1 317 165 0 205 0 391 118 120 326 456 116 80 208 320 239 222 215 206 0 1 42 4 34 108 123 9 66 82 92 115 1 114 137 5 281 56 176 129 24 137 79 2 0 25 108 44 0 82 148 0 0 69 102 154 13 59 139 7
ENSG00000022355.16 0 0 0 0 0 0 0 0 0 0 0 0 0 0 0 0 0 0 0 0 0 0 0 0 0 0 0 0 0 0 0 0 0 0 0 0 0 0 0 0 0 0 0 0 0 0 0 0 0 0 0 0 0 0 0 0 0 0 0 0 0 0 0 0 0 0 0 0 0 0 0 0 0 0 0 0 0 0 0 0 0 0 0 0 0 0 0 0 0 0 0 0 0 0 0 0 0 0 0 0 0 0 0 0 0 0 0 0 0 0 0 0 0 0 0 0 0 0
ENSG00000022556.15 1 0 0 0 0 0 0 0 0 0 2 0 0 0 0 0 0 0 0 5 1 2 0 0 0 0 0 0 0 0 0 0 0 0 0 0 0 2 0 2 0 0 0 0 0 0 0 1 0 0 0 0 0 0 0 0 0 0 0 0 0 0 0 0 0 0 2 1 0 0 6 0 1 0 0 5 0 0 0 0 0 0 0 0 0 0 4 2 0 0 0 0 0 0 0 0 0 0 0 1 0 0 0 0 0 0 0 0 0 0 0 0 0 0 0 0 0 0
ENSG00000022567.9 0 1 1 4 0 0 0 11 2 0 0 7 9 0 1 0 0 0 0 8 0 1 8 2 0 1 1 0 6 1 41 21 0 0 14 1 0 0 3 5 0 0 7 1 0 18 52 30 32 17 0 0 0 0 131 1 1 11 0 0 10 15 0 0 0 0 17 3 17 33 19 0 13 27 49 4 39 39 1 0 1 15 6 0 0 0 3 2 1 5 0 0 0 1 0 0 16 10 7 0 1 0 0 0 5 3 0 0 18 0 0 0 0 16 0 0 11 0
ENSG00000022840.15 171 36 26 98 156 58 175 7 151 26 51 36 251 156 157 0 0 0 0 75 35 86 31 92 110 176 1 113 68 76 47 2 18 2 23 2 35 50 18 187 96 123 40 76 314 41 168 156 26 20 0 0 0 0 0 1 14 8 4 0 33 34 0 201 0 33 131 133 35 71 177 61 409 93 254 249 138 68 0 2 48 0 67 45 139 1 98 80 174 59 1 111 141 2 10 67 53 32 49 108 67 0 0 32 49 12 344 97 154 0 0 87 280 129 213 141 97 0
ENSG00000022976.15 0 0 0 0 0 0 1 0 0 0 2 3 0 0 0 0 1 0 0 0 0 7 0 1 0 0 0 0 0 0 1 0 0 0 0 0 0 0 1 0 0 1 0 2 3 0 0 1 0 0 0 0 0 0 0 2 1 0 0 0 1 0 0 0 0 0 6 0 0 0 0 0 4 0 0 0 0 0 0 0 0 0 3 1 1 0 0 0 2 8 0 0 0 0 0 1 0 0 0 0 0 0 0 0 1 1 0 0 0 0 0 0 1 1 0 0 1 0
ENSG00000023041.11 9 34 1 1 0 7 29 2 28 30 13 21 19 71 10 0 0 0 0 21 16 50 4 0 4 41 0 0 5 23 4 0 5 59 0 0 23 11 4 37 34 35 13 11 100 5 67 29 3 84 0 0 0 0 0 6 8 11 0 3 5 3 0 106 0 0 5 60 0 14 57 20 92 27 140 111 49 8 0 2 0 0 20 34 31 1 15 18 41 4 142 56 40 1 0 26 26 7 1 71 33 0 0 4 0 0 0 29 13 0 0 25 23 17 79 56 7 0
ENSG00000023171.17 0 4 3 2 0 0 12 0 0 3 3 0 0 0 2 0 0 0 1 2 0 10 1 3 1 20 0 0 2 13 0 0 0 0 0 6 1 6 0 0 0 8 0 2 15 0 6 0 0 0 0 0 0 0 0 0 2 0 0 0 0 1 0 0 0 0 11 2 43 0 0 0 13 0 0 5 26 1 0 0 0 0 0 0 32 0 0 2 11 2 0 6 9 0 0 4 0 0 0 2 6 0 0 1 1 0 0 3 10 0 0 2 8 0 0 10 1 0
ENSG00000023191.16 14 53 185 0 356 31 66 0 12 109 11 0 121 112 46 0 0 0 0 33 117 71 0 59 66 53 0 0 84 61 1 46 219 58 0 28 58 56 14 38 94 54 12 127 144 7 53 76 20 66 0 0 0 630 0 0 2 2 0 1 8 0 1286 221 0 0 17 214 22 16 119 113 192 18 132 317 60 2 0 13 2 0 33 73 34 0 84 80 47 10 0 184 52 0 86 65 4 12 59 129 17 0 113 36 8 0 63 62 16 0 170 120 136 4 150 65 21 1
ENSG00000023228.13 1 1 0 0 0 3 9 0 11 10 17 0 21 8 24 0 0 1 0 14 13 7 0 3 2 13 1 0 3 1 0 0 0 0 0 0 6 11 2 8 6 5 2 18 12 3 28 13 4 6 0 0 0 0 0 0 2 0 0 0 8 1 0 19 0 0 7 39 0 1 19 1 36 2 2 8 7 2 0 0 0 0 10 6 11 0 6 6 23 0 0 15 5 0 0 2 0 4 2 13 6 0 0 2 0 0 0 3 0 0 0 15 14 1 71 20 1 0
ENSG00000023287.12 155 271 49 45 0 87 13 46 93 16 51 13 10 49 15 0 0 0 0 12 0 15 5 9 19 47 2 3 45 18 108 0 5 0 10 6 9 1 54 82 47 66 41 24 31 84 4 62 36 27 0 0 0 0 0 0 4 18 0 0 65 27 0 0 0 5 9 43 117 18 15 28 86 95 10 70 22 50 0 11 18 0 15 27 92 4 6 24 58 5 0 7 7 2 26 52 16 31 0 7 11 2 0 2 12 9 0 35 14 0 0 18 27 11 37 116 33 0
ENSG00000023318.7 9 7 82 9 0 104 107 50 55 123 40 73 72 201 62 0 0 0 0 45 112 84 65 33 56 135 4 1 81 51 68 0 4 0 13 12 51 1 45 110 113 49 59 192 190 63 106 78 126 28 0 0 0 0 118 10 6 36 0 4 80 57 0 453 0 126 25 144 59 98 74 104 175 109 0 441 127 64 0 9 28 2 121 201 127 6 74 127 95 14 85 238 79 5 0 97 69 1 12 192 50 1 0 64 33 2 0 211 171 0 0 148 58 58 97 127 64 1
ENSG00000023330.14 2 3 1 6 0 42 36 3 7 24 9 5 65 101 36 0 0 0 0 28 38 21 6 11 11 25 1 0 128 16 26 0 13 0 61 0 22 17 3 31 37 26 9 42 73 10 8 35 0 18 0 0 0 0 0 1 6 20 0 0 14 5 0 301 0 0 50 153 0 22 33 36 91 28 197 114 46 10 0 1 9 13 17 39 19 2 32 27 13 12 0 68 4 0 0 118 39 11 2 65 4 0 0 36 18 3 0 106 38 0 125 129 65 16 33 113 74 0
ENSG00000023445.13 13 46 121 5 0 224 85 47 12 42 63 9 32 281 129 0 1 0 23 16 5 52 12 6 61 221 5 5 83 108 22 0 0 16 2 13 41 21 35 63 173 162 42 41 72 55 50 272 121 88 0 0 0 0 0 9 12 24 0 1 24 13 0 308 4805 118 43 107 143 47 65 106 296 80 36 305 146 90 0 149 19 237 127 178 440 4 18 47 124 78 0 96 107 9 6 203 53 23 6 213 66 0 0 22 53 12 0 101 144 0 0 145 36 83 0 214 115 5
ENSG00000023516.8 1 1 2 0 0 1 6 0 5 3 4 0 1 3 4 0 0 0 0 7 1 20 1 0 0 2 0 0 3 0 1 0 0 0 0 0 1 0 0 11 12 11 5 3 14 0 7 11 0 3 0 0 0 0 0 0 0 1 0 1 0 0 0 1 0 0 0 4 0 0 0 0 18 0 0 12 5 0 0 0 0 22 36 10 32 0 1 4 1 0 0 1 4 0 0 3 1 0 0 3 2 0 0 0 0 0 0 2 7 0 0 4 0 0 0 0 3 0
ENSG00000023572.9 4 21 57 1 0 5 11 0 12 3 3 2 9 16 11 0 0 0 0 4 3 4 1 12 1 21 0 0 4 0 0 0 0 0 0 1 4 0 2 12 17 10 1 16 3 1 0 6 0 2 0 0 0 0 0 0 0 1 0 0 2 1 0 0 0 97 0 10 20 0 20 17 15 4 22 29 3 1 0 1 1 0 5 11 20 0 7 8 1 7 0 24 2 0 0 9 1 1 0 8 5 0 3 0 1 0 0 3 3 0 0 8 11 0 14 25 2 0
ENSG00000023608.4 2 2 0 16 0 12 10 51 3 1 0 10 4 20 6 0 0 0 0 0 0 8 4 2 1 14 0 0 5 6 27 0 0 0 12 1 13 0 13 3 10 8 5 14 17 4 9 2 0 5 0 0 0 0 117 0 0 13 0 0 5 0 0 2 0 59 1 7 30 57 6 7 16 19 33 76 44 66 0 0 1 35 15 16 9 1 0 5 2 41 0 13 9 2 44 9 21 30 0 11 7 0 20 2 4 8 0 13 23 0 3 12 2 24 31 32 76 12
ENSG00000023697.12 10 0 0 0 0 8 16 0 37 21 10 8 32 23 3 0 0 4 0 75 25 36 3 10 5 20 0 0 33 12 1 0 0 0 8 9 8 14 6 30 24 6 7 38 55 3 136 69 16 28 0 0 0 0 0 0 0 0 0 0 7 5 0 155 0 0 67 45 69 2 56 20 33 5 1 43 23 1 0 2 6 0 34 39 32 1 31 29 19 5 0 36 17 0 0 9 1 0 13 28 7 0 0 6 2 0 0 8 6 0 0 23 0 1 0 30 2 0
ENSG00000023734.10 82 33 109 19 0 40 267 26 119 83 39 30 92 112 220 0 0 0 0 87 103 99 24 84 33 339 6 0 54 103 38 0 0 0 1 27 44 64 42 97 120 175 60 154 159 30 66 29 185 87 0 0 0 0 0 2 7 12 1 1 52 28 0 415 0 101 40 161 268 110 116 45 444 99 20 319 216 50 0 42 38 31 97 154 218 7 78 90 207 65 1 182 206 3 0 100 41 9 21 156 122 0 0 26 35 5 0 47 94 0 0 100 177 21 0 176 87 4
ENSG00000023839.11 0 0 0 0 0 0 1 3 0 0 0 2 0 0 0 0 0 2 0 0 0 0 0 0 0 0 0 0 0 0 0 0 0 0 0 2 0 0 0 0 0 0 0 0 0 1 0 0 0 0 0 0 0 0 0 0 0 0 0 0 0 0 0 0 0 0 0 0 0 0 0 0 0 1 0 1 0 1 0 0 0 0 0 0 1 0 0 0 0 0 0 0 0 0 0 0 0 0 0 1 0 0 0 0 1 0 0 0 2 0 0 0 0 1 0 0 0 0
ENSG00000023892.10 2 51 43 16 0 2 100 3 0 11 104 27 14 11 78 0 0 0 0 2 24 118 11 2 30 150 0 0 23 52 13 0 26 187 0 0 10 70 7 6 22 134 24 94 574 29 0 6 119 17 0 0 0 0 230 0 26 13 77 0 66 32 0 63 0 0 0 32 0 23 36 7 305 26 0 18 108 6 0 2 2 14 5 40 152 4 4 35 118 4 157 91 258 1 0 19 6 9 0 41 143 1 0 9 50 7 0 13 87 0 0 16 384 6 21 5 12 0
ENSG00000023902.13 0 8 3 2 0 5 19 0 0 6 12 12 5 26 39 0 0 0 0 0 19 33 12 0 0 26 0 0 8 16 2 0 2 92 0 0 8 4 1 0 9 13 0 52 44 2 7 7 37 0 0 0 0 0 0 0 7 6 0 2 2 2 0 53 0 0 0 19 44 0 0 11 42 11 0 39 36 4 0 4 3 0 1 13 8 0 0 10 24 1 0 9 16 0 0 20 7 0 0 43 3 0 0 8 5 1 0 57 21 0 0 13 191 7 0 18 8 0
ENSG00000023909.9 8 50 8 45 0 7 0 64 0 5 4 13 6 9 0 0 0 0 0 0 0 0 2 6 3 10 1 0 3 1 13 0 0 0 8 0 0 0 2 13 9 4 7 1 5 19 10 12 1 2 0 0 1 0 0 0 1 8 0 0 9 2 0 5 0 8 22 24 7 16 7 12 6 9 1 22 10 3 0 1 0 23 13 1 9 0 0 23 15 0 0 7 0 1 0 7 8 16 0 4 1 0 0 0 1 1 0 29 66 0 0 4 2 6 1 70 41 0
ENSG00000024048.10 57 25 19 28 0 31 76 55 70 27 121 52 23 24 196 0 1 1 0 16 14 35 55 12 6 140 2 0 6 34 11 0 1 0 3 1 1 12 11 86 27 94 62 18 85 65 38 103 24 0 0 0 0 0 0 0 1 19 0 0 140 76 0 58 0 5 76 53 19 36 8 4 138 64 0 35 103 18 0 12 60 36 29 22 154 12 42 55 95 10 0 12 85 10 14 16 19 29 1 69 69 0 0 6 35 2 0 56 330 0 0 35 39 106 0 60 175 2
ENSG00000024422.11 0 0 0 0 0 0 0 0 6 0 0 0 25 0 0 0 0 0 1 13 0 0 0 3 0 0 0 0 0 0 0 0 0 0 0 0 0 1 0 7 0 0 0 0 0 0 7 7 0 0 0 0 0 0 0 1 0 0 0 0 0 0 0 1 0 0 1 2 54 1 18 0 0 0 0 0 0 0 0 0 0 0 4 0 0 0 12 1 0 1 2 0 0 0 0 1 0 0 1 0 0 0 77 0 0 0 0 0 0 0 0 2 0 0 62 1 1 0
ENSG00000024526.16 0 0 0 0 0 0 0 0 0 0 0 0 0 0 0 0 0 0 0 0 0 0 0 0 0 0 0 0 0 0 0 0 0 0 0 0 0 0 0 0 2 0 6 2 0 0 0 0 0 0 0 0 0 0 0 0 0 0 0 0 0 0 0 0 0 0 0 0 0 0 0 0 1 0 0 0 0 0 0 0 0 0 0 2 0 0 0 0 0 0 0 0 0 0 0 0 0 0 0 1 0 0 0 0 0 0 0 0 3 0 0 0 0 0 0 0 0 0
ENSG00000024862.17 2 5 0 2 0 5 40 2 19 6 35 7 49 8 83 0 0 0 0 26 13 27 7 24 9 56 1 0 21 9 9 0 8 0 0 0 3 7 8 14 27 56 28 31 65 27 120 48 44 49 0 0 0 0 0 3 0 4 84 1 27 11 0 90 0 230 46 51 62 20 93 22 83 10 22 38 67 2 0 1 4 0 59 31 43 4 5 14 39 12 15 29 29 0 1 18 7 12 7 46 37 0 0 3 4 0 0 27 12 0 359 33 18 21 64 11 9 0
ENSG00000025039.14 12 81 13 19 0 12 2 10 135 26 0 20 19 6 3 0 0 0 0 11 4 3 8 6 2 1 0 0 8 6 9 0 0 0 13 1 3 5 7 4 6 4 7 7 44 7 72 90 21 158 0 0 0 0 0 0 0 7 0 0 22 7 4 49 0 64 22 30 37 35 13 1 6 7 0 35 8 20 0 1 0 0 38 10 3 0 14 32 27 15 0 71 17 1 0 7 6 10 4 7 0 0 0 2 3 0 0 44 133 0 0 58 0 62 0 47 32 0
ENSG00000025156.12 6 0 1 0 0 0 33 0 11 2 26 1 13 5 28 0 0 0 0 1 1 12 1 17 1 35 0 0 1 6 0 0 0 0 0 0 1 0 0 10 2 27 2 4 17 0 0 2 0 6 0 0 0 0 0 0 1 2 0 0 4 0 0 14 0 0 2 20 72 0 16 1 34 0 0 10 19 0 0 0 10 0 15 4 56 0 14 4 12 0 0 1 16 0 0 1 2 0 6 11 4 0 0 0 6 0 0 1 7 0 0 1 1 1 0 6 5 0
ENSG00000025293.16 2 16 21 6 0 24 45 30 35 28 52 32 9 40 92 0 0 0 0 21 22 133 17 11 1 97 0 0 9 19 56 0 1 0 17 5 12 42 10 28 37 71 31 41 91 48 51 75 47 51 0 0 0 0 0 2 1 7 6 1 38 7 0 54 0 0 8 59 90 61 13 18 126 98 43 92 117 59 0 6 6 26 31 35 123 3 25 29 69 40 0 39 47 1 0 30 41 70 0 55 47 0 0 3 36 12 0 31 65 0 0 41 29 13 4 41 32 1
ENSG00000025423.11 0 0 0 0 0 0 0 0 0 0 0 0 0 0 0 0 0 1 0 0 1 0 0 0 0 0 0 0 0 0 0 0 0 0 0 0 0 0 0 0 0 0 0 0 0 0 0 0 0 0 0 0 0 0 0 0 1 0 0 0 0 0 0 0 0 0 0 2 0 0 0 0 0 0 0 0 0 0 0 0 0 0 0 1 2 0 0 0 1 0 0 0 0 0 0 0 0 0 0 0 0 0 0 0 1 0 0 1 0 0 0 0 0 0 0 0 0 0
ENSG00000025434.18 0 15 0 0 0 18 1 0 0 78 0 0 17 55 0 0 0 0 0 0 119 6 0 1 19 0 0 0 31 0 0 0 252 1 0 0 13 2 5 3 92 6 42 41 15 0 2 42 37 12 0 0 0 0 0 0 1 0 0 0 1 0 0 143 0 0 0 125 0 0 13 120 79 22 0 135 1 2 0 3 0 8 4 27 0 0 2 43 2 0 0 58 6 0 0 63 0 6 1 42 0 0 0 28 9 1 0 41 10 0 0 216 0 0 445 132 60 1
ENSG00000025708.13 1 60 0 27 0 23 26 104 1 39 7 130 30 105 11 0 0 0 0 1 57 18 158 8 95 14 4 6 39 3 85 0 108 138 256 29 64 18 17 10 76 6 60 130 51 287 26 52 90 97 0 0 0 0 1283 0 33 67 2 2 251 81 0 36 0 116 7 61 96 52 12 83 32 111 16 97 81 64 0 1 7 0 12 68 18 1 4 48 17 44 16 230 46 12 11 146 178 130 24 191 17 0 2 58 75 38 51 278 159 0 1 113 65 71 62 171 63 1
ENSG00000025770.18 11 3 2 0 7 2 67 8 14 13 7 27 24 14 27 0 0 0 0 9 17 62 10 8 9 57 0 0 28 30 27 0 32 598 6 1 3 16 14 17 23 50 11 29 70 14 5 15 72 2 0 0 0 0 18 0 3 2 0 0 6 11 0 114 1227 0 26 54 109 2 20 18 92 9 0 40 62 11 0 1 2 0 2 12 30 0 17 19 38 0 0 39 58 0 0 17 14 0 13 17 15 1 0 1 3 4 0 9 47 0 0 7 76 5 132 17 22 0
ENSG00000025772.7 21 28 1 43 0 30 23 0 32 6 49 0 46 47 52 0 0 0 0 26 49 34 0 52 25 25 0 1 45 16 2 0 13 0 0 14 13 33 3 33 61 30 10 62 36 1 62 76 3 0 0 0 0 0 0 5 0 0 0 0 2 1 0 225 0 0 212 172 84 7 79 20 73 14 1 162 83 0 0 2 10 0 40 29 15 0 107 22 39 0 0 68 12 0 0 43 2 1 11 85 29 0 204 11 0 1 267 19 25 0 778 42 54 7 31 35 5 1
ENSG00000025796.13 28 14 7 0 0 22 25 1 12 30 6 4 8 21 25 0 0 1 0 9 4 13 4 9 6 45 0 0 10 28 0 0 0 0 0 5 1 1 2 46 26 36 13 20 39 1 43 37 0 12 0 0 5 0 0 0 0 4 0 1 6 1 0 17 0 0 13 19 0 5 10 19 42 10 0 31 31 4 0 4 0 0 39 19 48 0 19 8 30 15 0 2 2 0 0 15 3 0 4 27 11 0 0 2 2 2 4 5 19 0 0 11 0 10 1 49 20 0
ENSG00000025800.13 29 31 35 2 0 71 158 13 168 60 181 10 100 94 420 0 0 1 0 115 54 115 21 57 9 282 1 0 42 90 8 0 12 83 23 6 21 56 21 169 95 156 15 153 460 6 108 117 68 40 0 0 2 0 0 3 2 1 0 4 20 19 9 226 0 161 322 173 109 24 127 26 385 25 4 209 188 7 0 2 34 0 35 48 169 2 91 84 159 0 27 150 268 0 0 68 9 0 14 98 88 0 54 19 24 1 0 40 103 0 0 148 277 9 16 173 14 0
ENSG00000026025.15 0 245 522 18 381 2461 916 113 66 1448 317 141 119 4633 1911 1 0 34 24 12 932 446 75 363 6420 1469 18 0 1230 1089 191 9 272 676 210 72 1583 253 718 78 1588 649 352 1172 794 100 158 855 1320 451 0 0 66 0 16 0 129 71 112 34 201 138 0 5188 1254 1231 266 3626 1751 366 203 10651 3003 636 16 6696 1517 262 381 3645 277 143 227 1983 1121 6 331 3469 2576 180 3 3582 1281 8 940 2153 305 272 95 2780 475 2 672 4074 274 183 333 2472 1114 0 87 4352 3051 167 2703 4178 1360 207
ENSG00000026036.22 0 0 0 0 2 0 0 0 0 2 0 1 0 1 0 0 0 0 0 0 0 1 0 0 0 0 0 0 0 0 0 0 0 0 0 0 0 0 0 1 0 0 0 0 1 0 0 0 0 0 0 0 0 0 0 0 0 1 0 0 0 0 0 0 0 0 0 0 0 0 2 0 0 0 0 5 0 0 0 0 0 0 3 2 0 0 0 0 0 0 0 2 0 0 0 1 1 0 0 0 0 0 0 0 0 0 0 1 0 0 0 0 0 0 2 0 0 0
ENSG00000026103.21 1 0 4 2 0 9 73 16 13 10 36 65 3 44 237 0 0 0 0 25 1 64 21 4 4 178 1 0 29 122 49 0 0 0 0 0 9 2 19 16 34 112 19 7 111 78 10 24 35 1 0 0 0 0 0 0 9 25 0 0 80 50 0 27 119 470 10 22 115 20 19 3 387 78 0 98 174 32 0 3 94 0 30 26 130 6 38 8 251 27 1 6 15 5 0 30 15 21 0 10 78 0 0 1 26 3 0 23 249 0 0 32 79 68 0 18 17 3
ENSG00000026297.15 156 170 266 165 227 32 167 60 15 32 95 32 348 103 43 0 0 0 0 18 118 83 80 124 108 96 3 0 128 86 189 45 14 194 86 71 35 57 48 143 54 109 139 209 276 165 73 84 56 122 0 0 0 0 0 8 8 47 205 6 254 125 211 373 0 196 31 201 288 233 360 115 152 249 135 209 213 150 0 1 45 26 92 82 72 1 162 124 75 48 161 221 138 2 0 73 63 39 580 140 54 1 0 35 42 9 89 85 86 0 20 132 128 71 124 127 71 0
ENSG00000026508.18 110 1178 993 333 408 4003 1380 1056 85 1146 409 1143 239 3409 2306 0 1 4 0 86 666 692 459 73 1592 1823 31 0 1743 946 1499 0 203 1100 642 125 1413 550 1041 150 1822 1165 709 1263 1177 544 212 311 1351 436 0 0 37 0 1208 11 225 919 18 38 405 234 3972 1936 7236 2979 175 2122 1444 1332 210 3599 3669 2355 122 8282 2350 1875 428 2590 902 657 128 2043 1331 17 364 1764 1441 533 134 2980 774 81 621 1977 1487 1724 158 2176 891 23 181 2467 488 567 12 1688 2271 0 0 3022 1904 1093 566 3566 2635 119
ENSG00000026559.13 0 14 0 0 0 0 0 0 0 0 0 0 0 0 0 0 0 0 0 0 0 0 0 0 0 0 0 0 0 0 0 0 0 0 0 0 0 0 0 0 0 0 0 0 0 0 0 9 0 0 0 0 0 0 0 0 0 0 0 0 0 0 0 0 0 0 0 0 0 0 0 0 0 0 12 0 0 0 0 0 0 0 0 0 0 0 0 0 0 0 0 0 0 0 0 0 0 0 0 0 0 0 0 0 0 0 0 0 0 0 0 0 0 0 0 0 0 0
ENSG00000026652.13 2 20 7 0 0 17 6 0 2 11 5 0 6 16 24 0 0 0 0 2 2 2 0 5 5 15 0 0 11 10 0 0 5 0 0 0 4 4 4 4 20 8 2 5 1 2 18 8 23 8 0 0 0 0 0 0 2 0 0 0 0 0 0 141 0 0 57 37 0 1 13 9 90 0 0 103 12 0 0 3 0 0 10 12 4 0 4 18 13 2 0 23 4 0 0 22 1 0 0 6 7 0 0 0 1 0 0 23 19 0 0 17 16 0 23 33 3 1
ENSG00000026751.16 0 58 55 205 0 86 6 119 0 60 2 15 0 256 47 0 0 0 0 0 66 12 81 0 42 14 6 0 83 0 14 8 13 0 77 19 117 2 157 1 93 2 48 52 12 17 1 82 121 34 0 0 0 0 0 0 11 41 0 0 0 5 0 452 0 944 0 114 266 414 0 114 44 123 16 526 157 333 0 46 37 48 0 34 12 1 0 60 5 68 0 139 4 0 0 119 221 146 0 147 18 0 37 13 46 18 0 666 288 0 0 155 12 267 53 128 260 5
ENSG00000026950.16 1 1 67 30 0 1 40 17 1 3 66 62 5 3 10 0 0 0 0 7 0 90 20 1 1 38 0 0 0 9 9 0 0 46 0 0 0 8 8 3 3 34 14 4 73 35 13 3 20 6 0 0 0 0 0 0 12 13 4 0 53 26 0 2 0 225 15 5 0 13 1 1 67 21 0 2 40 24 0 0 3 2 5 0 40 2 5 2 26 3 2 8 120 2 98 5 11 1 1 3 20 0 0 1 11 2 0 8 50 0 0 4 6 33 0 1 4 0
ENSG00000027001.9 4 0 0 0 0 0 6 0 1 0 1 0 17 1 6 0 0 0 0 4 5 1 0 10 1 1 0 0 0 3 0 0 0 0 0 12 1 0 0 12 3 5 1 4 3 0 0 8 0 0 0 0 0 0 0 1 0 0 0 0 0 0 0 0 0 0 56 24 0 0 12 0 0 0 0 7 0 0 0 0 0 0 25 0 5 0 6 1 4 0 0 4 0 0 0 0 0 0 1 17 3 0 0 1 0 0 0 0 2 0 0 2 7 0 0 0 0 0
ENSG00000027075.14 7 58 20 101 0 34 226 98 17 8 112 67 30 37 138 0 0 1 0 38 5 132 21 14 21 236 10 0 23 104 120 0 14 10 50 6 13 30 20 21 15 192 16 12 272 28 79 48 93 91 0 0 0 0 0 0 10 19 0 1 20 11 0 163 0 111 6 47 49 147 15 11 271 80 51 112 241 201 0 3 42 64 9 12 210 2 6 21 150 93 0 43 97 2 9 14 105 49 8 19 86 0 0 2 49 8 0 27 181 0 0 20 147 76 4 44 165 3
ENSG00000027644.4 0 0 0 0 0 0 0 0 0 0 0 0 0 0 0 0 1 0 0 0 0 0 0 0 0 0 0 0 0 0 0 0 0 0 0 0 0 0 0 0 0 0 0 0 0 0 0 0 0 0 0 0 0 0 0 0 0 0 0 0 0 0 0 7 0 0 0 1 0 0 0 0 0 0 0 0 0 0 0 0 0 0 0 0 0 0 0 0 0 0 0 0 0 0 0 0 0 0 0 0 0 0 0 0 0 0 0 0 0 0 0 0 0 0 0 1 0 0
ENSG00000027697.14 11 92 144 54 0 90 126 255 74 231 52 714 72 313 179 1 0 1 0 99 318 73 270 27 177 210 10 0 181 173 583 0 7 0 35 56 60 18 140 107 255 146 214 501 166 501 148 148 645 340 0 0 0 0 12 7 26 232 1 5 389 312 537 369 0 1272 158 203 271 465 100 100 317 846 20 350 455 384 0 23 141 57 112 272 155 32 96 222 155 566 0 385 83 38 0 168 281 213 0 583 66 23 0 55 112 134 0 237 281 0 0 144 27 130 0 263 258 9
ENSG00000027847.13 10 0 0 0 0 10 6 0 0 11 13 0 23 8 10 0 0 0 0 12 14 14 0 11 2 2 0 0 2 10 0 0 9 0 7 0 2 11 0 22 7 1 4 9 34 0 22 2 0 0 0 0 0 0 0 0 0 0 0 0 0 0 0 0 0 0 28 16 65 3 18 2 15 3 40 11 9 0 0 0 0 0 6 10 6 0 6 8 4 0 0 14 5 0 0 11 0 0 10 5 5 0 0 0 0 0 9 9 1 0 94 2 35 0 0 1 2 0
ENSG00000027869.11 0 0 360 0 0 0 71 0 0 2 31 0 0 1 41 0 0 0 0 0 0 96 0 0 3 61 0 0 0 60 0 0 0 143 0 0 0 90 3 0 0 54 3 0 55 0 0 0 6 0 0 0 0 0 0 0 0 0 0 0 1 1 0 31 0 0 0 6 91 0 0 1 149 0 1 1 82 0 0 0 1 0 0 0 73 0 0 0 43 0 0 1 14 0 0 5 4 0 0 0 41 0 0 0 6 0 0 0 54 0 0 2 69 0 0 1 1 0
ENSG00000028116.17 2 5 0 0 0 16 1 4 13 30 23 3 2 36 4 0 0 0 0 12 4 11 2 1 10 17 0 0 6 2 1 0 1 4 0 1 9 1 3 6 12 25 8 33 15 9 21 17 5 3 0 0 0 0 0 0 0 0 0 0 2 0 0 40 0 0 8 12 0 6 7 9 25 3 0 43 19 2 0 1 0 0 13 19 33 0 1 18 9 4 0 43 5 0 0 12 10 17 0 20 1 0 1 1 1 1 0 24 35 0 0 35 2 1 0 39 24 1
ENSG00000028137.18 0 170 16 46 13 1594 626 810 1 181 133 733 13 727 453 0 0 1 0 1 337 277 317 5 344 397 4 0 658 203 1373 0 421 130 740 62 688 467 378 14 557 440 626 678 850 630 45 209 232 99 0 0 5 0 1749 12 123 351 101 33 717 548 0 423 3 761 24 669 601 1358 6 521 842 1478 0 1460 939 1125 0 194 23 122 1 541 306 3 13 257 334 291 0 788 203 8 71 637 594 484 4 1101 291 10 0 1040 379 178 185 622 531 0 0 478 1551 1624 157 615 750 16
ENSG00000028203.17 6 30 17 0 0 5 13 0 9 13 0 0 6 25 8 0 0 2 13 13 1 5 0 4 0 35 0 0 13 29 0 0 0 0 0 2 2 1 4 17 21 37 2 30 26 0 10 25 3 0 0 0 0 0 0 0 0 0 0 1 0 0 0 11 0 0 9 18 14 5 12 5 61 0 0 38 12 0 0 0 0 0 17 10 31 0 7 18 28 0 4 4 5 0 0 5 2 0 0 17 25 0 0 3 1 0 0 9 26 0 0 12 0 0 0 8 16 0
ENSG00000028277.21 0 14 3 11 0 6 6 5 0 7 5 6 0 2 3 0 0 1 0 0 28 10 9 0 2 6 1 0 2 1 1 0 0 0 6 1 3 0 2 2 42 3 10 6 7 2 0 10 33 14 0 0 6 0 0 1 1 0 6 0 7 0 0 12 0 41 0 3 0 4 0 0 28 9 0 8 13 10 0 0 4 0 4 4 19 0 0 3 12 12 0 15 2 0 0 8 1 19 0 9 2 0 0 4 0 4 0 4 8 0 0 1 5 2 0 4 14 1
ENSG00000028310.17 1 0 5 0 0 0 10 0 0 1 2 0 6 0 28 0 1 0 0 3 1 19 0 0 0 12 0 0 1 11 0 0 6 5 0 0 0 1 1 2 1 13 1 3 25 2 5 26 3 0 0 0 0 0 0 0 2 0 0 0 0 0 0 2 0 0 41 6 2 0 10 3 57 1 0 26 37 2 0 0 0 0 3 2 18 0 12 6 31 0 0 11 0 0 0 6 0 0 2 5 11 0 0 0 0 0 0 2 8 0 0 6 41 0 0 0 0 0
ENSG00000028528.14 32 84 264 1 38 45 84 4 17 38 25 16 84 63 50 0 0 0 0 118 94 118 18 33 15 82 1 3 41 40 3 0 5 0 0 0 21 50 12 62 70 74 31 103 113 7 120 65 49 111 0 0 0 0 0 0 2 3 0 2 41 7 0 316 0 0 156 141 51 19 86 54 197 24 16 176 89 13 0 12 2 12 65 61 78 1 49 45 70 7 0 104 85 1 0 39 6 3 26 94 74 0 0 26 18 0 0 75 53 0 0 53 128 15 185 82 30 0
ENSG00000028839.9 4 0 0 0 0 3 39 8 4 6 7 17 11 8 23 0 3 1 0 12 6 43 22 12 2 83 1 0 14 12 1 0 0 0 0 1 13 5 3 20 7 22 12 11 75 11 38 9 116 68 0 0 0 0 0 0 0 5 0 0 13 7 0 30 0 110 17 23 33 6 24 9 58 22 0 20 31 8 0 0 13 29 18 24 34 1 3 21 44 14 0 20 43 1 0 12 4 0 4 15 1 0 0 1 8 1 9 6 40 0 0 10 20 8 11 30 5 0
ENSG00000029153.14 5 10 62 0 0 3 0 0 35 5 7 0 0 6 0 0 0 0 1 9 0 0 0 0 0 1 0 2 14 3 2 1 1 0 0 0 2 1 0 16 10 0 1 8 0 0 10 25 0 37 0 0 0 0 0 4 0 1 1 1 1 0 1710 0 0 0 12 1 0 0 1 9 17 0 99 23 0 1 0 2 0 0 3 2 13 0 2 8 2 0 0 8 0 0 0 9 0 0 2 12 0 0 0 1 8 0 0 17 8 0 0 17 0 0 0 4 1 0
ENSG00000029363.16 75 19 33 2 1 76 67 45 66 47 48 31 13 33 29 0 0 0 0 17 11 69 37 8 6 121 5 0 12 36 17 0 0 0 5 6 8 2 40 64 45 128 56 33 91 41 31 70 43 111 0 0 0 0 0 0 2 10 3 1 71 33 0 72 0 63 34 20 61 28 31 20 187 90 0 57 85 51 0 6 16 40 55 34 167 11 23 31 91 55 7 24 58 1 0 33 60 36 7 39 38 0 0 3 13 3 5 39 118 0 0 13 49 36 56 49 37 1
ENSG00000029364.11 88 93 48 16 0 153 93 39 136 39 3 4 107 48 121 0 0 0 2 42 14 49 7 106 6 158 2 0 43 26 5 0 2 0 0 8 21 11 14 94 58 93 36 129 190 9 58 73 1 25 0 0 0 0 0 13 1 4 0 0 7 2 0 38 0 1 96 174 13 21 96 30 118 27 0 147 59 16 0 9 6 0 43 71 112 0 64 133 125 32 0 131 188 0 1234 58 8 0 23 167 39 0 0 17 19 1 0 48 124 0 0 191 208 67 0 157 31 2
ENSG00000029534.20 0 0 0 0 0 0 4 0 0 1 0 0 0 2 29 0 0 0 0 0 0 8 0 0 1 0 0 0 1 0 0 0 1 0 0 0 0 4 0 0 0 7 0 0 1 0 0 0 0 0 0 0 0 0 0 0 2 0 0 0 0 0 0 0 0 0 0 0 0 0 12 0 15 0 0 1 20 0 0 0 0 0 0 0 7 0 0 0 6 0 0 0 8 0 0 0 1 0 1 0 1 0 0 0 1 0 0 0 0 0 0 0 12 0 0 0 0 0
ENSG00000029559.6 0 28 245 0 0 1 0 0 0 105 0 0 0 2 0 0 0 0 0 0 1 0 0 0 5 0 0 0 0 0 0 0 0 0 0 0 0 0 0 0 2 0 0 0 0 0 0 0 0 0 0 0 0 0 0 0 0 0 0 0 0 0 0 0 0 0 0 0 0 0 0 15 0 1 0 47 0 0 0 0 0 0 0 6 0 0 0 60 0 0 0 0 0 0 0 1 0 0 0 0 0 0 0 0 0 0 0 0 0 0 0 5 0 0 0 15 0 0
ENSG00000029639.10 2 6 107 0 0 0 1 0 6 0 1 0 15 10 20 0 0 0 0 21 10 33 1 4 0 3 0 0 3 12 1 0 0 0 0 0 1 12 1 2 7 13 1 5 22 0 28 5 0 21 0 0 0 0 0 0 1 0 0 0 1 0 0 0 0 0 19 14 20 0 7 4 29 5 0 3 0 0 0 1 0 0 10 2 9 0 35 2 6 0 0 8 16 0 0 1 0 0 0 9 1 0 0 0 1 0 0 2 1 0 0 2 26 1 0 12 0 0
ENSG00000029725.16 1 22 13 0 0 21 41 5 1 11 44 3 9 23 34 0 0 0 0 4 2 26 5 7 9 31 1 0 11 10 17 0 0 0 0 3 3 2 5 22 26 54 3 37 100 15 15 27 12 3 0 0 0 0 0 1 1 5 0 0 5 4 0 6 0 0 24 26 1 2 17 14 91 16 10 39 35 6 0 0 7 6 27 17 44 0 3 24 49 39 35 7 41 0 0 27 9 4 0 43 7 1 0 2 7 4 0 31 12 0 0 30 57 20 0 47 17 0
ENSG00000029993.14 5 2 0 0 0 3 1 0 7 0 4 0 40 4 1 0 0 0 0 12 9 8 0 19 0 12 0 0 5 2 0 0 0 97 0 6 0 0 2 55 1 3 0 11 5 1 20 1 1 0 0 0 0 0 0 0 0 0 0 0 0 0 0 20 0 0 52 11 0 1 57 4 27 1 21 20 12 0 0 0 1 0 15 14 7 0 10 2 1 0 23 5 3 0 0 2 0 0 3 15 0 0 0 0 1 0 0 0 5 0 0 10 0 0 4 6 1 0
ENSG00000030066.13 0 10 1 0 0 0 10 0 0 3 5 1 5 3 7 0 0 0 0 1 7 3 1 0 4 10 0 0 1 7 0 0 0 0 0 0 4 0 0 1 1 6 0 7 22 0 0 5 0 7 0 0 0 0 0 1 0 0 0 0 1 0 0 7 0 0 14 3 1 1 2 0 25 3 0 1 9 6 0 0 0 0 2 2 10 0 2 2 12 3 0 2 8 0 0 1 1 0 0 5 6 0 0 1 2 0 0 7 2 0 99 0 10 1 0 2 1 0
ENSG00000030110.12 5 0 5 0 0 3 57 0 17 9 21 3 34 22 50 0 0 0 0 8 26 46 7 8 33 68 0 0 37 60 2 0 30 60 0 5 10 76 7 12 23 37 6 36 95 3 61 20 0 53 0 0 0 0 0 2 13 4 0 0 12 13 0 150 0 0 5 77 119 15 41 12 115 1 114 69 87 0 69 0 14 0 5 19 53 0 9 10 26 1 2 23 42 1 1 32 6 1 3 34 31 0 0 1 13 0 0 21 33 0 0 18 185 1 48 15 4 0
ENSG00000030304.13 2 0 0 0 0 0 0 0 0 0 0 0 0 0 0 0 0 0 0 0 0 0 0 0 0 0 0 0 0 0 0 0 0 0 0 0 0 0 0 0 0 0 0 0 0 0 0 3 0 0 0 0 0 0 0 0 0 0 0 0 0 0 0 0 0 0 1 0 0 0 0 0 0 0 0 0 0 0 0 0 0 0 0 0 0 0 0 0 0 0 0 0 0 0 0 0 0 0 0 0 0 0 0 0 0 0 0 0 0 0 0 0 0 0 0 0 0 0
ENSG00000030419.16 0 0 1 0 0 0 10 0 19 0 0 0 2 0 1 0 0 0 0 4 0 6 0 1 0 2 0 1 2 1 0 0 0 0 0 0 0 0 0 3 0 3 1 0 15 0 40 53 0 0 0 0 0 0 0 0 0 0 7 0 0 0 0 0 0 0 18 7 1 0 6 0 6 0 0 1 1 0 0 0 0 0 9 0 26 0 6 0 1 0 0 0 5 0 0 0 0 0 0 0 7 0 0 0 1 0 0 0 4 0 0 0 3 0 0 0 0 0
ENSG00000030582.17 55 819 571 216 1349 312 45 140 591 789 32 199 752 1265 172 0 0 0 0 493 1417 78 296 86 1422 45 11 18 793 76 136 57 2816 513 1057 181 405 201 230 414 994 92 336 1840 399 124 882 831 579 597 0 0 0 0 0 10 20 83 2 19 314 213 0 2666 0 702 824 1844 610 936 672 1101 460 462 1874 2867 205 373 0 153 22 33 129 632 35 0 793 1483 52 250 652 2157 138 1 584 578 171 110 610 1667 45 3 563 816 72 76 1361 1313 271 0 0 1756 102 1142 1030 687 571 29
ENSG00000031003.10 16 12 4 84 0 7 20 16 4 14 7 13 3 15 20 0 0 0 0 9 1 34 9 2 5 39 0 0 4 4 8 0 0 0 2 0 0 1 6 8 10 33 9 11 30 17 13 16 45 31 0 0 0 0 6 0 2 22 16 0 29 11 0 18 0 124 8 12 0 13 3 2 59 24 0 55 47 19 0 4 0 0 15 8 63 0 40 12 27 5 0 13 53 2 0 12 17 0 0 15 5 0 0 2 4 0 0 20 44 0 0 10 17 17 0 34 27 0
ENSG00000031081.10 0 0 3 0 0 21 3 2 2 10 0 2 0 26 9 0 0 0 0 0 22 7 1 0 15 4 0 0 20 2 1 0 1 0 16 0 8 0 0 0 20 13 3 18 28 1 0 10 1 0 0 0 0 0 0 0 0 2 0 0 0 0 0 45 0 4 4 21 37 36 1 9 35 10 0 42 21 14 0 4 0 0 0 21 9 0 1 11 1 2 0 46 5 0 0 23 5 33 0 62 1 0 0 5 4 0 0 40 8 0 0 25 28 16 0 4 8 0
ENSG00000031691.6 1 0 0 0 6 0 5 0 0 2 0 0 0 2 0 0 0 0 0 1 0 7 0 2 0 2 0 0 0 1 0 0 0 0 0 0 0 0 0 0 2 4 0 9 1 0 0 2 0 0 0 0 0 0 0 0 0 0 0 0 0 0 0 0 0 0 0 1 0 0 0 0 2 0 0 8 6 0 0 0 0 0 0 2 2 0 0 2 0 0 0 0 0 0 0 6 0 0 0 0 0 0 0 0 0 0 0 1 0 0 0 1 0 0 0 0 0 0
ENSG00000031698.12 41 41 124 1 375 26 142 3 80 64 109 20 192 94 310 0 0 0 0 104 87 222 14 38 9 215 1 0 55 139 4 0 4 31 7 35 52 73 13 112 75 120 18 149 332 5 140 94 63 106 0 0 0 0 0 2 21 0 0 0 34 6 0 284 0 190 119 201 190 61 200 84 364 29 91 146 230 13 0 9 16 0 69 60 132 0 203 78 184 15 0 81 161 0 0 70 8 4 80 148 136 0 200 12 18 2 0 51 126 0 733 107 322 4 0 90 46 1
ENSG00000031823.14 14 21 134 2 0 5 28 0 11 13 15 3 61 21 32 0 0 0 0 11 18 54 8 11 7 42 0 0 12 32 1 0 2 153 1 0 7 5 2 33 13 45 5 32 143 2 16 23 0 5 0 0 0 0 0 0 9 2 0 0 6 1 0 120 0 0 59 52 53 11 49 10 117 11 0 24 56 1 0 5 16 0 24 3 21 0 46 9 24 0 0 6 29 0 0 6 3 0 2 22 37 0 0 3 0 1 0 33 27 0 18 12 66 3 5 12 12 0
ENSG00000032219.18 13 18 20 5 0 18 17 6 27 13 49 19 0 10 42 0 0 2 0 5 2 17 36 1 0 23 1 0 22 33 5 0 0 0 0 0 0 1 15 33 20 55 20 12 62 49 18 64 56 81 0 0 0 0 0 0 1 9 0 0 41 13 0 0 0 242 0 8 61 24 6 10 96 14 0 14 47 9 0 0 22 0 14 19 107 4 29 10 25 10 0 14 0 1 0 6 14 22 0 16 20 0 0 1 8 0 0 2 127 0 0 3 9 27 0 9 17 0
ENSG00000032389.12 7 17 20 0 0 0 28 0 9 14 12 0 48 14 35 0 0 0 1 1 11 41 0 33 1 24 0 0 3 3 1 0 21 0 0 3 3 33 0 19 3 22 4 9 80 0 16 23 0 0 0 0 0 0 0 0 1 2 0 0 1 0 0 37 0 0 21 26 0 3 34 5 46 1 63 18 11 1 0 0 11 0 18 7 22 0 56 5 33 0 0 14 14 0 41 8 1 0 5 7 20 0 0 2 4 0 0 4 5 0 711 10 55 1 0 2 1 0
ENSG00000032444.16 5 121 28 17 0 28 41 14 5 50 7 61 24 37 8 0 14 0 0 29 41 32 18 11 30 15 0 1 42 17 22 0 79 0 47 14 43 36 15 20 28 25 13 84 27 11 5 30 0 26 0 0 0 0 0 0 1 12 0 2 8 6 0 31 0 1 35 36 2 13 37 3 88 37 94 87 43 17 0 2 0 0 6 18 18 0 25 44 15 40 135 98 16 0 60 22 29 13 8 95 7 0 0 5 10 1 0 19 8 0 0 41 36 4 0 21 6 0
ENSG00000032742.17 7 0 0 0 0 3 1 6 5 3 4 0 1 6 1 0 0 0 0 0 1 1 3 9 0 2 1 0 4 6 3 0 4 0 6 0 0 1 1 7 11 2 9 2 6 1 0 1 0 14 0 0 0 0 0 0 0 0 0 2 7 4 0 3 0 0 44 14 28 8 12 6 16 13 0 7 16 1 0 2 1 42 56 2 20 0 14 4 6 1 116 0 0 0 0 2 12 7 0 8 9 0 0 0 3 0 0 3 6 0 0 0 1 1 0 0 11 0
ENSG00000033011.12 2 0 3 0 0 2 28 0 6 4 0 0 42 14 2 0 4 0 0 20 24 27 0 12 0 8 0 0 1 11 0 0 37 0 4 3 1 9 0 47 6 11 5 20 71 0 0 1 41 18 0 0 0 0 0 0 0 0 0 0 0 0 0 4 0 0 39 45 30 1 36 1 29 0 0 13 3 0 0 0 0 0 7 17 4 0 33 7 8 0 0 16 2 0 0 4 0 0 25 6 1 0 0 1 10 0 13 4 8 0 0 12 12 0 7 13 1 0
ENSG00000033030.13 4 9 0 0 0 3 15 1 7 15 2 2 15 9 32 0 0 0 0 2 5 40 2 3 1 34 0 1 6 8 0 0 0 19 0 0 4 2 0 16 19 23 2 24 53 0 21 10 0 26 0 0 0 0 0 0 0 0 0 0 2 0 0 71 0 0 9 23 0 13 7 1 42 2 0 25 16 1 0 6 5 2 32 11 35 0 10 6 36 0 0 2 7 1 19 13 0 6 1 19 26 0 0 1 4 0 0 4 13 0 0 11 3 1 0 4 11 0
ENSG00000033050.8 1 5 1 0 0 0 11 0 0 4 10 1 12 0 22 0 0 0 0 5 10 28 0 1 0 18 0 0 3 17 0 14 0 0 0 0 1 5 0 0 6 15 6 19 22 0 8 0 20 0 0 0 0 0 0 0 0 0 0 0 0 1 0 21 0 0 4 11 0 1 9 10 35 1 11 13 11 0 0 4 0 0 5 8 6 0 10 0 13 0 0 9 14 0 0 3 0 0 2 3 2 0 0 0 0 0 0 3 10 0 0 5 26 0 0 7 1 0
ENSG00000033100.16 7 1 0 0 0 4 7 1 4 3 0 0 23 1 8 0 0 0 0 12 2 9 2 10 3 0 0 0 0 1 1 0 7 13 0 5 1 11 0 27 2 2 1 11 6 2 6 8 1 2 0 0 0 0 0 0 0 0 0 0 2 1 0 2 0 0 56 18 0 1 3 4 12 1 18 15 5 0 0 0 2 0 2 2 9 0 6 1 6 0 0 9 1 0 0 6 0 5 0 2 3 0 0 0 2 0 0 0 3 0 0 4 2 0 0 0 1 0
ENSG00000033122.18 1 6 3 0 0 0 0 0 5 2 7 0 0 2 0 0 0 0 0 0 0 1 0 0 0 4 0 0 0 1 0 0 0 0 0 0 0 0 0 1 0 0 0 0 3 0 0 1 0 0 0 0 0 0 0 0 0 0 0 0 0 0 0 0 0 0 1 1 0 0 0 1 1 0 0 1 0 1 0 0 0 0 0 0 6 0 0 1 4 0 0 1 0 0 0 1 0 0 0 0 3 0 0 0 0 0 0 0 0 0 0 2 0 0 0 0 0 0
ENSG00000033170.16 0 0 0 0 0 0 8 0 6 8 11 0 5 8 30 0 0 0 0 9 3 16 0 2 4 17 0 0 5 1 0 0 0 1 0 0 2 0 0 6 12 21 3 21 15 0 0 0 0 0 0 0 2 0 0 0 5 0 0 0 0 0 0 26 0 0 21 4 0 0 15 1 11 1 0 6 10 0 0 0 0 0 6 16 15 0 9 4 4 0 0 2 5 0 0 7 0 0 2 3 4 0 0 1 0 0 0 0 0 0 0 6 6 0 0 4 6 0
ENSG00000033178.12 71 173 80 25 0 43 5 10 1089 295 445 56 14 71 37 0 0 1 0 62 15 24 2 10 20 106 2 1 62 32 22 0 4 0 2 0 1 4 3 67 68 37 24 108 109 24 40 97 49 12 0 0 1 0 0 0 2 1 13 0 19 6 0 65 0 7 29 37 47 4 14 78 158 72 2 43 7 19 0 5 0 0 36 105 161 3 7 7 17 0 0 106 14 7 1 13 12 16 0 153 61 0 0 8 1 3 0 43 21 0 0 73 6 31 145 243 82 3
ENSG00000033327.12 0 12 5 27 0 25 7 22 20 11 12 54 3 29 9 0 0 0 0 0 6 9 31 2 8 6 4 0 18 1 35 0 5 0 43 2 18 7 23 0 9 1 18 17 0 31 2 2 19 37 0 0 0 0 0 0 4 5 0 0 53 14 0 54 0 192 12 22 4 79 2 22 10 52 0 49 30 60 0 3 0 22 3 17 3 1 16 27 1 8 9 27 7 1 0 25 22 27 2 30 2 0 2 20 7 8 0 25 28 0 1 18 0 15 0 6 27 1
ENSG00000033627.16 1 49 0 46 0 11 6 3 14 68 2 20 24 56 1 0 0 0 0 10 75 19 20 5 12 7 0 0 55 5 7 0 27 0 23 8 23 13 14 12 50 4 7 67 35 14 5 41 103 9 0 0 10 0 0 0 2 13 0 0 34 9 0 166 0 0 61 87 0 37 36 60 25 17 0 152 21 18 0 3 0 0 6 35 6 0 32 69 6 10 0 83 1 1 0 40 10 2 9 82 3 1 0 6 5 2 0 50 40 0 0 74 22 10 0 62 35 0
ENSG00000033800.13 3 7 7 10 0 13 44 29 41 29 32 65 29 46 50 0 0 0 0 32 11 16 43 16 3 105 1 0 30 34 40 0 1 34 73 2 3 11 18 35 36 69 36 32 99 87 71 46 5 134 0 0 0 0 0 0 1 31 76 0 61 49 0 62 0 448 20 42 86 78 18 15 183 108 121 96 44 53 0 5 0 14 35 30 83 2 18 21 90 86 0 29 17 4 479 30 54 39 1 53 26 0 0 3 17 5 0 41 120 0 83 32 1 104 0 12 106 2
ENSG00000033867.16 8 5 12 0 0 4 1 0 0 6 22 0 3 21 2 0 0 0 0 0 3 5 0 3 3 12 0 0 5 1 0 0 0 0 0 0 1 7 1 9 16 21 4 16 21 0 2 0 1 2 0 0 0 0 0 0 0 0 0 0 0 3 0 1 0 0 6 6 0 0 3 3 25 1 0 19 4 1 0 0 0 0 12 13 44 0 2 18 14 0 0 3 19 0 4 5 1 0 0 10 23 0 0 2 1 0 0 1 2 0 0 13 0 0 0 55 7 0
ENSG00000034053.14 0 0 0 0 0 0 1 0 0 0 0 0 2 0 8 0 0 0 0 0 0 13 0 0 0 6 0 0 0 0 0 0 0 0 0 0 0 1 0 1 0 4 0 0 15 0 0 0 0 9 0 0 0 0 0 0 0 0 0 0 0 0 0 4 0 0 0 0 19 0 5 0 13 0 0 0 0 0 0 0 3 0 0 0 0 0 3 0 6 0 0 0 10 0 0 0 0 0 1 0 4 0 0 0 0 0 0 0 4 0 69 0 13 0 0 0 0 0
ENSG00000034152.18 28 231 16 118 581 186 84 241 27 57 38 89 169 265 65 0 0 1 0 44 19 54 57 138 440 140 8 42 173 78 408 128 131 15 173 26 263 84 140 65 223 87 136 97 136 165 90 124 210 44 0 0 0 1 0 14 28 215 105 0 152 72 0 408 0 272 244 443 128 269 153 156 242 314 343 944 276 267 0 47 88 96 48 218 92 6 101 244 133 69 64 314 61 2 611 215 171 143 47 169 72 2 148 117 174 255 724 179 120 2 0 282 109 89 291 408 217 6
ENSG00000034239.10 33 0 1 0 0 0 0 0 0 0 0 0 13 0 0 0 0 0 2 1 0 0 0 145 0 1 0 0 0 0 0 0 0 0 0 25 0 0 0 7 0 0 0 2 1 1 0 0 0 0 0 0 0 0 0 0 0 1 0 0 1 1 2258 0 0 0 138 78 0 7 62 0 0 0 0 0 0 0 0 0 0 0 103 0 0 0 0 0 0 0 0 0 0 0 0 0 0 0 0 0 0 0 0 0 0 0 0 0 0 0 210 0 0 0 0 0 0 0
ENSG00000034510.5 49 102 114 50 3358 572 1564 52 761 759 409 376 1451 1249 923 0 1 1 9 550 1290 1251 94 1052 1603 1113 6 189 970 619 97 291 666 939 98 230 716 1491 227 398 547 509 237 1501 2349 126 1657 1473 720 1285 0 0 0 623 272 41 156 80 107 15 146 71 1832 2678 2410 389 114 1878 1044 323 2323 2608 2115 188 6295 1929 688 120 110 444 277 45 953 1170 944 3 1423 1265 675 90 1471 2381 1893 4 1534 1001 166 202 3561 1570 600 0 1490 1536 317 24 859 2398 1290 0 1354 2048 1651 249 1123 739 307 22
ENSG00000034533.11 2 16 3 3 0 2 29 0 11 3 7 0 5 5 82 0 0 0 0 0 3 26 0 0 0 25 0 0 3 22 2 0 2 0 1 4 1 0 4 15 3 30 1 13 29 1 13 11 0 21 0 0 0 0 0 0 1 0 0 0 5 0 0 2 0 0 33 2 0 0 10 2 55 2 0 5 46 0 0 0 0 0 1 6 5 0 3 4 14 1 0 2 16 0 0 1 4 0 1 2 14 0 0 0 4 0 0 7 31 0 0 4 12 1 0 0 0 0
ENSG00000034677.12 47 76 132 9 0 26 163 7 20 51 108 9 35 56 163 0 0 0 0 21 9 94 9 24 2 318 1 0 35 92 20 0 0 4 9 2 15 27 11 57 30 156 39 13 115 14 82 107 34 10 0 0 0 0 0 5 15 4 0 1 22 9 0 70 92 0 109 65 28 26 33 21 339 19 61 61 112 9 0 3 13 0 70 17 289 2 16 37 144 2 111 24 73 0 59 25 18 9 4 21 112 0 0 0 16 1 0 40 140 0 0 22 36 10 127 61 49 1
ENSG00000034693.14 8 0 118 0 0 0 6 0 0 5 49 0 10 0 16 0 0 0 0 5 1 9 0 7 1 22 0 0 0 12 0 0 0 0 0 0 0 0 0 12 3 16 8 2 11 0 21 14 0 0 0 0 0 0 0 0 0 0 0 0 0 0 0 28 0 0 50 14 16 12 11 1 52 0 0 7 24 1 0 0 0 0 6 3 8 0 3 2 24 0 0 7 26 0 0 4 0 0 0 10 19 0 0 0 0 0 0 2 15 0 0 9 5 0 139 8 3 0
ENSG00000034713.7 42 37 43 111 17 84 121 184 249 100 49 155 195 160 205 0 0 5 0 145 103 122 189 95 46 156 16 41 151 170 389 63 78 179 342 82 57 84 106 114 109 61 154 127 222 131 545 296 554 385 0 0 0 0 820 6 72 239 0 0 214 109 156 444 0 2245 85 290 746 1253 261 162 225 383 1291 428 386 544 2370 38 147 113 160 161 141 7 150 83 104 289 0 224 223 8 37 124 320 151 37 242 104 2 2 46 134 124 0 140 207 0 905 157 220 498 534 118 346 18
ENSG00000034971.16 0 0 0 0 0 0 0 0 0 0 0 0 0 0 0 0 0 0 0 0 0 0 0 0 0 0 0 0 0 0 0 0 0 0 0 0 0 0 0 2 0 0 0 0 0 0 0 0 0 0 0 0 0 0 0 0 0 0 0 0 0 0 0 0 0 0 0 0 0 0 0 0 0 0 0 0 0 0 0 0 0 0 0 0 0 0 0 0 0 0 0 0 0 0 0 0 0 0 0 0 0 0 0 0 0 0 0 0 0 0 0 0 0 0 0 0 0 0
ENSG00000035115.21 5 0 37 0 0 0 51 0 62 1 5 0 46 0 11 0 0 6 0 49 1 18 1 10 0 14 0 1 6 32 0 0 0 0 0 0 1 7 0 58 0 17 0 2 48 4 87 37 0 71 0 0 0 0 0 1 1 0 0 0 1 0 0 8 0 0 38 12 17 0 59 0 37 0 6 2 22 0 0 0 0 0 56 6 29 0 35 2 11 0 0 4 10 0 0 0 0 0 1 6 1 0 0 1 0 0 0 4 9 0 0 0 2 0 37 4 5 0
ENSG00000035141.7 36 0 0 0 0 1 39 2 122 6 20 0 42 6 33 0 0 0 13 37 42 31 1 11 4 42 1 1 18 26 1 0 0 36 0 0 7 22 0 29 12 19 3 27 60 1 75 34 82 59 0 0 0 0 0 0 0 1 0 0 0 0 0 23 0 0 94 31 16 0 59 11 102 0 193 22 36 4 0 0 10 0 46 28 49 0 66 12 31 3 0 25 39 0 0 9 4 0 12 20 18 0 0 0 1 0 0 3 20 0 20 3 54 2 0 4 14 0
ENSG00000035403.17 5 2 1 1 0 2 12 2 61 1 2 0 59 3 0 0 0 0 14 38 3 1 1 5 0 2 0 1 6 1 1 0 0 0 0 3 1 2 5 15 2 3 1 9 28 3 9 44 0 96 0 0 0 0 0 1 0 2 0 0 14 2 0 8 0 0 109 38 0 10 35 5 22 6 0 14 8 9 0 0 0 0 22 6 15 0 66 4 4 1 0 5 16 0 1 5 2 17 6 12 0 0 0 0 2 3 0 2 1 0 2 6 0 1 0 7 0 0
ENSG00000035499.12 0 2 0 0 0 0 0 0 1 0 6 0 0 1 0 0 0 0 0 0 0 0 0 0 0 2 0 0 1 0 0 0 0 0 0 0 0 0 0 0 1 3 0 7 0 0 0 2 0 0 0 0 0 0 0 0 0 0 0 0 0 0 0 0 0 0 0 0 0 0 0 0 4 0 0 1 1 0 0 0 0 0 0 1 0 0 0 0 0 0 0 0 0 0 0 0 0 0 0 0 0 0 0 0 0 0 0 3 0 0 0 1 0 0 0 0 0 0
ENSG00000035664.11 0 0 6 2 0 0 0 1 0 2 0 5 3 0 2 0 1 0 0 3 1 2 16 3 0 1 0 0 2 0 1 0 0 0 0 0 0 0 2 10 1 5 6 3 0 3 21 11 2 0 0 0 1 0 0 0 1 2 0 0 23 9 0 59 0 0 0 3 0 0 8 0 3 1 29 1 6 3 1 0 0 4 1 3 0 1 11 0 10 0 0 0 30 0 0 0 3 0 6 1 0 1 0 1 6 1 0 0 2 0 0 0 0 0 0 0 8 0
ENSG00000035681.8 14 10 12 166 85 16 18 325 0 49 37 296 4 58 62 0 0 0 0 2 7 13 53 2 12 21 15 0 16 33 296 0 1 135 195 12 22 8 189 21 25 31 96 57 56 127 0 6 465 27 0 0 0 0 124 8 14 157 11 0 69 56 0 136 0 2762 10 77 570 1003 5 26 82 400 0 191 582 1156 0 10 353 289 6 30 66 10 5 39 28 415 0 40 17 3 0 31 352 430 2 84 27 2 0 5 94 37 0 83 436 0 0 62 17 1006 239 246 510 42
ENSG00000035687.9 1 4 83 0 0 16 90 2 37 27 16 7 25 38 64 0 0 0 0 36 43 18 5 25 4 57 0 0 13 48 5 0 5 0 9 0 10 10 2 20 38 25 7 41 60 11 17 42 6 0 0 0 0 0 0 0 6 1 0 0 15 5 0 82 0 0 21 41 47 11 33 5 157 3 0 49 83 0 0 8 1 0 41 30 91 0 29 19 41 0 0 53 27 0 0 46 8 0 1 37 59 0 0 1 12 0 0 5 40 0 0 38 9 3 0 69 2 1
ENSG00000035720.7 0 0 0 0 0 0 0 0 0 2 6 0 0 0 1 0 0 0 0 0 0 1 0 0 0 1 0 0 0 0 0 0 0 0 0 0 0 0 1 0 2 1 19 0 2 0 0 1 0 26 0 0 0 0 0 0 0 0 0 0 0 0 0 11 0 0 0 0 0 0 0 0 0 0 0 1 0 0 0 0 0 0 0 0 4 0 0 0 0 0 0 5 0 0 0 0 0 0 0 1 0 0 0 0 0 0 0 61 2 0 0 3 0 0 0 0 0 0
ENSG00000035862.12 0 2 0 0 1 4 0 2 11 2 0 4 2 10 0 0 1 0 6 2 7 2 12 0 2 0 0 0 16 9 0 0 0 0 0 0 1 0 1 1 0 0 3 14 0 5 9 17 4 31 0 0 0 0 0 5 0 1 1 0 8 3 0 43 0 0 3 8 0 5 5 2 2 2 82 23 1 1 0 0 0 0 3 9 0 1 11 10 1 0 8 6 1 1 30 1 5 1 1 10 1 0 0 1 1 0 0 5 3 0 0 2 0 3 15 0 3 0
ENSG00000035928.15 1 0 5 2 0 2 17 0 17 4 38 0 4 6 3 0 0 0 0 4 0 15 0 8 0 27 0 0 3 21 1 0 0 1 0 0 3 1 2 10 4 47 2 7 12 1 5 24 12 18 0 0 1 0 0 0 0 0 0 0 4 2 0 26 0 0 23 13 0 0 5 1 114 7 0 1 28 0 0 2 0 0 27 6 53 1 0 9 16 4 0 4 19 0 0 5 5 0 0 6 2 0 0 1 3 0 0 5 40 0 0 2 0 1 0 1 2 0
ENSG00000036054.12 20 39 242 3 0 45 8 13 8 27 29 16 4 66 31 0 0 0 0 26 5 12 10 1 4 50 1 0 25 18 20 0 0 0 14 0 8 2 14 16 58 42 8 44 56 15 34 28 145 63 0 0 0 0 0 0 0 6 0 0 4 3 0 18 0 101 5 45 215 13 5 8 65 58 11 98 42 27 0 9 0 0 6 11 45 1 13 43 55 28 54 10 17 2 0 28 31 5 0 16 13 0 0 1 4 3 0 18 48 0 0 17 14 25 0 72 34 0
ENSG00000036257.12 19 5 21 1 0 6 1 5 7 3 21 2 0 3 9 0 0 0 0 5 0 3 3 5 1 12 1 0 1 2 4 0 1 0 0 0 0 0 2 7 6 11 0 9 9 5 0 11 24 15 0 0 0 0 0 0 1 1 0 0 4 6 0 3 0 0 16 1 4 4 5 5 25 13 1 17 8 1 0 4 0 2 9 5 23 1 9 6 28 2 0 3 3 0 1 9 6 0 0 13 6 0 0 0 8 0 0 8 7 0 0 3 0 3 0 4 15 0
ENSG00000036448.9 0 0 0 0 0 0 0 0 0 0 0 0 1 0 0 0 0 0 0 0 0 1 0 0 1 0 0 0 0 0 0 0 0 0 0 0 0 0 1 0 0 0 0 0 0 1 3 0 0 13 0 0 0 0 0 0 0 0 0 0 0 0 0 8 0 0 4 0 0 0 0 0 0 0 0 1 0 2 0 0 0 0 0 0 2 0 0 0 0 0 0 0 1 0 0 0 0 0 0 1 0 0 0 0 0 0 0 0 1 0 0 1 0 0 0 1 0 0
ENSG00000036473.7 0 0 0 0 0 0 0 0 0 0 0 0 0 0 0 0 0 0 0 0 0 0 0 0 0 0 0 0 0 0 0 0 0 0 1 0 0 0 0 0 0 0 0 0 0 0 0 0 0 0 0 0 0 0 0 0 0 0 0 0 0 0 0 0 0 0 0 0 0 0 0 0 0 0 0 0 0 0 0 0 0 0 0 0 0 0 0 0 0 0 0 0 0 0 0 0 0 0 0 0 0 0 0 0 0 0 0 0 0 0 0 0 0 0 0 0 0 0
ENSG00000036530.8 0 0 0 0 0 0 0 0 0 0 0 0 0 0 0 0 0 5 0 0 0 0 0 0 0 0 0 0 0 0 0 0 0 0 0 0 0 0 0 0 0 0 0 0 0 0 1 0 0 0 0 0 5 0 0 0 0 0 0 0 0 0 0 0 0 0 0 0 12 0 0 0 0 0 0 0 0 0 0 0 0 0 0 0 0 0 0 0 0 0 0 0 0 0 0 0 0 0 0 0 0 0 0 0 0 0 0 0 0 0 0 0 0 0 0 0 0 0
ENSG00000036549.12 0 1 1 0 0 5 8 0 8 11 11 0 3 7 16 0 0 7 0 6 2 16 0 2 0 22 0 0 4 5 0 0 0 0 0 0 0 3 1 16 5 11 7 5 29 5 18 13 0 2 0 0 0 0 0 0 0 0 0 0 2 0 0 0 0 0 18 4 0 0 0 3 58 0 0 4 12 1 0 1 20 0 7 4 26 1 3 9 21 2 0 12 10 0 0 3 1 0 0 13 14 0 0 0 3 0 0 0 1 0 0 8 0 3 0 12 3 0
ENSG00000036565.14 0 0 0 0 0 0 0 0 0 0 0 0 0 0 0 0 0 0 0 0 1 0 0 0 0 0 0 0 0 0 0 0 0 0 0 0 0 0 0 0 0 0 0 0 0 0 0 0 0 0 0 0 0 0 0 0 0 0 0 0 0 0 0 0 0 0 0 0 0 0 0 0 0 0 0 0 0 0 0 0 0 0 0 0 0 0 0 0 0 0 0 0 0 0 0 0 0 0 0 0 0 0 0 0 0 0 0 0 0 0 0 0 0 0 0 0 0 0
ENSG00000036672.15 38 11 9 0 324 2 8 0 4 10 0 0 14 3 0 0 0 0 0 0 0 1 0 38 0 4 0 1 0 2 1 0 0 0 0 0 2 0 0 35 8 12 2 0 7 0 3 8 0 0 0 0 0 0 0 0 0 0 0 0 0 0 0 2 0 0 277 65 37 0 34 7 2 1 39 9 2 1 0 0 0 0 66 1 2 0 18 14 1 1 0 1 0 0 0 6 0 0 2 5 0 0 0 0 0 0 0 0 3 0 207 0 0 0 0 6 8 0
ENSG00000036828.16 0 0 0 0 0 0 1 0 0 0 0 0 0 0 0 0 0 0 0 0 0 0 0 0 0 0 0 0 0 0 1 0 0 0 0 0 0 0 0 0 0 0 0 0 4 0 0 0 0 0 0 0 3 0 0 0 0 0 0 0 1 0 0 0 0 0 0 0 0 0 0 0 0 1 0 0 0 0 0 0 0 0 0 0 1 0 0 0 0 0 0 0 0 0 0 0 0 0 0 0 0 0 0 0 0 0 0 2 1 0 0 0 0 0 0 0 0 0
ENSG00000037042.8 2 0 0 0 0 0 6 0 0 2 0 0 4 0 0 0 0 0 0 4 2 5 0 6 3 2 0 0 0 1 0 0 16 0 0 0 1 0 0 6 3 0 0 5 2 0 0 0 0 0 0 0 0 0 0 0 0 0 0 0 0 0 0 2 0 0 0 1 0 0 5 0 2 0 0 2 2 0 0 0 0 0 10 0 5 0 11 0 1 0 0 8 1 0 0 0 0 0 1 1 4 0 0 0 0 0 0 0 0 0 0 0 10 0 0 1 0 0
ENSG00000037241.7 0 0 0 0 0 1 8 0 4 2 1 1 13 10 1 0 0 0 0 5 8 4 4 3 0 1 0 0 5 8 1 30 0 0 4 11 4 5 1 8 9 2 2 14 9 0 24 5 0 15 0 0 0 0 0 0 1 0 0 0 1 9 0 44 0 0 26 25 55 10 21 6 17 4 30 9 7 0 0 0 0 0 1 2 6 0 6 6 9 0 0 15 6 0 0 6 6 1 4 8 4 0 0 0 0 0 0 0 5 0 77 7 13 0 38 2 1 0
ENSG00000037280.15 0 0 0 0 0 0 0 0 0 0 0 0 0 0 0 0 0 0 0 0 0 0 0 0 0 0 0 0 0 0 0 0 0 0 0 0 0 0 0 1 0 0 0 0 0 0 0 0 0 0 0 0 0 0 0 0 0 0 0 0 0 0 0 0 0 0 0 0 0 0 0 0 0 0 0 0 0 0 0 0 0 0 0 0 0 0 0 0 1 0 0 0 0 0 0 0 0 0 0 0 0 0 0 0 0 0 0 0 0 0 0 0 0 0 0 0 0 0
ENSG00000037474.14 2 7 173 0 0 10 42 4 1 22 23 3 21 55 54 0 0 5 0 6 44 63 6 8 11 83 0 0 13 15 0 0 0 11 0 1 20 6 6 22 44 62 8 40 122 1 5 15 0 0 0 0 0 0 0 0 1 1 0 1 0 0 0 70 0 0 26 57 0 3 17 19 141 15 0 217 76 11 136 8 9 0 13 32 57 0 10 7 57 4 0 68 27 0 38 23 20 43 1 57 30 0 0 4 12 0 0 18 65 0 0 41 106 1 0 38 6 0
ENSG00000037637.10 15 9 36 2 0 27 31 3 19 19 63 2 42 25 57 0 0 0 0 10 31 36 15 5 6 52 0 0 21 33 15 0 31 0 17 11 9 6 10 41 38 31 13 25 29 1 160 31 2 89 0 0 0 0 0 4 0 5 21 0 19 4 1 99 1 1 113 67 118 0 43 20 100 26 1 71 32 4 0 0 0 0 6 44 39 0 21 21 37 4 0 54 32 0 0 20 11 0 6 46 33 0 0 9 4 0 0 9 9 0 0 15 9 17 0 94 4 0
ENSG00000037749.12 0 19 0 0 0 0 2 0 5 9 3 2 4 4 2 0 0 1 0 9 0 2 6 0 1 1 0 0 5 3 0 0 0 0 0 0 0 0 1 3 4 2 1 2 10 1 0 4 1 0 0 0 0 0 0 0 0 1 0 0 7 0 0 0 0 0 26 4 0 4 0 4 16 6 0 8 1 0 0 0 0 0 0 1 3 0 0 4 7 0 0 5 2 0 0 3 1 4 0 6 7 0 0 0 6 0 0 8 6 0 0 0 0 2 0 1 0 0
ENSG00000037757.13 1 0 0 0 0 0 19 0 6 0 3 0 11 0 13 0 0 0 0 14 10 9 0 2 0 8 0 0 1 11 0 0 0 0 0 0 1 0 0 10 4 2 1 1 36 0 2 18 0 0 0 0 1 0 0 0 0 1 42 0 2 0 0 4 0 0 11 16 0 0 28 0 7 0 0 1 11 0 0 0 11 0 17 2 24 0 5 1 10 3 0 2 4 0 0 1 0 0 5 1 3 0 0 0 1 0 0 3 0 0 0 2 1 0 0 2 1 0
ENSG00000037897.16 0 1 0 0 0 7 12 0 0 12 3 0 18 29 4 0 0 0 0 1 34 26 3 1 0 4 0 0 9 6 0 0 19 36 0 4 2 16 0 13 13 14 0 7 11 0 0 7 24 0 0 0 0 0 0 0 0 0 0 0 0 0 0 48 0 0 8 51 0 1 59 22 43 0 0 43 17 0 0 0 5 0 7 11 6 0 16 7 2 3 0 40 8 0 0 12 0 0 0 24 2 0 3 0 0 0 0 1 7 0 0 19 22 1 22 23 4 0
ENSG00000037965.5 0 0 0 0 0 0 0 0 0 0 0 0 0 0 0 0 0 0 0 0 0 0 0 0 0 0 0 0 0 0 0 0 0 0 0 0 0 0 0 0 0 0 0 0 0 0 0 0 0 0 0 0 0 0 0 0 0 0 0 0 0 0 0 0 0 0 0 0 0 0 0 0 0 0 0 0 0 0 0 0 0 0 0 0 0 0 0 0 0 0 0 0 0 0 0 0 0 0 0 0 0 0 0 0 0 0 0 0 0 0 0 0 0 0 0 0 0 0
ENSG00000038002.8 1 10 144 0 0 2 21 0 5 5 38 1 5 25 38 0 0 0 0 5 6 40 0 7 5 10 0 0 7 21 0 0 0 0 0 0 3 14 3 10 2 17 1 8 38 0 0 3 5 88 0 0 0 0 0 0 0 0 0 0 0 0 0 40 0 0 10 24 95 0 6 3 47 0 0 22 9 0 0 0 0 0 12 10 44 0 6 16 12 0 0 4 28 0 0 3 1 0 4 13 7 0 0 4 1 0 0 10 7 0 0 8 32 0 0 18 3 0
ENSG00000038210.12 0 0 1 0 0 2 1 0 0 0 1 0 0 2 2 0 0 0 0 0 0 0 0 1 1 19 0 0 0 3 0 0 0 0 0 0 1 0 0 0 2 0 4 0 0 0 0 1 0 0 0 0 0 0 0 0 0 0 0 0 0 0 0 5 0 0 8 0 0 0 0 0 6 0 0 0 0 0 0 0 0 0 1 1 1 0 0 1 0 0 0 4 0 0 0 1 1 0 0 0 2 0 0 3 0 0 0 5 16 0 0 3 0 0 0 1 0 0
ENSG00000038219.12 6 16 184 55 0 11 7 70 44 24 49 75 3 6 3 0 0 0 0 6 1 12 27 8 0 23 4 0 1 3 52 0 0 0 1 0 4 4 9 18 7 17 33 5 18 112 0 43 86 1 0 0 5 0 171 0 2 25 0 0 70 64 0 36 0 0 21 12 0 7 4 1 28 67 0 6 22 37 0 0 1 113 30 19 20 2 3 4 2 7 1 1 36 3 0 16 46 32 4 13 5 0 0 2 17 13 0 9 25 0 0 9 8 39 0 10 22 0
ENSG00000038274.16 35 20 137 3 0 34 241 10 63 42 143 39 70 90 382 0 0 0 0 86 54 239 58 54 20 424 1 0 33 159 26 0 0 127 33 14 30 75 17 74 63 211 28 115 269 100 103 90 124 95 0 0 0 0 0 2 12 10 0 1 55 67 0 161 0 0 55 127 56 116 127 36 478 45 0 135 276 24 0 14 84 37 90 54 289 6 89 58 272 22 1 53 308 6 0 40 53 0 26 91 230 1 0 21 82 1 0 119 277 1 0 70 140 61 4 24 58 2
ENSG00000038295.7 0 0 0 0 0 0 0 0 0 0 0 0 0 0 0 0 0 0 0 0 0 0 0 0 0 0 0 0 0 0 0 0 0 0 0 0 0 0 0 0 0 0 0 0 0 0 0 0 0 0 0 0 0 0 0 0 0 1 0 0 0 0 0 0 0 0 0 0 0 0 0 0 0 0 0 0 0 0 0 0 0 0 0 0 0 0 0 0 0 0 0 0 0 0 0 0 0 0 0 0 0 0 0 0 0 0 0 0 0 0 0 0 0 0 0 0 0 0
ENSG00000038358.14 22 96 0 0 0 10 51 0 1 1 4 0 30 32 24 0 0 0 0 6 9 42 2 3 16 28 1 0 13 4 0 0 11 73 1 1 7 25 0 8 11 35 6 7 81 3 3 35 2 9 0 0 0 0 0 0 2 0 0 0 0 0 0 17 0 0 17 25 52 3 8 0 90 5 6 40 19 7 0 1 12 0 3 6 27 0 6 16 11 1 45 41 43 0 0 19 2 5 0 17 25 0 14 2 8 0 0 2 2 0 0 8 96 5 49 4 2 1
ENSG00000038382.19 0 17 3 0 0 10 0 0 11 4 2 0 3 3 0 0 0 0 0 2 5 0 0 3 0 0 0 0 8 0 0 0 1 7 0 0 1 0 1 8 6 1 1 14 2 1 5 28 0 0 0 0 0 0 0 0 0 1 0 0 0 0 0 88 0 0 47 9 0 0 10 1 2 0 0 25 0 0 0 0 0 0 19 7 0 0 8 10 0 0 0 6 0 0 0 4 2 0 2 20 0 0 0 0 0 0 0 9 2 0 0 14 0 0 0 8 6 0
ENSG00000038427.15 0 14 0 0 0 601 0 5 22 117 5 1 2 200 9 0 4 0 0 0 49 0 0 0 3 0 0 0 170 7 1 0 10 8 0 0 165 3 96 0 161 2 16 131 2 1 2 4 0 94 0 0 59 0 0 0 0 0 0 8 9 2 0 0 0 0 88 29 0 9 0 42 4 8 0 159 2 0 0 16 0 0 0 968 10 0 1 51 1 2 0 112 0 1 2 157 11 36 0 293 0 0 72 58 0 0 0 91 7 0 0 73 0 3 7 112 25 1
ENSG00000038532.15 8 1 13 2 0 0 8 2 2 10 14 0 24 9 10 0 0 0 0 10 7 13 8 5 0 28 0 0 6 25 4 0 0 0 0 0 2 2 2 24 5 16 4 9 18 2 29 52 6 0 0 0 0 0 0 0 0 1 0 0 5 4 0 49 0 0 33 10 2 0 20 6 42 6 0 11 20 2 0 0 0 0 12 11 16 2 3 11 5 10 0 14 5 0 0 9 1 5 8 9 21 0 0 3 1 0 8 12 23 0 0 9 11 3 16 13 4 0
ENSG00000038945.14 0 365 85 24 0 7 0 0 0 61 0 0 0 247 0 0 0 1 0 0 8 0 0 0 28 5 0 0 51 0 1 0 0 0 0 0 22 0 16 0 15 1 1 203 20 1 0 11 13 0 0 0 0 0 0 0 0 0 0 0 0 0 0 14 0 0 1 79 0 1 0 23 9 4 0 24 0 0 0 1 0 0 0 60 4 0 0 130 0 0 0 158 7 0 0 13 0 0 0 111 4 0 0 22 7 1 9 169 12 0 0 94 0 0 0 15 10 0
ENSG00000039068.18 48 0 0 0 0 1 0 0 379 1 0 0 133 0 0 0 0 0 0 61 0 1 0 108 0 1 0 0 3 0 1 0 0 0 0 13 0 0 0 119 3 1 1 0 15 1 81 68 0 0 0 0 1 0 0 5 1 0 0 0 0 0 0 27 0 0 443 105 0 5 93 0 0 1 22 1 3 0 0 0 0 0 95 0 0 0 62 0 0 0 6 0 0 0 0 0 0 0 11 0 0 0 0 0 0 0 0 0 0 0 0 1 0 0 0 6 0 0
ENSG00000039123.15 10 1 1 0 0 14 16 1 26 9 6 0 10 13 12 0 0 21 0 7 4 9 1 7 7 18 0 0 5 9 0 0 1 2 0 0 1 0 0 10 8 14 3 19 25 3 0 14 21 2 0 0 0 0 0 0 2 0 0 0 0 1 0 3 0 1 3 15 11 0 6 3 61 3 0 20 7 0 0 0 0 0 17 14 42 0 14 9 9 8 0 7 3 0 0 3 2 0 0 8 9 0 0 0 2 2 0 5 2 0 0 9 1 1 0 35 16 0
ENSG00000039139.9 13 0 0 1 0 0 0 0 6 0 0 0 17 0 0 0 0 0 0 2 0 0 0 9 0 0 0 0 0 0 0 0 0 0 0 11 0 0 0 4 0 0 0 0 1 0 0 0 0 0 0 0 0 0 0 0 0 0 0 0 0 0 0 0 0 0 113 49 0 0 5 0 0 0 0 0 0 0 0 0 0 0 119 2 0 0 6 0 0 0 0 0 0 0 0 0 0 0 0 0 0 0 0 0 0 0 0 0 0 0 0 0 0 0 0 5 0 0
ENSG00000039319.16 4 14 1 45 0 46 4 85 12 34 10 39 1 39 2 0 0 0 1 2 2 11 16 2 2 2 6 0 23 4 35 1 6 0 18 14 4 0 27 6 19 13 26 18 30 45 47 28 86 15 0 0 176 0 0 0 3 21 2 0 33 24 0 26 0 15 0 18 141 53 7 25 15 48 2 54 37 65 0 7 3 130 20 15 11 3 2 15 2 38 36 24 1 1 0 54 98 126 5 74 0 0 0 3 8 18 0 94 47 0 0 21 1 29 0 19 169 2
ENSG00000039523.19 9 17 124 9 107 6 7 13 5 5 2 0 26 18 6 0 0 0 0 5 13 13 32 1 9 13 0 0 25 6 10 0 39 0 38 7 17 10 5 6 9 6 11 28 4 5 21 25 4 0 0 0 0 0 0 0 1 3 0 0 6 12 0 20 0 574 11 50 57 28 23 16 27 22 0 74 37 43 0 2 0 0 2 7 4 0 7 11 3 14 0 15 6 0 8 6 17 33 8 18 0 0 0 2 2 0 223 8 8 0 0 19 10 30 41 16 24 0
ENSG00000039537.13 1 0 0 0 0 0 0 0 0 0 0 0 3 0 0 0 0 0 0 0 0 0 0 24 0 0 0 0 0 0 0 0 0 0 0 0 0 0 0 1 0 0 0 0 17 0 0 0 0 0 0 0 0 0 0 0 0 0 0 0 0 0 0 0 0 0 52 13 0 0 5 0 0 0 0 0 0 0 0 0 0 0 69 0 0 0 0 0 0 0 0 0 0 0 0 0 0 0 0 0 0 0 0 0 0 0 0 0 0 0 0 0 0 0 0 0 0 0
ENSG00000039560.13 8 0 0 0 0 10 0 0 106 8 0 0 27 5 2 0 0 1 0 20 0 0 0 2 0 1 0 0 1 1 0 4 0 0 0 0 1 0 0 24 0 0 0 5 5 0 134 57 0 41 0 0 0 0 0 0 0 0 0 0 0 0 0 0 0 0 10 8 0 0 28 5 2 0 33 0 0 0 0 0 0 0 23 7 9 0 5 2 1 0 6 0 0 0 0 0 0 0 0 0 4 0 0 0 0 0 0 0 0 0 0 1 0 0 51 10 6 0
ENSG00000039600.10 0 1 0 0 0 0 1 0 0 0 0 0 0 1 0 0 0 0 0 0 0 0 0 1 0 3 0 0 0 2 0 0 1 0 0 0 0 0 0 0 0 0 1 1 2 0 0 0 0 0 0 0 0 0 0 0 0 0 0 0 0 0 201 0 0 0 0 0 0 0 0 0 0 0 0 0 0 0 0 0 0 0 0 0 0 0 0 0 0 0 0 0 0 0 0 0 0 0 0 2 4 0 0 0 0 0 0 0 0 0 0 1 0 0 0 2 0 0
ENSG00000039650.11 13 17 2 0 0 1 9 0 1 11 2 6 13 2 27 0 0 0 0 1 5 40 2 8 0 9 0 0 2 12 2 0 9 43 17 0 2 12 2 6 6 10 2 15 32 5 0 8 24 0 0 0 0 0 0 1 0 7 0 0 9 6 0 1 0 123 15 17 0 3 23 5 37 3 18 7 14 6 0 0 0 0 13 5 16 0 16 6 10 5 30 8 16 0 0 19 7 10 9 5 9 0 0 1 8 0 0 7 14 0 0 3 21 2 2 8 4 0
ENSG00000039987.6 0 0 0 0 0 0 0 0 0 0 0 0 0 0 0 0 0 0 0 0 0 0 0 0 0 0 0 0 0 0 0 0 0 0 0 0 0 0 0 0 0 0 0 0 0 0 0 0 0 0 0 0 0 0 0 0 0 0 0 0 0 0 0 0 0 0 0 0 0 0 0 0 0 0 0 0 0 0 0 0 0 0 0 0 0 0 0 0 0 0 0 0 0 0 0 0 0 0 0 0 0 0 0 0 0 0 0 0 0 0 0 0 0 0 0 0 0 0
ENSG00000040199.18 2 1 4 1 0 0 4 0 0 1 6 0 3 3 3 0 1 0 0 0 0 4 0 0 0 10 0 0 7 0 0 0 0 0 0 0 0 0 0 3 1 2 1 1 0 0 0 1 4 0 0 0 1 0 0 0 1 0 0 0 0 0 0 31 0 0 10 5 0 3 0 0 17 1 0 2 4 0 0 0 0 0 1 1 6 0 2 1 2 0 0 3 0 0 0 2 0 0 0 1 0 0 0 0 1 0 0 1 0 0 0 2 0 0 0 1 0 0
ENSG00000040275.16 1 1 0 0 0 4 0 1 16 4 1 0 0 3 4 0 0 0 0 2 1 0 0 0 0 3 0 0 1 5 0 0 0 0 0 0 3 0 0 2 7 3 1 11 1 2 1 3 0 0 0 0 0 0 0 0 0 0 0 0 0 0 0 0 0 0 0 0 0 0 0 0 3 0 0 3 12 1 0 0 0 0 2 3 4 0 0 0 1 1 0 1 0 0 0 6 0 0 0 0 0 0 0 0 0 0 0 0 0 0 0 0 0 1 180 10 2 0
ENSG00000040341.17 3 2 0 0 0 0 5 1 27 1 11 5 18 6 12 0 3 0 0 10 2 28 0 1 0 14 1 0 8 13 3 1 2 0 3 1 0 3 0 4 8 11 3 18 18 10 58 25 14 11 0 0 0 0 0 1 1 4 0 0 3 6 0 0 0 0 4 6 0 7 8 1 18 4 11 12 6 3 0 1 0 0 10 16 34 1 5 3 23 0 1 9 7 0 7 1 3 0 2 14 7 0 0 0 7 1 0 4 18 0 0 4 4 2 0 2 1 0
ENSG00000040487.12 3 9 258 4 0 6 4 1 6 8 0 2 4 27 3 0 0 0 0 3 14 8 1 2 10 5 0 0 7 0 1 0 7 0 1 2 4 0 1 7 25 1 1 27 33 1 0 6 0 0 0 0 0 0 0 0 0 2 0 0 0 1 0 35 0 0 43 37 1 19 34 4 12 4 0 44 0 0 0 0 0 0 5 1 0 0 20 8 1 0 0 10 10 0 0 7 4 0 10 6 1 0 0 3 0 0 0 10 6 0 0 17 0 8 0 6 8 0
ENSG00000040531.14 2 6 0 0 0 4 2 0 8 68 4 17 115 41 0 0 0 4 0 7 9 10 3 28 6 2 0 0 2 3 4 0 13 0 19 0 9 3 1 45 13 5 3 33 0 0 17 10 0 3 0 0 0 0 0 0 1 1 0 0 2 0 0 35 0 39 69 88 67 70 86 22 28 5 172 95 20 8 0 0 0 25 18 7 4 1 33 41 12 16 0 78 29 0 0 19 1 0 25 33 1 0 0 6 0 1 0 31 3 0 140 19 17 25 73 3 5 1
ENSG00000040608.13 1 0 0 0 0 0 0 0 1 0 0 0 1 0 0 0 0 0 0 0 0 6 0 0 0 0 0 0 0 0 0 0 0 0 0 0 0 3 0 1 0 0 0 0 7 0 0 1 0 0 0 0 0 0 0 0 0 0 0 0 0 0 0 0 0 0 0 0 0 0 0 1 0 0 0 0 0 0 0 0 0 0 1 0 1 0 0 0 0 0 0 0 0 0 0 0 0 0 0 0 0 0 0 0 0 0 0 0 0 0 0 0 0 0 0 0 0 0
ENSG00000040633.12 14 2 122 0 35 1 7 2 19 5 0 9 18 3 6 0 1 0 0 22 6 24 17 1 1 14 0 0 3 11 2 1 13 63 9 0 0 4 0 24 0 28 3 4 25 1 18 3 0 16 0 0 0 0 0 0 0 2 0 0 18 5 0 34 0 0 69 1 0 4 42 12 34 5 90 5 33 3 0 0 14 0 5 1 3 0 28 2 23 18 0 2 17 0 0 12 7 2 3 20 4 0 0 0 8 0 0 4 8 0 46 0 34 9 35 11 2 0
ENSG00000040731.10 0 0 0 0 0 0 0 0 0 0 0 0 0 0 0 0 0 0 0 0 0 0 0 0 0 0 0 0 0 0 0 0 0 0 0 0 0 0 0 0 0 0 0 0 0 0 0 0 0 0 0 0 0 0 0 0 0 0 0 0 0 0 0 0 0 0 1 0 0 0 0 0 0 0 0 0 0 0 0 0 0 0 0 0 0 0 0 0 0 0 0 0 0 0 0 0 0 0 0 0 0 0 0 0 0 0 0 0 0 0 0 0 0 0 0 0 0 0
ENSG00000040933.15 1 0 27 5 2 0 5 4 1 1 16 1 0 2 10 0 0 0 0 2 1 21 1 2 1 17 0 0 2 0 0 0 0 0 0 0 1 1 1 0 2 12 3 4 50 3 0 2 0 16 0 0 0 0 0 0 1 0 0 0 11 1 0 27 57 0 1 0 0 6 1 2 16 1 0 5 7 1 0 0 11 0 2 6 23 1 0 6 6 0 0 9 14 0 0 0 0 11 0 15 16 0 0 1 0 4 0 0 6 0 0 0 22 0 0 4 3 0
ENSG00000041353.9 0 0 0 0 0 0 0 0 19 0 0 0 1 0 0 0 0 0 0 24 0 1 0 0 0 1 0 0 0 1 0 0 0 0 0 0 0 0 0 3 0 1 1 0 0 0 44 18 0 25 0 0 0 0 0 0 0 0 0 0 0 0 0 0 0 0 16 0 0 0 0 0 2 0 5 0 0 0 0 0 0 0 1 0 1 0 0 0 1 0 0 0 0 0 0 0 0 0 1 0 0 0 0 0 0 0 0 0 0 0 0 0 0 0 0 0 0 0
ENSG00000041357.15 27 6 2 0 0 50 75 8 48 76 34 42 88 103 155 0 0 0 0 78 70 88 24 48 16 118 1 0 40 57 17 0 0 0 5 5 21 25 13 67 63 59 27 139 149 24 84 68 94 99 0 0 0 0 0 0 5 5 0 2 6 16 0 397 0 0 145 178 261 39 85 59 203 39 24 158 64 10 0 4 28 0 94 80 82 1 72 32 92 53 5 104 97 0 0 78 24 15 11 127 70 0 0 35 25 7 1 215 216 0 0 113 77 14 122 159 39 1
ENSG00000041515.15 0 1 0 0 0 0 0 0 0 0 0 0 0 0 0 0 0 0 0 0 0 0 0 0 0 0 0 0 0 0 0 0 0 0 0 0 1 0 0 0 0 1 0 0 0 0 0 0 0 0 0 0 0 0 0 0 0 0 0 0 0 0 0 0 0 0 0 0 0 0 0 0 0 0 0 0 1 1 0 0 0 0 0 0 0 0 0 0 0 0 0 0 0 0 0 0 0 0 0 0 0 0 0 0 0 0 0 0 0 0 0 0 0 0 0 0 0 0
ENSG00000041802.10 12 48 12 6 0 3 25 4 13 2 26 0 17 3 60 0 0 0 0 29 25 34 0 10 4 38 0 0 14 8 1 0 0 0 1 2 8 1 0 31 24 49 2 28 56 0 95 17 61 20 0 0 0 0 0 0 9 0 0 0 2 0 0 33 0 0 52 23 85 5 35 2 86 14 5 41 71 2 0 0 6 13 39 11 29 0 22 3 29 8 0 21 30 0 0 5 3 7 1 15 20 0 0 1 6 0 0 11 40 0 0 21 30 1 0 9 8 0
ENSG00000041880.14 0 0 0 0 0 0 0 0 0 1 0 0 7 1 8 0 0 0 0 15 2 5 1 4 1 1 0 0 2 0 0 0 0 0 0 13 0 0 0 9 4 2 0 0 9 0 0 0 0 0 0 0 0 0 0 0 0 0 0 0 0 0 0 2 0 0 23 9 0 3 17 0 10 0 0 5 8 0 0 1 0 0 13 1 1 0 7 2 1 0 0 1 1 0 0 1 0 0 1 2 3 0 0 1 0 0 0 0 4 0 0 1 0 0 0 0 0 0
ENSG00000041982.15 9 0 12 1 0 0 0 0 24 1 0 0 258 1 4 0 0 0 0 3 0 0 0 72 1 0 0 0 0 0 0 50 0 0 0 3 0 0 0 98 0 0 0 0 9 0 0 0 0 0 0 0 0 0 0 0 0 0 0 0 0 0 0 43 0 0 110 10 0 1 63 1 0 0 0 2 2 2 0 0 0 0 156 1 1 0 185 0 0 0 0 0 0 0 0 2 0 0 21 0 0 0 11 0 1 1 0 1 0 0 0 0 0 0 82 9 0 0
ENSG00000041988.15 0 23 0 0 0 4 17 0 5 4 2 0 34 5 18 0 0 0 0 5 4 19 0 1 3 14 0 0 10 29 0 0 0 0 0 0 3 24 1 13 2 7 1 11 39 0 29 23 0 0 0 0 0 0 0 0 0 0 0 0 0 0 0 22 0 0 11 21 154 0 23 4 55 3 0 43 11 0 0 0 0 0 8 4 1 0 4 8 14 1 0 7 1 0 0 7 0 0 4 20 0 0 0 0 3 0 0 6 8 0 242 14 14 0 74 0 0 0
ENSG00000042062.11 0 24 22 0 0 1 2 0 7 4 19 0 0 1 0 0 0 0 0 1 1 17 2 0 0 2 0 0 6 5 1 0 1 0 0 0 2 2 0 0 9 5 2 2 3 0 0 18 0 2 0 0 0 0 0 0 0 1 0 1 3 0 0 39 0 0 2 7 0 0 0 0 9 4 0 13 7 1 0 1 0 3 1 3 1 0 0 7 4 1 0 7 1 0 0 8 0 0 0 3 1 0 0 0 0 0 0 5 1 0 0 11 14 1 0 8 0 0
ENSG00000042088.13 13 0 4 0 0 4 38 0 5 6 15 1 12 7 55 0 0 0 0 5 22 57 1 3 2 19 0 0 2 12 2 0 0 6 0 0 3 2 2 3 10 23 2 25 34 0 0 21 17 28 0 0 0 0 0 0 0 0 0 0 0 0 0 67 0 1 129 26 90 4 21 4 66 0 2 31 57 2 0 8 0 0 5 15 42 0 26 6 32 0 0 4 27 0 0 8 0 0 6 21 28 0 0 0 0 0 0 7 2 0 0 10 39 0 0 9 4 0
ENSG00000042286.14 4 14 0 1 0 7 1 0 8 11 0 0 48 34 0 0 0 0 0 0 7 8 1 4 1 0 0 0 7 0 0 0 34 0 0 14 4 0 1 14 9 1 1 0 11 0 2 29 4 24 0 0 0 0 0 0 0 0 0 0 1 0 0 65 0 240 17 58 4 2 52 41 14 3 31 92 0 1 0 8 0 0 6 8 0 0 45 16 2 0 0 32 2 0 0 25 8 0 0 8 1 0 0 1 0 0 0 27 11 0 0 26 1 2 19 11 10 1
ENSG00000042304.11 0 0 0 0 0 0 0 0 0 0 0 0 0 0 0 0 0 0 0 0 0 0 0 0 0 0 0 0 0 0 0 0 0 0 0 0 0 0 0 0 0 0 0 0 0 0 0 1 0 0 0 0 0 0 0 0 0 0 0 0 0 0 0 0 0 0 0 0 0 0 0 0 0 0 0 0 0 0 0 0 0 0 0 0 0 0 0 0 0 0 0 0 0 0 0 0 0 0 0 0 0 0 0 0 0 0 0 0 0 0 0 0 0 0 0 0 0 0
ENSG00000042317.16 0 0 0 0 0 0 0 0 0 2 0 0 3 2 0 0 0 0 0 9 0 0 0 10 1 0 0 0 0 0 0 0 0 0 0 11 1 0 0 1 0 5 0 3 1 0 0 7 2 0 0 0 0 0 0 0 0 0 0 0 0 0 0 0 0 0 24 8 0 0 16 0 1 0 0 1 0 0 0 0 0 0 11 1 1 0 0 0 2 0 0 1 0 0 0 0 0 0 0 0 0 0 0 0 0 0 0 0 0 0 0 0 0 0 0 0 0 0
ENSG00000042429.11 2 9 46 0 0 3 11 0 16 13 52 0 2 4 11 0 0 3 2 2 3 10 0 2 1 44 0 0 2 8 0 0 0 0 0 0 2 1 3 6 6 8 1 4 1 1 1 12 24 25 0 0 0 0 0 0 0 2 0 0 0 1 0 12 0 0 7 3 13 0 1 6 43 0 0 30 39 0 0 0 12 0 5 7 15 0 9 16 40 9 0 8 0 0 0 18 0 0 0 1 1 0 0 2 10 1 0 1 3 0 0 0 7 0 0 2 8 0
ENSG00000042445.13 0 0 0 0 0 0 18 0 5 0 0 0 50 9 15 0 0 0 0 7 1 27 0 7 0 3 0 0 0 15 0 0 0 0 0 12 2 18 3 9 3 12 1 13 33 0 45 3 0 0 0 0 0 0 0 2 0 0 0 0 0 0 0 48 745 0 20 13 27 2 17 6 23 2 0 13 8 0 0 0 0 0 16 5 19 1 20 9 11 2 0 17 2 0 0 2 3 0 5 3 6 0 0 0 1 0 0 1 1 0 501 7 0 2 2 9 2 0
ENSG00000042493.15 16 1306 369 71 1048 342 74 20 75 932 24 18 220 1277 300 0 0 9 0 45 938 215 46 17 683 81 2 0 548 162 16 95 3267 471 356 35 440 300 167 84 734 110 120 1458 906 18 198 431 407 355 0 0 0 0 0 0 23 18 21 6 50 8 0 3773 0 375 56 1907 628 359 404 3265 1143 219 419 2531 278 69 290 118 20 0 42 441 194 0 297 776 218 121 192 1449 198 0 0 704 46 59 186 1426 258 0 206 505 59 3 3 338 86 0 0 1826 454 144 1179 1089 340 14
ENSG00000042753.11 9 47 0 1 223 9 46 5 14 48 3 1 53 78 37 0 14 0 0 55 127 55 14 18 6 17 0 0 59 38 1 57 158 269 19 7 32 62 6 15 84 35 17 131 92 9 42 68 108 42 0 0 0 0 0 1 5 10 0 1 20 2 0 121 0 175 21 135 35 25 100 108 121 31 86 208 65 10 0 5 0 0 10 67 31 0 44 80 27 10 0 221 58 1 0 85 0 6 31 150 13 0 0 28 6 3 103 64 20 0 0 91 80 3 28 60 16 1
ENSG00000042781.12 0 0 0 0 0 0 0 0 0 0 0 0 0 0 0 0 0 0 0 0 0 0 0 0 0 0 0 0 0 0 0 0 0 0 0 0 0 0 0 0 0 0 0 0 0 0 0 0 0 0 0 0 4 0 0 0 0 0 0 0 0 0 0 0 0 0 3 0 0 0 0 0 0 0 0 0 0 0 0 0 0 0 0 0 0 0 0 0 0 0 0 0 0 0 0 0 0 0 0 0 0 0 0 0 0 0 0 0 0 0 0 0 0 0 0 0 0 0
ENSG00000042813.7 0 0 0 0 0 0 0 0 0 0 0 0 0 0 0 0 0 0 0 0 0 0 0 0 0 0 0 0 0 0 0 0 0 0 0 0 0 0 0 0 0 0 0 0 0 0 0 0 0 0 0 0 0 0 0 0 0 0 0 0 0 0 0 0 0 0 0 0 0 0 0 0 0 0 0 0 0 0 0 0 0 0 0 0 0 0 1 0 0 0 0 0 0 0 0 0 0 0 0 0 0 0 0 0 0 0 0 0 0 0 0 0 0 0 0 0 0 0
ENSG00000042832.11 0 0 0 2 0 0 0 2 0 0 0 7 0 1 0 0 0 10 0 0 0 1 3 0 0 1 0 0 1 0 7 0 0 0 10 1 0 1 5 1 0 0 0 1 1 4 0 0 8 0 0 0 0 0 34 0 7 7 0 0 3 2 0 0 0 0 0 0 0 10 0 0 1 12 0 0 6 8 0 0 0 0 0 0 0 1 1 0 0 4 0 0 1 1 0 0 6 8 0 0 0 1 0 1 5 2 0 1 4 0 0 0 0 5 0 0 4 0
ENSG00000042980.12 11 243 111 7 0 29 0 0 59 33 0 1 9 78 1 0 0 0 0 49 12 0 3 6 10 0 1 0 46 1 5 0 0 0 0 5 7 0 11 28 78 3 14 49 20 1 46 33 0 0 0 0 0 0 0 0 0 1 0 0 9 2 0 15 0 41 34 39 0 0 5 15 19 43 0 68 4 12 0 3 0 2 50 54 0 1 21 48 3 9 0 70 5 0 0 42 2 22 1 80 0 1 0 4 1 0 0 64 8 0 0 38 0 4 0 58 29 0
ENSG00000043039.6 1 0 0 0 0 0 0 0 1 0 0 0 4 0 0 0 33 2 0 3 0 0 0 1 0 2 0 0 0 0 0 0 0 0 0 4 0 0 0 2 0 0 0 0 0 0 16 4 0 0 0 0 0 0 0 0 0 0 0 0 0 0 0 0 0 0 12 3 0 0 6 0 0 0 0 0 0 0 0 0 0 0 9 0 1 0 1 0 0 0 0 0 0 0 0 0 0 0 0 0 0 0 0 0 0 0 0 0 0 0 0 0 0 0 43 1 0 0
ENSG00000043093.13 13 100 81 7 0 28 10 5 119 37 7 16 17 32 37 0 0 3 0 10 7 10 14 3 21 55 2 0 10 22 1 0 0 0 0 6 7 2 4 13 25 31 7 39 63 10 19 30 2 79 0 0 0 0 0 0 0 0 0 0 9 16 0 29 0 0 1 20 61 6 2 17 59 15 0 34 23 2 0 18 6 0 19 35 77 4 2 49 64 3 0 17 5 0 0 27 9 17 4 32 27 0 0 6 6 2 0 17 37 0 0 48 0 24 0 72 15 5
ENSG00000043143.20 0 8 3 0 0 0 27 0 0 1 2 0 4 1 10 0 0 0 1 2 4 30 1 0 3 27 0 0 2 13 0 0 0 7 4 3 1 2 1 2 0 14 1 7 41 1 7 3 7 0 0 0 0 0 0 0 1 0 0 0 2 1 0 15 0 0 66 3 4 0 8 0 48 2 0 2 9 1 0 0 0 0 8 1 12 0 3 5 11 0 0 0 5 1 0 0 2 0 0 2 2 0 0 0 1 0 0 0 13 0 166 3 34 0 0 7 0 0
ENSG00000043355.11 0 0 0 0 0 0 0 0 0 0 0 0 0 0 0 0 0 0 0 1 0 0 0 0 0 0 0 0 0 0 0 0 0 0 0 0 0 0 0 0 0 0 0 0 0 0 0 0 0 0 0 0 0 0 0 0 0 0 0 0 0 0 0 0 0 0 0 0 0 0 0 0 0 0 0 0 0 0 0 0 0 0 0 1 0 0 0 0 0 0 0 1 0 0 0 0 0 0 0 0 0 0 0 0 0 0 0 0 0 0 0 0 0 0 0 0 0 0
ENSG00000043462.11 0 88 23 523 0 27 53 461 15 68 243 1153 0 49 113 0 0 0 0 0 18 102 202 0 64 84 33 0 58 32 498 1 3 49 128 49 47 41 188 0 40 60 216 74 197 464 10 12 243 58 0 0 0 0 626 0 31 190 64 0 242 158 0 55 1 1774 0 57 410 419 0 18 113 468 0 133 301 594 0 27 167 416 0 81 96 11 0 58 63 461 0 167 40 44 0 41 345 499 0 81 93 7 6 19 186 60 1 129 916 0 0 40 48 286 229 54 257 19
ENSG00000043514.16 2 0 0 0 0 0 2 0 0 3 0 1 10 2 2 0 0 0 0 3 3 2 0 6 1 6 0 0 4 1 0 0 0 0 0 0 0 4 0 3 2 1 0 9 20 0 1 3 0 0 0 0 0 0 0 0 0 0 0 0 0 0 0 6 0 0 3 6 0 0 5 3 19 0 0 0 1 0 0 0 0 0 3 0 9 0 0 1 2 0 0 0 0 0 0 3 0 0 2 10 9 0 0 0 1 0 0 0 21 0 0 3 9 1 0 0 2 0
ENSG00000043591.5 29 1 0 0 0 7 0 0 112 3 0 0 3 0 4 0 0 0 0 52 1 0 0 1 1 9 0 0 1 0 0 0 0 0 0 0 0 0 0 2 0 0 0 34 2 0 98 83 0 42 0 0 0 0 0 0 0 0 0 0 0 0 0 0 0 0 0 0 0 0 14 0 2 0 0 0 2 2 0 0 0 0 25 9 14 0 1 0 11 0 0 0 0 0 0 19 0 7 0 18 0 0 0 1 0 0 0 1 0 0 0 0 0 0 0 0 0 0
ENSG00000044012.3 0 0 0 0 0 0 0 0 0 0 0 0 0 0 0 0 0 0 0 0 0 0 0 0 0 0 0 0 0 0 0 0 0 0 0 0 0 0 0 0 0 0 0 0 0 0 0 0 0 0 0 0 0 0 0 0 0 0 0 0 0 0 0 0 0 0 0 0 0 0 0 0 0 0 0 0 0 0 0 0 0 0 0 0 0 0 0 0 0 0 0 0 0 0 0 0 0 0 0 0 0 0 0 0 0 0 0 0 0 0 0 0 0 0 0 0 0 0
ENSG00000044090.8 1 0 0 0 0 0 4 1 0 2 0 0 23 8 1 0 0 0 0 12 2 3 0 3 1 2 0 0 7 0 0 0 0 0 0 0 2 1 0 12 7 5 0 13 10 0 0 26 27 0 0 0 0 0 0 0 0 0 0 0 1 0 0 1 0 1 41 7 0 0 8 1 18 2 0 15 10 0 0 1 0 0 7 1 7 0 13 5 3 0 252 2 4 0 0 4 0 0 2 2 1 0 0 0 0 1 0 1 1 0 0 1 28 2 0 1 3 1
ENSG00000044115.20 106 197 3 1 0 113 9 8 436 115 12 23 298 170 71 0 0 0 0 373 73 19 34 210 71 31 1 18 153 49 13 0 21 0 0 21 57 4 26 178 80 48 21 147 74 7 372 448 101 76 0 0 1 0 0 4 3 8 0 2 9 5 35 312 0 17 855 259 37 33 285 42 61 33 311 378 22 18 0 10 2 11 270 109 35 1 282 97 30 10 162 148 5 1 41 127 21 24 46 198 16 0 0 51 4 2 0 97 18 0 0 87 25 5 141 111 101 1
ENSG00000044446.11 4 2 2 0 0 3 7 1 1 0 3 0 2 0 1 0 0 0 0 0 2 4 5 1 3 2 0 0 2 0 4 0 0 0 5 2 1 2 4 1 1 1 1 14 8 1 8 1 9 0 0 0 0 0 0 0 0 0 0 0 7 8 0 2 0 0 2 2 0 0 0 2 8 5 0 5 9 1 0 0 0 0 8 3 4 0 8 1 9 2 0 3 4 0 0 2 1 0 0 1 3 0 0 0 0 0 0 1 10 0 0 0 23 1 0 2 2 0
ENSG00000044459.14 0 0 0 0 0 1 0 0 0 0 0 0 0 1 0 0 0 0 0 0 0 2 1 1 2 1 0 0 0 0 0 0 1 0 0 0 0 0 0 0 6 2 2 6 0 2 0 3 0 0 0 0 0 0 0 0 0 0 0 0 0 0 0 3 0 0 20 1 0 0 0 0 5 0 0 16 0 0 0 0 0 0 9 2 0 0 0 1 0 2 0 4 0 0 0 7 0 0 0 4 0 0 0 2 0 0 0 5 4 0 0 2 0 1 0 9 0 0
ENSG00000044524.10 0 0 0 0 0 0 0 0 0 0 0 0 0 0 0 0 0 0 0 0 0 0 0 0 0 0 0 0 0 0 0 0 0 0 0 0 0 0 0 0 0 0 0 0 0 0 0 0 0 0 0 0 0 0 0 0 0 0 0 0 0 0 0 0 0 0 0 0 0 0 0 0 0 0 0 0 0 0 0 0 0 0 0 0 0 0 0 0 0 0 0 0 0 0 0 0 0 0 0 0 0 0 0 0 0 0 0 0 0 0 0 0 0 0 0 0 0 0
ENSG00000044574.7 164 250 27 129 26 2690 845 456 408 654 193 297 1387 871 460 1 1 11 1 271 916 412 216 1560 746 724 19 37 1112 277 267 124 83 425 165 99 351 141 506 1278 1200 515 333 1050 871 389 906 559 507 308 0 0 0 0 0 29 48 154 12 34 379 260 458 1459 321 603 823 905 550 572 1033 933 754 753 496 2382 805 568 1320 998 66 190 717 1785 649 15 890 693 959 529 94 1708 377 16 0 816 275 311 278 903 269 11 0 1725 254 274 90 971 524 0 234 899 311 201 770 1242 469 17
ENSG00000046604.12 12 2 0 0 0 0 0 0 88 0 0 0 21 0 0 0 0 0 0 45 0 1 0 5 0 0 0 0 0 0 0 0 0 0 0 0 0 0 0 27 0 0 0 0 5 0 46 75 0 0 0 0 1 0 0 0 0 0 0 0 0 0 0 6 0 0 50 8 0 3 11 0 0 0 0 1 0 0 0 0 0 0 35 0 0 0 4 0 0 0 21 0 0 0 0 0 0 0 4 0 0 0 0 0 0 0 0 0 0 0 0 0 0 1 0 0 0 0
ENSG00000046647.13 7 0 0 1 0 1 12 0 0 3 0 0 8 5 4 0 0 0 0 6 7 4 1 6 2 14 0 0 2 29 0 0 0 0 0 0 1 12 2 11 7 13 2 10 14 0 0 1 0 7 0 0 0 0 0 0 9 0 0 0 0 0 0 45 0 0 23 6 0 0 31 4 33 1 0 10 23 0 0 3 0 0 18 4 12 0 10 1 10 0 0 9 10 0 0 2 1 0 5 10 6 0 0 0 1 0 0 5 13 0 0 1 13 0 188 5 1 0
ENSG00000046651.14 16 9 20 11 0 8 16 6 16 2 64 1 7 17 32 0 0 0 1 14 2 58 4 2 6 63 0 1 16 30 6 0 8 0 1 11 1 0 1 22 10 60 10 2 43 13 153 145 45 0 0 0 0 0 0 1 0 1 0 1 19 2 0 27 0 0 28 29 31 12 16 4 91 10 1 18 68 18 0 0 17 21 46 4 134 0 15 7 89 6 0 1 44 1 0 10 5 1 1 10 18 0 0 1 2 0 0 5 61 0 0 1 33 15 0 32 17 0
ENSG00000046653.14 10 2 7 3 0 0 0 0 1 0 2 0 0 1 1 0 0 0 0 0 0 0 0 7 0 0 0 0 1 6 1 0 0 0 0 3 0 0 0 1 1 1 1 2 2 0 15 1 0 0 0 0 0 0 0 0 0 1 0 0 0 0 0 0 0 0 150 11 0 1 0 0 4 1 0 0 2 1 0 0 0 0 24 0 5 0 0 1 2 8 0 0 0 0 0 0 1 0 0 0 2 0 0 0 0 0 0 1 4 0 0 1 0 1 0 0 0 0
ENSG00000046774.9 0 0 0 0 0 0 0 0 0 0 0 0 0 0 0 0 0 0 0 0 0 0 0 0 0 0 0 0 0 0 0 0 0 0 0 0 0 0 0 0 0 0 0 0 0 0 0 0 0 0 0 0 0 0 0 0 0 0 0 0 0 0 0 0 0 0 0 0 0 0 0 0 0 0 0 0 0 0 0 0 0 0 0 0 0 0 0 0 0 0 0 0 0 0 0 0 0 0 0 0 0 0 0 0 0 0 0 0 0 0 0 0 0 0 0 0 0 0
ENSG00000046889.18 8 0 3 0 0 0 0 0 8 0 0 0 17 0 0 0 0 0 0 0 0 0 0 13 0 0 0 0 0 0 0 0 0 0 0 1 0 0 0 28 0 0 0 0 0 0 0 0 0 0 0 0 0 0 0 0 0 0 0 0 0 0 0 0 0 0 49 3 0 0 17 0 0 0 0 0 0 0 0 0 0 0 31 0 0 0 8 0 0 0 10 0 0 0 0 0 0 0 3 3 0 0 0 0 0 0 0 0 0 0 0 1 0 0 0 0 0 0
ENSG00000047056.15 1 1 3 0 0 5 23 0 1 3 3 3 3 6 9 0 0 2 0 8 4 13 13 0 0 15 1 0 6 4 1 0 0 12 1 4 0 0 1 2 3 3 1 13 31 0 27 10 1 23 0 0 0 0 0 0 1 1 0 0 1 5 0 1 0 0 2 3 1 1 3 12 15 3 0 22 18 1 0 0 0 0 8 7 8 0 2 2 7 1 0 11 3 0 0 8 2 0 0 3 15 0 0 0 1 0 0 4 9 0 0 12 8 7 0 2 6 0
ENSG00000047188.15 16 3 9 4 0 3 6 2 12 6 2 3 13 14 7 0 0 0 0 3 3 15 0 2 2 10 0 0 14 5 8 0 0 0 5 0 1 3 0 3 13 23 3 9 20 4 7 15 0 1 0 0 0 0 0 0 0 1 0 0 4 1 0 5 0 0 22 0 0 1 6 0 33 6 0 13 26 14 0 0 10 23 7 9 34 1 2 7 11 0 0 3 19 2 0 8 7 0 1 21 21 0 0 1 6 2 0 9 14 0 0 4 4 0 0 6 4 0
ENSG00000047230.14 4 1 1 0 0 0 1 0 10 0 0 0 7 0 0 0 0 0 0 0 0 1 0 1 0 0 0 2 2 1 0 0 0 0 0 0 1 0 1 2 0 0 1 5 9 1 6 3 0 0 0 0 0 0 0 2 0 0 0 0 0 0 0 18 0 0 1 2 0 0 2 1 2 0 5 0 0 0 0 0 0 0 7 1 0 0 0 1 1 0 0 0 3 0 0 0 0 0 3 1 0 0 0 0 0 0 0 0 0 0 0 1 0 0 0 0 0 0
ENSG00000047249.17 8 41 7 3 0 61 14 24 39 73 33 26 39 161 31 0 0 0 0 32 42 21 6 29 131 49 1 2 59 38 31 0 10 0 7 5 57 3 28 30 83 20 22 33 45 5 107 102 48 58 0 0 0 0 0 5 0 19 0 0 2 2 0 162 0 98 51 134 92 23 83 92 137 34 0 314 49 18 0 36 28 70 31 63 15 0 25 42 23 13 49 67 25 0 0 88 45 30 13 118 16 1 0 27 4 11 0 59 55 1 0 132 2 25 0 121 63 0
ENSG00000047315.15 12 0 1 0 0 9 34 4 11 25 75 0 22 23 108 0 0 0 0 13 16 30 21 12 7 48 0 0 8 8 1 0 3 0 0 2 2 18 1 22 20 56 7 19 36 6 23 21 18 0 0 0 0 0 0 1 1 6 0 0 15 0 0 74 0 11 45 27 0 3 29 2 151 8 0 30 38 8 0 1 0 0 29 16 67 0 12 25 55 8 0 10 22 0 0 11 21 3 0 21 16 0 0 1 10 0 2 9 86 0 0 23 156 6 0 29 5 0
ENSG00000047346.12 120 12 72 24 0 1 12 13 695 5 52 3 4 8 9 0 1 0 0 41 3 21 2 2 1 27 2 7 18 65 17 0 0 16 0 0 0 2 5 80 11 80 10 1 38 6 107 172 34 50 0 0 0 0 0 0 0 1 0 1 6 12 0 7 1378 0 84 12 0 2 12 4 93 7 121 10 60 5 0 1 0 76 19 1 95 1 0 6 64 5 0 5 0 1 75 1 2 15 0 3 11 1 0 1 15 0 0 2 59 0 0 0 2 12 0 21 6 0
ENSG00000047365.11 2 2 153 0 8 8 23 2 47 5 28 1 2 8 49 0 14 0 0 5 0 40 5 2 11 85 0 0 12 15 0 0 0 5 0 0 3 2 2 12 9 47 0 12 54 3 14 70 29 21 0 0 0 0 0 0 0 2 0 0 4 0 0 76 0 0 4 7 0 0 0 1 84 1 14 15 30 6 0 2 4 0 13 19 90 1 1 37 44 7 0 4 8 0 0 6 7 8 0 26 21 0 0 0 3 0 0 28 89 0 0 2 29 15 0 5 12 0
ENSG00000047410.13 7 40 11 2 0 20 37 48 37 32 55 35 11 13 35 0 0 1 0 10 7 40 15 0 0 98 2 1 5 14 28 0 0 0 9 3 1 1 43 20 10 56 27 12 33 119 25 48 1 53 0 0 0 0 450 0 3 19 45 0 78 45 0 11 0 162 32 20 195 18 3 5 101 60 1 11 45 31 0 1 1 13 58 7 72 18 24 13 29 0 0 4 45 1 0 21 57 10 2 12 16 0 0 0 9 6 0 5 72 0 0 3 0 15 0 12 21 2
ENSG00000047457.13 50 1 0 2 0 0 0 0 1 0 0 0 97 0 21 0 0 0 0 36 0 0 0 35 0 0 0 0 0 0 0 0 0 0 0 15 0 0 0 193 1 0 1 1 17 0 8 19 0 5 0 0 0 0 0 0 0 0 0 0 0 0 0 0 0 0 166 37 27 0 76 0 0 0 14 5 2 0 0 0 0 0 195 0 0 0 106 0 1 0 0 0 0 0 0 0 0 0 1 0 0 0 0 0 0 0 0 0 0 0 201 0 0 0 0 2 6 0
ENSG00000047578.12 2 0 0 0 0 4 11 4 0 1 0 5 7 7 8 0 0 0 0 4 4 9 4 2 0 4 0 0 1 11 1 0 7 0 6 13 1 0 0 20 2 5 2 8 17 3 22 21 1 0 0 0 0 0 0 0 1 0 0 0 5 1 0 2 0 179 164 24 28 13 11 6 14 5 2 21 1 7 0 0 0 0 19 4 2 1 7 0 4 2 0 6 8 0 0 1 5 7 0 2 0 0 0 0 1 0 98 1 1 0 0 0 9 10 0 9 4 0
ENSG00000047579.19 1 29 0 17 0 0 4 7 2 6 11 8 2 10 19 0 0 0 0 7 17 26 11 4 3 19 2 0 1 5 14 0 21 0 8 3 3 2 11 5 12 16 11 35 46 4 12 2 0 0 0 0 0 0 116 0 5 10 0 0 1 3 0 44 0 5 8 25 109 60 16 10 19 20 42 16 39 57 0 0 0 0 10 10 18 0 18 2 17 35 0 21 22 0 0 2 15 3 0 16 13 0 0 7 9 7 0 33 17 0 0 19 0 32 3 13 42 1
ENSG00000047597.6 0 0 0 0 0 0 0 0 0 0 0 0 2 0 0 0 0 0 0 0 0 0 0 1 0 0 0 0 0 0 0 0 0 0 0 0 0 0 0 0 0 0 0 0 0 0 0 0 0 0 0 0 0 0 0 0 0 0 0 0 0 0 0 0 0 0 6 3 0 0 12 0 0 0 0 0 0 0 0 0 0 0 7 0 0 0 0 0 0 0 0 0 0 0 0 0 0 0 0 0 0 0 0 0 0 0 0 0 0 0 0 0 0 0 0 0 0 0
ENSG00000047617.14 0 0 0 0 0 0 0 0 0 0 0 0 0 0 0 0 0 0 0 0 0 0 0 0 0 0 0 0 0 1 0 0 0 0 0 0 0 0 0 0 0 0 0 0 0 0 1 0 0 0 0 0 0 0 0 0 0 0 0 0 0 0 0 0 0 0 0 0 0 0 0 0 0 0 0 0 0 0 0 0 0 0 0 0 0 0 0 0 0 0 0 0 0 0 0 0 0 0 0 0 0 0 0 0 0 0 0 0 0 0 0 0 0 0 0 0 0 0
ENSG00000047621.11 0 0 0 1 0 2 12 1 5 7 4 6 6 12 5 0 0 0 0 7 3 26 4 0 0 20 0 0 4 8 0 0 0 0 0 0 4 2 1 2 3 6 1 9 15 1 1 14 0 13 0 0 0 0 0 0 0 0 0 0 0 2 0 0 0 9 0 2 0 0 0 3 14 2 1 8 5 1 0 1 0 0 8 19 22 0 2 2 18 0 0 24 10 0 1 7 0 0 0 17 28 0 0 0 0 0 5 12 6 0 0 5 0 0 0 27 1 0
ENSG00000047634.14 2 1 0 0 0 0 2 5 0 3 18 5 9 11 3 0 0 0 0 0 1 4 0 4 5 19 0 0 8 1 2 0 1 0 4 0 1 1 2 4 5 5 0 5 0 1 1 4 6 10 0 0 0 0 0 0 0 2 0 0 1 2 0 52 0 0 0 23 0 10 0 3 3 0 0 78 9 6 0 1 0 0 7 12 10 0 0 11 3 1 0 7 1 0 0 24 10 5 0 4 6 0 0 1 3 0 0 41 2 0 0 5 0 1 0 14 7 0
ENSG00000047644.18 1 0 2 2 0 0 12 14 0 0 5 15 5 0 7 0 0 0 0 6 5 26 46 3 0 13 1 0 1 7 8 0 0 0 19 0 0 2 5 4 7 7 15 3 14 46 9 22 0 16 0 0 0 0 0 0 4 4 0 0 68 38 0 1 0 0 0 0 0 18 7 0 4 23 0 0 15 21 0 0 37 0 4 1 4 2 4 3 9 20 0 0 0 3 0 0 10 0 0 12 5 1 0 0 1 0 0 4 23 0 0 2 32 18 22 2 21 0
ENSG00000047648.21 0 0 0 0 0 2 0 0 1 2 0 0 0 3 0 0 0 0 0 0 0 0 0 0 0 0 0 0 1 0 0 0 1 0 0 0 0 0 0 2 0 0 0 2 0 0 3 2 0 0 0 0 0 0 0 0 0 0 0 0 0 0 0 0 0 0 0 2 0 0 0 1 0 0 0 5 0 0 0 0 0 0 0 0 0 0 0 0 0 0 0 0 0 0 0 0 0 0 0 2 0 0 0 0 0 0 0 0 0 0 0 1 0 0 0 1 1 0
ENSG00000047662.4 0 2 0 17 0 0 0 0 1 0 0 4 0 0 0 0 0 0 0 0 0 0 0 0 0 0 0 0 0 0 1 0 0 0 0 0 0 0 2 0 0 1 1 0 0 0 4 0 0 0 0 0 0 0 0 0 0 1 0 0 1 0 0 0 0 0 0 0 1 1 0 0 1 0 0 0 0 0 0 0 0 0 0 0 0 0 0 0 1 0 0 0 0 0 0 0 1 1 0 0 0 0 0 0 0 0 0 1 7 0 0 0 0 1 0 1 1 0
ENSG00000047849.21 8 43 186 0 0 43 97 0 40 28 109 2 53 104 50 0 0 0 0 45 63 104 4 22 13 66 1 1 45 37 1 0 4 0 0 4 10 15 12 37 78 44 15 125 152 3 79 83 1 0 0 0 0 0 0 3 2 0 0 0 1 2 0 302 0 0 286 133 185 12 43 28 160 16 0 133 64 6 0 9 0 0 42 49 112 0 61 56 61 6 0 108 36 0 0 35 11 0 11 82 53 0 10 7 8 0 23 40 75 0 0 54 132 8 0 44 19 1
ENSG00000047932.13 1 1 137 0 0 0 5 0 2 1 6 1 5 2 8 0 0 0 0 5 4 6 0 2 0 6 0 0 1 2 1 0 0 0 0 1 0 2 4 9 1 3 2 3 41 10 17 9 13 0 0 0 0 0 0 0 0 0 0 0 2 1 0 35 0 0 2 0 0 1 6 5 28 1 0 3 5 0 0 0 0 0 8 1 6 1 6 5 4 0 0 7 0 0 0 2 0 0 0 14 4 0 0 1 3 0 0 0 8 0 0 2 8 1 0 4 2 0
ENSG00000047936.10 0 0 0 0 0 0 0 1 0 0 0 0 0 0 0 0 0 0 0 0 0 0 0 0 0 0 0 0 0 0 0 0 0 0 0 0 0 0 0 0 0 0 0 0 0 0 0 0 0 0 0 0 0 0 0 0 0 0 0 0 0 0 0 0 0 0 0 0 0 0 0 0 0 0 0 0 0 0 0 0 0 0 0 0 0 0 0 0 0 0 0 0 0 0 0 0 0 0 0 0 0 0 0 0 0 0 0 0 0 0 0 0 0 0 0 0 0 0
ENSG00000048028.11 7 0 1 0 1 1 6 0 0 3 2 0 7 5 3 0 6 0 0 1 8 9 0 0 1 6 0 0 3 0 0 0 0 0 0 0 1 3 2 6 3 6 3 3 22 0 3 0 0 0 0 0 0 0 0 0 0 0 0 0 0 1 0 30 0 0 7 13 0 0 1 4 23 1 0 1 1 0 0 0 0 0 10 4 13 0 14 6 3 0 1 0 0 0 0 3 0 0 1 8 2 0 0 0 1 0 0 4 10 0 0 0 0 0 0 9 0 0
ENSG00000048052.21 27 23 3 2 0 7 0 0 37 1 0 1 23 8 1 0 0 0 0 3 2 1 0 1 1 4 0 0 5 0 0 0 0 0 0 0 1 0 1 9 6 0 2 0 8 0 19 29 0 5 0 0 0 0 0 0 0 0 0 0 1 0 0 0 0 0 15 7 0 1 20 2 3 0 37 18 4 2 0 2 0 0 31 0 11 0 31 5 3 0 0 4 0 0 109 3 1 0 0 0 4 0 0 1 0 0 0 0 4 0 0 4 1 0 0 51 8 0
ENSG00000048140.17 7 0 1 0 0 4 8 0 1 0 7 0 66 5 35 0 0 0 0 15 1 31 0 5 0 6 0 0 0 2 1 0 0 86 3 4 2 11 2 8 9 18 4 16 50 1 0 4 0 15 0 0 0 0 0 0 0 0 0 0 3 0 0 59 0 0 16 21 0 4 24 2 47 1 8 3 9 0 0 0 0 0 5 5 16 0 15 3 14 3 0 9 4 0 0 1 2 0 6 10 4 0 0 0 0 0 22 0 14 0 0 2 52 0 0 0 1 0
ENSG00000048162.20 7 1 0 1 0 1 41 0 0 18 7 3 36 35 55 0 0 0 0 12 73 50 3 5 0 38 0 0 3 47 0 49 11 0 0 5 8 84 10 40 37 53 11 23 68 0 0 11 0 0 0 0 0 0 0 0 4 0 0 0 0 0 0 132 0 0 47 61 132 7 124 27 173 5 64 38 119 0 0 0 5 0 11 12 12 0 41 19 64 8 0 36 27 0 0 9 0 0 4 12 30 0 90 0 8 0 0 2 1 0 0 6 80 0 52 26 15 0
ENSG00000048342.15 5 0 1 63 0 0 0 5 0 1 7 20 5 0 0 0 0 0 0 0 0 1 5 20 0 0 0 0 2 0 13 0 0 0 2 9 0 0 2 10 0 1 13 0 1 20 0 0 12 0 0 0 0 0 8 4 1 6 0 0 8 7 1523 17 0 0 47 15 1 7 6 0 0 10 0 1 7 6 0 0 1 9 64 1 0 0 0 0 0 4 0 0 0 2 0 1 22 11 0 2 0 1 0 0 4 5 0 1 15 0 0 0 0 5 0 8 17 0
ENSG00000048392.11 0 12 0 0 0 5 1 1 1 8 1 4 4 24 5 0 0 0 0 4 1 2 3 4 13 4 2 0 10 0 9 0 0 0 0 0 1 0 0 4 6 1 8 7 7 20 2 3 0 9 0 0 0 0 0 0 1 2 0 0 5 6 0 3 0 9 7 15 0 24 0 2 6 6 0 12 0 3 0 0 0 0 17 4 9 0 0 2 8 9 0 2 0 0 0 2 4 0 0 16 7 0 0 1 3 4 0 10 7 0 0 7 0 7 0 8 4 0
ENSG00000048405.9 4 6 13 1 0 7 18 1 5 5 7 6 3 25 15 0 0 0 0 1 0 3 0 8 3 39 1 4 2 6 6 0 0 0 0 0 1 0 1 8 8 24 8 11 48 1 1 14 1 24 0 0 0 0 0 0 0 0 0 0 1 0 0 8 0 46 17 7 8 6 7 8 33 7 8 21 11 7 0 0 0 0 7 3 40 0 0 26 37 8 0 0 14 0 0 6 3 6 0 23 10 0 0 0 2 3 0 13 9 0 0 8 13 8 0 17 3 1
ENSG00000048462.10 0 0 0 0 0 0 0 0 0 0 0 0 0 0 0 0 0 0 0 0 0 0 0 0 0 0 0 0 0 0 0 0 0 0 0 0 0 0 0 0 0 0 1 1 0 0 0 0 0 0 0 0 0 0 0 0 0 0 0 0 0 0 0 0 0 0 0 0 0 0 0 0 0 0 0 0 0 0 0 0 0 0 0 0 0 0 0 0 0 0 0 0 0 0 0 0 0 0 0 1 0 0 0 0 0 0 0 0 0 0 0 0 0 0 0 0 0 0
ENSG00000048471.13 0 1 0 0 0 0 7 1 1 13 11 0 7 27 7 0 0 0 0 4 10 20 9 3 4 9 0 0 7 7 2 0 22 0 1 8 1 2 3 7 13 19 0 38 52 2 17 69 7 6 0 0 0 0 0 0 0 0 0 0 2 0 0 14 0 0 152 18 0 5 7 4 14 5 0 37 3 6 0 0 0 0 12 20 17 0 10 20 4 16 0 6 16 0 6 9 0 1 0 51 12 0 0 0 1 1 0 16 8 0 0 14 2 4 0 8 2 0
ENSG00000048540.14 0 0 0 0 0 0 0 0 0 0 0 0 0 0 0 0 0 0 0 0 0 0 0 1 0 0 0 0 0 0 0 0 0 0 0 0 0 0 0 0 0 0 0 1 0 0 0 0 0 0 0 0 0 0 0 0 0 0 0 0 0 0 0 0 0 0 0 0 0 0 0 0 0 0 0 0 0 0 0 0 0 0 0 0 0 0 1 0 0 0 0 0 0 0 0 0 0 0 0 0 0 0 0 0 0 0 0 0 0 0 0 0 0 0 0 0 0 0
ENSG00000048544.5 3 3 4 0 0 4 31 4 49 11 6 2 28 35 46 0 0 1 4 43 35 31 7 14 4 58 1 0 12 43 3 0 0 0 0 10 1 8 1 33 18 38 7 57 79 4 125 39 0 0 0 0 1 0 0 4 0 1 0 0 2 2 0 53 0 0 14 57 52 1 66 11 79 2 129 43 36 2 0 6 2 0 25 22 36 0 9 21 25 0 1 11 24 1 0 18 4 0 2 35 41 0 0 3 6 0 0 10 17 0 0 14 13 2 0 16 9 3
ENSG00000048545.13 0 0 0 0 0 0 0 0 0 0 0 0 0 0 0 0 0 0 0 0 0 0 0 0 0 0 0 0 0 0 0 0 0 0 0 0 0 0 0 0 0 0 0 0 0 0 0 0 0 0 0 0 0 0 0 0 0 0 0 0 0 0 0 0 0 0 0 0 0 0 0 0 0 0 0 0 0 0 0 0 0 0 0 0 0 0 0 0 0 0 0 0 0 0 0 0 0 0 0 0 0 0 0 0 0 0 0 0 0 0 0 0 0 0 0 0 0 0
ENSG00000048649.13 3 6 7 0 0 14 12 1 68 16 21 11 4 13 20 0 0 0 0 10 3 23 3 5 5 22 2 0 11 15 7 0 0 1 0 0 0 3 10 14 8 29 11 11 13 19 7 51 0 7 0 0 0 0 0 0 2 4 0 0 11 6 0 4 0 72 0 3 0 11 6 6 42 19 40 16 23 14 0 4 4 15 9 34 68 0 4 6 15 6 0 10 7 0 0 5 8 24 3 7 2 0 0 0 2 0 0 15 36 0 0 11 0 16 0 3 29 0
ENSG00000048707.15 10 2 128 7 0 3 11 29 8 7 27 13 19 2 14 0 0 0 0 3 7 31 8 5 5 23 2 1 8 26 14 0 0 0 10 1 6 14 9 34 7 13 8 16 24 9 8 40 0 47 0 0 0 0 0 1 3 14 0 0 5 2 0 3 0 0 81 13 0 35 19 7 62 16 1 31 53 19 21 1 0 8 96 11 54 0 64 11 19 7 3 15 59 1 1 15 9 4 0 11 16 0 0 2 6 6 0 6 55 0 0 8 0 8 0 7 31 2
ENSG00000048740.18 4 29 26 11 0 13 87 20 0 11 44 83 4 19 77 0 0 12 0 3 16 105 27 1 5 79 3 0 11 67 27 0 8 6 13 6 4 9 11 0 20 75 16 42 151 76 12 24 27 53 0 0 0 0 0 0 3 9 0 0 72 38 0 0 421 0 0 17 28 22 2 2 251 19 0 25 114 9 0 0 5 20 4 14 147 2 8 15 129 30 0 44 55 4 4 15 7 39 6 45 66 1 0 10 15 4 0 25 72 0 0 11 55 13 0 3 26 0
ENSG00000048828.16 3 16 7 12 0 13 13 3 53 12 2 8 16 20 36 0 0 0 0 24 9 30 11 10 2 18 2 1 14 10 8 0 0 0 0 4 1 9 4 24 6 13 6 52 20 19 55 55 0 0 0 0 0 0 0 0 0 1 0 1 25 4 0 30 2684 62 148 22 0 1 4 6 34 13 26 32 37 11 0 1 0 0 21 25 58 1 10 18 14 7 0 32 7 1 0 30 7 10 0 32 4 0 0 9 5 3 0 21 39 0 0 29 11 4 0 10 21 0
ENSG00000048991.16 4 15 4 0 0 1 5 0 3 2 0 0 0 4 1 0 0 0 0 2 2 14 0 1 1 13 0 0 4 1 0 0 0 0 1 0 2 0 0 6 1 9 3 8 15 1 9 1 0 11 0 0 0 0 0 0 0 0 0 0 0 0 0 2 0 0 6 9 0 0 2 4 31 1 0 4 5 0 0 0 0 0 9 7 26 0 4 5 10 1 0 2 1 0 0 6 0 0 0 8 6 0 0 0 0 0 0 4 1 0 0 1 0 0 0 3 1 1
ENSG00000049089.14 16 10 0 0 0 0 1 2 0 1 2 0 16 1 0 0 0 0 0 5 0 1 0 5 1 0 0 0 0 0 1 0 0 0 0 0 0 0 0 13 2 1 0 1 0 2 0 9 0 0 0 0 0 0 0 0 0 0 0 0 1 0 0 16 0 0 1 2 0 0 10 0 1 1 0 1 0 1 0 0 0 0 31 0 2 0 34 1 0 0 0 4 0 0 0 4 0 1 4 1 3 0 0 0 0 0 0 1 0 0 0 0 0 1 0 2 0 0
ENSG00000049130.15 0 0 0 0 0 0 0 0 0 0 0 0 2 0 0 0 0 0 0 1 0 0 0 1 0 0 0 0 0 0 0 0 0 0 0 0 0 0 0 0 0 0 0 1 0 0 4 0 0 0 0 0 0 0 0 0 0 0 0 0 0 0 0 20 0 9 0 0 0 0 1 0 0 0 0 3 0 0 0 0 0 0 0 0 0 0 1 0 0 0 0 0 0 0 0 0 0 0 0 0 0 0 0 0 0 0 0 0 0 0 0 0 0 0 0 0 0 0
ENSG00000049167.14 0 11 0 0 0 0 1 3 1 2 0 0 5 8 7 0 0 0 0 0 3 6 0 0 0 2 0 0 3 7 1 0 0 0 0 0 0 0 0 8 13 1 4 6 5 0 0 0 0 5 0 0 0 0 0 0 0 1 0 0 0 0 0 4 0 0 1 6 0 0 0 1 1 3 0 3 0 2 0 1 0 0 11 6 2 0 0 6 1 0 0 1 2 1 0 1 2 0 0 1 6 0 0 2 2 0 0 5 0 0 0 3 0 0 0 0 3 0
ENSG00000049192.14 0 0 0 0 0 0 0 0 0 0 0 0 0 0 0 0 0 0 0 0 0 1 0 0 0 0 0 0 0 0 0 0 0 0 0 0 0 0 0 0 0 0 0 0 0 0 0 0 0 15 0 0 0 0 0 0 0 0 0 0 0 0 0 0 0 0 6 5 0 0 0 0 0 0 0 0 0 0 0 0 0 0 0 0 1 0 0 0 0 0 0 0 0 0 0 0 0 0 0 0 0 0 0 0 0 0 0 0 0 0 0 0 0 0 0 0 0 0
ENSG00000049239.12 4 8 21 10 1 10 12 0 31 5 13 0 44 7 11 0 0 0 0 23 0 5 1 20 2 10 0 3 8 3 0 0 3 0 0 26 1 1 4 40 5 12 3 9 23 0 79 33 0 5 0 0 0 0 0 1 0 0 0 1 8 2 0 13 0 4 63 22 0 0 23 3 23 2 10 40 3 1 1 0 0 0 24 8 8 0 51 7 4 0 0 16 5 0 3 10 0 0 7 34 13 0 0 0 2 0 0 0 1 0 0 10 4 0 0 0 6 0
ENSG00000049245.12 3 6 2 0 0 45 41 17 73 92 27 36 63 161 47 0 0 0 0 88 82 50 16 17 26 34 0 0 61 29 17 0 15 1 4 16 37 11 21 51 65 30 35 119 73 48 115 98 28 61 0 0 0 0 0 0 2 12 0 1 60 28 0 100 0 69 17 152 111 60 66 76 149 72 46 229 56 20 0 1 16 0 65 118 65 0 48 85 68 44 0 163 18 1 6 62 44 32 6 115 49 1 0 29 17 5 0 84 71 0 0 98 39 34 0 117 59 1
ENSG00000049246.14 0 0 0 1 0 0 2 0 4 6 0 0 4 1 1 0 0 0 0 4 0 2 0 1 1 1 0 0 0 0 1 0 0 0 0 0 1 0 0 2 1 2 0 0 1 1 8 10 0 5 0 0 0 0 0 0 0 0 0 0 0 0 0 1 0 0 0 0 37 5 8 0 3 0 0 1 0 1 0 0 0 0 2 0 3 0 0 2 11 0 0 2 3 0 0 2 0 0 0 1 4 0 0 0 0 0 0 0 0 0 0 1 2 0 0 0 0 1
ENSG00000049247.13 0 0 0 0 0 0 0 0 0 0 0 0 0 0 0 0 0 0 1 0 0 0 0 0 0 0 0 0 0 0 0 0 0 0 0 0 0 0 0 0 0 2 1 1 1 0 0 0 0 18 0 0 0 0 0 0 0 0 0 0 0 0 0 0 0 0 0 0 0 12 1 0 2 0 0 0 0 0 0 0 0 0 0 0 0 0 0 0 0 0 0 0 0 0 0 0 0 0 0 0 0 0 0 0 0 0 0 0 0 0 0 0 0 0 0 0 0 0
ENSG00000049249.8 0 55 2 0 0 51 56 1 0 7 23 1 0 132 88 0 0 0 0 0 63 52 19 0 36 152 1 0 58 49 5 0 50 0 39 0 31 24 13 0 152 18 14 76 104 1 1 10 22 0 0 0 0 0 0 0 9 6 0 0 4 3 0 297 0 39 0 172 48 13 0 86 163 34 0 286 79 6 0 12 11 23 0 52 102 1 0 88 79 0 0 59 33 0 0 127 32 1 0 90 28 0 0 18 33 1 0 65 67 0 0 144 24 15 0 96 55 3
ENSG00000049283.17 5 0 0 0 0 0 0 0 0 0 0 0 5 0 0 0 0 0 0 1 0 0 0 0 0 0 0 9 0 0 1 0 0 0 0 0 0 0 0 0 0 0 0 0 0 0 4 3 0 0 0 0 0 0 0 0 0 0 0 0 0 0 0 0 0 0 0 0 0 0 0 0 0 0 0 0 0 0 0 0 0 0 6 0 0 0 0 0 0 0 0 0 0 0 0 0 0 0 0 0 0 0 0 0 0 0 0 0 0 0 0 0 0 0 0 0 0 0
ENSG00000049323.15 0 1 0 0 0 0 0 0 0 0 0 0 3 0 0 0 0 0 1 0 0 0 0 2 0 0 0 0 0 0 0 0 0 0 0 1 0 0 0 1 0 0 1 0 0 0 0 0 0 0 0 0 0 0 0 0 0 0 0 0 0 0 0 0 0 0 40 3 0 0 1 0 0 0 0 0 0 0 0 0 0 0 3 0 0 0 23 0 0 0 0 0 0 0 0 0 0 0 0 0 0 0 0 0 0 0 0 0 0 0 0 0 0 0 0 0 0 0
ENSG00000049449.9 10 5 2 0 0 3 1 0 12 1 0 0 14 4 0 0 0 0 0 1 1 2 0 8 1 0 0 0 3 0 0 0 0 0 0 3 2 0 0 13 7 1 0 11 7 1 0 8 0 6 0 0 0 0 0 4 0 0 0 0 0 0 0 17 0 0 11 16 0 3 14 21 3 0 3 13 1 0 0 0 0 0 16 2 4 0 16 1 1 0 4 4 0 0 0 2 0 0 0 1 2 0 0 0 0 1 0 1 1 0 0 10 0 0 0 15 0 0
ENSG00000049540.16 0 0 0 0 0 0 0 0 0 0 0 0 0 0 0 0 0 0 0 0 0 0 0 0 0 0 0 0 0 0 0 0 0 0 0 0 0 0 0 2 0 0 0 0 0 0 0 0 0 0 0 0 0 0 0 0 0 0 0 0 0 0 0 0 0 0 4 0 0 0 0 0 0 0 0 0 0 0 0 0 0 0 1 0 0 0 0 0 1 0 0 0 0 0 0 0 0 0 0 0 0 0 0 0 0 0 0 0 0 0 0 0 0 0 0 0 0 0
ENSG00000049541.10 14 9 0 0 303 3 12 3 10 7 16 13 28 39 43 0 0 0 0 9 40 31 3 5 1 35 0 0 15 14 0 0 8 0 0 2 14 14 6 10 20 25 2 45 39 3 1 5 0 40 0 0 0 0 0 0 8 0 0 1 23 1 0 12 0 0 27 22 197 11 30 11 81 6 142 45 38 8 0 0 0 0 9 10 19 0 11 14 15 2 0 17 23 0 91 18 4 0 2 32 10 0 0 2 4 0 8 2 23 0 0 15 78 0 8 10 5 0
ENSG00000049618.23 64 85 45 14 0 6 24 2 21 7 32 2 14 19 14 0 0 1 0 25 5 40 0 11 4 72 1 0 5 8 3 0 4 0 1 6 3 10 0 48 8 36 7 8 54 6 58 50 4 49 0 0 1 0 0 0 2 0 1 1 7 8 0 19 0 0 33 15 1 0 14 1 69 5 14 16 33 5 0 0 0 0 16 13 73 1 9 4 49 0 0 6 60 0 0 9 1 0 1 13 33 0 0 0 2 0 0 11 54 0 0 13 16 0 4 4 12 0
ENSG00000049656.13 9 4 0 0 0 1 0 0 1 1 0 0 11 2 30 0 0 0 0 0 3 9 0 4 1 2 0 0 3 7 0 0 7 0 0 14 1 8 1 13 0 0 1 5 18 0 0 1 0 0 0 0 0 0 0 0 0 0 0 0 3 0 0 12 0 0 41 4 0 1 2 1 8 0 0 5 0 4 0 0 0 0 11 8 4 0 0 5 0 3 0 0 10 0 0 2 0 25 2 10 0 0 0 0 0 1 0 3 6 0 0 0 2 1 0 0 0 0
ENSG00000049759.17 50 36 66 2 20 11 1 0 54 2 0 0 24 10 14 0 1 1 0 24 0 0 0 3 2 1 0 1 21 12 1 0 0 0 0 0 10 4 4 26 5 0 1 3 28 0 109 105 0 7 0 0 0 0 0 0 0 0 0 0 1 0 0 12 0 18 58 16 0 1 50 3 6 0 251 38 3 1 0 3 0 0 31 0 5 0 20 20 2 0 0 6 0 0 8 12 0 20 2 4 6 0 3 2 0 0 0 20 0 0 0 11 0 0 0 66 5 1
ENSG00000049768.14 0 1 2 0 0 0 7 0 0 1 6 0 0 0 3 0 0 1 0 0 0 17 0 0 0 4 0 0 0 0 0 0 0 1 0 0 0 2 1 0 0 3 0 0 3 0 0 0 0 0 0 0 0 0 0 0 0 0 0 0 0 0 0 0 0 0 0 0 1 1 0 0 12 0 0 0 2 0 0 0 0 0 0 0 6 0 0 0 2 0 0 0 4 0 0 0 0 0 0 0 3 0 0 0 5 0 0 0 2 0 0 0 16 0 0 0 1 0
ENSG00000049769.12 0 0 2 0 0 0 0 0 0 0 6 0 0 0 0 0 0 0 0 0 0 2 0 0 0 1 0 0 0 0 0 0 0 0 0 0 0 0 0 0 2 3 0 0 13 0 0 0 0 0 0 0 0 0 0 0 0 0 0 0 0 0 0 0 0 0 0 0 0 0 3 0 1 0 0 0 0 0 0 0 0 0 1 0 0 0 0 1 1 0 0 0 0 0 0 0 0 0 0 0 1 0 0 0 0 0 0 0 0 0 0 0 6 0 0 0 0 0
ENSG00000049860.13 7 127 0 5 306 144 57 26 15 168 2 55 89 411 92 0 0 0 0 39 119 54 20 31 266 47 1 0 167 36 59 76 42 0 58 29 93 18 47 42 211 62 80 349 188 72 101 63 144 53 0 0 0 0 0 11 1 41 0 3 48 25 0 665 0 155 22 253 114 119 77 195 161 65 0 571 72 98 0 49 84 18 58 209 86 6 90 338 64 34 0 487 49 4 121 164 40 31 12 416 46 0 0 140 18 18 0 215 112 0 0 349 74 90 195 279 146 13
ENSG00000049883.14 0 0 0 0 0 0 7 0 0 1 10 0 3 2 0 0 0 1 5 0 1 2 0 1 2 0 1 0 0 1 0 0 0 0 0 0 1 0 0 4 0 3 0 2 20 1 0 5 0 18 0 0 0 0 0 0 0 0 0 0 0 0 0 0 0 0 0 1 2 0 2 0 3 0 0 2 1 0 0 2 0 0 4 0 8 0 5 1 2 0 0 0 0 0 0 0 0 0 1 3 6 0 0 0 0 0 0 1 0 0 0 1 6 0 0 0 1 0
ENSG00000050030.14 3 0 0 0 0 0 1 0 0 0 0 0 1 0 0 0 0 0 0 0 0 0 0 1 0 0 0 0 0 0 0 0 0 0 0 0 0 0 0 0 1 0 0 0 0 0 0 0 0 0 0 0 0 0 0 0 0 0 0 0 0 0 0 0 0 0 0 0 0 0 0 0 0 0 0 0 0 0 0 0 0 0 4 0 0 0 0 0 0 0 0 0 0 0 0 1 0 0 0 0 0 0 0 0 0 0 0 0 0 0 0 0 0 0 0 0 0 0
ENSG00000050130.17 37 30 1 0 0 9 24 4 48 37 57 15 97 60 35 0 0 0 0 116 98 46 15 60 9 43 0 0 12 25 11 0 0 0 0 0 14 18 2 74 25 18 24 102 89 32 100 45 39 94 0 0 0 0 0 0 7 4 0 0 52 30 0 170 0 0 132 108 0 9 97 9 107 17 5 74 11 6 0 1 0 0 115 22 52 1 25 51 44 18 0 63 55 0 0 35 2 0 11 101 32 0 0 4 10 0 0 38 60 0 0 41 22 3 0 56 10 0
ENSG00000050165.17 0 0 0 0 0 0 13 0 4 0 0 0 0 0 39 0 0 0 0 0 0 24 0 2 0 71 0 0 0 2 0 0 0 0 0 0 0 0 1 0 0 1 0 0 17 0 23 0 0 8 0 0 0 0 0 0 0 0 0 0 0 0 0 0 0 0 0 1 107 4 0 0 10 0 0 0 4 0 0 0 0 0 1 0 4 0 0 0 19 0 0 0 8 0 0 0 0 0 0 0 3 0 0 0 0 0 0 0 6 0 0 0 22 0 0 0 0 0
ENSG00000050327.14 0 0 0 0 0 0 0 0 0 0 0 0 4 0 0 0 0 0 0 0 0 0 0 0 0 0 0 0 0 0 0 0 0 0 0 0 0 0 0 0 0 0 0 0 0 0 1 0 0 0 0 0 0 0 0 0 0 0 0 0 0 0 0 0 0 0 3 2 0 0 1 0 0 0 0 0 0 0 0 0 0 0 1 0 0 0 0 0 0 0 0 0 0 0 0 0 0 0 3 0 0 0 0 0 0 0 0 0 0 0 0 0 0 0 0 0 0 0
ENSG00000050344.8 1 1 0 3 0 0 6 1 0 0 4 0 0 0 3 0 0 0 0 0 0 2 0 1 0 1 0 0 1 0 1 1 0 0 3 0 1 0 1 0 0 1 1 0 1 1 7 0 3 0 0 0 0 0 0 0 0 1 0 0 2 0 0 0 0 0 1 1 4 6 0 0 4 4 0 1 8 5 0 0 0 0 2 2 3 0 1 1 4 4 0 3 0 0 0 0 9 3 0 6 24 0 0 0 2 1 0 15 7 0 0 0 6 3 0 1 14 0
ENSG00000050393.11 5 2 0 0 0 1 9 1 2 3 1 0 21 6 19 0 0 0 1 6 0 0 0 21 12 3 0 2 2 7 0 0 0 0 0 0 0 0 0 10 0 2 0 12 15 0 10 9 23 4 0 0 0 0 0 1 0 0 0 0 0 0 0 4 0 0 1 1 0 1 13 14 15 0 14 2 6 1 0 0 0 0 24 1 15 0 5 9 6 0 0 7 0 0 0 1 0 5 5 5 1 0 0 0 3 0 0 5 1 0 0 1 8 1 0 1 2 0
ENSG00000050405.13 4 2 0 0 0 2 33 0 125 6 0 0 50 7 25 0 0 0 0 62 24 33 0 7 1 37 0 0 13 15 0 0 0 0 0 4 2 6 1 58 12 16 2 42 102 1 184 203 20 38 0 0 0 0 0 0 5 0 0 0 0 0 0 19 0 0 19 34 0 0 31 5 21 0 1 1 43 0 0 0 5 0 44 19 63 0 13 5 21 0 0 9 2 0 0 14 0 0 8 38 2 0 0 3 2 0 0 0 1 0 0 4 9 0 0 9 3 0
ENSG00000050426.15 1 0 1 0 0 11 45 0 3 1 33 0 18 9 37 0 0 0 1 23 12 81 3 0 1 83 0 0 4 28 0 0 0 110 3 8 6 9 2 23 14 22 7 26 48 1 12 27 0 34 0 0 0 0 0 0 3 0 0 0 1 1 0 23 0 0 58 36 78 7 69 14 55 0 0 36 28 1 0 1 9 0 46 16 77 0 43 19 47 3 0 3 75 0 0 7 0 0 9 29 28 0 0 0 5 0 0 21 29 0 484 0 65 0 0 34 3 0
ENSG00000050438.16 1 1 0 0 0 1 0 1 0 1 0 1 3 3 0 0 0 8 0 0 1 3 0 3 0 3 0 0 4 1 0 1 1 0 0 0 0 0 1 3 1 6 3 2 2 0 14 0 0 0 0 0 1 0 0 0 0 0 0 0 0 0 0 3 0 0 7 4 0 0 8 1 6 0 0 20 0 0 0 0 0 0 4 3 3 0 0 0 3 0 0 1 0 0 0 1 0 2 4 7 0 0 0 1 0 1 0 2 0 0 0 7 0 1 0 0 1 0
ENSG00000050555.17 1 0 0 0 0 0 0 0 12 0 0 0 0 0 0 0 0 0 0 0 0 0 0 1 0 0 0 0 0 0 0 0 0 0 0 0 0 0 0 0 0 0 0 0 0 0 3 0 0 0 0 0 0 0 0 0 0 0 0 0 0 0 0 0 0 0 0 1 0 0 0 0 0 0 0 0 0 0 0 0 0 0 0 0 0 0 0 2 0 0 0 0 0 0 0 0 0 0 0 0 0 0 0 0 0 0 0 4 0 0 0 0 0 0 0 0 0 0
ENSG00000050628.20 0 0 0 0 0 0 0 0 0 0 0 0 0 0 0 0 0 0 0 0 0 0 0 0 0 0 0 0 0 0 0 0 0 0 0 0 0 0 0 0 0 0 0 1 0 0 0 0 0 0 0 0 0 0 0 0 0 0 0 0 0 0 0 0 0 0 0 0 0 0 0 0 0 0 0 0 0 0 0 0 0 0 0 0 0 0 0 0 0 0 0 0 0 0 0 0 0 0 0 4 0 0 0 0 0 0 0 0 0 0 0 0 0 0 0 1 0 0
ENSG00000050730.15 0 26 121 1 0 278 3 5 1 6 0 0 5 203 21 0 0 0 0 6 22 29 5 0 6 24 0 0 64 11 0 0 0 0 0 0 39 1 42 3 60 10 2 30 21 0 0 10 0 0 0 0 0 0 0 0 0 1 0 6 0 0 0 149 0 0 0 36 62 0 5 66 29 8 0 295 9 0 0 74 0 44 25 114 14 0 4 72 10 0 0 31 1 0 0 121 3 0 0 54 14 0 0 46 1 1 0 208 13 0 0 73 2 0 0 156 28 0
ENSG00000050748.17 0 0 0 0 0 1 1 0 3 0 11 0 0 1 4 0 0 0 0 2 1 0 0 0 0 1 0 0 1 0 0 0 0 1 0 4 0 1 0 5 0 2 1 4 7 1 0 2 0 0 0 0 1 0 0 0 1 0 0 0 0 0 0 0 0 0 0 5 0 0 1 0 5 0 0 2 0 0 0 0 0 0 4 3 7 0 0 1 3 0 0 0 0 1 0 0 0 0 0 5 1 0 0 0 0 0 0 0 0 0 0 4 0 1 0 0 0 0
ENSG00000050767.16 0 0 0 0 0 0 0 0 0 0 0 0 0 0 0 0 0 0 0 0 0 0 0 1 0 1 0 0 1 0 0 0 0 0 0 0 0 5 0 0 1 0 0 1 0 0 0 0 0 0 0 0 0 0 0 0 0 0 0 0 0 0 0 0 0 0 0 0 0 0 0 0 0 0 0 0 0 0 0 0 0 0 0 0 0 0 0 0 0 0 0 0 0 0 0 0 0 0 0 1 0 0 0 0 3 0 0 0 0 0 0 0 0 0 0 0 0 0
ENSG00000050820.16 0 0 0 0 0 0 0 0 1 0 0 1 3 0 0 0 0 0 0 1 0 0 0 0 1 0 0 0 0 0 0 0 1 0 0 1 0 0 0 0 0 0 0 0 0 0 0 2 0 0 0 0 0 0 0 0 0 0 0 0 0 0 0 0 0 0 2 3 0 0 1 0 0 0 2 0 0 0 0 0 0 0 1 0 0 0 7 0 0 0 0 0 0 0 0 0 0 0 0 0 0 0 0 0 0 0 0 0 0 0 0 0 0 0 0 0 0 0
ENSG00000051009.10 5 19 1 0 0 3 11 4 1 1 0 9 12 14 1 0 0 0 0 2 2 11 3 11 3 7 1 0 7 11 7 0 5 3 0 2 2 0 1 26 4 10 3 8 5 3 2 20 0 1 0 0 0 0 0 0 0 1 35 0 14 7 0 23 3344 0 51 19 0 14 20 7 34 12 0 21 29 25 0 0 5 0 14 4 7 0 17 2 3 1 0 3 1 0 0 7 1 0 5 3 3 0 0 0 1 2 0 5 1 0 0 6 7 4 0 21 8 0
ENSG00000051108.14 752 390 1451 302 0 176 334 134 98 107 87 53 552 179 439 1 0 0 5 66 251 115 51 473 105 316 29 0 249 178 155 0 37 314 86 111 146 168 164 500 201 171 256 766 418 112 320 283 564 538 0 0 0 0 0 0 38 96 12 6 62 38 1206 521 0 457 1225 370 693 452 374 130 605 159 248 376 315 268 1194 49 194 11 266 268 286 23 623 182 344 348 309 654 342 13 1832 196 146 188 213 640 316 3 0 158 175 111 281 226 704 0 404 140 514 176 860 231 374 4
ENSG00000051128.18 0 1 0 0 2 2 0 0 2 0 0 0 12 1 0 0 0 1 0 4 4 0 0 0 0 0 0 0 6 0 0 0 0 0 3 0 2 0 0 2 1 0 2 2 1 0 12 2 0 0 0 0 0 0 0 0 0 0 0 0 0 0 0 1 0 0 0 4 0 2 6 1 0 0 0 13 3 0 0 0 0 0 0 5 0 0 5 3 0 0 0 5 0 0 24 0 1 0 1 5 0 0 0 0 0 1 0 0 0 0 0 4 0 0 0 1 1 0
ENSG00000051180.16 0 0 0 0 0 0 1 0 0 0 0 0 0 0 0 0 0 0 0 0 0 0 0 0 0 0 0 0 0 0 0 0 0 0 0 0 0 0 0 0 0 0 0 0 0 0 0 0 0 0 0 0 0 0 0 0 0 0 0 0 0 0 0 0 0 0 2 0 0 0 3 0 0 0 0 0 1 0 0 0 0 0 0 0 0 0 0 0 0 0 0 0 0 0 0 0 0 0 0 1 0 0 0 0 0 0 0 0 0 0 0 0 0 0 0 1 0 0
ENSG00000051341.13 0 0 0 3 0 0 0 0 0 0 20 0 0 0 0 0 0 2 10 0 6 0 0 0 0 0 0 0 0 1 1 0 0 0 0 0 1 0 0 0 3 1 2 5 1 1 0 0 0 0 0 0 0 0 0 0 0 0 0 0 1 0 0 0 0 0 1 0 0 0 0 0 0 0 0 1 1 0 0 0 0 0 0 7 2 0 0 0 4 0 0 4 0 0 0 1 0 0 0 1 0 0 0 0 0 0 0 0 0 0 0 0 0 1 0 1 6 0
ENSG00000051382.8 3 8 53 4 0 30 21 8 1 10 2 10 6 26 10 0 0 0 0 0 3 6 10 1 1 6 0 0 24 16 6 0 0 19 5 1 4 1 3 10 21 20 10 16 17 6 0 4 34 12 0 0 0 0 0 0 1 0 0 0 7 2 0 12 0 11 15 26 0 3 8 15 32 20 0 63 10 8 0 8 3 33 12 8 11 0 13 14 3 2 0 7 0 0 0 28 8 20 1 29 5 0 0 1 0 0 0 9 2 0 0 19 21 31 0 55 25 1
ENSG00000051523.10 40 97 93 72 30 1 25 9 1 15 1 26 69 22 21 0 6 0 1 9 19 13 17 5 0 19 1 0 14 9 28 0 32 23 65 25 18 20 7 13 11 5 9 37 87 16 29 15 55 13 0 0 0 0 0 0 7 9 0 0 37 16 0 24 0 143 10 55 23 63 130 25 52 88 29 82 16 46 0 0 0 1 14 36 15 1 56 25 9 12 74 38 11 0 6 33 35 38 43 61 8 0 0 5 14 11 0 31 23 0 1 21 37 22 53 20 21 0
ENSG00000051596.9 0 0 4 0 0 0 12 0 0 1 4 0 10 0 0 0 0 0 0 3 10 12 0 2 0 1 0 0 0 4 0 0 3 0 0 0 0 11 0 5 0 5 0 12 15 0 16 7 0 1 0 0 0 0 0 0 1 0 0 0 0 0 0 2 0 0 11 2 7 0 13 0 10 0 0 1 12 0 0 0 0 0 11 2 10 0 11 0 0 0 0 4 13 0 0 3 0 0 2 3 3 0 0 0 0 0 0 0 5 0 0 1 8 0 0 0 1 0
ENSG00000051620.10 12 0 0 0 0 2 14 4 73 1 0 0 77 7 6 0 0 5 0 68 0 2 0 6 0 5 0 27 21 11 1 1 1 0 4 12 2 4 1 9 0 1 0 13 9 8 241 138 65 49 0 0 0 0 0 1 0 0 10 0 6 4 0 0 0 0 20 2 0 1 69 2 9 2 553 9 15 1 0 0 0 0 38 0 5 0 36 3 4 0 35 7 5 0 1 5 1 1 22 0 3 0 0 1 1 0 0 4 3 0 0 2 9 0 3 4 7 0
ENSG00000051825.14 0 0 2 0 0 2 17 0 1 3 41 0 0 3 44 0 0 0 0 4 3 15 0 7 2 15 0 0 0 2 0 0 0 0 0 0 1 0 1 5 5 15 6 3 10 0 12 0 0 0 0 0 0 0 0 0 0 0 0 1 0 1 0 0 0 0 5 0 11 0 4 0 40 0 0 0 6 0 0 0 1 0 4 6 45 0 0 0 5 0 0 8 2 0 0 5 1 0 0 4 8 0 0 1 2 0 18 0 3 0 0 0 7 0 0 0 0 1
ENSG00000052126.14 1 3 1 0 0 8 1 0 38 5 0 0 6 16 8 0 1 0 0 10 3 1 0 5 7 10 0 0 19 0 0 0 13 0 0 10 5 0 1 23 15 7 2 4 3 0 29 99 0 0 0 0 0 0 0 0 0 0 0 1 0 0 0 82 0 0 33 16 0 1 17 8 7 1 0 36 2 0 0 0 0 0 43 5 10 0 8 0 9 0 0 1 0 0 0 14 3 0 1 13 0 0 0 2 1 0 0 2 0 0 0 2 0 0 0 8 0 0
ENSG00000052344.15 27 0 0 2 525 0 0 1 1099 2 1 5 497 0 1 0 1 8 0 501 3 1 0 74 0 1 0 257 121 88 8 154 0 0 2 21 0 116 1 217 2 0 1 2 51 1 1784 576 17 251 0 0 0 0 0 2 0 0 5 0 1 0 0 32 0 0 51 45 1 1 703 0 0 0 8535 127 101 1 3452 1 1 0 47 0 0 0 309 0 0 0 624 0 0 0 245 0 0 1 534 0 0 0 200 0 0 0 236 0 0 0 0 1 0 0 263 3 3 0
ENSG00000052723.11 1 2 0 0 0 4 26 0 7 6 0 1 7 5 17 0 0 0 0 9 6 20 1 0 0 32 0 0 1 16 2 0 0 1 0 5 0 9 1 7 3 16 5 7 62 4 47 12 1 0 0 0 0 0 0 0 0 0 0 0 0 0 0 62 0 0 13 8 78 5 10 4 52 2 49 19 36 2 0 0 0 0 18 11 22 0 2 4 26 1 0 17 2 1 0 11 2 10 1 15 13 0 0 0 4 1 1 11 10 0 0 2 0 4 0 15 1 0
ENSG00000052749.13 9 8 15 31 0 14 19 15 5 7 34 14 30 35 31 0 0 0 1 12 23 35 17 10 3 23 0 0 6 15 4 0 10 51 22 1 5 7 18 22 47 27 13 7 2 10 4 17 5 18 0 0 0 0 0 0 2 9 0 0 25 28 0 14 0 0 106 172 86 71 29 10 97 53 57 54 31 46 0 0 4 0 10 20 29 1 11 13 46 51 160 21 26 1 0 5 8 49 2 17 5 0 0 5 16 3 0 13 16 0 0 22 24 6 56 42 14 0
ENSG00000052795.12 8 137 9 18 1 135 2 45 64 165 0 13 6 84 0 0 0 0 0 6 1 6 6 2 11 0 0 0 92 4 5 0 13 0 6 2 32 0 19 9 55 6 9 15 10 4 21 54 3 17 0 0 0 0 0 1 0 2 0 0 0 2 0 87 0 20 11 58 0 38 1 33 20 12 0 288 12 69 0 35 0 0 11 26 3 0 0 94 7 36 0 52 3 0 22 95 6 34 0 62 0 0 0 7 12 1 0 138 40 0 0 125 0 44 0 172 91 0
ENSG00000052802.12 8 0 1 0 0 7 23 0 55 3 1 1 42 23 45 0 0 0 0 26 13 37 0 13 5 25 0 1 7 5 1 73 0 0 0 3 1 2 0 33 25 21 3 50 51 0 72 33 25 1 0 0 0 0 0 0 9 0 0 0 0 0 0 41 0 0 93 45 93 3 35 4 83 3 1 42 17 0 0 0 4 0 60 11 47 0 2 14 41 0 0 33 36 0 0 22 0 1 4 30 32 0 0 3 5 0 0 12 3 0 0 25 54 0 0 48 0 0
ENSG00000052841.14 33 54 41 1 0 15 69 8 81 41 122 38 41 65 70 0 0 0 0 42 39 151 18 8 12 81 0 0 28 67 12 0 0 1 0 11 12 16 32 104 68 128 30 53 267 23 117 97 30 58 0 0 0 0 0 1 9 13 0 1 42 13 0 106 0 283 101 59 13 35 42 16 203 48 58 190 70 32 0 0 6 0 42 65 189 1 39 63 72 62 0 45 102 1 0 12 30 17 0 84 65 1 0 8 13 1 0 34 68 0 0 20 107 24 165 38 24 2
ENSG00000052850.6 0 0 0 0 0 0 0 0 0 0 0 0 0 0 0 0 0 0 0 0 0 0 0 0 0 0 0 0 0 0 0 0 0 0 0 0 0 0 0 0 0 0 0 0 0 0 0 0 0 0 0 0 0 0 0 0 0 0 0 0 0 0 0 0 0 0 0 0 0 0 0 0 0 0 0 0 0 0 0 0 0 0 0 0 0 0 0 0 0 0 0 0 0 0 0 0 0 0 0 0 0 0 0 0 0 0 0 0 0 0 0 0 0 0 0 0 0 0
ENSG00000053108.16 3 0 0 0 0 0 0 0 0 0 0 0 0 0 0 0 0 0 0 0 0 0 0 0 1 0 0 0 0 0 0 0 0 0 0 5 0 0 0 0 0 0 0 0 0 0 15 0 0 0 0 0 0 0 0 0 0 0 0 0 0 0 0 0 0 0 0 2 0 0 3 0 0 0 0 0 0 0 0 0 0 0 1 0 0 0 2 0 0 0 0 0 0 0 0 0 0 0 0 0 0 0 0 0 0 0 0 0 0 0 0 0 0 0 0 0 0 0
ENSG00000053254.15 0 2 168 2 0 11 28 4 7 3 17 6 1 8 13 0 2 0 1 5 15 26 8 0 1 37 1 0 6 10 8 0 0 8 5 2 9 1 3 1 10 32 10 22 59 10 31 13 26 0 0 0 0 0 0 0 3 2 0 1 14 4 12 3 107 0 10 9 27 5 4 0 80 5 6 26 22 3 0 7 0 2 13 8 41 3 8 7 16 0 0 17 15 0 0 8 8 0 0 29 8 1 0 2 2 2 0 12 30 0 35 7 20 1 0 20 16 1
ENSG00000053328.8 0 0 0 0 0 0 0 0 0 0 0 0 0 0 0 0 0 0 0 0 0 0 0 0 0 0 0 0 0 0 0 0 0 0 0 0 0 0 0 0 0 0 0 0 0 0 0 0 0 0 0 0 0 0 0 0 0 0 0 0 0 0 0 0 0 0 17 0 0 0 0 0 1 0 0 0 0 0 0 0 0 0 0 0 0 0 0 0 0 0 0 0 0 0 0 0 0 0 0 0 0 0 0 0 0 0 0 0 0 0 0 0 0 0 0 0 0 0
ENSG00000053371.12 15 16 0 0 0 6 43 0 2 13 5 0 65 22 17 0 0 0 0 2 11 6 0 73 8 26 0 1 21 13 0 0 117 0 7 13 9 15 0 9 20 12 2 76 81 1 0 7 5 12 0 0 0 0 0 0 2 0 0 0 4 0 0 8 0 0 69 69 11 14 40 38 28 1 2 30 2 2 0 2 0 0 45 41 38 0 37 19 31 0 0 76 43 0 0 11 1 0 40 28 21 0 2 3 6 1 0 17 16 0 42 26 48 0 66 23 1 0
ENSG00000053372.4 1 0 2 0 0 0 15 0 0 3 2 0 5 8 42 0 0 0 0 2 18 22 1 4 1 35 0 0 6 15 0 74 20 0 0 0 0 17 1 5 5 10 1 35 17 0 0 1 16 0 0 0 0 0 0 0 0 0 0 0 1 1 0 82 0 0 10 28 9 0 50 12 65 1 0 14 13 0 0 0 0 0 6 7 18 0 33 3 23 0 118 3 19 0 0 4 1 0 1 11 7 0 0 1 0 0 0 1 15 0 0 4 12 0 0 25 1 0
ENSG00000053438.9 0 0 0 0 0 0 0 0 0 0 0 0 0 0 0 0 0 0 0 7 0 0 0 3 0 0 0 0 1 0 0 0 0 0 0 0 0 0 0 0 0 0 0 0 0 0 0 6 0 0 0 0 0 0 0 0 0 0 0 0 0 0 0 0 0 0 0 0 0 0 1 0 0 0 0 0 1 0 0 0 0 0 3 0 0 0 0 0 0 0 67 0 0 0 0 0 0 0 0 0 0 0 0 0 0 0 0 0 0 0 0 0 0 0 0 0 0 0
ENSG00000053501.12 2 58 11 14 27 7 19 3 3 9 38 0 40 15 18 0 0 0 0 13 30 33 0 8 0 21 0 0 17 12 3 0 27 69 1 5 9 30 3 10 10 4 2 15 40 0 28 25 4 9 0 0 0 0 0 0 1 1 0 1 2 0 0 23 476 0 7 37 72 2 38 9 82 4 0 42 19 6 0 0 0 0 21 7 3 0 19 2 23 4 55 29 21 0 0 19 1 0 12 17 5 0 0 1 1 1 162 6 12 0 0 12 36 2 6 17 6 0
ENSG00000053524.12 0 1 35 1 0 1 1 0 5 0 9 0 0 0 0 0 0 0 1 0 0 2 0 0 0 0 0 0 1 8 12 0 0 0 7 3 0 0 0 0 0 3 1 0 17 1 1 1 11 0 0 0 1 0 0 0 0 4 0 0 0 0 0 0 0 0 0 1 0 11 0 0 10 2 0 0 7 3 0 0 0 0 0 0 9 1 0 0 1 0 0 0 3 0 0 1 5 12 0 0 2 0 0 0 0 0 0 0 3 0 0 0 3 2 0 0 8 0
ENSG00000053702.14 0 5 0 1 0 0 6 0 1 0 0 0 0 0 0 0 0 0 0 1 0 1 0 0 0 1 0 0 0 0 0 0 0 0 0 0 0 4 0 0 0 1 0 1 0 0 0 5 0 0 0 0 0 0 0 0 2 0 0 0 0 0 0 0 0 0 0 0 0 0 0 0 2 0 0 0 0 0 0 0 0 0 0 0 0 0 0 0 1 0 0 0 0 0 0 0 0 0 0 0 0 0 0 0 0 0 0 1 0 0 0 0 0 0 0 0 0 0
ENSG00000053747.16 6 2 0 0 0 0 0 0 19 3 0 0 94 0 0 0 0 0 0 7 0 1 0 9 0 0 0 0 0 0 0 0 0 0 0 4 0 0 0 37 0 0 1 4 25 3 3 13 0 0 0 0 0 0 0 0 0 0 0 0 0 1 0 6 0 0 99 9 0 0 88 1 0 0 0 3 0 0 0 0 0 0 64 0 0 0 101 0 1 0 0 0 0 0 0 0 0 0 4 1 0 0 0 0 0 0 0 1 6 0 0 0 0 0 21 9 0 0
ENSG00000053770.11 4 0 0 1 0 5 13 0 19 7 9 6 10 15 21 0 0 0 0 21 5 20 6 1 1 33 1 0 5 3 0 0 0 0 0 20 1 2 2 11 2 28 6 17 12 6 38 22 6 24 0 0 0 0 0 0 0 0 0 0 4 7 0 19 0 0 12 9 0 5 14 6 58 2 0 37 15 0 0 0 0 0 11 6 33 0 16 13 14 0 0 5 17 0 0 22 1 0 2 23 21 0 0 0 0 1 0 8 13 0 0 9 0 2 0 0 10 0
ENSG00000053900.10 7 0 0 0 0 1 15 1 4 6 1 1 30 12 28 0 0 0 0 8 10 12 2 64 5 8 0 0 1 2 1 0 0 0 1 7 2 2 1 19 15 16 3 18 18 1 13 4 32 51 0 0 0 0 0 0 0 1 0 0 1 0 0 33 0 0 118 84 1 0 24 3 44 2 0 10 21 6 0 0 0 0 288 18 32 2 6 9 31 0 0 10 32 1 0 10 2 12 1 12 12 0 0 0 0 0 0 1 11 0 49 2 13 1 0 18 2 0
ENSG00000053918.16 0 0 0 0 0 0 0 0 0 0 0 0 6 0 1 0 0 0 0 1 0 1 0 1 1 0 0 0 0 0 0 0 0 0 0 1 0 0 0 5 0 0 0 0 2 0 5 1 0 0 0 0 0 0 0 0 0 0 0 0 2 0 0 0 0 0 2 0 0 0 6 0 0 0 10 1 0 1 0 0 0 0 1 1 1 0 14 1 0 0 0 0 0 0 0 0 0 0 2 0 1 0 0 0 0 0 0 0 0 0 2 0 1 0 0 0 0 0
ENSG00000054116.11 32 12 0 45 0 21 72 6 22 21 52 15 98 65 85 0 0 0 0 44 55 76 18 19 5 58 3 0 27 27 9 0 42 158 47 27 24 15 16 13 44 47 38 90 173 5 156 55 37 51 0 0 0 0 0 0 16 6 0 0 8 22 0 53 0 0 8 79 0 48 102 32 126 33 208 165 79 21 0 1 2 0 43 49 58 0 85 32 67 34 0 88 63 0 0 32 14 4 15 90 50 0 0 4 16 2 0 40 75 0 246 49 150 21 10 84 40 0
ENSG00000054118.14 160 325 599 307 0 179 519 153 176 235 285 127 105 290 463 0 2 0 0 113 113 257 86 159 73 661 9 2 130 138 176 0 0 110 56 37 81 28 74 301 279 349 99 379 812 175 148 227 163 235 0 0 2 0 561 1 22 46 81 1 204 111 3 539 4881 461 277 273 371 145 98 238 787 236 0 578 468 236 56 23 88 113 204 221 567 3 125 239 575 226 48 299 283 14 0 228 159 146 15 332 278 1 0 47 118 19 0 248 465 0 0 333 282 213 131 522 355 2
ENSG00000054148.17 29 12 0 4 95 3 34 0 30 21 4 2 173 32 17 0 0 0 0 44 88 53 1 38 8 27 0 0 25 21 0 46 82 0 0 21 23 45 2 86 29 24 13 67 126 5 18 39 60 37 0 0 0 0 0 6 1 3 0 0 3 0 0 138 0 0 85 98 73 17 154 51 113 2 60 109 44 1 0 1 3 5 63 34 54 0 106 31 19 0 0 67 16 0 0 33 0 0 61 58 25 0 83 4 12 0 0 15 19 0 133 39 95 0 39 20 1 0
ENSG00000054179.11 1 0 0 0 0 0 0 0 0 0 0 0 3 0 0 0 0 0 0 0 0 0 0 0 0 0 0 0 0 0 0 0 0 0 0 0 0 0 0 0 0 0 0 0 0 0 0 0 0 0 0 0 0 0 0 0 0 0 0 0 1 0 0 0 0 0 1 0 0 0 0 0 0 0 2 0 0 0 0 0 0 0 0 0 0 0 0 0 0 0 0 0 0 0 0 0 0 0 0 0 0 0 0 0 0 0 0 0 0 0 0 0 0 0 0 0 0 0
ENSG00000054219.10 1 1 4 0 0 1 4 3 0 3 1 3 1 1 12 0 0 0 0 0 1 9 3 2 3 3 0 0 1 2 0 0 6 0 0 0 0 2 0 2 2 5 0 5 2 0 12 3 2 0 0 0 1 0 0 0 0 0 0 0 5 0 0 2 0 0 8 3 4 0 6 2 5 1 0 4 3 1 0 1 3 10 17 1 39 0 2 2 2 0 0 4 1 0 0 1 0 0 0 21 1 0 0 1 0 1 0 5 11 0 0 3 3 0 0 1 4 0
ENSG00000054267.21 78 74 617 38 0 80 36 114 66 47 235 177 18 43 51 0 0 1 1 15 4 42 71 8 15 191 15 0 19 78 191 0 11 4 33 19 2 7 54 37 69 254 103 27 56 144 51 71 114 31 0 0 0 0 103 2 2 76 8 0 129 80 0 9 0 834 19 27 0 75 18 36 280 267 0 90 157 120 1 18 69 38 44 55 191 6 10 21 108 46 0 8 15 12 0 43 122 130 0 25 30 3 0 1 42 35 114 89 572 1 0 29 3 116 0 39 87 0
ENSG00000054277.13 0 11 0 14 0 3 0 0 0 0 0 0 0 3 3 0 0 0 0 0 1 0 0 0 7 0 0 0 3 0 0 0 3 0 0 0 0 0 2 0 2 0 4 1 0 0 0 3 0 0 0 0 0 0 0 0 0 0 0 0 0 0 0 0 0 0 7 0 0 0 0 2 0 0 0 14 0 0 0 2 0 0 0 0 0 0 0 1 0 0 0 7 0 0 0 3 0 0 0 1 0 0 0 1 0 0 0 4 0 0 0 5 0 0 0 4 0 0
ENSG00000054282.15 0 2 1 0 0 8 6 4 10 8 4 10 5 23 10 0 0 0 0 7 7 10 6 2 1 9 0 0 3 4 3 0 4 8 8 9 8 1 3 5 8 7 12 20 0 3 28 7 24 14 0 0 0 0 0 0 0 0 0 0 11 10 0 45 0 8 29 10 0 12 1 3 4 7 6 28 10 6 0 0 0 0 5 21 14 0 2 17 4 10 0 5 22 0 0 14 3 0 0 33 4 0 0 0 0 1 0 15 8 0 0 3 12 0 2 13 24 0
ENSG00000054356.13 0 0 0 0 0 0 0 0 0 0 0 0 0 0 0 0 0 0 0 0 0 0 0 0 1 0 0 0 0 0 0 0 0 0 0 0 0 0 0 0 0 0 0 1 0 0 0 0 0 0 0 0 0 0 0 0 0 0 0 0 0 1 0 14 0 0 0 0 0 0 0 0 0 0 0 0 0 0 0 0 0 0 0 0 0 0 0 0 0 0 0 2 0 0 0 1 0 0 0 0 0 0 0 0 0 0 0 0 0 0 0 0 0 0 0 0 0 0
ENSG00000054392.12 0 0 0 0 0 0 0 0 0 0 0 0 3 0 0 0 0 0 0 0 0 1 0 1 0 0 0 0 0 0 0 0 0 1 0 0 0 0 0 0 0 0 0 0 0 0 0 0 0 0 0 0 0 0 0 0 0 0 0 0 0 0 0 0 0 0 14 0 0 0 0 0 1 0 0 0 0 0 0 0 0 0 1 0 0 0 0 0 6 0 0 0 0 0 0 0 0 0 0 0 2 0 0 0 1 0 0 0 1 0 0 2 0 0 0 0 0 0
ENSG00000054523.17 8 13 2 5 0 9 2 3 10 12 2 10 15 39 2 0 0 0 0 4 3 2 4 4 9 0 0 0 13 4 7 0 10 0 3 0 6 0 1 18 20 3 6 11 4 12 3 37 55 30 0 0 1 0 0 1 0 6 0 0 6 7 0 33 0 0 19 41 23 11 20 21 15 14 0 71 11 6 0 2 2 17 17 9 7 0 7 45 1 2 0 6 0 0 0 21 15 16 1 17 4 0 0 1 2 1 10 27 9 0 0 36 2 11 42 86 7 0
ENSG00000054598.7 2 0 0 0 0 1 0 0 16 0 0 0 1 0 1 0 0 1 0 3 0 0 0 1 0 0 0 0 7 4 2 1 0 0 0 0 0 0 0 2 0 0 0 0 0 0 15 6 1 0 0 0 0 0 0 5 0 0 0 0 0 0 0 0 0 0 4 1 0 4 9 0 0 0 72 0 0 0 0 0 0 0 9 0 0 0 8 0 0 0 0 0 0 0 0 0 0 0 0 0 0 0 0 0 0 0 0 0 0 0 0 1 0 0 0 0 0 0
ENSG00000054611.13 17 12 6 3 0 28 34 24 14 36 35 14 60 38 25 0 0 0 0 1 43 48 14 32 28 32 0 1 32 32 22 0 28 0 24 18 16 5 23 31 38 27 12 82 100 19 75 82 81 48 0 0 0 0 0 2 2 5 0 1 15 13 0 116 0 0 21 85 17 46 40 9 63 36 60 49 60 19 0 0 0 12 24 38 40 1 51 48 31 28 0 85 68 0 0 57 19 4 2 90 11 0 0 11 3 6 0 58 32 0 20 26 63 20 0 60 4 1
ENSG00000054654.16 42 1 312 3 0 0 52 8 123 0 238 11 80 1 66 0 0 0 1 30 0 142 1 37 1 107 0 0 1 71 22 0 0 11 10 9 0 4 9 128 0 162 25 1 145 15 84 168 89 57 0 4 0 0 0 0 7 1 0 0 35 7 0 41 0 0 106 22 140 18 57 0 336 5 0 2 166 4 0 0 10 56 230 2 345 2 108 0 132 9 0 1 28 0 0 2 18 15 2 0 32 0 0 0 28 11 22 0 243 0 58 0 17 1 0 0 40 0
ENSG00000054690.13 1 0 0 0 0 0 0 0 0 0 0 0 2 0 0 0 0 0 0 0 0 5 0 1 0 1 0 0 0 0 0 0 0 0 0 0 0 0 0 5 0 1 0 4 0 0 0 2 0 0 0 0 0 0 0 0 0 0 0 0 0 0 0 0 0 0 55 5 0 0 3 0 0 0 0 0 0 0 0 0 0 0 10 1 0 0 0 0 0 0 0 0 0 0 0 0 0 0 0 0 4 0 0 0 0 0 0 0 0 0 0 0 0 0 0 0 0 0
ENSG00000054793.13 1 0 0 0 0 0 0 0 9 0 1 1 8 0 0 0 0 0 0 8 0 0 0 10 0 1 0 0 0 0 0 4 0 0 0 0 0 0 0 10 0 1 0 0 8 0 6 4 0 6 0 0 0 0 0 1 0 0 0 0 0 0 0 0 0 0 144 12 0 0 11 0 3 0 6 0 4 0 0 0 0 0 20 0 4 0 5 0 0 0 0 0 1 0 0 0 0 0 1 0 0 0 0 0 0 0 0 0 6 0 0 0 0 0 0 0 0 0
ENSG00000054796.12 0 0 0 0 0 0 0 0 0 0 0 0 0 0 0 0 0 0 0 0 0 0 0 0 0 0 0 0 0 0 0 0 0 0 0 0 0 0 0 0 0 0 0 0 0 0 0 0 0 0 0 0 0 0 0 0 0 0 0 0 0 0 0 0 0 0 0 0 0 0 0 0 0 0 0 0 0 0 0 0 0 0 0 0 0 0 0 0 0 0 0 0 0 0 0 0 0 0 0 0 0 0 0 0 0 0 0 0 0 0 0 0 0 0 0 0 0 0
ENSG00000054803.3 0 0 0 0 0 0 0 0 0 0 0 0 0 0 0 0 0 0 0 0 0 0 0 0 0 0 0 0 0 0 0 0 0 0 0 0 0 0 0 0 0 0 0 0 0 0 0 0 0 0 0 0 0 0 0 0 0 0 0 0 0 0 0 0 0 0 0 0 0 0 0 0 0 0 0 0 0 0 0 0 0 0 0 0 0 0 0 0 0 0 0 0 0 0 0 0 0 0 0 0 0 0 0 0 0 0 0 0 0 0 0 0 0 0 0 0 0 0
ENSG00000054938.15 0 0 0 0 0 0 0 0 0 0 0 0 0 0 0 0 0 0 1 0 0 0 0 0 0 0 0 0 0 0 0 0 0 0 0 0 0 0 0 0 0 0 0 0 0 0 0 0 0 0 0 0 0 0 0 0 0 0 0 0 0 0 0 0 0 0 0 0 0 0 0 0 0 0 0 0 0 0 0 0 0 0 0 0 0 0 0 0 0 0 0 0 0 0 0 0 0 0 0 0 0 0 0 0 0 0 0 0 0 0 0 0 0 0 0 0 0 0
ENSG00000054965.10 0 11 3 13 0 4 4 1 0 5 5 6 6 6 9 0 0 0 2 3 2 2 15 1 2 5 1 0 2 1 4 0 0 0 1 0 2 2 1 2 4 7 3 9 12 13 0 11 7 0 0 0 0 0 0 0 1 3 0 0 9 2 0 21 0 0 18 6 0 13 1 2 8 11 5 4 12 10 0 0 0 0 10 4 8 0 6 5 3 1 0 3 0 0 0 1 7 1 0 4 5 0 0 0 9 3 0 12 19 0 0 4 3 3 0 6 12 0
ENSG00000054967.12 0 40 1 4 0 67 16 27 3 11 1 55 10 77 16 0 0 0 0 1 34 2 40 1 74 26 5 3 45 3 125 0 43 107 25 0 56 23 36 1 56 22 44 39 38 41 44 9 147 0 0 0 0 0 0 0 1 26 1 1 79 39 0 16 0 128 5 61 0 132 18 43 38 114 65 208 111 134 0 1 10 7 0 60 14 0 6 30 27 12 28 118 11 0 1 46 75 67 0 49 10 0 0 12 16 43 213 39 42 0 0 55 22 31 188 16 51 2
ENSG00000054983.16 3 47 3 5 0 8 23 26 0 15 25 19 15 54 19 0 0 0 0 4 8 9 15 3 6 19 0 0 20 17 50 0 0 0 48 0 3 11 15 8 25 5 25 33 33 46 2 7 5 0 0 0 0 0 0 0 13 14 0 1 37 24 0 4 0 91 27 17 44 12 7 11 43 72 0 53 54 87 0 2 2 28 18 28 25 1 0 21 9 46 0 15 3 2 0 9 77 31 0 47 19 0 0 2 17 6 0 12 49 0 0 29 2 58 102 17 19 0
ENSG00000055044.10 70 36 85 12 0 13 90 6 5 24 166 0 9 28 137 0 0 1 0 9 6 71 0 12 7 313 0 0 19 92 1 0 0 0 1 8 1 3 3 120 78 125 16 34 197 2 5 44 87 7 0 0 0 0 0 0 2 1 0 1 6 0 0 122 3 0 1 24 89 14 19 20 239 4 0 61 130 1 0 2 7 0 31 60 369 0 3 24 209 0 0 23 80 0 0 22 26 0 0 35 96 0 0 4 31 2 0 18 166 0 1 40 140 2 1 86 44 0
ENSG00000055070.16 17 70 121 36 0 22 38 15 23 13 18 24 77 35 53 0 0 0 7 28 34 68 13 17 16 48 1 0 26 23 12 0 18 171 14 1 29 48 15 50 31 43 7 42 51 12 32 14 16 45 0 0 0 0 0 1 2 7 44 0 13 5 0 48 0 0 67 91 141 36 42 40 92 47 28 98 59 24 0 1 8 0 14 23 15 0 10 15 50 21 0 43 56 0 272 38 23 21 2 44 55 0 0 5 3 3 4 43 61 0 0 9 91 28 13 53 20 0
ENSG00000055118.14 0 0 0 0 0 0 1 0 0 0 0 0 0 0 0 0 0 0 0 0 0 0 0 0 0 0 0 0 0 0 0 0 0 0 0 0 0 0 0 0 0 0 0 0 0 0 0 0 0 0 0 0 0 0 0 0 0 0 0 0 0 0 0 0 0 0 0 0 0 0 0 0 0 0 0 0 0 0 0 0 0 0 0 0 0 0 0 0 0 0 0 0 0 0 0 0 0 0 0 0 0 0 0 0 0 0 0 0 0 0 0 0 0 0 0 0 0 0
ENSG00000055130.15 11 43 15 1 0 37 31 0 7 38 32 0 17 85 63 0 0 0 0 14 14 39 0 6 31 91 0 0 72 29 0 0 1 0 0 0 14 2 7 16 41 95 8 53 77 0 21 76 37 2 0 0 0 0 0 1 2 0 0 0 3 2 0 33 0 0 20 89 0 6 7 25 104 8 0 276 82 3 0 28 7 0 25 37 77 0 4 60 75 0 0 51 64 0 460 85 16 0 0 58 43 0 0 9 0 0 0 128 65 0 0 35 35 0 34 71 20 0
ENSG00000055147.18 1 0 0 0 0 5 16 0 8 6 0 2 7 10 30 0 0 0 0 9 1 18 1 1 0 1 0 0 2 3 0 0 0 0 0 0 2 1 1 3 1 2 1 4 21 6 20 2 0 0 0 0 0 0 0 0 0 1 0 0 1 1 0 11 0 0 14 8 0 2 2 1 26 0 0 10 1 0 0 0 0 0 0 11 20 0 9 8 8 12 0 2 9 0 33 5 0 2 0 9 0 0 0 1 0 0 0 2 0 0 0 3 0 0 0 11 5 0
ENSG00000055163.19 0 0 52 5 0 3 186 28 2 3 20 24 0 4 136 0 0 2 0 0 1 185 61 0 13 163 1 0 5 73 65 0 0 0 32 3 0 41 22 0 3 111 21 7 396 31 23 6 152 27 0 0 0 0 1 0 10 22 2 0 45 46 0 28 770 31 0 4 134 14 2 0 172 21 0 26 133 70 0 0 0 0 0 9 138 1 1 2 102 1 0 18 161 0 0 7 50 53 0 10 96 1 0 1 62 22 0 6 73 0 0 5 174 40 0 0 27 1
ENSG00000055208.18 6 4 138 17 0 19 37 21 0 12 63 22 5 27 21 0 0 0 0 5 0 55 21 3 6 81 1 4 20 10 50 1 0 12 3 2 4 5 12 0 21 48 6 14 5 11 0 23 59 0 0 0 0 0 61 1 1 5 0 0 12 9 0 7 0 77 23 14 59 31 10 2 131 60 16 72 58 51 0 2 12 1 17 17 70 0 3 24 55 15 0 18 11 0 0 13 32 63 5 8 30 1 0 0 13 3 0 9 100 0 0 6 37 14 0 23 46 4
ENSG00000055211.13 2 0 1 2 0 20 29 4 67 7 5 15 10 47 20 0 0 0 0 30 6 23 7 12 13 42 1 1 10 25 12 0 7 0 0 1 13 1 5 45 5 37 6 35 17 12 68 21 0 57 0 0 0 0 0 0 0 2 0 0 8 14 0 39 0 0 11 21 38 16 16 11 34 18 4 49 12 8 0 9 0 0 34 39 25 4 28 18 42 3 0 11 8 0 0 16 2 5 2 36 14 0 0 4 3 0 0 18 11 0 0 15 32 6 0 16 7 1
ENSG00000055332.17 3 31 89 5 0 1 22 10 57 17 76 323 5 19 6 0 0 0 3 13 1 22 20 13 6 46 17 0 9 27 14 0 0 0 0 1 4 7 10 24 6 15 47 9 19 144 48 26 36 9 0 0 1 0 13 0 3 50 2 0 45 21 0 74 0 444 15 13 88 38 16 1 35 4 4 20 40 71 0 2 46 24 22 10 26 2 7 17 11 8 4 12 14 1 7 1 12 38 1 9 21 0 0 0 4 1 17 233 772 0 28 8 18 33 0 2 0 0
ENSG00000055483.19 21 281 100 462 24 7 174 62 1 6 45 30 25 13 36 0 0 0 0 6 7 80 3 5 16 165 1 0 18 81 64 21 22 18 99 1 10 49 21 24 58 84 15 5 233 60 55 55 46 2 0 0 0 0 201 1 11 28 4 0 42 24 0 43 0 3 17 22 114 96 22 11 124 12 47 56 177 191 1 7 5 22 9 8 83 2 54 9 77 9 352 41 71 1 141 12 65 82 7 26 23 0 0 4 47 21 39 20 45 0 0 10 134 14 76 89 31 2
ENSG00000055609.17 38 10 147 17 0 30 12 65 27 55 88 63 19 16 18 0 0 0 4 7 16 36 44 2 3 22 0 0 11 14 63 19 3 0 59 22 4 5 18 50 25 51 32 27 80 96 61 112 92 8 0 0 0 0 0 0 9 23 0 0 80 49 0 65 0 167 237 37 125 83 7 12 88 81 72 41 67 90 0 5 1 12 30 35 86 2 12 28 24 42 32 22 11 4 0 36 49 70 1 34 6 1 0 3 17 3 0 26 76 0 0 17 1 42 0 32 110 1
ENSG00000055732.12 0 13 0 0 0 1 1 0 0 17 12 0 0 3 0 0 1 0 1 0 0 0 0 0 0 0 0 0 1 0 0 0 0 0 0 0 0 0 1 0 1 1 1 1 7 0 0 4 0 0 0 0 0 0 0 0 0 0 0 0 0 0 0 3 0 0 0 2 0 0 5 3 3 0 0 15 0 0 0 2 0 0 4 0 0 0 0 2 0 0 0 2 0 0 0 3 0 0 0 2 0 0 0 0 0 0 0 0 0 0 0 10 0 0 0 6 0 0
ENSG00000055813.5 0 0 0 0 0 0 0 0 0 0 0 0 1 0 0 0 0 0 0 0 0 0 0 0 0 0 0 0 0 0 0 0 0 0 0 0 0 0 0 0 0 0 0 0 0 0 0 0 0 0 0 0 0 0 0 0 0 0 0 0 0 0 0 0 0 0 0 0 0 0 0 0 0 0 0 0 0 0 0 0 0 0 0 0 0 0 0 0 0 0 0 0 0 0 0 0 0 0 0 0 0 0 0 0 0 0 0 0 0 0 0 0 0 0 0 0 0 0
ENSG00000055917.15 61 19 7 7 1 8 13 14 39 19 31 19 5 16 18 0 0 1 0 13 9 39 13 4 1 43 1 0 10 17 13 0 0 0 1 10 2 4 5 28 15 52 21 22 33 25 1 36 9 14 0 0 0 0 0 0 2 1 0 0 29 22 0 8 0 0 8 12 54 6 3 1 75 14 2 27 27 15 0 0 0 28 38 20 62 3 3 27 28 12 0 1 9 0 232 5 9 3 0 9 45 0 0 6 25 1 0 11 33 0 0 13 0 11 0 47 41 0
ENSG00000055950.16 1 0 0 0 155 2 31 1 12 12 4 1 70 7 44 0 0 0 0 20 18 37 1 23 2 25 0 0 15 26 0 0 11 22 8 20 5 39 7 17 8 24 2 23 64 0 35 20 18 14 0 0 0 0 0 0 0 0 0 0 2 0 0 19 0 0 28 45 64 1 105 23 83 3 111 39 28 0 0 0 0 0 47 19 27 0 59 8 28 0 0 20 48 0 0 3 4 1 28 21 32 0 0 1 9 0 172 14 13 0 120 8 38 0 123 13 1 1
ENSG00000055955.15 0 0 0 0 0 0 0 0 0 0 0 0 1 0 0 0 0 0 0 0 0 0 0 0 0 0 0 0 0 0 0 0 0 0 0 0 0 0 0 0 0 0 0 0 1 0 0 0 0 0 0 0 0 0 0 0 0 0 0 0 0 0 0 0 0 0 0 0 0 0 0 0 0 0 0 0 0 0 0 0 0 0 0 0 0 0 0 0 1 0 0 0 0 0 0 0 0 0 0 0 0 0 0 0 0 0 0 0 0 0 0 0 0 0 0 0 0 0
ENSG00000055957.10 0 0 0 0 0 0 0 0 0 0 0 0 0 0 0 0 0 0 0 0 0 0 0 0 0 0 0 0 0 0 0 0 7 0 0 0 0 0 0 0 0 0 0 0 0 0 0 0 14 0 0 0 0 0 0 0 0 0 0 0 0 0 0 0 0 0 0 0 0 4 0 0 0 0 0 1 0 0 0 0 0 0 0 2 0 0 0 0 0 0 0 0 0 0 0 0 0 10 0 1 0 0 0 0 0 0 0 0 0 0 0 0 0 0 0 0 0 0
ENSG00000056050.6 0 0 0 0 0 0 11 0 10 4 12 1 3 4 11 0 0 0 0 7 2 8 0 1 0 6 0 0 3 10 0 0 0 0 0 0 2 0 0 5 2 4 0 9 7 0 31 17 0 14 0 0 0 0 0 0 0 0 0 0 1 1 0 7 0 0 10 7 0 0 12 5 20 0 0 4 0 0 0 0 0 0 10 4 10 0 12 1 7 0 0 9 1 0 0 7 0 1 1 6 10 0 0 0 0 0 0 0 2 0 0 0 4 0 0 13 1 0
ENSG00000056097.15 28 132 147 0 0 71 84 0 39 48 66 2 30 92 79 0 0 0 0 27 19 89 12 20 27 139 1 0 55 25 2 0 12 0 3 0 22 11 14 46 85 136 33 90 133 14 48 129 216 12 0 0 0 0 0 0 16 1 0 4 18 13 0 84 0 1 64 109 127 48 33 19 232 19 75 240 144 13 0 8 12 2 51 80 158 0 30 48 97 18 1 60 120 0 295 73 12 5 7 86 68 0 0 10 2 5 0 35 94 0 0 62 37 4 20 123 23 1
ENSG00000056277.15 0 0 0 0 0 0 1 1 0 3 0 0 0 0 0 0 1 0 0 0 0 5 0 0 0 1 0 0 0 1 0 0 0 0 0 0 0 0 0 1 6 1 0 0 0 0 1 3 3 0 0 0 0 0 0 0 0 0 0 0 0 0 0 0 0 0 0 0 0 0 0 0 5 0 0 2 0 0 0 0 0 0 0 3 0 0 0 0 0 0 0 0 0 0 0 0 0 0 0 0 1 0 0 0 0 0 0 0 1 0 0 1 0 0 1 1 0 0
ENSG00000056291.17 0 0 0 0 0 0 0 0 0 0 0 0 0 0 0 0 0 0 0 0 0 0 0 0 0 0 0 0 0 0 0 0 0 0 0 0 0 0 0 0 0 0 0 1 0 0 0 0 0 0 0 0 0 0 0 0 0 0 0 0 0 0 0 0 0 0 0 0 0 0 0 0 0 0 0 0 0 0 0 0 0 0 0 0 0 0 0 0 0 0 0 0 0 0 0 0 0 0 0 0 0 0 0 0 0 0 0 0 0 0 0 0 0 0 0 0 0 0
ENSG00000056487.15 0 0 0 0 0 0 0 0 0 0 0 0 0 0 0 0 0 0 0 0 0 0 0 0 0 0 0 0 0 0 0 0 0 0 0 0 0 0 0 0 0 0 0 0 0 0 0 0 0 0 0 0 0 0 0 0 0 0 0 0 0 0 0 0 0 0 13 0 0 0 0 0 0 0 0 0 0 0 0 0 0 0 0 0 0 0 0 0 0 0 0 0 0 0 0 0 0 0 0 0 0 0 0 0 0 0 0 0 0 0 0 0 0 0 0 0 0 0
ENSG00000056558.10 0 125 1 3 60 637 154 317 0 124 45 14 4 1307 421 1 0 1 0 2 137 140 72 0 989 253 6 0 892 301 123 0 771 537 193 61 1070 547 385 0 668 229 152 201 191 8 5 216 473 79 0 0 0 0 56 0 33 36 0 10 25 19 0 1658 1582 1165 6 1689 530 1003 29 675 559 564 0 4659 747 676 33 715 91 135 0 330 166 1 0 470 465 316 0 532 200 0 0 490 334 340 8 399 58 0 0 285 107 64 0 1026 323 0 0 1139 815 364 651 649 339 14
ENSG00000056586.15 12 30 175 1 0 2 27 1 33 14 29 9 6 12 17 0 0 6 0 14 3 17 4 5 5 49 0 0 7 10 5 0 0 8 1 0 2 5 9 11 16 57 13 11 53 10 17 29 18 9 0 0 0 0 0 0 0 4 0 0 8 3 0 19 0 26 60 22 156 12 8 1 96 6 86 33 49 12 0 1 0 1 6 20 60 0 8 6 32 7 0 3 5 0 0 7 6 11 1 28 10 0 0 5 3 0 0 21 29 0 0 2 26 6 0 5 16 0
ENSG00000056736.9 0 0 0 0 0 0 0 0 0 0 0 0 1 0 3 0 0 0 0 0 0 0 0 0 0 0 0 0 0 0 0 0 0 0 0 2 0 0 0 0 1 0 0 3 6 1 0 5 0 0 0 0 0 0 0 0 0 0 0 0 0 0 0 0 0 0 5 0 0 3 2 0 0 0 0 0 0 1 0 0 0 0 0 0 0 0 5 0 0 0 0 0 0 0 0 0 0 0 0 1 0 0 0 0 0 0 0 0 3 0 0 0 0 0 0 0 0 0
ENSG00000056972.18 2 1 0 0 0 39 10 0 37 2 0 0 63 51 11 0 0 0 0 38 4 6 4 9 2 6 0 0 19 5 5 0 0 135 0 0 7 14 6 19 15 9 1 9 25 6 137 24 0 0 0 0 2 0 0 0 1 5 0 0 1 0 0 71 0 0 66 36 0 1 49 1 16 20 49 122 7 2 0 0 0 0 10 8 19 0 48 18 16 2 0 2 3 0 37 29 0 0 9 18 1 0 0 2 8 0 0 33 16 0 0 17 0 14 155 8 4 3
ENSG00000056998.19 2 0 0 0 0 0 0 0 1 0 0 0 16 0 0 0 0 0 0 1 0 0 0 4 0 0 0 0 0 0 0 0 0 0 0 10 0 0 0 7 0 0 0 0 0 0 0 0 0 0 0 0 0 0 0 0 0 0 0 0 0 0 0 0 0 0 35 7 0 0 2 0 0 0 0 0 0 0 0 0 0 0 2 0 0 0 0 0 0 0 0 0 0 0 0 0 0 0 0 0 0 0 0 0 0 0 0 0 0 0 256 0 0 0 0 0 0 0
ENSG00000057019.15 22 12 0 1 0 0 1 0 118 2 0 1 11 4 0 0 0 0 0 2 0 0 0 8 0 0 0 0 0 0 0 0 0 0 0 0 0 0 0 10 2 0 1 8 3 1 4 1 1 0 0 0 0 0 0 0 0 1 0 0 0 0 0 0 0 0 44 10 8 1 27 1 0 2 0 1 0 5 0 0 0 2 33 0 0 0 13 4 0 0 0 0 15 0 0 1 0 0 2 4 0 0 0 1 0 0 0 1 1 0 0 0 0 0 0 0 1 1
ENSG00000057149.15 0 1 24 0 0 0 0 1 304 0 1 0 99 0 0 0 0 0 5 104 0 0 0 183 0 0 0 3 8 0 1 4 0 0 0 8 0 0 1 49 0 0 0 0 39 1 13 8 0 0 0 66 0 0 0 1 0 0 0 0 0 0 0 12 0 0 2 2 0 0 113 0 0 0 42 0 0 0 20 29 0 0 156 0 8 0 110 0 0 0 0 0 0 0 0 0 0 0 121 0 0 0 0 0 0 0 0 0 0 0 0 0 0 0 43 0 0 0
ENSG00000057252.12 15 63 44 13 0 58 65 6 84 588 84 5 24 280 82 0 0 0 0 6 65 60 6 30 98 107 2 0 96 56 14 0 12 1 0 11 40 11 19 38 97 73 20 181 145 27 19 93 22 2 0 0 0 0 0 1 4 6 0 0 25 27 0 187 0 51 96 145 32 9 29 41 161 31 0 422 84 10 0 27 0 1 54 141 98 0 25 143 66 24 0 248 55 2 0 150 25 0 1 282 106 0 0 27 18 0 0 189 76 0 0 148 2 3 0 254 111 3
ENSG00000057294.14 20 0 0 0 0 1 0 0 2 0 0 0 7 1 0 0 0 0 2 3 0 0 0 8 1 0 0 0 0 0 1 0 0 0 0 5 0 0 0 14 0 2 0 0 4 0 1 4 0 0 0 0 0 0 0 1 0 0 0 0 0 0 0 0 0 0 26 26 0 0 14 0 0 0 0 0 0 0 0 0 0 0 75 0 0 0 17 0 0 0 0 0 0 0 0 0 0 0 0 0 0 0 0 0 0 0 0 0 0 0 0 0 0 0 0 0 2 0
ENSG00000057468.6 0 0 0 0 0 0 0 0 0 0 1 0 0 0 0 0 0 1 0 0 0 0 0 0 0 0 0 0 0 0 0 0 0 0 0 0 0 0 0 0 0 0 0 0 0 0 0 0 0 0 0 0 0 0 0 0 0 0 0 0 0 0 0 0 0 0 0 0 0 0 0 0 0 0 0 0 0 0 0 0 0 0 0 0 1 0 0 0 0 0 0 0 0 0 0 0 0 0 0 0 0 0 0 0 0 0 0 0 0 0 0 0 0 0 0 0 0 0
ENSG00000057593.13 0 0 0 0 0 0 0 0 0 0 0 0 0 0 0 0 0 0 0 0 0 0 0 0 0 0 0 0 0 0 0 0 0 0 0 0 0 0 0 0 0 0 0 0 0 0 0 0 0 0 0 0 0 0 0 0 0 0 0 0 0 0 0 0 0 0 0 0 0 0 0 0 0 0 0 0 0 0 0 0 0 0 0 0 0 0 0 0 0 0 0 0 0 0 0 0 0 0 0 0 0 0 0 0 0 0 0 0 0 0 0 0 0 0 0 0 0 0
ENSG00000057608.16 34 90 211 11 0 143 196 18 137 182 214 40 128 261 207 0 0 2 4 68 195 249 57 61 84 272 2 0 134 121 37 0 3 0 43 21 62 60 63 107 255 149 88 387 247 52 205 196 7 358 0 0 0 0 0 1 1 18 0 5 51 60 0 304 0 0 88 252 159 73 133 173 420 81 0 307 180 54 0 46 40 0 108 241 236 6 72 176 159 35 0 321 178 4 2 194 61 4 54 360 160 0 0 127 66 5 0 247 195 0 0 168 99 27 539 217 91 1
ENSG00000057657.16 39 601 266 78 0 341 294 14 1350 97 285 12 4 464 486 0 0 0 0 82 39 109 43 12 530 761 14 178 256 206 40 3 25 10 0 3 145 18 100 166 400 270 86 273 610 22 916 666 337 412 0 0 0 0 0 10 16 7 1 2 17 8 0 141 0 24 64 175 1 34 129 222 273 73 330 543 218 23 0 189 138 200 5 264 811 4 2 977 437 37 0 377 388 5 8 189 17 16 0 300 590 0 0 49 111 1 0 547 531 0 0 899 209 29 1 901 275 7
ENSG00000057663.15 6 25 0 0 0 12 51 1 41 12 31 15 46 41 70 0 0 0 2 21 21 39 9 7 10 98 0 0 18 21 6 0 1 0 14 7 8 3 8 39 30 58 2 37 102 3 82 62 32 48 0 0 0 0 0 1 2 4 0 0 1 3 0 120 0 0 35 41 9 28 38 5 123 13 0 56 86 8 0 0 20 20 19 21 55 1 32 26 45 36 0 20 27 0 0 29 7 3 5 56 49 0 0 7 10 3 0 17 40 0 0 22 18 6 0 68 6 2
ENSG00000057704.12 1 34 0 1 0 7 2 70 13 18 1 48 0 18 4 0 0 0 0 1 3 1 13 0 21 1 1 0 8 2 132 0 0 0 4 3 7 0 25 3 4 0 50 65 15 117 1 44 27 0 0 0 0 0 0 0 1 29 0 0 114 100 0 4 0 0 11 3 0 19 0 6 17 187 3 48 32 87 0 0 20 33 1 22 8 4 3 20 1 32 1 25 2 4 0 14 51 45 0 94 17 0 0 3 21 10 0 8 13 0 0 14 0 24 0 2 32 3
ENSG00000057757.9 6 3 1 0 0 7 71 0 1 1 13 2 82 13 34 0 0 0 0 4 3 21 0 8 2 48 0 0 11 15 0 0 24 0 0 1 0 9 0 16 4 41 3 22 98 4 20 18 31 20 0 0 0 0 0 0 0 0 0 0 1 4 0 35 0 0 1 32 0 4 15 14 52 2 0 32 27 2 0 1 8 1 16 6 16 0 19 16 38 0 0 9 36 0 0 29 2 1 1 24 25 0 0 1 10 0 0 4 13 0 0 4 47 2 42 35 7 0
ENSG00000057935.13 9 0 1 1 0 0 9 0 14 10 12 0 55 2 10 0 0 0 1 24 0 16 0 2 0 6 0 0 1 9 0 0 0 0 0 0 0 0 0 28 2 5 1 11 29 0 34 13 0 0 0 0 0 0 0 0 0 0 0 0 0 0 0 0 0 0 60 21 19 8 12 1 2 0 0 7 16 0 0 0 0 0 39 2 21 0 9 1 1 0 0 0 2 0 0 0 1 0 0 2 12 0 0 1 2 1 0 0 4 0 0 1 0 0 0 0 0 0
ENSG00000058056.8 6 0 33 0 0 0 1 0 0 2 1 0 0 1 0 0 0 0 4 0 0 2 0 0 1 0 0 0 1 0 0 0 0 0 0 0 0 0 2 0 1 0 0 1 8 0 0 1 0 0 0 0 0 0 0 0 0 0 0 0 0 0 0 0 0 0 32 3 0 0 0 3 3 1 0 0 1 0 0 0 0 0 4 3 3 0 0 0 0 0 0 6 0 0 0 2 0 0 0 3 3 0 0 0 0 0 0 4 0 0 0 2 0 0 0 4 0 0
ENSG00000058063.15 2 0 179 14 0 8 3 2 5 3 19 7 5 8 11 0 0 0 1 17 1 15 6 2 0 15 0 0 6 8 13 0 0 0 1 0 3 0 5 3 6 11 7 2 8 8 0 25 5 1 0 0 0 0 0 0 4 3 0 0 4 3 0 1 0 0 0 5 0 8 0 6 40 13 0 9 1 6 0 6 0 0 2 7 27 0 1 7 19 7 0 3 0 0 0 13 4 1 2 9 1 1 0 1 6 2 0 8 31 0 0 8 0 10 0 7 13 2
ENSG00000058085.14 19 8 0 0 513 0 0 0 479 0 0 0 466 0 10 0 0 0 0 97 0 0 0 73 0 0 0 1 7 12 0 0 0 0 0 40 0 2 0 158 0 0 0 1 34 0 72 93 10 0 0 0 0 0 0 1 0 0 0 0 0 0 0 13 0 0 1009 242 1 0 599 0 0 0 324 6 0 0 0 0 0 0 123 0 0 0 473 0 0 0 83 0 0 0 0 0 0 0 276 0 0 0 0 0 0 0 0 0 0 0 339 1 0 0 15 3 0 0
ENSG00000058091.16 0 3 0 0 0 2 0 1 1 5 2 9 0 5 0 0 0 0 0 0 0 0 1 0 3 0 0 0 3 0 4 0 0 0 0 0 3 2 0 1 3 1 2 1 0 5 19 3 10 0 0 0 0 0 0 0 1 1 0 0 8 1 0 1 0 0 0 2 0 1 2 1 0 3 0 13 6 9 0 1 0 0 0 6 0 0 6 4 0 2 0 8 0 2 0 8 5 0 0 6 0 0 0 0 3 2 0 7 5 0 0 3 0 3 1 16 7 1
ENSG00000058262.9 261 181 136 1 275 169 407 48 198 213 270 38 859 221 319 0 0 0 0 257 212 389 37 427 62 301 0 3 177 147 15 71 102 213 63 27 143 169 79 632 252 279 72 298 579 28 220 169 53 28 0 0 0 95 0 8 44 11 0 1 46 8 0 321 0 0 262 375 169 99 484 156 688 97 375 620 340 63 0 37 6 0 241 181 319 0 386 116 314 56 526 341 385 2 743 170 31 1 198 233 198 1 101 55 40 1 226 215 250 1 198 212 444 42 27 251 107 1
ENSG00000058272.18 7 9 7 16 0 57 11 30 54 49 43 64 3 45 19 0 0 0 0 26 18 27 37 0 5 35 4 0 26 8 47 0 0 0 2 0 10 2 28 7 38 47 39 22 45 78 17 33 120 54 0 0 0 0 0 0 0 7 103 0 63 28 0 49 0 23 0 16 8 22 2 20 100 89 1 87 43 54 0 0 1 66 21 20 126 6 2 14 40 19 0 19 26 2 0 40 41 56 1 44 21 0 0 5 7 10 0 25 52 0 0 13 18 39 0 33 33 0
ENSG00000058335.15 0 0 0 0 0 0 0 0 0 1 0 0 5 0 0 0 0 0 0 0 0 0 0 0 0 0 0 0 0 0 0 0 0 0 0 0 0 0 0 0 0 0 0 2 0 0 0 4 0 0 0 0 0 0 0 0 0 0 0 0 0 0 0 0 0 0 12 1 0 0 0 0 0 0 0 0 0 0 0 0 0 0 1 0 0 0 1 0 0 0 0 1 0 0 0 1 0 0 0 0 0 0 0 0 0 0 0 1 0 0 0 0 0 0 0 0 0 0
ENSG00000058404.19 0 0 0 0 0 0 0 0 0 0 0 0 0 0 0 0 0 0 0 0 0 0 0 0 0 0 0 0 0 0 0 0 0 0 0 0 0 0 0 0 0 0 0 0 0 0 0 0 0 0 0 0 0 0 0 0 0 0 1 0 0 0 0 0 0 0 1 0 0 0 0 0 0 0 0 0 0 0 0 0 0 0 0 0 1 0 0 0 0 0 0 0 0 0 0 0 0 0 0 0 0 0 0 0 0 0 0 1 0 0 0 0 0 0 0 0 0 0
ENSG00000058453.16 9 0 1 0 0 0 5 0 0 1 2 0 2 0 2 0 5 0 0 0 0 6 0 1 0 2 0 0 0 2 1 0 3 0 0 0 0 0 0 4 0 0 1 5 17 1 0 12 0 1 0 0 0 0 0 0 0 0 0 0 0 0 0 14 0 0 15 28 1 0 7 0 5 0 0 0 1 0 0 0 0 0 23 1 6 0 1 0 2 0 0 0 2 0 0 0 0 0 0 1 0 0 0 0 0 0 0 2 0 0 0 0 4 0 0 5 0 0
ENSG00000058600.15 14 0 133 0 0 0 44 0 6 5 22 0 17 13 62 0 0 0 0 5 4 17 0 4 14 80 0 0 6 27 0 0 1 25 0 0 0 15 0 8 25 18 0 6 10 0 1 17 43 6 0 0 0 0 0 0 1 0 0 0 4 0 0 42 69 0 11 17 12 7 7 0 89 2 39 9 73 0 0 0 4 2 4 2 27 0 7 1 32 2 0 4 26 0 0 5 2 0 0 5 18 0 6 2 6 0 0 4 31 0 0 4 55 0 0 2 5 0
ENSG00000058668.14 4 15 139 3 0 8 100 5 197 28 97 15 10 8 157 0 0 0 0 7 1 143 5 27 14 223 4 0 13 120 6 0 0 85 12 0 3 23 3 7 6 79 5 28 177 11 22 31 15 31 0 0 0 0 0 0 11 5 51 0 15 13 0 74 0 45 574 40 2 14 8 4 501 20 1 31 265 9 0 0 0 0 38 11 320 3 15 34 237 8 101 49 264 1 0 10 15 0 0 10 88 0 0 4 53 5 0 7 69 0 0 40 299 0 0 26 18 0
ENSG00000058673.16 0 0 1 10 0 0 0 0 0 1 1 1 1 0 1 0 0 0 0 0 0 0 0 0 0 0 0 0 0 0 0 0 0 0 0 0 0 0 0 2 0 0 0 0 0 1 1 0 0 0 0 0 0 0 0 0 0 0 0 0 2 1 0 0 0 15 2 0 3 2 0 0 1 2 0 2 0 1 0 0 0 0 0 1 1 0 0 1 1 4 0 0 0 0 0 2 1 4 0 0 0 0 0 0 0 0 0 1 2 0 0 1 4 0 0 0 3 0
ENSG00000058729.10 0 0 0 0 0 5 21 0 0 8 3 0 1 9 43 0 17 0 0 7 1 8 1 4 0 38 0 0 3 7 1 0 0 0 0 6 0 2 1 11 5 39 3 14 28 2 14 0 0 0 0 0 0 0 0 0 1 0 0 0 0 0 0 3 0 0 10 7 80 0 4 0 45 0 0 6 19 0 0 0 0 0 5 15 21 0 11 5 30 0 0 11 20 0 0 5 1 0 3 10 11 0 0 0 8 0 0 2 26 0 0 14 9 0 0 27 0 0
ENSG00000058799.14 8 1 0 4 0 20 29 10 18 15 23 32 81 18 18 0 0 0 0 42 13 29 17 24 4 11 1 0 10 14 7 0 0 0 27 15 6 18 8 36 10 13 10 46 34 17 215 49 44 36 0 0 0 0 0 6 2 15 0 0 26 11 0 39 0 0 59 35 0 26 110 11 23 19 124 23 17 7 0 1 0 0 35 22 17 0 82 16 20 0 0 42 26 0 0 28 1 13 14 48 33 1 0 6 4 6 0 20 14 0 0 17 12 3 0 22 2 2
ENSG00000058804.11 1 0 1 0 0 0 4 0 1 3 8 0 2 3 6 0 0 0 0 0 2 32 0 3 2 2 0 0 1 0 0 0 0 0 0 0 1 3 1 4 2 2 3 12 11 0 0 9 0 0 0 0 0 0 0 0 3 0 0 0 0 0 0 1 0 0 4 6 0 0 9 1 14 1 0 2 26 0 0 0 0 0 3 19 14 0 6 7 6 0 0 4 5 0 0 2 0 0 1 11 6 0 0 0 0 0 0 0 1 0 366 3 10 0 0 1 1 0
ENSG00000058866.14 0 0 0 0 0 0 0 0 0 0 0 0 0 0 0 0 0 0 0 0 0 0 0 0 0 0 0 0 1 0 1 0 0 0 0 0 0 0 1 0 0 0 2 0 0 2 0 0 0 0 0 0 0 0 0 0 0 1 0 0 2 2 0 18 0 0 0 0 0 0 2 0 0 0 0 0 7 0 0 0 0 0 0 2 0 0 0 0 0 0 0 2 0 0 0 0 0 0 1 1 0 0 0 0 1 0 0 1 0 0 0 3 0 0 0 0 0 0
ENSG00000059122.16 4 1 2 0 0 0 13 0 0 0 8 0 4 0 1 0 0 1 0 2 1 3 0 3 0 4 0 0 0 11 0 0 0 5 0 3 0 1 2 6 8 2 1 7 16 0 30 14 3 28 0 0 0 0 0 0 0 0 0 0 0 0 0 0 0 0 16 8 0 0 15 0 10 0 0 5 8 0 0 0 0 0 19 4 11 0 12 2 6 0 0 0 0 0 0 13 0 0 0 13 0 0 0 1 3 0 0 7 3 0 0 3 0 0 2 0 0 0
ENSG00000059145.18 5 0 0 2 166 2 1 0 2 1 1 1 0 1 5 0 0 0 0 1 2 5 0 0 0 24 0 0 0 6 2 0 0 0 3 0 0 4 1 2 0 7 0 2 6 1 1 11 3 0 0 0 1 0 0 0 1 1 0 0 3 0 0 8 0 0 0 6 15 6 1 0 22 3 43 5 12 0 0 0 7 0 0 1 2 0 0 0 2 7 0 4 4 0 12 1 0 0 0 1 1 0 0 1 6 1 0 1 0 0 0 2 23 2 0 2 0 0
ENSG00000059377.16 0 32 3 34 0 43 17 39 5 39 16 93 4 94 53 0 0 0 0 0 131 28 107 0 54 29 2 0 84 33 113 0 59 0 282 27 61 37 62 0 80 54 81 268 110 142 0 27 146 131 0 0 0 0 0 0 12 26 89 3 143 185 0 84 0 109 0 199 50 140 0 25 60 169 0 138 64 90 0 2 6 3 0 122 27 10 0 100 29 65 0 268 27 3 90 55 58 57 0 136 35 0 0 52 30 6 0 27 70 0 0 84 26 28 0 34 73 9
ENSG00000059378.12 1 1 5 0 0 0 3 0 1 8 9 11 7 6 5 0 0 0 0 3 5 14 13 7 1 13 1 0 0 2 1 0 0 47 0 9 2 1 1 3 3 1 4 8 38 8 0 0 0 0 0 0 0 0 0 0 0 7 0 0 0 2 0 98 0 0 19 15 0 0 8 5 27 3 0 8 29 7 0 2 0 0 2 0 5 0 1 3 6 10 0 9 0 0 331 5 0 2 1 15 6 0 0 3 0 0 0 47 72 0 0 12 1 4 0 6 14 1
ENSG00000059573.8 10 12 0 1 0 3 39 0 4 1 20 0 142 5 46 0 0 0 0 13 23 40 0 29 0 19 1 1 6 22 0 0 0 0 0 6 4 20 3 79 11 28 5 10 46 0 3 7 0 0 0 0 0 0 0 0 0 0 0 0 0 1 0 29 0 0 52 11 0 5 61 1 28 3 4 6 26 0 0 0 0 0 41 3 57 0 88 6 12 0 0 10 93 0 0 17 1 0 27 10 13 0 0 2 1 0 0 0 11 0 20 4 15 0 144 5 0 0
ENSG00000059588.9 11 0 0 0 0 2 2 0 0 1 5 1 0 1 0 0 0 0 0 0 1 1 0 0 0 6 0 0 0 1 0 0 0 0 0 0 0 4 0 1 1 2 1 6 0 0 0 4 0 0 0 0 0 0 0 0 0 0 0 0 0 0 0 16 0 0 29 0 0 1 3 0 3 0 0 1 4 0 0 0 0 0 8 2 6 0 0 1 5 0 0 2 3 0 0 0 0 1 0 2 2 0 0 0 6 0 0 2 4 0 52 0 0 0 0 0 4 0
ENSG00000059691.11 3 0 0 0 0 0 1 0 9 6 3 0 6 9 3 0 0 1 0 2 17 6 0 2 0 1 0 0 1 4 0 0 15 0 0 0 0 0 0 2 8 5 0 11 2 0 0 1 0 0 0 0 0 0 0 0 0 0 0 0 0 0 0 0 0 0 2 30 0 0 34 9 12 0 0 4 3 0 0 0 0 0 16 3 1 0 11 7 4 0 0 1 12 0 0 15 0 0 1 14 36 0 0 0 0 0 0 1 0 0 0 7 0 0 0 0 2 0
ENSG00000059728.10 55 419 46 3004 0 578 37 1880 4640 223 303 2869 243 498 211 0 14 7 17 198 102 15 1225 29 426 73 189 1201 1071 534 4840 119 57 30 785 78 403 90 894 249 432 66 1114 427 152 4182 2065 1140 823 621 0 0 0 0 2942 31 156 1779 405 20 3145 2002 285 183 0 2638 26 360 591 1361 296 215 149 4198 2501 1655 992 2625 855 575 458 755 20 761 79 208 5 295 34 920 56 982 56 229 309 549 2033 1658 0 728 75 117 0 675 963 2679 0 729 1303 0 0 724 34 3236 136 647 2230 83
ENSG00000059758.7 3 1 3 1 0 17 73 2 2 4 18 8 3 22 52 0 0 0 0 0 2 15 1 8 29 106 1 0 13 28 4 0 0 7 0 0 2 7 1 13 14 67 17 13 77 19 3 4 2 3 0 0 0 0 0 1 1 1 0 0 8 4 0 18 0 0 4 11 0 1 0 1 125 7 4 12 90 4 0 1 1 1 8 17 89 1 2 12 73 6 0 13 18 0 132 33 13 0 0 13 35 0 0 1 3 2 0 16 118 0 0 5 39 16 0 21 13 0
ENSG00000059769.19 2 1 0 0 0 1 0 0 0 0 0 0 0 0 0 0 0 0 0 1 1 0 1 0 0 0 0 0 0 6 0 0 0 0 0 0 0 1 0 8 0 1 0 1 0 0 0 0 0 4 0 0 0 0 0 0 0 0 0 0 0 0 0 0 0 0 6 2 0 0 3 0 3 3 0 1 0 0 0 0 0 0 2 0 1 0 0 1 0 0 0 2 1 0 0 1 0 0 0 1 0 0 0 1 0 0 0 2 0 0 0 2 0 1 0 1 1 0
ENSG00000059804.15 0 24 14 313 0 1390 416 444 3 306 134 435 3 598 100 1 1 2 5 0 126 318 324 2 449 464 22 0 843 250 968 0 194 231 866 45 386 109 419 0 229 192 441 360 323 1050 1 118 498 141 0 0 0 0 1382 0 78 461 231 16 1649 1185 0 195 0 678 0 185 326 314 1 177 280 729 0 799 441 503 0 216 38 75 0 1222 570 54 1 361 196 231 0 1793 792 61 263 1094 1065 790 1 1085 356 43 0 2132 960 1430 57 1285 516 0 0 182 113 366 66 431 440 18
ENSG00000059915.16 3 8 0 10 10 1 2 5 0 1 0 0 0 0 0 0 0 0 0 0 1 1 5 0 0 3 1 0 0 0 4 0 2 20 6 2 0 1 2 2 0 0 0 0 3 1 0 0 0 2 0 0 0 0 4 0 0 1 0 0 5 1 0 1 0 0 2 0 33 22 1 0 11 3 0 4 6 10 0 0 0 0 0 0 2 0 2 0 1 4 0 1 5 0 0 1 6 4 0 2 0 0 0 0 2 1 0 3 1 0 0 1 7 0 0 0 3 0
ENSG00000060069.16 0 8 0 0 0 1 1 1 0 0 0 0 4 2 1 0 0 0 0 5 0 3 2 0 0 2 0 0 2 0 1 1 0 17 0 3 0 0 0 2 1 2 1 1 10 3 0 3 0 0 0 0 0 0 0 0 0 1 0 0 1 0 0 11 0 0 9 6 37 0 8 1 15 2 60 4 0 5 0 0 0 0 0 1 0 0 0 1 9 0 0 1 7 0 0 2 1 0 0 1 1 0 0 0 7 0 0 3 0 0 0 1 15 3 0 6 9 1
ENSG00000060138.12 3 11 1 0 0 7 0 1 2 11 0 0 28 17 0 0 14 0 0 10 15 0 9 14 3 3 0 2 16 2 3 28 13 0 1 1 9 2 8 9 4 1 1 9 0 3 2 49 0 14 0 0 0 0 0 8 0 0 0 2 10 0 0 1 0 0 78 46 10 1 47 6 2 7 82 34 2 5 0 2 0 16 54 28 0 1 5 8 0 7 22 25 0 0 26 9 3 2 0 27 1 0 0 1 0 2 2 32 1 0 0 8 0 0 72 13 12 0
ENSG00000060140.8 2 5 0 0 0 0 0 0 64 1 0 0 1 0 0 0 1 0 0 18 0 0 0 2 0 0 0 0 12 18 0 1 0 0 0 5 0 7 0 2 0 0 0 0 0 0 64 45 0 0 0 0 0 0 0 0 0 0 0 0 0 0 0 0 0 0 7 1 0 0 12 0 0 0 0 15 0 0 0 0 0 0 0 0 0 0 0 0 0 0 0 0 0 0 0 0 1 0 2 0 0 0 0 0 0 0 0 0 0 0 0 0 0 0 0 19 0 0
ENSG00000060237.16 19 13 46 2 0 6 19 6 7 24 74 26 16 14 43 0 0 0 0 16 11 83 37 4 3 35 1 2 26 21 20 1 0 34 11 0 8 10 12 36 28 71 7 36 107 13 45 125 28 19 0 0 0 0 88 0 9 5 0 0 39 21 0 23 0 69 168 21 10 13 21 19 123 43 22 63 31 23 0 5 0 11 27 27 93 2 6 27 53 6 14 7 5 2 0 24 8 6 0 41 31 0 0 7 10 0 0 18 32 0 0 25 1 10 0 65 42 0
ENSG00000060303.5 0 0 0 0 0 0 0 0 0 0 0 0 0 0 0 0 0 0 0 0 0 0 0 0 0 0 0 0 0 0 0 0 0 0 0 0 0 0 0 0 0 0 0 0 0 0 0 0 0 0 0 0 0 0 0 0 0 0 0 0 0 0 0 2 0 0 0 0 0 0 0 0 0 0 0 0 0 0 0 0 0 0 0 0 0 0 0 0 0 0 0 0 0 0 0 0 0 0 0 0 0 0 0 0 0 0 0 0 0 0 0 0 0 0 0 0 0 0
ENSG00000060339.13 2 3 11 0 0 15 6 0 23 19 10 2 5 11 17 0 0 1 2 13 15 18 1 0 4 16 0 0 19 8 0 0 0 0 0 0 3 0 2 31 24 42 10 40 49 2 30 38 27 24 0 0 0 0 0 0 0 1 0 0 4 2 0 2 0 0 2 25 0 13 4 14 58 6 0 32 21 8 0 0 1 0 25 26 69 0 5 23 21 14 1 3 40 0 0 12 8 14 7 24 15 0 0 3 2 0 0 3 18 0 0 6 0 6 0 31 1 0
ENSG00000060491.16 3 1 0 1 0 3 2 5 2 1 1 1 2 0 1 0 0 1 0 0 1 3 1 3 0 1 0 0 0 0 0 0 0 0 3 0 4 1 1 1 2 0 0 0 2 1 9 1 0 0 0 0 67 0 3 0 0 1 0 0 5 0 0 3 0 0 6 1 11 2 1 0 5 5 5 4 8 7 0 0 0 0 0 1 2 0 2 0 5 0 0 6 1 0 7 0 6 0 1 2 2 0 0 0 4 3 6 11 12 0 0 1 0 0 0 2 11 0
ENSG00000060558.3 4 0 1 0 565 239 120 19 75 103 19 15 162 112 79 0 0 1 1 155 80 46 16 14 63 59 0 3 230 103 22 1 211 278 106 16 68 116 19 46 106 41 17 139 42 5 644 148 45 76 0 0 0 0 0 0 10 9 0 4 5 7 0 50 0 0 0 142 74 33 144 77 115 119 1079 332 83 54 0 14 9 0 22 120 37 0 54 31 78 36 0 293 61 0 1102 179 19 42 60 258 40 0 0 98 32 8 266 128 28 0 114 144 167 28 65 71 29 0
ENSG00000060566.13 0 0 0 0 0 0 0 0 0 0 0 0 0 0 0 0 0 0 0 0 0 0 0 0 0 0 0 0 0 0 0 0 0 0 0 0 0 0 0 0 0 0 0 0 0 0 0 0 0 0 0 0 0 0 0 0 0 0 0 0 0 0 0 0 0 0 0 0 0 0 0 0 0 0 0 0 0 0 0 0 0 0 0 0 0 0 0 0 0 0 0 0 0 0 0 0 0 0 0 0 0 0 0 0 0 0 0 0 0 0 0 0 0 0 0 0 0 0
ENSG00000060642.10 8 10 4 1 0 1 22 2 1 2 67 1 35 11 33 0 0 0 0 14 10 20 5 13 4 8 0 0 7 5 7 0 22 216 0 0 5 27 0 26 6 31 7 12 41 7 0 7 0 0 0 0 0 0 0 0 1 1 0 0 1 2 0 81 0 0 25 29 0 0 48 6 27 19 0 10 33 7 0 0 0 0 23 2 25 0 26 7 15 2 0 4 12 0 0 8 7 0 14 18 11 0 0 1 0 0 0 9 22 0 397 16 4 5 49 25 11 0
ENSG00000060656.19 8 0 0 0 0 0 0 0 3 0 0 0 19 0 0 0 0 0 0 13 0 1 0 4 0 0 0 0 0 0 0 0 0 0 0 6 0 2 0 38 0 0 3 0 3 0 44 54 0 0 0 0 0 0 0 0 0 0 0 0 0 0 0 0 0 0 59 8 0 0 32 0 0 0 127 1 0 0 0 0 0 0 26 0 0 0 38 0 0 0 0 0 0 0 0 0 0 0 15 0 0 0 0 0 0 0 0 0 0 0 524 0 0 0 0 2 0 0
ENSG00000060688.12 15 36 175 0 0 4 64 0 32 33 43 2 66 30 78 0 0 0 0 27 37 102 0 13 1 85 0 0 14 52 1 0 1 0 0 0 2 40 6 28 49 58 4 91 121 8 76 7 0 42 0 0 0 0 0 0 5 1 0 2 0 4 0 42 0 343 102 91 107 5 64 6 139 7 31 55 117 2 0 0 8 0 32 26 51 0 46 9 72 0 0 63 115 0 0 11 5 0 11 55 71 0 0 10 3 0 0 13 25 0 0 8 98 1 0 36 2 0
ENSG00000060709.15 0 0 0 0 0 0 0 0 0 0 0 0 1 0 0 0 0 1 0 0 0 0 0 0 0 0 0 0 0 0 0 0 0 0 0 4 0 0 0 0 0 0 0 0 0 0 0 0 0 0 0 0 0 0 0 0 0 0 0 0 0 0 0 0 0 0 0 0 0 0 1 0 0 0 0 0 0 0 0 0 0 0 8 0 0 0 0 0 0 0 0 0 0 0 0 0 0 0 0 0 0 0 0 0 0 1 0 0 0 0 0 0 0 0 0 0 0 0
ENSG00000060718.21 0 0 0 0 0 0 0 0 0 0 0 0 0 0 0 0 0 1 0 0 0 0 0 0 0 0 0 0 0 0 0 0 0 0 0 0 0 0 0 0 0 0 0 0 0 0 0 0 0 0 0 0 0 0 0 0 0 0 0 0 0 0 0 0 0 0 0 0 0 0 0 0 0 0 0 0 0 0 0 0 0 0 0 0 0 0 0 0 0 0 0 0 0 0 0 0 0 0 0 0 0 0 0 0 0 0 0 0 0 0 0 0 0 0 0 0 0 0
ENSG00000060749.15 0 1 85 0 0 2 0 0 4 0 6 0 0 0 0 0 0 0 0 3 1 1 0 0 0 1 0 0 0 0 0 0 0 0 0 0 0 0 0 1 3 0 0 3 0 0 3 3 0 20 0 0 0 0 0 0 0 0 0 0 1 0 0 5 0 0 19 0 0 1 0 0 1 0 0 0 1 0 0 1 0 0 4 2 4 0 1 1 1 0 0 3 0 0 0 2 0 0 0 1 0 0 0 0 0 0 0 2 3 0 0 1 0 0 0 0 0 0
ENSG00000060762.18 26 1 3 0 0 9 27 2 9 7 15 4 70 23 24 0 0 0 0 30 15 36 6 23 11 42 0 0 18 11 2 0 6 0 6 7 8 9 0 58 13 19 4 48 32 8 0 23 51 26 0 0 0 0 0 0 0 10 0 0 13 9 0 50 0 0 54 32 0 12 60 14 40 8 49 28 12 1 0 2 0 0 62 29 46 0 37 18 37 16 0 66 86 0 0 19 0 6 4 38 21 0 0 1 3 1 0 22 23 0 172 26 23 10 0 15 4 0
ENSG00000060971.17 12 0 0 1 0 22 75 15 5 8 20 5 84 25 33 0 0 0 0 29 35 49 21 5 34 28 0 25 33 20 45 105 46 0 30 13 16 32 9 28 50 30 25 88 129 71 250 78 15 54 0 0 0 0 0 0 15 24 0 0 42 23 0 83 0 146 12 51 47 23 88 7 70 54 128 87 83 42 0 0 6 0 34 69 44 0 34 28 25 14 0 122 107 0 321 28 24 16 38 72 24 0 124 10 52 15 0 10 64 0 0 25 92 47 146 11 25 1
ENSG00000060982.14 0 60 3 1 1 221 0 5 226 94 0 2 16 225 15 0 0 0 0 24 25 4 3 1 41 0 0 0 81 4 2 0 9 0 37 0 24 11 3 8 80 6 18 57 1 1 30 59 7 44 0 0 0 0 5 1 0 0 0 1 1 0 0 125 0 0 33 73 0 9 13 74 40 18 92 408 2 11 0 28 0 0 1 43 5 0 0 67 0 0 0 92 0 0 0 146 3 27 0 144 1 1 101 25 0 1 0 75 7 0 0 128 0 0 222 543 136 3
ENSG00000061273.17 1 0 100 0 40 1 16 0 11 2 1 12 16 1 11 0 0 0 0 14 6 42 15 1 1 19 0 0 4 10 1 0 0 8 0 0 0 8 1 13 0 15 3 1 29 3 48 30 0 1 0 0 0 0 0 1 2 2 53 0 9 7 0 8 0 1 18 8 51 0 12 0 43 7 36 7 18 3 0 0 0 0 14 5 14 0 14 2 1 0 0 4 3 0 0 1 1 0 0 2 4 0 0 0 1 0 88 0 9 0 0 0 14 0 0 1 4 0
ENSG00000061337.15 0 1 0 6 0 0 1 0 2 5 0 2 0 0 2 0 0 0 0 0 0 4 2 0 0 5 1 1 0 3 0 0 0 0 0 0 0 6 1 2 0 2 0 0 7 0 0 0 0 0 0 0 0 0 0 0 0 0 0 0 0 0 0 0 0 0 0 1 0 0 0 0 4 0 0 0 1 3 0 0 0 0 0 0 6 0 0 1 3 0 0 2 0 0 0 0 3 6 0 0 4 0 0 0 0 0 0 2 9 0 0 0 3 1 0 0 0 0
ENSG00000061455.10 0 0 0 0 0 0 0 0 0 0 0 0 0 0 0 0 0 0 0 0 0 0 0 1 0 0 0 0 0 0 0 0 0 0 0 0 0 0 0 0 0 0 0 0 0 0 0 0 0 0 0 0 0 0 0 0 0 0 0 0 0 0 0 0 0 0 0 0 0 0 0 0 0 0 0 0 0 0 0 0 0 0 0 0 0 0 0 0 0 0 0 0 0 0 0 0 0 0 0 0 0 0 0 0 0 0 0 0 0 0 0 0 0 0 0 0 0 0
ENSG00000061492.11 0 0 0 0 0 0 0 0 0 0 0 0 0 0 0 0 0 0 0 0 0 0 0 0 0 0 0 0 0 0 0 0 0 0 0 0 0 0 0 0 0 0 0 0 0 0 0 0 0 0 0 0 0 0 0 0 0 0 0 0 0 0 0 0 0 0 0 0 0 0 0 0 0 0 0 0 0 0 0 0 0 0 0 0 0 0 0 0 0 0 0 0 0 0 0 0 0 0 0 0 0 0 0 0 0 0 0 0 0 0 0 0 0 0 0 0 0 0
ENSG00000061656.9 1 1 0 0 211 0 5 0 1 0 0 0 19 2 0 0 6 0 0 4 1 2 0 5 2 2 0 0 4 0 0 0 5 0 3 0 0 0 0 5 1 1 0 0 11 0 22 2 0 0 0 0 0 0 0 0 1 1 0 0 0 0 0 0 0 0 2 5 0 0 7 0 5 1 63 9 1 0 0 1 0 0 4 0 1 0 0 7 5 0 0 1 1 0 0 3 0 1 9 0 0 0 0 0 0 0 0 0 0 0 0 1 3 0 0 0 0 0
ENSG00000061676.14 5 4 0 6 0 0 2 0 33 0 0 0 1 0 4 0 0 0 0 8 0 0 0 4 0 2 0 0 3 5 0 0 0 0 0 6 0 0 0 12 1 1 0 0 7 1 40 21 0 0 0 0 0 0 0 1 0 0 0 0 0 0 0 0 0 0 20 6 2 3 3 0 1 0 0 0 2 0 0 0 0 0 32 0 0 0 6 0 0 0 0 0 0 0 0 0 0 0 0 0 0 0 0 0 0 0 0 0 0 0 0 0 0 0 0 0 0 1
ENSG00000061794.12 7 0 5 0 0 3 52 0 20 10 33 0 50 17 82 0 0 0 0 43 60 68 0 48 14 70 0 0 16 35 0 0 0 0 0 19 2 8 1 39 30 32 2 40 98 0 18 42 0 24 0 0 0 0 0 0 5 0 0 0 0 0 0 59 0 118 37 66 0 4 57 21 94 3 0 35 37 0 0 2 5 0 67 22 53 0 36 39 33 0 0 32 45 0 0 14 2 0 12 37 38 0 0 2 18 0 0 10 44 0 0 40 57 1 264 62 21 1
ENSG00000061918.12 0 0 0 0 0 0 0 0 0 2 0 0 12 3 0 0 0 0 0 5 4 0 0 0 0 0 0 0 1 0 0 0 0 0 0 0 0 0 0 5 6 1 1 1 7 0 0 0 0 1 0 0 0 0 0 0 0 0 0 0 0 0 0 0 0 0 6 0 62 0 4 0 1 0 0 2 0 0 0 0 0 0 1 0 0 0 0 2 1 0 1 4 0 0 0 4 0 0 0 7 0 0 0 1 0 0 0 4 0 0 0 1 0 0 0 4 0 0
ENSG00000061936.9 14 70 6 5 0 4 25 15 3 12 2 7 27 14 25 0 0 0 0 6 1 16 6 2 1 10 0 0 9 10 3 0 0 0 13 4 4 20 3 23 16 15 2 10 52 4 1 35 0 1 0 0 1 0 0 0 0 0 0 0 1 2 8 54 0 0 46 17 82 8 18 0 38 9 41 31 11 8 0 1 0 20 17 12 31 0 5 16 29 10 98 4 30 1 14 3 20 0 2 12 1 0 0 2 2 0 0 7 37 0 0 16 25 5 0 15 4 0
ENSG00000061938.17 1 0 25 0 0 0 7 5 4 0 1 0 0 1 3 0 0 0 0 0 1 10 0 0 0 7 0 1 1 1 4 0 1 18 0 0 0 3 0 4 1 2 3 1 3 0 0 4 0 12 0 0 0 0 0 0 0 1 0 0 0 0 0 29 0 0 0 1 0 0 0 1 6 1 28 2 3 3 0 0 0 0 0 0 10 0 0 1 1 0 0 2 0 0 0 5 0 0 0 4 2 0 0 0 0 0 0 5 8 0 0 0 0 0 0 0 4 1
ENSG00000061987.15 4 0 2 0 0 12 11 11 1 5 12 21 6 6 13 0 0 1 0 8 1 20 13 4 1 26 0 1 9 6 12 0 0 0 2 0 4 2 2 9 11 11 17 12 32 16 27 40 5 2 0 0 0 0 0 7 1 2 0 0 15 10 0 27 0 40 33 5 7 9 7 2 33 14 15 10 22 6 0 2 0 0 6 5 28 0 0 11 21 7 0 6 0 0 0 8 10 15 1 23 10 0 0 0 0 2 0 1 4 0 0 2 7 9 0 24 9 0
ENSG00000062038.13 0 0 0 0 120 0 0 0 78 4 0 0 21 0 0 0 0 0 1 197 0 0 0 0 0 2 0 4 7 0 0 0 0 0 0 1 0 11 0 27 0 0 0 0 0 0 52 75 0 0 0 0 0 0 0 0 0 0 0 0 0 0 0 0 0 0 1 0 0 0 90 0 0 0 0 1 0 0 0 0 0 0 4 0 2 0 31 0 0 0 43 0 0 0 0 0 0 0 7 0 0 0 0 0 0 0 0 0 0 0 0 1 0 0 98 0 0 0
ENSG00000062096.14 0 0 0 0 0 0 0 0 0 0 0 0 0 0 0 0 0 0 0 0 0 0 0 0 0 0 0 1 1 0 0 0 0 0 0 0 0 0 0 0 0 0 0 0 0 0 0 0 0 0 0 0 0 0 0 0 0 0 0 0 0 0 0 0 0 0 0 0 0 0 0 0 0 0 0 1 0 0 0 0 0 0 0 0 0 0 0 0 0 0 0 0 0 0 0 0 0 0 0 0 0 0 0 0 0 0 0 0 0 0 0 0 0 0 0 0 0 0
ENSG00000062194.15 65 45 369 160 0 99 247 194 92 39 165 109 40 130 173 0 0 0 0 60 14 91 83 45 44 324 15 1 78 108 149 0 1 0 33 2 24 8 46 90 113 194 102 40 224 137 158 145 94 53 0 0 0 0 0 1 18 73 0 1 76 61 0 93 0 429 93 77 183 108 64 57 344 262 14 256 301 198 0 43 81 227 93 98 258 8 12 71 271 146 23 32 96 4 0 139 166 265 0 119 97 1 0 13 113 24 10 222 504 1 0 93 39 218 0 244 223 10
ENSG00000062282.14 0 1 0 3 0 2 4 132 25 0 19 296 1 8 17 0 0 0 0 2 5 0 104 0 3 0 6 0 4 5 232 0 1 0 438 5 7 8 59 6 3 0 120 1 10 233 107 5 237 8 0 0 0 0 0 3 18 63 98 0 258 233 0 10 0 280 0 6 65 320 13 2 16 525 167 9 88 185 0 0 5 8 4 7 1 0 0 0 0 124 0 8 0 3 0 10 193 187 0 8 27 1 0 1 63 61 0 4 65 0 0 3 1 154 0 37 108 6
ENSG00000062370.16 0 0 0 0 0 0 0 0 0 0 0 0 0 0 0 0 0 0 0 0 0 0 0 0 0 0 0 0 0 0 0 0 0 0 0 0 0 0 0 1 0 0 0 1 0 0 4 0 0 0 0 0 0 0 0 0 0 0 0 0 0 0 0 0 0 0 0 3 0 0 1 0 0 0 0 0 0 0 0 0 0 0 0 0 0 0 0 0 0 0 0 0 0 0 0 0 0 0 0 0 0 0 0 0 0 0 0 0 0 0 0 0 0 0 0 0 0 0
ENSG00000062485.18 18 19 277 3 0 23 85 3 26 52 23 4 45 72 83 0 0 6 0 24 70 86 16 9 16 67 1 0 39 42 2 0 0 71 27 18 18 40 12 56 64 58 22 71 63 3 28 29 33 10 0 0 1 0 0 1 4 8 0 0 19 4 0 150 0 63 58 99 19 47 110 36 225 22 25 145 91 7 0 7 6 0 22 22 74 0 47 31 97 33 0 81 67 0 198 54 9 23 16 72 44 0 0 9 14 0 0 40 59 0 4 49 17 8 14 47 12 0
ENSG00000062524.15 0 0 3 0 0 0 0 0 0 0 11 0 0 0 0 0 0 0 0 0 0 25 0 0 0 1 0 0 0 0 0 0 0 0 0 0 0 2 0 0 0 12 0 0 33 0 0 0 0 0 0 0 0 0 0 0 0 0 0 0 0 0 0 0 0 0 0 0 0 0 0 0 3 0 0 0 6 0 0 0 0 0 0 0 2 0 0 0 12 0 0 0 0 0 0 0 0 0 0 0 16 0 0 0 4 0 0 0 5 0 0 0 0 0 0 0 0 0
ENSG00000062582.13 8 33 1 1 0 2 6 4 0 0 0 1 45 15 13 0 0 0 0 8 2 4 1 3 3 4 0 0 6 0 0 0 5 5 2 3 12 1 0 14 9 3 3 3 9 0 0 7 5 6 0 0 0 0 0 0 1 4 0 1 0 9 0 10 0 33 12 15 31 6 8 7 16 8 14 28 9 12 0 1 1 0 4 11 7 0 18 3 10 13 0 4 2 0 0 6 0 18 1 4 1 0 0 0 2 0 0 9 3 0 27 5 2 10 18 16 2 0
ENSG00000062598.17 9 19 301 1 0 35 100 0 6 30 31 6 58 44 111 0 0 0 5 24 28 139 7 6 13 179 0 0 31 31 0 0 0 0 30 0 14 15 4 57 25 104 14 49 189 7 11 34 26 23 0 0 0 0 0 0 2 2 0 0 19 8 0 147 0 0 26 46 29 13 23 25 263 13 0 106 133 6 0 0 19 0 20 10 59 0 30 18 63 2 0 42 103 0 0 25 4 0 8 32 43 0 0 6 11 1 0 79 105 0 0 22 37 11 0 53 11 0
ENSG00000062650.18 27 169 58 3 0 25 33 31 8 36 53 35 19 50 10 0 0 0 0 13 11 34 16 2 11 49 1 0 27 33 41 0 0 0 3 1 6 4 8 33 57 44 45 17 58 19 10 72 28 30 0 0 0 0 63 1 1 8 0 1 40 19 0 22 0 263 34 33 61 29 6 44 129 76 32 118 70 67 0 1 3 38 13 22 90 3 9 26 55 39 38 52 25 0 0 24 20 62 1 21 42 1 0 7 0 11 0 32 88 0 0 9 24 28 4 70 43 1
ENSG00000062716.12 2079 1171 354 1450 98 1474 407 888 2840 1205 907 4053 883 742 1155 0 0 1 6 1168 979 574 1242 9571 1263 1422 383 491 815 531 728 0 340 952 2003 394 966 356 787 4498 735 456 687 3049 2560 7429 1928 2536 896 840 0 0 9 0 1852 30 64 519 261 40 1525 867 1992 835 0 296 3217 1715 1174 1191 1363 395 1038 1025 2049 3666 1559 1093 2760 544 252 815 763 2798 1375 285 934 751 818 814 172 3237 1415 206 1122 1127 1211 958 399 3213 811 341 161 4845 3331 5873 224 2408 3896 1 133 1229 761 1019 5250 3812 1582 45
ENSG00000062725.9 5 24 118 1 0 6 12 0 4 5 27 5 19 13 6 0 0 0 0 12 15 28 2 9 1 17 0 0 4 14 1 0 0 0 0 0 2 0 1 18 6 10 8 7 30 6 23 9 12 37 0 0 0 0 0 0 0 1 0 0 5 5 0 0 0 0 10 8 0 6 10 3 64 5 0 53 6 24 0 0 0 0 7 2 30 0 26 7 18 17 0 20 5 0 0 10 6 0 0 11 12 0 0 7 2 0 0 8 32 0 0 9 58 19 0 20 8 0
ENSG00000062822.13 3 39 2 0 0 2 25 0 1 3 3 0 23 13 14 0 0 0 0 1 20 33 0 7 15 6 0 0 3 10 1 0 40 0 8 2 4 5 2 11 16 4 2 20 44 1 0 3 0 0 0 0 0 0 0 3 0 0 0 0 0 0 0 0 0 0 10 38 2 0 6 5 11 0 0 17 3 2 0 0 0 0 2 11 16 0 28 8 15 1 0 11 34 0 0 8 0 0 6 29 7 0 0 2 0 0 0 1 4 0 0 13 5 0 0 6 4 0
ENSG00000063015.19 0 0 0 3 0 1 1 2 0 0 1 4 0 0 11 0 0 0 0 0 2 1 2 1 0 0 0 0 5 0 4 0 0 0 49 0 0 0 1 1 5 1 2 4 7 1 0 3 13 0 0 1 0 0 0 0 0 2 0 0 4 2 0 0 0 0 0 4 0 9 1 0 0 3 0 1 1 7 0 0 0 0 1 0 0 0 0 0 1 2 0 0 0 0 0 0 3 2 0 1 0 0 0 0 0 0 0 1 0 0 0 0 0 4 0 1 1 0
ENSG00000063046.17 11 33 24 19 0 50 274 10 19 32 51 17 53 75 170 0 0 1 1 38 22 143 9 15 23 204 1 0 43 58 12 49 0 0 18 2 18 29 20 37 62 138 14 105 185 13 18 32 95 57 0 0 0 0 0 0 4 7 0 0 21 13 0 98 0 59 47 57 28 9 22 18 198 28 0 132 72 19 0 6 20 22 46 55 177 0 52 62 174 20 0 82 146 2 0 30 24 11 11 111 82 0 0 13 35 0 0 37 162 0 0 36 41 17 0 96 42 1
ENSG00000063127.15 0 1 0 2 0 0 0 0 0 0 0 0 0 0 0 0 0 0 0 0 0 2 0 2 0 0 0 0 0 0 2 0 0 0 0 9 0 0 0 0 0 1 1 1 0 0 0 0 0 0 0 0 0 0 0 0 0 0 0 0 1 1 0 0 0 0 1 1 0 0 8 0 1 1 0 0 3 0 0 0 0 0 7 0 4 0 0 0 2 0 0 0 3 0 0 0 0 1 0 0 0 0 0 1 1 0 0 0 0 0 0 0 0 3 0 0 1 0
ENSG00000063169.10 1 0 0 0 0 0 0 0 0 0 0 0 0 0 2 0 0 0 0 0 0 2 0 0 0 0 0 0 0 2 0 0 0 0 0 0 1 0 0 1 1 1 0 0 0 0 0 1 0 0 0 0 0 0 0 0 0 0 0 0 0 0 0 0 0 0 1 1 0 0 0 0 2 0 0 0 0 0 0 0 0 0 0 0 0 0 0 0 0 0 0 0 2 0 0 1 0 0 0 0 0 0 0 0 0 1 0 0 0 0 0 0 1 0 0 0 0 0
ENSG00000063176.15 4 0 0 0 0 0 2 0 5 2 2 0 7 0 6 0 0 0 0 0 6 13 1 2 2 0 0 0 4 3 0 0 1 0 1 2 1 6 0 9 5 2 1 2 4 0 0 2 13 0 0 0 0 0 0 0 0 0 0 0 0 0 0 0 0 0 9 0 2 1 4 0 23 0 22 6 0 1 0 0 0 0 2 0 1 0 1 1 4 0 97 10 7 0 0 3 2 3 0 2 0 0 0 0 1 0 0 1 1 0 0 0 1 0 0 0 1 0
ENSG00000063177.12 13 4 2 0 122 87 1035 8 155 70 207 6 348 118 341 0 1 2 0 138 227 743 11 88 41 621 0 20 184 381 3 65 320 1186 51 89 105 909 67 153 142 441 73 172 702 8 194 251 210 421 0 0 0 0 0 2 56 10 56 4 44 11 0 744 3891 202 138 384 441 98 508 215 1022 56 971 457 488 21 0 8 13 23 138 150 438 1 203 120 367 16 92 265 777 0 649 156 55 18 193 279 271 0 482 52 164 1 278 140 238 0 278 120 598 6 359 82 75 0
ENSG00000063180.8 0 0 0 0 0 0 0 0 0 1 0 0 0 0 5 0 0 0 0 0 0 3 0 0 0 0 0 0 0 2 0 0 0 2 0 0 0 0 1 0 0 0 0 1 6 0 0 0 0 0 0 0 0 0 0 0 0 0 0 0 0 0 0 0 0 0 0 1 0 0 0 0 0 0 0 0 6 0 0 0 0 0 0 1 2 0 0 0 4 0 0 10 1 0 0 0 0 0 0 4 1 0 0 0 1 0 0 1 0 0 0 0 0 0 0 0 0 0
ENSG00000063241.7 1 0 0 0 0 0 6 0 4 1 14 0 110 6 12 0 0 5 0 30 29 21 0 27 1 1 1 0 14 11 0 0 0 89 0 10 8 29 1 43 18 13 1 37 17 0 38 29 42 14 0 0 0 0 0 5 0 0 0 0 1 0 0 62 0 0 7 45 0 1 100 17 22 0 0 25 7 0 0 0 0 0 40 14 11 0 57 5 4 0 18 15 29 0 0 19 1 0 13 17 0 0 241 2 1 0 0 0 1 0 660 10 23 0 44 8 3 0
ENSG00000063244.12 0 0 0 0 0 0 14 1 1 2 0 2 11 15 8 0 0 0 0 2 5 13 5 2 2 4 0 0 5 0 1 0 13 0 10 4 2 11 0 7 7 9 1 9 17 2 1 1 1 0 0 0 0 0 0 0 0 0 0 0 0 2 0 12 0 0 45 5 0 0 8 6 17 8 0 17 12 2 0 0 0 0 9 9 4 0 6 4 11 3 0 4 9 0 0 2 2 2 0 3 5 0 0 0 1 0 0 0 3 0 0 10 3 0 0 2 0 0
ENSG00000063245.14 2 9 11 4 0 1 2 1 0 1 0 2 2 0 0 0 0 0 0 2 0 10 1 0 5 2 0 0 2 0 0 1 0 12 0 0 1 1 0 3 0 0 1 2 1 3 4 6 0 0 0 0 0 0 0 0 0 0 0 0 0 1 0 8 0 1 12 2 6 1 6 1 12 0 25 3 1 1 0 0 0 0 2 0 4 1 1 2 0 1 1 3 15 0 0 1 2 0 0 0 0 0 0 0 1 0 0 4 8 0 0 0 11 0 1 0 1 0
ENSG00000063322.13 20 44 178 128 53 24 70 74 33 14 6 82 61 52 45 0 0 0 0 36 38 91 103 25 48 56 1 0 26 86 75 0 19 14 75 18 44 22 94 35 95 66 77 39 105 108 73 148 176 34 0 0 0 0 0 3 12 51 11 1 109 65 0 83 0 403 84 128 280 242 67 12 111 135 199 158 193 305 0 9 48 41 28 51 57 6 54 21 56 119 0 134 62 1 0 38 75 88 19 99 25 0 0 13 46 26 45 41 181 0 45 30 14 85 24 43 87 1
ENSG00000063438.16 0 2 0 0 0 0 0 0 0 0 0 0 0 1 0 0 0 0 0 0 0 0 0 0 0 5 0 0 4 0 0 0 0 0 0 1 2 0 0 0 0 0 0 0 0 0 0 5 0 0 0 0 0 0 0 0 0 0 0 0 0 0 0 0 0 0 7 1 0 0 0 1 1 1 0 6 0 0 0 5 0 0 1 0 0 0 0 1 0 0 0 0 0 0 0 0 0 0 0 0 0 0 0 0 0 0 0 0 6 0 0 1 0 0 0 2 0 0
ENSG00000063515.2 0 0 0 0 0 0 0 0 0 0 0 0 0 0 0 0 0 0 0 0 0 0 0 0 0 0 0 0 0 0 0 0 0 0 0 0 0 0 0 0 0 0 0 0 0 0 0 0 0 0 0 0 0 0 0 0 0 0 0 0 0 0 0 0 0 0 0 0 0 0 0 0 0 0 0 0 0 0 0 0 0 0 0 0 0 0 0 0 0 0 0 0 0 0 0 0 0 0 0 0 0 0 0 0 0 0 0 0 0 0 0 0 0 0 0 0 0 0
ENSG00000063587.14 0 0 0 0 0 0 10 0 1 1 0 0 4 1 5 0 0 0 0 0 1 12 0 0 0 9 0 0 2 3 0 0 0 0 0 0 1 0 0 1 4 2 0 0 22 0 11 4 0 0 0 0 0 0 0 0 0 0 0 0 0 0 0 0 0 0 0 1 83 0 2 1 7 0 0 1 2 0 0 0 0 0 1 0 1 0 6 1 2 0 0 4 3 0 0 0 0 0 0 0 4 0 0 0 0 0 0 0 8 0 0 0 16 0 0 2 0 0
ENSG00000063601.16 2 1 0 0 0 0 3 2 4 3 7 2 5 0 9 0 0 0 1 4 0 14 0 1 0 4 0 2 1 3 0 0 0 0 3 0 1 0 1 6 2 4 1 2 20 4 3 4 0 0 0 0 0 0 0 0 1 0 0 0 1 3 0 0 0 0 15 3 0 6 3 0 15 2 6 0 3 0 0 0 0 0 7 0 14 1 0 0 4 0 0 0 0 0 7 0 0 0 1 1 0 0 0 0 0 0 0 1 3 0 0 5 0 0 0 0 0 0
ENSG00000063660.8 5 0 0 0 0 0 0 0 0 1 0 0 3 0 0 0 0 0 0 18 0 0 0 0 1 0 0 1 0 0 0 0 3 0 0 0 0 1 0 13 1 2 0 1 0 0 43 36 0 6 0 0 0 0 0 0 0 0 0 0 0 0 0 16 0 0 30 2 0 1 3 0 0 0 52 0 0 0 0 0 0 0 1 0 0 0 20 0 0 0 0 4 0 0 0 0 0 0 6 0 1 0 2 1 0 0 0 0 0 0 0 1 0 0 0 0 0 0
ENSG00000063761.15 3 0 0 0 0 0 0 0 0 1 0 0 0 0 0 0 0 0 0 0 2 6 0 0 0 0 0 0 1 0 0 0 0 0 0 0 1 8 0 0 3 1 0 0 0 1 8 3 0 0 0 0 0 0 0 0 0 0 0 0 0 0 0 0 0 0 7 5 0 1 15 4 1 0 0 1 0 0 0 0 0 0 8 0 1 0 3 5 1 0 0 1 6 0 0 0 0 0 1 0 0 0 0 1 1 0 0 1 0 0 0 2 14 0 0 3 0 0
ENSG00000063854.12 1 0 0 0 0 3 25 1 3 3 4 5 66 25 47 0 8 2 0 10 13 28 2 49 1 27 0 0 3 2 0 0 50 141 12 3 9 21 3 15 11 23 2 15 61 1 60 8 71 0 0 0 0 0 0 0 3 0 0 0 1 2 0 35 0 0 40 35 44 9 101 12 55 5 21 30 30 1 0 0 0 0 35 14 9 0 51 8 31 0 0 38 31 0 0 5 2 0 17 23 16 0 0 5 0 0 0 6 8 0 94 9 40 0 197 11 1 0
ENSG00000063978.15 12 36 155 0 0 14 136 2 29 26 51 13 80 61 145 0 0 0 0 45 41 190 57 18 13 150 0 0 56 117 6 0 0 0 0 9 18 56 7 58 39 86 17 56 259 13 79 58 27 64 0 0 0 0 0 0 4 1 0 0 13 13 0 189 0 0 76 84 103 13 65 14 309 18 25 133 155 3 0 1 21 0 14 30 117 1 101 22 96 11 1 84 126 2 0 35 17 1 16 68 57 0 0 2 8 0 0 28 69 0 260 37 219 9 397 71 30 0
ENSG00000064012.21 0 0 3 4 0 2 54 1 12 2 26 19 5 5 82 0 0 0 0 3 10 68 30 0 3 82 0 0 5 85 15 0 0 12 6 0 1 14 2 2 3 56 9 11 43 46 9 6 6 11 0 0 0 0 0 0 10 5 0 0 22 19 0 20 111 2 22 7 0 8 8 1 219 36 18 11 67 10 0 1 6 0 13 12 119 0 0 8 26 22 0 10 33 4 0 3 26 12 0 4 46 0 0 1 20 1 4 3 77 0 0 5 37 5 0 0 7 1
ENSG00000064042.17 19 0 0 1 0 1 0 1 26 2 0 0 7 1 4 0 8 0 0 35 0 0 0 16 1 0 0 0 3 2 1 0 0 0 0 0 0 0 0 26 2 0 0 0 5 0 76 53 39 0 0 0 0 0 0 0 0 0 0 0 0 0 0 0 0 0 41 3 0 2 11 4 0 0 99 1 0 0 0 0 0 0 31 0 0 0 11 0 0 0 0 0 0 0 13 0 0 0 0 1 0 0 0 0 0 0 0 1 0 0 0 2 0 0 0 1 0 0
ENSG00000064102.14 1 2 0 0 0 9 11 0 0 6 2 0 0 5 11 0 0 0 0 2 1 22 1 0 0 27 1 1 1 7 0 0 0 0 0 0 0 0 1 3 6 26 1 8 20 0 0 13 0 0 0 0 0 0 0 1 0 0 0 0 0 0 0 41 0 0 2 24 0 0 10 1 50 0 16 24 29 1 0 0 0 0 12 7 25 0 0 12 29 0 0 2 12 0 0 4 1 0 0 5 3 0 0 0 2 0 0 4 55 0 0 8 10 0 0 1 4 1
ENSG00000064115.10 31 0 0 0 0 0 3 0 6 0 0 0 12 4 4 0 1 0 0 11 1 16 0 3 0 14 0 0 5 4 0 0 0 0 0 0 1 0 0 14 3 3 0 15 55 0 27 22 3 8 0 0 0 0 0 0 0 0 0 0 0 0 0 0 0 0 0 8 0 0 34 2 20 0 0 1 6 0 0 0 0 0 14 3 6 0 21 0 6 0 0 6 5 0 0 2 0 4 0 5 16 0 0 0 3 0 0 4 3 0 0 6 1 0 0 1 5 0
ENSG00000064195.7 0 0 0 0 0 0 0 0 0 0 0 0 0 0 0 0 0 0 0 0 0 0 0 0 0 0 0 0 0 0 0 0 0 0 0 0 0 0 0 7 0 0 0 0 0 0 0 0 0 0 0 0 0 0 0 0 0 0 0 0 0 0 0 0 0 0 0 0 0 0 0 0 0 0 0 0 0 0 0 0 0 0 0 0 0 0 0 0 0 0 0 0 0 0 0 0 0 0 0 0 0 0 0 0 0 0 0 0 0 0 0 1 0 0 0 0 0 0
ENSG00000064199.6 3 0 0 0 0 0 0 0 0 0 0 0 15 0 0 0 0 0 1 2 0 2 0 20 0 0 0 0 0 0 0 0 0 0 0 5 0 0 0 0 0 0 0 0 0 0 0 1 0 0 0 0 0 0 0 1 0 0 0 0 0 0 0 5 0 0 15 15 0 1 12 0 0 0 0 0 0 0 0 0 0 0 29 0 1 0 4 1 0 0 0 0 0 0 0 0 0 0 0 0 0 0 0 0 0 0 0 1 0 0 40 1 0 0 0 0 0 0
ENSG00000064201.15 0 0 0 0 0 1 9 0 1 1 7 6 0 1 0 0 0 0 0 1 1 11 1 1 0 14 0 0 2 2 2 0 3 207 0 0 2 10 4 4 3 2 0 5 33 6 0 0 0 34 0 0 0 0 0 0 0 1 0 0 3 4 0 26 0 0 0 1 0 0 0 3 2 1 0 8 6 1 0 0 0 0 0 6 1 0 0 2 10 1 0 1 27 0 0 2 2 5 0 12 15 0 0 0 1 0 0 6 0 0 0 0 0 1 0 0 0 0
ENSG00000064205.10 0 0 0 0 0 0 0 0 0 0 0 0 0 0 0 0 0 0 0 0 0 0 0 0 0 0 0 0 0 0 0 0 0 0 0 0 0 1 0 0 0 0 0 0 0 0 0 0 0 0 0 0 0 0 0 0 0 0 0 0 0 0 0 0 0 0 1 0 0 0 0 0 0 0 0 0 0 0 0 0 0 0 0 0 0 0 0 0 0 0 0 0 0 0 0 0 0 0 0 0 0 0 0 0 0 0 0 0 0 0 0 0 0 0 0 14 0 0
ENSG00000064218.4 0 0 0 0 0 0 0 0 0 0 0 0 0 0 0 0 0 0 0 0 0 0 0 0 0 0 0 0 0 0 0 0 0 0 0 0 0 0 0 0 0 0 0 0 0 0 0 0 0 0 0 0 0 0 0 0 0 0 0 0 0 0 0 0 0 0 0 0 0 0 0 0 0 0 0 0 0 0 0 0 0 0 0 0 0 0 0 1 0 0 0 0 0 0 0 0 0 0 0 0 0 0 0 0 0 0 0 0 0 0 0 0 0 0 0 0 0 0
ENSG00000064225.12 5 76 8 22 0 45 0 6 13 81 5 8 19 63 4 0 0 0 0 2 9 0 15 12 14 1 0 0 39 0 11 0 5 0 4 8 18 0 5 27 58 1 21 56 0 3 0 34 93 0 0 0 0 0 0 1 2 8 0 1 7 9 0 3 0 0 36 71 11 56 30 22 5 21 0 244 2 5 0 8 1 7 58 21 0 0 23 65 1 72 0 100 0 1 0 30 8 9 3 63 4 0 0 1 2 0 0 36 13 0 0 102 0 36 13 98 31 0
ENSG00000064270.12 5 0 0 0 0 0 0 3 16 0 0 3 50 0 0 0 0 0 0 25 0 0 0 26 0 1 0 2 0 1 15 0 0 0 1 13 0 0 1 32 0 0 0 0 4 0 6 38 0 0 0 0 0 0 0 0 0 1 6 0 3 1 0 0 0 0 40 12 0 1 33 0 4 0 47 1 0 3 0 0 0 0 43 1 1 0 11 0 0 0 0 0 0 0 0 0 0 0 21 0 0 0 0 0 0 0 0 0 1 0 0 0 0 5 55 0 2 0
ENSG00000064300.8 0 0 0 0 0 0 0 0 0 0 0 0 0 0 0 0 0 0 0 0 0 1 0 0 0 0 0 0 0 1 0 0 0 0 0 0 0 0 0 0 0 0 1 0 0 0 0 0 0 0 0 0 0 0 0 0 0 0 0 0 0 0 0 0 0 0 0 0 0 0 0 0 0 0 0 0 2 0 0 0 0 0 0 0 1 0 0 0 0 0 0 0 0 0 0 1 0 0 0 0 0 0 0 0 0 0 0 0 0 0 0 0 0 0 0 0 0 0
ENSG00000064309.14 0 0 0 0 0 0 0 0 0 0 0 0 0 0 0 0 1 0 0 0 0 0 0 0 0 1 0 0 0 0 0 0 0 0 0 0 0 0 0 0 0 0 0 0 0 0 0 0 0 0 0 0 0 0 0 0 0 0 0 0 0 0 0 0 0 0 21 0 0 0 0 0 0 0 0 0 0 0 0 0 0 0 0 0 0 0 2 0 0 0 0 0 0 0 0 0 0 0 0 0 0 0 0 0 0 0 0 0 0 0 0 1 0 0 0 0 0 0
ENSG00000064313.11 4 2 3 0 0 8 6 1 6 21 26 7 6 25 14 0 0 1 0 15 7 20 7 3 0 20 0 0 1 27 8 0 0 0 0 1 7 0 2 10 23 19 2 5 75 2 12 27 8 6 0 0 0 0 0 0 0 0 0 0 6 4 0 45 0 0 16 15 0 9 12 5 36 9 0 25 44 5 0 0 0 0 11 16 32 0 0 5 25 3 0 22 26 0 0 17 3 0 0 24 6 0 0 0 7 1 40 2 15 0 0 12 2 5 0 21 4 0
ENSG00000064393.15 8 21 24 0 0 19 6 0 13 2 5 0 2 8 17 0 0 0 0 10 4 22 4 5 1 22 0 0 3 11 0 2 10 1 7 1 9 0 3 7 10 30 1 10 31 1 18 16 0 5 0 0 0 0 0 1 0 1 0 0 3 2 0 46 0 0 84 17 0 3 15 3 57 2 11 15 16 2 0 6 0 0 24 16 10 0 6 5 17 2 5 15 8 0 0 19 0 0 0 22 5 0 0 1 2 1 0 4 5 0 0 25 0 2 0 38 7 0
ENSG00000064419.13 0 6 1 0 0 17 11 3 40 10 15 1 18 20 22 0 0 0 0 9 13 47 7 1 1 22 0 0 15 22 1 3 0 0 0 6 5 0 1 19 26 18 6 13 28 3 5 27 1 0 0 0 0 0 0 0 0 6 0 0 4 7 0 60 0 16 48 65 28 16 4 7 69 3 1 46 24 4 0 3 2 0 10 8 24 0 0 8 24 11 4 15 11 0 0 17 7 4 0 11 7 0 0 6 2 0 0 14 19 0 0 14 4 18 0 41 10 0
ENSG00000064489.22 0 0 0 0 0 0 0 0 0 0 0 0 0 0 0 0 0 0 0 0 0 0 0 0 0 0 0 0 0 0 0 0 0 0 0 0 0 0 0 0 0 0 0 0 0 0 0 0 0 0 0 0 0 0 0 0 0 0 0 0 0 0 0 2 0 0 0 0 0 0 0 0 0 0 0 0 0 0 0 0 0 0 0 0 0 0 0 0 0 0 0 0 0 0 0 0 0 0 0 0 0 0 0 0 0 0 0 0 0 0 0 0 0 0 0 0 0 0
ENSG00000064490.13 16 6 2 2 0 2 17 0 3 8 2 0 48 8 9 0 0 0 0 8 29 21 1 13 0 20 0 0 12 1 0 0 25 61 0 7 4 11 3 18 15 8 4 27 42 1 14 1 1 5 0 0 0 0 0 0 1 4 0 0 3 4 0 15 0 0 61 11 17 5 35 1 18 2 25 39 4 0 0 0 0 0 16 4 5 0 36 4 9 1 11 23 12 1 0 8 1 0 7 8 4 0 0 0 6 0 115 1 7 0 217 4 27 0 4 9 0 0
ENSG00000064545.14 6 34 0 0 0 2 29 0 0 6 0 0 58 5 32 0 0 0 0 35 18 54 0 1 9 14 0 0 9 7 0 0 23 0 0 12 3 42 0 35 29 15 6 18 79 0 15 12 1 0 0 0 0 0 0 1 1 0 0 0 1 0 0 9 0 0 7 25 0 0 19 9 38 0 12 13 15 0 0 0 0 0 22 3 26 0 24 1 12 1 0 15 11 0 0 2 0 0 2 12 11 0 0 0 5 0 0 1 5 0 60 13 12 2 15 4 0 0
ENSG00000064547.13 1 29 3 103 0 15 37 45 0 1 29 29 68 10 35 0 0 0 0 7 5 105 26 17 8 69 0 0 4 66 15 0 2 176 17 9 7 25 8 19 8 66 25 9 150 40 11 23 1 0 0 0 0 0 0 0 1 19 0 0 25 11 0 2 0 5 48 34 4 19 35 1 104 46 0 23 86 16 0 0 9 0 6 4 44 2 70 5 84 38 0 5 70 0 0 18 24 10 7 17 26 1 0 4 31 14 290 24 90 0 0 14 110 27 0 35 14 1
ENSG00000064601.18 8 50 5 125 0 88 99 14 100 122 13 21 116 339 101 0 0 0 0 134 219 201 44 49 117 52 2 0 158 89 19 0 169 135 86 27 80 86 44 76 153 66 35 309 300 37 269 164 139 306 0 0 0 0 0 1 17 45 0 0 63 30 0 613 0 356 49 239 293 238 171 114 171 91 429 522 160 59 0 4 31 41 40 149 133 0 116 231 104 39 39 434 97 2 0 127 32 57 62 248 69 0 0 80 19 6 0 204 74 0 0 248 256 213 535 220 115 1
ENSG00000064607.16 3 4 0 200 0 4 11 0 4 13 73 0 7 10 1 0 0 0 0 5 14 15 2 6 1 12 0 0 13 6 0 0 15 0 0 0 5 0 2 21 13 13 3 33 28 1 43 32 29 0 0 0 0 0 0 0 1 0 0 1 1 0 0 15 0 0 73 25 0 3 15 8 31 1 0 21 15 0 0 3 8 0 5 22 19 0 5 12 8 0 36 10 12 0 0 13 3 13 1 30 2 0 0 5 5 0 0 7 2 0 0 7 0 0 0 36 2 0
ENSG00000064651.13 134 56 78 8 0 17 25 0 199 19 91 0 23 19 44 0 0 1 0 31 2 6 0 32 12 199 0 0 9 22 0 0 0 0 0 0 4 6 2 182 13 49 7 31 76 2 15 33 8 1 0 0 0 0 0 0 0 0 0 0 1 0 0 1 0 0 95 55 2 2 30 12 108 0 1 17 30 0 0 2 33 0 57 5 75 2 36 20 109 8 4 9 57 0 0 11 1 0 9 20 35 0 0 2 14 0 0 4 62 0 0 22 1 1 0 90 21 0
ENSG00000064652.10 20 21 0 0 0 2 0 0 7 7 0 0 4 3 0 0 0 0 0 1 2 3 0 1 0 1 0 1 5 0 0 0 0 0 0 0 0 2 1 8 3 0 1 4 11 0 8 9 0 0 0 0 0 0 0 0 0 0 0 0 0 0 0 0 0 0 49 9 13 0 6 4 4 0 0 8 0 0 0 0 0 0 6 0 2 0 1 12 0 0 0 2 0 0 0 1 0 0 0 7 0 0 0 0 2 0 0 2 0 0 0 0 0 0 0 2 0 0
ENSG00000064655.18 43 0 0 0 0 0 0 0 1 4 0 0 50 0 1 0 0 0 0 53 1 0 0 24 0 0 0 5 6 0 0 0 0 0 0 9 0 0 1 40 3 0 1 4 0 0 79 81 10 0 0 0 0 0 0 0 0 0 0 0 0 0 249 30 0 0 168 39 48 12 66 1 0 0 0 6 0 0 0 0 0 0 34 0 0 0 63 2 0 0 0 1 0 0 0 0 0 0 6 0 0 0 0 0 0 0 0 0 0 0 0 0 0 0 0 0 0 0
ENSG00000064666.14 25 13 13 120 187 147 422 151 314 76 108 787 559 116 142 0 0 3 0 123 224 419 304 153 109 268 8 4 139 165 446 85 233 250 614 118 121 312 328 176 148 152 316 272 916 557 435 133 299 221 0 0 1 0 230 5 60 218 112 3 987 610 0 282 1947 281 69 198 564 375 369 22 452 841 1560 299 360 307 0 38 81 90 97 232 327 40 355 69 254 84 259 279 566 18 0 150 212 192 311 283 253 8 2 161 298 214 22 142 303 0 441 90 515 176 94 62 258 11
ENSG00000064687.12 19 2 4 16 77 0 7 14 7 3 1 19 41 0 0 0 0 0 2 0 5 30 0 3 2 23 1 4 6 1 15 0 1 0 0 8 2 1 4 56 3 5 20 4 51 12 2 26 1 5 0 0 0 0 683 0 0 4 1 0 34 19 0 5 0 0 3 4 0 2 25 2 30 11 18 4 12 15 0 0 0 17 25 2 16 0 30 5 20 10 213 11 15 1 102 0 4 1 4 6 2 0 0 0 8 7 0 1 10 0 67 0 1 2 191 0 5 0
ENSG00000064692.18 1 0 0 0 15 0 0 0 2 0 0 0 30 0 0 0 0 0 0 26 0 0 0 13 0 0 0 0 0 0 0 0 0 0 0 15 0 0 0 37 0 0 0 0 0 0 1 0 0 0 0 0 0 0 0 0 0 0 0 0 0 0 0 0 0 0 21 6 0 0 21 0 1 0 0 0 0 0 0 0 0 0 24 0 0 0 34 0 0 0 0 1 0 0 0 0 0 0 4 0 0 0 0 0 0 0 0 0 0 0 0 0 0 0 0 2 0 0
ENSG00000064703.11 0 0 0 1 0 2 56 0 2 4 20 0 19 8 65 0 0 0 0 2 9 7 1 10 5 62 0 0 4 8 0 0 0 0 0 0 1 19 1 7 9 36 6 3 21 0 0 13 13 13 0 0 0 0 0 0 1 1 0 0 2 1 0 1 0 0 0 15 0 6 12 1 65 3 0 20 49 0 0 0 0 13 6 5 8 0 28 10 40 6 0 14 35 0 0 5 3 0 0 20 31 0 0 0 3 0 0 1 28 0 0 10 0 1 0 11 3 1
ENSG00000064726.9 2 100 1 0 0 3 10 1 1 1 4 0 4 5 7 0 0 0 0 2 1 4 0 1 3 27 0 0 3 3 0 0 0 0 0 1 1 1 1 1 4 17 0 24 2 1 0 3 0 3 0 0 1 0 0 0 0 0 0 0 3 0 0 4 0 0 0 5 2 0 1 1 16 2 0 15 6 4 0 0 10 0 9 6 9 0 0 4 15 3 0 20 1 0 541 0 1 1 0 13 18 0 0 0 0 0 0 7 11 0 0 4 0 8 0 5 0 1
ENSG00000064763.10 0 1 0 0 0 2 3 0 0 4 1 12 5 16 2 0 0 0 0 1 7 5 4 1 3 3 0 0 1 3 2 0 4 3 1 0 3 0 8 0 9 1 11 12 7 6 0 3 8 3 0 0 0 0 0 0 2 1 0 0 24 23 0 54 0 0 0 17 0 6 0 13 31 13 0 16 6 3 0 0 0 0 5 6 3 1 0 8 5 4 0 8 0 0 0 1 6 0 2 9 1 0 0 0 3 0 0 24 8 0 0 9 4 1 0 1 5 0
ENSG00000064787.13 10 6 0 1 0 1 0 0 99 2 1 1 22 1 4 0 0 0 19 202 2 1 1 8 0 0 0 10 29 9 4 0 0 0 0 9 0 0 0 62 0 0 1 0 32 0 510 432 15 103 0 0 9 0 0 3 0 0 1 0 1 2 0 0 0 0 16 1 0 0 69 1 0 0 61 12 0 0 890 0 1 0 46 0 0 0 11 0 7 0 1 0 0 0 1 1 0 0 1 0 0 0 0 0 0 0 0 0 0 0 0 1 0 0 0 6 0 0
ENSG00000064835.10 0 0 0 0 0 0 0 0 0 0 0 0 0 0 0 0 0 0 0 0 0 0 0 0 0 0 0 0 0 0 0 0 0 0 0 0 0 0 0 0 0 0 0 0 0 0 0 0 0 0 0 0 0 0 0 0 0 0 0 0 0 0 0 0 0 0 0 0 0 0 0 0 0 0 0 0 0 0 0 0 0 0 0 0 0 0 0 0 0 0 0 0 0 0 0 0 0 0 0 0 0 0 0 0 0 0 0 0 0 0 0 0 0 0 0 0 0 0
ENSG00000064886.13 0 1 0 1 0 1 4 0 0 0 1 0 0 12 2 0 0 0 0 1 7 47 1 0 0 6 1 0 12 0 3 0 0 0 1 1 13 5 4 0 3 13 1 2 34 1 0 8 0 31 0 0 0 0 0 0 0 2 0 0 0 0 0 0 0 0 1 10 4 36 2 2 3 13 9 38 5 5 0 0 5 0 2 10 36 0 93 5 2 16 0 0 22 0 0 1 23 22 0 1 32 0 0 5 15 2 0 1 7 0 0 2 0 8 0 6 6 1
ENSG00000064932.15 0 0 0 0 1 0 3 2 0 0 0 2 2 0 0 0 0 0 0 2 0 0 5 0 0 1 0 1 1 0 0 0 13 2 0 0 1 0 1 1 1 1 2 0 0 9 0 4 0 0 0 0 0 0 62 0 0 1 0 0 2 2 0 0 0 0 3 1 0 7 0 1 3 4 0 0 1 1 0 0 1 0 0 1 0 0 0 0 1 0 0 1 0 0 0 0 1 6 0 1 1 0 0 0 2 1 0 0 5 0 0 0 1 5 0 0 1 0
ENSG00000064933.17 8 3 1 0 0 1 4 0 0 2 2 0 0 3 6 0 0 0 0 8 3 10 0 1 0 6 0 0 2 1 0 0 0 0 0 0 3 2 1 8 3 2 0 3 13 0 0 4 0 5 0 0 0 0 0 0 1 0 0 0 0 0 0 13 0 0 10 5 0 0 4 0 10 0 0 3 13 0 0 0 0 0 26 2 8 0 10 1 2 0 0 2 17 0 0 0 5 2 1 1 2 0 0 0 1 0 6 2 1 0 0 2 17 0 0 3 3 0
ENSG00000064961.18 67 104 1 0 65 5 39 2 11 11 0 2 81 15 19 0 0 1 0 23 16 11 0 29 15 7 0 0 17 8 2 0 19 11 0 16 11 25 1 49 23 22 2 57 67 7 56 41 0 58 0 0 0 0 0 1 3 0 0 0 3 2 0 44 0 6 27 64 0 4 70 6 41 1 97 46 43 8 0 1 0 0 21 5 9 0 75 10 11 1 0 34 46 0 0 13 1 0 40 58 11 0 111 7 6 0 0 7 8 0 53 24 62 2 37 7 8 0
ENSG00000064989.12 0 2 1 0 0 6 0 0 2 1 0 0 0 13 0 0 0 0 0 0 1 0 0 0 6 0 0 0 9 0 0 0 0 0 0 0 1 0 0 0 9 0 0 7 0 0 2 4 0 0 0 0 0 0 0 0 0 0 0 0 0 0 0 32 0 0 0 6 0 0 0 2 1 0 0 33 0 0 0 0 0 0 2 10 1 0 0 0 0 0 0 3 0 0 0 11 0 0 0 79 0 0 0 0 0 0 0 6 0 0 0 7 0 0 0 0 0 0
ENSG00000064995.17 1 1 1 0 1 1 17 1 14 12 36 9 7 14 21 0 0 0 0 20 24 20 0 4 5 33 0 0 10 6 2 0 0 0 3 0 3 6 1 19 9 14 4 26 38 4 55 11 0 4 0 0 0 0 0 0 0 0 0 0 0 2 0 63 0 0 1 10 1 19 11 9 33 5 2 23 13 8 0 0 6 0 2 12 33 0 6 10 7 1 0 24 24 0 38 6 5 0 0 0 11 0 0 1 0 0 0 13 8 0 0 4 49 9 57 20 13 0
ENSG00000064999.14 3 10 0 1 0 1 1 1 9 4 2 0 42 0 4 0 0 2 0 0 2 10 5 4 0 0 1 0 3 4 5 0 3 0 0 2 1 4 4 12 0 2 1 15 8 2 6 5 1 0 0 0 0 0 0 0 0 1 0 0 5 1 0 7 0 0 60 4 0 1 1 0 11 4 1 9 1 7 0 0 0 0 9 3 15 0 5 4 3 0 0 7 1 0 0 5 3 9 3 10 9 0 0 0 5 4 0 1 5 0 0 3 0 1 0 0 1 1
ENSG00000065000.17 8 74 9 8 0 3 31 8 18 8 27 3 53 21 7 0 0 0 0 15 21 34 23 9 5 16 0 1 12 17 6 0 15 0 70 4 7 4 16 38 17 21 7 24 59 6 56 39 0 1 0 0 0 0 0 4 5 5 0 0 6 1 0 98 0 483 85 29 65 22 43 7 33 6 242 61 37 18 0 4 1 0 63 23 29 0 44 4 34 17 182 11 6 1 35 6 4 17 18 19 18 0 0 3 4 3 0 7 28 0 0 16 73 22 153 18 38 1
ENSG00000065029.14 12 0 1 1 0 0 38 0 14 6 4 0 31 19 9 0 0 0 0 4 19 64 2 10 0 24 0 0 14 10 2 17 18 165 4 11 3 36 2 33 16 24 6 8 44 0 17 3 7 0 0 0 0 0 0 0 1 0 0 0 0 3 0 108 0 0 39 27 0 1 43 8 67 8 68 25 37 1 0 0 0 0 26 3 29 0 49 6 10 7 0 25 41 0 0 7 3 1 4 27 8 0 0 26 55 5 0 15 6 0 0 10 255 1 4 5 2 1
ENSG00000065054.13 0 4 0 0 26 0 0 0 5 0 0 0 4 0 0 0 0 0 0 4 0 0 0 1 0 0 0 0 1 0 0 0 0 0 0 5 0 0 0 8 0 0 0 0 2 0 0 7 1 0 0 0 0 0 0 0 0 0 0 0 0 0 0 0 0 0 0 0 0 0 19 0 0 0 61 2 0 0 0 0 0 0 7 0 0 0 4 0 0 0 7 0 0 0 0 0 0 0 3 0 0 0 0 0 0 0 0 0 0 0 0 0 0 0 0 0 0 0
ENSG00000065057.7 14 0 0 0 40 0 5 0 48 0 18 0 45 4 5 0 0 0 0 6 5 25 0 2 0 7 0 2 5 18 0 72 0 0 0 1 1 1 0 16 0 1 2 5 32 0 29 7 0 0 0 0 0 0 0 0 0 0 0 0 0 0 0 4 0 0 39 10 0 0 35 2 2 0 340 1 2 0 0 0 0 0 18 0 4 0 30 1 1 0 0 0 15 0 0 0 0 0 14 3 1 0 0 0 0 0 0 0 3 0 86 0 0 0 4 2 0 0
ENSG00000065060.16 0 3 1 2 0 2 0 0 5 8 1 1 0 8 3 0 0 0 0 0 7 6 0 2 0 1 0 0 3 2 0 0 0 0 0 0 1 0 0 10 10 3 0 18 2 1 0 13 0 0 0 0 0 0 0 0 0 0 0 0 0 0 0 4 0 0 10 17 0 0 6 5 17 2 0 9 0 0 0 0 0 0 4 3 8 0 0 3 3 0 0 7 0 0 0 4 0 0 0 6 1 0 0 0 0 0 0 3 19 0 0 5 1 1 1704 1 0 0
ENSG00000065135.10 130 206 281 161 0 142 201 198 220 194 168 537 89 301 343 1 0 0 0 91 100 115 126 56 101 441 19 1 125 195 443 0 0 0 30 36 67 34 157 120 232 237 250 207 286 516 203 191 190 184 0 0 1 0 3 7 12 190 132 1 518 398 0 460 2 895 232 194 224 283 116 178 589 504 30 699 506 294 0 86 68 87 62 175 279 43 23 195 368 284 8 188 102 34 0 199 265 248 27 204 127 6 0 49 140 109 0 204 269 0 0 167 164 316 248 354 332 12
ENSG00000065150.18 8 47 6 1 0 19 25 2 12 9 13 0 8 42 43 0 0 1 0 7 4 22 0 8 20 35 0 0 9 13 1 0 0 0 0 0 10 5 9 20 41 18 6 27 67 0 0 8 35 23 0 0 1 0 0 0 1 0 0 0 3 1 0 45 0 0 34 42 67 0 9 17 110 4 0 113 44 0 0 1 0 0 18 9 20 0 3 24 35 19 0 10 43 0 0 27 1 1 2 22 2 0 0 3 1 0 0 3 23 0 0 39 5 0 0 69 55 0
ENSG00000065154.11 0 1 0 1 0 18 43 3 45 24 20 2 99 66 65 0 0 0 0 50 37 20 12 22 9 129 0 0 46 68 9 0 1 112 0 16 30 16 20 79 33 59 15 52 61 5 27 36 109 30 0 0 0 0 0 3 1 4 0 2 24 4 0 190 0 116 25 53 193 37 68 7 134 21 0 108 80 10 0 0 6 0 95 116 57 1 46 36 120 0 0 116 40 0 0 43 14 1 3 108 51 0 0 14 4 0 0 27 53 0 0 57 11 4 0 58 24 0
ENSG00000065183.15 2 0 1 0 0 1 16 0 0 4 5 0 18 5 22 0 0 0 0 5 19 17 0 0 0 7 0 0 1 1 0 0 0 0 0 0 2 1 1 5 5 13 1 10 31 0 0 0 0 0 0 0 0 0 0 0 0 1 0 0 0 0 0 44 0 0 22 5 0 2 2 0 20 1 0 7 1 0 0 0 0 1 9 2 13 0 1 1 0 0 0 0 10 0 0 2 0 0 0 5 22 0 0 0 2 0 0 1 0 0 0 7 10 0 0 4 2 0
ENSG00000065243.19 17 1 106 15 15 1 13 28 88 8 5 32 8 8 13 0 0 1 0 24 1 13 15 7 5 8 1 0 3 3 13 0 0 0 0 0 2 2 4 26 7 12 22 3 11 85 69 103 11 42 0 0 0 0 0 0 1 16 1 0 46 35 0 6 0 0 8 7 1 4 8 7 25 15 16 11 24 14 0 3 3 13 16 11 31 5 11 8 20 8 0 0 7 3 4 23 14 2 1 4 5 0 0 1 1 4 0 16 55 0 23 6 2 9 26 6 21 2
ENSG00000065268.10 31 1 0 0 158 4 51 0 12 19 12 0 94 15 32 0 0 0 0 19 23 51 1 16 17 25 0 0 12 15 0 0 52 0 13 18 8 36 0 26 17 26 4 51 54 0 36 26 0 21 0 0 0 0 0 0 0 0 0 1 10 0 0 66 0 0 40 59 0 4 92 27 92 0 0 29 17 0 0 0 17 0 27 7 32 0 59 10 27 0 308 30 36 0 0 4 0 10 31 22 21 0 0 9 1 0 0 8 15 0 76 12 144 0 165 9 6 0
ENSG00000065308.4 3 0 0 0 0 0 1 0 0 0 5 0 6 0 4 0 0 1 0 1 3 2 0 5 0 9 0 0 1 0 0 0 0 3 0 0 1 1 0 7 5 5 4 1 24 0 0 4 0 1 0 0 0 0 0 1 4 0 0 0 0 1 0 0 0 0 17 10 0 0 6 0 5 0 0 2 0 1 0 0 0 0 9 2 4 0 33 6 7 0 0 3 1 0 0 0 0 0 1 3 2 0 0 0 0 0 0 2 1 0 0 2 0 0 0 0 0 0
ENSG00000065320.8 0 0 0 0 0 0 0 0 5 0 0 0 12 0 4 0 0 0 0 1 0 0 0 2 0 0 0 0 0 0 0 0 0 0 0 1 0 0 0 0 0 0 0 0 0 0 20 0 0 0 0 0 0 0 0 0 0 0 0 0 0 0 0 0 0 0 27 3 0 0 0 0 0 0 0 2 0 0 0 0 0 0 2 0 0 0 0 0 0 0 25 0 0 0 0 1 0 0 0 0 0 0 0 0 0 0 0 1 0 0 0 0 0 0 0 0 0 0
ENSG00000065325.12 0 0 0 0 0 0 0 0 0 0 0 0 0 0 0 0 0 0 0 0 0 0 0 0 0 0 0 0 0 0 0 0 0 0 0 0 0 0 0 0 0 0 0 0 0 0 0 0 0 0 0 0 0 0 0 0 0 0 0 0 0 0 0 0 0 0 0 0 0 0 0 0 0 0 0 0 0 0 0 0 0 0 0 0 0 0 0 1 0 0 0 0 0 0 0 0 0 0 0 0 0 0 0 0 0 0 0 0 0 0 0 0 0 0 0 0 0 0
ENSG00000065328.16 0 0 0 0 0 0 0 0 0 0 6 0 0 0 1 0 0 0 0 0 0 5 0 0 0 0 0 0 0 2 0 0 0 0 0 0 0 0 0 0 1 1 1 4 0 0 0 0 0 0 0 0 0 0 0 0 0 0 0 0 0 0 0 24 0 0 0 2 0 2 0 0 1 0 0 1 0 0 0 0 0 0 0 1 1 0 0 0 1 0 0 1 1 0 0 0 0 0 0 0 3 0 0 0 0 0 0 0 0 0 0 1 0 0 0 0 0 0
ENSG00000065357.19 2 1 3 0 0 12 159 0 0 5 117 1 6 8 116 0 0 0 0 13 6 354 4 2 4 104 0 1 18 68 12 0 1 68 0 0 4 33 7 15 11 122 12 13 198 5 44 35 89 52 0 0 0 0 1 4 7 1 0 0 3 5 0 5 0 0 10 4 157 0 23 0 272 7 0 48 98 7 0 1 9 0 2 12 173 0 15 6 67 7 0 9 216 0 0 3 5 15 0 19 121 0 0 6 37 1 0 7 106 0 0 2 171 3 19 12 9 0
ENSG00000065361.15 17 2 0 1 116 0 0 0 120 2 0 0 124 1 8 0 0 0 0 102 2 3 0 19 0 1 0 1 20 16 1 7 0 81 0 10 0 2 0 228 1 2 0 0 7 0 151 355 39 109 0 0 0 0 0 2 1 0 0 0 0 1 0 5 0 0 119 10 0 10 76 1 5 0 623 7 5 0 0 0 0 0 31 0 3 0 202 2 0 0 0 0 0 0 0 25 0 0 8 0 0 0 0 0 0 0 0 6 31 0 0 19 16 0 47 26 0 0
ENSG00000065371.17 0 0 0 0 0 0 0 0 0 0 0 0 0 0 0 0 0 0 0 0 0 0 0 0 0 0 0 0 0 0 0 0 0 0 0 0 0 0 0 0 0 0 0 0 0 0 0 0 0 0 0 0 0 0 0 0 0 0 0 0 0 0 0 0 0 0 0 0 0 0 0 0 0 0 0 0 0 0 0 0 0 0 0 0 0 0 0 0 0 0 0 0 0 0 0 0 0 0 0 0 0 0 0 0 0 0 0 0 0 0 0 0 0 0 0 0 0 0
ENSG00000065413.19 2 74 63 99 0 33 102 76 46 75 221 115 1 53 236 0 0 1 0 2 24 143 116 0 27 266 26 0 26 72 73 0 0 3 1 14 8 48 53 10 59 189 52 185 331 195 0 32 62 9 0 0 0 0 0 0 7 23 8 2 178 77 0 77 0 472 26 35 43 13 0 4 229 123 2 79 114 61 0 14 1 139 5 64 396 19 0 81 254 55 0 64 185 7 0 18 48 43 0 103 68 8 0 16 56 36 0 37 224 0 0 67 72 80 0 94 148 1
ENSG00000065427.14 17 3 227 1 0 31 206 4 60 50 24 16 65 82 144 0 0 1 0 88 62 147 20 27 6 121 2 1 27 59 6 0 0 112 13 0 14 32 6 40 29 73 19 64 201 9 140 42 147 68 0 0 0 0 0 0 13 4 0 0 4 3 0 116 0 0 61 106 87 43 82 33 261 41 159 102 54 4 0 0 24 0 70 37 85 1 15 37 149 14 5 58 137 0 0 41 14 20 16 104 94 0 0 10 30 1 0 113 154 0 0 43 121 22 0 54 5 0
ENSG00000065457.10 5 1 7 3 0 1 23 18 4 8 10 14 11 5 28 0 0 0 0 4 14 26 8 8 0 12 0 0 12 19 13 0 0 0 21 4 3 9 9 4 5 15 6 17 14 9 0 1 4 6 0 0 0 0 0 0 0 6 0 0 12 6 0 1 0 0 24 10 57 38 4 0 21 31 0 13 31 21 0 0 1 38 15 2 8 0 1 0 11 10 0 24 5 0 0 3 8 27 0 3 20 0 0 4 4 1 0 0 41 0 0 3 1 7 34 0 36 0
ENSG00000065485.19 7 0 0 0 0 0 0 1 0 1 1 0 55 1 1 0 0 0 0 2 4 4 0 1 0 1 0 0 1 2 0 0 0 0 0 0 0 0 0 12 3 0 0 4 21 1 0 4 0 0 0 0 0 0 0 0 0 0 0 0 0 0 40 0 0 0 9 7 0 0 16 2 8 0 0 6 0 0 0 0 0 0 16 0 2 0 21 0 0 2 0 2 0 0 0 0 0 0 8 6 0 0 0 0 0 0 0 3 0 0 0 1 8 0 0 6 0 0
ENSG00000065491.8 4 0 0 1 0 6 12 0 8 5 6 0 9 3 2 0 0 0 0 1 2 8 0 2 2 28 0 0 4 4 1 0 0 0 0 13 3 5 0 20 12 10 1 3 7 0 35 2 0 0 0 0 0 0 0 0 1 0 0 0 7 0 0 0 0 0 29 3 0 0 8 6 27 2 0 26 2 1 0 0 0 0 5 3 8 0 1 2 4 0 59 5 4 0 0 4 0 0 0 3 7 0 0 3 2 0 0 5 6 0 0 8 3 3 0 1 1 0
ENSG00000065518.7 11 8 4 0 109 26 94 1 70 22 50 1 109 47 86 0 0 0 0 95 43 68 14 25 9 95 0 3 30 45 7 6 19 85 11 38 17 86 2 69 33 51 18 62 136 11 114 88 30 104 0 0 0 0 0 1 10 4 30 1 7 10 0 152 19 0 50 75 32 19 169 39 161 10 408 103 44 10 0 6 0 0 98 44 166 0 88 59 84 9 214 64 70 0 0 60 6 12 38 70 60 0 4 9 31 0 0 35 36 0 142 26 23 10 6 61 16 1
ENSG00000065526.10 14 26 28 2 0 19 15 9 29 15 22 0 22 34 23 0 0 0 0 17 24 24 15 2 7 36 0 1 25 8 5 0 4 0 4 1 4 0 3 30 23 30 13 28 58 12 26 48 7 1 0 0 0 0 0 0 2 4 0 0 18 13 0 49 88 0 97 32 1 9 17 14 71 14 25 47 42 9 0 0 0 28 28 43 81 4 13 12 28 5 4 39 8 0 0 25 9 20 1 41 8 0 0 2 14 4 0 23 5 0 145 28 44 7 0 61 6 1
ENSG00000065534.18 0 0 0 0 0 0 0 0 0 0 0 0 4 0 0 0 0 1 0 0 0 0 0 10 0 0 0 0 0 0 0 0 0 0 0 0 0 1 0 1 0 0 0 0 0 0 0 2 0 10 0 0 0 0 0 0 0 0 0 0 0 0 0 0 0 0 35 6 0 0 2 0 0 0 0 0 0 0 0 0 0 0 14 0 1 0 0 1 0 0 0 0 0 0 0 1 0 0 0 0 0 0 0 0 0 0 0 0 0 0 0 1 0 0 0 6 0 0
ENSG00000065548.17 2 11 172 1 0 10 31 7 47 18 58 17 11 33 28 0 0 0 0 23 28 38 6 2 12 73 3 0 14 44 8 0 0 20 0 3 11 2 11 32 46 60 0 48 27 3 142 54 87 86 0 0 0 0 0 0 2 4 0 1 20 1 0 34 0 0 7 40 14 17 13 17 134 24 0 74 80 17 0 0 26 17 30 42 83 0 35 28 58 35 0 25 24 0 0 12 17 19 3 68 19 0 0 7 0 1 3 8 57 0 0 21 26 3 0 29 8 1
ENSG00000065559.14 13 2 95 1 0 1 3 1 1 2 1 9 6 1 21 0 0 0 0 1 0 0 0 1 0 7 0 0 1 0 4 0 0 0 0 2 0 2 0 1 1 7 1 1 8 9 0 4 0 1 0 0 0 0 0 1 0 5 0 0 7 0 0 0 0 0 0 13 67 3 4 0 5 9 0 8 2 2 0 1 0 0 3 2 4 0 1 2 5 0 0 2 6 0 0 0 2 10 0 6 11 0 0 1 1 0 0 0 6 0 0 1 0 0 0 6 1 0
ENSG00000065600.12 0 0 0 0 0 6 15 0 18 18 5 6 17 56 19 0 0 4 0 5 22 14 1 0 0 10 0 0 10 5 0 0 12 0 0 8 7 0 4 11 30 5 1 30 2 1 71 5 0 13 0 0 0 0 0 0 0 0 0 1 2 0 0 50 0 0 10 28 0 2 27 29 35 1 180 83 2 0 0 1 0 0 11 36 30 0 23 7 14 1 0 35 34 0 0 23 2 3 0 42 31 0 0 6 3 0 0 6 5 0 0 18 0 0 0 57 5 0
ENSG00000065609.14 0 0 0 0 0 0 0 0 0 0 0 0 0 0 0 0 0 0 0 0 0 0 0 0 0 0 0 0 0 0 0 0 0 0 0 0 0 0 0 0 0 0 0 0 0 0 0 0 0 0 0 0 0 0 0 0 0 0 0 0 0 0 0 0 0 0 0 0 0 0 0 0 0 0 0 0 0 0 0 0 0 0 0 0 0 0 0 0 0 0 0 0 0 0 0 0 0 0 0 0 0 0 0 0 0 0 0 0 0 0 0 0 0 0 0 0 0 0
ENSG00000065613.13 34 9 44 5 0 40 3 12 141 6 84 7 11 13 7 0 0 5 0 22 1 15 17 4 1 23 0 6 21 18 28 0 0 0 1 1 1 0 7 8 11 19 10 5 34 22 84 164 29 62 0 0 0 0 2 1 0 9 0 0 15 4 0 3 0 0 1 6 20 6 10 4 38 35 45 14 20 6 0 1 0 0 13 11 53 1 1 5 22 5 0 4 0 0 39 7 7 25 0 9 3 0 0 0 2 3 0 3 19 0 0 6 0 10 0 25 6 1
ENSG00000065615.13 0 1 0 7 0 51 26 114 65 56 40 167 6 70 48 0 0 0 0 43 35 15 74 9 11 19 7 0 43 21 137 0 0 1 85 32 26 4 34 18 36 17 81 68 54 175 70 22 169 110 0 0 0 0 568 0 12 108 23 1 164 106 0 65 0 212 12 32 120 237 7 14 46 208 0 199 109 143 0 1 13 81 6 89 54 12 18 63 51 63 41 65 53 13 0 44 112 99 0 71 51 0 12 22 66 50 0 130 182 0 0 46 3 138 9 89 102 6
ENSG00000065618.19 0 0 0 0 0 0 0 4 6 0 5 0 2 0 0 0 0 0 0 0 0 0 0 0 0 0 0 0 0 0 1 0 0 0 13 1 0 0 1 0 0 0 1 0 1 1 7 4 12 9 0 0 0 0 0 0 0 10 0 0 0 0 0 2 0 1 18 6 29 8 0 0 0 18 0 0 3 18 0 0 0 0 1 0 0 0 7 0 1 1 0 0 0 0 0 0 8 2 0 0 0 0 0 0 0 0 0 0 3 0 0 0 0 0 0 1 0 0
ENSG00000065621.14 1 71 2 118 0 1 1 15 0 6 6 11 26 1 2 0 0 0 1 9 1 4 9 3 0 2 1 0 4 9 25 5 0 0 10 13 1 1 12 5 0 0 32 0 10 5 0 3 2 0 0 0 0 0 0 0 0 12 0 0 25 10 0 1 0 0 1 6 0 7 17 2 1 61 0 29 13 39 0 0 6 0 13 2 3 1 2 10 1 12 0 1 0 1 0 6 13 19 0 0 6 0 0 0 1 1 0 1 31 0 0 6 1 10 0 41 15 0
ENSG00000065665.20 22 1 3 1 0 4 4 1 7 1 10 3 2 3 24 0 0 0 0 0 5 3 4 1 0 10 0 0 1 4 4 0 0 0 0 0 0 0 2 10 1 13 1 5 12 9 7 1 0 0 0 0 0 0 0 0 0 1 0 0 8 7 0 0 0 0 9 5 0 1 1 6 8 2 0 3 19 4 0 0 0 0 5 5 14 0 0 7 9 6 8 0 2 0 0 4 1 0 0 2 0 0 0 0 1 0 0 0 30 0 0 8 0 2 0 7 4 0
ENSG00000065675.14 0 0 12 0 0 0 55 1 0 0 78 0 0 0 40 0 0 0 0 0 0 37 0 0 0 41 0 0 0 13 0 0 0 5 0 0 0 8 0 0 0 36 1 0 114 0 0 0 0 7 0 0 0 0 0 0 1 0 0 0 1 0 0 0 0 0 0 0 55 7 0 0 108 0 0 0 24 2 0 0 0 0 0 0 81 0 0 0 44 0 0 0 55 0 0 0 5 15 0 0 52 0 0 0 9 0 0 0 53 0 0 0 16 1 0 0 3 0
ENSG00000065717.14 6 4 0 0 0 0 2 0 3 0 0 0 3 0 0 0 0 0 0 2 0 1 0 2 0 0 0 0 0 1 0 0 0 0 0 0 0 0 1 6 0 1 0 0 24 0 26 40 0 0 0 0 0 0 0 4 0 0 0 0 0 0 0 0 0 0 16 0 0 0 8 0 0 0 49 0 0 0 0 0 0 0 7 0 0 0 1 0 2 0 0 0 0 0 280 0 0 0 4 0 0 0 0 0 0 0 0 0 0 0 0 0 0 0 0 0 0 0
ENSG00000065802.11 6 1 1 0 310 1 8 0 3 4 3 0 3 2 1 0 0 0 0 4 12 8 0 3 0 10 0 0 4 5 0 0 14 30 0 12 2 9 0 6 3 8 0 13 61 0 0 1 0 0 0 0 0 0 0 0 1 0 0 0 0 0 0 27 6609 0 60 9 0 8 7 6 26 1 0 8 26 0 0 0 0 0 2 2 12 0 6 7 4 0 0 10 8 0 0 2 0 2 1 1 1 0 0 0 1 0 0 4 7 0 0 3 82 0 0 10 0 0
ENSG00000065809.13 5 87 96 15 0 22 76 22 48 23 41 14 41 34 104 0 0 2 5 34 4 60 2 17 10 161 0 0 77 141 25 1 0 45 0 4 10 10 19 25 31 120 12 24 39 22 32 70 139 121 0 0 0 0 0 0 2 4 1 0 26 29 0 9 42 7 87 50 0 7 30 28 258 14 162 115 100 27 37 4 13 14 45 28 107 2 2 27 96 3 0 12 75 0 26 35 54 8 1 15 58 0 0 1 29 1 0 31 136 0 47 67 61 11 15 87 17 1
ENSG00000065833.8 1 0 0 0 0 0 0 0 0 2 0 0 2 2 0 0 0 0 0 1 0 0 0 3 11 0 0 0 6 0 0 0 1 0 0 0 1 0 0 8 4 0 0 1 2 0 0 8 0 0 0 0 0 0 0 0 0 0 0 0 0 0 0 2 0 0 0 3 0 0 0 0 0 0 0 18 0 0 0 0 0 0 2 2 2 0 0 8 0 0 0 11 0 0 0 1 0 0 5 0 0 0 0 3 0 0 0 7 0 0 0 1 0 0 10 0 3 0
ENSG00000065882.15 9 56 1 1 0 11 6 3 9 19 45 12 17 24 10 0 0 0 0 1 4 14 16 5 4 7 1 0 10 0 3 0 2 0 0 8 2 0 4 3 13 9 4 21 29 14 22 12 18 22 0 0 0 0 0 4 2 3 0 0 26 8 0 37 0 85 4 18 0 6 4 6 19 20 8 43 19 7 0 3 0 2 10 8 20 1 0 29 8 5 0 1 3 0 0 14 12 5 0 28 16 1 0 3 12 1 0 14 31 0 0 19 12 4 0 16 1 0
ENSG00000065883.15 7 1 34 7 0 2 11 1 9 7 65 2 6 4 14 0 0 5 1 12 0 21 9 3 5 23 0 0 7 9 2 0 1 0 2 0 0 2 3 16 7 10 4 8 30 2 19 26 36 11 0 0 2 0 0 4 1 0 0 0 8 2 0 17 0 0 33 5 1 0 2 5 41 0 0 11 21 2 1 0 13 0 19 5 34 0 4 10 20 7 0 15 5 0 113 5 0 0 5 4 10 0 0 1 1 0 0 2 6 0 0 4 0 0 0 2 15 0
ENSG00000065911.11 10 90 106 1 0 107 94 11 18 199 68 16 55 266 142 0 0 1 0 34 136 28 23 20 123 176 2 0 152 51 9 0 6 0 6 0 67 31 38 51 164 64 40 197 81 23 105 97 20 23 0 0 0 0 0 0 3 35 0 1 14 8 0 359 0 0 36 339 9 72 55 163 204 24 0 253 121 8 0 84 5 0 22 121 140 0 62 138 109 32 0 316 102 0 0 188 18 31 2 395 116 1 0 132 40 22 109 250 182 0 0 152 49 7 0 353 33 1
ENSG00000065923.9 1 4 5 1 0 3 0 0 0 7 0 0 4 9 0 0 0 4 0 2 1 1 2 0 1 1 0 0 2 3 2 2 0 0 5 4 1 0 2 3 13 1 0 13 1 3 17 8 9 0 0 0 0 0 0 4 0 1 0 0 1 7 0 0 0 0 0 7 0 2 0 3 7 7 0 18 16 10 0 0 0 0 1 2 4 0 0 12 0 0 0 2 0 0 64 9 0 2 1 40 0 0 0 1 3 1 0 2 3 0 0 15 9 1 0 3 2 0
ENSG00000065970.8 0 24 27 0 0 0 15 1 1 1 0 1 8 10 3 0 0 1 0 0 2 21 2 3 6 20 0 0 4 6 2 0 1 0 6 0 6 6 2 3 2 20 1 6 30 2 1 4 0 0 0 0 0 0 0 0 2 1 0 0 7 0 0 5 0 0 18 6 3 9 1 0 29 8 1 3 9 9 0 0 0 0 0 6 17 0 2 0 22 1 0 17 5 0 0 0 3 0 4 15 16 0 0 2 4 0 0 1 7 0 0 0 0 0 0 1 9 0
ENSG00000065978.18 12 40 1 4 0 36 68 22 2 44 21 4 41 100 38 0 0 0 4 12 20 25 7 14 22 55 0 1 24 9 4 0 0 13 1 2 17 8 11 41 32 18 12 104 70 4 3 25 16 20 0 0 0 0 359 2 1 0 0 0 1 1 0 30 0 0 37 69 26 30 14 21 27 10 1 85 33 14 0 5 2 6 41 54 60 0 36 82 48 21 0 69 21 1 30 101 12 10 3 124 16 0 1 16 21 0 0 41 32 0 0 52 58 13 10 62 31 0
ENSG00000065989.15 6 73 14 0 0 35 16 4 0 19 0 0 17 21 9 0 0 0 0 2 8 18 0 1 29 25 0 0 25 11 1 0 44 380 0 0 24 19 5 10 21 11 5 41 8 1 0 31 0 0 0 0 0 0 0 1 1 2 0 5 2 2 0 50 0 0 19 47 0 0 3 9 3 1 0 59 31 4 0 5 7 0 3 20 8 0 5 5 10 0 0 68 8 0 0 47 2 0 1 60 4 0 0 22 6 2 0 19 6 0 4 31 48 0 0 41 10 0
ENSG00000066027.11 11 0 18 2 0 0 7 2 0 0 16 2 7 2 6 0 0 0 0 5 4 6 0 3 1 34 0 0 1 2 0 0 0 0 0 0 0 4 1 7 4 3 3 8 15 2 0 1 0 10 0 0 0 0 0 0 0 0 0 0 10 4 0 27 0 0 18 3 0 2 5 0 24 2 0 2 24 1 0 0 0 0 4 3 15 0 0 5 8 4 0 1 39 0 0 7 0 0 0 1 14 0 0 1 0 0 0 3 8 0 0 0 6 0 0 5 0 1
ENSG00000066032.18 0 0 0 0 0 0 0 0 0 0 0 0 0 0 0 0 0 0 0 0 0 0 0 0 0 0 0 0 0 0 0 0 0 0 0 0 0 0 0 0 0 0 0 0 0 0 0 0 0 0 0 0 0 0 0 0 0 0 0 0 0 0 0 0 0 0 6 1 0 0 0 0 0 0 0 0 0 0 0 0 0 0 0 0 0 0 1 0 0 0 0 0 0 0 0 0 0 0 0 0 0 0 0 0 0 0 0 0 0 0 0 0 0 0 0 0 0 0
ENSG00000066044.14 2 0 0 0 0 5 10 0 0 2 6 0 18 34 26 0 0 0 0 2 3 8 0 16 7 11 0 0 0 0 0 0 0 61 0 0 2 9 1 10 7 12 1 10 30 2 29 1 1 3 0 0 0 0 0 0 1 0 0 0 1 1 0 20 0 0 27 8 1 1 6 50 11 0 34 7 28 0 0 0 0 0 17 1 12 0 15 7 13 0 0 7 11 0 0 9 0 8 1 18 10 0 0 1 1 1 0 7 7 0 0 3 19 0 0 15 11 0
ENSG00000066056.13 0 0 0 0 0 0 0 0 0 0 0 0 0 0 0 0 0 0 0 0 0 0 0 0 2 0 0 0 0 0 0 0 0 0 0 0 0 0 0 0 0 0 0 0 0 0 0 0 0 0 0 0 0 0 0 0 0 0 0 0 0 0 0 64 0 0 0 0 0 0 0 0 0 0 0 0 0 0 0 0 0 0 0 0 0 0 0 0 0 0 0 0 0 0 0 2 0 0 0 0 0 0 0 0 0 0 0 0 0 0 0 1 0 0 0 1 0 0
ENSG00000066084.12 0 10 1 8 0 1 3 17 10 16 46 32 4 6 4 0 0 0 0 16 6 11 27 0 0 9 1 0 8 2 16 0 13 0 41 0 0 3 17 2 8 4 20 4 14 33 2 28 7 30 0 0 0 0 0 0 0 6 0 0 24 44 0 25 0 45 18 8 19 28 7 1 21 31 62 38 13 47 0 0 1 0 7 8 13 5 4 5 2 20 0 9 0 0 0 10 30 5 5 14 21 0 0 1 11 4 0 31 49 0 0 4 0 22 0 18 12 0
ENSG00000066117.14 1 0 21 0 0 0 2 0 0 1 0 0 7 2 0 0 0 0 0 0 1 2 0 3 0 5 0 0 0 1 0 0 1 0 0 0 1 5 0 2 4 2 0 3 3 0 15 5 0 0 0 0 0 0 0 0 1 0 0 0 1 0 0 2 0 0 15 2 0 0 1 0 2 0 11 1 0 0 0 0 0 0 2 3 1 0 13 1 1 0 45 1 1 0 1 0 0 0 2 0 4 0 0 0 0 0 0 0 2 0 0 2 1 0 22 1 0 0
ENSG00000066135.12 2 3 2 12 0 0 6 0 2 0 1 0 14 5 5 0 0 0 0 1 1 17 3 2 0 3 0 0 0 1 0 0 0 0 1 0 0 2 1 7 6 9 0 3 5 0 2 2 0 0 0 0 0 0 0 0 1 0 0 0 0 0 0 1 0 0 34 14 0 1 7 6 9 0 0 12 3 0 0 0 0 0 1 2 2 0 6 0 7 0 0 1 7 0 0 0 0 0 0 5 4 0 0 0 1 0 0 0 3 0 2 1 6 0 9 1 0 0
ENSG00000066136.20 15 20 226 3 0 32 59 24 3 46 36 43 39 72 56 0 0 0 0 31 61 74 47 6 12 50 1 0 46 60 20 0 0 73 61 5 33 43 15 61 42 53 28 73 47 54 22 53 10 76 0 0 5 0 216 1 6 11 0 0 55 45 0 102 0 0 11 87 26 96 74 51 169 111 3 167 89 57 0 5 1 17 22 25 40 1 70 51 78 60 0 77 45 0 0 55 25 25 2 68 54 0 162 23 21 13 0 51 54 0 0 41 80 43 112 43 9 1
ENSG00000066185.12 1 0 0 0 0 0 0 0 0 0 0 0 1 1 0 0 0 0 0 0 0 1 0 13 0 0 0 0 0 0 0 0 0 0 0 9 0 0 0 2 0 0 0 2 0 0 0 0 0 0 0 0 0 0 0 0 0 0 0 0 0 0 0 29 0 0 50 37 101 5 9 0 0 0 0 5 0 0 0 0 0 0 46 1 2 0 1 0 4 0 0 1 0 0 0 0 0 0 0 0 0 0 0 0 0 0 0 0 0 0 0 0 0 0 0 0 0 0
ENSG00000066230.11 0 0 0 0 0 0 2 0 0 0 0 0 1 0 0 0 0 0 0 1 0 0 0 1 0 0 0 0 0 0 0 0 0 0 0 0 0 0 0 2 0 0 0 0 6 0 0 0 0 0 0 0 0 0 0 0 0 0 0 0 0 0 0 0 0 0 7 0 0 0 2 0 0 0 0 0 0 0 0 0 0 0 2 0 0 0 3 0 0 0 0 0 0 0 0 0 0 0 0 0 0 0 0 0 0 0 0 0 0 0 0 0 0 0 0 0 0 0
ENSG00000066248.14 0 0 0 0 0 0 0 0 0 0 0 0 1 0 0 0 0 0 0 0 0 0 0 1 0 0 0 0 0 0 0 0 0 0 0 3 0 0 0 0 0 0 0 4 0 0 0 0 0 0 0 0 0 0 0 0 0 0 0 0 0 0 0 0 0 0 11 1 1 0 1 0 0 0 0 0 0 0 0 0 0 0 8 0 0 0 17 1 0 0 0 0 0 0 0 0 0 0 1 0 0 0 0 0 0 0 0 0 0 0 0 0 0 0 1 0 0 0
ENSG00000066279.17 0 0 0 0 0 0 0 0 0 0 2 0 1 1 0 0 0 0 0 0 0 0 0 0 0 0 0 0 1 0 0 0 0 0 0 0 1 0 0 0 0 0 5 15 0 0 0 0 0 0 0 0 0 0 0 0 0 1 0 0 0 0 0 0 0 0 0 1 0 0 0 0 0 0 0 0 1 0 0 0 0 0 0 3 0 0 0 0 0 0 0 0 0 0 0 0 0 0 0 0 0 0 0 0 0 0 0 0 1 0 0 0 0 0 0 3 0 0
ENSG00000066294.14 1 34 0 0 0 24 13 0 0 185 33 6 0 122 19 0 0 0 0 0 83 83 7 0 23 26 0 0 71 15 0 0 6 0 1 0 28 1 5 0 119 35 25 166 100 3 2 49 25 43 0 0 0 0 0 0 5 1 0 0 4 0 0 113 0 0 0 68 0 19 9 61 115 24 0 258 31 33 0 0 0 0 0 50 68 0 0 229 29 93 0 84 65 0 0 82 0 0 0 129 39 0 0 24 8 0 114 89 35 0 0 117 16 7 205 90 48 0
ENSG00000066322.14 3 21 189 51 0 34 65 2 53 120 57 39 229 153 98 0 0 0 0 107 185 119 55 38 27 68 1 0 92 61 4 152 238 441 93 24 43 45 18 77 124 71 40 238 189 28 81 69 95 47 0 0 0 0 0 2 10 13 0 1 45 19 0 265 0 8 28 226 137 64 290 116 325 83 69 413 131 32 0 0 0 0 55 75 54 0 203 81 88 28 0 321 87 1 159 95 19 0 93 209 92 1 145 30 5 0 0 73 27 0 0 86 162 60 79 166 53 1
ENSG00000066336.11 0 101 3 135 0 4 0 5 2 6 0 19 0 7 0 0 0 0 0 0 5 0 20 0 8 0 0 0 12 1 20 0 4 0 6 0 4 4 8 0 7 0 14 9 0 12 0 1 20 0 0 0 0 0 1 0 0 6 29 0 30 23 0 6 0 376 0 11 1 10 0 9 1 33 0 14 8 15 0 0 0 13 0 9 0 0 0 2 0 2 0 20 0 1 0 13 11 13 0 9 1 0 0 10 1 14 0 9 3 0 0 6 0 3 0 8 12 0
ENSG00000066379.14 0 0 0 0 0 0 10 1 0 0 5 2 8 0 8 0 0 0 0 14 8 16 5 8 0 12 0 0 0 6 6 0 6 21 1 0 1 26 0 7 2 6 2 0 16 2 13 11 4 5 0 0 0 0 103 0 0 3 0 0 5 2 0 16 0 0 1 10 17 17 15 1 38 6 21 9 18 4 0 0 2 0 5 0 13 0 9 0 11 2 0 16 10 0 72 4 8 9 0 8 2 0 0 0 0 0 0 2 17 0 0 2 23 5 27 2 0 0
ENSG00000066382.16 17 0 0 0 0 0 0 0 1 0 0 0 21 0 0 0 0 0 0 3 0 0 0 0 0 0 0 0 0 0 0 0 0 0 0 1 0 0 0 22 0 0 0 1 0 0 5 24 0 0 0 0 0 0 0 0 0 0 0 0 0 0 0 0 0 0 86 13 0 0 14 0 0 0 0 0 0 0 0 0 0 0 29 0 0 0 6 0 0 0 0 0 0 0 0 0 0 0 1 1 0 0 0 0 0 0 0 0 0 0 0 0 0 0 9 0 0 0
ENSG00000066405.12 0 0 0 0 0 0 0 0 0 0 0 0 0 0 0 0 0 0 0 0 0 0 0 0 0 0 0 0 0 0 0 0 0 0 0 0 0 0 0 0 0 0 0 0 0 0 0 0 0 0 0 0 0 0 0 0 0 0 0 0 0 0 0 0 0 0 2 0 0 0 0 0 0 0 0 0 0 0 0 0 0 0 2 0 0 0 0 0 0 0 0 0 0 0 0 0 0 0 0 0 0 0 0 0 0 0 0 0 0 0 0 0 0 0 0 0 0 0
ENSG00000066422.4 4 13 57 6 0 4 18 7 1 5 6 3 2 6 22 0 0 0 0 1 11 10 2 2 1 18 0 0 4 3 3 0 1 0 23 0 0 1 5 10 18 31 13 5 48 4 0 7 26 0 0 0 0 0 0 0 0 3 0 1 5 0 0 9 0 3 0 1 11 2 0 5 52 27 0 7 22 1 0 1 0 0 4 14 73 2 13 5 23 1 0 1 2 0 0 1 7 0 1 10 7 0 0 0 3 2 0 8 51 0 0 4 0 8 0 5 10 0
ENSG00000066427.22 0 3 7 1 0 5 10 3 8 27 22 3 1 10 32 0 0 0 1 6 15 12 4 0 0 20 0 0 2 10 2 0 0 0 1 0 1 2 1 5 13 14 2 11 8 6 49 26 0 0 0 0 0 0 0 0 0 1 0 1 5 5 0 62 0 12 13 7 52 3 0 9 34 3 0 26 27 4 0 0 18 0 8 13 15 0 6 8 14 3 0 9 3 0 2 13 7 0 0 6 11 0 0 3 2 0 0 5 15 0 0 2 1 7 74 8 9 0
ENSG00000066455.12 16 23 0 0 0 10 8 3 38 25 10 5 26 14 22 0 0 0 0 27 3 11 9 3 1 13 0 0 3 10 2 0 0 0 0 0 7 0 3 17 10 17 5 24 2 3 48 26 28 0 0 0 0 0 0 0 0 1 0 0 1 2 0 10 0 0 3 8 1 4 27 5 36 2 16 23 8 0 0 0 9 0 26 11 20 0 10 6 14 1 1 13 23 0 0 5 9 0 19 20 10 0 0 2 0 1 0 8 12 0 0 11 29 5 0 7 7 0
ENSG00000066468.22 4 0 0 0 0 0 0 0 1 0 0 2 8 0 2 0 0 0 0 11 0 0 0 7 0 2 0 0 4 0 0 0 0 0 0 0 0 3 0 8 0 0 0 0 7 0 1 44 2 0 0 0 0 0 0 0 0 0 0 0 0 0 0 0 0 0 37 2 0 0 9 0 0 0 73 0 0 0 0 0 0 0 7 0 0 0 4 0 0 0 0 0 0 0 0 0 0 0 1 0 0 0 0 0 0 0 0 0 0 0 0 0 0 0 0 0 0 0
ENSG00000066557.5 0 8 14 0 0 8 13 0 10 4 10 0 0 16 14 0 0 0 0 0 6 8 1 1 5 20 0 0 2 3 0 0 0 0 0 0 0 0 3 5 4 12 4 16 4 0 1 1 1 6 0 0 0 0 0 0 0 0 0 0 5 0 0 6 0 0 0 7 0 0 2 0 49 2 0 13 9 0 0 1 14 0 2 7 6 0 0 5 14 0 0 1 4 0 0 3 0 0 0 3 10 0 0 1 0 0 0 5 2 0 0 6 9 0 0 51 4 0
ENSG00000066583.11 20 0 0 0 0 5 49 5 9 4 4 0 81 39 30 0 0 0 0 22 18 27 3 25 5 48 0 0 16 19 0 0 4 0 0 0 7 14 6 43 15 40 3 24 98 11 79 22 0 48 0 0 0 0 0 0 1 0 0 0 17 9 0 95 1022 0 65 47 54 11 24 6 99 1 86 75 39 0 0 3 15 4 31 5 45 0 27 17 64 4 0 19 46 1 0 9 0 0 6 20 32 0 0 1 4 0 0 36 15 0 0 22 36 0 0 29 3 0
ENSG00000066629.17 0 0 0 0 0 0 0 0 2 0 0 0 0 0 0 0 0 0 0 0 0 0 0 2 0 0 0 1 5 0 0 0 0 0 0 0 0 0 0 0 0 0 0 1 0 0 6 4 0 0 0 0 0 0 0 0 0 0 0 0 0 0 0 0 0 0 74 2 0 0 0 0 0 0 0 1 0 0 0 0 0 0 5 0 1 0 0 0 0 0 0 0 4 0 0 1 0 0 0 1 0 0 0 0 0 0 0 1 0 0 0 1 0 0 0 0 0 0
ENSG00000066651.19 0 0 0 0 0 0 13 0 0 1 18 0 11 2 4 0 0 0 1 10 1 1 0 4 1 7 0 0 0 0 0 0 1 0 0 0 0 0 0 20 8 7 1 3 5 0 17 9 0 0 0 0 0 0 0 0 0 0 0 0 0 0 0 0 0 0 12 3 0 6 4 3 18 0 0 3 30 0 0 0 0 0 16 2 3 0 4 1 6 0 0 3 13 0 0 3 0 0 1 1 18 0 0 1 2 0 0 1 13 0 0 0 38 0 0 0 2 0
ENSG00000066654.13 89 84 336 6 0 49 261 6 170 90 465 12 15 40 254 0 0 0 0 38 20 79 1 57 9 540 3 1 30 60 4 0 0 0 1 0 5 1 5 212 100 413 19 108 391 1 41 81 54 30 0 0 0 0 0 0 3 0 0 0 24 3 0 4 3 0 32 24 6 0 15 33 395 18 0 69 185 4 0 1 0 0 43 30 481 1 21 71 417 5 0 11 172 0 0 59 6 9 0 146 150 0 0 5 21 0 0 34 349 0 0 88 160 0 0 135 159 0
ENSG00000066697.14 0 13 7 0 0 54 0 0 1 13 4 0 6 72 9 0 0 0 0 5 10 0 0 0 12 0 0 0 13 1 0 0 0 1 0 0 8 0 12 7 14 6 0 7 26 0 9 9 30 1 0 0 0 0 0 0 0 0 0 0 0 0 0 77 0 0 2 45 0 6 17 26 27 2 0 171 3 1 0 0 1 0 1 1 3 0 0 35 6 0 0 20 6 0 1 42 0 10 1 40 4 0 0 10 1 0 0 27 1 0 0 40 0 0 0 74 45 0
ENSG00000066735.14 0 0 0 0 0 0 0 0 0 0 0 0 0 0 0 0 0 0 0 0 0 0 0 0 0 0 0 0 0 0 0 0 0 0 0 0 0 0 0 0 0 0 0 0 0 0 0 0 0 0 0 0 0 0 0 0 0 0 0 0 0 0 0 0 0 0 0 0 0 0 0 0 0 0 0 0 0 0 0 0 0 0 0 0 0 0 0 0 0 0 0 0 0 0 0 0 0 0 0 0 0 0 0 0 0 0 0 0 0 0 0 0 0 0 0 0 0 0
ENSG00000066739.11 6 0 0 0 0 2 10 1 24 0 7 0 5 5 17 0 0 0 0 2 3 10 3 1 0 3 0 0 1 3 1 0 0 6 0 0 0 1 2 7 5 4 0 4 15 2 0 3 17 0 0 0 0 0 0 0 0 0 0 0 1 1 0 5 0 0 4 5 0 0 2 2 40 4 0 9 1 1 0 0 0 0 7 5 15 1 2 5 1 1 0 1 2 0 0 1 0 0 0 2 7 0 3 0 7 0 0 1 9 0 0 3 0 6 0 35 1 0
ENSG00000066777.8 21 2 12 2 0 8 7 7 29 4 37 26 11 5 25 0 0 0 0 9 6 20 5 2 2 24 0 0 4 2 11 0 0 1 0 1 2 0 5 13 9 19 4 9 29 12 26 53 44 0 0 0 2 0 0 0 0 5 0 0 27 3 0 4 0 304 28 3 4 4 8 0 12 11 0 7 45 5 0 0 11 0 31 6 47 0 6 8 12 3 0 1 6 0 0 2 7 16 0 4 5 0 0 1 5 4 0 4 24 0 14 13 0 19 1 18 21 0
ENSG00000066813.14 0 0 0 0 0 0 0 0 0 0 0 0 0 0 0 0 0 0 0 0 0 0 0 0 0 0 0 0 0 0 0 0 0 0 0 0 0 0 0 0 0 0 0 0 0 0 0 0 0 0 0 0 0 0 0 0 0 0 0 0 0 0 0 0 0 0 0 0 0 0 0 0 0 0 0 0 0 0 0 0 0 0 0 0 0 0 0 0 0 0 0 0 0 0 0 0 0 0 0 0 0 0 0 0 0 0 0 0 0 0 0 0 0 0 0 0 0 0
ENSG00000066827.15 0 0 0 0 0 0 0 0 2 0 1 1 0 0 0 0 0 0 0 4 0 1 1 2 1 2 0 0 5 0 1 0 0 0 2 0 0 4 3 2 7 3 4 1 1 2 0 3 0 0 0 0 0 0 0 0 0 1 0 0 3 0 0 8 0 0 28 3 0 8 5 1 11 1 0 11 0 3 0 0 0 0 2 1 0 0 1 1 1 0 0 5 0 0 0 5 1 22 0 2 0 0 0 0 0 0 163 6 0 0 0 4 0 1 0 0 3 0
ENSG00000066855.15 0 0 0 1 0 0 2 1 0 0 0 1 0 0 3 0 0 0 0 1 0 0 0 4 1 0 0 0 0 0 0 0 0 0 0 0 1 0 0 0 0 0 1 0 0 1 4 0 0 0 0 0 0 0 0 0 0 0 0 0 2 0 0 2 0 0 1 2 5 0 0 0 1 0 0 0 0 1 0 0 0 0 1 0 1 0 0 0 0 0 8 0 1 0 0 0 0 0 0 2 0 0 0 1 5 0 0 0 0 0 0 0 0 0 0 0 2 0
ENSG00000066923.17 7 0 0 0 0 0 1 0 0 0 0 0 7 0 6 0 0 0 1 0 1 5 0 5 0 2 0 0 0 5 0 0 40 0 0 15 0 0 0 2 0 0 1 0 0 0 0 1 29 2 0 0 0 0 0 0 0 0 0 0 0 0 0 15 0 0 21 15 0 1 12 0 1 0 0 0 0 0 0 0 0 0 6 0 4 0 1 0 0 0 0 0 1 0 0 0 0 1 1 1 0 0 0 0 1 0 0 0 1 0 112 0 0 0 0 0 0 0
ENSG00000066926.10 2 4 2 1 0 2 10 0 0 20 39 0 19 12 71 0 0 10 0 8 23 16 2 6 2 30 0 0 6 18 0 0 0 0 0 0 1 2 4 26 14 12 1 36 20 0 14 18 0 0 0 0 0 0 0 0 0 0 0 0 1 0 0 55 0 0 32 37 80 7 15 0 24 0 52 25 17 1 0 0 20 0 11 8 24 0 14 20 13 0 0 8 44 0 0 11 1 0 1 27 5 0 0 4 0 0 0 24 22 0 0 9 17 1 0 22 3 0
ENSG00000066933.15 48 2 0 0 0 4 2 0 1 3 0 0 2 3 1 0 0 3 0 4 2 10 0 3 0 9 0 0 7 10 0 0 0 0 7 0 2 0 1 37 8 7 5 9 25 2 20 42 11 0 0 0 0 0 0 0 5 0 0 0 1 0 0 1 0 3 20 9 0 4 5 2 19 1 0 8 27 2 0 0 0 0 24 5 27 0 2 3 23 1 0 1 0 0 0 4 0 0 0 1 4 0 0 0 0 0 0 6 3 0 0 5 2 0 0 14 0 0
ENSG00000067048.16 0 0 0 0 0 0 0 0 0 0 0 0 0 0 0 0 0 0 0 0 0 0 0 0 0 0 0 0 0 0 0 0 0 0 0 0 0 0 0 0 0 0 0 0 0 0 0 0 0 0 0 0 0 0 0 0 0 0 0 0 0 0 0 0 0 0 0 0 0 0 0 0 0 0 0 0 0 0 0 0 0 0 0 0 0 0 0 0 0 0 0 0 0 0 0 0 0 0 0 0 0 0 0 0 0 0 0 0 0 0 0 0 0 0 0 0 0 0
ENSG00000067057.16 20 22 3 0 280 26 51 0 87 26 26 1 123 40 55 0 0 0 0 74 21 74 1 34 5 42 0 2 36 22 1 0 43 262 0 28 9 19 0 62 13 35 4 19 89 0 38 14 0 0 0 0 0 0 0 2 2 0 0 0 1 0 655 192 0 0 77 66 110 1 139 35 85 6 158 109 59 0 0 3 0 0 24 23 39 0 137 42 55 1 502 55 50 0 5 50 2 0 124 43 42 0 0 0 3 0 0 54 52 0 115 62 118 0 14 76 3 0
ENSG00000067064.11 9 8 128 0 0 13 196 29 261 18 68 252 38 70 148 0 0 1 0 33 35 87 29 15 32 321 4 33 81 150 74 5 1 0 47 14 12 51 40 53 94 139 45 56 126 150 1100 171 94 163 0 0 0 0 0 0 10 47 0 1 156 100 0 180 0 213 35 67 53 102 49 71 336 119 68 315 234 58 784 29 16 0 51 55 138 3 5 42 189 93 0 63 89 19 0 94 84 13 1 56 111 1 24 4 65 35 0 44 233 0 0 32 55 14 0 181 49 5
ENSG00000067066.16 16 12 7 85 0 8 119 66 37 52 191 523 27 57 114 0 0 1 5 30 12 139 111 12 3 138 7 0 23 76 88 0 0 0 10 5 7 20 60 39 42 126 77 50 210 310 129 106 186 39 0 0 0 0 0 0 9 125 0 1 148 104 0 81 0 585 24 46 14 62 35 26 280 127 0 87 264 140 0 6 67 75 67 69 222 7 6 45 101 67 0 53 103 7 0 30 111 27 8 73 93 1 0 16 73 31 19 153 1099 1 0 37 77 152 0 74 67 7
ENSG00000067082.14 101 503 375 129 0 3292 3134 383 515 1398 747 900 886 2468 1717 0 1 28 0 170 869 1638 410 2882 6251 4769 81 0 1166 1118 531 0 158 1010 150 179 1128 437 674 2044 3094 3344 694 744 1613 292 1197 1471 1730 1632 0 0 0 0 34 1 124 199 46 20 516 287 156 1758 4453 3095 1313 1904 1142 676 1135 4138 5007 1210 372 6561 3592 872 0 2092 1456 683 665 1772 4133 25 644 2416 4491 843 150 2463 793 23 328 1014 292 248 81 2814 1387 4 0 593 399 154 306 2856 2084 0 15 2786 1259 599 614 1722 928 43
ENSG00000067113.16 22 14 0 0 0 1 12 0 0 0 2 0 44 10 25 0 0 0 0 4 0 5 2 8 14 18 0 0 2 1 0 0 0 4 0 28 3 3 1 24 0 3 2 12 25 0 74 16 0 0 0 0 0 0 0 0 2 0 0 0 0 0 0 54 0 3 25 13 30 0 43 4 22 1 0 26 14 2 0 0 0 0 36 4 14 0 30 8 7 0 0 10 17 0 0 7 1 0 5 13 18 0 0 0 0 0 217 4 0 0 0 2 58 0 0 13 1 0
ENSG00000067141.16 0 0 6 0 0 0 6 0 6 0 0 0 17 0 5 0 0 0 0 25 0 10 0 5 0 7 0 0 0 0 0 0 0 0 0 7 0 0 0 13 0 5 0 0 15 1 1 7 0 33 0 0 0 0 0 6 0 0 0 0 0 0 0 0 0 0 35 3 29 0 5 0 6 0 0 0 5 0 0 0 0 0 7 0 9 0 1 0 14 0 12 3 2 0 0 0 0 0 0 0 0 0 0 0 0 0 0 0 15 0 0 0 0 0 0 0 0 0
ENSG00000067167.7 1206 366 395 5 0 234 357 4 167 114 76 9 181 172 315 0 4 1 0 111 43 131 2 721 99 467 1 0 105 147 3 0 0 4 0 16 33 39 9 280 120 220 45 259 502 22 150 120 19 114 0 0 0 0 0 0 11 2 0 1 27 16 0 128 988 62 217 182 154 23 163 145 535 16 199 262 189 5 0 73 30 1 263 79 305 0 208 155 395 12 9 218 71 1 529 118 19 28 103 203 197 0 0 77 40 3 0 201 348 0 0 190 519 2 71 293 116 2
ENSG00000067177.14 0 0 0 0 0 0 0 0 0 0 0 0 0 0 0 0 0 0 0 1 0 0 0 1 0 0 0 0 0 0 0 0 0 0 0 0 0 0 0 1 0 0 0 0 5 0 5 0 0 0 0 0 0 0 0 0 0 0 0 0 0 0 0 0 0 0 9 1 0 0 0 0 0 0 0 0 0 1 0 0 0 0 4 0 0 0 3 0 0 0 0 0 0 0 0 0 0 0 0 0 0 0 0 0 0 0 0 0 0 0 0 0 0 0 0 0 0 0
ENSG00000067182.7 60 123 18 626 0 15 12 183 34 66 153 928 129 70 66 0 0 0 0 79 83 71 304 44 4 17 15 0 87 41 458 0 127 6 396 3 24 34 84 90 35 22 191 159 224 685 178 86 137 23 0 0 142 0 993 2 6 124 116 1 592 372 0 92 0 278 123 141 278 245 95 41 76 380 46 146 128 222 0 2 19 84 36 61 69 44 108 29 25 164 0 133 49 25 55 59 205 159 5 138 79 2 134 27 121 40 10 81 421 0 175 24 203 133 75 71 202 5
ENSG00000067191.15 13 0 5 0 2 0 3 0 1 1 0 0 8 0 1 0 0 0 0 8 0 12 0 6 0 3 0 0 6 4 1 0 0 0 0 3 0 6 1 18 0 4 0 0 12 0 15 50 0 3 0 0 0 0 0 0 3 0 0 0 0 0 0 0 0 0 6 2 0 0 10 0 2 0 0 0 1 0 0 0 0 0 8 0 2 0 3 0 2 0 0 0 0 0 0 0 0 0 3 0 4 0 0 0 1 0 0 0 0 0 46 0 0 0 0 0 0 0
ENSG00000067208.14 38 11 0 2 0 6 1 9 8 11 0 3 8 7 3 0 0 0 0 19 3 1 9 11 1 1 1 0 7 0 1 0 0 0 0 4 0 0 2 39 18 1 9 44 0 9 2 35 50 25 0 0 5 0 0 0 0 0 0 1 22 3 0 0 0 0 37 31 38 2 22 6 1 3 4 22 0 2 0 0 1 0 75 15 0 0 3 19 1 0 0 4 0 1 0 4 4 0 1 19 0 0 0 1 0 0 0 3 3 0 0 6 16 1 0 14 6 0
ENSG00000067221.13 2 1 0 1 0 0 2 0 1 1 0 5 20 4 0 0 0 0 0 2 1 2 1 7 1 1 0 0 4 0 1 0 52 0 13 2 3 3 0 15 2 0 0 8 13 0 60 2 0 0 0 0 0 0 10 0 0 0 0 0 0 0 0 1 0 0 1 23 0 0 69 3 32 0 0 5 7 0 0 0 0 0 3 0 0 1 36 2 2 0 0 3 2 1 0 5 2 7 9 8 1 0 0 1 0 0 0 3 8 0 0 2 13 1 0 4 0 1
ENSG00000067225.17 279 394 222 25 1712 1056 245 41 248 950 149 35 2288 1383 357 0 0 1 4 654 701 486 68 1045 687 190 2 7 943 189 78 424 1035 388 118 266 745 462 237 1598 1008 270 172 825 523 29 418 581 188 200 0 0 0 0 132 45 37 38 0 24 52 31 37 1563 0 94 1314 1933 382 188 2194 2835 1159 245 459 3486 338 137 0 147 40 3 544 601 293 3 1605 908 208 84 549 1088 128 2 563 1262 74 150 1571 879 138 0 407 768 84 17 396 663 197 0 879 1254 674 102 1084 826 262 9
ENSG00000067248.9 12 21 48 0 0 2 7 1 9 2 22 3 10 2 7 0 0 0 0 26 1 5 2 1 1 11 0 0 11 6 0 0 0 0 0 0 1 1 1 17 15 23 6 15 12 4 15 57 27 21 0 0 0 0 0 1 1 1 0 0 1 0 0 33 0 0 12 12 0 1 8 8 49 3 36 17 6 1 0 1 0 0 29 9 31 0 1 5 4 2 10 5 0 0 0 17 5 4 0 7 33 0 0 1 2 0 0 3 6 0 0 4 3 0 0 13 1 0
ENSG00000067334.13 6 63 14 99 0 92 92 325 59 53 60 275 8 135 74 0 0 0 3 20 3 33 14 14 30 129 21 0 83 42 343 0 0 0 94 6 30 1 137 44 117 115 141 47 76 133 1 124 227 100 0 0 3 0 19 1 3 91 0 1 188 120 0 197 0 1508 19 86 210 263 6 65 191 443 0 331 208 363 0 48 150 269 22 91 129 9 18 68 144 204 1 49 22 18 0 135 293 209 1 52 16 3 71 2 43 37 0 76 235 0 0 71 13 111 0 233 300 14
ENSG00000067365.14 0 0 0 3 320 2 7 10 4 3 13 20 4 6 4 0 4 0 0 8 6 25 14 2 1 3 0 0 8 6 14 0 2 0 37 0 14 1 6 7 12 9 14 13 20 6 1 4 3 0 0 0 0 0 0 0 0 6 0 0 23 12 0 60 0 5 1 21 76 24 4 18 23 30 0 48 34 12 0 1 8 0 0 6 6 1 9 5 2 28 0 32 2 0 0 10 20 16 0 14 13 0 0 1 3 1 0 5 16 0 0 8 12 3 0 5 7 0
ENSG00000067369.13 57 7 67 39 0 28 6 10 19 10 54 26 25 8 45 0 0 0 0 5 7 30 8 10 0 64 2 0 3 23 22 0 0 0 28 2 3 7 8 66 21 57 20 12 27 11 26 13 11 0 0 0 0 0 0 0 5 8 0 0 7 7 242 50 0 95 125 22 18 21 18 2 79 39 0 41 50 44 0 0 0 48 35 6 78 3 5 12 64 25 0 13 9 0 0 9 32 12 0 6 3 0 0 2 9 3 0 7 57 0 0 4 0 72 0 3 40 2
ENSG00000067445.20 0 0 0 0 0 0 0 0 0 1 0 0 0 0 0 0 0 0 0 0 0 0 0 2 0 5 0 0 0 1 0 0 0 0 0 0 0 0 0 1 0 0 0 0 0 0 0 0 0 0 0 0 0 0 0 0 0 0 0 0 0 0 0 0 0 0 0 0 0 0 0 0 1 0 0 0 0 0 0 0 0 0 1 0 0 0 0 0 0 0 0 0 0 0 0 0 0 0 0 0 0 0 0 0 0 0 0 0 0 0 0 0 0 0 0 0 0 0
ENSG00000067533.5 16 33 7 8 0 1 18 0 24 18 90 0 6 8 53 0 0 0 0 1 0 6 0 2 0 27 0 0 3 6 0 0 0 0 0 2 0 0 1 10 11 22 0 13 10 0 3 5 48 14 0 0 0 0 0 0 0 0 0 0 2 0 0 2 0 0 0 9 0 1 4 2 26 1 0 9 12 0 0 0 1 0 22 13 54 0 19 16 64 3 0 16 22 0 0 4 0 0 0 10 7 0 0 0 21 0 0 5 7 0 0 13 5 0 0 1 27 0
ENSG00000067560.10 217 219 430 32 278 790 917 463 566 713 330 514 1012 1289 1142 9 30 0 0 519 795 763 664 740 1105 1048 14 21 836 561 967 95 112 613 1130 180 465 492 332 503 788 579 501 1128 1376 584 996 833 1422 840 0 0 507 2 1478 30 172 469 365 16 765 556 2535 2142 4741 2717 420 1525 1701 1470 1221 2064 1446 1599 643 2474 999 825 34 405 285 178 423 967 891 32 872 913 800 640 200 2071 1007 22 902 893 727 527 511 1374 727 10 800 1190 394 508 34 1065 696 0 1306 1496 1276 692 1207 1190 1043 50
ENSG00000067596.11 40 47 55 14 0 57 137 12 114 75 95 16 75 59 228 0 0 0 1 65 108 86 55 26 15 296 2 1 28 50 10 0 2 1 25 0 14 4 39 118 99 149 33 150 185 15 44 129 12 44 0 0 0 0 0 0 11 2 0 4 69 15 0 116 0 55 39 63 55 43 76 44 235 71 37 82 150 15 0 3 16 0 28 36 122 0 81 70 149 10 0 78 241 1 1116 62 11 4 2 118 46 0 0 17 36 3 0 68 151 0 0 51 588 37 0 168 51 1
ENSG00000067601.7 0 1 0 0 0 0 0 0 0 0 0 0 0 0 0 0 0 0 0 0 1 1 1 1 0 1 0 0 0 1 0 0 2 0 0 0 0 0 0 0 0 0 1 1 1 1 6 3 1 0 0 0 0 0 0 0 0 1 0 1 0 0 0 0 0 7 8 2 0 0 0 0 0 0 0 0 0 0 0 0 0 0 1 0 1 0 0 0 0 0 0 0 6 0 0 0 0 0 0 0 0 0 0 0 0 0 0 0 0 0 0 0 0 0 4 0 0 0
ENSG00000067606.16 5 0 0 0 0 0 0 0 3 0 0 1 1 0 2 0 0 0 2 0 4 5 0 1 0 1 0 0 1 4 0 0 2 0 2 0 0 0 0 0 0 0 3 1 10 0 21 5 0 0 0 0 0 0 0 0 0 0 0 0 0 1 0 0 0 0 12 4 0 0 2 0 6 0 30 3 5 1 0 0 0 0 2 0 0 0 6 0 0 0 0 0 1 0 1 0 0 0 0 1 2 0 0 0 0 0 0 0 0 0 0 0 1 0 0 0 1 0
ENSG00000067646.11 0 0 0 0 0 0 0 0 0 0 0 0 0 0 0 0 0 0 0 0 0 0 0 0 0 0 0 0 0 0 0 0 0 0 0 0 0 0 0 0 0 0 0 0 0 0 0 0 0 0 0 0 0 0 0 0 0 0 0 0 0 0 0 0 0 0 0 0 0 0 0 0 0 0 0 0 0 0 0 0 0 0 0 0 0 0 0 0 0 0 0 0 0 0 0 0 0 0 0 0 0 0 0 0 0 0 0 0 0 0 0 0 0 0 0 0 0 0
ENSG00000067704.9 11 8 0 0 0 11 71 0 15 16 46 0 46 17 79 0 0 5 0 16 16 31 0 34 9 35 0 0 8 12 0 0 0 0 0 2 8 2 1 9 14 23 6 26 71 0 0 15 2 11 0 0 0 1 0 0 1 0 0 0 5 0 0 30 0 0 37 53 0 5 19 4 96 4 0 47 18 0 0 0 0 0 39 26 34 0 3 22 24 0 0 30 13 0 0 16 0 0 2 30 40 0 0 6 2 0 28 7 7 0 0 12 0 0 0 27 8 0
ENSG00000067715.13 0 0 0 0 0 0 0 0 0 0 0 0 0 0 0 0 0 0 0 0 0 0 0 0 0 0 0 0 0 0 0 0 0 0 0 0 0 0 0 0 2 0 0 0 0 0 0 2 0 0 0 0 0 0 0 0 0 0 0 0 0 0 0 0 0 0 0 0 0 0 0 0 0 0 0 0 0 0 0 0 0 0 0 0 0 0 0 0 0 0 0 0 0 0 0 0 0 0 0 0 0 0 0 0 0 0 0 0 0 0 0 0 0 0 0 0 0 0
ENSG00000067798.15 0 0 0 0 0 0 0 0 0 0 0 0 0 0 0 0 0 0 1 0 0 0 0 0 0 0 0 0 0 0 1 0 0 0 0 0 0 0 0 1 0 0 0 0 0 0 0 0 0 0 0 0 0 0 0 0 0 0 0 0 1 0 0 0 0 63 5 0 0 0 0 0 0 0 0 0 0 2 0 0 0 0 0 0 0 0 0 0 0 0 0 0 0 0 0 0 0 0 0 0 0 0 0 0 0 0 0 0 0 0 0 0 1 0 0 0 0 0
ENSG00000067829.18 16 14 5 1 1 45 64 1 20 49 44 3 153 42 28 0 0 0 0 34 58 84 7 29 5 57 0 1 33 43 6 0 150 82 15 19 28 75 7 46 37 44 6 78 110 3 211 73 86 116 0 0 0 0 0 0 4 1 0 0 26 2 0 90 0 0 82 147 72 59 105 49 129 20 68 145 39 0 0 2 0 0 64 61 61 0 96 49 52 1 0 99 61 0 1 62 5 17 56 81 51 0 169 12 6 0 0 49 29 0 0 44 108 1 0 62 11 0
ENSG00000067836.12 4 0 63 0 0 0 1 0 0 1 3 1 13 3 1 0 0 0 0 16 5 14 0 7 2 1 0 0 0 1 0 0 10 0 0 4 0 6 0 11 0 2 0 3 13 0 0 16 9 18 0 0 0 0 0 0 0 0 0 0 1 1 0 6 0 0 19 14 0 0 17 1 4 0 4 0 1 0 0 0 0 0 6 4 9 1 9 1 4 0 0 11 10 0 0 3 0 0 2 6 10 0 0 1 0 0 0 2 0 0 0 1 3 0 0 0 0 0
ENSG00000067840.12 0 0 0 0 0 0 4 0 0 0 0 0 1 0 0 0 0 0 0 0 0 0 0 1 0 0 0 0 0 0 0 0 0 0 0 0 0 2 0 0 0 0 0 0 0 0 0 0 0 0 0 0 0 0 0 0 0 0 0 0 0 0 0 0 0 0 0 0 0 0 2 0 0 0 0 0 0 0 0 0 0 0 0 0 0 0 0 0 1 0 0 0 1 0 0 0 0 2 0 0 0 0 0 0 0 0 0 0 0 0 0 0 0 0 0 0 0 0
ENSG00000067842.17 0 0 0 0 0 0 0 0 0 0 0 0 0 0 0 0 0 0 0 0 0 0 0 0 0 0 0 0 0 0 0 0 0 0 0 0 0 0 0 0 0 0 0 0 0 0 0 0 0 0 0 0 0 0 0 0 0 0 0 0 0 0 0 0 0 0 0 1 0 0 0 0 0 0 0 0 0 0 0 0 0 0 1 0 0 0 0 0 0 0 0 0 0 0 0 0 0 0 0 0 0 0 0 0 0 0 0 0 0 0 0 2 0 0 0 0 0 0
ENSG00000067900.7 2 11 103 0 0 34 13 24 4 33 32 47 3 24 20 0 0 1 0 4 6 24 16 4 6 25 2 0 35 24 29 0 0 3 4 0 2 2 28 15 16 66 32 20 43 104 0 51 1 4 0 0 0 0 0 0 1 9 15 0 71 42 306 20 0 123 0 24 69 7 4 7 74 80 0 27 35 20 0 2 3 1 11 32 89 6 4 21 50 0 8 2 4 0 4 24 15 7 0 12 5 0 0 1 3 7 62 10 34 0 0 4 0 8 0 14 14 0
ENSG00000067955.13 10 8 7 1 0 7 24 3 30 20 104 2 18 21 16 0 0 0 4 0 16 14 2 9 5 42 0 0 15 11 0 0 1 0 0 1 3 6 1 10 26 21 2 22 44 0 10 8 0 8 0 0 0 0 0 1 2 1 0 1 2 0 0 2 0 49 22 19 0 0 4 7 59 5 0 27 27 6 0 6 0 0 14 5 46 1 17 27 35 24 0 40 62 0 0 6 1 4 0 15 41 0 0 5 15 1 0 25 21 0 0 8 22 6 0 36 6 0
ENSG00000067992.13 2 15 156 0 0 9 57 1 8 10 10 17 11 36 101 0 0 0 0 25 9 100 8 1 24 77 0 0 17 11 18 0 1 0 0 16 5 18 11 7 13 130 20 39 128 38 0 47 98 71 0 0 0 0 0 0 1 11 0 0 120 45 0 83 0 0 8 22 104 11 5 11 152 40 0 32 110 16 0 3 9 0 15 6 126 4 12 17 88 0 0 14 55 0 676 35 8 0 3 20 26 0 0 2 12 1 0 19 55 0 0 23 45 7 37 14 4 1
ENSG00000068001.13 19 42 0 0 97 2 2 0 13 0 0 0 34 1 8 0 0 0 0 28 4 0 0 2 1 0 0 0 1 4 0 0 10 0 0 0 5 6 0 24 1 1 0 10 0 0 22 5 0 15 0 0 0 0 0 0 0 0 0 0 3 0 0 0 0 0 41 8 0 3 46 2 4 1 0 8 0 1 0 0 0 0 8 4 1 0 24 1 0 0 0 22 0 0 0 5 1 1 5 2 0 0 0 2 0 0 0 0 0 0 0 1 0 0 93 7 1 0
ENSG00000068024.16 0 12 6 36 0 5 28 9 2 0 6 14 1 4 9 0 0 2 0 1 7 22 19 1 2 8 0 0 8 7 19 0 0 0 27 2 10 1 8 2 6 13 8 10 56 33 16 6 15 5 0 0 0 0 0 0 0 6 0 0 20 18 0 0 0 0 28 2 0 26 4 1 37 19 145 15 31 13 0 0 0 27 4 1 16 2 1 1 20 36 0 13 27 0 0 1 12 18 0 4 11 0 0 0 17 12 0 10 43 0 0 8 72 49 0 1 29 0
ENSG00000068028.17 10 2 214 0 352 13 136 0 13 12 57 0 110 38 100 0 0 0 0 7 23 107 7 25 15 143 0 0 19 75 0 0 19 183 84 0 12 27 6 37 53 96 12 74 199 11 89 72 2 14 0 0 0 0 0 0 2 1 0 1 7 6 0 117 0 20 62 76 104 7 34 35 242 15 52 135 110 3 0 0 1 0 18 41 93 0 99 29 67 2 0 34 96 0 732 23 0 26 9 54 113 0 0 4 15 1 383 18 22 0 149 24 110 3 765 20 8 0
ENSG00000068078.18 0 0 0 0 0 0 0 0 0 0 0 0 0 1 0 0 0 0 0 1 0 0 0 1 0 1 0 0 1 0 0 0 0 0 0 0 0 0 0 0 0 0 0 0 0 0 0 2 0 0 0 0 0 0 0 0 0 0 0 0 0 0 0 0 0 0 19 0 0 0 0 0 0 0 0 0 0 0 0 0 0 0 1 0 0 0 0 0 0 0 0 0 0 0 0 0 0 0 0 0 0 0 0 0 0 0 0 0 0 0 0 0 0 0 0 0 0 0
ENSG00000068079.7 1 15 2 5 11 0 32 4 1 1 8 94 18 7 31 0 0 0 0 9 15 39 10 6 1 16 0 0 9 10 4 0 2 106 17 13 8 32 5 6 3 8 9 25 40 16 76 32 36 0 0 0 0 0 0 1 2 15 0 0 21 2 0 233 0 0 3 58 41 6 46 19 63 2 243 65 30 16 0 2 1 0 3 22 13 0 59 4 15 0 0 57 39 0 279 5 22 0 35 21 17 0 221 0 0 0 0 203 260 0 222 40 97 22 0 4 1 0
ENSG00000068097.14 7 5 3 0 0 2 21 1 2 6 21 0 1 16 25 0 0 0 0 7 5 2 0 0 2 11 0 0 5 1 0 0 1 0 1 0 1 0 0 7 4 13 0 18 30 0 0 3 11 0 0 0 0 0 0 0 1 0 0 0 0 0 0 4 0 0 13 14 76 0 1 6 44 0 0 13 0 0 0 0 5 0 18 6 18 0 24 16 9 0 0 16 12 0 0 6 1 0 0 29 13 0 0 0 2 0 0 4 4 0 0 12 15 1 0 5 0 0
ENSG00000068120.14 12 1 259 0 363 11 27 0 15 4 15 8 103 22 11 0 0 0 0 12 25 59 2 30 0 14 1 1 7 13 1 0 23 0 0 9 7 28 2 48 17 14 3 34 60 0 96 23 0 49 0 0 0 0 0 1 3 1 0 0 11 5 0 67 0 0 47 46 147 14 110 18 64 4 277 33 14 1 0 4 0 0 49 5 28 0 102 22 7 12 344 37 50 0 0 15 2 0 23 23 12 0 0 1 2 0 0 22 9 1 237 13 12 1 292 5 3 0
ENSG00000068137.14 0 0 0 0 0 0 0 0 4 0 0 0 10 1 0 0 0 0 1 1 0 0 0 10 0 0 0 1 0 0 0 0 1 0 0 0 0 0 0 9 0 0 1 0 0 0 79 16 6 0 0 0 0 0 0 0 0 0 0 0 0 0 0 0 0 0 15 0 0 0 5 0 0 0 51 1 0 0 0 0 0 0 1 1 0 0 1 0 0 0 0 0 0 0 0 0 0 0 6 0 0 0 0 4 0 0 0 0 0 0 0 0 0 0 0 0 0 0
ENSG00000068305.17 11 62 2 0 0 7 12 3 9 20 21 9 6 16 6 0 0 0 0 6 11 10 5 1 5 5 2 0 33 4 10 0 20 0 0 0 2 0 6 22 26 12 8 34 22 19 39 38 44 11 0 0 0 0 0 0 0 1 0 0 4 1 0 22 0 0 28 11 2 16 5 16 17 11 0 33 10 10 0 0 0 2 27 25 17 1 5 20 11 4 57 16 4 2 0 18 2 0 0 11 6 0 0 1 2 2 46 40 6 0 0 0 4 2 34 12 17 0
ENSG00000068308.13 17 7 2 10 0 4 20 8 6 18 11 8 24 13 19 0 0 1 0 1 4 38 20 9 0 33 0 0 11 6 27 0 8 191 72 1 5 7 9 19 8 24 18 5 29 28 19 17 2 11 0 0 0 0 147 0 3 27 0 0 28 23 0 66 0 5 34 14 0 43 6 6 77 56 22 30 47 34 0 3 0 0 9 9 14 0 4 5 10 37 0 21 6 0 0 3 14 0 2 9 17 0 0 5 11 6 0 15 66 0 171 13 51 26 17 2 26 0
ENSG00000068323.16 8 110 47 11 31 41 18 23 5 34 7 31 25 14 11 0 0 2 0 3 20 2 15 3 12 16 0 0 15 3 50 0 27 9 15 9 13 10 17 23 19 4 18 15 2 34 27 33 19 1 0 0 0 0 0 0 1 21 0 0 32 31 0 25 0 0 13 38 94 65 19 11 39 116 39 60 44 51 0 4 0 1 6 19 20 0 9 11 16 6 0 22 3 1 0 20 15 53 4 26 2 0 0 3 3 12 0 37 20 0 0 20 24 47 71 1 15 0
ENSG00000068354.15 4 18 42 4 0 2 23 6 1 5 0 0 32 12 27 0 0 0 0 8 4 18 1 5 3 43 0 1 4 17 2 0 10 0 1 0 0 23 2 14 11 16 4 2 4 2 61 15 0 0 0 0 0 0 0 0 0 1 0 0 13 2 0 0 0 1 26 19 0 5 21 6 90 6 0 29 35 4 0 0 0 0 7 2 31 0 19 7 30 1 0 6 19 0 0 8 2 0 2 2 1 0 11 1 0 0 0 1 10 0 0 10 53 1 0 8 8 0
ENSG00000068366.19 14 4 3 2 0 292 4 20 3 36 7 22 34 110 51 0 0 1 0 2 11 6 37 6 32 32 1 0 97 2 9 0 0 1 15 21 17 0 47 58 85 9 28 55 23 28 0 1 64 2 0 0 0 0 0 1 0 2 0 1 58 35 0 72 0 0 16 35 88 10 35 42 61 36 0 254 23 18 0 63 22 40 83 113 36 6 62 53 16 3 0 86 1 2 0 168 35 5 1 66 7 1 0 45 5 18 14 67 41 0 0 38 0 9 88 72 58 0
ENSG00000068383.18 0 1 4 6 0 4 20 35 34 0 10 13 23 1 8 0 0 0 0 28 1 7 10 4 0 14 4 0 2 0 25 0 0 0 0 1 1 2 1 16 0 0 2 6 46 9 19 20 0 4 0 0 0 0 4 0 1 6 0 0 14 1 0 2 0 0 1 21 0 5 9 0 1 6 21 8 14 16 0 0 0 0 23 8 9 1 15 7 20 4 6 8 31 0 1 2 5 1 1 2 2 0 0 2 10 4 0 5 13 0 0 0 21 2 0 4 42 0
ENSG00000068394.10 2 1 174 0 0 4 6 1 11 3 0 3 18 6 18 0 0 0 0 11 9 5 3 0 1 26 0 1 2 20 3 0 0 0 0 11 2 29 2 8 4 26 2 20 9 0 59 20 0 0 0 0 0 0 0 0 1 1 0 0 0 1 0 0 0 0 46 10 89 0 14 7 68 4 9 20 8 0 0 0 0 0 17 4 12 0 25 5 31 0 0 15 34 0 0 4 0 0 5 9 15 0 0 2 7 0 0 3 20 0 0 10 38 0 118 0 5 1
ENSG00000068400.13 11 9 34 25 216 33 51 3 24 25 23 59 44 49 51 0 0 0 0 29 52 92 36 9 17 66 1 0 28 29 24 0 18 0 72 10 21 20 19 22 41 38 14 79 66 45 33 64 0 45 0 0 0 0 0 0 10 9 0 2 25 25 0 141 0 0 55 55 195 53 29 16 124 32 28 207 104 35 0 2 5 0 37 30 76 1 43 40 49 77 8 74 42 1 85 42 22 18 30 86 30 0 0 15 11 3 20 89 104 0 0 51 73 45 12 28 25 0
ENSG00000068438.14 8 2 0 0 279 6 44 0 26 16 3 0 130 23 55 0 0 0 0 47 34 56 2 30 4 51 0 1 25 16 0 0 38 0 3 29 14 26 2 78 26 17 3 26 54 1 27 55 52 24 0 0 0 0 0 0 7 0 0 0 1 1 0 111 0 0 47 54 53 0 64 19 126 0 101 62 57 1 0 0 0 0 22 39 44 0 60 4 35 0 181 38 55 0 15 17 4 0 12 10 24 0 0 6 6 0 223 3 19 0 0 19 103 0 0 11 7 0
ENSG00000068489.12 1 11 0 0 0 1 1 0 2 0 0 0 0 0 0 0 0 0 0 0 3 0 3 0 0 6 0 0 2 0 0 0 0 0 0 0 1 0 1 0 2 0 0 12 1 2 0 0 0 0 0 0 0 0 0 0 0 0 0 0 1 1 0 0 0 0 4 0 0 0 0 2 1 0 0 1 0 0 0 0 0 0 0 9 2 0 0 0 0 1 0 0 0 0 0 3 1 0 0 3 0 0 0 0 0 0 10 0 0 0 0 0 33 0 0 0 2 0
ENSG00000068615.18 2 0 0 0 0 0 0 0 0 0 0 0 0 0 0 0 0 0 0 1 0 0 0 2 0 0 0 0 0 0 0 0 0 0 0 0 0 0 0 0 1 0 0 2 17 0 0 1 0 7 0 0 0 0 0 0 0 0 0 0 0 0 0 11 0 0 20 2 0 0 1 0 0 0 0 0 0 0 0 0 0 0 20 0 0 0 0 0 0 0 0 0 0 0 0 0 0 0 0 0 0 0 0 0 0 0 0 0 0 0 0 0 0 0 0 1 0 0
ENSG00000068650.18 9 8 2 1 108 6 6 8 25 1 0 8 12 9 1 0 0 0 1 9 1 4 13 2 1 13 0 0 8 3 4 0 0 0 2 0 2 0 6 12 9 5 6 17 11 5 1 12 17 0 0 0 0 0 0 10 0 1 0 0 12 16 0 34 0 0 111 16 0 28 6 0 7 14 9 16 11 10 0 0 0 0 15 12 8 1 0 8 0 4 6 2 0 1 0 4 3 6 1 15 0 0 0 1 1 1 7 5 1 0 0 5 2 3 0 7 8 1
ENSG00000068654.15 0 0 3 0 0 0 6 0 3 2 5 0 4 6 14 0 0 0 0 1 10 18 0 0 0 4 0 0 1 6 0 0 0 1 0 2 6 3 0 3 2 3 0 5 13 0 0 4 1 0 0 0 1 0 0 0 0 0 0 0 0 0 0 22 0 0 1 4 1 0 18 2 18 0 1 2 8 0 0 0 0 0 6 0 12 0 0 6 3 3 0 2 0 0 20 7 1 0 1 3 9 0 0 0 0 0 0 1 4 0 0 5 11 0 0 4 2 0
ENSG00000068697.6 67 10 0 0 15 135 156 21 451 184 15 38 435 320 217 0 2 0 0 364 239 122 87 380 246 240 1 31 180 105 34 0 35 1 34 92 93 93 49 259 146 116 51 510 193 107 451 372 229 292 0 0 0 1 0 7 18 40 44 1 65 36 48 507 6 183 423 432 555 155 379 203 245 84 164 606 176 34 0 17 2 0 298 256 144 3 455 214 199 62 3 503 147 8 0 231 34 35 164 553 59 0 0 146 48 8 233 346 85 0 469 177 159 38 533 204 118 4
ENSG00000068724.15 5 2 0 1 0 3 24 0 14 3 3 0 22 8 31 0 0 0 0 5 7 40 1 9 5 18 0 0 2 22 0 0 34 92 0 0 3 2 5 12 12 27 0 24 43 0 14 34 4 0 0 0 0 0 0 0 4 0 0 0 0 0 0 53 0 0 92 37 11 8 41 10 45 2 10 34 9 0 0 2 0 0 15 10 18 0 32 35 27 0 0 27 4 0 52 14 3 0 2 30 17 0 0 2 4 0 0 13 3 0 0 16 4 0 101 0 1 0
ENSG00000068745.14 27 34 23 9 0 40 92 21 52 21 27 23 87 52 125 0 0 13 0 63 27 57 44 21 6 130 0 1 34 50 4 270 1 18 14 18 18 55 17 96 45 89 4 58 152 11 334 84 109 46 0 0 0 0 0 1 1 2 0 0 23 22 0 98 25 0 101 77 187 69 129 30 185 61 245 106 117 12 377 4 12 0 63 22 90 0 68 52 74 42 135 78 81 0 438 38 20 4 2 66 89 0 0 0 12 0 192 50 39 0 0 32 186 52 63 76 48 1
ENSG00000068781.21 0 0 0 0 0 0 0 0 0 0 0 0 0 0 0 0 0 0 0 0 0 0 0 0 0 0 0 0 0 0 0 0 0 0 0 0 0 0 0 0 0 0 0 0 0 0 0 0 0 0 0 0 0 0 0 0 0 0 0 0 0 0 0 0 0 0 0 0 0 0 0 0 0 0 0 0 0 0 0 0 0 0 0 0 0 0 0 0 0 0 0 0 0 0 0 0 0 0 0 0 0 0 0 0 0 0 0 0 0 0 0 0 0 0 0 0 0 0
ENSG00000068784.12 5 0 1 8 0 2 2 4 2 5 8 9 3 6 0 0 0 0 0 2 9 7 3 1 0 3 0 0 0 2 4 0 0 0 0 2 0 0 1 9 13 7 3 18 36 10 6 20 2 0 0 0 0 0 0 0 0 4 0 0 12 0 0 0 0 0 16 19 37 3 7 0 14 2 4 9 1 3 0 0 0 0 8 10 26 1 8 7 2 3 50 8 10 0 0 8 6 4 1 10 12 1 0 1 5 0 0 9 14 0 0 7 0 6 0 0 7 0
ENSG00000068796.16 3 1 1 0 0 2 37 1 3 6 43 1 30 9 15 0 0 0 0 1 8 32 3 16 0 61 0 0 3 27 4 0 7 0 0 0 2 9 3 6 7 23 2 13 61 2 0 29 34 96 0 0 0 0 0 0 1 0 0 0 8 1 0 9 0 0 21 27 10 0 5 10 109 2 0 13 55 1 0 0 3 0 32 5 72 1 1 1 11 0 0 8 12 0 3 3 0 0 1 8 28 0 0 0 3 0 0 4 31 0 0 2 5 1 0 5 15 0
ENSG00000068831.18 0 6 0 0 0 0 23 0 0 2 19 5 1 0 4 0 0 0 0 0 0 17 2 0 0 24 0 0 0 2 11 0 0 39 4 3 0 30 2 0 0 9 4 4 28 7 11 0 0 34 0 0 0 0 0 0 0 0 0 0 6 9 0 8 0 0 0 0 29 2 0 1 33 4 0 2 31 2 0 0 0 0 0 2 5 1 0 0 2 0 0 9 30 0 0 0 4 6 0 2 8 0 0 2 1 0 0 4 0 0 0 1 11 0 23 0 3 0
ENSG00000068878.14 42 52 66 3 0 10 21 4 35 20 121 3 11 13 28 0 3 2 1 6 1 17 8 5 7 46 4 1 3 22 5 0 0 0 0 0 1 1 2 39 22 20 8 6 64 15 11 31 72 4 0 0 0 0 0 0 1 6 0 0 2 3 0 38 0 2 72 30 1 6 6 0 84 13 0 32 9 7 0 8 8 0 23 19 82 2 8 15 18 20 0 22 6 0 14 4 12 4 9 24 2 0 0 0 2 1 0 18 15 0 0 7 0 27 0 10 11 0
ENSG00000068885.14 1 0 0 0 0 0 0 0 7 1 0 1 2 1 2 0 0 1 0 1 0 0 0 9 0 0 0 0 0 0 0 0 0 0 0 0 0 0 0 3 1 1 1 0 0 0 0 1 1 7 0 0 0 0 0 0 0 0 0 0 0 5 0 11 0 0 11 2 0 4 0 0 1 0 0 0 0 0 0 1 0 0 11 1 4 0 0 1 0 0 0 0 2 0 0 0 0 0 0 0 0 0 0 0 0 0 0 0 2 0 0 2 0 1 0 0 0 0
ENSG00000068903.19 8 18 58 0 26 18 13 6 1 12 0 3 23 20 13 0 0 0 0 11 35 25 2 2 7 31 0 0 13 25 15 0 30 55 9 12 8 25 9 8 18 11 5 35 12 8 0 3 7 3 0 0 0 0 0 0 5 1 0 0 15 3 0 70 0 1 7 27 46 15 23 4 54 27 31 63 47 11 0 2 0 5 4 20 27 0 10 23 26 2 0 52 16 0 94 21 11 6 14 31 11 0 0 4 3 1 76 24 5 0 0 20 40 7 36 11 2 0
ENSG00000068912.13 22 5 5 0 0 16 41 0 76 24 59 0 143 38 47 0 0 0 0 96 14 28 3 48 8 95 0 0 26 30 0 0 0 0 9 12 16 1 6 103 27 40 6 50 84 4 66 89 49 146 0 0 0 0 0 1 1 1 0 1 0 5 0 44 411 0 76 48 30 4 71 36 124 4 23 96 51 1 0 4 2 0 67 34 63 0 35 31 53 8 0 41 48 0 0 33 2 0 6 39 40 0 0 4 14 1 0 18 30 0 0 28 15 0 0 5 1 0
ENSG00000068971.13 1 32 0 0 0 1 4 0 0 0 1 0 7 2 1 0 3 0 0 4 0 0 0 4 0 0 0 0 1 3 2 0 0 0 0 2 0 0 1 3 1 1 1 0 0 0 36 10 3 10 0 0 0 0 0 0 0 0 0 0 1 0 0 2 0 0 11 0 0 0 5 1 2 0 2 0 0 1 0 0 0 0 7 1 0 0 2 1 4 1 12 1 0 0 0 2 0 0 1 4 2 0 0 0 2 0 0 1 2 0 0 0 1 0 0 1 1 0
ENSG00000068976.13 0 0 0 0 0 0 0 0 0 0 14 2 0 0 0 0 0 0 0 0 0 2 1 0 0 0 0 0 0 0 2 0 0 0 2 0 0 2 0 0 0 0 1 0 22 5 0 0 0 0 0 0 1 0 0 0 0 3 0 0 5 2 0 44 0 0 0 0 6 9 0 0 2 0 0 6 0 0 0 0 0 0 0 0 1 1 0 1 1 0 0 0 0 0 0 0 4 0 0 0 0 0 0 0 0 0 0 0 0 0 0 0 0 1 0 0 5 0
ENSG00000068985.4 0 0 0 0 0 0 0 0 0 0 0 0 0 0 0 0 0 0 0 0 0 0 0 0 0 0 0 0 0 0 0 0 0 0 0 0 0 0 0 0 0 0 0 0 0 0 0 0 0 0 0 0 0 0 0 0 0 0 0 0 0 0 0 0 0 0 0 0 0 0 0 0 0 0 0 0 0 0 0 0 0 0 0 0 0 0 0 0 0 0 0 0 0 0 0 0 0 0 0 0 0 0 0 0 0 0 0 0 0 0 0 0 0 0 0 0 0 0
ENSG00000069011.15 0 5 0 0 0 0 2 0 29 1 0 1 12 0 0 0 0 0 0 11 1 0 0 0 0 0 0 12 41 13 4 161 0 7 0 0 0 2 0 8 0 0 0 0 0 0 123 57 13 28 0 0 0 0 0 4 0 0 12 0 0 1 0 0 0 0 5 1 0 1 11 1 0 0 415 3 0 0 0 0 0 0 0 0 1 0 0 0 0 0 59 0 0 0 27 0 0 0 0 0 1 0 0 0 0 0 0 0 0 0 0 0 1 0 31 4 0 0
ENSG00000069018.18 0 0 0 0 0 0 0 0 0 0 0 0 0 0 0 0 0 0 0 0 0 0 0 0 0 0 0 0 0 0 0 0 0 0 0 0 0 0 0 0 0 0 0 0 0 0 0 0 0 0 0 0 0 0 0 0 0 0 0 0 0 0 0 0 0 0 0 0 0 0 0 0 0 0 0 0 0 0 0 0 0 0 0 0 0 0 0 0 0 0 0 0 0 0 0 0 0 0 0 0 0 0 0 0 0 0 0 0 0 0 0 0 0 0 0 0 0 0
ENSG00000069020.18 7 0 57 1 0 1 22 0 26 7 30 0 10 0 41 0 0 0 1 16 2 24 0 4 0 43 0 0 10 35 5 0 3 41 0 1 0 15 1 10 0 22 0 0 20 6 29 135 1 18 0 0 0 0 0 1 0 0 0 0 1 0 0 0 0 0 50 39 0 3 24 0 44 0 48 3 24 0 0 0 7 0 7 0 57 0 18 0 36 0 0 0 13 0 71 0 2 0 1 0 13 0 0 0 2 0 0 0 10 0 0 0 19 0 20 1 0 0
ENSG00000069122.18 0 0 0 0 0 0 0 0 0 0 0 0 0 0 0 0 3 0 0 0 0 0 0 0 0 0 0 0 0 0 0 0 0 0 0 0 0 0 0 0 0 0 0 0 0 0 0 0 0 0 0 0 0 0 0 0 0 0 0 0 0 0 0 0 0 0 0 0 0 0 0 0 0 0 0 0 0 0 0 0 0 0 0 0 0 0 0 0 0 0 0 0 0 0 0 0 0 0 0 0 0 0 0 0 0 0 0 0 0 0 0 0 0 0 0 0 0 0
ENSG00000069188.16 0 4 1 0 0 0 9 0 0 2 0 0 2 0 0 0 0 0 0 2 1 0 0 1 0 9 0 0 1 0 0 0 0 0 0 0 0 0 0 8 1 1 0 0 3 1 0 2 0 2 0 0 0 0 0 0 0 0 0 0 0 0 0 0 0 0 133 20 75 8 1 0 0 0 0 3 0 0 0 0 0 0 1 0 0 0 20 1 0 0 0 0 6 0 0 0 0 0 0 2 0 0 0 0 0 0 0 0 0 0 0 0 0 0 0 0 0 0
ENSG00000069206.15 0 0 0 0 0 0 0 0 0 0 0 0 0 0 0 0 0 0 0 0 0 0 0 0 0 0 0 0 0 0 0 0 0 0 0 0 0 0 0 0 0 0 0 0 0 0 0 0 0 0 0 0 0 0 0 0 0 0 0 0 0 0 0 0 0 0 0 0 0 0 0 0 0 0 0 0 0 0 0 0 0 0 0 0 0 0 0 0 0 0 0 0 0 0 0 0 0 0 0 0 0 0 0 0 0 0 0 0 0 0 0 0 0 0 0 0 0 0
ENSG00000069248.11 0 1 7 1 0 2 11 1 8 7 14 0 3 17 12 0 0 0 0 10 6 16 3 4 1 27 0 0 7 2 0 0 0 0 0 7 2 0 3 4 18 9 7 16 29 3 15 29 0 9 0 0 0 0 0 0 2 1 0 0 1 2 0 16 0 0 12 7 0 2 7 1 42 1 0 19 1 0 0 0 0 0 7 10 28 1 13 4 19 18 0 9 11 0 0 8 1 0 1 24 8 0 0 2 1 1 0 4 5 0 0 8 56 1 8 10 6 0
ENSG00000069275.12 4 17 12 4 0 19 51 1 20 11 34 1 8 9 36 0 0 0 0 7 12 20 0 32 12 86 0 0 6 11 0 0 0 9 0 0 1 1 1 66 23 35 14 64 150 3 2 26 14 2 0 0 0 0 0 0 1 0 0 1 0 0 0 5 0 0 43 28 1 0 9 6 46 1 0 9 16 0 0 0 0 0 112 55 110 0 5 26 61 0 0 25 71 0 0 13 0 6 1 27 33 0 0 3 3 0 0 27 31 0 0 22 4 0 12 25 7 0
ENSG00000069329.17 46 35 189 22 0 124 166 40 128 113 160 64 101 234 167 0 0 0 0 128 147 71 16 122 64 154 1 0 143 80 89 0 1 1 14 6 65 16 66 102 140 98 51 355 240 131 137 89 32 105 0 0 1 0 0 6 20 22 68 4 163 96 0 230 0 101 239 304 27 60 116 100 397 98 32 356 253 56 0 8 33 0 158 261 146 9 30 108 111 51 0 252 87 3 0 146 73 17 7 348 138 1 0 82 73 18 0 113 140 0 0 161 27 23 0 233 72 4
ENSG00000069345.11 365 307 123 69 0 30 180 13 118 40 183 21 63 99 351 1 0 0 0 96 45 108 8 80 12 311 0 1 34 50 32 0 10 0 14 9 12 60 11 102 70 126 16 85 142 16 58 63 24 56 0 0 0 0 0 2 15 3 0 1 19 13 0 141 0 2 411 128 0 38 65 30 257 37 8 167 94 18 0 1 6 0 79 81 245 6 74 59 235 46 0 105 211 1 341 70 19 5 1 109 72 0 0 14 41 2 0 38 197 0 193 80 148 9 45 111 40 2
ENSG00000069399.14 5 71 161 221 0 5 8 43 0 2 21 52 12 8 18 0 0 1 0 2 16 9 64 6 21 22 5 0 6 8 54 0 21 8 79 19 8 10 38 7 2 17 35 9 20 123 2 17 15 18 0 0 0 0 188 0 10 48 39 0 89 65 0 24 0 19 119 25 7 60 2 4 18 123 45 8 58 58 0 3 43 41 23 10 16 7 11 6 9 60 0 21 13 0 60 4 70 85 3 40 10 1 18 4 48 38 0 20 35 0 2 6 18 40 0 2 38 1
ENSG00000069424.14 1 4 0 1 0 9 62 35 1 33 26 24 1 52 31 0 0 7 0 0 20 151 26 16 22 52 0 0 39 32 17 0 11 26 20 1 37 59 8 0 30 63 12 37 123 12 1 11 50 34 0 0 0 0 3 0 7 17 0 2 24 20 0 36 0 2 11 63 55 58 4 25 140 27 0 81 51 66 0 0 8 1 2 32 59 1 0 24 52 29 0 50 39 0 0 19 15 11 0 62 48 0 0 16 16 7 29 35 26 0 0 36 79 8 0 13 16 0
ENSG00000069431.11 0 0 0 0 0 0 0 0 0 0 0 0 0 0 0 0 0 0 0 0 0 0 0 0 0 0 0 0 0 0 0 0 0 0 0 0 0 0 0 1 0 0 0 0 0 0 0 0 0 0 0 0 0 0 0 0 0 0 0 0 0 0 0 0 0 0 4 0 0 0 0 0 0 0 0 0 0 0 0 0 0 0 0 0 0 0 0 0 0 0 0 0 0 0 0 0 0 0 0 0 0 0 0 0 0 0 0 0 0 0 0 0 0 0 0 0 0 0
ENSG00000069482.6 0 0 0 0 0 0 0 0 0 0 0 0 0 0 0 0 0 0 0 0 0 0 0 0 0 0 0 0 0 0 0 0 0 0 0 0 0 0 0 0 0 0 0 0 0 0 0 0 2 0 0 0 0 0 0 0 0 0 0 0 0 0 0 1 0 0 0 1 0 0 0 4 0 0 0 0 0 0 0 0 0 0 0 0 0 0 0 0 0 0 0 0 0 0 0 0 0 0 1 0 0 0 0 0 0 0 0 0 0 0 0 0 0 0 0 2 0 0
ENSG00000069493.14 8 219 475 9 0 21 265 5 3 16 951 3 0 16 202 0 0 0 4 2 0 126 0 0 3 585 0 0 12 163 5 0 0 0 0 0 1 56 22 1 32 308 33 7 319 2 14 28 69 133 0 0 0 0 0 0 1 0 0 0 27 1 0 200 29 2 5 8 196 6 6 8 489 11 0 89 291 5 0 23 69 20 3 3 547 0 0 20 374 0 0 0 287 0 0 39 12 3 0 19 113 0 0 3 42 0 0 49 479 0 0 32 143 3 0 40 68 0
ENSG00000069509.5 0 0 0 0 0 0 2 0 16 1 6 0 6 6 9 0 0 0 0 5 7 5 4 3 0 7 0 0 0 6 2 0 0 90 10 0 1 0 0 2 0 5 1 12 1 3 0 1 0 0 0 0 0 0 0 0 0 1 0 0 1 0 0 0 0 0 33 25 0 0 6 1 12 0 0 2 13 1 0 0 0 0 15 6 8 0 1 9 4 0 0 0 7 0 0 0 0 0 1 15 3 0 0 1 0 0 0 4 1 0 0 4 0 2 0 7 0 0
ENSG00000069535.13 2 0 0 0 0 0 0 0 7 0 0 0 29 0 0 0 0 0 0 0 0 0 0 23 0 0 0 0 0 0 0 0 0 0 0 0 0 0 0 3 0 0 5 0 0 0 0 0 0 0 0 0 1 0 0 0 0 0 0 0 0 0 0 0 0 0 214 65 92 1 47 0 0 0 0 0 0 0 0 0 0 0 41 1 0 0 6 0 0 0 0 0 0 0 0 1 0 0 0 1 0 0 0 0 0 0 0 0 0 0 0 0 0 0 0 0 0 0
ENSG00000069667.15 6 0 37 1 0 1 203 0 5 0 107 0 3 1 289 0 0 0 0 4 0 122 0 1 0 260 0 1 1 141 0 0 0 159 0 0 0 19 6 8 0 295 3 0 170 2 108 26 132 2 0 0 0 0 0 0 4 0 0 0 7 0 0 11 0 0 9 1 141 0 3 1 418 2 0 2 288 0 0 0 9 0 12 1 400 0 2 0 226 0 0 0 107 0 18 2 13 1 0 0 182 0 0 0 64 0 0 0 180 0 0 0 71 0 0 0 5 0
ENSG00000069696.6 0 0 0 0 0 0 0 0 0 0 0 0 0 0 0 0 0 0 0 0 0 0 0 0 0 0 0 0 0 0 0 0 0 0 0 0 0 0 0 0 0 0 0 0 0 0 0 0 0 0 0 0 0 0 0 0 0 0 0 0 0 0 0 0 0 0 0 0 0 0 0 0 0 0 0 0 0 0 0 0 0 0 0 0 0 0 0 0 0 0 0 0 0 0 0 0 0 0 0 0 0 0 0 0 0 0 0 0 0 0 0 0 0 0 0 0 0 0
ENSG00000069702.10 23 1 4 0 0 0 28 0 0 0 5 0 10 0 12 0 0 0 0 0 0 14 1 9 0 38 0 0 0 2 0 0 0 0 0 1 0 0 1 16 0 18 0 0 55 0 0 0 6 19 0 0 0 0 0 4 0 0 0 0 1 0 0 0 0 0 46 3 0 6 12 0 17 1 0 0 8 2 0 0 0 0 11 0 41 0 11 0 13 9 0 0 4 0 0 0 2 0 4 0 5 0 0 1 1 0 0 0 9 0 0 0 12 0 0 1 1 1
ENSG00000069764.9 0 0 0 0 0 0 0 0 0 0 0 0 3 0 0 0 0 0 0 0 0 0 0 2 0 0 0 0 0 0 0 0 0 0 0 0 0 0 0 0 0 0 0 0 0 0 0 4 0 0 0 0 0 0 0 0 0 0 0 0 0 0 0 0 0 0 0 0 0 0 2 0 0 0 2 0 0 0 0 0 0 0 0 0 0 0 0 0 0 0 0 0 0 0 0 0 0 0 0 0 0 0 0 0 0 0 0 0 0 0 8 0 0 0 0 0 0 0
ENSG00000069812.11 0 0 0 0 5 0 0 0 1 0 0 0 18 0 0 0 0 0 0 17 2 0 0 5 0 0 0 2 1 0 0 0 0 0 0 0 0 3 0 10 0 0 0 0 0 0 10 16 0 0 0 0 1 0 0 0 0 0 0 0 1 0 0 0 0 0 17 1 0 0 8 0 0 0 1 0 0 0 0 0 0 0 2 0 0 0 0 0 0 0 0 0 0 0 0 0 0 0 4 0 0 0 0 0 0 0 0 0 0 0 0 0 0 0 0 0 0 0
ENSG00000069849.10 12 24 0 0 0 268 162 1 58 176 39 3 151 328 295 0 0 0 0 78 131 69 8 30 434 367 2 0 251 116 0 25 33 19 16 20 135 47 48 73 232 124 45 261 179 1 82 134 135 64 0 0 0 0 0 0 10 1 0 9 4 5 0 940 0 183 161 485 595 29 100 235 221 30 0 851 363 11 0 269 28 23 50 272 67 0 187 228 183 32 0 438 117 0 1064 365 28 29 33 498 53 0 0 174 20 0 0 354 116 0 0 251 210 6 4 389 80 8
ENSG00000069869.16 0 0 0 0 0 2 2 0 1 1 0 0 0 1 3 0 0 0 0 0 0 4 0 0 0 6 0 0 0 1 2 0 0 0 1 0 0 1 3 1 0 2 0 0 12 0 0 5 0 0 0 0 0 0 0 0 0 1 0 0 1 1 0 8 0 0 0 0 0 0 0 2 15 1 0 12 0 1 0 0 0 0 3 2 11 0 1 1 7 0 4 3 0 0 0 2 0 0 0 4 3 0 0 0 0 0 0 0 2 0 0 0 0 2 0 0 0 0
ENSG00000069943.9 1 4 88 0 0 2 11 2 0 9 14 12 4 5 12 0 0 0 0 9 1 4 7 0 1 8 2 1 5 7 2 0 0 0 0 0 0 2 4 10 19 6 7 12 3 2 0 5 0 0 0 0 0 0 0 0 0 2 4 0 24 6 0 2 0 0 6 4 0 0 14 0 22 8 0 6 20 8 0 2 0 0 6 5 31 1 1 6 7 0 0 3 22 1 0 5 0 1 0 3 5 0 0 2 0 0 0 4 23 0 0 0 1 6 0 9 10 0
ENSG00000069956.11 11 78 41 68 0 71 18 95 121 19 12 20 15 129 26 0 0 0 0 35 6 9 2 14 31 27 3 0 73 22 117 0 4 0 3 11 37 10 56 28 82 32 37 17 12 12 92 50 62 17 0 0 0 0 0 0 6 21 0 2 28 6 0 53 0 437 8 59 21 53 12 38 63 62 18 257 45 133 0 37 11 28 27 81 59 3 9 62 45 174 1 49 3 0 0 43 85 40 0 45 30 0 1 4 7 6 103 73 51 1 0 60 43 35 1 182 156 1
ENSG00000069966.18 2 1 1 0 0 1 35 0 47 2 68 0 33 2 31 0 0 0 0 4 0 50 0 15 0 57 0 0 6 26 0 0 6 0 0 0 2 26 1 33 7 56 1 1 93 1 40 4 71 25 0 0 0 0 0 5 0 0 0 0 0 0 0 4 0 0 66 24 37 2 17 0 83 1 0 11 55 0 0 0 0 0 20 6 84 0 16 0 50 0 148 6 43 0 0 0 2 0 2 2 33 0 0 1 8 0 0 2 35 0 0 1 54 0 0 3 0 0
ENSG00000069974.15 0 0 103 38 0 14 53 15 20 4 73 41 35 22 132 0 0 0 0 23 19 75 37 3 2 92 1 0 13 53 34 0 0 0 21 22 10 26 28 23 22 72 37 10 49 45 1 51 1 14 0 0 3 0 0 1 6 8 13 0 100 56 0 29 3218 0 6 14 98 48 46 16 238 125 0 29 190 22 0 1 7 0 16 23 112 5 4 5 46 4 0 32 69 6 0 14 40 28 9 32 60 1 0 2 14 1 0 13 164 0 0 16 160 29 23 3 32 0
ENSG00000069998.12 0 0 0 0 0 17 35 4 1 9 22 0 30 36 6 0 0 0 0 3 24 20 1 18 4 7 1 0 18 12 0 0 11 0 11 7 2 2 0 7 20 6 5 64 83 1 0 40 59 6 0 0 0 0 0 0 3 0 0 0 0 0 0 13 0 54 0 31 57 2 41 34 30 3 87 39 22 1 0 0 0 0 8 41 25 0 22 32 29 1 0 33 25 0 0 9 0 0 18 44 11 0 0 7 2 1 0 18 3 0 28 43 17 6 56 33 3 0
ENSG00000070010.18 10 29 183 2 105 8 90 14 40 21 47 11 62 40 46 0 0 1 0 39 46 64 11 4 2 45 0 0 19 31 19 31 34 41 3 17 24 46 11 28 22 47 28 30 67 20 74 15 133 50 0 0 0 0 0 0 4 6 0 1 9 11 0 71 0 0 55 71 5 40 102 17 131 32 132 132 64 8 0 2 0 2 28 44 72 0 67 19 27 3 0 81 74 1 11 36 1 11 18 47 55 0 26 4 33 0 0 33 32 0 0 32 80 5 0 43 23 0
ENSG00000070018.8 0 0 0 0 0 0 0 0 0 0 0 0 6 0 0 0 0 0 0 1 0 0 0 0 0 0 0 0 0 0 0 0 0 0 0 0 0 0 0 8 0 0 0 0 0 0 0 0 0 0 0 0 0 0 0 1 0 0 0 0 0 0 0 0 0 0 3 0 0 0 1 0 0 0 0 1 0 0 0 0 0 0 0 0 0 0 1 0 0 0 0 0 0 0 0 0 0 0 0 0 0 0 0 0 0 0 0 0 0 0 0 0 0 0 0 0 0 0
ENSG00000070019.4 0 0 0 0 0 0 0 0 0 0 0 0 0 0 0 0 0 0 0 0 0 0 1 0 0 0 0 0 0 0 0 0 0 0 0 0 0 0 0 0 0 0 0 0 0 0 0 0 0 1 0 0 0 0 0 0 0 0 0 0 0 0 0 1 0 0 0 0 0 0 0 0 0 0 0 0 0 0 0 0 0 0 1 0 0 1 0 0 0 0 0 0 0 0 0 0 0 0 0 0 0 0 0 0 0 0 0 0 2 0 0 0 0 0 1 0 0 0
ENSG00000070031.3 0 0 0 0 0 0 0 0 0 0 0 0 0 0 0 0 0 0 0 0 0 0 0 0 0 0 0 0 0 0 0 0 0 0 0 0 0 0 0 0 0 0 0 0 0 0 0 0 0 0 0 0 0 0 0 0 0 0 0 0 0 0 0 0 0 0 0 0 0 0 0 0 0 0 0 0 0 0 0 0 0 0 0 0 0 0 0 0 0 0 0 0 0 0 0 0 0 0 0 0 0 0 0 0 0 0 0 0 0 0 0 0 0 0 0 0 0 0
ENSG00000070047.11 0 0 51 3 0 1 0 0 0 0 1 0 3 0 0 0 0 0 0 0 2 0 0 1 0 0 0 0 0 0 0 0 1 0 0 0 0 0 1 1 2 1 0 0 2 0 0 3 0 4 0 0 0 0 0 0 0 0 0 0 0 0 0 2 0 0 4 0 0 0 0 0 10 0 0 0 3 0 0 0 0 0 0 1 0 0 1 0 1 0 0 1 1 0 0 1 2 0 0 0 1 0 0 0 4 0 0 0 3 0 0 0 0 0 0 0 2 0
ENSG00000070061.14 2 0 0 2 0 0 8 1 0 1 0 0 15 3 19 0 0 0 0 11 1 22 2 3 3 18 0 0 6 9 2 0 0 0 0 0 0 9 2 6 2 2 1 6 8 2 4 17 14 0 0 0 0 0 0 0 0 0 0 0 0 3 0 5 0 0 46 7 20 5 2 2 20 0 0 10 5 1 0 0 0 0 15 1 19 0 2 1 3 0 0 6 10 0 0 0 1 1 0 6 8 0 0 0 5 0 0 0 0 0 0 0 0 0 0 0 0 0
ENSG00000070081.16 70 35 0 0 0 30 39 2 15 8 5 2 78 7 22 0 3 0 0 20 1 18 1 60 1 66 1 0 13 17 1 0 0 0 0 2 4 0 6 101 12 53 9 25 75 8 27 30 76 42 0 0 1 0 0 1 1 3 0 0 17 3 0 54 1843 0 10 19 47 3 94 6 60 10 1 21 62 0 0 0 2 0 174 19 73 0 46 5 32 0 0 2 39 0 0 14 1 10 10 10 32 0 0 1 15 0 0 8 23 0 0 6 10 0 0 9 1 0
ENSG00000070087.14 5 1 0 6 0 0 4 0 8 0 0 0 61 0 2 0 0 0 0 25 0 0 0 65 0 3 0 0 1 0 4 0 0 0 0 35 1 2 0 46 1 4 0 0 11 1 58 17 0 0 0 0 0 0 0 0 0 0 0 0 0 0 0 1 0 0 176 78 61 4 73 0 0 2 2 0 4 5 0 0 0 0 149 0 1 0 31 1 0 1 0 0 0 0 0 1 1 0 0 0 0 0 0 0 0 0 0 2 0 0 0 0 0 0 0 1 0 0
ENSG00000070159.13 11 6 0 0 0 0 0 0 147 1 0 3 40 0 3 0 0 0 0 41 0 0 0 23 0 0 0 2 13 10 4 4 0 0 0 9 0 0 0 31 0 0 0 0 7 0 60 112 51 89 0 0 0 0 0 4 0 0 1 0 0 0 0 0 0 0 59 11 0 0 24 0 0 0 23 4 0 0 0 0 0 0 35 0 0 0 28 0 0 0 0 0 0 0 53 0 0 0 7 0 0 0 0 0 0 0 0 0 0 0 1 0 0 0 0 2 1 0
ENSG00000070182.20 0 0 0 0 0 0 0 0 0 0 0 0 0 0 0 0 0 0 0 0 0 0 2 0 0 1 0 0 0 0 0 0 1 0 0 0 0 0 0 1 0 0 0 0 0 1 0 0 0 0 0 0 1 0 0 0 0 0 0 0 1 0 0 0 0 0 1 0 0 0 0 0 1 0 0 0 0 0 0 0 0 0 0 0 0 0 0 0 1 0 0 0 0 0 0 0 0 0 0 0 0 0 0 0 0 0 0 0 0 0 0 0 0 1 0 0 0 0
ENSG00000070190.12 118 119 12 49 0 91 21 43 135 49 61 320 44 129 76 0 0 2 2 58 32 19 106 35 109 65 2 0 77 10 31 0 3 0 22 4 23 3 23 133 133 26 84 60 48 144 247 283 114 148 0 0 0 0 631 2 12 45 12 1 138 52 0 85 0 66 34 110 0 41 55 40 33 179 93 349 14 37 67 48 10 143 62 57 48 19 30 82 39 48 0 122 28 15 0 111 81 18 2 228 34 0 0 20 51 27 11 194 838 0 0 144 7 181 20 72 87 1
ENSG00000070193.4 0 0 0 0 0 0 0 0 0 0 0 0 0 0 0 0 0 0 0 0 0 0 0 0 0 0 0 0 0 0 0 0 0 0 0 0 0 0 0 0 0 0 0 0 0 0 0 0 0 0 0 0 0 0 0 0 0 0 0 0 0 0 0 0 0 0 0 0 0 0 0 0 0 0 0 0 0 0 0 0 0 0 0 0 0 0 0 0 0 0 0 0 0 0 0 0 0 0 0 0 0 0 0 0 0 0 0 0 0 0 0 0 0 0 0 0 0 0
ENSG00000070214.15 11 76 5 2 0 36 11 1 16 88 56 0 5 18 11 0 1 0 0 5 11 8 0 4 14 6 1 0 24 1 1 0 0 0 0 0 4 6 3 21 28 9 6 44 18 1 0 56 0 1 0 0 0 0 0 0 0 0 1 0 0 2 0 7 0 0 31 27 0 0 1 14 23 1 1 33 10 0 0 4 0 0 20 37 12 0 0 112 15 0 0 105 1 0 0 27 0 0 0 67 0 0 0 9 0 0 0 10 3 0 0 20 0 0 1 49 13 1
ENSG00000070269.13 1 1 0 0 0 1 0 0 0 1 7 1 12 2 1 0 0 0 0 0 0 3 0 13 1 8 0 0 0 1 1 0 0 0 0 0 1 0 1 8 3 4 2 2 33 11 7 2 0 34 0 0 0 0 0 0 0 1 0 0 2 0 0 0 0 8 5 3 0 5 4 1 12 4 26 2 0 1 0 0 0 0 9 0 10 0 0 0 2 6 0 5 1 0 0 1 0 0 5 7 1 0 0 2 1 0 0 1 1 0 0 2 2 4 0 1 1 0
ENSG00000070366.13 3 1 3 0 40 0 9 2 13 2 1 1 6 2 12 0 0 1 0 2 0 17 1 2 0 12 1 0 1 6 0 0 0 0 3 1 1 1 3 6 3 4 4 9 18 1 18 37 5 5 0 0 0 0 0 3 0 0 2 0 1 1 0 9 0 5 70 6 0 1 3 8 27 0 10 10 2 1 0 0 0 0 4 1 18 0 3 2 6 0 0 6 0 0 0 9 0 0 0 1 2 0 0 1 3 0 0 1 5 0 49 8 15 0 0 3 2 0
ENSG00000070367.15 4 1 1 0 0 17 20 0 39 14 9 1 1 28 28 0 0 0 0 1 5 4 4 3 5 10 0 0 11 4 0 14 0 0 0 0 0 0 5 14 7 10 2 21 5 2 29 8 4 0 0 0 0 0 0 0 0 0 0 0 1 2 0 0 0 0 10 12 67 1 1 9 48 1 0 37 14 1 0 5 0 0 13 32 24 0 4 12 18 0 0 9 0 0 0 18 0 2 0 14 4 0 0 1 6 0 26 15 14 0 4 13 0 1 0 24 16 0
ENSG00000070371.15 0 0 0 0 0 0 0 0 0 0 0 0 0 0 0 0 0 0 0 4 0 2 1 1 0 0 0 0 1 0 0 0 0 0 0 0 0 0 0 3 0 1 2 0 0 1 0 1 0 0 0 0 0 0 0 0 0 0 0 0 0 1 0 0 0 0 15 1 0 0 6 0 1 2 0 1 0 4 0 0 0 0 2 0 1 0 0 0 0 0 0 0 0 0 0 0 0 4 0 0 0 0 0 0 0 0 0 0 0 0 0 0 0 1 0 0 0 0
ENSG00000070388.11 0 0 0 0 0 0 0 0 0 0 0 0 0 0 0 0 0 0 0 0 0 0 0 0 0 0 0 0 0 0 0 0 0 0 0 0 0 0 0 0 0 1 0 0 0 0 0 0 0 0 0 0 0 0 0 0 0 0 0 0 0 0 0 0 0 0 0 0 0 0 0 0 0 0 4 0 0 0 0 0 0 0 0 0 0 0 0 0 0 0 0 0 0 0 6 0 0 0 0 0 0 0 0 0 0 0 0 0 0 0 0 0 0 0 0 0 0 0
ENSG00000070404.9 0 0 0 0 0 0 0 1 1 0 0 0 41 3 0 0 0 0 0 0 1 0 0 10 4 0 0 0 0 1 0 43 2 0 0 0 0 0 1 2 0 0 0 0 1 0 0 1 0 0 0 0 0 0 0 0 0 0 0 0 0 0 0 0 0 0 23 6 0 0 15 4 1 0 0 9 0 1 0 0 0 0 4 2 0 0 5 1 0 0 209 1 0 0 0 1 0 0 10 0 1 0 0 0 0 0 0 0 0 0 0 1 0 0 12 0 0 0
ENSG00000070413.19 6 4 0 0 0 3 53 3 59 3 21 19 146 21 55 0 0 0 0 86 15 101 49 35 17 26 1 2 5 14 4 0 19 98 0 1 11 69 14 99 18 45 21 32 212 20 87 89 8 15 0 0 0 0 0 0 10 6 0 0 43 24 0 23 0 0 79 35 10 1 132 11 94 42 79 21 20 5 0 0 6 0 59 14 72 1 206 16 62 5 0 36 56 1 0 16 6 0 54 27 34 0 0 5 6 2 0 2 28 0 144 10 82 5 175 7 5 0
ENSG00000070423.17 8 14 0 1 0 4 48 0 0 5 18 3 23 2 41 0 0 1 0 3 3 27 1 10 4 42 0 0 5 32 0 67 41 2 2 3 1 20 2 9 2 21 2 4 54 2 16 19 12 2 0 0 0 0 1 0 3 0 0 0 0 1 819 56 0 0 7 5 34 4 27 5 115 0 2 4 51 0 0 0 11 0 1 6 18 0 22 4 39 0 0 20 32 0 0 10 1 0 15 7 8 0 0 2 5 2 0 6 9 0 1 1 76 0 1 7 0 1
ENSG00000070444.14 4 8 4 5 0 0 0 1 2 1 0 7 7 0 5 0 0 0 0 3 1 1 9 0 0 0 0 0 1 2 8 1 0 1 1 0 1 5 0 8 1 5 2 2 0 2 0 9 0 0 0 0 0 0 0 1 4 2 0 0 2 8 0 0 1 1 2 4 0 12 0 0 11 3 0 1 2 18 0 0 0 6 1 0 2 2 0 1 1 2 0 1 0 0 11 0 2 0 0 0 0 0 0 0 4 0 0 1 2 0 0 3 1 1 0 0 1 0
ENSG00000070476.14 0 0 3 0 0 3 2 2 0 0 0 0 0 1 0 0 0 0 0 0 3 5 1 1 2 6 0 0 1 2 2 0 0 19 6 0 0 0 2 4 4 5 3 2 20 0 0 6 1 0 0 0 0 0 0 0 3 3 0 0 1 0 0 1 0 0 41 2 0 8 0 0 1 1 0 9 0 4 0 0 0 0 1 3 7 1 2 2 1 1 0 3 0 0 0 4 3 9 0 6 0 0 0 0 0 0 166 1 2 0 0 2 5 3 0 0 7 0
ENSG00000070495.14 33 24 423 30 0 51 82 72 14 27 22 70 52 88 160 0 0 0 0 16 42 62 36 25 14 132 1 0 61 112 191 0 28 75 113 29 50 31 59 59 76 84 62 26 89 42 61 49 49 48 0 0 0 0 67 0 28 34 0 0 82 79 0 196 0 325 33 89 409 337 66 46 245 155 10 309 197 143 0 8 59 12 23 54 73 2 92 36 117 74 239 106 183 3 0 86 115 78 13 68 16 0 0 20 45 11 0 71 125 0 19 60 112 61 127 79 120 3
ENSG00000070501.11 1 7 1 5 0 2 21 6 206 0 5 19 5 2 19 0 0 0 11 48 3 11 7 2 0 27 1 1 11 19 14 0 0 62 1 3 3 18 16 9 4 12 9 5 26 21 170 77 30 128 0 0 1 0 0 0 1 3 75 0 13 28 0 37 0 104 9 11 31 9 21 1 19 13 89 5 30 4 0 0 1 10 14 10 43 1 0 9 7 0 0 7 12 0 15 2 22 1 1 4 16 1 0 1 26 2 0 0 20 0 0 4 6 25 25 13 5 0
ENSG00000070526.14 24 4 0 0 8 0 0 0 3 0 0 0 289 0 7 0 0 0 0 38 0 1 0 65 0 0 0 0 0 0 0 0 0 0 0 10 0 2 0 189 0 0 0 0 35 3 50 23 0 0 0 0 0 0 0 1 0 0 0 0 0 0 0 0 0 0 160 28 0 0 232 0 1 0 115 4 0 0 0 0 0 0 127 0 0 1 137 0 0 0 0 0 14 0 0 0 1 0 72 0 0 0 0 0 2 0 0 0 0 0 112 0 0 0 0 7 0 0
ENSG00000070540.12 20 24 0 9 174 25 1 2 50 9 3 0 76 37 10 0 0 0 0 28 3 12 7 35 10 4 2 0 32 2 1 0 18 0 23 3 16 5 12 65 20 1 1 39 45 4 137 103 23 42 0 0 0 0 0 18 2 0 0 0 4 2 0 4 0 0 24 24 20 4 39 9 26 7 23 104 15 2 0 0 0 0 23 23 5 0 77 12 7 4 0 38 2 0 0 17 1 4 25 59 7 0 0 3 1 0 0 11 3 0 0 20 1 1 0 39 2 0
ENSG00000070601.9 0 0 0 0 0 0 0 0 0 0 0 0 0 0 0 0 0 0 0 0 0 0 0 0 0 0 0 0 0 0 0 0 0 0 0 0 0 0 0 0 0 0 0 0 0 0 0 0 0 0 0 0 0 0 0 0 0 0 0 0 0 0 0 0 0 0 0 0 0 0 0 0 0 0 0 0 0 0 0 0 0 0 0 0 0 0 0 0 0 0 0 0 0 0 0 0 0 0 0 0 0 0 0 0 0 0 0 0 0 0 0 0 0 0 0 0 0 0
ENSG00000070610.14 9 0 1 0 0 1 10 2 7 3 2 7 36 11 9 0 0 0 1 15 8 15 9 11 1 3 0 0 12 6 5 0 0 0 36 0 8 3 1 25 3 5 0 16 29 2 82 23 0 24 0 0 0 0 0 0 1 0 0 0 10 8 0 57 82 0 23 27 0 8 14 3 22 22 0 31 13 16 0 6 0 0 18 2 14 0 59 7 11 15 0 5 7 0 0 14 15 8 3 4 20 0 0 1 5 0 0 4 4 0 0 8 32 17 14 11 13 0
ENSG00000070614.14 6 1 0 4 19 3 0 1 2 4 0 6 54 15 0 0 0 0 0 4 6 0 3 4 15 0 0 1 10 0 8 0 6 0 12 2 10 1 4 7 12 1 2 14 4 2 42 6 0 2 0 0 0 0 0 0 1 2 32 0 2 4 0 6 0 0 57 20 0 2 27 4 11 9 42 33 1 3 0 0 0 0 3 5 0 0 9 3 0 0 0 13 1 0 0 11 2 0 10 5 0 0 0 3 0 1 0 1 0 0 0 7 0 2 0 5 2 0
ENSG00000070669.16 0 0 0 0 0 0 1 0 0 0 0 0 0 0 0 0 0 0 0 0 0 0 0 0 0 0 0 0 0 0 0 0 0 7 0 0 1 0 0 0 0 0 0 0 0 0 0 0 0 0 0 0 0 0 0 0 0 1 0 0 0 0 0 0 0 0 0 0 0 0 0 0 0 0 0 0 0 0 0 0 0 0 0 0 0 1 0 0 1 0 0 0 0 0 0 1 0 0 2 0 0 0 0 0 0 0 0 0 0 0 0 0 2 0 0 0 0 0
ENSG00000070718.11 4 8 21 0 0 2 141 0 1 2 70 0 14 5 121 0 0 0 0 9 9 24 2 9 0 202 1 0 0 45 0 0 4 27 0 0 0 18 1 2 4 54 1 5 77 0 9 18 13 32 0 0 0 0 0 0 10 0 0 0 0 0 0 5 0 0 45 10 0 0 25 7 197 2 0 6 79 0 0 0 0 0 21 7 96 0 0 5 39 0 0 12 73 0 0 0 1 9 1 6 53 0 0 0 32 0 0 1 87 0 0 5 14 0 0 6 3 0
ENSG00000070729.13 0 0 0 0 0 1 0 0 3 0 0 0 0 0 0 0 0 0 0 0 1 0 2 0 0 0 0 0 0 0 0 0 0 0 0 0 0 0 0 0 0 0 0 0 0 0 1 0 0 0 0 0 0 0 0 0 0 1 0 0 0 1 0 0 0 0 0 1 0 4 0 0 0 1 1 0 0 1 0 0 0 0 4 0 0 0 0 0 0 1 0 0 0 0 0 0 1 0 0 0 0 0 0 0 0 0 0 0 4 0 0 1 0 3 0 0 0 0
ENSG00000070731.10 7 0 0 0 12 0 0 0 0 0 0 2 16 0 0 0 0 0 0 7 0 0 2 22 0 2 0 0 1 0 1 0 0 0 0 0 0 2 0 6 0 0 0 0 0 2 7 2 7 0 0 0 0 0 0 0 0 1 0 0 23 2 0 0 0 0 119 15 34 14 36 0 0 1 39 12 0 0 0 0 0 0 9 0 0 0 17 1 0 1 0 2 0 0 0 0 1 2 2 4 0 0 0 0 0 0 0 3 1 0 364 0 0 5 0 0 0 0
ENSG00000070748.18 0 0 0 0 0 0 0 0 0 0 0 0 0 0 0 0 0 0 0 0 0 0 0 0 0 0 0 0 0 0 0 0 0 0 0 0 0 0 0 0 0 0 0 0 0 0 0 0 0 0 0 0 0 0 0 0 0 0 0 0 0 0 0 0 0 0 0 0 0 0 0 0 0 0 0 0 0 0 0 0 0 0 0 0 0 0 0 0 0 0 0 0 0 0 0 0 0 0 0 0 0 0 0 0 0 0 0 0 0 0 0 0 0 0 0 0 0 0
ENSG00000070756.15 92 269 330 139 3 239 821 129 326 242 730 117 89 327 259 0 138 36 39 133 91 295 43 39 216 744 5 85 280 298 135 58 8 93 50 2 126 77 146 263 228 254 108 194 494 62 523 504 73 203 0 0 0 0 10 5 15 42 41 8 108 71 0 289 11 99 163 235 198 216 70 97 761 154 728 669 582 213 37 104 59 97 74 339 624 7 83 220 383 242 31 312 450 5 490 251 88 134 7 486 230 2 5 99 151 19 18 307 556 0 5 153 91 104 22 150 187 7
ENSG00000070759.16 1 27 3 22 0 3 9 3 0 30 14 12 2 16 8 0 0 0 0 3 2 9 9 0 10 8 0 0 8 5 7 0 0 91 0 0 0 0 2 5 1 11 10 10 0 10 27 28 31 0 0 0 0 0 0 0 0 5 0 0 13 5 0 9 0 0 3 6 0 20 0 2 18 13 0 23 9 2 0 0 0 0 3 4 8 1 0 20 3 10 0 33 1 0 0 5 0 3 0 8 0 0 0 1 1 1 0 4 24 0 0 18 12 4 0 57 2 0
ENSG00000070761.7 6 0 1 0 0 5 132 10 9 16 12 2 107 25 101 0 0 0 0 25 24 82 5 93 5 151 1 0 9 19 15 0 4 237 9 47 5 58 5 56 16 86 6 27 77 0 51 24 21 0 0 0 0 0 0 4 6 4 0 0 3 2 0 105 0 0 124 48 201 75 160 24 200 17 0 48 110 24 0 0 0 1 58 19 108 0 73 17 77 13 0 19 87 0 0 28 20 52 9 31 36 0 0 0 17 1 0 17 52 0 723 14 237 22 0 13 2 1
ENSG00000070770.8 539 703 381 21 0 434 578 15 267 337 462 24 100 341 930 0 0 6 0 42 49 84 2 107 243 910 0 1 94 54 3 0 6 49 0 12 90 18 40 167 176 255 28 404 578 5 21 63 25 97 0 0 0 0 0 0 1 2 0 3 5 1 0 148 0 21 166 294 52 5 59 210 625 33 0 279 107 12 1 26 40 0 46 172 581 2 69 446 643 20 6 342 432 1 2 196 24 7 11 472 145 0 0 197 66 1 0 143 320 0 0 419 314 19 169 1476 349 2
ENSG00000070778.12 5 0 0 0 0 0 0 0 0 0 0 0 1 0 0 0 0 0 0 0 0 0 0 1 0 0 0 0 0 0 0 0 0 0 0 0 0 0 0 1 0 0 0 0 0 1 0 1 9 0 0 0 0 0 0 0 0 0 0 0 0 0 0 6 0 0 9 0 0 0 3 0 0 0 0 0 0 0 0 0 0 0 4 0 0 0 4 0 0 0 0 0 0 0 0 0 0 0 0 0 0 0 0 0 0 0 0 0 0 0 0 0 0 0 0 0 0 0
ENSG00000070785.16 0 46 0 0 0 3 10 0 1 3 0 0 45 13 17 0 0 0 0 8 37 7 4 2 2 12 0 0 5 8 0 0 0 0 1 0 5 0 1 19 13 21 0 29 58 0 8 6 0 38 0 0 1 0 0 0 3 0 0 0 5 0 0 57 0 0 35 31 0 2 31 10 29 0 0 4 0 0 0 0 3 0 19 21 31 0 14 15 13 0 0 14 35 0 0 1 0 1 6 15 31 0 0 0 0 0 0 8 11 0 0 22 8 0 0 7 2 0
ENSG00000070808.15 1 0 0 0 0 0 0 0 0 0 0 0 0 0 0 0 0 0 0 0 0 0 0 0 0 0 0 0 0 1 0 0 0 0 0 0 0 0 0 0 0 0 0 0 0 0 0 0 0 0 0 0 0 0 0 0 0 0 0 0 0 0 0 0 0 0 0 0 0 0 0 0 0 0 0 0 6 0 0 0 0 0 0 0 0 0 0 1 0 0 0 0 0 0 0 0 0 0 0 0 0 0 0 0 0 0 0 1 0 0 0 1 0 0 0 0 0 0
ENSG00000070814.19 1 45 18 14 0 14 25 5 9 73 38 0 23 24 12 0 0 0 2 6 125 62 7 1 2 30 1 0 7 5 2 0 2 10 10 2 2 2 12 8 22 29 13 38 38 2 18 26 3 16 0 0 0 0 0 0 1 12 0 0 9 8 0 25 0 0 21 34 0 10 3 3 86 16 0 33 34 14 0 5 11 12 15 20 54 1 4 15 17 30 0 80 26 1 0 1 8 4 1 151 5 0 0 0 6 1 0 31 71 0 0 18 19 4 0 8 2 0
ENSG00000070831.15 0 4 2 5 0 11 3 0 3 6 2 2 1 7 11 0 1 0 0 0 6 5 3 0 1 21 0 0 4 5 4 0 1 0 14 0 2 0 6 2 5 2 5 5 5 2 11 3 13 17 0 0 0 0 3 0 0 4 0 0 5 2 0 11 0 8 17 15 42 12 3 6 15 11 31 19 10 7 0 0 0 0 1 1 6 0 7 2 9 8 0 11 8 0 0 1 4 3 0 5 0 0 0 0 1 0 0 12 5 0 0 13 22 2 3 7 2 0
ENSG00000070882.12 28 45 18 1 34 3 9 0 49 8 40 2 11 14 59 0 0 0 0 19 10 27 0 4 10 27 0 7 19 13 0 0 0 0 0 1 4 3 2 32 16 43 10 22 89 0 36 47 0 48 0 0 0 0 0 3 1 0 0 0 0 0 0 7 0 0 70 5 0 0 11 4 61 0 153 18 4 0 0 0 5 0 22 34 51 0 17 33 39 0 0 19 2 0 94 7 2 0 1 9 22 0 0 0 7 0 0 7 14 0 0 11 21 0 0 2 3 0
ENSG00000070886.11 0 0 0 0 0 0 0 0 0 0 0 0 0 0 0 0 0 0 0 0 0 0 0 0 0 0 0 0 0 0 0 0 0 0 0 0 0 0 0 0 0 0 0 0 0 0 0 0 0 0 0 0 0 0 0 0 0 0 0 0 0 0 0 0 0 0 0 0 0 0 0 0 0 0 0 0 0 0 0 0 0 0 0 0 0 0 0 0 0 0 0 0 0 0 0 0 0 0 0 0 0 0 0 0 0 0 0 0 0 0 0 0 0 0 0 0 0 0
ENSG00000070915.9 0 0 0 0 0 0 0 0 0 0 0 0 0 0 0 0 0 1 0 0 0 0 0 0 0 0 0 0 1 0 0 0 0 0 0 0 0 0 0 0 0 0 0 0 0 0 0 0 0 0 0 0 0 0 0 0 0 0 0 0 0 0 0 0 0 0 29 0 0 0 0 0 0 0 0 2 0 0 0 0 0 0 0 0 0 0 0 0 0 0 0 0 0 0 0 0 0 0 0 0 0 0 0 0 0 0 0 0 0 0 0 0 0 0 0 0 0 0
ENSG00000070950.9 1 0 1 0 0 0 1 1 7 0 1 0 1 2 7 0 0 0 0 0 0 1 0 0 0 11 0 0 0 2 0 0 0 0 0 0 0 0 1 0 9 4 1 6 1 0 0 16 0 0 0 0 0 0 0 0 0 0 0 0 0 0 0 0 0 0 10 2 0 2 5 0 29 3 0 3 11 0 0 0 0 0 6 1 2 0 6 5 2 5 0 0 0 0 0 0 3 8 0 0 5 0 0 0 0 0 0 3 1 0 0 1 0 1 0 4 4 0
ENSG00000070961.15 8 220 155 559 1 604 46 692 13 127 95 227 4 569 137 0 0 0 0 6 7 46 59 1 144 104 22 0 173 98 786 0 0 17 45 29 106 16 293 26 289 136 286 104 87 538 20 114 259 32 0 0 0 0 1148 0 15 251 37 0 177 100 0 212 0 1830 1 152 28 259 0 267 327 742 0 779 392 800 1262 282 100 424 13 297 113 41 2 209 116 217 0 70 29 20 0 358 827 700 0 159 33 7 0 47 145 269 0 248 301 1 0 196 41 603 101 600 917 23
ENSG00000070985.13 0 0 0 0 0 0 0 0 0 0 0 0 0 0 0 0 0 0 0 0 0 0 0 0 0 0 0 0 0 0 0 0 0 0 0 0 0 0 0 0 0 0 0 0 0 0 0 2 0 0 0 0 0 0 0 0 0 0 0 0 0 0 0 0 0 0 0 0 0 0 0 0 0 0 0 0 0 0 0 0 0 0 0 0 0 0 0 0 0 0 0 0 0 0 0 0 0 0 0 0 0 0 0 0 0 0 0 0 0 0 0 0 0 0 0 0 0 0
ENSG00000071051.13 0 1 0 0 0 0 23 1 19 7 2 0 11 1 32 0 0 0 0 6 0 8 1 4 0 48 0 1 4 6 0 0 0 57 0 0 3 9 0 8 1 20 2 1 23 1 12 18 0 0 0 0 0 0 0 0 1 0 0 0 5 0 0 24 0 0 53 11 98 3 1 0 42 4 5 2 39 1 0 0 0 0 8 5 42 0 5 3 4 0 3 1 22 0 0 0 1 0 0 2 7 0 0 0 4 0 0 7 10 0 0 2 5 5 0 33 2 0
ENSG00000071054.16 2 100 33 132 0 59 39 129 12 9 17 56 8 53 27 0 0 0 1 10 3 13 40 6 12 46 6 1 32 16 85 0 2 1 50 5 12 13 37 4 18 3 33 7 11 40 0 48 41 31 0 0 0 0 0 0 3 39 2 0 40 27 1 46 0 425 74 47 49 165 9 17 62 82 85 122 93 152 242 10 34 55 21 15 19 1 1 11 20 29 38 10 6 1 3 31 75 105 0 31 24 0 0 6 31 21 81 40 62 0 0 32 16 86 0 37 125 2
ENSG00000071073.12 0 3 153 0 30 9 164 1 9 27 40 2 16 32 117 0 0 1 0 23 18 119 7 9 16 162 1 0 16 95 3 0 1 9 0 2 8 38 4 16 22 107 12 51 221 5 101 31 0 139 0 0 1 0 0 0 12 1 0 1 9 4 0 10 0 0 0 18 79 5 8 13 258 6 0 30 177 7 0 1 54 0 3 35 305 0 6 62 129 11 0 53 120 0 0 11 15 0 0 49 151 0 0 1 21 4 0 17 49 0 0 18 87 3 172 22 22 1
ENSG00000071082.10 4 35 29 1 366 110 1505 16 64 112 359 12 411 218 712 0 0 1 1 100 248 1192 24 155 99 1063 0 3 191 607 17 34 38 918 23 98 140 871 55 165 163 537 54 246 966 8 226 304 237 1047 0 0 0 625 0 17 79 5 0 8 89 18 2339 811 3350 82 58 432 663 90 358 308 1430 45 283 456 647 12 0 18 92 10 264 264 833 1 277 120 587 9 170 401 1494 0 275 152 43 21 257 471 565 0 128 122 229 0 96 193 391 0 768 150 795 5 199 130 65 0
ENSG00000071127.16 46 169 464 44 469 98 164 76 99 141 95 172 196 209 175 0 0 0 0 102 129 313 77 45 50 135 2 4 188 82 135 54 48 93 40 25 146 121 74 80 162 92 97 132 329 120 178 145 123 76 0 0 0 0 18 8 34 54 14 1 126 94 9 268 0 34 153 291 171 125 224 91 397 221 197 533 187 111 0 42 19 6 70 121 166 2 157 120 105 48 216 199 160 3 547 202 85 104 33 146 100 0 0 65 24 18 83 129 100 0 0 136 188 31 115 177 76 4
ENSG00000071189.21 16 0 0 2 0 17 11 8 12 5 36 22 7 12 12 0 0 0 0 5 7 14 23 2 2 15 0 0 14 8 13 0 2 0 0 0 3 0 10 14 31 20 31 19 18 41 23 49 0 33 0 0 0 0 0 1 5 12 0 0 23 1 0 6 0 247 36 13 1 8 3 3 45 26 0 20 23 35 0 0 0 28 29 16 43 3 0 16 35 3 0 10 5 1 0 7 12 8 0 13 6 1 0 2 5 2 3 6 7 0 0 13 0 24 0 18 36 0
ENSG00000071203.9 0 0 0 0 0 0 0 0 0 0 0 0 0 0 0 0 0 0 0 0 0 0 0 0 0 0 0 0 0 0 0 0 0 0 0 0 0 0 0 0 0 0 0 0 0 0 0 0 0 0 0 0 0 0 0 0 0 0 0 0 0 0 0 0 0 0 0 0 0 0 0 0 0 0 0 0 0 0 0 0 0 0 0 0 0 0 0 0 0 0 0 0 0 0 0 0 0 0 0 0 0 0 0 0 0 0 0 0 0 0 0 0 0 0 0 0 0 0
ENSG00000071205.11 1 33 4 1 0 12 1 0 4 26 2 0 3 39 7 0 1 0 0 2 7 6 0 1 8 7 0 47 38 5 1 0 0 0 0 0 1 0 5 2 15 3 0 23 21 0 4 24 3 10 0 0 8 0 0 0 1 0 0 1 0 0 0 6 0 0 0 8 0 1 2 23 22 0 27 55 1 1 0 2 0 0 3 11 7 0 7 14 8 0 0 42 3 0 0 14 2 0 0 31 2 0 0 6 0 0 0 20 22 0 0 23 27 0 0 57 5 4
ENSG00000071242.11 1 45 0 1 0 2 2 1 2 9 0 0 10 7 0 0 2 0 0 11 1 8 0 7 2 1 0 0 4 2 0 0 1 0 22 3 3 1 0 6 8 2 2 17 19 2 7 14 0 0 0 0 1 0 0 0 0 0 0 0 0 0 0 1 0 0 40 24 3 2 30 1 5 0 23 6 7 1 0 0 1 0 20 1 2 0 3 21 5 1 0 4 28 0 0 2 2 0 4 14 0 0 0 0 1 0 0 0 0 0 0 5 0 1 0 0 0 0
ENSG00000071243.15 546 714 261 459 0 221 164 53 74 95 128 34 37 88 263 0 0 3 0 31 35 68 11 65 23 262 8 1 25 35 67 0 2 0 0 9 38 13 49 119 119 88 65 112 217 20 46 71 20 124 0 0 0 0 0 0 0 8 13 0 45 28 0 75 0 109 125 132 103 94 50 54 122 116 1 206 143 94 0 16 103 169 37 53 200 13 31 172 245 127 0 157 93 6 1 62 37 15 19 134 131 0 0 25 37 5 0 133 278 0 0 185 23 121 17 468 178 2
ENSG00000071246.10 0 3 32 0 0 8 0 0 1 24 1 0 0 15 0 0 0 0 0 0 13 2 0 0 5 0 0 0 8 1 0 0 17 3 0 0 9 0 1 0 17 4 0 59 8 0 0 0 0 0 0 0 0 0 0 0 0 0 0 0 0 0 0 3 0 0 0 22 9 0 0 7 2 0 0 33 1 0 0 0 0 0 0 16 3 0 0 9 4 0 0 41 2 0 0 4 4 0 0 17 1 0 0 2 0 0 0 14 1 0 0 13 0 0 0 3 0 0
ENSG00000071282.11 0 0 0 0 0 0 2 0 0 0 0 0 13 0 1 0 0 0 0 1 2 1 0 1 0 2 0 0 0 4 0 0 0 0 0 0 0 0 0 0 1 0 0 2 2 0 0 2 0 0 0 0 0 0 0 1 0 0 0 0 2 1 0 0 0 0 41 13 0 0 3 1 2 0 0 2 0 0 0 0 0 0 0 1 2 0 9 0 1 0 0 0 0 0 0 2 0 0 0 0 1 0 0 0 0 0 0 5 0 0 0 0 6 0 0 0 0 0
ENSG00000071462.11 2 15 0 0 0 6 135 1 11 12 32 1 83 24 65 0 0 0 0 43 82 117 5 62 5 91 0 0 19 61 1 71 0 239 0 36 2 98 10 46 24 65 20 59 183 3 62 22 126 0 0 0 0 0 0 4 8 0 0 0 3 0 1418 140 0 0 65 155 125 40 137 7 184 4 36 72 87 1 0 1 29 0 87 24 87 0 117 26 75 14 0 60 100 0 0 23 1 0 11 46 61 0 113 1 25 0 0 26 39 0 961 24 162 4 179 31 14 1
ENSG00000071537.13 28 53 53 23 0 159 49 27 54 87 40 32 29 62 75 0 0 0 0 17 23 36 40 38 13 101 4 0 40 21 17 0 5 1 0 11 7 3 20 76 55 69 35 88 123 54 40 53 0 4 0 0 0 0 0 0 0 8 0 1 65 13 0 72 0 335 59 48 48 37 40 23 90 64 0 106 36 53 0 4 36 0 46 93 117 4 16 67 120 110 0 74 33 7 0 59 17 44 2 86 72 2 0 18 18 6 41 38 103 0 0 98 20 113 0 202 91 2
ENSG00000071539.13 2 0 0 0 0 0 0 0 0 0 0 0 10 1 0 0 0 0 0 0 8 2 0 17 0 3 0 1 1 7 0 0 0 0 0 0 0 4 0 3 1 3 0 5 0 0 0 1 0 0 0 0 0 0 0 0 1 0 0 0 0 0 0 2 0 0 54 13 66 0 33 2 8 0 0 1 13 0 0 0 0 0 63 0 1 0 0 1 16 0 0 7 0 0 0 1 0 0 0 0 0 0 0 1 0 0 0 1 10 0 0 1 21 0 0 0 0 0
ENSG00000071553.16 68 711 336 37 457 332 164 109 39 385 33 63 490 874 227 2 0 3 0 183 480 162 180 288 500 159 0 2 385 46 109 266 1633 144 442 125 344 196 153 230 451 117 122 677 350 95 298 235 328 177 0 0 0 0 626 2 16 76 78 7 103 95 0 1387 0 647 460 1035 515 820 472 874 471 258 565 1567 215 231 0 113 118 25 190 306 136 1 439 459 132 302 0 954 304 1 20 472 135 121 228 787 136 0 75 395 118 30 342 470 204 0 600 666 266 191 276 479 242 4
ENSG00000071564.14 4 1 3 0 0 2 11 0 1 0 3 0 19 3 11 0 0 0 0 13 6 1 0 6 4 15 0 0 1 0 0 0 5 0 0 0 0 6 1 7 3 15 2 15 34 0 0 10 4 10 0 0 0 0 0 0 0 0 0 0 0 0 0 24 0 0 7 9 0 0 2 2 17 1 0 17 2 0 0 0 0 0 11 2 0 0 11 4 4 0 0 7 19 0 0 3 0 0 0 4 3 0 0 1 1 0 0 1 0 0 0 10 2 0 0 2 0 0
ENSG00000071575.11 1 0 82 0 0 1 59 0 66 4 30 0 34 0 45 0 0 0 0 26 2 179 0 9 8 91 0 0 1 21 0 0 0 46 0 0 1 23 0 36 1 34 3 0 178 1 27 35 20 10 0 0 0 0 0 0 3 0 0 0 4 3 0 4 0 0 11 14 0 0 41 2 42 0 4 0 47 0 0 0 1 0 18 0 139 0 29 4 34 0 0 3 95 0 0 2 0 0 1 1 36 0 0 0 10 0 0 1 3 0 0 1 95 0 0 3 0 0
ENSG00000071626.16 3 32 17 18 0 0 2 0 0 1 6 0 2 5 7 0 0 0 0 5 5 5 1 1 1 4 0 0 2 3 0 0 0 5 0 0 2 0 0 3 0 9 0 8 14 1 9 5 2 11 0 0 0 0 0 1 0 0 0 0 3 1 0 3 0 0 22 1 0 1 3 8 12 0 12 13 7 0 0 0 0 0 2 4 19 0 4 1 9 6 0 2 5 0 0 8 3 0 2 10 3 0 0 0 0 0 0 3 1 0 0 7 5 0 0 10 0 0
ENSG00000071655.17 0 1 1 0 0 1 3 0 5 2 1 0 22 7 5 0 0 0 0 4 7 9 0 2 0 7 0 0 4 7 0 0 1 0 9 0 1 8 0 13 1 12 4 11 1 0 10 9 0 0 0 0 1 0 0 2 0 0 0 0 5 0 0 38 0 12 30 13 0 0 11 0 26 0 0 29 3 0 0 0 3 0 16 7 13 0 16 2 3 0 0 10 2 0 0 4 0 0 1 14 9 0 0 2 0 0 0 8 1 0 0 1 0 2 0 1 0 0
ENSG00000071677.1 0 0 0 0 0 0 0 0 0 0 0 0 0 0 0 0 0 0 0 0 0 0 0 0 0 0 0 0 0 0 0 0 0 0 0 0 0 0 0 0 0 0 0 0 0 0 0 0 0 0 0 0 0 0 0 0 0 0 0 0 0 0 0 0 0 0 0 0 0 0 0 0 0 0 0 0 0 0 0 0 0 0 0 0 0 0 0 0 0 0 0 0 0 0 0 0 0 0 0 0 0 0 0 0 0 0 0 0 0 0 0 0 0 0 0 0 0 0
ENSG00000071794.15 4 2 1 1 0 0 1 0 14 2 6 2 1 1 5 0 0 0 0 1 1 1 0 6 1 4 0 0 0 3 1 0 0 0 0 11 0 0 1 8 2 6 1 18 9 0 0 3 0 12 0 1 0 0 0 0 0 0 0 0 0 1 0 22 0 0 18 11 0 0 3 1 8 0 0 7 4 0 0 0 0 0 32 6 17 0 1 4 19 0 0 1 4 0 0 0 1 1 0 2 5 0 0 0 2 0 0 1 10 0 0 4 0 0 0 2 0 0
ENSG00000071859.14 3 21 6 12 3 6 38 14 1 21 20 6 55 57 8 0 0 0 0 15 11 5 1 14 5 14 1 0 17 1 10 0 7 66 23 0 4 15 4 5 16 0 2 30 35 1 2 10 12 1 0 0 0 0 0 0 2 7 0 0 6 1 0 47 0 0 9 24 11 46 29 47 39 8 0 47 23 30 0 0 0 0 13 7 16 0 18 7 7 25 0 59 11 1 0 37 2 17 9 46 13 0 0 9 7 4 0 38 13 0 0 17 100 24 203 10 3 1
ENSG00000071889.16 15 63 9 0 497 3 10 0 4 1 32 1 34 5 2 0 0 0 0 14 18 22 4 19 9 8 0 0 6 4 2 0 28 0 9 20 7 16 0 21 12 8 7 19 31 2 3 19 63 0 0 0 0 0 0 0 4 0 0 0 3 0 0 44 0 0 45 34 0 10 28 8 28 2 6 52 9 1 0 0 0 5 26 4 9 0 32 13 1 0 262 10 8 0 0 1 1 0 11 20 1 0 0 2 1 0 0 2 0 0 0 9 38 0 0 4 1 0
ENSG00000071894.16 1 5 0 0 0 2 45 0 0 4 8 0 15 10 8 0 0 0 0 17 5 39 2 10 15 21 0 0 5 5 1 0 10 0 0 1 3 19 1 10 8 14 1 26 61 0 8 9 0 1 0 0 0 0 0 0 2 0 0 0 1 0 0 9 0 0 42 17 41 6 17 0 35 0 0 12 5 0 0 0 18 0 3 6 25 0 51 10 23 0 0 9 32 0 0 0 0 0 11 4 10 0 0 3 3 0 0 0 6 0 0 1 38 0 24 6 4 1
ENSG00000071909.18 1 0 0 0 0 0 0 0 0 0 0 0 1 0 0 0 2 0 0 0 0 0 0 2 0 0 0 0 0 0 0 0 0 0 0 0 0 0 0 3 0 0 0 0 0 0 0 0 0 0 0 0 0 0 0 0 0 0 0 0 0 0 0 0 0 0 21 1 0 0 11 0 0 0 0 0 0 0 0 0 0 0 7 0 0 0 0 0 0 0 0 0 0 0 0 0 0 0 0 0 0 0 0 0 0 0 0 0 0 0 0 0 0 0 0 0 0 0
ENSG00000071967.11 0 0 0 0 0 2 0 0 1 3 0 2 26 13 3 0 0 0 0 7 8 0 0 5 0 0 0 0 4 0 4 0 6 0 0 0 4 0 0 8 2 1 2 17 18 0 0 17 0 0 0 0 1 0 0 0 0 1 0 0 8 0 0 4 0 0 6 10 0 0 0 0 1 0 0 7 5 1 0 0 0 0 1 13 0 0 21 8 0 3 0 5 0 0 0 5 1 0 0 14 0 0 0 2 1 0 0 7 1 0 0 0 0 0 0 3 0 0
ENSG00000071991.8 0 0 0 0 0 0 0 1 0 0 0 0 0 0 0 0 0 0 0 0 0 0 0 0 0 0 0 0 0 0 0 0 0 0 0 0 0 0 0 0 0 0 0 0 0 0 0 0 0 0 0 0 0 0 0 0 0 0 0 0 0 0 0 0 0 0 0 0 0 0 0 0 0 0 0 0 0 0 0 0 0 0 0 0 0 0 0 0 0 0 0 0 0 0 0 0 0 0 0 0 0 0 0 0 0 0 0 0 0 0 0 0 0 0 0 0 0 0
ENSG00000071994.10 0 0 0 0 0 7 34 1 12 3 25 0 5 6 17 0 0 1 0 13 5 21 0 9 2 19 0 0 0 10 0 0 1 43 0 0 0 2 3 12 8 7 1 4 21 2 30 4 42 1 0 0 0 0 0 0 0 0 0 0 0 0 0 6 0 0 20 4 0 1 5 4 48 1 0 6 4 1 0 1 1 0 13 9 27 0 23 3 21 0 0 13 32 0 0 1 0 5 0 21 21 0 0 0 2 1 0 4 12 0 0 14 24 0 0 7 1 0
ENSG00000072041.16 0 0 0 0 0 0 0 0 0 0 0 0 0 0 0 0 0 0 0 0 0 0 0 0 0 0 0 0 0 0 0 0 0 0 0 0 0 0 0 0 0 0 0 0 0 0 0 0 0 0 0 0 0 0 0 0 0 0 0 0 0 0 0 0 0 0 0 0 0 0 0 0 0 0 0 0 0 1 0 0 0 0 0 0 0 0 0 0 0 0 0 0 0 0 0 0 0 0 0 0 0 0 0 0 0 0 0 0 0 0 0 0 0 0 0 0 0 0
ENSG00000072042.12 16 13 2 0 0 41 61 0 9 31 32 1 18 51 49 0 0 7 0 25 58 40 0 3 5 50 0 0 24 39 0 0 0 0 0 12 5 2 2 63 45 35 5 89 105 2 0 25 0 88 0 0 4 0 0 0 5 0 0 0 0 1 0 27 0 0 0 54 0 1 58 63 134 10 5 119 21 0 0 3 0 0 44 42 65 0 17 63 52 14 14 75 33 0 0 69 0 0 6 46 35 0 0 10 4 0 0 20 12 0 67 61 1 2 6 63 20 0
ENSG00000072062.13 2 4 1 4 0 2 1 0 4 0 2 1 2 3 2 0 0 0 0 0 1 1 7 0 1 2 0 0 6 3 2 0 0 0 4 1 2 2 1 7 3 2 1 7 4 1 2 16 9 4 0 0 0 0 0 0 0 0 0 0 3 2 0 4 0 0 20 5 5 1 0 2 2 4 8 1 8 0 1 5 7 1 6 19 3 0 3 0 0 1 0 10 0 0 2 3 0 4 0 2 0 0 0 0 1 0 0 1 0 0 10 1 1 0 0 2 4 0
ENSG00000072071.16 2 1 61 4 97 1 1 0 0 0 0 0 6 1 1 0 0 0 0 0 0 9 0 1 0 3 0 0 0 0 0 0 0 0 0 6 0 2 0 12 0 2 0 2 11 0 0 2 0 0 0 0 0 0 0 0 0 0 0 0 0 0 0 10 0 0 22 1 4 0 10 0 1 0 0 3 0 0 0 0 0 0 0 0 0 0 5 0 0 0 0 2 0 0 0 2 0 5 2 1 0 0 0 0 0 0 0 0 0 0 12 0 0 0 0 0 0 0
ENSG00000072080.10 0 0 0 0 0 0 0 0 0 0 0 0 0 0 0 0 0 0 0 0 0 0 0 0 0 0 0 0 0 0 0 0 0 0 0 0 0 0 0 0 0 0 0 0 0 0 0 0 0 0 0 0 0 0 0 0 0 0 0 0 0 0 0 0 0 0 0 0 0 0 0 0 0 0 0 0 0 0 0 0 0 0 0 0 0 0 0 0 0 0 0 0 0 0 0 0 0 0 0 0 0 0 0 0 0 0 0 0 0 0 0 0 0 0 0 0 0 0
ENSG00000072110.13 2 38 0 3 7 136 50 182 9 126 35 264 139 219 22 1 0 6 0 17 113 37 93 28 237 14 6 0 99 5 227 0 22 0 211 36 106 3 78 39 162 20 156 170 119 296 15 60 41 43 0 0 0 0 0 1 16 164 4 3 425 219 0 109 0 17 59 182 30 185 48 104 62 292 0 428 64 179 0 14 10 22 41 154 20 4 55 71 5 111 0 352 75 1 0 193 153 83 21 206 7 1 10 108 60 54 0 195 102 0 0 203 26 103 146 182 97 4
ENSG00000072121.15 15 20 0 9 0 1 2 9 3 6 2 4 3 7 0 0 0 0 0 3 2 11 3 1 3 0 0 0 3 2 2 0 0 0 1 0 7 0 4 0 14 1 3 7 14 0 2 2 97 0 0 0 0 0 0 0 2 14 0 0 0 2 0 0 0 16 25 4 44 9 16 2 22 1 8 17 22 28 0 0 0 1 2 7 2 0 6 4 1 2 0 3 7 0 3 4 8 27 1 9 6 0 0 1 7 2 0 12 35 1 0 7 7 6 0 8 2 1
ENSG00000072133.10 0 0 0 0 0 0 0 0 0 0 0 0 0 0 0 0 0 0 0 0 0 0 0 0 0 0 0 0 0 0 0 0 0 0 0 0 0 0 0 1 0 0 0 0 0 0 0 0 0 0 0 0 0 0 0 0 0 0 0 0 0 0 0 0 0 0 2 0 0 0 0 0 0 0 0 0 0 0 0 0 0 0 1 1 0 0 0 0 0 0 0 0 0 0 0 0 0 0 0 0 0 0 0 0 0 0 0 1 0 0 0 0 0 0 0 0 0 0
ENSG00000072134.15 0 0 0 0 0 0 0 1 0 0 0 0 19 2 3 0 5 0 0 4 0 0 0 15 0 1 0 1 3 2 1 0 0 0 0 1 0 1 0 6 0 3 0 0 1 1 36 33 1 6 0 0 0 0 0 0 0 1 0 0 0 0 15 0 0 0 22 3 0 0 27 0 3 1 8 0 3 0 0 0 1 0 27 0 1 0 3 1 0 0 0 0 0 0 0 0 0 0 0 1 0 0 26 0 0 0 59 0 0 0 0 0 0 0 0 1 0 0
ENSG00000072135.12 15 30 8 1 0 1 21 0 1 4 1 1 34 16 5 0 0 0 0 12 22 22 16 13 1 12 0 0 4 1 0 0 0 411 2 7 3 4 2 29 19 6 11 37 16 0 0 23 24 66 0 0 0 0 0 0 1 1 0 0 4 0 0 6 0 0 32 36 0 0 16 7 34 3 0 16 15 0 0 0 0 0 15 11 22 1 45 9 10 1 0 50 29 0 0 7 1 0 5 16 2 0 0 3 2 0 0 13 4 0 25 24 11 0 105 5 1 0
ENSG00000072163.19 1 1 0 0 0 0 0 0 0 0 3 0 1 0 0 0 0 0 0 0 0 0 1 0 0 1 0 0 0 0 0 0 0 0 0 0 0 1 1 0 1 1 1 0 0 1 0 1 0 8 0 0 1 0 0 0 0 0 0 0 4 0 0 1 0 0 9 0 0 0 0 0 2 1 0 1 2 0 0 0 0 0 0 0 1 0 1 0 0 0 0 0 3 0 0 0 0 0 0 0 0 0 0 0 1 0 0 0 0 0 0 1 0 0 0 0 2 0
ENSG00000072182.12 0 0 0 0 0 0 0 0 0 0 0 0 1 0 0 0 0 0 0 0 0 0 0 0 0 0 0 0 0 0 2 0 0 0 0 0 0 0 0 0 0 0 1 0 0 0 0 1 0 0 0 0 0 0 0 0 0 0 0 0 0 0 0 0 0 0 0 0 1 0 0 0 0 0 0 0 0 0 0 0 0 0 0 0 0 0 0 0 0 0 0 0 0 0 0 0 0 0 0 0 0 0 0 0 0 0 0 0 0 0 0 0 0 0 0 0 0 0
ENSG00000072195.14 0 0 1 0 0 0 0 0 0 0 0 0 0 0 0 0 0 0 0 2 0 0 0 0 0 0 0 0 0 0 0 0 0 0 0 0 0 0 0 0 0 0 0 0 0 0 0 1 0 0 0 0 0 0 0 0 0 0 0 0 0 0 0 0 0 0 0 0 0 0 0 0 0 0 0 0 0 0 0 0 0 0 0 0 0 0 0 0 1 0 0 0 0 0 0 0 0 0 0 0 0 0 0 0 0 0 0 0 4 0 0 2 0 0 0 0 0 0
ENSG00000072201.13 1 0 0 0 0 0 0 0 149 0 0 0 22 0 1 0 0 0 0 19 0 0 0 1 0 0 0 6 13 24 0 0 0 0 0 0 0 0 1 8 0 0 1 3 0 0 29 36 0 0 0 0 0 0 0 4 0 0 0 0 0 0 0 0 0 0 41 1 0 0 17 0 1 0 266 9 0 2 17 0 0 0 2 2 1 0 0 0 0 0 0 0 0 0 0 0 0 0 0 0 0 0 0 0 0 0 0 1 0 0 0 1 0 0 0 2 0 0
ENSG00000072210.18 10 15 0 0 0 2 8 0 9 8 0 0 40 16 2 0 7 1 0 59 13 21 0 29 2 7 1 0 1 2 1 0 4 0 0 0 2 2 1 57 16 5 0 22 17 0 32 7 0 0 0 0 0 0 0 3 0 0 0 0 0 1 0 53 0 0 54 35 0 0 31 8 15 2 8 9 5 6 0 0 0 0 59 21 12 0 82 23 14 0 0 17 0 0 0 7 0 0 14 11 7 0 0 1 0 0 0 8 3 0 0 21 36 0 0 6 2 1
ENSG00000072274.12 17 40 7 3 0 212 61 21 128 451 93 20 53 85 66 0 0 0 0 31 87 71 12 10 44 112 6 1 136 45 33 0 0 0 0 3 99 16 32 47 136 59 31 157 85 16 4 83 60 75 0 0 0 0 291 1 1 6 0 3 28 7 0 116 0 8 72 92 24 28 37 166 211 41 0 405 49 72 0 34 4 0 42 226 174 3 40 119 66 16 0 477 69 4 69 134 12 53 2 445 82 1 0 64 82 6 0 99 96 0 0 150 80 11 5 45 98 1
ENSG00000072310.16 7 54 0 1 12 2 13 12 1 2 0 5 4 10 2 0 0 0 0 6 1 10 5 8 7 7 0 6 5 4 5 0 26 0 0 0 2 0 1 5 3 2 5 8 13 5 20 22 1 1 0 0 0 0 0 2 0 1 0 0 2 0 0 7 0 0 72 7 0 8 29 4 25 4 51 12 12 11 0 1 0 0 6 3 5 0 7 13 4 2 0 27 5 0 0 7 4 1 1 28 7 0 2 2 8 2 0 12 2 0 0 1 25 20 51 7 1 0
ENSG00000072315.3 0 0 0 0 0 0 0 0 0 0 0 0 0 0 0 0 0 0 0 0 0 0 0 0 0 0 0 0 0 0 0 0 0 0 0 0 0 0 0 0 0 0 0 0 0 0 0 0 0 0 0 0 0 0 0 0 0 0 0 0 0 0 0 0 0 0 0 0 0 0 0 0 0 0 0 0 0 0 0 0 0 0 0 0 0 0 0 0 0 0 0 0 0 0 0 0 0 0 0 0 0 0 0 0 0 0 0 0 0 0 0 0 0 0 0 0 0 0
ENSG00000072364.12 15 29 3 62 0 44 17 33 52 30 5 41 30 65 11 0 0 0 16 43 4 19 8 4 18 26 0 2 62 42 53 1 4 44 9 1 28 0 25 38 40 40 17 19 12 18 102 91 17 14 0 0 0 0 205 0 7 17 1 1 9 21 0 55 0 149 61 52 4 79 9 18 84 46 90 139 83 109 0 19 14 1 52 29 26 0 16 53 18 30 11 10 8 0 52 45 88 127 2 21 8 0 0 9 4 6 0 76 88 0 0 22 12 61 0 29 93 0
ENSG00000072401.14 0 32 0 1 0 81 10 65 30 25 15 91 22 117 41 0 0 1 0 20 13 2 38 14 128 32 3 2 39 10 41 0 2 0 11 1 23 2 39 15 55 18 60 57 7 150 119 59 87 87 0 0 0 0 0 1 0 42 210 1 76 61 0 64 0 140 19 80 117 75 42 60 51 114 1 275 45 63 0 28 28 50 25 65 13 12 2 53 44 96 0 48 1 5 0 102 59 44 0 54 2 2 0 18 45 91 0 76 120 0 0 73 0 96 0 193 105 16
ENSG00000072415.8 4 0 0 22 0 5 0 12 22 4 2 8 15 2 0 0 1 0 0 7 2 0 2 7 0 3 0 1 5 3 9 0 0 0 0 0 1 9 6 2 1 4 5 1 0 2 2 14 8 0 0 0 0 0 0 2 0 2 0 0 1 0 0 1 0 0 1 7 0 3 6 4 4 9 5 8 0 8 0 0 0 0 8 1 2 0 4 3 1 3 0 0 4 0 12 2 11 18 0 1 0 0 0 0 4 3 0 2 4 0 0 2 0 7 0 9 2 1
ENSG00000072422.16 0 0 0 0 0 0 0 0 0 0 0 0 0 0 0 0 0 0 1 0 0 0 0 0 0 0 0 0 0 0 0 0 0 0 0 0 0 0 0 2 1 0 1 2 0 0 0 0 0 0 0 0 0 0 0 0 0 0 0 0 0 0 0 0 0 0 8 2 0 0 1 1 0 0 0 0 0 0 0 0 0 0 4 0 0 0 0 1 0 0 0 1 0 0 0 0 0 0 0 0 0 0 0 0 0 0 0 0 0 0 0 1 0 0 0 0 0 0
ENSG00000072501.17 11 2 2 0 0 16 27 6 11 14 18 4 12 25 38 0 0 0 0 12 25 52 8 3 3 41 0 1 8 16 2 0 0 0 0 18 5 19 9 10 44 48 9 78 86 7 49 20 1 2 0 0 0 0 0 0 1 2 0 0 8 9 0 15 0 0 16 29 124 1 19 18 101 3 0 21 27 5 0 1 0 0 26 64 66 0 32 22 50 21 0 19 39 0 0 29 9 3 4 33 9 0 3 9 2 0 32 12 59 0 0 25 13 0 0 34 7 0
ENSG00000072506.12 1 1 0 0 0 1 12 0 4 13 18 0 51 14 9 0 0 9 0 3 15 28 0 2 2 28 0 0 3 7 0 0 26 73 0 7 1 33 0 14 9 24 4 17 37 0 36 7 0 0 0 0 0 0 0 0 14 0 0 0 0 0 0 120 0 0 39 40 52 10 33 12 42 1 0 25 35 0 0 0 0 0 21 17 22 0 31 11 25 1 216 29 24 0 0 9 2 0 3 26 18 0 114 0 3 0 0 11 12 0 0 16 42 0 70 6 2 0
ENSG00000072518.20 4 4 4 8 0 0 1 3 0 2 0 3 6 0 6 0 0 0 0 3 3 9 2 0 0 5 0 0 0 1 0 0 2 0 1 0 1 7 4 6 6 2 3 2 16 8 11 12 2 0 0 0 0 0 0 1 0 0 27 0 9 4 0 37 0 0 29 5 0 5 7 2 15 4 3 9 21 2 0 1 0 8 3 1 1 0 8 8 1 0 0 2 5 0 0 1 2 6 0 3 4 1 0 0 1 0 0 7 9 0 0 3 0 3 0 0 7 0
ENSG00000072571.19 0 0 0 0 0 0 0 0 0 0 0 0 0 0 0 0 0 0 0 0 0 0 0 0 0 0 0 0 0 0 0 0 0 0 0 0 0 0 0 0 1 0 1 4 0 0 0 0 0 0 0 0 0 0 0 0 0 0 0 0 0 0 0 0 0 0 0 0 0 0 0 0 0 1 0 0 3 0 0 0 0 0 0 0 0 0 0 0 0 0 0 0 0 0 0 1 0 0 0 0 0 0 0 0 0 0 0 0 0 0 0 0 0 0 0 0 0 0
ENSG00000072609.17 33 118 188 33 0 32 46 16 9 32 37 27 35 35 44 0 0 2 1 35 43 74 30 1 6 36 1 1 46 7 8 0 2 0 121 4 15 9 14 15 46 55 33 55 103 41 6 53 48 20 0 0 0 0 0 0 2 4 0 0 27 20 0 103 0 43 32 38 14 11 14 19 118 51 4 115 50 46 0 9 14 0 24 26 44 1 14 26 31 75 109 58 72 0 40 42 10 23 2 60 28 0 0 13 10 2 0 33 53 0 0 40 39 57 0 73 63 0
ENSG00000072657.8 0 0 0 0 0 0 0 0 0 0 0 0 0 0 0 0 0 0 0 0 0 0 0 0 0 0 0 0 0 0 0 0 0 0 0 0 0 0 0 0 0 0 0 0 0 0 0 0 0 0 0 0 11 0 0 0 0 0 0 0 0 0 0 0 0 0 0 0 0 0 0 0 0 0 0 0 0 0 0 0 0 0 0 0 0 0 0 0 0 0 0 0 0 0 0 0 0 0 0 0 0 0 0 0 0 0 0 0 0 0 0 0 0 0 0 0 0 0
ENSG00000072682.18 30 0 0 0 0 17 1 1 39 18 0 0 76 43 2 0 0 1 0 52 6 1 0 33 7 0 0 0 30 1 0 0 24 0 0 6 2 3 1 75 6 0 3 21 13 4 78 43 0 63 0 0 0 0 0 0 0 1 0 0 1 1 0 123 0 0 210 63 0 5 102 6 8 1 339 71 1 2 0 0 0 0 81 1 0 0 71 28 1 0 0 35 0 0 0 18 2 0 8 26 0 0 776 0 2 0 0 19 1 0 512 21 0 1 0 15 11 0
ENSG00000072694.20 0 43 0 1 0 32 0 3 0 99 10 29 0 48 1 0 0 0 4 0 78 0 21 0 39 1 4 0 60 0 5 0 38 0 9 0 19 0 12 0 45 3 6 194 5 20 0 1 7 65 0 0 0 0 0 0 0 2 0 0 2 3 0 288 0 18 0 41 0 10 0 53 10 24 0 107 0 5 0 0 0 15 0 68 0 2 0 454 19 28 0 409 22 2 19 22 14 17 0 241 0 0 0 28 4 0 0 64 44 0 0 84 0 16 0 3 6 0
ENSG00000072736.18 0 36 0 0 0 2 29 0 1 11 14 1 3 4 37 0 0 0 0 3 6 38 3 14 8 35 1 0 1 23 3 0 0 0 0 0 1 4 7 14 15 35 10 13 110 6 26 2 7 12 0 0 0 0 0 0 7 1 0 0 8 4 0 12 0 0 2 5 89 11 9 0 69 3 0 8 9 2 0 1 0 0 4 11 82 0 3 6 35 4 0 3 16 0 0 4 8 13 0 3 36 0 0 0 3 3 0 2 13 0 0 3 1 2 0 0 28 0
ENSG00000072756.16 2 0 2 39 0 3 5 14 0 12 37 1 11 6 25 0 0 0 0 20 1 6 4 1 1 27 0 0 2 7 2 0 1 0 0 3 5 3 10 10 2 3 9 7 23 8 19 21 67 18 0 0 0 0 0 1 0 1 0 1 18 10 0 19 0 0 25 18 83 27 4 8 67 13 0 15 33 13 0 0 0 0 10 3 19 2 0 9 8 16 0 7 22 0 0 16 8 9 0 13 10 0 0 0 2 0 0 10 24 0 0 4 10 13 0 4 24 0
ENSG00000072778.19 137 91 0 0 51 62 96 13 12 28 13 1 255 98 83 0 23 0 0 108 51 29 2 73 54 51 0 0 56 14 18 199 123 71 14 23 59 39 13 190 70 71 27 100 166 11 105 221 9 63 0 0 0 0 87 5 4 4 0 1 20 9 198 234 0 0 162 198 127 34 340 44 160 30 184 244 87 18 0 14 40 0 117 74 38 0 190 66 49 3 214 140 54 0 0 107 11 12 267 103 54 0 0 16 12 1 109 97 24 0 0 79 261 9 245 97 13 0
ENSG00000072786.12 10 121 28 75 0 69 110 150 4 64 37 155 8 87 68 0 0 0 15 6 51 198 116 1 52 120 0 2 59 55 231 0 3 49 91 17 55 42 82 6 74 139 70 45 261 115 15 19 2 6 0 0 0 0 0 2 18 51 0 0 123 99 0 118 0 574 6 154 70 186 13 37 235 194 5 369 146 200 0 24 21 19 0 46 139 8 5 122 87 123 0 83 174 7 3 61 74 107 1 71 59 1 0 27 84 67 21 75 245 0 0 61 373 77 12 138 168 4
ENSG00000072803.17 5 84 9 0 0 19 16 6 21 15 3 1 13 37 37 0 0 0 0 28 5 20 9 11 15 51 0 0 26 20 11 0 1 0 0 9 8 10 4 16 43 30 8 17 42 5 28 75 23 11 0 0 0 0 0 2 4 2 14 0 8 1 0 3 0 0 71 61 5 5 27 20 85 9 58 97 12 13 0 2 8 0 19 31 48 0 14 27 21 5 12 35 10 0 0 29 4 0 5 53 23 0 0 9 1 6 0 38 17 0 0 20 34 5 2 35 16 0
ENSG00000072818.11 1 1 445 6 0 3 150 5 0 6 60 20 1 12 83 0 2 0 0 3 13 337 10 1 6 131 3 0 16 57 13 0 14 107 6 5 2 116 10 5 23 135 23 15 381 20 12 15 159 13 0 0 0 0 0 0 35 10 33 0 45 20 0 43 0 0 2 18 38 23 0 3 256 34 0 14 129 10 0 0 11 1 2 16 200 1 1 7 176 5 0 4 205 1 0 5 5 4 0 14 147 0 0 1 52 0 0 2 70 0 47 6 272 9 6 7 3 0
ENSG00000072832.14 0 0 0 0 0 0 0 0 0 0 0 0 1 0 0 0 0 0 0 0 0 0 0 1 0 2 0 0 0 0 0 0 0 0 0 0 0 0 0 1 0 0 0 0 1 0 13 0 0 0 0 0 0 0 0 0 0 0 0 0 0 0 0 0 0 0 1 0 55 0 1 0 0 0 0 0 0 0 0 0 0 0 1 0 0 0 0 0 0 0 0 0 0 0 24 0 0 0 2 0 0 0 0 0 0 0 0 0 0 0 0 0 0 0 0 0 0 0
ENSG00000072840.12 0 0 0 0 0 0 0 0 1 0 0 0 4 0 2 0 0 0 0 1 0 2 0 0 0 0 0 1 0 0 0 0 0 0 0 0 0 0 0 0 1 0 0 0 2 0 18 0 0 0 0 0 0 0 0 0 0 0 0 0 0 0 0 0 0 0 2 0 0 0 0 0 0 0 41 2 0 0 0 0 0 0 1 0 0 0 2 0 0 0 0 0 0 0 0 0 0 0 0 0 0 0 0 0 0 0 0 0 0 0 0 0 0 0 0 0 0 0
ENSG00000072849.10 63 50 34 1 0 48 158 12 32 26 44 24 97 60 194 0 0 0 0 76 123 77 18 61 17 176 1 0 43 54 21 0 0 101 36 47 26 39 14 82 48 78 27 111 373 23 90 55 51 88 0 0 0 0 303 0 2 11 2 0 13 18 0 277 158 17 187 74 41 43 98 67 167 33 25 138 101 18 0 24 12 7 77 80 125 2 109 54 120 19 0 138 118 0 0 63 28 35 54 86 141 0 0 20 18 3 0 46 83 0 0 71 199 29 0 77 58 4
ENSG00000072858.10 7 1 2 0 0 1 15 0 0 0 4 0 14 2 6 0 0 0 0 6 0 11 0 1 0 30 0 0 1 5 1 0 0 0 0 0 0 0 0 0 14 1 2 6 25 0 0 3 2 0 0 0 0 0 0 6 0 0 0 0 0 0 0 0 1 0 0 5 0 0 1 0 6 4 0 4 0 0 0 0 0 0 3 0 20 0 0 2 6 3 0 12 2 0 0 0 0 0 0 4 3 0 0 0 1 0 0 0 11 0 0 3 6 0 0 0 0 0
ENSG00000072864.14 0 0 4 0 0 4 0 0 0 0 1 4 6 10 5 0 0 0 0 5 1 9 4 1 0 9 1 0 6 3 0 0 2 0 0 0 2 5 2 1 3 10 6 8 3 2 7 3 8 0 0 0 0 0 0 0 0 1 0 0 12 14 0 10 0 36 8 6 0 6 4 0 21 13 0 27 8 2 0 0 1 0 3 1 10 0 1 2 8 2 42 5 6 0 0 6 2 0 0 3 0 0 0 2 0 1 0 6 6 0 0 2 18 1 0 3 2 0
ENSG00000072952.18 0 9 0 4 0 0 0 2 2 0 0 19 0 0 0 0 0 0 0 0 0 0 37 0 0 0 0 0 0 0 11 0 0 0 1 2 1 0 4 0 0 0 7 0 0 7 0 0 1 2 0 0 0 0 0 0 0 6 0 0 16 1 0 2 0 0 0 0 0 12 1 0 0 22 0 0 4 1 0 0 0 2 0 1 0 1 0 0 0 9 0 0 0 2 0 0 7 0 0 0 0 0 0 0 0 1 0 1 0 0 0 0 0 6 0 0 7 0
ENSG00000072954.6 1 0 0 0 0 0 0 2 1 0 0 0 3 0 0 0 0 0 0 3 0 0 0 1 0 0 0 0 0 0 0 0 0 0 0 0 0 1 0 1 0 0 0 4 0 0 0 1 9 0 0 0 0 0 0 0 0 0 0 0 0 0 0 0 0 0 0 5 0 0 16 0 0 0 0 0 0 0 0 0 0 0 0 0 1 0 1 0 0 0 0 0 0 0 0 0 0 0 0 1 0 0 0 0 0 0 0 0 0 0 0 0 0 0 0 0 0 0
ENSG00000072958.8 10 7 374 0 0 27 96 1 11 47 21 12 56 72 167 0 0 0 0 9 112 115 15 20 20 83 1 0 43 98 7 0 140 0 63 4 23 72 6 16 68 98 32 109 274 14 2 31 1 0 0 0 0 0 0 4 7 2 0 0 36 18 0 126 0 0 40 105 215 27 58 91 242 20 0 162 69 3 0 4 18 4 22 43 92 1 61 83 74 5 0 119 105 1 0 41 7 6 8 94 53 0 127 13 13 0 0 29 62 0 0 42 212 14 0 118 21 1
ENSG00000073008.14 9 57 0 0 0 14 1 0 12 7 0 0 26 161 4 0 0 0 0 6 29 1 1 3 9 0 0 0 24 0 0 0 11 0 0 0 6 14 18 5 68 1 2 18 0 0 0 41 0 0 0 0 0 0 0 0 0 0 0 0 0 0 0 57 0 0 15 98 0 3 13 25 17 3 4 237 1 0 0 3 0 0 11 21 1 0 38 20 1 0 1 55 1 0 0 31 1 0 5 35 0 0 0 5 0 0 0 9 6 0 0 34 0 0 168 17 5 1
ENSG00000073050.11 0 0 0 0 0 3 3 0 0 1 9 1 12 7 15 0 0 0 0 5 2 30 7 3 1 22 0 0 1 3 2 0 14 0 0 0 0 6 2 8 3 2 2 13 11 11 13 6 10 0 0 0 0 0 0 1 1 0 0 0 9 5 0 45 0 0 28 13 0 5 1 6 56 2 0 23 1 5 0 0 5 0 4 1 22 0 12 1 14 2 0 6 15 0 0 8 2 7 2 13 5 0 0 1 0 0 0 2 1 0 61 1 16 2 0 9 4 0
ENSG00000073060.15 10 0 1 0 0 4 0 0 0 18 3 0 38 29 0 0 0 1 0 7 12 1 1 4 11 1 0 1 9 1 1 0 12 0 0 5 1 0 1 15 26 0 1 9 10 1 3 29 7 24 0 0 0 0 0 0 0 0 0 0 0 0 0 82 0 0 9 37 0 0 33 9 5 0 13 30 1 0 0 0 0 0 3 7 0 0 9 48 1 0 0 34 1 0 0 10 1 0 9 16 0 0 0 4 0 4 0 0 0 0 0 10 0 0 1 5 0 0
ENSG00000073067.13 0 0 0 0 0 0 0 0 0 0 0 0 0 0 0 0 0 0 0 0 0 0 0 0 0 0 0 1 0 0 0 0 0 0 0 0 0 0 0 1 0 0 0 0 0 0 0 1 0 0 0 0 0 0 0 0 0 0 0 0 0 0 0 0 0 0 0 0 0 0 0 0 0 0 0 0 0 0 0 0 0 0 0 0 0 0 0 0 0 0 0 0 0 0 0 0 0 0 0 0 0 0 0 0 0 0 0 0 0 0 0 0 0 0 0 0 0 0
ENSG00000073111.13 0 18 0 2 31 1 17 1 1 0 4 0 7 11 1 0 0 0 0 2 8 23 0 11 0 4 0 0 4 0 1 0 2 0 2 1 1 16 0 0 11 3 3 5 15 0 0 0 0 0 0 0 0 0 0 0 0 2 0 0 0 0 0 0 0 0 26 14 0 5 0 1 5 3 0 8 5 6 0 0 0 6 10 8 7 0 23 1 11 15 0 13 11 0 0 1 2 1 3 1 5 0 0 0 1 2 0 6 3 0 267 2 33 3 0 1 7 0
ENSG00000073146.15 0 0 0 0 0 0 0 0 2 0 0 0 0 0 0 0 0 0 7 0 0 0 0 0 0 0 0 0 0 0 0 0 0 0 0 0 0 0 0 0 0 0 0 0 0 0 0 0 0 0 0 0 0 0 0 0 0 0 0 0 0 0 0 0 0 0 0 0 0 0 3 0 0 0 0 0 0 0 0 0 0 0 0 0 0 0 0 0 0 0 0 0 0 0 0 0 0 0 0 0 0 0 0 0 0 0 0 0 0 0 0 0 0 0 0 0 0 0
ENSG00000073150.13 0 3 0 0 0 0 0 0 0 0 0 0 0 0 0 0 0 0 0 0 0 0 0 1 0 0 0 0 0 0 1 0 0 0 0 0 0 0 1 0 0 0 0 0 0 0 12 1 0 0 0 0 0 0 0 0 0 0 0 0 5 1 0 0 0 0 0 0 0 0 1 0 0 2 0 0 0 0 41 0 0 0 0 0 0 0 4 0 0 0 0 0 0 0 0 0 0 0 0 0 0 0 0 0 0 0 0 1 0 0 0 0 0 0 0 0 0 0
ENSG00000073169.13 1 1 0 0 0 0 7 0 0 1 1 0 2 1 0 0 0 0 0 4 4 8 1 1 3 4 0 0 1 3 1 0 8 0 0 0 1 1 1 7 5 2 2 3 12 1 2 16 0 0 0 0 0 0 0 0 0 0 0 0 3 0 0 0 0 0 4 8 0 0 17 0 12 2 0 16 1 1 0 0 0 0 1 1 6 0 6 3 8 0 0 3 5 0 0 1 5 2 4 4 1 0 0 0 1 0 0 7 2 0 0 2 6 1 0 15 0 0
ENSG00000073282.12 0 0 50 0 0 0 0 0 0 0 0 0 0 0 0 0 0 1 0 0 0 0 0 0 0 0 0 0 0 0 0 0 0 0 0 0 0 0 0 0 0 0 4 0 0 0 0 0 0 0 0 0 0 0 0 0 0 0 0 0 0 0 0 0 0 0 0 0 0 0 0 0 1 0 0 0 0 0 0 0 0 0 0 0 0 0 0 0 0 0 0 0 0 0 0 0 0 0 0 0 0 0 0 0 0 0 0 0 0 0 0 0 0 0 0 0 0 0
ENSG00000073331.17 1 6 2 17 0 5 1 23 1 5 34 85 8 11 8 0 0 1 0 1 5 1 66 0 0 1 1 0 0 8 39 0 0 0 30 19 1 0 10 9 10 1 25 15 1 103 2 15 4 0 0 0 0 0 0 0 5 19 0 0 56 29 0 0 0 49 51 4 62 61 6 2 3 50 0 3 31 51 0 0 0 33 14 6 6 7 8 15 2 78 0 3 6 4 0 3 62 30 0 7 7 2 0 0 17 5 0 6 61 0 0 9 11 68 0 0 72 3
ENSG00000073350.13 92 17 21 49 6 1 12 0 52 0 0 0 71 1 8 0 20 0 0 50 3 32 0 48 0 7 0 4 3 19 1 0 10 303 0 45 1 6 0 148 1 16 1 20 141 2 88 176 10 25 0 0 1 0 0 0 1 0 0 0 1 0 0 52 2 0 231 50 0 2 115 0 4 0 249 5 10 0 0 0 0 0 125 4 20 0 61 2 5 0 177 6 15 0 0 1 0 1 53 2 1 0 0 0 5 0 0 0 7 0 1554 6 9 0 236 2 1 0
ENSG00000073417.14 0 2 2 0 0 15 3 0 0 17 0 0 6 13 2 0 1 0 3 0 1 2 0 0 9 8 1 0 3 0 0 0 0 0 0 0 2 0 0 8 7 4 0 2 11 0 3 23 2 3 0 0 0 0 0 0 0 0 0 0 0 0 0 3 0 0 4 6 0 0 6 12 8 4 0 7 4 0 0 1 0 0 5 9 16 0 0 6 5 3 0 9 0 0 0 12 0 0 0 16 1 0 0 2 0 0 0 2 6 0 0 11 0 0 0 11 2 0
ENSG00000073464.11 4 0 0 0 0 0 0 0 0 0 0 0 6 0 0 0 0 0 1 1 0 0 8 1 0 0 0 0 1 0 0 0 0 0 0 0 0 0 0 2 0 1 1 0 0 0 0 0 0 0 0 0 0 0 0 0 1 0 0 0 0 0 0 0 0 0 0 0 0 0 0 0 0 0 0 0 0 0 0 0 0 0 2 0 0 0 4 0 0 1 0 1 0 0 0 0 0 0 0 0 0 0 0 0 0 0 0 0 0 0 0 1 0 0 0 2 0 0
ENSG00000073536.17 0 0 0 0 0 1 7 0 0 1 10 0 10 0 6 0 0 0 0 5 8 15 0 0 0 15 0 0 0 7 0 0 22 0 0 0 1 10 0 13 2 2 1 2 16 0 0 9 0 0 0 0 0 0 0 0 0 0 0 0 0 0 0 17 0 0 4 3 4 3 1 1 34 0 0 0 20 0 0 0 0 0 0 0 5 0 20 1 4 0 0 2 1 0 0 1 0 0 2 2 3 0 0 0 7 0 0 0 6 0 0 0 29 0 0 0 0 0
ENSG00000073578.16 35 1 274 2 0 19 216 0 30 33 58 0 191 102 184 0 21 0 0 73 91 150 5 33 12 217 0 1 58 78 2 0 21 162 0 14 19 73 9 101 37 106 9 73 291 2 46 64 0 67 0 0 0 0 0 1 16 0 0 2 8 1 0 395 0 0 107 230 5 12 127 42 268 3 116 181 160 2 1 5 31 0 62 54 125 0 149 40 123 0 2 78 181 0 0 66 0 3 70 60 62 0 0 18 37 0 0 50 112 0 0 38 237 0 20 66 15 1
ENSG00000073584.19 2 9 11 0 0 1 12 0 14 4 18 0 5 5 23 0 0 0 0 6 3 4 1 13 1 6 0 0 2 22 0 0 0 0 0 0 0 3 1 11 3 6 2 3 55 0 6 22 0 5 0 0 0 0 0 0 0 0 0 0 4 0 0 16 9 0 1 6 0 0 0 2 16 0 4 4 10 0 0 0 1 0 16 0 31 0 1 6 32 0 0 13 17 0 0 4 1 0 0 8 17 0 1 0 1 0 0 5 10 0 0 6 8 0 0 2 0 0
ENSG00000073598.5 0 0 0 0 0 0 0 0 0 0 0 0 0 0 0 0 1 0 0 0 0 0 0 0 0 0 0 0 0 0 0 0 0 0 0 0 0 0 0 0 0 0 0 0 0 0 0 0 0 0 0 0 0 0 0 0 0 0 0 0 0 0 0 0 0 0 0 0 0 0 0 0 0 0 0 0 0 0 0 0 0 0 0 0 0 0 0 0 0 0 0 0 0 0 0 0 0 0 0 0 0 0 0 0 0 0 0 0 0 0 0 0 0 0 0 0 0 0
ENSG00000073605.18 1 0 2 0 0 0 1 0 0 0 1 0 2 1 11 0 0 0 0 9 0 11 0 1 0 2 0 0 0 3 0 1 0 130 0 0 0 1 1 21 1 9 0 1 12 0 5 37 0 0 0 0 0 0 0 0 1 1 0 0 0 0 0 0 0 0 1 1 0 0 14 0 9 0 0 0 0 0 0 1 0 0 3 0 32 0 3 0 6 0 0 0 0 0 0 0 0 0 0 2 3 0 0 0 1 0 0 0 0 0 0 0 1 0 4 0 0 0
ENSG00000073614.12 54 16 26 13 0 45 66 16 86 44 81 40 37 40 120 0 0 4 0 21 15 102 66 12 9 151 1 0 16 32 29 0 7 43 26 26 5 15 19 45 54 71 34 73 233 26 33 102 2 44 0 0 0 0 0 0 14 12 5 1 62 35 0 33 0 39 63 62 0 58 16 16 228 80 20 52 79 34 0 0 6 0 25 42 171 4 39 31 120 39 0 52 41 0 22 32 29 20 2 56 33 1 0 10 18 4 0 60 127 0 0 33 17 35 0 50 48 0
ENSG00000073670.13 0 0 0 0 0 0 1 0 0 0 0 0 0 0 0 0 13 0 0 0 0 0 0 0 0 1 0 0 5 0 0 0 0 0 0 0 0 0 0 0 0 0 0 0 0 0 0 3 0 0 0 0 0 0 0 0 0 0 0 0 0 0 0 0 0 0 0 0 0 0 0 1 0 0 0 0 0 0 0 0 0 0 0 0 0 0 0 0 0 0 0 0 0 0 0 0 0 0 0 0 0 0 0 0 0 0 0 0 0 0 0 0 0 0 0 0 0 0
ENSG00000073711.10 2 0 2 0 0 0 0 0 4 0 0 2 1 2 0 0 0 0 2 6 0 0 0 0 0 3 0 0 0 0 1 0 0 0 0 0 0 0 2 10 1 0 0 0 8 0 1 33 0 0 0 0 0 0 0 0 0 0 0 0 0 0 0 5 0 0 0 1 0 1 0 0 4 0 43 0 0 1 0 0 0 0 3 0 2 0 1 0 0 0 0 0 1 0 0 0 0 5 0 0 0 0 0 0 0 0 0 1 5 0 0 1 0 0 0 3 0 0
ENSG00000073712.14 1 3 0 0 0 3 0 1 2 5 0 0 2 6 0 0 0 0 0 0 0 0 0 2 0 0 0 0 0 0 0 0 0 0 0 0 0 0 0 4 0 1 0 1 0 0 0 0 0 0 0 0 0 0 0 0 0 0 0 0 0 0 0 0 0 0 0 1 0 0 2 7 0 0 0 8 0 0 0 0 0 0 5 0 0 0 2 4 1 0 0 3 0 0 0 1 0 0 0 0 0 0 0 2 1 0 0 1 0 0 0 1 0 0 1 1 0 0
ENSG00000073734.9 0 0 0 0 0 0 0 0 0 0 0 0 0 0 0 0 0 0 0 0 0 0 0 0 0 0 0 0 0 0 0 0 0 0 0 0 0 0 0 0 0 0 0 0 0 0 0 0 0 0 0 0 0 0 0 0 0 0 0 0 0 0 0 0 0 0 0 0 0 0 0 0 0 0 0 0 0 0 0 0 0 0 0 0 0 0 0 0 0 0 0 0 0 0 0 0 0 0 0 0 0 0 0 0 0 0 0 0 0 0 0 0 0 0 0 0 0 0
ENSG00000073737.16 9 0 0 1 0 0 0 0 299 5 0 48 79 5 0 0 0 0 0 62 1 0 19 26 0 4 1 32 44 40 4 86 0 0 0 27 2 9 5 72 3 1 5 3 2 32 282 65 51 0 0 0 0 0 0 0 2 6 73 0 65 29 0 32 0 0 17 13 0 30 196 1 0 4 1450 42 2 3 2833 0 0 0 30 10 1 2 23 40 0 0 0 8 0 1 9 2 8 9 2 3 0 0 0 1 0 0 0 11 2 0 177 4 0 7 13 47 1 0
ENSG00000073754.5 0 0 0 0 0 0 0 0 0 0 0 0 0 0 0 0 0 1 0 0 0 0 0 0 0 0 0 0 0 0 0 0 0 0 0 0 0 0 0 0 0 0 0 0 0 0 0 0 0 0 0 0 0 0 0 0 0 0 0 0 0 0 0 0 0 0 0 0 0 0 0 0 0 0 0 0 0 0 0 0 0 0 0 1 0 0 0 0 0 0 0 0 0 0 0 0 0 0 0 0 0 0 0 0 0 0 0 0 0 0 0 0 0 0 0 0 0 0
ENSG00000073756.11 10 85 0 264 0 1702 7 1054 0 38 24 318 136 1397 114 0 0 0 0 18 8 1 107 251 435 8 22 0 379 24 1053 0 3 13 144 103 809 41 984 144 173 6 679 97 60 2156 0 22 231 21 0 0 1 0 1269 1 74 873 77 7 884 525 0 156 0 131 72 332 156 383 93 318 58 719 1 1668 473 1394 0 1554 310 814 142 1582 14 165 26 372 5 191 93 349 0 78 363 756 1575 1747 5 218 95 102 29 218 952 2901 0 569 474 1 0 406 0 316 34 426 457 22
ENSG00000073792.15 51 1 1 1 0 3 0 0 11 2 0 0 25 3 0 0 0 0 0 8 0 0 0 0 0 0 0 0 3 0 1 0 0 0 0 0 0 0 0 24 0 0 0 2 0 0 3 6 0 19 0 0 0 0 0 1 0 0 0 0 0 0 838 0 0 0 102 8 0 4 3 0 0 0 0 6 1 0 17 1 0 0 38 1 0 0 5 0 0 0 0 0 0 0 0 3 0 0 1 9 0 0 0 1 0 0 0 10 1 0 0 0 0 0 21 9 0 0
ENSG00000073803.13 26 10 2 1 0 37 24 68 328 60 28 107 104 22 15 0 0 1 5 106 27 16 18 25 10 32 7 3 41 25 84 0 0 0 2 17 18 14 3 82 12 11 38 29 50 45 197 195 73 29 0 0 0 0 133 2 14 67 12 1 39 22 0 101 0 0 96 74 136 93 132 16 21 88 372 77 58 68 0 0 13 25 84 47 42 4 63 25 30 27 206 96 66 5 29 17 30 19 11 105 1 0 8 5 11 10 0 295 114 1 0 3 4 28 115 22 20 0
ENSG00000073849.14 96 18 13 1 0 2 42 0 2 58 240 1 662 9 81 0 0 0 0 53 43 224 19 101 5 42 0 0 8 17 2 0 0 0 0 49 4 21 11 559 121 99 87 98 225 1 0 29 29 4 0 0 0 0 0 13 5 0 0 0 1 11 0 17 0 0 182 68 1 3 271 1 60 1 21 25 82 5 0 0 1 0 186 8 84 0 793 92 160 0 0 25 511 0 0 13 0 2 108 43 53 0 0 2 7 0 0 52 401 0 0 12 167 1 4 20 0 0
ENSG00000073861.2 0 0 0 0 0 0 6 0 0 0 0 0 0 0 4 0 0 0 0 0 0 5 0 1 0 6 0 0 0 0 0 0 0 21 0 0 0 0 0 0 0 1 0 0 8 0 0 0 0 0 0 0 0 0 0 0 0 0 0 0 0 0 0 0 0 0 0 0 0 0 0 0 2 0 0 0 7 0 0 0 0 0 0 0 3 0 0 0 0 0 0 1 0 0 0 0 0 0 0 0 0 0 0 0 1 0 0 1 11 0 0 0 11 0 0 0 0 0
ENSG00000073905.8 0 0 0 0 0 0 2 0 0 0 0 0 0 0 0 0 0 0 0 2 0 2 0 0 0 0 0 0 0 0 0 0 0 0 0 0 0 0 0 2 0 0 0 5 0 0 0 0 0 0 0 0 0 0 0 0 0 0 0 0 0 0 12 4 0 2 0 3 4 0 0 0 2 0 0 2 0 0 0 0 0 0 0 0 0 0 0 0 2 0 0 2 0 0 0 1 0 0 0 2 2 0 0 0 0 0 0 0 0 0 0 4 2 0 0 2 0 0
ENSG00000073910.21 3 3 1 2 0 2 2 14 0 0 0 24 1 4 0 0 0 0 1 23 0 2 8 1 0 8 2 0 3 0 9 0 0 0 1 1 4 0 7 5 3 1 15 1 9 27 38 58 0 7 0 0 0 0 0 1 0 2 2 0 37 23 0 0 0 0 24 5 0 10 1 1 7 10 10 3 3 10 0 0 0 0 12 4 3 1 0 2 1 0 0 0 6 2 0 3 5 4 0 2 1 0 0 0 2 3 0 0 10 0 0 0 0 2 0 0 9 1
ENSG00000073921.17 19 27 24 18 0 36 5 51 89 77 40 129 3 54 38 0 0 1 0 20 16 12 67 2 14 31 7 4 62 14 73 0 0 0 43 24 16 3 35 11 45 21 52 80 8 112 43 82 17 93 0 0 0 0 82 0 4 40 47 1 104 85 0 7 519 25 11 54 62 63 15 21 68 63 60 113 17 64 0 5 7 69 18 108 23 19 3 89 13 22 5 106 12 7 26 41 68 87 0 111 31 3 0 15 11 16 1 41 93 0 0 27 4 93 0 28 63 3
ENSG00000073969.18 2 0 15 0 0 8 4 0 5 2 0 2 12 3 1 0 0 0 0 4 2 2 0 2 0 2 0 0 3 0 0 0 0 0 0 0 1 0 0 2 1 2 0 10 11 4 8 5 15 0 0 0 0 0 0 0 0 0 0 0 1 2 0 4 0 0 0 3 0 0 1 1 4 0 28 9 6 0 0 0 4 0 3 5 2 0 8 7 0 0 0 4 7 0 0 5 0 0 0 5 3 0 0 0 1 0 0 6 0 0 0 3 1 1 0 3 0 0
ENSG00000074047.21 0 0 0 0 0 0 0 0 0 0 0 0 0 0 0 0 0 1 0 0 0 0 0 0 0 0 0 0 0 0 0 0 0 0 0 0 0 0 0 0 0 0 0 0 0 0 0 0 0 0 0 0 0 0 0 0 0 0 0 0 0 0 0 0 0 6 0 0 0 0 0 0 0 0 0 0 0 0 0 0 0 0 0 0 0 0 0 0 0 0 0 0 0 0 0 0 0 0 0 0 0 0 0 0 0 0 0 0 0 0 0 0 0 0 0 0 0 0
ENSG00000074054.18 149 74 100 55 0 40 21 8 50 14 7 24 11 25 47 0 0 0 0 12 2 40 8 6 7 39 1 0 8 5 12 0 0 0 0 0 10 3 7 21 25 40 4 38 63 39 20 19 0 10 0 0 1 0 0 0 3 1 0 0 49 20 0 3 0 0 491 20 61 7 7 10 89 7 27 40 21 7 0 41 0 0 21 25 57 1 31 42 27 12 238 24 23 2 422 8 7 0 2 21 10 0 0 6 8 1 0 17 41 0 0 52 14 25 0 32 31 0
ENSG00000074071.14 3 0 16 0 135 1 67 0 8 9 9 0 95 49 69 0 0 0 0 22 43 74 2 43 2 40 0 1 7 24 1 0 44 244 1 15 8 48 3 34 20 15 10 86 158 1 26 34 31 56 0 0 0 0 0 0 13 0 0 0 7 0 0 58 0 0 29 31 41 13 96 31 98 1 2 24 33 1 0 0 0 0 60 28 60 0 73 29 15 0 105 30 83 0 0 9 1 0 24 35 51 0 0 3 14 0 0 3 17 0 188 7 125 0 0 20 0 3
ENSG00000074181.8 0 0 0 0 0 0 0 0 6 0 0 0 4 0 0 0 0 0 0 0 0 0 0 0 0 0 0 1 0 0 0 0 0 0 0 0 0 0 0 3 0 0 0 0 0 0 3 1 0 0 0 0 0 0 0 1 0 0 0 0 0 0 0 2 0 0 91 1 2 0 1 0 0 0 26 0 0 0 0 0 0 0 0 0 0 0 6 0 0 0 0 0 0 0 0 0 0 0 0 1 0 0 0 0 0 0 0 0 0 0 0 0 0 0 0 0 0 0
ENSG00000074201.8 10 7 20 0 29 18 179 1 21 25 45 0 82 37 207 0 0 0 1 52 51 89 4 28 9 181 0 0 19 69 0 0 4 0 0 31 33 80 6 52 40 98 9 118 186 2 174 47 0 124 0 0 0 0 0 5 3 0 0 0 4 0 0 112 0 0 107 81 0 1 89 12 176 4 36 57 150 0 0 0 4 0 42 87 198 0 90 61 129 3 0 131 126 0 230 29 1 0 6 134 74 0 0 20 34 0 0 47 62 0 0 30 132 0 0 30 39 0
ENSG00000074211.13 0 0 0 0 0 0 0 0 0 0 0 0 0 0 0 0 0 0 0 0 0 0 0 0 0 0 0 0 0 0 0 0 0 0 0 0 0 0 0 0 0 0 0 0 0 0 10 0 0 0 0 0 0 0 0 0 0 0 0 0 0 0 0 0 0 0 0 2 0 0 0 0 0 0 50 0 1 0 0 0 0 0 0 0 0 0 0 0 0 0 0 0 0 0 0 0 0 0 0 0 0 0 0 0 0 0 0 0 0 0 0 0 0 0 0 0 0 0
ENSG00000074219.13 0 0 0 0 0 0 0 0 2 0 0 0 0 0 0 0 0 0 0 0 0 0 0 1 0 0 0 0 0 0 0 0 0 0 1 0 0 0 0 5 0 0 0 0 0 0 0 0 0 0 0 0 0 0 0 0 0 0 0 0 0 0 0 0 0 0 11 0 0 0 0 0 0 0 4 0 0 0 0 0 0 0 1 0 0 0 9 0 0 0 0 0 0 0 0 0 0 0 0 0 0 0 0 0 0 0 0 0 0 0 0 0 0 0 0 0 0 0
ENSG00000074266.19 9 5 104 0 0 4 56 2 9 6 33 1 8 32 39 0 0 0 0 4 19 27 0 7 2 65 1 0 7 14 0 0 0 0 1 0 1 22 5 12 6 32 3 16 43 1 0 12 0 0 0 0 0 0 0 0 4 0 0 0 3 0 0 28 0 0 8 14 0 0 2 5 102 2 0 15 76 1 0 0 0 0 6 13 62 0 15 4 43 0 1 5 68 0 0 17 3 0 0 45 38 0 0 0 6 0 0 15 50 0 4 16 42 1 1 32 3 0
ENSG00000074276.10 0 0 0 0 0 0 0 0 0 0 0 0 13 0 0 0 0 0 0 0 0 0 0 26 0 0 0 0 0 0 0 0 0 0 0 0 0 0 0 2 0 0 0 0 0 0 0 0 0 0 0 0 0 0 0 0 0 0 0 0 0 1 0 0 0 0 9 7 0 1 4 0 0 0 0 0 0 0 0 0 0 0 8 0 0 0 4 0 0 0 0 0 0 0 0 0 0 0 0 0 0 0 0 0 1 0 0 0 0 0 33 0 0 0 0 0 0 0
ENSG00000074317.10 0 0 0 0 0 0 0 0 0 0 0 0 0 0 0 0 0 0 0 0 0 0 0 0 0 0 0 0 0 0 0 0 0 0 0 0 0 0 0 0 0 0 0 0 0 0 0 0 0 0 0 0 0 0 0 0 0 0 0 0 0 0 0 2 0 0 0 0 0 0 0 0 0 0 0 0 0 0 0 0 0 0 0 0 0 0 0 0 0 0 0 0 0 0 0 0 0 0 0 0 0 0 0 0 0 0 0 0 0 0 0 0 0 0 0 0 0 0
ENSG00000074319.12 25 49 161 0 0 26 72 10 177 72 64 84 141 81 77 0 0 0 0 96 66 76 37 46 12 36 0 1 37 33 112 0 1 5 32 21 22 29 18 70 56 41 51 77 99 65 260 118 193 136 0 0 0 0 0 7 9 34 0 5 70 44 0 216 0 544 100 159 131 125 113 36 169 214 273 179 152 102 0 7 1 0 71 73 51 6 78 32 79 42 0 135 79 8 0 81 66 106 11 113 82 1 0 18 18 5 0 78 126 0 0 59 17 69 81 97 79 0
ENSG00000074356.16 10 3 8 0 0 12 23 0 0 6 17 9 18 9 39 0 0 1 0 6 5 35 3 7 3 27 0 0 8 1 5 0 1 0 0 1 1 1 5 20 24 25 2 19 81 4 34 49 23 3 0 0 0 0 32 0 2 0 0 0 5 3 251 29 50 0 20 17 1 1 19 11 76 6 11 27 31 8 0 1 0 4 11 11 40 1 5 6 10 7 1 11 3 1 0 5 2 0 0 11 45 0 0 1 5 0 0 17 18 0 0 3 1 7 0 16 1 0
ENSG00000074370.17 10 0 97 25 0 0 39 1 0 2 3 2 9 15 20 0 0 0 0 31 4 90 14 7 1 18 0 0 0 11 5 0 6 5 7 3 2 53 5 5 3 31 7 3 161 12 6 16 0 15 0 0 0 0 0 0 4 1 6 0 13 19 0 1 0 0 0 14 22 34 6 4 61 11 0 14 4 2 0 0 0 0 3 2 26 0 10 1 23 2 0 7 39 0 0 2 3 0 3 8 45 0 0 0 10 0 0 1 9 0 211 11 54 3 0 0 6 0
ENSG00000074410.13 5 0 0 5 0 225 0 1 0 3 0 0 142 56 6 0 0 0 0 1 1 0 0 28 5 0 0 1 0 0 1 0 2 7 0 31 0 0 0 74 3 1 1 1 2 0 0 1 5 0 0 0 0 0 0 0 0 0 0 0 0 0 0 45 0 0 165 23 0 8 21 20 19 2 0 274 5 3 0 0 0 0 38 1 0 0 38 0 0 0 105 17 0 0 0 142 2 0 9 27 0 0 0 39 1 2 0 8 1 0 0 48 0 0 0 110 58 0
ENSG00000074416.14 14 56 295 0 202 33 1 97 80 26 0 10 203 184 19 0 0 0 0 39 37 8 4 135 35 1 0 1 29 0 5 2 47 0 78 41 18 2 11 94 82 8 13 30 30 5 96 109 13 22 0 0 0 0 0 2 6 11 0 1 0 4 76 390 0 5 299 264 95 166 188 123 64 19 384 336 37 59 0 20 2 41 137 24 4 0 253 49 6 46 32 41 3 0 26 17 19 6 189 204 2 0 0 36 7 8 0 62 9 0 69 148 9 147 187 86 60 0
ENSG00000074527.11 4 0 0 0 0 0 2 0 23 0 3 0 7 0 2 0 0 1 0 28 0 0 0 5 0 1 0 1 1 2 1 0 0 0 0 4 0 0 0 17 0 0 0 0 4 0 29 93 0 0 0 0 0 0 0 5 0 0 4 0 0 0 0 0 0 0 41 3 0 0 17 0 0 0 2 3 0 0 0 0 0 0 52 0 0 0 22 0 1 0 0 0 0 0 0 0 0 0 2 0 0 0 0 0 0 0 0 0 0 0 0 0 0 0 0 0 0 0
ENSG00000074582.13 8 13 0 0 0 1 11 0 0 3 10 0 29 12 12 0 0 0 0 10 22 30 8 3 0 7 0 0 9 3 0 0 1 0 0 0 8 4 1 14 8 9 0 16 33 0 0 3 0 64 0 0 0 0 0 0 0 0 0 0 0 0 0 36 0 0 24 35 0 2 28 6 12 0 0 8 15 0 0 0 0 0 19 14 21 0 19 5 5 0 0 5 28 0 0 1 0 0 0 8 8 0 0 1 2 0 0 1 10 0 0 6 13 1 70 1 1 0
ENSG00000074590.13 0 0 0 0 0 0 0 0 0 4 0 0 0 0 0 0 0 0 0 3 0 0 0 0 0 0 0 0 0 0 0 0 0 0 0 0 0 0 0 1 0 0 0 0 0 0 13 0 0 0 0 0 0 0 0 0 0 0 0 0 0 0 0 0 0 0 0 1 0 0 0 0 0 0 0 0 0 0 0 0 0 0 0 0 0 0 1 0 0 0 0 0 0 0 0 0 0 0 0 0 0 0 0 1 0 0 0 0 0 0 0 0 0 0 0 0 0 0
ENSG00000074603.18 2 18 4 0 0 10 17 2 31 17 30 10 10 25 14 0 0 0 0 5 1 22 8 3 0 24 0 0 2 12 3 0 0 0 1 0 0 9 1 6 24 18 3 26 20 7 29 33 27 42 0 0 0 0 0 1 0 1 0 0 11 0 0 6 0 0 10 8 1 4 11 5 52 7 0 17 9 2 0 0 0 0 12 9 23 1 2 15 35 17 0 24 15 0 0 14 4 0 1 27 18 0 0 1 0 1 0 6 67 0 0 2 30 2 0 21 25 0
ENSG00000074621.13 0 9 3 2 0 2 0 1 0 1 39 1 2 3 6 0 24 0 0 0 1 3 0 0 0 2 0 0 0 2 5 0 0 0 0 0 1 1 3 0 3 7 1 0 0 0 0 9 0 0 0 0 0 0 0 0 0 0 0 0 0 0 0 5 0 3 24 2 2 1 2 0 11 5 0 6 6 0 0 6 0 0 1 2 4 0 1 6 6 4 0 0 0 0 0 2 2 1 0 0 0 0 0 0 0 1 0 3 12 0 0 3 1 2 0 5 7 1
ENSG00000074657.13 1 4 0 1 0 0 0 0 28 2 2 0 1 8 4 0 0 1 0 28 0 1 0 0 0 1 0 0 0 0 0 0 0 0 0 0 0 0 0 5 1 0 0 6 1 0 7 29 1 0 0 0 0 0 0 0 0 0 0 0 0 0 0 0 8 0 22 2 0 0 3 0 7 1 20 9 1 0 0 0 0 0 3 1 2 0 16 4 0 0 0 2 0 0 0 2 0 0 0 4 0 0 0 2 0 0 0 3 0 0 0 3 0 0 0 5 0 0
ENSG00000074660.15 0 0 0 11 0 0 0 6 0 0 1 4 0 4 0 0 0 0 0 0 0 0 0 0 13 0 0 0 0 0 4 0 0 0 2 0 0 0 0 1 0 0 1 2 0 6 0 0 4 0 0 0 0 0 0 0 0 0 0 0 7 0 0 0 0 12 0 1 0 2 0 12 0 0 0 3 1 8 0 0 2 6 0 2 0 0 0 0 0 0 0 6 0 0 0 0 7 7 0 3 0 0 0 2 0 2 0 2 0 0 0 1 0 14 0 0 0 1
ENSG00000074695.5 12 4 1 0 0 10 25 0 25 15 19 1 49 36 9 0 0 1 0 21 7 18 0 17 2 45 0 0 6 33 0 0 0 0 0 12 1 10 2 61 27 31 7 30 52 0 18 27 42 32 0 0 0 0 0 0 4 0 0 0 0 0 978 82 0 0 63 44 63 2 48 5 69 0 38 24 49 0 0 1 0 0 75 20 44 0 21 15 27 11 0 20 2 0 0 4 1 0 1 20 13 0 0 7 2 0 0 5 14 0 0 8 6 0 0 38 6 1
ENSG00000074696.12 35 10 0 0 0 1 10 0 29 6 2 0 70 19 21 0 1 0 0 35 14 35 1 46 9 42 0 0 1 40 0 0 0 0 0 9 3 6 2 65 21 30 6 24 84 0 6 38 38 10 0 0 9 0 0 0 2 0 0 0 0 0 0 59 5593 0 123 58 0 0 91 6 61 0 14 17 50 1 0 4 34 0 76 35 30 0 62 13 27 0 14 7 29 0 0 5 2 0 6 25 36 0 0 1 2 0 0 3 19 0 0 16 1 0 0 20 10 0
ENSG00000074706.13 0 0 4 2 0 0 74 4 0 0 77 5 0 1 33 0 0 0 0 0 1 29 13 0 0 56 1 0 0 4 8 0 0 0 0 0 0 3 5 1 0 28 12 3 56 17 0 1 11 1 0 0 0 0 0 0 5 9 0 0 3 7 0 0 0 0 0 0 0 0 0 0 89 9 0 0 23 3 0 0 0 0 0 1 79 0 0 0 48 1 0 0 58 2 0 0 4 0 0 3 27 1 0 0 8 0 0 0 58 0 0 0 4 0 0 1 4 0
ENSG00000074755.14 9 11 143 40 0 7 30 12 4 19 13 5 10 7 39 0 0 0 1 15 10 40 13 1 3 21 0 0 16 37 19 0 2 0 13 5 1 13 5 14 11 26 7 12 134 23 13 19 84 41 0 0 0 0 0 5 3 1 0 0 35 18 0 26 1477 72 34 9 14 8 8 5 75 15 0 26 48 7 0 0 1 6 17 18 38 1 7 7 37 8 0 6 11 1 0 3 10 35 4 21 14 0 0 1 2 3 0 1 11 0 0 12 40 14 0 22 11 0
ENSG00000074771.3 0 0 0 0 0 0 0 0 0 0 0 0 0 0 0 0 0 0 0 0 0 0 0 0 0 0 0 0 0 0 0 0 0 0 0 0 0 0 0 0 0 0 0 0 0 0 0 0 0 0 0 0 0 0 0 0 0 0 0 0 0 0 0 0 0 0 0 0 0 0 0 0 0 0 0 0 0 0 0 0 0 0 0 0 0 0 0 0 0 0 0 0 0 0 0 0 0 0 0 0 0 0 0 0 0 0 0 0 0 0 0 0 0 0 0 0 0 0
ENSG00000074800.15 130 279 351 14 4554 1284 1117 82 302 896 284 265 1210 1249 984 1 41 7 0 300 1193 800 275 339 889 625 5 7 1078 691 229 459 1254 3251 503 157 497 764 234 427 867 510 196 1232 1152 99 313 531 574 440 0 0 422 734 605 19 61 65 8 10 90 47 0 2282 0 678 413 1650 768 285 1213 2054 2072 507 763 2239 1002 207 0 361 420 0 302 807 639 3 2117 1085 584 195 490 2202 750 11 24 1194 303 166 1732 1682 457 1 1662 1023 288 29 271 1098 909 0 1949 1526 2099 249 1151 1241 476 22
ENSG00000074803.18 0 0 0 1 0 0 0 3 0 0 0 0 0 0 0 0 0 0 0 0 0 0 0 0 0 0 1 0 0 0 0 0 0 0 0 0 0 0 0 0 0 0 0 0 0 12 0 0 0 0 0 0 0 0 0 0 0 3 0 0 0 0 0 0 0 0 0 0 0 0 0 0 0 0 0 0 0 0 1 0 0 0 0 0 0 0 0 0 0 0 0 0 0 0 0 0 0 0 0 0 0 0 0 0 0 0 0 0 0 0 0 0 0 0 0 0 0 0
ENSG00000074842.7 16 0 141 0 99 48 131 0 25 46 13 3 249 112 112 0 0 0 0 70 144 68 1 82 41 71 0 0 60 39 1 0 122 187 28 39 41 98 5 117 124 65 29 145 117 1 155 76 97 108 0 0 0 0 0 2 3 0 0 1 0 0 0 232 0 0 24 179 105 20 248 84 171 28 122 222 59 13 0 1 9 0 74 87 64 0 214 47 76 2 302 225 60 0 19 73 3 0 62 128 19 0 144 11 3 0 0 78 36 0 92 114 136 1 648 62 43 0
ENSG00000074855.10 0 0 0 0 0 0 0 0 0 0 0 0 1 2 0 0 0 0 0 0 0 0 0 0 0 0 0 0 0 1 0 0 0 0 0 0 0 0 0 1 0 0 0 0 1 0 0 0 0 0 0 0 0 0 0 0 0 0 0 0 0 0 0 0 0 0 0 0 0 0 0 0 0 0 2 0 0 0 0 0 0 0 0 0 0 0 0 0 0 0 0 0 0 0 0 0 0 0 0 0 0 0 0 0 0 0 0 0 0 0 0 0 0 0 0 0 0 0
ENSG00000074935.13 1 15 0 0 149 3 5 0 0 1 8 0 2 3 20 0 0 0 0 1 1 5 0 3 0 13 0 0 2 5 1 0 0 0 0 6 3 0 1 10 1 5 0 5 3 1 0 9 0 0 0 0 0 0 0 0 0 0 0 0 0 0 0 0 0 0 53 8 1 0 5 1 23 0 0 6 8 0 0 0 0 0 18 2 25 0 2 2 11 0 0 1 14 0 0 1 0 0 0 0 6 0 0 0 1 0 0 1 1 0 0 2 3 0 0 8 0 1
ENSG00000074964.16 3 9 0 0 0 31 0 0 12 36 0 0 43 40 0 0 0 0 0 32 28 4 0 15 12 0 0 0 31 0 1 0 31 0 0 0 4 1 7 27 35 1 3 49 14 0 71 58 0 17 0 0 0 0 0 13 0 0 0 1 0 0 0 30 0 0 10 33 41 0 27 18 10 4 39 122 0 1 0 9 0 0 9 10 0 0 11 55 0 3 0 46 0 0 0 16 0 0 17 45 0 0 0 11 0 1 1 59 0 0 0 45 0 0 0 17 7 0
ENSG00000074966.10 0 0 0 0 0 0 81 0 0 0 47 0 0 0 29 0 0 0 0 0 0 23 0 0 0 37 0 0 0 1 0 0 0 32 0 0 0 0 0 0 0 19 0 0 50 0 0 0 2 30 0 0 1 0 0 0 1 0 0 0 12 0 0 39 0 0 5 0 0 0 0 0 30 0 0 0 0 0 0 0 3 0 1 0 9 0 0 0 4 0 0 0 36 0 0 0 0 0 0 0 26 0 0 0 11 0 0 0 24 0 0 0 0 0 0 0 3 0
ENSG00000075035.9 0 0 0 0 0 0 0 0 0 0 0 0 0 0 0 0 0 0 0 0 0 2 0 0 0 0 0 0 0 0 0 0 0 0 0 0 0 0 0 0 0 0 0 0 0 0 0 0 0 0 0 0 0 0 0 0 0 0 0 0 0 0 0 0 0 0 0 0 0 0 0 0 0 0 0 0 0 0 0 0 0 0 0 0 0 0 0 0 0 0 0 0 0 0 0 0 0 0 0 0 0 0 0 0 0 0 0 0 0 0 0 0 0 0 0 0 0 0
ENSG00000075043.18 0 0 0 0 0 0 0 0 0 0 0 0 0 0 0 0 0 0 0 0 0 0 0 0 0 0 0 0 0 0 0 0 0 0 0 0 0 0 0 0 0 0 0 0 0 0 0 0 0 0 0 0 1 0 0 0 0 0 0 0 0 0 0 0 0 0 0 0 0 0 0 0 0 0 0 0 0 0 0 0 0 0 0 0 0 0 0 0 0 0 0 0 0 0 0 0 0 0 0 0 0 0 0 0 0 0 0 0 0 0 0 0 0 0 0 0 0 0
ENSG00000075073.14 0 0 0 0 0 0 3 0 0 0 0 0 0 0 0 0 0 0 0 1 0 2 1 0 0 0 0 0 0 0 0 0 0 0 0 0 0 0 0 0 0 0 0 0 0 0 0 0 0 0 0 0 0 0 0 0 0 0 0 0 0 0 0 0 0 0 0 0 0 0 0 0 0 0 0 1 0 0 0 0 0 0 0 0 2 0 1 0 0 0 0 0 0 0 0 0 0 0 0 1 0 0 0 0 0 0 0 0 3 0 0 0 0 0 0 0 0 0
ENSG00000075089.9 5 0 0 0 0 3 19 0 8 11 1 3 3 2 28 0 0 0 0 16 1 20 0 3 0 40 0 0 3 6 0 0 0 0 0 0 1 10 0 12 7 19 1 7 15 0 45 11 4 0 0 0 0 0 0 1 0 0 0 0 1 1 0 48 0 0 15 8 0 0 16 0 31 2 0 17 10 0 0 0 0 0 11 2 41 0 2 15 17 1 0 1 22 0 0 2 3 0 1 7 17 0 0 1 1 0 0 23 9 0 0 6 2 0 0 4 0 0
ENSG00000075131.9 0 0 0 0 0 0 0 1 2 1 6 0 2 4 3 0 0 0 0 1 6 3 0 0 0 2 0 0 3 0 0 0 0 0 0 1 0 0 0 0 2 0 0 6 2 0 0 3 0 0 0 0 0 0 0 0 0 0 0 0 0 0 0 21 0 0 1 11 0 0 0 1 8 0 0 0 4 1 0 0 0 0 5 3 1 0 4 1 0 0 0 0 2 0 0 4 0 0 0 6 11 0 11 3 1 0 0 0 0 0 0 0 0 0 0 9 2 0
ENSG00000075142.13 56 30 49 0 233 20 121 8 113 67 35 13 253 105 121 0 0 0 0 173 141 131 27 288 30 65 0 1 54 154 15 126 38 149 10 89 39 94 19 90 77 73 34 78 129 21 132 137 75 80 0 0 0 0 0 0 6 0 0 0 32 16 2648 375 0 0 613 332 354 41 449 107 231 59 159 249 91 4 0 1 7 17 214 73 131 1 243 60 109 13 175 140 102 0 0 68 14 14 208 123 58 0 1 25 26 0 333 107 67 0 942 106 167 9 472 86 28 1
ENSG00000075151.20 3 5 6 21 1 13 2 12 24 18 12 15 14 8 1 0 0 0 0 3 11 15 7 2 0 4 2 0 4 9 16 1 1 0 0 0 6 0 21 10 13 10 5 9 8 5 13 21 9 5 0 0 0 0 0 0 0 6 0 1 12 11 0 26 0 8 43 22 0 22 1 7 16 8 69 49 3 3 0 0 0 3 20 14 28 0 7 13 8 2 0 10 3 0 0 11 11 5 0 12 5 0 0 1 1 1 3 19 89 0 0 10 1 6 0 10 12 0
ENSG00000075188.8 0 0 0 0 0 0 3 0 2 2 20 0 15 16 3 0 0 0 0 6 12 7 0 1 2 4 0 0 4 11 0 0 0 0 0 0 0 2 0 2 8 3 6 16 11 0 16 0 12 0 0 0 0 0 0 0 0 0 0 1 0 0 0 16 0 0 9 8 0 0 19 2 26 0 0 3 1 0 0 0 0 0 23 23 6 0 5 7 4 0 0 7 11 0 0 0 0 0 1 13 16 0 0 1 0 0 0 0 0 0 0 5 13 0 123 15 0 0
ENSG00000075213.10 15 70 0 6 0 1 0 0 5 1 0 0 3 11 0 0 0 0 0 0 2 0 0 1 0 0 0 0 8 0 0 0 0 0 0 0 1 1 1 5 12 1 2 1 9 1 0 10 0 0 0 0 0 0 0 0 0 0 0 0 0 0 0 6 0 0 0 1 0 0 4 1 2 1 0 27 0 0 0 0 0 0 7 2 0 0 17 7 0 0 0 2 0 0 0 0 0 0 0 3 0 0 0 0 0 0 0 1 0 0 0 22 0 0 0 2 0 0
ENSG00000075218.18 0 0 0 0 0 0 0 0 0 1 6 0 0 1 0 0 0 0 0 0 1 3 0 0 0 1 0 0 0 0 0 0 0 0 0 0 0 0 0 0 0 1 3 16 0 0 0 0 0 0 0 0 0 0 0 0 0 0 0 0 0 0 0 0 0 0 2 0 0 0 1 0 0 0 0 1 0 0 0 0 0 0 0 2 0 0 0 0 1 0 0 0 0 0 0 1 0 0 0 4 0 0 0 0 0 0 0 0 1 0 0 0 0 0 0 0 0 0
ENSG00000075223.13 5 2 0 0 0 10 0 0 7 11 0 1 0 16 0 0 0 0 1 3 1 0 0 3 0 0 0 0 1 0 0 0 0 0 0 1 1 0 2 1 3 0 0 4 0 2 3 34 0 0 0 0 0 0 0 0 0 1 0 0 0 1 0 0 0 0 62 11 0 0 6 1 1 0 0 33 0 2 0 1 0 0 10 6 0 0 0 14 0 0 0 6 0 0 0 8 0 1 0 5 0 0 0 0 0 0 0 5 0 0 1 8 0 1 0 32 7 1
ENSG00000075234.16 7 16 0 0 0 6 3 1 8 16 5 4 65 16 17 0 0 0 0 9 37 80 0 11 2 15 0 0 15 11 9 35 0 0 17 22 5 2 2 34 32 31 6 49 32 0 39 13 16 0 0 0 0 0 0 1 0 1 0 0 0 0 0 75 0 0 41 70 78 0 47 15 35 2 0 50 7 0 0 0 0 0 13 24 13 0 114 47 4 2 10 78 22 0 0 18 2 0 10 27 14 0 0 1 1 0 0 8 19 0 101 17 32 3 0 1 0 0
ENSG00000075239.13 6 3 0 1 0 4 9 0 15 10 37 0 9 6 4 0 0 0 0 0 5 9 0 2 0 13 0 0 5 2 0 0 0 0 0 10 0 8 0 11 15 8 0 11 33 0 0 4 0 0 0 0 0 0 0 0 1 3 0 1 0 0 0 43 0 0 9 15 158 8 11 5 26 1 0 4 7 0 0 0 0 14 10 11 14 0 2 3 22 0 0 23 9 0 0 19 0 13 0 11 30 0 0 1 0 0 0 6 12 0 0 9 20 0 0 3 0 0
ENSG00000075240.16 36 99 37 0 0 2 9 0 0 3 2 0 2 3 2 0 0 0 1 1 5 5 5 2 1 7 0 0 3 2 0 0 0 3 0 0 0 2 0 1 6 13 1 11 2 0 0 8 0 0 0 0 15 0 0 0 0 0 0 0 1 0 0 4 0 0 67 2 0 0 1 2 19 0 0 5 3 4 0 0 0 0 0 2 4 0 14 7 5 0 0 0 0 0 0 2 0 0 0 13 3 0 0 0 0 1 0 2 2 0 0 1 11 0 0 5 1 0
ENSG00000075275.16 5 3 0 0 96 1 1 0 11 0 0 0 52 3 3 0 0 0 0 24 0 3 0 22 1 0 0 0 0 5 0 0 0 0 0 14 4 6 0 28 4 0 1 8 16 0 2 17 0 0 0 0 0 0 0 0 0 0 0 0 0 0 0 0 0 0 212 28 0 0 48 3 7 0 43 4 0 0 0 0 0 0 47 1 9 0 65 2 0 0 0 0 0 0 3 1 0 0 6 6 0 0 0 1 0 0 0 0 0 0 0 3 0 0 0 7 0 0
ENSG00000075290.7 0 0 0 0 0 0 0 0 0 0 0 0 0 0 0 0 0 0 0 0 0 2 0 0 0 0 0 0 0 0 0 0 0 0 0 0 0 0 0 0 0 0 0 0 0 0 0 0 0 0 0 0 0 0 0 0 0 0 0 0 0 0 0 0 0 0 0 0 0 0 0 0 0 0 0 0 0 0 0 0 0 0 0 0 0 0 0 0 0 0 0 0 0 0 0 0 0 0 0 0 0 0 0 0 0 0 0 0 0 0 0 0 0 0 0 0 0 0
ENSG00000075292.18 15 17 44 4 0 25 25 7 37 10 28 25 8 24 27 0 0 0 1 11 5 45 45 4 1 25 2 0 5 13 8 0 1 18 18 5 5 0 15 19 24 47 19 35 32 21 11 70 95 17 0 0 0 0 0 0 1 6 0 0 28 11 0 74 0 251 52 24 89 21 3 6 98 26 12 50 19 19 0 0 0 94 34 29 110 1 11 7 19 10 0 14 16 0 0 11 18 16 0 43 7 0 0 2 2 1 0 11 48 0 0 17 10 27 0 28 22 1
ENSG00000075303.12 0 1 0 2 0 7 11 6 11 4 15 0 2 23 4 0 0 0 0 3 3 6 5 1 2 8 0 0 17 10 0 0 0 6 0 0 1 4 1 7 16 12 1 7 2 1 19 9 6 0 0 0 0 0 0 0 0 0 0 0 0 0 0 11 0 0 0 1 74 3 9 4 9 7 0 41 5 5 0 0 0 4 5 16 14 0 0 3 0 7 0 6 1 2 0 10 0 0 0 8 0 0 0 0 0 0 0 3 11 0 0 12 7 11 0 22 14 0
ENSG00000075336.11 5 5 46 0 0 2 10 0 14 6 6 0 8 8 29 0 0 0 0 7 17 16 0 6 0 11 0 0 0 6 2 0 0 0 0 0 1 0 0 10 1 11 6 23 30 1 0 16 0 0 0 0 0 0 0 0 0 0 0 0 0 0 0 28 0 0 16 9 0 1 14 12 36 1 0 9 19 0 0 0 0 0 13 4 14 0 36 9 12 0 0 17 1 0 0 5 0 0 4 10 33 0 0 0 2 0 0 0 4 0 69 1 18 0 0 7 0 1
ENSG00000075340.22 0 0 0 0 0 0 2 0 0 0 7 0 2 1 0 0 1 0 0 0 0 0 0 0 0 31 0 0 0 0 0 0 0 0 0 0 0 0 0 0 0 1 0 3 21 0 0 5 0 0 0 0 0 0 0 0 0 0 0 0 0 0 0 0 0 0 0 0 0 0 0 0 0 0 0 0 0 0 0 0 0 0 0 0 7 0 13 0 0 0 0 0 14 0 0 0 0 0 0 0 0 0 0 0 0 0 0 0 0 0 0 0 0 0 0 5 0 0
ENSG00000075388.3 0 0 0 0 0 0 0 0 0 0 0 0 0 0 0 0 0 0 0 0 0 0 0 0 0 0 0 0 0 0 0 0 0 0 0 0 0 0 0 0 0 0 0 0 0 0 0 0 0 0 0 0 0 0 0 0 0 0 0 0 0 0 0 0 0 0 0 0 0 0 0 0 0 0 0 0 0 0 0 0 0 0 0 0 0 0 0 0 0 0 0 0 0 0 0 0 0 0 0 0 0 0 0 0 0 0 0 0 0 0 0 0 0 0 0 0 0 0
ENSG00000075391.16 8 27 0 0 0 1 0 0 23 24 0 0 2 5 2 0 0 0 0 3 2 0 0 4 1 1 0 0 9 12 0 0 0 0 0 0 0 1 0 7 4 1 1 7 4 0 64 134 0 45 0 0 0 0 0 2 0 0 0 0 0 0 0 1 0 0 1 10 8 3 8 1 6 0 125 1 3 0 0 0 0 0 5 5 0 0 1 10 0 0 0 5 0 0 0 9 0 0 1 7 0 0 0 1 0 0 0 1 0 0 0 6 0 0 0 2 4 0
ENSG00000075399.13 1 0 4 14 0 0 2 19 0 4 12 67 7 1 4 0 0 0 0 0 2 0 18 0 0 1 1 0 2 0 18 0 0 0 65 7 2 4 19 7 1 0 7 1 3 30 0 4 12 2 0 0 0 0 0 0 4 3 40 0 25 20 0 0 0 0 0 0 0 37 1 0 1 13 72 4 12 15 0 0 3 11 0 0 4 0 3 0 1 12 0 3 2 0 0 0 20 16 1 4 0 0 0 0 28 6 0 1 21 0 0 0 0 8 0 0 16 1
ENSG00000075407.18 1 8 3 0 0 5 0 0 15 4 1 2 1 1 0 0 1 0 0 2 0 6 1 1 0 13 0 0 0 10 0 0 0 0 0 0 0 0 0 4 2 13 0 3 1 1 0 10 0 37 0 0 1 0 0 0 0 0 0 0 0 0 0 0 0 0 2 2 0 0 1 0 12 0 0 5 1 0 0 2 1 0 3 1 10 0 1 2 5 1 0 1 11 0 0 3 0 0 0 1 0 0 0 0 0 0 0 1 2 0 0 3 1 1 1 0 0 0
ENSG00000075413.17 26 180 3 10 0 14 12 6 26 10 20 15 3 14 22 0 0 1 0 15 5 20 10 8 4 24 0 2 9 14 12 0 0 0 4 0 6 2 5 38 15 19 8 11 42 13 0 26 0 0 0 0 1 0 0 0 4 10 26 1 19 11 0 20 0 5 29 14 69 11 36 10 59 17 23 32 13 15 0 14 0 6 9 9 36 2 12 12 1 11 0 20 0 1 0 12 13 31 4 4 9 0 0 2 2 6 0 13 49 0 0 29 13 5 0 46 23 0
ENSG00000075415.12 45 32 313 9 1073 215 726 28 291 239 225 61 855 481 823 0 0 8 0 308 491 523 53 342 351 829 1 7 330 546 41 72 176 1369 98 169 235 561 98 376 455 494 162 510 684 51 481 468 635 442 0 3 0 0 0 13 115 55 0 0 172 80 5147 1659 0 353 379 918 783 336 839 611 1417 151 357 1282 840 55 1183 105 133 0 311 421 411 2 683 328 746 84 215 847 695 0 1320 486 113 62 363 707 427 1 298 240 135 3 0 241 333 0 373 399 813 41 436 493 145 9
ENSG00000075420.12 22 265 138 93 75 502 7 510 276 146 29 273 72 410 60 0 8 0 0 58 32 2 151 28 82 31 25 0 253 29 322 0 7 61 178 18 79 10 86 98 226 13 112 148 25 201 32 107 303 126 0 0 0 0 132 4 20 292 0 2 71 50 0 261 0 2168 226 188 173 376 41 129 111 489 64 686 195 606 0 59 9 132 86 208 9 8 30 323 17 367 0 291 1 7 175 334 671 770 4 191 16 2 0 68 95 186 0 351 736 1 8 302 33 533 96 591 655 19
ENSG00000075426.11 69 279 63 754 35 117 88 285 134 37 37 255 168 137 54 0 0 0 0 95 22 12 90 42 98 128 3 26 231 90 744 1 22 48 304 25 124 71 137 114 83 58 49 79 151 288 427 235 237 286 0 0 0 0 1719 7 17 195 77 1 255 189 1641 405 0 477 389 215 158 283 158 73 124 183 795 495 240 377 216 16 30 83 50 139 61 8 49 47 80 38 278 217 177 7 50 137 291 218 21 196 93 7 2 44 74 65 0 152 120 0 106 154 26 232 242 152 204 9
ENSG00000075429.8 0 0 0 0 0 0 0 0 0 0 0 0 0 0 0 0 0 0 0 0 0 0 0 0 0 0 0 0 0 0 0 0 0 0 0 0 0 0 0 0 0 0 0 0 0 0 0 0 0 0 0 0 0 0 0 0 0 0 0 0 0 0 0 0 0 0 0 0 0 0 0 0 0 0 0 0 0 0 0 0 0 0 0 0 0 0 0 0 0 0 0 0 0 0 0 0 0 0 0 0 0 0 0 0 0 0 0 0 0 0 0 0 0 0 0 0 0 0
ENSG00000075461.5 0 0 0 0 0 0 0 0 0 0 0 0 0 0 0 0 0 0 0 0 0 0 0 1 0 0 0 0 0 0 0 0 0 0 0 0 0 0 0 1 0 0 0 0 0 0 0 0 0 0 0 0 0 0 0 0 0 0 0 0 0 0 0 0 0 0 0 4 0 0 0 0 1 0 0 0 0 0 0 0 0 0 0 0 0 0 0 0 0 0 0 0 0 0 0 0 0 0 0 0 0 0 0 0 0 0 0 0 0 0 10 0 0 0 0 4 0 0
ENSG00000075539.14 16 6 120 1 0 14 9 13 69 5 62 8 13 10 23 0 0 0 0 9 4 43 19 5 0 48 2 0 4 30 12 5 0 9 10 4 1 1 9 36 9 37 8 12 93 23 32 91 43 64 0 0 0 0 0 0 2 2 0 0 25 3 0 26 0 0 89 4 4 10 11 2 89 6 0 22 16 8 0 0 9 0 36 22 62 1 1 2 17 2 0 10 46 0 0 15 5 19 2 21 8 1 0 2 6 0 0 15 37 0 0 4 81 7 0 11 17 0
ENSG00000075568.16 4 9 3 1 0 8 2 7 0 1 4 0 4 5 6 0 0 0 1 3 3 6 1 5 3 8 0 0 1 4 1 0 0 0 0 2 0 0 2 6 6 3 0 11 11 2 12 21 3 12 0 0 0 0 0 0 0 0 0 0 8 0 0 8 0 0 26 9 0 0 6 11 20 0 1 6 0 1 0 0 0 0 42 13 9 0 3 8 9 4 4 18 10 0 0 4 4 0 0 14 3 0 0 1 0 0 0 7 7 0 0 9 0 1 0 2 2 0
ENSG00000075618.17 0 0 0 0 0 2 0 0 0 14 0 0 1 25 1 0 0 0 0 0 4 1 0 3 12 1 0 0 5 0 0 0 5 0 0 0 4 0 0 0 5 1 0 6 0 0 1 10 1 0 0 0 0 0 0 0 0 0 0 0 0 0 0 6 0 2 0 14 0 0 0 7 11 7 0 47 0 0 0 4 0 0 0 7 0 1 1 6 0 0 0 15 2 0 117 35 2 1 0 13 0 0 0 6 0 0 0 3 0 0 0 6 6 0 0 1 0 0
ENSG00000075624.14 3804 4868 4885 6982 35441 12487 12881 7868 13111 10030 5978 30551 10827 12041 10475 114 36 200 54 4875 18060 17801 12108 21634 21231 6686 481 13139 10751 7678 17718 6609 13935 25870 29584 2773 8472 13217 10089 4879 12667 7762 10204 23454 31531 24034 12680 8475 13659 11771 0 0 3127 28 38362 253 2447 10554 13179 375 31187 20604 15523 25238 9021 11260 4918 16177 18958 20090 12614 34377 14943 22796 22337 29345 14323 12735 28334 12550 24193 3079 3710 17085 13005 1035 11108 7568 7475 729 9467 35319 17311 992 19423 12517 10220 8010 35841 19920 11891 2312 4959 36350 9992 33556 3570 14877 15627 3 22103 17611 23729 7372 26870 14279 9489 806
ENSG00000075643.5 0 0 0 0 0 0 1 0 3 1 0 0 57 0 0 0 1 0 0 3 0 0 0 17 0 0 0 0 0 0 0 0 0 0 0 0 0 1 0 6 1 0 0 1 2 0 0 1 0 0 0 0 0 0 0 0 0 0 0 0 0 1 0 0 0 0 39 3 0 0 29 0 0 0 0 1 0 0 0 0 0 0 7 2 0 0 24 0 0 0 0 0 0 0 0 0 0 0 1 1 0 0 0 0 0 0 0 0 1 0 12 0 0 0 0 0 0 0
ENSG00000075651.15 7 50 77 6 0 60 1 5 32 9 0 1 11 124 14 0 0 1 0 14 5 14 5 3 4 0 0 0 27 1 7 0 0 0 0 2 57 4 17 19 59 11 13 18 45 1 40 37 7 14 0 0 0 0 0 0 8 8 8 1 2 3 0 52 0 0 17 56 0 18 5 12 9 14 52 164 14 24 0 70 13 14 9 15 5 0 2 1 0 5 0 15 0 0 0 34 21 4 1 43 0 0 0 2 8 4 0 21 2 0 0 32 0 13 1 33 25 0
ENSG00000075673.11 0 0 0 0 0 0 0 0 3 1 0 0 0 0 0 0 0 0 0 0 0 0 0 0 0 0 0 0 0 0 0 0 0 0 0 0 0 0 0 0 0 0 0 0 0 0 0 0 0 0 0 0 0 0 0 0 0 0 0 0 0 0 0 0 0 0 0 0 0 0 0 0 0 0 0 0 0 0 0 0 0 0 0 0 0 0 0 0 0 0 0 0 0 0 0 0 0 0 0 3 0 0 0 0 0 0 0 0 0 0 0 0 0 0 0 0 0 0
ENSG00000075702.17 0 0 0 0 0 0 0 0 0 0 0 0 0 0 3 0 0 0 0 0 0 6 0 0 1 1 0 0 0 0 0 0 0 0 0 0 0 0 0 0 1 0 1 0 7 0 0 0 0 0 0 0 0 0 0 0 0 0 0 0 0 0 0 2 0 0 9 2 0 0 1 1 7 0 0 3 1 0 0 0 0 0 0 0 1 0 0 0 0 0 0 4 8 0 0 1 0 0 0 0 0 0 0 0 0 0 0 0 0 0 0 0 0 0 0 2 0 0
ENSG00000075711.20 10 2 9 1 0 2 8 1 26 9 15 0 11 2 7 0 0 0 0 16 0 7 0 3 0 2 0 0 3 1 0 0 0 0 5 1 0 4 2 14 2 12 1 1 20 2 21 47 1 22 0 0 0 0 0 0 0 1 0 0 3 0 0 1 0 0 69 13 1 1 18 0 8 2 0 1 2 0 0 0 0 0 33 2 10 0 2 1 7 0 0 0 0 0 0 1 1 0 2 0 3 0 0 0 0 0 0 0 5 0 0 2 0 0 114 5 1 0
ENSG00000075785.12 38 278 161 316 0 152 98 235 180 166 180 381 217 394 152 0 0 0 0 134 216 156 131 53 174 171 5 6 221 133 366 1 21 57 181 46 177 51 172 153 224 104 169 217 192 196 390 242 280 107 0 0 0 0 202 4 37 176 3 0 216 169 0 483 0 2146 141 351 640 1023 264 326 295 425 335 1302 574 829 727 151 182 215 117 235 180 12 83 200 129 358 1 373 121 9 0 280 287 297 27 279 100 1 0 90 95 43 145 406 417 1 0 283 86 376 100 441 375 19
ENSG00000075790.10 3 0 19 0 0 3 5 0 129 11 1 1 14 9 7 0 0 0 0 30 5 5 0 4 2 6 0 0 15 13 2 0 11 0 0 2 0 0 2 24 12 3 0 16 18 0 31 13 16 37 0 0 0 0 0 0 0 0 0 0 0 0 0 1 0 0 6 11 0 0 33 6 18 8 0 19 12 0 0 3 9 0 35 6 22 0 21 12 6 0 0 2 1 0 0 3 2 0 8 15 7 0 0 0 0 1 0 6 11 0 114 3 10 0 11 30 6 0
ENSG00000075826.16 1 0 0 0 0 0 1 0 0 0 0 0 0 1 0 0 0 0 0 0 2 7 0 0 0 9 0 0 0 1 0 0 0 0 0 0 0 7 0 0 2 0 0 1 1 0 0 6 0 0 0 0 0 0 0 0 0 0 0 0 1 1 0 0 0 0 0 0 0 0 0 0 14 0 0 1 0 1 0 0 0 13 7 0 12 0 1 1 0 0 0 0 14 0 0 1 0 0 0 0 0 0 0 0 3 0 0 0 0 0 0 1 25 0 0 0 0 0
ENSG00000075856.11 10 3 4 0 0 7 37 5 1 13 6 2 6 38 58 0 0 0 0 13 24 34 4 14 4 63 0 0 9 28 0 0 1 0 8 1 9 5 1 24 26 36 3 28 56 0 21 39 20 0 0 0 0 0 0 3 1 1 0 1 3 1 0 0 0 9 29 32 0 6 6 5 77 11 1 50 22 2 0 2 1 0 11 21 57 0 25 12 69 3 0 7 15 0 0 3 1 29 0 16 30 0 0 2 1 0 0 3 7 0 43 5 30 2 0 20 2 0
ENSG00000075884.13 0 8 11 11 0 16 107 70 0 16 149 175 0 25 118 0 0 0 0 0 10 67 73 0 5 117 3 0 13 48 119 0 0 4 34 2 7 8 70 0 12 62 64 34 103 199 13 0 196 112 0 0 0 0 0 0 7 53 0 0 112 74 0 26 0 154 0 6 236 166 1 0 243 170 0 20 95 125 0 0 14 17 0 16 142 11 0 10 79 56 0 12 69 12 0 5 98 122 0 45 104 4 0 4 60 34 0 15 230 0 0 11 6 30 0 13 92 6
ENSG00000075886.10 0 0 2 0 0 0 0 0 0 0 0 0 0 0 0 0 0 0 0 0 0 0 0 0 0 0 0 0 0 0 0 0 0 0 0 0 0 0 0 0 0 1 0 0 0 0 0 0 0 0 0 0 0 0 0 0 0 0 0 0 0 0 0 0 0 0 0 1 0 1 0 0 0 0 0 0 0 0 0 0 0 0 0 0 2 0 0 0 0 0 0 0 0 0 0 0 0 0 0 0 0 0 0 0 0 0 0 0 0 0 0 0 0 0 0 0 1 0
ENSG00000075891.21 3 0 0 0 0 0 0 0 0 0 0 0 1 0 0 0 0 0 0 0 0 0 0 0 0 0 0 0 0 0 0 0 0 0 0 0 0 0 0 2 0 0 0 0 0 0 0 0 0 0 0 0 0 0 0 0 0 0 0 0 0 0 0 0 0 0 3 0 0 0 0 0 0 0 0 0 0 0 0 0 0 0 0 0 0 0 2 0 0 0 71 0 0 0 0 0 0 0 2 0 0 0 0 0 0 0 0 0 0 0 0 0 0 0 0 0 0 0
ENSG00000075914.12 5 19 12 0 7 1 24 2 5 10 33 2 38 9 31 0 0 0 0 16 46 49 2 2 0 23 0 0 4 5 0 0 18 161 0 10 3 11 4 19 29 29 10 18 89 0 23 11 3 39 0 0 0 0 0 0 5 1 0 0 2 0 0 50 0 0 16 52 56 0 56 25 108 2 0 35 50 1 1 0 2 0 12 12 39 0 39 12 11 0 0 47 33 0 0 12 1 5 8 25 25 0 0 1 1 1 0 9 17 0 0 16 39 0 0 6 3 0
ENSG00000075945.12 1 0 0 0 68 1 30 0 10 11 12 0 16 16 2 0 0 2 0 8 1 10 0 30 0 14 0 0 17 12 0 0 0 0 0 0 1 0 1 10 6 6 0 2 14 0 52 13 6 10 0 0 0 0 0 0 2 0 0 0 0 0 0 7 0 0 21 22 0 5 6 2 52 1 0 10 12 0 0 0 0 0 42 6 23 0 20 8 10 0 0 1 18 0 0 20 0 0 0 8 0 0 0 2 0 0 0 1 9 0 0 2 14 0 0 2 3 0
ENSG00000075975.15 6 0 0 0 0 4 26 0 19 4 10 6 13 16 31 0 0 0 0 12 11 28 3 7 1 52 0 0 2 11 0 26 0 0 0 0 7 6 0 30 21 24 4 22 118 3 60 8 60 82 0 0 0 0 0 0 0 1 0 1 5 0 0 13 0 0 0 32 2 0 12 3 117 9 1 19 27 1 0 0 0 0 8 14 25 0 5 5 21 0 0 38 29 0 0 12 2 1 0 19 30 0 0 1 0 0 0 1 5 0 0 8 55 0 139 21 1 0
ENSG00000076003.4 0 2 8 1 0 0 114 0 7 4 53 0 1 17 80 0 0 0 0 0 9 46 1 0 0 124 0 0 5 74 0 0 0 58 0 0 2 19 0 3 29 58 11 36 62 1 0 3 21 0 0 0 0 0 0 0 13 0 0 0 5 0 0 56 0 0 2 29 1 0 0 2 163 3 0 24 163 1 0 0 8 0 1 13 91 0 0 6 56 8 0 21 62 0 0 23 2 0 0 7 18 0 0 2 18 0 0 2 52 0 0 6 10 2 0 3 14 1
ENSG00000076043.9 10 13 14 1 0 0 100 1 36 10 98 2 52 3 94 0 3 0 0 64 10 36 0 17 0 115 0 0 3 87 3 0 4 0 0 9 1 19 4 45 3 37 1 27 54 0 75 86 3 79 0 0 0 0 0 6 9 0 0 0 8 0 0 65 0 0 56 27 75 3 73 16 165 1 0 12 89 0 0 0 0 0 63 10 100 0 65 16 70 0 80 19 68 0 0 5 6 0 15 19 69 0 0 1 11 0 0 10 94 0 252 12 153 0 15 11 7 0
ENSG00000076053.10 21 6 7 16 0 31 35 33 69 15 13 27 33 23 49 0 0 0 0 11 7 15 6 5 4 70 0 0 16 9 20 0 0 0 0 6 11 5 5 36 31 43 12 10 43 20 57 21 0 42 0 0 0 0 0 0 0 1 0 0 11 15 0 34 0 0 30 40 0 23 14 10 53 37 0 66 29 13 0 0 3 12 19 11 47 1 29 17 62 18 0 5 18 0 0 31 16 13 0 18 18 0 0 0 3 1 0 34 95 0 0 27 8 24 0 55 18 1
ENSG00000076067.12 10 0 0 0 0 2 1 0 55 0 0 0 18 0 0 0 0 0 4 16 0 0 10 1 1 1 0 2 13 7 0 0 1 0 0 3 3 0 2 16 1 2 1 4 2 0 53 52 0 42 0 0 0 0 0 0 0 0 0 0 0 0 0 8 0 0 20 5 0 0 15 1 0 0 182 10 0 0 0 0 0 0 5 0 0 0 20 2 0 0 0 0 2 0 46 1 0 0 0 1 0 0 0 0 0 0 0 5 1 0 1 2 0 0 0 1 0 0
ENSG00000076108.11 1 2 111 16 0 9 29 4 7 6 13 3 21 12 31 0 0 0 0 8 7 12 20 8 2 33 1 0 17 34 14 0 1 0 14 4 4 8 8 26 12 40 10 11 18 16 67 57 14 18 0 0 0 0 0 17 9 4 0 0 30 13 0 41 0 1 137 26 87 10 9 8 98 19 12 43 41 7 0 4 0 0 20 7 26 2 30 3 14 7 0 7 14 0 0 17 15 20 3 29 25 0 0 3 7 7 52 32 73 0 0 3 13 9 0 14 8 0
ENSG00000076201.14 1 3 4 1 0 1 0 1 0 1 3 0 15 1 0 0 0 0 0 2 1 7 2 4 1 1 0 0 5 0 2 0 17 0 15 0 1 0 0 2 4 2 1 1 3 5 29 3 0 3 0 0 0 0 0 0 0 1 0 0 0 0 82 60 0 0 37 2 14 3 9 2 3 0 26 2 3 5 0 0 0 0 1 2 0 0 16 0 3 0 0 1 0 0 0 1 2 2 0 3 0 0 0 0 3 0 0 0 3 0 0 1 17 0 0 0 1 0
ENSG00000076242.14 1 13 4 1 0 20 22 2 7 29 25 2 6 46 5 0 0 0 0 16 35 32 4 9 3 36 0 0 10 22 9 0 0 0 5 19 9 2 5 23 21 20 9 34 43 5 21 17 45 7 0 0 0 0 0 0 3 3 0 0 12 4 0 20 0 0 31 35 1 13 44 22 72 29 0 111 22 10 0 0 0 0 33 26 29 1 25 9 17 15 0 33 23 1 0 21 1 36 2 53 34 0 0 2 6 1 0 21 35 0 0 30 35 9 0 59 19 1
ENSG00000076248.10 15 0 0 0 0 0 23 0 1 0 8 0 43 7 74 0 0 0 0 19 22 63 0 10 0 29 0 0 2 2 0 0 1 139 0 0 0 10 0 22 0 11 2 15 29 1 9 3 0 0 0 0 0 0 0 2 1 0 0 0 0 0 0 9 0 0 1 12 43 2 13 1 84 1 0 0 35 0 0 0 0 0 14 5 28 0 43 11 34 0 0 0 61 0 0 2 1 0 4 18 21 0 0 0 10 0 0 0 22 0 0 3 59 0 0 7 0 0
ENSG00000076258.9 1 1 0 0 0 0 0 0 17 0 0 0 1 0 0 0 0 0 0 14 1 2 1 0 0 0 0 1 6 4 0 0 0 0 0 0 0 0 0 2 2 0 0 9 0 0 15 16 0 0 0 0 0 0 0 0 0 0 0 0 0 0 0 18 0 0 0 1 0 0 9 0 2 0 0 5 0 0 0 0 0 0 7 2 1 0 1 0 0 0 0 1 0 0 0 0 0 0 0 1 1 0 0 0 0 0 0 5 1 0 0 2 0 0 0 3 3 0
ENSG00000076321.10 8 9 6 0 0 2 17 0 1 8 12 0 7 2 23 0 0 0 0 2 2 33 0 2 2 13 0 0 6 9 0 0 0 0 0 0 0 1 0 10 2 6 2 8 44 0 1 15 0 2 0 0 0 0 0 0 0 0 0 0 0 0 0 1 0 0 3 1 0 2 0 1 67 0 0 13 0 0 0 0 0 0 3 8 16 0 0 4 11 0 0 3 27 0 0 1 0 0 0 7 18 0 0 2 0 0 0 4 1 0 0 6 0 0 0 0 11 0
ENSG00000076344.15 0 0 0 0 0 0 0 0 0 0 0 0 0 0 0 0 0 0 0 0 0 0 0 0 0 0 0 0 0 0 0 0 0 0 0 0 0 0 0 0 0 0 0 0 0 0 0 0 0 0 0 0 0 0 0 0 0 0 0 0 0 0 0 0 0 0 0 0 0 0 0 0 0 0 0 0 0 0 0 0 0 0 0 0 0 0 0 0 0 0 0 0 0 0 0 0 0 0 0 0 0 0 0 0 0 0 0 0 0 0 0 0 0 0 0 0 0 0
ENSG00000076351.12 1 7 0 0 0 0 0 0 0 0 0 0 4 0 0 0 0 0 0 0 1 0 0 19 0 0 0 0 0 0 0 0 0 0 0 0 0 0 0 3 1 1 0 10 0 0 0 0 0 0 0 0 0 0 0 0 0 0 0 0 0 0 0 0 0 0 23 8 0 5 11 1 1 0 0 0 0 0 0 0 0 0 11 0 0 0 1 0 0 0 0 4 0 0 0 0 0 0 0 1 0 0 0 0 0 0 0 0 0 0 30 0 0 0 0 0 0 0
ENSG00000076356.6 0 2 0 0 0 1 0 0 4 1 0 0 4 1 0 0 0 5 0 2 0 0 0 0 0 0 0 0 2 2 1 0 0 0 0 0 6 0 0 4 2 0 0 1 0 0 23 0 0 0 0 0 0 0 0 0 0 0 0 0 0 0 0 0 0 0 51 11 0 1 7 0 0 0 10 6 0 0 0 0 0 0 10 0 0 0 1 2 0 21 0 0 0 0 0 1 0 1 4 1 0 0 0 0 0 0 0 0 0 0 0 1 0 0 0 0 0 0
ENSG00000076382.16 0 26 0 1 0 0 7 0 0 2 1 0 1 11 2 0 0 0 0 0 9 10 0 1 2 4 0 0 13 2 1 0 0 0 0 0 2 0 2 0 18 3 3 23 15 0 0 7 0 0 0 0 0 0 0 0 0 0 0 0 0 0 0 10 0 0 69 16 2 4 7 6 19 0 0 13 6 2 0 4 0 0 1 21 1 0 0 4 1 1 0 11 1 0 0 8 2 0 0 6 0 0 0 1 0 0 0 6 0 0 0 8 0 2 0 18 0 0
ENSG00000076513.16 29 3 8 8 0 4 10 10 43 6 1 20 8 9 23 0 0 1 0 24 9 15 9 4 5 24 2 6 22 12 8 5 0 2 2 0 4 3 4 17 5 14 18 9 23 14 50 44 29 27 0 0 0 0 0 2 0 6 9 0 50 5 0 3 0 227 26 21 0 10 3 3 13 33 193 25 5 9 0 0 1 0 20 8 16 1 2 13 5 40 0 8 2 3 368 4 12 6 5 9 7 0 0 0 8 6 0 17 8 0 0 7 0 27 0 5 13 0
ENSG00000076554.15 40 4 0 0 0 2 23 4 20 5 1 0 34 3 6 0 0 0 0 57 1 6 1 11 2 15 1 0 1 1 0 0 0 50 0 1 2 2 0 86 16 18 6 7 38 4 46 74 2 39 0 0 0 0 0 0 2 0 0 0 0 0 0 41 0 0 2 8 28 0 23 0 25 1 0 11 6 0 0 0 2 0 39 2 51 0 4 3 28 0 0 5 7 1 0 16 0 10 0 8 21 0 0 1 1 0 0 1 11 0 0 0 12 0 0 7 0 0
ENSG00000076555.15 10 8 6 0 1 0 3 0 4 0 1 1 8 0 1 0 3 5 2 1 1 5 1 0 0 3 0 1 0 1 0 4 1 0 1 0 0 0 0 2 1 1 1 0 17 0 6 10 0 0 0 1 4 0 0 0 0 0 0 0 3 2 0 0 1 0 2 1 0 1 7 0 2 0 0 0 0 0 0 0 0 0 4 0 7 0 0 1 0 0 0 0 16 0 2 0 0 1 0 1 1 0 0 0 0 0 0 0 0 0 2 0 0 0 1 2 0 0
ENSG00000076604.14 23 9 203 0 0 0 3 0 6 1 1 0 37 1 6 0 0 0 0 7 0 1 0 10 3 13 0 8 4 8 2 0 0 5 0 0 3 10 0 41 5 15 1 0 0 0 66 18 6 3 0 0 0 0 0 0 0 0 0 0 0 0 0 8 0 0 86 13 1 0 16 1 22 0 22 7 20 1 0 0 2 0 8 1 1 0 7 1 4 0 11 0 1 0 17 1 1 1 0 0 1 0 0 0 0 0 0 1 2 0 0 0 11 0 15 0 0 0
ENSG00000076641.4 0 5 228 8 0 32 86 50 0 34 85 72 1 26 49 0 0 0 0 0 8 26 33 0 6 66 1 0 16 14 13 0 0 72 31 0 8 12 9 0 25 88 48 8 129 53 0 7 45 1 0 0 0 0 0 0 8 22 46 0 13 16 0 6 0 153 0 16 28 43 0 11 103 75 0 43 95 105 0 1 9 0 0 22 127 0 0 49 30 90 0 33 30 5 0 8 70 92 0 25 88 3 0 5 14 21 0 10 169 0 0 18 35 32 0 3 32 2
ENSG00000076650.6 2 0 0 0 14 0 2 0 9 0 10 2 5 6 5 0 0 0 0 5 2 10 1 3 0 3 0 0 0 2 0 0 0 0 0 0 0 1 0 2 4 13 1 11 35 1 2 20 0 3 0 0 0 0 3 0 0 1 0 0 5 0 0 10 0 0 16 1 0 14 3 1 31 2 0 13 0 1 0 1 0 0 5 0 9 0 1 1 7 0 0 3 5 0 0 0 1 0 0 13 5 0 0 0 0 0 0 0 11 0 0 0 14 0 0 0 0 0
ENSG00000076662.9 0 0 0 1 0 2 50 19 0 0 21 58 0 1 37 0 0 0 0 0 17 83 58 0 6 44 5 0 8 54 115 0 1 132 60 12 6 102 36 0 11 46 49 2 77 81 0 1 66 71 0 0 0 0 14 0 7 15 19 0 165 100 0 19 0 60 0 5 26 101 0 0 71 263 0 1 125 58 0 0 4 6 0 10 47 4 0 0 38 21 0 6 87 1 25 0 37 41 0 4 44 0 0 0 11 5 0 4 36 0 0 1 92 25 0 1 33 1
ENSG00000076685.18 4 16 1 0 0 4 2 9 101 19 3 47 12 20 2 0 0 0 0 37 3 26 10 3 1 6 0 0 12 9 14 0 9 0 3 2 2 0 10 23 14 7 13 8 14 41 110 59 0 1 0 0 0 0 0 0 0 10 0 0 17 18 0 1 0 15 13 10 1 21 11 0 23 27 44 51 28 12 0 4 0 1 9 20 11 2 7 5 1 21 0 20 5 0 0 10 11 11 1 27 6 0 0 2 0 2 0 46 22 0 0 2 0 21 0 12 26 0
ENSG00000076706.16 0 0 0 0 0 0 0 0 0 0 0 0 0 0 6 0 0 0 0 0 0 4 0 0 0 2 0 0 0 2 0 0 0 2 0 0 0 5 0 0 1 1 0 0 17 0 0 0 0 0 0 0 0 0 0 0 0 0 0 0 1 0 0 0 0 0 5 1 0 0 0 0 9 0 0 0 0 0 0 0 0 0 0 0 10 0 30 0 2 0 0 0 11 0 0 0 0 0 0 0 8 0 0 0 0 0 0 0 0 0 0 0 10 0 0 0 0 0
ENSG00000076716.8 5 0 0 0 0 0 0 0 3 3 0 0 18 5 1 0 0 0 1 2 1 0 0 6 2 0 0 0 0 0 0 0 0 0 0 0 1 0 1 6 4 0 0 1 0 0 0 0 0 0 0 0 0 0 0 0 0 0 0 0 0 0 0 34 0 0 8 3 0 0 2 1 9 0 0 12 0 1 0 0 0 0 3 2 0 0 2 4 0 1 0 3 10 0 0 0 0 0 1 1 0 0 0 0 0 0 0 0 0 0 0 7 0 0 0 0 0 0
ENSG00000076770.14 3 0 0 0 0 4 0 0 0 1 1 0 0 0 3 0 0 0 0 1 2 8 0 1 0 2 0 0 0 7 0 0 0 0 0 0 0 1 0 1 1 8 6 0 18 0 0 0 0 0 0 0 0 0 0 0 0 0 0 0 1 0 0 0 0 0 18 5 57 0 1 2 1 0 0 7 1 0 0 0 1 0 8 2 12 0 13 0 16 0 0 5 6 0 0 1 0 0 0 2 2 0 0 0 0 0 0 0 0 0 0 1 0 0 0 0 0 0
ENSG00000076826.9 0 0 0 0 0 0 0 0 0 0 0 0 2 0 0 0 0 0 0 2 0 0 0 0 0 0 0 0 6 2 0 0 0 0 0 0 0 0 0 3 0 0 0 0 0 0 15 7 0 0 0 0 0 0 0 0 0 0 0 0 0 0 0 0 0 0 4 4 0 1 11 0 0 0 58 0 0 0 0 0 0 0 4 0 0 0 3 0 0 0 0 0 0 0 0 0 0 0 0 0 0 0 0 0 0 0 0 0 0 0 0 0 0 0 0 0 0 0
ENSG00000076864.19 0 0 0 0 0 0 0 0 0 0 0 0 13 0 0 0 0 0 0 4 0 0 0 1 0 0 0 0 0 0 0 0 0 0 0 5 0 1 0 4 0 0 0 0 4 0 1 0 0 0 0 0 0 0 0 0 0 0 0 0 0 0 0 0 0 0 12 7 0 0 2 0 0 0 0 0 0 0 0 0 0 0 0 0 0 0 2 0 0 0 0 0 0 0 0 0 0 0 8 0 0 0 0 0 0 0 0 0 0 0 0 0 0 0 0 0 0 0
ENSG00000076924.11 3 0 0 0 0 0 12 0 1 0 2 1 1 1 1 0 0 0 0 4 3 40 2 0 3 4 0 0 2 0 1 0 0 2 2 0 2 1 0 1 3 2 1 1 5 1 1 0 28 0 0 0 0 0 0 0 1 1 0 0 1 0 0 0 0 0 15 19 51 9 0 2 17 1 5 1 1 4 0 0 0 0 0 0 0 0 74 12 32 13 0 1 0 0 0 0 1 6 1 5 22 0 0 1 0 0 0 1 0 0 0 1 0 0 0 0 0 0
ENSG00000076928.17 1 17 34 94 4 14 174 15 1 11 51 28 49 28 55 0 0 1 0 7 26 148 12 3 28 165 1 0 15 43 32 0 25 50 19 2 17 94 11 31 36 156 28 27 252 40 11 30 83 87 0 0 0 0 0 0 11 10 3 0 80 47 0 152 0 0 23 75 51 46 11 27 365 84 0 122 201 19 0 0 14 0 18 40 103 0 4 14 153 17 16 37 105 1 0 16 14 31 3 37 86 1 0 7 45 22 0 12 24 0 178 24 186 11 0 8 31 0
ENSG00000076944.15 37 43 188 16 46 38 11 12 15 35 19 32 39 42 14 0 0 0 0 14 46 52 46 15 14 16 1 0 41 19 54 7 38 29 50 8 57 30 29 34 32 10 21 60 80 43 29 63 46 56 0 0 16 0 63 1 1 19 24 0 70 65 0 111 0 2 25 63 33 59 29 63 82 98 37 121 43 59 0 2 0 0 12 39 23 2 44 29 18 24 25 81 15 0 0 43 23 44 36 55 12 0 0 19 13 9 64 51 25 0 64 26 31 22 58 21 31 1
ENSG00000076984.17 0 2 1 0 0 0 2 1 0 0 3 1 0 2 4 0 0 1 0 0 0 10 1 2 0 1 0 0 0 0 0 0 0 19 0 0 1 0 1 1 0 1 0 3 2 0 3 10 2 0 0 0 0 0 0 1 1 0 0 0 0 0 0 2 0 0 0 0 12 0 1 4 8 0 6 1 0 0 0 0 0 0 5 0 0 0 0 0 1 0 0 3 0 0 0 0 0 1 1 0 0 0 0 0 0 0 0 3 1 0 0 0 9 0 0 2 0 0
ENSG00000077009.13 0 1 0 0 0 0 0 0 0 1 0 0 0 0 0 0 0 0 0 0 0 0 0 0 0 0 0 0 0 0 0 0 0 0 0 0 0 0 0 0 0 0 0 0 0 0 0 0 0 1 0 0 0 0 0 0 0 0 0 0 0 0 0 0 0 0 0 0 0 0 0 0 0 0 0 0 0 0 0 0 0 0 0 0 0 0 0 0 0 0 0 0 0 0 0 0 0 0 0 0 3 0 0 0 0 0 0 0 0 0 0 0 0 0 0 0 0 0
ENSG00000077044.10 1 0 0 1 0 1 10 1 0 3 22 1 7 1 8 0 0 0 0 1 2 6 1 5 1 15 0 0 0 4 3 0 2 1 1 0 1 1 1 2 5 11 6 9 29 1 0 1 2 1 0 0 0 0 0 0 1 0 0 0 6 3 0 0 0 0 0 3 0 3 8 0 17 1 0 5 17 2 0 0 9 0 2 10 9 0 0 3 3 0 0 1 19 1 8 17 3 0 0 5 9 0 0 3 3 2 0 6 4 0 0 7 17 2 0 4 3 0
ENSG00000077063.10 0 0 0 0 0 0 0 0 2 1 0 0 14 0 0 0 0 0 0 0 0 0 0 2 0 0 0 0 1 0 0 0 0 0 0 0 0 0 0 8 1 0 0 6 2 0 0 0 0 0 0 0 0 0 0 0 0 0 0 0 0 0 0 11 0 0 10 1 0 0 2 0 0 0 0 1 0 0 0 0 0 0 2 1 0 0 1 0 0 0 0 1 0 0 0 1 0 0 0 0 0 0 0 4 0 0 0 2 0 0 24 0 0 0 0 0 0 0
ENSG00000077080.9 0 0 0 0 0 0 0 0 0 0 0 0 0 0 0 0 0 0 0 0 0 0 0 0 0 0 0 0 0 0 0 0 0 0 0 0 0 0 0 0 0 0 0 0 0 0 0 0 0 0 0 0 0 0 0 0 0 0 0 0 0 0 0 2 0 0 0 0 0 0 0 0 0 0 0 0 0 0 0 0 0 0 0 0 0 0 0 0 0 0 0 0 0 0 0 0 0 0 0 0 0 0 0 0 0 0 0 0 0 0 0 0 0 0 0 0 0 0
[truncated: 15,067,958 more chars]
