# Supplementary material for: Antigen Presenting Cells Link the Female Genital Tract Microbiome to Mucosal Inflammation, With Hormonal Contraception as an Additional Modulator of Inflammatory Signatures
Source: Front Cell Infect Microbiol. 2021 Sep 16;11:733619. doi: 10.3389/fcimb.2021.733619 (PMC8482842; doi:10.3389/fcimb.2021.733619)
Supplement: Supplementary file 3 [file DataSheet_3.zip › Supplementary_file_3_revised_RNASeq/HGNC_090119.txt]

Approved symbol
A1BG
A1BG-AS1
A1CF
A2M
A2M-AS1
A2ML1
A2ML1-AS1
A2ML1-AS2
A2MP1
A3GALT2
A4GALT
A4GNT
AAAS
AACS
AACSP1
AADAC
AADACL2
AADACL2-AS1
AADACL3
AADACL4
AADACP1
AADAT
AAGAB
AAK1
AAMDC
AAMP
AANAT
AAR2
AARD
AARS
AARS2
AARSD1
AARSP1
AASDH
AASDHPPT
AASS
AATBC
AATF
AATK
AAVS1
ABALON
ABAT
ABCA1
ABCA2
ABCA3
ABCA4
ABCA5
ABCA6
ABCA7
ABCA8
ABCA9
ABCA9-AS1
ABCA10
ABCA11P
ABCA12
ABCA13
ABCA17P
ABCB1
ABCB4
ABCB5
ABCB6
ABCB7
ABCB8
ABCB9
ABCB10
ABCB10P1
ABCB10P3
ABCB10P4
ABCB11
ABCC1
ABCC2
ABCC3
ABCC4
ABCC5
ABCC5-AS1
ABCC6
ABCC6P1
ABCC6P2
ABCC8
ABCC9
ABCC10
ABCC11
ABCC12
ABCC13
ABCD1
ABCD1P1
ABCD1P2
ABCD1P3
ABCD1P4
ABCD1P5
ABCD2
ABCD3
ABCD4
ABCE1
ABCF1
ABCF1-DT
ABCF2
ABCF2P1
ABCF2P2
ABCF3
ABCG1
ABCG2
ABCG4
ABCG5
ABCG8
ABHD1
ABHD2
ABHD3
ABHD4
ABHD5
ABHD6
ABHD8
ABHD10
ABHD11
ABHD11-AS1
ABHD12
ABHD12B
ABHD13
ABHD14A
ABHD14A-ACY1
ABHD14B
ABHD15
ABHD15-AS1
ABHD16A
ABHD16B
ABHD17A
ABHD17AP1
ABHD17AP3
ABHD17AP4
ABHD17AP5
ABHD17AP6
ABHD17AP7
ABHD17AP8
ABHD17AP9
ABHD17B
ABHD17C
ABHD18
ABI1
ABI1P1
ABI2
ABI3
ABI3BP
ABL1
ABL2
ABLIM1
ABLIM2
ABLIM3
ABO
ABR
ABRA
ABRACL
ABRAXAS1
ABRAXAS2
ABT1
ABT1P1
ABTB1
ABTB2
ACAA1
ACAA2
ACACA
ACACB
ACAD8
ACAD9
ACAD10
ACAD11
ACADL
ACADM
ACADS
ACADSB
ACADVL
ACAN
ACAP1
ACAP2
ACAP2-IT1
ACAP3
ACAT1
ACAT2
ACBD3
ACBD3-AS1
ACBD4
ACBD5
ACBD6
ACBD7
ACCS
ACCSL
ACD
ACE
ACE2
ACE3P
ACER1
ACER2
ACER3
ACHE
ACIN1
ACKR1
ACKR2
ACKR3
ACKR4
ACLS
ACLY
ACMSD
ACNATP
ACO1
ACO2
ACOD1
ACOT1
ACOT2
ACOT4
ACOT6
ACOT7
ACOT8
ACOT9
ACOT11
ACOT12
ACOT13
ACOX1
ACOX2
ACOX3
ACOXL
ACOXL-AS1
ACP1
ACP2
ACP4
ACP5
ACP6
ACP7
ACPP
ACR
ACRBP
ACRV1
ACSBG1
ACSBG2
ACSF2
ACSF3
ACSL1
ACSL3
ACSL4
ACSL5
ACSL6
ACSM1
ACSM2A
ACSM2B
ACSM3
ACSM4
ACSM5
ACSM5P1
ACSM6
ACSS1
ACSS2
ACSS3
ACTA1
ACTA2
ACTA2-AS1
ACTB
ACTBL2
ACTBP1
ACTBP2
ACTBP3
ACTBP4
ACTBP6
ACTBP7
ACTBP8
ACTBP9
ACTBP10
ACTBP11
ACTBP12
ACTBP13
ACTBP14
ACTC1
ACTG1
ACTG1P1
ACTG1P2
ACTG1P3
ACTG1P4
ACTG1P6
ACTG1P7
ACTG1P8
ACTG1P9
ACTG1P10
ACTG1P11
ACTG1P12
ACTG1P13
ACTG1P14
ACTG1P15
ACTG1P16
ACTG1P17
ACTG1P18
ACTG1P19
ACTG1P20
ACTG1P21
ACTG1P22
ACTG1P23
ACTG1P24
ACTG2
ACTL6A
ACTL6B
ACTL7A
ACTL7B
ACTL8
ACTL9
ACTL10
ACTN1
ACTN1-AS1
ACTN2
ACTN3
ACTN4
ACTN4P1
ACTN4P2
ACTP1
ACTR1A
ACTR1B
ACTR2
ACTR3
ACTR3-AS1
ACTR3B
ACTR3BP1
ACTR3BP2
ACTR3BP3
ACTR3BP4
ACTR3BP5
ACTR3BP6
ACTR3C
ACTR3P1
ACTR3P2
ACTR3P3
ACTR5
ACTR6
ACTR6P1
ACTR8
ACTR10
ACTRT1
ACTRT2
ACTRT3
ACVR1
ACVR1B
ACVR1C
ACVR2A
ACVR2B
ACVR2B-AS1
ACVRL1
ACY1
ACY3
ACYP1
ACYP2
AD5
ADA
ADA2
ADAD1
ADAD1P1
ADAD1P2
ADAD2
ADAL
ADAM1A
ADAM1B
ADAM2
ADAM3A
ADAM3B
ADAM5
ADAM6
ADAM7
ADAM8
ADAM9
ADAM10
ADAM11
ADAM12
ADAM15
ADAM17
ADAM18
ADAM19
ADAM20
ADAM20P1
ADAM20P2
ADAM20P3
ADAM21
ADAM21P1
ADAM22
ADAM23
ADAM24P
ADAM28
ADAM29
ADAM30
ADAM32
ADAM33
ADAMDEC1
ADAMTS1
ADAMTS2
ADAMTS3
ADAMTS4
ADAMTS5
ADAMTS6
ADAMTS7
ADAMTS7P1
ADAMTS7P3
ADAMTS7P4
ADAMTS8
ADAMTS9
ADAMTS9-AS1
ADAMTS9-AS2
ADAMTS10
ADAMTS12
ADAMTS13
ADAMTS14
ADAMTS15
ADAMTS16
ADAMTS17
ADAMTS18
ADAMTS19
ADAMTS19-AS1
ADAMTS20
ADAMTSL1
ADAMTSL2
ADAMTSL3
ADAMTSL4
ADAMTSL4-AS1
ADAMTSL5
ADAP1
ADAP2
ADAR
ADARB1
ADARB2
ADARB2-AS1
ADAT1
ADAT2
ADAT3
ADCK1
ADCK2
ADCK5
ADCP1
ADCY1
ADCY2
ADCY3
ADCY4
ADCY5
ADCY6
ADCY7
ADCY8
ADCY9
ADCY10
ADCY10P1
ADCYAP1
ADCYAP1R1
ADD1
ADD2
ADD3
ADD3-AS1
ADFN
ADGB
ADGRA1
ADGRA1-AS1
ADGRA2
ADGRA3
ADGRB1
ADGRB2
ADGRB3
ADGRD1
ADGRD1-AS1
ADGRD2
ADGRE1
ADGRE2
ADGRE3
ADGRE4P
ADGRE5
ADGRF1
ADGRF2
ADGRF3
ADGRF4
ADGRF5
ADGRF5P1
ADGRF5P2
ADGRG1
ADGRG2
ADGRG3
ADGRG4
ADGRG5
ADGRG6
ADGRG7
ADGRL1
ADGRL2
ADGRL3
ADGRL3-AS1
ADGRL4
ADGRV1
ADH1A
ADH1B
ADH1C
ADH4
ADH5
ADH5P2
ADH5P3
ADH5P4
ADH6
ADH7
ADHFE1
ADI1
ADI1P1
ADI1P2
ADI1P3
ADIG
ADIPOQ
ADIPOQ-AS1
ADIPOR1
ADIPOR1P1
ADIPOR1P2
ADIPOR2
ADIRF
ADIRF-AS1
ADK
ADM
ADM2
ADM5
ADNP
ADNP-AS1
ADNP2
ADO
ADORA1
ADORA2A
ADORA2A-AS1
ADORA2B
ADORA2BP1
ADORA3
ADPGK
ADPGK-AS1
ADPRH
ADPRHL1
ADPRHL2
ADPRM
ADRA1A
ADRA1B
ADRA1D
ADRA2A
ADRA2B
ADRA2C
ADRB1
ADRB2
ADRB3
ADRM1
ADSL
ADSS
ADSSL1
ADTRP
AEBP1
AEBP2
AEN
AES
AF8T
AFA
AFAP1
AFAP1-AS1
AFAP1L1
AFAP1L2
AFD1
AFDN
AFDN-DT
AFF1
AFF1-AS1
AFF2
AFF2-IT1
AFF3
AFF4
AFG1L
AFG3L1P
AFG3L2
AFG3L2P1
AFM
AFMID
AFP
AFTPH
AGA
AGAP1
AGAP1-IT1
AGAP2
AGAP2-AS1
AGAP3
AGAP4
AGAP5
AGAP6
AGAP7P
AGAP9
AGAP10P
AGAP11
AGAP12P
AGAP13P
AGAP14P
AGBL1
AGBL1-AS1
AGBL2
AGBL3
AGBL4
AGBL4-IT1
AGBL5
AGBL5-AS1
AGBL5-IT1
AGER
AGFG1
AGFG2
AGGF1
AGGF1P1
AGGF1P2
AGGF1P3
AGGF1P4
AGGF1P5
AGGF1P6
AGGF1P7
AGGF1P8
AGGF1P9
AGGF1P10
AGK
AGKP1
AGL
AGMAT
AGMO
AGMX2
AGO1
AGO2
AGO3
AGO4
AGPAT1
AGPAT2
AGPAT3
AGPAT4
AGPAT4-IT1
AGPAT5
AGPAT5P1
AGPS
AGR2
AGR3
AGRN
AGRP
AGT
AGTPBP1
AGTR1
AGTR2
AGTRAP
AGXT
AGXT2
AHCTF1
AHCTF1P1
AHCY
AHCYL1
AHCYL2
AHCYP1
AHCYP2
AHCYP3
AHCYP4
AHCYP5
AHCYP6
AHCYP7
AHCYP8
AHDC1
AHI1
AHNAK
AHNAK2
AHR
AHRR
AHSA1
AHSA2P
AHSG
AHSP
AIC
AICDA
AIDA
AIF1
AIF1L
AIFM1
AIFM1P1
AIFM2
AIFM3
AIG1
AIG1P1
AIH3
AIM2
AIMP1
AIMP1P1
AIMP1P2
AIMP2
AIP
AIPL1
AIRE
AIRN
AIS1
AIS2
AIS3
AJAP1
AJM1
AJUBA
AK1
AK2
AK2P1
AK2P2
AK3
AK3P2
AK3P3
AK3P4
AK3P5
AK3P6
AK4
AK4P1
AK4P2
AK4P3
AK4P4
AK4P5
AK4P6
AK5
AK6
AK6P1
AK6P2
AK7
AK8
AK9
AKAIN1
AKAP1
AKAP2
AKAP3
AKAP4
AKAP5
AKAP6
AKAP7
AKAP8
AKAP8L
AKAP8P1
AKAP9
AKAP10
AKAP11
AKAP12
AKAP13
AKAP14
AKAP17A
AKAP17BP
AKIP1
AKIRIN1
AKIRIN1P1
AKIRIN1P2
AKIRIN2
AKIRIN2P1
AKNA
AKNAD1
AKR1A1
AKR1B1
AKR1B1P1
AKR1B1P2
AKR1B1P3
AKR1B1P4
AKR1B1P5
AKR1B1P6
AKR1B1P7
AKR1B1P8
AKR1B10
AKR1B10P1
AKR1B10P2
AKR1B15
AKR1C1
AKR1C2
AKR1C3
AKR1C4
AKR1C5P
AKR1C6P
AKR1C7P
AKR1C8P
AKR1D1
AKR1D1P1
AKR1E2
AKR7A2
AKR7A2P1
AKR7A3
AKR7L
AKT1
AKT1S1
AKT2
AKT3
AKT3-IT1
AKTIP
ALAD
ALAS1
ALAS2
ALB
ALCAM
ALDH1A1
ALDH1A2
ALDH1A3
ALDH1B1
ALDH1L1
ALDH1L1-AS1
ALDH1L1-AS2
ALDH1L2
ALDH2
ALDH3A1
ALDH3A2
ALDH3B1
ALDH3B2
ALDH4A1
ALDH5A1
ALDH6A1
ALDH7A1
ALDH7A1P1
ALDH7A1P2
ALDH7A1P3
ALDH7A1P4
ALDH8A1
ALDH9A1
ALDH16A1
ALDH18A1
ALDOA
ALDOAP1
ALDOAP2
ALDOB
ALDOC
ALG1
ALG1L
ALG1L2
ALG1L3P
ALG1L5P
ALG1L6P
ALG1L7P
ALG1L8P
ALG1L9P
ALG1L10P
ALG1L11P
ALG1L12P
ALG1L13P
ALG1L14P
ALG1L15P
ALG2
ALG3
ALG3P1
ALG5
ALG6
ALG8
ALG9
ALG9-IT1
ALG10
ALG10B
ALG11
ALG12
ALG13
ALG13-AS1
ALG14
ALK
ALKAL1
ALKAL2
ALKBH1
ALKBH2
ALKBH3
ALKBH3-AS1
ALKBH4
ALKBH5
ALKBH6
ALKBH7
ALKBH8
ALLC
ALMS1
ALMS1-IT1
ALMS1P1
ALOX5
ALOX5AP
ALOX12
ALOX12-AS1
ALOX12B
ALOX12P1
ALOX12P2
ALOX15
ALOX15B
ALOX15P1
ALOX15P2
ALOXE3
ALOXE3P1
ALPG
ALPI
ALPK1
ALPK2
ALPK3
ALPL
ALPP
ALPPP
ALS2
ALS2CL
ALS2CR12
ALS3
ALS5
ALS7
ALX1
ALX3
ALX4
ALYREF
AMACR
AMBN
AMBP
AMBRA1
AMCN
AMD1
AMD1P1
AMD1P2
AMD1P3
AMD1P4
AMDHD1
AMDHD2
AMELX
AMELY
AMER1
AMER2
AMER3
AMFR
AMH
AMHR2
AMIGO1
AMIGO2
AMIGO3
AMLCR2
AMMECR1
AMMECR1-IT1
AMMECR1L
AMMECR1LP1
AMN
AMN1
AMOT
AMOTL1
AMOTL2
AMPD1
AMPD2
AMPD3
AMPH
AMT
AMTN
AMY1A
AMY1B
AMY1C
AMY2A
AMY2B
AMYP1
AMZ1
AMZ2
AMZ2P1
AMZ2P2
ANAPC1
ANAPC1P1
ANAPC2
ANAPC4
ANAPC5
ANAPC7
ANAPC10
ANAPC10P1
ANAPC11
ANAPC13
ANAPC15
ANAPC16
ANCR
ANG
ANGEL1
ANGEL2
ANGPT1
ANGPT2
ANGPT4
ANGPTL1
ANGPTL2
ANGPTL3
ANGPTL4
ANGPTL5
ANGPTL6
ANGPTL7
ANGPTL8
ANHX
ANIB1
ANIB2
ANIB3
ANIB4
ANK1
ANK2
ANK3
ANK3-DT
ANKAR
ANKDD1A
ANKDD1B
ANKEF1
ANKFN1
ANKFY1
ANKH
ANKHD1
ANKHD1-EIF4EBP3
ANKIB1
ANKK1
ANKLE1
ANKLE2
ANKMY1
ANKMY2
ANKRA2
ANKRD1
ANKRD2
ANKRD6
ANKRD7
ANKRD9
ANKRD10
ANKRD10-IT1
ANKRD11
ANKRD12
ANKRD13A
ANKRD13B
ANKRD13C
ANKRD13D
ANKRD16
ANKRD17
ANKRD18A
ANKRD18B
ANKRD18CP
ANKRD18DP
ANKRD18EP
ANKRD19P
ANKRD20A1
ANKRD20A2
ANKRD20A3
ANKRD20A4
ANKRD20A5P
ANKRD20A6P
ANKRD20A7P
ANKRD20A8P
ANKRD20A9P
ANKRD20A10P
ANKRD20A11P
ANKRD20A12P
ANKRD20A13P
ANKRD20A14P
ANKRD20A15P
ANKRD20A16P
ANKRD20A17P
ANKRD20A18P
ANKRD20A19P
ANKRD20A20P
ANKRD20A21P
ANKRD22
ANKRD23
ANKRD24
ANKRD26
ANKRD26P1
ANKRD26P2
ANKRD26P3
ANKRD26P4
ANKRD27
ANKRD28
ANKRD29
ANKRD30A
ANKRD30B
ANKRD30BL
ANKRD30BP1
ANKRD30BP2
ANKRD30BP3
ANKRD31
ANKRD33
ANKRD33B
ANKRD33B-AS1
ANKRD34A
ANKRD34B
ANKRD34C
ANKRD34C-AS1
ANKRD35
ANKRD36
ANKRD36B
ANKRD36BP1
ANKRD36BP2
ANKRD36C
ANKRD36P1
ANKRD37
ANKRD39
ANKRD40
ANKRD40CL
ANKRD42
ANKRD44
ANKRD44-IT1
ANKRD45
ANKRD46
ANKRD49
ANKRD50
ANKRD52
ANKRD53
ANKRD54
ANKRD54P1
ANKRD55
ANKRD57P1
ANKRD60
ANKRD61
ANKRD62
ANKRD62P1
ANKRD62P1-PARP4P3
ANKRD63
ANKRD65
ANKRD66
ANKS1A
ANKS1B
ANKS3
ANKS4B
ANKS6
ANKUB1
ANKZF1
ANLN
ANO1
ANO1-AS1
ANO2
ANO3
ANO4
ANO5
ANO6
ANO7
ANO7L1
ANO8
ANO9
ANO10
ANOP1
ANOS1
ANOS2P
ANP32A
ANP32A-IT1
ANP32AP1
ANP32B
ANP32BP1
ANP32BP2
ANP32BP3
ANP32C
ANP32D
ANP32E
ANPEP
ANTXR1
ANTXR2
ANTXRL
ANTXRLP1
ANXA1
ANXA2
ANXA2P1
ANXA2P2
ANXA2P3
ANXA2R
ANXA3
ANXA4
ANXA5
ANXA6
ANXA7
ANXA8
ANXA8L1
ANXA9
ANXA10
ANXA11
ANXA13
AOAH
AOAH-IT1
AOC1
AOC2
AOC3
AOC4P
AOPEP
AOX1
AOX2P
AOX3P
AOX3P-AOX2P
AP1AR
AP1B1
AP1B1P1
AP1B1P2
AP1G1
AP1G2
AP1M1
AP1M2
AP1S1
AP1S2
AP1S2P1
AP1S3
AP2A1
AP2A2
AP2B1
AP2M1
AP2S1
AP3B1
AP3B2
AP3D1
AP3M1
AP3M2
AP3S1
AP3S2
AP4B1
AP4B1-AS1
AP4E1
AP4M1
AP4S1
AP5B1
AP5M1
AP5S1
AP5Z1
APAF1
APBA1
APBA2
APBA3
APBB1
APBB1IP
APBB2
APBB3
APC
APC2
APCDD1
APCDD1L
APCDD1L-DT
APCS
APEH
APELA
APEX1
APEX2
APH1A
APH1B
API5
API5P1
API5P2
APIP
APLF
APLN
APLNR
APLP1
APLP2
APMAP
APOA1
APOA1-AS
APOA2
APOA4
APOA5
APOB
APOBEC1
APOBEC2
APOBEC3A
APOBEC3A_B
APOBEC3AP1
APOBEC3B
APOBEC3B-AS1
APOBEC3C
APOBEC3D
APOBEC3F
APOBEC3G
APOBEC3H
APOBEC4
APOBR
APOC1
APOC1P1
APOC2
APOC3
APOC4
APOC4-APOC2
APOD
APOE
APOF
APOH
APOL1
APOL2
APOL3
APOL4
APOL5
APOL6
APOLD1
APOM
APONP
APOO
APOOL
APOOP1
APOOP2
APOOP3
APOOP4
APOOP5
APOPT1
APP
APPBP2
APPL1
APPL2
APRT
APTR
APTX
AQP1
AQP2
AQP3
AQP4
AQP4-AS1
AQP5
AQP6
AQP7
AQP7P1
AQP7P2
AQP7P3
AQP7P4
AQP7P5
AQP8
AQP9
AQP10
AQP11
AQP12A
AQP12B
AQR
AR
ARAF
ARAFP1
ARAFP2
ARAFP3
ARAP1
ARAP1-AS1
ARAP1-AS2
ARAP2
ARAP3
ARC
ARCN1
AREG
AREL1
ARF1
ARF1P1
ARF1P2
ARF1P3
ARF2P
ARF3
ARF4
ARF4-AS1
ARF4P1
ARF4P2
ARF4P3
ARF4P4
ARF4P5
ARF5
ARF6
ARFGAP1
ARFGAP2
ARFGAP3
ARFGEF1
ARFGEF2
ARFGEF3
ARFIP1
ARFIP2
ARFRP1
ARG1
ARG2
ARGFX
ARGFXP1
ARGFXP2
ARGLU1
ARHGAP1
ARHGAP4
ARHGAP5
ARHGAP5-AS1
ARHGAP6
ARHGAP8
ARHGAP9
ARHGAP10
ARHGAP11A
ARHGAP11B
ARHGAP12
ARHGAP15
ARHGAP16P
ARHGAP17
ARHGAP18
ARHGAP19
ARHGAP19-SLIT1
ARHGAP20
ARHGAP21
ARHGAP22
ARHGAP22-IT1
ARHGAP23
ARHGAP23P1
ARHGAP24
ARHGAP25
ARHGAP26
ARHGAP26-AS1
ARHGAP26-IT1
ARHGAP27
ARHGAP27P1
ARHGAP27P1-BPTFP1-KPNA2P3
ARHGAP27P2
ARHGAP28
ARHGAP29
ARHGAP30
ARHGAP31
ARHGAP31-AS1
ARHGAP32
ARHGAP33
ARHGAP35
ARHGAP36
ARHGAP39
ARHGAP40
ARHGAP42
ARHGAP42P1
ARHGAP42P2
ARHGAP42P3
ARHGAP42P4
ARHGAP42P5
ARHGAP44
ARHGAP45
ARHGDIA
ARHGDIB
ARHGDIG
ARHGEF1
ARHGEF2
ARHGEF3
ARHGEF3-AS1
ARHGEF4
ARHGEF5
ARHGEF6
ARHGEF7
ARHGEF7-AS1
ARHGEF7-AS2
ARHGEF7-IT1
ARHGEF9
ARHGEF9-IT1
ARHGEF10
ARHGEF10L
ARHGEF11
ARHGEF12
ARHGEF15
ARHGEF16
ARHGEF17
ARHGEF18
ARHGEF19
ARHGEF19-AS1
ARHGEF25
ARHGEF26
ARHGEF26-AS1
ARHGEF28
ARHGEF33
ARHGEF34P
ARHGEF35
ARHGEF37
ARHGEF38
ARHGEF38-IT1
ARHGEF39
ARHGEF40
ARID1A
ARID1B
ARID2
ARID3A
ARID3B
ARID3C
ARID4A
ARID4B
ARID5A
ARID5B
ARIH1
ARIH2
ARIH2OS
ARIH2P1
ARL1
ARL2
ARL2-SNX15
ARL2BP
ARL2BPP1
ARL2BPP2
ARL2BPP3
ARL2BPP4
ARL2BPP5
ARL2BPP6
ARL2BPP7
ARL2BPP8
ARL2BPP9
ARL2BPP10
ARL3
ARL4A
ARL4AP1
ARL4AP2
ARL4AP3
ARL4AP4
ARL4AP5
ARL4C
ARL4D
ARL5A
ARL5AP1
ARL5AP2
ARL5AP3
ARL5AP4
ARL5B
ARL5C
ARL6
ARL6IP1
ARL6IP1P1
ARL6IP1P2
ARL6IP1P3
ARL6IP4
ARL6IP5
ARL6IP6
ARL8A
ARL8B
ARL9
ARL10
ARL11
ARL13A
ARL13B
ARL14
ARL14EP
ARL14EPL
ARL15
ARL16
ARL17A
ARL17B
ARLNC1
ARMC1
ARMC2
ARMC2-AS1
ARMC3
ARMC4
ARMC4P1
ARMC5
ARMC6
ARMC7
ARMC8
ARMC8P1
ARMC9
ARMC10
ARMC10P1
ARMC12
ARMCX1
ARMCX2
ARMCX3
ARMCX3-AS1
ARMCX4
ARMCX5
ARMCX5-GPRASP2
ARMCX6
ARMCX7P
ARMH1
ARMH2
ARMH3
ARMH4
ARMS2
ARMT1
ARNT
ARNT2
ARNTL
ARNTL2
ARNTL2-AS1
ARPC1A
ARPC1B
ARPC2
ARPC3
ARPC3P1
ARPC3P2
ARPC3P3
ARPC3P4
ARPC3P5
ARPC4
ARPC4-TTLL3
ARPC5
ARPC5L
ARPIN
ARPIN-AP3S2
ARPP19
ARPP21
ARPP21-AS1
ARR3
ARRB1
ARRB2
ARRDC1
ARRDC1-AS1
ARRDC2
ARRDC3
ARRDC3-AS1
ARRDC4
ARRDC5
ARSA
ARSB
ARSC2
ARSD
ARSD-AS1
ARSDP1
ARSE
ARSEP1
ARSF
ARSFP1
ARSG
ARSH
ARSI
ARSJ
ARSK
ART1
ART2BP
ART2P
ART3
ART4
ART5
ARTN
ARV1
ARVCF
ARVD3
ARVD4
ARX
AS3MT
ASAH1
ASAH2
ASAH2B
ASAP1
ASAP1-IT1
ASAP1-IT2
ASAP2
ASAP3
ASB1
ASB2
ASB3
ASB4
ASB5
ASB6
ASB7
ASB8
ASB9
ASB9P1
ASB10
ASB11
ASB12
ASB13
ASB14
ASB15
ASB16
ASB16-AS1
ASB17
ASB18
ASCC1
ASCC2
ASCC3
ASCL1
ASCL2
ASCL3
ASCL4
ASCL5
ASD1
ASDURF
ASF1A
ASF1B
ASGR1
ASGR2
ASH1L
ASH1L-AS1
ASH1L-IT1
ASH2L
ASH2LP1
ASH2LP2
ASH2LP3
ASIC1
ASIC2
ASIC3
ASIC4
ASIC5
ASIP
ASL
ASLP1
ASMT
ASMTL
ASMTL-AS1
ASNA1
ASNS
ASNSD1
ASNSP1
ASNSP2
ASNSP3
ASNSP4
ASNSP5
ASNSP6
ASPA
ASPDH
ASPG
ASPH
ASPHD1
ASPHD2
ASPM
ASPN
ASPRV1
ASPSCR1
ASRGL1
ASS1
ASS1P1
ASS1P2
ASS1P3
ASS1P4
ASS1P5
ASS1P6
ASS1P7
ASS1P8
ASS1P9
ASS1P10
ASS1P11
ASS1P12
ASS1P13
ASS1P14
ASTE1
ASTL
ASTN1
ASTN2
ASTN2-AS1
ASXL1
ASXL2
ASXL3
ASZ1
ATAD1
ATAD2
ATAD2B
ATAD3A
ATAD3B
ATAD3C
ATAD5
ATAT1
ATCAY
ATD
ATE1
ATE1-AS1
ATF1
ATF1P1
ATF2
ATF3
ATF4
ATF4P1
ATF4P2
ATF4P3
ATF4P4
ATF5
ATF6
ATF6B
ATF7
ATF7IP
ATF7IP2
ATG2A
ATG2B
ATG3
ATG3P1
ATG4A
ATG4AP1
ATG4B
ATG4C
ATG4D
ATG5
ATG7
ATG9A
ATG9B
ATG10
ATG10-AS1
ATG10-IT1
ATG12
ATG12P1
ATG12P2
ATG13
ATG14
ATG16L1
ATG16L2
ATG101
ATHS
ATIC
ATL1
ATL2
ATL3
ATM
ATMIN
ATN1
ATOH1
ATOH7
ATOH8
ATOX1
ATP1A1
ATP1A1-AS1
ATP1A2
ATP1A3
ATP1A4
ATP1B1
ATP1B1P1
ATP1B2
ATP1B3
ATP1B3-AS1
ATP1B3P1
ATP1B4
ATP2A1
ATP2A1-AS1
ATP2A2
ATP2A3
ATP2B1
ATP2B1-AS1
ATP2B2
ATP2B2-IT1
ATP2B2-IT2
ATP2B3
ATP2B4
ATP2C1
ATP2C2
ATP2C2-AS1
ATP4A
ATP4B
ATP5F1A
ATP5F1AP1
ATP5F1AP2
ATP5F1AP3
ATP5F1AP4
ATP5F1AP7
ATP5F1AP8
ATP5F1AP10
ATP5F1B
ATP5F1BP1
ATP5F1C
ATP5F1CP1
ATP5F1D
ATP5F1E
ATP5F1EP1
ATP5F1EP2
ATP5IF1
ATP5MC1
ATP5MC1P1
ATP5MC1P2
ATP5MC1P3
ATP5MC1P4
ATP5MC1P5
ATP5MC1P6
ATP5MC1P7
ATP5MC1P8
ATP5MC2
ATP5MC2P1
ATP5MC2P2
ATP5MC2P3
ATP5MC2P4
ATP5MC3
ATP5MD
ATP5MDP1
ATP5ME
ATP5MF
ATP5MF-PTCD1
ATP5MFP1
ATP5MFP2
ATP5MFP3
ATP5MFP4
ATP5MFP5
ATP5MFP6
ATP5MG
ATP5MGL
ATP5MGP1
ATP5MGP2
ATP5MGP3
ATP5MGP4
ATP5MGP5
ATP5MGP6
ATP5MGP7
ATP5MGP8
ATP5MPL
ATP5PB
ATP5PBP1
ATP5PBP2
ATP5PBP3
ATP5PBP4
ATP5PBP5
ATP5PBP6
ATP5PBP7
ATP5PD
ATP5PDP1
ATP5PDP2
ATP5PDP3
ATP5PDP4
ATP5PF
ATP5PFP1
ATP5PO
ATP6AP1
ATP6AP1L
ATP6AP2
ATP6V1A
ATP6V1B1
ATP6V1B1-AS1
ATP6V1B2
ATP6V1C1
ATP6V1C2
ATP6V1D
ATP6V1E1
ATP6V1E1P1
ATP6V1E1P2
ATP6V1E1P3
ATP6V1E2
ATP6V1F
ATP6V1FNB
ATP6V1G1
ATP6V1G1P1
ATP6V1G1P2
ATP6V1G1P3
ATP6V1G1P4
ATP6V1G1P5
ATP6V1G1P6
ATP6V1G1P7
ATP6V1G2
ATP6V1G2-DDX39B
ATP6V1G3
ATP6V1H
ATP6V0A1
ATP6V0A2
ATP6V0A4
ATP6V0B
ATP6V0C
ATP6V0CP1
ATP6V0CP2
ATP6V0CP3
ATP6V0CP4
ATP6V0D1
ATP6V0D2
ATP6V0E1
ATP6V0E1P1
ATP6V0E1P2
ATP6V0E1P3
ATP6V0E1P4
ATP6V0E2
ATP6V0E2-AS1
ATP7A
ATP7B
ATP7BP1
ATP8A1
ATP8A2
ATP8A2P1
ATP8A2P2
ATP8A2P3
ATP8B1
ATP8B2
ATP8B3
ATP8B4
ATP8B5P
ATP9A
ATP9B
ATP10A
ATP10B
ATP10D
ATP11A
ATP11A-AS1
ATP11AUN
ATP11B
ATP11C
ATP12A
ATP13A1
ATP13A2
ATP13A3
ATP13A4
ATP13A4-AS1
ATP13A5
ATP13A5-AS1
ATP23
ATPAF1
ATPAF2
ATPSCKMT
ATR
ATRAID
ATRIP
ATRN
ATRNL1
ATRX
ATXN1
ATXN1L
ATXN2
ATXN2-AS
ATXN2L
ATXN3
ATXN3L
ATXN7
ATXN7L1
ATXN7L2
ATXN7L3
ATXN7L3B
ATXN8
ATXN8OS
ATXN10
AUH
AUNIP
AUNX1
AUP1
AURKA
AURKAIP1
AURKAP1
AURKAP2
AURKB
AURKBP1
AURKC
AUTS1
AUTS2
AVEN
AVIL
AVL9
AVP
AVPI1
AVPR1A
AVPR1B
AVPR2
AVSD1
AWAT1
AWAT2
AXDND1
AXIN1
AXIN2
AXL
AZF1
AZGP1
AZGP1P1
AZGP1P2
AZI2
AZIN1
AZIN1-AS1
AZIN2
AZU1
AZU1P1
B2M
B2MR
B3GALNT1
B3GALNT1P1
B3GALNT2
B3GALNT2P1
B3GALT1
B3GALT2
B3GALT4
B3GALT5
B3GALT5-AS1
B3GALT6
B3GAT1
B3GAT2
B3GAT3
B3GAT3P1
B3GLCT
B3GNT2
B3GNT2P1
B3GNT3
B3GNT4
B3GNT5
B3GNT6
B3GNT7
B3GNT8
B3GNT9
B3GNT10
B3GNTL1
B3GNTL1P1
B3GNTL1P2
B4GALNT1
B4GALNT2
B4GALNT2P1
B4GALNT3
B4GALNT4
B4GALT1
B4GALT1-AS1
B4GALT2
B4GALT3
B4GALT4
B4GALT4-AS1
B4GALT5
B4GALT6
B4GALT7
B4GAT1
B9D1
B9D2
BAALC
BAALC-AS1
BAALC-AS2
BAAT
BABAM1
BABAM2
BABAM2-AS1
BACE1
BACE1-AS
BACE2
BACE2-IT1
BACH1
BACH1-AS1
BACH1-IT1
BACH1-IT2
BACH1-IT3
BACH2
BAD
BAG1
BAG2
BAG3
BAG4
BAG5
BAG6
BAGE
BAGE2
BAGE3
BAGE4
BAGE5
BAHCC1
BAHD1
BAIAP2
BAIAP2-DT
BAIAP2L1
BAIAP2L2
BAIAP3
BAK1
BAK1P1
BAK1P2
BAMBI
BANCR
BANF1
BANF1P1
BANF1P2
BANF1P3
BANF1P4
BANF1P5
BANF2
BANK1
BANP
BAP1
BARD1
BARHL1
BARHL2
BARX1
BARX1-DT
BARX2
BASP1
BASP1-AS1
BASP1P1
BATF
BATF2
BATF3
BAX
BAZ1A
BAZ1B
BAZ2A
BAZ2B
BBC3
BBIP1
BBIP1P1
BBOF1
BBOX1
BBOX1-AS1
BBS1
BBS2
BBS4
BBS5
BBS7
BBS9
BBS10
BBS12
BBX
BCAM
BCAN
BCAP29
BCAP31
BCAP31P1
BCAP31P2
BCAR1
BCAR1P1
BCAR1P2
BCAR3
BCAR4
BCAS1
BCAS2
BCAS2P1
BCAS2P2
BCAS2P3
BCAS3
BCAS4
BCAT1
BCAT2
BCCIP
BCDIN3D
BCDIN3D-AS1
BCHE
BCKDHA
BCKDHB
BCKDK
BCL2
BCL2A1
BCL2L1
BCL2L2
BCL2L2-PABPN1
BCL2L10
BCL2L11
BCL2L12
BCL2L12P1
BCL2L13
BCL2L14
BCL2L15
BCL3
BCL5
BCL6
BCL6-AS1
BCL6B
BCL7A
BCL7B
BCL7C
BCL9
BCL9L
BCL9P1
BCL10
BCL11A
BCL11B
BCLAF1
BCLAF1P1
BCLAF1P2
BCLAF3
BCO1
BCO2
BCOR
BCORL1
BCORP1
BCR
BCRP1
BCRP2
BCRP3
BCRP4
BCRP5
BCRP6
BCRP7
BCRP8
BCRP9
BCS1L
BCYRN1
BCYRN1P1
BCYRN1P2
BCYRN1P3
BDH1
BDH2
BDH2P1
BDKRB1
BDKRB2
BDNF
BDNF-AS
BDP1
BDP1P
BEAN1
BEAN1-AS1
BECN1
BECN1P2
BECN2
BEGAIN
BEND2
BEND3
BEND3P1
BEND3P2
BEND3P3
BEND4
BEND5
BEND6
BEND7
BEND7P1
BEST1
BEST2
BEST3
BEST4
BET1
BET1L
BET1P1
BEX1
BEX2
BEX3
BEX4
BEX5
BFAR
BFSP1
BFSP2
BFSP2-AS1
BGLAP
BGLT3
BGN
BHLHA9
BHLHA15
BHLHB9
BHLHB9P1
BHLHE22
BHLHE23
BHLHE40
BHLHE40-AS1
BHLHE41
BHMG1
BHMT
BHMT2
BICC1
BICD1
BICD1P1
BICD2
BICDL1
BICDL2
BICRA
BICRA-AS1
BICRAL
BID
BIK
BIN1
BIN2
BIN2P1
BIN2P2
BIN3
BIN3-IT1
BIRC2
BIRC3
BIRC5
BIRC6
BIRC6-AS1
BIRC6-AS2
BIRC7
BIRC8
BISPR
BIVM
BIVM-ERCC5
BLACAT1
BLACE
BLCAP
BLID
BLK
BLM
BLMH
BLNK
BLOC1S1
BLOC1S2
BLOC1S2P1
BLOC1S3
BLOC1S4
BLOC1S5
BLOC1S5-TXNDC5
BLOC1S6
BLVRA
BLVRB
BLZF1
BLZF2P
BMF
BMF-AS1
BMI1
BMI1P1
BMIQ1
BMIQ2
BMIQ3
BMIQ5
BMIQ6
BMP1
BMP2
BMP2K
BMP2KL
BMP3
BMP4
BMP5
BMP6
BMP6P1
BMP7
BMP7-AS1
BMP8A
BMP8B
BMP10
BMP15
BMPER
BMPR1A
BMPR1AP1
BMPR1AP2
BMPR1B
BMPR1B-DT
BMPR2
BMS1
BMS1P1
BMS1P2
BMS1P3
BMS1P4
BMS1P7
BMS1P8
BMS1P9
BMS1P10
BMS1P11
BMS1P12
BMS1P13
BMS1P14
BMS1P15
BMS1P16
BMS1P17
BMS1P18
BMS1P19
BMS1P20
BMS1P21
BMS1P22
BMT2
BMX
BNC1
BNC2
BNC2-AS1
BNIP1
BNIP2
BNIP3
BNIP3L
BNIP3P1
BNIP3P2
BNIP3P3
BNIP3P4
BNIP3P5
BNIP3P6
BNIP3P7
BNIP3P8
BNIP3P9
BNIP3P10
BNIP3P11
BNIP3P12
BNIP3P13
BNIP3P14
BNIP3P15
BNIP3P16
BNIP3P17
BNIP3P18
BNIP3P19
BNIP3P20
BNIP3P21
BNIP3P22
BNIP3P23
BNIP3P24
BNIP3P25
BNIP3P26
BNIP3P27
BNIP3P28
BNIP3P29
BNIP3P30
BNIP3P31
BNIP3P32
BNIP3P33
BNIP3P34
BNIP3P35
BNIP3P36
BNIP3P37
BNIP3P38
BNIP3P39
BNIP3P40
BNIP3P41
BNIP3P42
BNIPL
BOC
BOD1
BOD1L1
BOD1L2
BOD1P1
BOD1P2
BOK
BOK-AS1
BOLA1
BOLA2
BOLA2-SMG1P6
BOLA2B
BOLA2P1
BOLA2P2
BOLA2P3
BOLA3
BOLA3-AS1
BOLA3P1
BOLA3P2
BOLA3P3
BOLA3P4
BOLL
BOP1
BORA
BORCS5
BORCS6
BORCS7
BORCS7-ASMT
BORCS8
BORCS8-MEF2B
BPESC1
BPGM
BPHL
BPI
BPIFA1
BPIFA2
BPIFA3
BPIFA4P
BPIFB1
BPIFB2
BPIFB3
BPIFB4
BPIFB5P
BPIFB6
BPIFB9P
BPIFC
BPNT1
BPTF
BPTFP1
BPY2
BPY2B
BPY2C
BPY2DP
BRAF
BRAFP1
BRAP
BRAT1
BRCA1
BRCA1P1
BRCA2
BRCA3
BRCC3
BRCC3P1
BRD1
BRD2
BRD3
BRD3OS
BRD4
BRD7
BRD7P1
BRD7P2
BRD7P3
BRD7P4
BRD7P5
BRD7P6
BRD8
BRD9
BRD9P1
BRD9P2
BRDT
BRDTP1
BRF1
BRF2
BRI3
BRI3BP
BRI3BPP1
BRI3P1
BRI3P2
BRI3P3
BRICD5
BRINP1
BRINP2
BRINP3
BRIP1
BRIX1
BRIX1P1
BRK1
BRK1P2
BRMS1
BRMS1L
BROX
BRPF1
BRPF3
BRS3
BRSK1
BRSK2
BRWD1
BRWD1-AS1
BRWD1-AS2
BRWD1-IT1
BRWD1P1
BRWD1P2
BRWD1P3
BRWD3
BSCL2
BSDC1
BSG
BSN
BSN-AS1
BSN-DT
BSND
BSNDP1
BSNDP2
BSNDP3
BSNDP4
BSPH1
BSPRY
BST1
BST2
BSX
BTAF1
BTBD1
BTBD2
BTBD3
BTBD6
BTBD6P1
BTBD7
BTBD7P1
BTBD7P2
BTBD8
BTBD9
BTBD9-AS1
BTBD10
BTBD10P1
BTBD10P2
BTBD11
BTBD16
BTBD17
BTBD18
BTBD19
BTC
BTD
BTF3
BTF3L4
BTF3L4P1
BTF3L4P2
BTF3L4P3
BTF3L4P4
BTF3P1
BTF3P2
BTF3P3
BTF3P4
BTF3P5
BTF3P6
BTF3P7
BTF3P8
BTF3P9
BTF3P10
BTF3P11
BTF3P12
BTF3P13
BTF3P14
BTF3P15
BTF3P16
BTG1
BTG1P1
BTG2
BTG3
BTG3-AS1
BTG3P1
BTG4
BTG4P1
BTK
BTLA
BTN1A1
BTN1A1P1
BTN2A1
BTN2A2
BTN2A3P
BTN3A1
BTN3A2
BTN3A3
BTNL2
BTNL3
BTNL8
BTNL9
BTNL10
BTRC
BTRCP1
BTS1
BUB1
BUB1B
BUB1B-PAK6
BUB1P1
BUB3
BUB3P1
BUD13
BUD13P1
BUD23
BUD31
BUD31P1
BUD31P2
BVES
BVES-AS1
BVR1
BYSL
BZW1
BZW1P1
BZW1P2
BZW2
C1D
C1DP1
C1DP2
C1DP3
C1DP4
C1DP5
C1GALT1
C1GALT1C1
C1GALT1C1L
C1GALT1P1
C1GALT1P2
C1GALT1P3
C1orf21
C1orf35
C1orf43
C1orf50
C1orf52
C1orf53
C1orf54
C1orf56
C1orf61
C1orf68
C1orf74
C1orf87
C1orf94
C1orf100
C1orf105
C1orf109
C1orf112
C1orf115
C1orf116
C1orf122
C1orf127
C1orf131
C1orf134
C1orf137
C1orf141
C1orf143
C1orf146
C1orf147
C1orf158
C1orf159
C1orf162
C1orf167
C1orf174
C1orf185
C1orf189
C1orf194
C1orf195
C1orf196
C1orf198
C1orf210
C1orf216
C1orf220
C1orf226
C1orf229
C1orf232
C1QA
C1QB
C1QBP
C1QBPP1
C1QBPP2
C1QBPP3
C1QC
C1QL1
C1QL1P1
C1QL2
C1QL3
C1QL4
C1QTNF1
C1QTNF1-AS1
C1QTNF2
C1QTNF3
C1QTNF3-AMACR
C1QTNF4
C1QTNF5
C1QTNF6
C1QTNF7
C1QTNF8
C1QTNF9
C1QTNF9-AS1
C1QTNF9B
C1QTNF12
C1R
C1RL
C1RL-AS1
C1S
C2
C2-AS1
C2CD2
C2CD2L
C2CD3
C2CD4A
C2CD4B
C2CD4C
C2CD4D
C2CD4D-AS1
C2CD5
C2CD6
C2orf15
C2orf16
C2orf27A
C2orf27AP1
C2orf27AP2
C2orf27AP3
C2orf27B
C2orf40
C2orf42
C2orf48
C2orf49
C2orf50
C2orf66
C2orf68
C2orf69
C2orf69P1
C2orf69P2
C2orf69P3
C2orf69P4
C2orf69P5
C2orf70
C2orf72
C2orf73
C2orf74
C2orf76
C2orf78
C2orf80
C2orf81
C2orf83
C2orf88
C2orf91
C2orf92
C3
C3AR1
C3CER1
C3orf14
C3orf18
C3orf20
C3orf22
C3orf33
C3orf35
C3orf36
C3orf38
C3orf49
C3orf52
C3orf56
C3orf62
C3orf67
C3orf67-AS1
C3orf70
C3orf79
C3orf80
C3orf84
C3orf85
C3orf86
C3P1
C4A
C4A-AS1
C4B
C4B_2
C4B-AS1
C4BPA
C4BPAP1
C4BPAP2
C4BPAP3
C4BPB
C4orf3
C4orf17
C4orf19
C4orf33
C4orf36
C4orf45
C4orf46
C4orf47
C4orf48
C4orf50
C4orf51
C4orf54
C5
C5-OT1
C5AR1
C5AR2
C5orf15
C5orf17
C5orf22
C5orf24
C5orf30
C5orf34
C5orf38
C5orf46
C5orf47
C5orf49
C5orf51
C5orf52
C5orf56
C5orf58
C5orf60
C5orf63
C5orf64
C5orf64-AS1
C5orf66
C5orf66-AS1
C5orf66-AS2
C5orf67
C6
C6orf15
C6orf47
C6orf47-AS1
C6orf48
C6orf52
C6orf58
C6orf62
C6orf89
C6orf99
C6orf106
C6orf118
C6orf120
C6orf132
C6orf136
C6orf141
C6orf163
C6orf201
C6orf203
C6orf222
C6orf223
C6orf226
C7
C7orf25
C7orf26
C7orf31
C7orf33
C7orf43
C7orf50
C7orf57
C7orf61
C7orf65
C7orf66
C7orf69
C7orf71
C7orf77
C8A
C8B
C8G
C8orf17
C8orf31
C8orf33
C8orf34
C8orf34-AS1
C8orf37
C8orf37-AS1
C8orf44
C8orf44-SGK3
C8orf48
C8orf49
C8orf58
C8orf59
C8orf59P1
C8orf59P2
C8orf74
C8orf76
C8orf82
C8orf86
C8orf87
C8orf88
C8orf89
C9
C9orf16
C9orf24
C9orf40
C9orf43
C9orf47
C9orf50
C9orf57
C9orf62
C9orf64
C9orf66
C9orf72
C9orf78
C9orf85
C9orf92
C9orf106
C9orf116
C9orf118
C9orf129
C9orf131
C9orf135
C9orf135-DT
C9orf139
C9orf147
C9orf152
C9orf153
C9orf163
C9orf170
C10orf25
C10orf53
C10orf55
C10orf62
C10orf67
C10orf71
C10orf71-AS1
C10orf82
C10orf88
C10orf90
C10orf91
C10orf95
C10orf99
C10orf105
C10orf111
C10orf113
C10orf120
C10orf126
C10orf142
C10orf143
C11orf1
C11orf16
C11orf21
C11orf24
C11orf40
C11orf42
C11orf44
C11orf45
C11orf49
C11orf52
C11orf53
C11orf54
C11orf58
C11orf65
C11orf68
C11orf71
C11orf72
C11orf74
C11orf80
C11orf86
C11orf87
C11orf88
C11orf91
C11orf94
C11orf95
C11orf96
C11orf97
C11orf98
C11orf98P1
C12orf4
C12orf10
C12orf29
C12orf40
C12orf42
C12orf43
C12orf45
C12orf49
C12orf50
C12orf54
C12orf56
C12orf57
C12orf60
C12orf65
C12orf66
C12orf71
C12orf73
C12orf74
C12orf75
C12orf76
C12orf77
C12orf80
C12orf81
C13orf42
C13orf46
C14orf28
C14orf39
C14orf93
C14orf119
C14orf132
C14orf144
C14orf177
C14orf178
C14orf180
C15orf32
C15orf39
C15orf40
C15orf41
C15orf48
C15orf53
C15orf54
C15orf56
C15orf61
C15orf62
C15orf65
C16orf45
C16orf46
C16orf47
C16orf54
C16orf58
C16orf70
C16orf71
C16orf72
C16orf74
C16orf78
C16orf82
C16orf86
C16orf87
C16orf89
C16orf90
C16orf91
C16orf92
C16orf95
C16orf96
C16orf97
C17orf47
C17orf49
C17orf50
C17orf51
C17orf53
C17orf58
C17orf64
C17orf67
C17orf75
C17orf77
C17orf78
C17orf80
C17orf82
C17orf97
C17orf98
C17orf99
C17orf100
C17orf102
C17orf107
C17orf112
C17orf113
C18orf12
C18orf15
C18orf21
C18orf25
C18orf32
C18orf54
C18orf63
C18orf65
C19orf12
C19orf18
C19orf24
C19orf25
C19orf33
C19orf38
C19orf44
C19orf47
C19orf48
C19orf53
C19orf54
C19orf57
C19orf66
C19orf67
C19orf71
C19orf73
C19orf81
C19orf84
C19orf85
C20orf27
C20orf78
C20orf85
C20orf96
C20orf141
C20orf144
C20orf173
C20orf181
C20orf187
C20orf194
C20orf197
C20orf202
C20orf203
C20orf204
C21orf58
C21orf62
C21orf62-AS1
C21orf91
C21orf91-OT1
C22orf15
C22orf23
C22orf24
C22orf31
C22orf34
C22orf39
C22orf42
C22orf46
CA1
CA2
CA3
CA3-AS1
CA4
CA5A
CA5AP1
CA5B
CA5BP1
CA6
CA7
CA8
CA9
CA10
CA11
CA12
CA13
CA14
CA15P1
CA15P2
CA15P3
CAAP1
CAB39
CAB39L
CAB39P1
CABCOCO1
CABIN1
CABLES1
CABLES2
CABP1
CABP2
CABP4
CABP5
CABP7
CABS1
CABYR
CABYRP1
CACD
CACFD1
CACHD1
CACNA1A
CACNA1B
CACNA1C
CACNA1C-AS1
CACNA1C-AS2
CACNA1C-AS3
CACNA1C-AS4
CACNA1C-IT1
CACNA1C-IT2
CACNA1C-IT3
CACNA1D
CACNA1E
CACNA1F
CACNA1G
CACNA1G-AS1
CACNA1H
CACNA1I
CACNA1S
CACNA2D1
CACNA2D2
CACNA2D3
CACNA2D3-AS1
CACNA2D4
CACNB1
CACNB2
CACNB3
CACNB4
CACNG1
CACNG2
CACNG3
CACNG4
CACNG5
CACNG6
CACNG7
CACNG8
CACTIN
CACTIN-AS1
CACUL1
CACYBP
CACYBPP1
CACYBPP2
CACYBPP3
CAD
CADM1
CADM2
CADM2-AS1
CADM2-AS2
CADM3
CADM3-AS1
CADM4
CADPS
CADPS2
CAGE1
CAHM
CALB1
CALB2
CALCA
CALCB
CALCOCO1
CALCOCO2
CALCP
CALCR
CALCRL
CALD1
CALHM1
CALHM2
CALHM3
CALHM4
CALHM5
CALHM6
CALM1
CALM1P1
CALM1P2
CALM2
CALM2P1
CALM2P2
CALM2P3
CALM2P4
CALM3
CALML3
CALML3-AS1
CALML4
CALML5
CALML6
CALN1
CALR
CALR3
CALR4P
CALU
CALY
CAMK1
CAMK1D
CAMK1G
CAMK2A
CAMK2B
CAMK2D
CAMK2G
CAMK2N1
CAMK2N2
CAMK4
CAMKK1
CAMKK2
CAMKMT
CAMKV
CAMLG
CAMP
CAMSAP1
CAMSAP2
CAMSAP3
CAMTA1
CAMTA1-DT
CAMTA1-IT1
CAMTA2
CAND1
CAND2
CANDN1
CANT1
CANX
CAP1
CAP1P1
CAP1P2
CAP2
CAP2P1
CAPG
CAPN1
CAPN2
CAPN3
CAPN5
CAPN6
CAPN7
CAPN8
CAPN9
CAPN10
CAPN10-DT
CAPN11
CAPN12
CAPN13
CAPN14
CAPN15
CAPNS1
CAPNS1P1
CAPNS2
CAPRIN1
CAPRIN2
CAPS
CAPS2
CAPSL
CAPZA1
CAPZA1P
CAPZA2
CAPZA3
CAPZB
CARD6
CARD8
CARD8-AS1
CARD9
CARD10
CARD11
CARD14
CARD16
CARD17
CARD18
CARD19
CARF
CARHSP1
CARM1
CARM1P1
CARMIL1
CARMIL2
CARMIL3
CARMN
CARNMT1
CARNMT1-AS1
CARNS1
CARS
CARS-AS1
CARS2
CARSP1
CARSP2
CARTPT
CASC1
CASC2
CASC3
CASC4
CASC4P1
CASC6
CASC8
CASC9
CASC10
CASC11
CASC15
CASC16
CASC17
CASC18
CASC19
CASC20
CASC21
CASC22
CASC23
CASD1
CASK
CASK-AS1
CASKIN1
CASKIN2
CASKP1
CASP1
CASP1P1
CASP1P2
CASP1P3
CASP2
CASP3
CASP3P1
CASP4
CASP5
CASP6
CASP7
CASP8
CASP8AP2
CASP9
CASP10
CASP12
CASP14
CASP16P
CASP17P
CASQ1
CASQ2
CASR
CASS4
CAST
CASTOR1
CASTOR2
CASTOR3
CASZ1
CAT
CATIP
CATIP-AS1
CATIP-AS2
CATR1
CATSPER1
CATSPER2
CATSPER2P1
CATSPER3
CATSPER4
CATSPERB
CATSPERD
CATSPERE
CATSPERG
CATSPERZ
CAV1
CAV2
CAV3
CAVIN1
CAVIN2
CAVIN3
CAVIN4
CBARP
CBFA2T2
CBFA2T3
CBFB
CBL
CBLB
CBLC
CBLIF
CBLL1
CBLL2
CBLN1
CBLN2
CBLN3
CBLN4
CBR1
CBR3
CBR3-AS1
CBR4
CBS
CBSL
CBWD1
CBWD2
CBWD3
CBWD4P
CBWD5
CBWD6
CBX1
CBX1P1
CBX1P2
CBX1P3
CBX1P4
CBX1P5
CBX2
CBX3
CBX3P1
CBX3P2
CBX3P3
CBX3P4
CBX3P5
CBX3P6
CBX3P7
CBX3P8
CBX3P9
CBX4
CBX5
CBX5P1
CBX6
CBX7
CBX8
CBY1
CBY3
CC2D1A
CC2D1B
CC2D2A
CC2D2B
CCA1
CCAL1
CCAR1
CCAR2
CCAT1
CCAT2
CCBE1
CCDC3
CCDC6
CCDC7
CCDC8
CCDC9
CCDC9B
CCDC11P1
CCDC12
CCDC13
CCDC13-AS1
CCDC14
CCDC15
CCDC17
CCDC18
CCDC18-AS1
CCDC22
CCDC24
CCDC25
CCDC26
CCDC27
CCDC28A
CCDC28B
CCDC30
CCDC32
CCDC33
CCDC34
CCDC34P1
CCDC36
CCDC37-DT
CCDC38
CCDC39
CCDC39-AS1
CCDC40
CCDC42
CCDC43
CCDC47
CCDC50
CCDC51
CCDC54
CCDC57
CCDC58
CCDC58P1
CCDC58P2
CCDC58P3
CCDC58P4
CCDC58P5
CCDC59
CCDC60
CCDC61
CCDC62
CCDC63
CCDC65
CCDC66
CCDC68
CCDC69
CCDC70
CCDC71
CCDC71L
CCDC73
CCDC74A
CCDC74B
CCDC74BP1
CCDC75P1
CCDC77
CCDC78
CCDC80
CCDC81
CCDC82
CCDC83
CCDC84
CCDC85A
CCDC85B
CCDC85C
CCDC86
CCDC87
CCDC88A
CCDC88B
CCDC88C
CCDC89
CCDC90B
CCDC91
CCDC92
CCDC92B
CCDC93
CCDC96
CCDC97
CCDC102A
CCDC102B
CCDC103
CCDC105
CCDC106
CCDC107
CCDC110
CCDC112
CCDC113
CCDC114
CCDC115
CCDC116
CCDC117
CCDC120
CCDC121
CCDC122
CCDC124
CCDC125
CCDC126
CCDC127
CCDC130
CCDC134
CCDC136
CCDC137
CCDC137P
CCDC138
CCDC140
CCDC141
CCDC142
CCDC144A
CCDC144B
CCDC144CP
CCDC144NL
CCDC144NL-AS1
CCDC146
CCDC148
CCDC148-AS1
CCDC149
CCDC150
CCDC150P1
CCDC151
CCDC152
CCDC153
CCDC154
CCDC155
CCDC157
CCDC158
CCDC159
CCDC160
CCDC162P
CCDC163
CCDC166
CCDC167
CCDC168
CCDC169
CCDC169-SOHLH2
CCDC170
CCDC171
CCDC172
CCDC173
CCDC174
CCDC175
CCDC177
CCDC178
CCDC179
CCDC180
CCDC181
CCDC182
CCDC183
CCDC183-AS1
CCDC184
CCDC185
CCDC186
CCDC187
CCDC188
CCDC189
CCDC190
CCDC191
CCDC192
CCDC194
CCDC195
CCDC196
CCDC197
CCDC198
CCDC200
CCEPR
CCER1
CCER2
CCHCR1
CCIN
CCK
CCKAR
CCKBR
CCL1
CCL2
CCL3
CCL3L1
CCL3L3
CCL3P1
CCL4
CCL4L1
CCL4L2
CCL5
CCL7
CCL8
CCL11
CCL13
CCL14
CCL15
CCL15-CCL14
CCL16
CCL17
CCL18
CCL19
CCL20
CCL21
CCL22
CCL23
CCL24
CCL25
CCL26
CCL27
CCL28
CCM2
CCM2L
CCN1
CCN2
CCN3
CCN4
CCN5
CCN6
CCNA1
CCNA2
CCNB1
CCNB1IP1
CCNB1IP1P1
CCNB1IP1P2
CCNB1IP1P3
CCNB2
CCNB2P1
CCNB3
CCNB3P1
CCNC
CCND1
CCND2
CCND2-AS1
CCND2P1
CCND3
CCND3P1
CCND3P2
CCNDBP1
CCNE1
CCNE2
CCNF
CCNG1
CCNG1P1
CCNG2
CCNG2P1
CCNH
CCNHP1
CCNI
CCNI2
CCNJ
CCNJL
CCNJP1
CCNJP2
CCNK
CCNL1
CCNL2
CCNL2P1
CCNO
CCNQ
CCNQP1
CCNQP2
CCNQP3
CCNT1
CCNT2
CCNT2-AS1
CCNT2P1
CCNY
CCNYL1
CCNYL2
CCNYL3
CCP110
CCPG1
CCR1
CCR2
CCR3
CCR4
CCR5
CCR6
CCR7
CCR8
CCR9
CCR10
CCR12P
CCRL1P1
CCRL2
CCS
CCSAP
CCSER1
CCSER2
CCT
CCT2
CCT3
CCT3P1
CCT4
CCT4P1
CCT4P2
CCT5
CCT5P1
CCT5P2
CCT6A
CCT6B
CCT6P1
CCT6P2
CCT6P3
CCT6P4
CCT6P5
CCT7
CCT7P1
CCT7P2
CCT8
CCT8L1P
CCT8L2
CCT8P1
CCV
CCZ1
CCZ1B
CD1A
CD1B
CD1C
CD1D
CD1E
CD2
CD2AP
CD2BP2
CD3D
CD3E
CD3EAP
CD3G
CD4
CD5
CD5L
CD6
CD7
CD8A
CD8B
CD8B2
CD9
CD14
CD19
CD22
CD24
CD24P1
CD24P2
CD24P3
CD24P4
CD27
CD27-AS1
CD28
CD33
CD34
CD36
CD37
CD38
CD40
CD40LG
CD44
CD44-AS1
CD46
CD46P1
CD47
CD48
CD52
CD53
CD55
CD58
CD59
CD63
CD68
CD69
CD70
CD72
CD74
CD79A
CD79B
CD80
CD81
CD81-AS1
CD82
CD83
CD83P1
CD84
CD86
CD93
CD96
CD99
CD99L2
CD99P1
CD101
CD109
CD151
CD160
CD163
CD163L1
CD164
CD164L2
CD177
CD177P1
CD180
CD200
CD200R1
CD200R1L
CD200R1L-AS1
CD207
CD209
CD226
CD244
CD247
CD248
CD274
CD276
CD300A
CD300C
CD300E
CD300H
CD300LB
CD300LD
CD300LF
CD300LG
CD302
CD320
CDA
CDADC1
CDAN1
CDAN3
CDB2
CDC5L
CDC6
CDC7
CDC14A
CDC14B
CDC14C
CDC16
CDC20
CDC20B
CDC20P1
CDC23
CDC25A
CDC25B
CDC25C
CDC26
CDC26P1
CDC27
CDC27P1
CDC27P2
CDC27P3
CDC27P4
CDC27P5
CDC27P6
CDC27P7
CDC27P8
CDC27P9
CDC27P10
CDC27P11
CDC34
CDC37
CDC37L1
CDC37L1-DT
CDC37P1
CDC37P2
CDC40
CDC42
CDC42-IT1
CDC42BPA
CDC42BPB
CDC42BPG
CDC42EP1
CDC42EP2
CDC42EP3
CDC42EP3P1
CDC42EP4
CDC42EP5
CDC42P1
CDC42P2
CDC42P3
CDC42P4
CDC42P5
CDC42P6
CDC42SE1
CDC42SE2
CDC45
CDC73
CDC123
CDCA2
CDCA3
CDCA4
CDCA4P1
CDCA4P2
CDCA4P3
CDCA4P4
CDCA5
CDCA7
CDCA7L
CDCA8
CDCP1
CDCP2
CDH1
CDH2
CDH3
CDH4
CDH5
CDH6
CDH7
CDH8
CDH9
CDH10
CDH11
CDH12
CDH12P1
CDH12P2
CDH12P3
CDH12P4
CDH13
CDH15
CDH16
CDH17
CDH18
CDH18-AS1
CDH19
CDH20
CDH22
CDH23
CDH23-AS1
CDH24
CDH26
CDHR1
CDHR2
CDHR3
CDHR4
CDHR5
CDIP1
CDIPT
CDIPTOSP
CDK1
CDK2
CDK2AP1
CDK2AP2
CDK2AP2P1
CDK2AP2P2
CDK2AP2P3
CDK3
CDK4
CDK4P1
CDK5
CDK5P1
CDK5R1
CDK5R2
CDK5RAP1
CDK5RAP2
CDK5RAP3
CDK6
CDK7
CDK7P1
CDK8
CDK8P1
CDK8P2
CDK9
CDK10
CDK11A
CDK11B
CDK12
CDK13
CDK14
CDK15
CDK16
CDK17
CDK18
CDK19
CDK20
CDKAL1
CDKL1
CDKL2
CDKL3
CDKL4
CDKL5
CDKN1A
CDKN1A-AS1
CDKN1B
CDKN1C
CDKN2A
CDKN2A-DT
CDKN2AIP
CDKN2AIPNL
CDKN2AIPNLP1
CDKN2AIPNLP2
CDKN2AIPNLP3
CDKN2B
CDKN2B-AS1
CDKN2C
CDKN2D
CDKN3
CDL1
CDL2
CDNF
CDO1
CDON
CDPF1
CDR1
CDR1-AS
CDR2
CDR2L
CDRT1
CDRT2
CDRT3
CDRT4
CDRT5
CDRT7
CDRT8
CDRT10
CDRT11
CDRT12
CDRT13
CDRT15
CDRT15L2
CDRT15P1
CDRT15P2
CDS1
CDS2
CDSN
CDT1
CDV3
CDV3P1
CDX1
CDX2
CDX4
CDY1
CDY1B
CDY2A
CDY2B
CDY3P
CDY4P
CDY5P
CDY6P
CDY7P
CDY8P
CDY9P
CDY10P
CDY11P
CDY12P
CDY13P
CDY14P
CDY15P
CDY16P
CDY17P
CDY18P
CDY19P
CDY20P
CDY21P
CDY22P
CDY23P
CDYL
CDYL2
CDYLP1
CEACAM1
CEACAM3
CEACAM4
CEACAM5
CEACAM6
CEACAM7
CEACAM8
CEACAM16
CEACAM18
CEACAM19
CEACAM20
CEACAM21
CEACAM22P
CEACAMP1
CEACAMP2
CEACAMP3
CEACAMP4
CEACAMP5
CEACAMP6
CEACAMP7
CEACAMP8
CEACAMP9
CEACAMP10
CEACAMP11
CEBPA
CEBPA-DT
CEBPB
CEBPB-AS1
CEBPD
CEBPE
CEBPG
CEBPZ
CEBPZOS
CECR
CECR2
CECR3
CECR7
CECR9
CEL
CELA1
CELA2A
CELA2B
CELA3A
CELA3B
CELF1
CELF2
CELF2-AS1
CELF2-AS2
CELF2-DT
CELF3
CELF4
CELF5
CELF6
CELIAC2
CELP
CELSR1
CELSR2
CELSR3
CEMIP
CEMIP2
CEMP1
CEND1
CEND1P1
CEND1P2
CENPA
CENPB
CENPBD1
CENPBD1P1
CENPC
CENPCP1
CENPE
CENPF
CENPH
CENPI
CENPIP1
CENPJ
CENPK
CENPL
CENPM
CENPN
CENPO
CENPP
CENPQ
CENPS
CENPS-CORT
CENPT
CENPU
CENPUP1
CENPUP2
CENPV
CENPVL1
CENPVL2
CENPVL3
CENPW
CENPX
CEP19
CEP41
CEP44
CEP55
CEP57
CEP57L1
CEP57L1P1
CEP63
CEP68
CEP70
CEP72
CEP76
CEP78
CEP83
CEP83-DT
CEP85
CEP85L
CEP89
CEP95
CEP97
CEP104
CEP112
CEP120
CEP126
CEP128
CEP131
CEP135
CEP152
CEP162
CEP164
CEP164P1
CEP170
CEP170B
CEP170P1
CEP192
CEP250
CEP290
CEP295
CEP295NL
CEP350
CEPA
CEPT1
CER1
CERCAM
CERK
CERKL
CERNA1
CERNA2
CERNA3
CERS1
CERS2
CERS3
CERS3-AS1
CERS4
CERS5
CERS6
CERS6-AS1
CES1
CES1P1
CES1P2
CES2
CES3
CES4A
CES5A
CES5AP1
CETN1
CETN2
CETN3
CETN4P
CETP
CFAP20
CFAP36
CFAP43
CFAP44
CFAP44-AS1
CFAP45
CFAP46
CFAP47
CFAP52
CFAP53
CFAP54
CFAP57
CFAP58
CFAP58-DT
CFAP61
CFAP65
CFAP69
CFAP70
CFAP73
CFAP74
CFAP77
CFAP97
CFAP97D1
CFAP97D2
CFAP99
CFAP100
CFAP126
CFAP157
CFAP161
CFAP206
CFAP221
CFAP298
CFAP299
CFAP300
CFAP410
CFB
CFC1
CFC1B
CFD
CFDP1
CFH
CFHR1
CFHR2
CFHR3
CFHR4
CFHR5
CFI
CFL1
CFL1P1
CFL1P2
CFL1P3
CFL1P4
CFL1P5
CFL1P6
CFL1P7
CFL1P8
CFL2
CFLAR
CFLAR-AS1
CFM1
CFM2
CFP
CFTR
CFTR-AS1
CFTRP1
CFTRP2
CFTRP3
CGA
CGAS
CGB1
CGB2
CGB3
CGB5
CGB7
CGB8
CGF1
CGGBP1
CGN
CGNL1
CGREF1
CGRRF1
CH25H
CHAC1
CHAC2
CHAD
CHADL
CHAER1
CHAF1A
CHAF1B
CHAMP1
CHAT
CHCHD1
CHCHD2
CHCHD2P1
CHCHD2P2
CHCHD2P3
CHCHD2P4
CHCHD2P5
CHCHD2P6
CHCHD2P7
CHCHD2P8
CHCHD2P9
CHCHD2P10
CHCHD2P11
CHCHD3
CHCHD3P1
CHCHD3P2
CHCHD3P3
CHCHD4
CHCHD4P1
CHCHD4P2
CHCHD4P3
CHCHD4P4
CHCHD4P5
CHCHD5
CHCHD6
CHCHD7
CHCHD10
CHD1
CHD1L
CHD2
CHD3
CHD4
CHD5
CHD6
CHD7
CHD8
CHD9
CHDH
CHEK1
CHEK2
CHEK2P1
CHEK2P2
CHEK2P3
CHEK2P4
CHEK2P5
CHERP
CHFR
CHGA
CHGB
CHI3L1
CHI3L2
CHIA
CHIAP1
CHIAP2
CHIAP3
CHIC1
CHIC2
CHID1
CHIT1
CHKA
CHKB
CHKB-CPT1B
CHKB-DT
CHL1
CHL1-AS1
CHL1-AS2
CHM
CHML
CHMP1A
CHMP1AP1
CHMP1B
CHMP1B-AS1
CHMP1B2P
CHMP2A
CHMP2B
CHMP3
CHMP4A
CHMP4B
CHMP4BP1
CHMP4C
CHMP5
CHMP6
CHMP7
CHN1
CHN2
CHODL
CHODL-AS1
CHORDC1
CHORDC2P
CHP1
CHP2
CHPF
CHPF2
CHPT1
CHRAC1
CHRD
CHRDL1
CHRDL2
CHRFAM7A
CHRFAM7AP1
CHRFAM7AP2
CHRM1
CHRM2
CHRM3
CHRM3-AS1
CHRM3-AS2
CHRM4
CHRM5
CHRNA1
CHRNA2
CHRNA3
CHRNA4
CHRNA5
CHRNA6
CHRNA7
CHRNA9
CHRNA10
CHRNB1
CHRNB2
CHRNB3
CHRNB4
CHRND
CHRNE
CHRNG
CHST1
CHST2
CHST3
CHST4
CHST5
CHST6
CHST7
CHST8
CHST9
CHST10
CHST11
CHST12
CHST13
CHST14
CHST15
CHSY1
CHSY3
CHTF8
CHTF8P1
CHTF18
CHTOP
CHUK
CHURC1
CHURC1-FNTB
CIAO1
CIAO2A
CIAO2B
CIAO3
CIAPIN1
CIAPIN1P
CIART
CIB1
CIB2
CIB3
CIB4
CIC
CICP1
CICP2
CICP3
CICP4
CICP5
CICP6
CICP7
CICP8
CICP9
CICP10
CICP11
CICP12
CICP13
CICP14
CICP15
CICP16
CICP17
CICP18
CICP19
CICP20
CICP21
CICP22
CICP23
CICP24
CICP25
CICP26
CICP27
CICP28
CIDEA
CIDEB
CIDEC
CIDECP1
CIITA
CILP
CILP2
CINP
CIP2A
CIPC
CIR1
CIR1P1
CIR1P2
CIR1P3
CIRBP
CIRBP-AS1
CISD1
CISD1P1
CISD2
CISD3
CISH
CISTR
CIT
CITED1
CITED2
CITED4
CIZ1
CKAP2
CKAP2L
CKAP2P1
CKAP4
CKAP5
CKB
CKBE
CKBP1
CKLF
CKLF-CMTM1
CKM
CKMT1A
CKMT1B
CKMT2
CKMT2-AS1
CKS1B
CKS1BP1
CKS1BP2
CKS1BP3
CKS1BP4
CKS1BP5
CKS1BP6
CKS1BP7
CKS2
CLA3
CLAM
CLASP1
CLASP2
CLASRP
CLBA1
CLC
CLCA1
CLCA2
CLCA3P
CLCA4
CLCA4-AS1
CLCC1
CLCF1
CLCN1
CLCN2
CLCN3
CLCN3P1
CLCN4
CLCN5
CLCN6
CLCN7
CLCNKA
CLCNKB
CLCP1
CLCP2
CLDN1
CLDN2
CLDN3
CLDN4
CLDN5
CLDN6
CLDN7
CLDN8
CLDN9
CLDN10
CLDN10-AS1
CLDN11
CLDN12
CLDN14
CLDN15
CLDN16
CLDN17
CLDN18
CLDN19
CLDN20
CLDN22
CLDN23
CLDN24
CLDN25
CLDN34
CLDND1
CLDND2
CLEC1A
CLEC1B
CLEC2A
CLEC2B
CLEC2D
CLEC2L
CLEC3A
CLEC3B
CLEC4A
CLEC4C
CLEC4D
CLEC4E
CLEC4F
CLEC4G
CLEC4GP1
CLEC4M
CLEC5A
CLEC6A
CLEC7A
CLEC9A
CLEC10A
CLEC11A
CLEC12A
CLEC12A-AS1
CLEC12B
CLEC14A
CLEC16A
CLEC17A
CLEC18A
CLEC18B
CLEC18C
CLEC19A
CLEC20A
CLECL1
CLGN
CLHC1
CLIC1
CLIC1P1
CLIC2
CLIC3
CLIC4
CLIC4P1
CLIC4P2
CLIC4P3
CLIC5
CLIC6
CLINT1
CLIP1
CLIP1-AS1
CLIP2
CLIP3
CLIP4
CLK1
CLK2
CLK2P1
CLK3
CLK3P1
CLK3P2
CLK4
CLLU1
CLLU1OS
CLMAT3
CLMN
CLMP
CLN3
CLN5
CLN6
CLN8
CLN9
CLNK
CLNS1A
CLNS1AP1
CLOCK
CLP1
CLPB
CLPP
CLPS
CLPSL1
CLPSL2
CLPTM1
CLPTM1L
CLPTM1LP1
CLPX
CLRN1
CLRN1-AS1
CLRN2
CLRN3
CLSPN
CLSTN1
CLSTN2
CLSTN2-AS1
CLSTN3
CLTA
CLTB
CLTC
CLTCL1
CLTRN
CLU
CLUAP1
CLUH
CLUHP1
CLUHP2
CLUHP3
CLUHP4
CLUHP5
CLUHP6
CLUHP7
CLUHP8
CLUHP9
CLUHP10
CLUHP11
CLUL1
CLVS1
CLVS2
CLYBL
CLYBL-AS1
CLYBL-AS2
CMA1
CMAHP
CMAS
CMBL
CMC1
CMC2
CMC4
CMD1B
CMD1F
CMD1H
CMD1K
CMD1Q
CMIP
CMKLR1
CMM
CMPK1
CMPK2
CMR1A
CMR2A
CMR3A
CMSS1
CMT1A
CMT2B
CMTM1
CMTM2
CMTM3
CMTM4
CMTM5
CMTM6
CMTM7
CMTM8
CMTR1
CMTR2
CMTX2
CMTX3
CMYA5
CNA1
CNBD1
CNBD2
CNBP
CNC2
CNDP1
CNDP2
CNEP1R1
CNFN
CNGA1
CNGA2
CNGA3
CNGA4
CNGB1
CNGB3
CNIH1
CNIH2
CNIH3
CNIH4
CNKSR1
CNKSR2
CNKSR3
CNMD
CNN1
CNN2
CNN2P1
CNN2P2
CNN2P3
CNN2P4
CNN2P6
CNN2P7
CNN2P8
CNN2P9
CNN2P10
CNN2P11
CNN2P12
CNN3
CNN3P1
CNNM1
CNNM2
CNNM3
CNNM3-DT
CNNM4
CNOT1
CNOT2
CNOT3
CNOT4
CNOT4P1
CNOT6
CNOT6L
CNOT6LP1
CNOT7
CNOT7P1
CNOT7P2
CNOT8
CNOT9
CNOT10
CNOT10-AS1
CNOT11
CNP
CNPPD1
CNPY1
CNPY2
CNPY3
CNPY4
CNR1
CNR2
CNRIP1
CNST
CNTD1
CNTD2
CNTF
CNTFR
CNTFR-AS1
CNTLN
CNTN1
CNTN2
CNTN3
CNTN4
CNTN4-AS1
CNTN4-AS2
CNTN5
CNTN6
CNTNAP1
CNTNAP2
CNTNAP3
CNTNAP3B
CNTNAP3C
CNTNAP3P1
CNTNAP3P2
CNTNAP3P3
CNTNAP3P4
CNTNAP3P5
CNTNAP3P6
CNTNAP3P7
CNTNAP3P8
CNTNAP3P9
CNTNAP4
CNTNAP5
CNTRL
CNTROB
COA1
COA3
COA4
COA5
COA6
COA6-AS1
COA7
COASY
COBL
COBLL1
COCH
COD2
COG1
COG2
COG3
COG4
COG5
COG6
COG7
COG8
COIL
COILP1
COILP2
COL1A1
COL1A2
COL1A2-AS1
COL1AR
COL2A1
COL3A1
COL4A1
COL4A2
COL4A2-AS1
COL4A2-AS2
COL4A3
COL4A3BP
COL4A4
COL4A5
COL4A6
COL5A1
COL5A1-AS1
COL5A2
COL5A3
COL6A1
COL6A2
COL6A3
COL6A4P1
COL6A4P2
COL6A5
COL6A6
COL7A1
COL8A1
COL8A2
COL9A1
COL9A2
COL9A3
COL10A1
COL11A1
COL11A2
COL11A2P1
COL12A1
COL13A1
COL14A1
COL15A1
COL16A1
COL17A1
COL18A1
COL18A1-AS1
COL18A1-AS2
COL19A1
COL20A1
COL21A1
COL22A1
COL23A1
COL24A1
COL25A1
COL26A1
COL27A1
COL28A1
COLCA1
COLCA2
COLEC10
COLEC11
COLEC12
COLGALT1
COLGALT2
COLQ
COMMD1
COMMD2
COMMD3
COMMD3-BMI1
COMMD4
COMMD5
COMMD6
COMMD7
COMMD8
COMMD9
COMMD10
COMP
COMT
COMTD1
COP1
COPA
COPB1
COPB2
COPE
COPG1
COPG2
COPG2IT1
COPRS
COPS2
COPS3
COPS4
COPS5
COPS5P1
COPS5P2
COPS6
COPS7A
COPS7B
COPS8
COPS8P1
COPS8P2
COPS8P3
COPS9
COPZ1
COPZ2
COQ2
COQ3
COQ4
COQ5
COQ6
COQ7
COQ8A
COQ8B
COQ9
COQ10A
COQ10B
COQ10BP1
COQ10BP2
CORD1
CORD4
CORD8
CORD17
CORIN
CORO1A
CORO1B
CORO1C
CORO2A
CORO2B
CORO6
CORO7
CORO7-PAM16
CORT
COTL1
COTL1P1
COTL1P2
COX4I1
COX4I1P1
COX4I1P2
COX4I2
COX5A
COX5AP1
COX5AP2
COX5B
COX5BP1
COX5BP2
COX5BP3
COX5BP4
COX5BP5
COX5BP6
COX5BP7
COX5BP8
COX6A1
COX6A1P1
COX6A1P2
COX6A1P3
COX6A2
COX6B1
COX6B1P1
COX6B1P2
COX6B1P3
COX6B1P4
COX6B1P5
COX6B1P6
COX6B1P7
COX6B2
COX6C
COX6CP1
COX6CP2
COX6CP3
COX6CP4
COX6CP5
COX6CP6
COX6CP7
COX6CP8
COX6CP9
COX6CP10
COX6CP11
COX6CP12
COX6CP13
COX6CP14
COX6CP15
COX6CP16
COX6CP17
COX6CP18
COX7A1
COX7A2
COX7A2L
COX7A2P1
COX7A2P2
COX7B
COX7B2
COX7BP1
COX7BP2
COX7C
COX7CP1
COX8A
COX8BP
COX8C
COX10
COX10-AS1
COX11
COX11P1
COX14
COX15
COX16
COX17
COX17P1
COX18
COX19
COX20
COX20P1
COX20P2
CP
CPA1
CPA2
CPA3
CPA4
CPA5
CPA6
CPAMD8
CPAT1
CPB1
CPB2
CPB2-AS1
CPD
CPDP1
CPE
CPEB1
CPEB1-AS1
CPEB2
CPEB2-DT
CPEB3
CPEB4
CPED1
CPHL1P
CPHXL
CPLANE1
CPLANE2
CPLX1
CPLX2
CPLX3
CPLX4
CPM
CPN1
CPN2
CPNE1
CPNE2
CPNE3
CPNE4
CPNE5
CPNE6
CPNE7
CPNE8
CPNE8-AS1
CPNE9
CPO
CPOX
CPP
CPPED1
CPQ
CPS1
CPS1-IT1
CPSF1
CPSF1P1
CPSF2
CPSF3
CPSF4
CPSF4L
CPSF6
CPSF7
CPT1A
CPT1B
CPT1C
CPT2
CPT2P1
CPTP
CPVL
CPXCR1
CPXM1
CPXM2
CPZ
CR1
CR1L
CR2
CRABP1
CRABP2
CRACR2A
CRACR2B
CRADD
CRAMP1
CRAT
CRB1
CRB2
CRB3
CRB3P1
CRBN
CRCP
CRCT1
CREB1
CREB3
CREB3L1
CREB3L2
CREB3L3
CREB3L4
CREB5
CREBBP
CREBL2
CREBRF
CREBZF
CREG1
CREG2
CRELD1
CRELD2
CREM
CRH
CRHBP
CRHR1
CRHR2
CRIM1
CRIM1-DT
CRIP1
CRIP1P1
CRIP1P2
CRIP1P3
CRIP1P4
CRIP2
CRIP3
CRIPAK
CRIPT
CRISP1
CRISP2
CRISP3
CRISPLD1
CRISPLD2
CRK
CRKL
CRLF1
CRLF2
CRLF3
CRLS1
CRMP1
CRNDE
CRNKL1
CRNN
CROCC
CROCC2
CROCCP1
CROCCP2
CROCCP3
CROCCP4
CROCCP5
CROT
CRP
CRPP1
CRSP5
CRTAC1
CRTAM
CRTAP
CRTC1
CRTC2
CRTC3
CRTC3-AS1
CRX
CRY1
CRY2
CRYAA
CRYAA2
CRYAB
CRYBA1
CRYBA2
CRYBA4
CRYBB1
CRYBB2
CRYBB2P1
CRYBB3
CRYBG1
CRYBG2
CRYBG3
CRYGA
CRYGB
CRYGC
CRYGD
CRYGEP
CRYGFP
CRYGGP
CRYGN
CRYGS
CRYL1
CRYM
CRYM-AS1
CRYZ
CRYZL1
CRYZL2P
CRYZL2P-SEC16B
CRYZP1
CRYZP2
CS
CSAD
CSAG1
CSAG2
CSAG3
CSAG4
CSDC2
CSDE1
CSE1L
CSE1L-AS1
CSF1
CSF1R
CSF2
CSF2RA
CSF2RB
CSF2RBP1
CSF3
CSF3R
CSGALNACT1
CSGALNACT2
CSH1
CSH2
CSHL1
CSK
CSKMT
CSMD1
CSMD2
CSMD2-AS1
CSMD3
CSN1S1
CSN1S2AP
CSN1S2BP
CSN2
CSN3
CSNK1A1
CSNK1A1L
CSNK1A1P1
CSNK1A1P2
CSNK1A1P3
CSNK1D
CSNK1E
CSNK1G1
CSNK1G2
CSNK1G2-AS1
CSNK1G2P1
CSNK1G3
CSNK2A1
CSNK2A2
CSNK2A3
CSNK2B
CSNKA2IP
CSPG4
CSPG4P1Y
CSPG4P2Y
CSPG4P3Y
CSPG4P4Y
CSPG4P5
CSPG4P8
CSPG4P9
CSPG4P10
CSPG4P11
CSPG4P12
CSPG4P13
CSPG5
CSPP1
CSRNP1
CSRNP2
CSRNP3
CSRP1
CSRP2
CSRP2P1
CSRP3
CST1
CST2
CST2P1
CST3
CST4
CST5
CST6
CST7
CST8
CST9
CST9L
CST9LP1
CST9LP2
CST11
CST12P
CST13P
CSTA
CSTB
CSTF1
CSTF2
CSTF2T
CSTF3
CSTF3-DT
CSTL1
CSTP1
CSTP2
CT45A1
CT45A2
CT45A3
CT45A5
CT45A6
CT45A7
CT45A8
CT45A9
CT45A10
CT45A11P
CT45B1P
CT47A1
CT47A2
CT47A3
CT47A4
CT47A5
CT47A6
CT47A7
CT47A8
CT47A9
CT47A10
CT47A11
CT47A12
CT47B1
CT55
CT62
CT83
CTAA1
CTAA2
CTAG1A
CTAG1B
CTAG2
CTAGE1
CTAGE3P
CTAGE4
CTAGE6
CTAGE7P
CTAGE8
CTAGE9
CTAGE10P
CTAGE11P
CTAGE12P
CTAGE13P
CTAGE14P
CTAGE15
CTAGE16P
CTBP1
CTBP1-AS
CTBP1-DT
CTBP2
CTBP2P1
CTBP2P2
CTBP2P3
CTBP2P4
CTBP2P5
CTBP2P6
CTBP2P7
CTBP2P8
CTBS
CTC1
CTCF
CTCFL
CTD
CTDNEP1
CTDP1
CTDSP1
CTDSP2
CTDSPL
CTDSPL2
CTF1
CTF2P
CTH
CTHM
CTHRC1
CTHRC1P1
CTIF
CTLA4
CTNNA1
CTNNA1P1
CTNNA2
CTNNA3
CTNNAL1
CTNNB1
CTNNBIP1
CTNNBL1
CTNND1
CTNND2
CTNS
CTPL1
CTPS1
CTPS2
CTR9
CTRB1
CTRB2
CTRC
CTRL
CTSA
CTSB
CTSC
CTSD
CTSE
CTSF
CTSG
CTSH
CTSK
CTSL
CTSL3P
CTSLP1
CTSLP2
CTSLP3
CTSLP4
CTSLP6
CTSLP8
CTSO
CTSS
CTSV
CTSW
CTSZ
CTTN
CTTNBP2
CTTNBP2NL
CTU1
CTU2
CTXN1
CTXN2
CTXN3
CTXND1
CTXND2
CUBN
CUBNP1
CUBNP2
CUBNP3
CUEDC1
CUEDC2
CUL1
CUL1P1
CUL2
CUL3
CUL4A
CUL4AP1
CUL4B
CUL5
CUL7
CUL9
CUTA
CUTALP
CUTC
CUX1
CUX2
CUX2P1
CUX2P2
CUZD1
CWC15
CWC22
CWC25
CWC27
CWF19L1
CWF19L2
CWH43
CX3CL1
CX3CR1
CXADR
CXADRP1
CXADRP2
CXADRP3
CXB3S
CXCL1
CXCL1P1
CXCL2
CXCL3
CXCL5
CXCL6
CXCL8
CXCL9
CXCL10
CXCL11
CXCL12
CXCL13
CXCL14
CXCL16
CXCL17
CXCR1
CXCR2
CXCR2P1
CXCR3
CXCR4
CXCR5
CXCR6
CXorf21
CXorf38
CXorf40A
CXorf40B
CXorf49
CXorf49B
CXorf51A
CXorf51B
CXorf56
CXorf58
CXorf65
CXorf66
CXorf67
CXXC1
CXXC1P1
CXXC4
CXXC4-AS1
CXXC5
CXXC5-AS1
CYB5A
CYB5AP2
CYB5AP3
CYB5AP4
CYB5AP5
CYB5B
CYB5D1
CYB5D2
CYB5R1
CYB5R2
CYB5R3
CYB5R4
CYB5RL
CYB561
CYB561A3
CYB561D1
CYB561D2
CYBA
CYBB
CYBC1
CYBRD1
CYC1
CYCS
CYCSP1
CYCSP2
CYCSP3
CYCSP4
CYCSP5
CYCSP6
CYCSP7
CYCSP8
CYCSP10
CYCSP11
CYCSP12
CYCSP14
CYCSP16
CYCSP17
CYCSP18
CYCSP19
CYCSP20
CYCSP22
CYCSP23
CYCSP24
CYCSP25
CYCSP26
CYCSP27
CYCSP28
CYCSP29
CYCSP30
CYCSP32
CYCSP33
CYCSP34
CYCSP35
CYCSP38
CYCSP39
CYCSP40
CYCSP41
CYCSP42
CYCSP43
CYCSP44
CYCSP45
CYCSP46
CYCSP48
CYCSP49
CYCSP51
CYCSP52
CYCSP53
CYCSP55
CYCTP
CYFIP1
CYFIP2
CYGB
CYHR1
CYLC1
CYLC2
CYLD
CYMD
CYMP
CYMP-AS1
CYP1A1
CYP1A2
CYP1B1
CYP1B1-AS1
CYP1D1P
CYP2A6
CYP2A7
CYP2A7P1
CYP2A7P2
CYP2A13
CYP2AB1P
CYP2AC1P
CYP2B6
CYP2B7P
CYP2C8
CYP2C9
CYP2C18
CYP2C19
CYP2C23P
CYP2C56P
CYP2C58P
CYP2C59P
CYP2C60P
CYP2C61P
CYP2C63P
CYP2C64P
CYP2C115P
CYP2D6
CYP2D7
CYP2D8P
CYP2E1
CYP2F1
CYP2F2P
CYP2G1P
CYP2G2P
CYP2J2
CYP2R1
CYP2S1
CYP2T1P
CYP2T3P
CYP2U1
CYP2W1
CYP3A4
CYP3A5
CYP3A7
CYP3A7-CYP3A51P
CYP3A43
CYP3A51P
CYP3A52P
CYP3A54P
CYP3A137P
CYP4A11
CYP4A22
CYP4A22-AS1
CYP4A26P
CYP4A27P
CYP4A43P
CYP4A44P
CYP4B1
CYP4F2
CYP4F3
CYP4F8
CYP4F9P
CYP4F10P
CYP4F11
CYP4F12
CYP4F22
CYP4F23P
CYP4F24P
CYP4F25P
CYP4F26P
CYP4F27P
CYP4F29P
CYP4F30P
CYP4F31P
CYP4F32P
CYP4F33P
CYP4F34P
CYP4F35P
CYP4F36P
CYP4F44P
CYP4F45P
CYP4F59P
CYP4F60P
CYP4F61P
CYP4F62P
CYP4V2
CYP4X1
CYP4Z1
CYP4Z2P
CYP7A1
CYP7B1
CYP8B1
CYP11A1
CYP11B1
CYP11B2
CYP17A1
CYP17A1-AS1
CYP19A1
CYP20A1
CYP21A1P
CYP21A2
CYP24A1
CYP26A1
CYP26B1
CYP26C1
CYP27A1
CYP27B1
CYP27C1
CYP39A1
CYP46A1
CYP46A4P
CYP51A1
CYP51A1-AS1
CYP51A1P1
CYP51A1P2
CYP51A1P3
CYREN
CYS1
CYSLTR1
CYSLTR2
CYSRT1
CYSTM1
CYTH1
CYTH2
CYTH3
CYTH4
CYTIP
CYTL1
CYTOR
CYYR1
CYYR1-AS1
CZIB
D2HGDH
DAAM1
DAAM2
DAB1
DAB1-AS1
DAB2
DAB2IP
DACH1
DACH2
DACOR1
DACT1
DACT2
DACT3
DACT3-AS1
DAD1
DAD1P1
DAG1
DAGLA
DAGLB
DALIR
DALRD3
DANCR
DAND5
DANT1
DANT2
DAO
DAOA
DAOA-AS1
DAP
DAP3
DAP3P1
DAP3P2
DAPK1
DAPK1-IT1
DAPK2
DAPK3
DAPL1
DAPP1
DARS
DARS-AS1
DARS2
DAW1
DAXX
DAZ1
DAZ2
DAZ3
DAZ4
DAZAP1
DAZAP2
DAZAP2P1
DAZL
DBET
DBF4
DBF4B
DBF4P1
DBF4P2
DBF4P3
DBH
DBH-AS1
DBI
DBIL5P
DBIL5P2
DBIP1
DBIP2
DBIP3
DBN1
DBNDD1
DBNDD2
DBNL
DBP
DBR1
DBT
DBX1
DBX2
DCAF1
DCAF4
DCAF4L1
DCAF4L2
DCAF5
DCAF6
DCAF7
DCAF8
DCAF8L1
DCAF8L2
DCAF10
DCAF11
DCAF12
DCAF12L1
DCAF12L2
DCAF13
DCAF13P1
DCAF13P2
DCAF13P3
DCAF15
DCAF16
DCAF17
DCAKD
DCANP1
DCBLD1
DCBLD2
DCC
DCD
DCDC1
DCDC2
DCDC2B
DCDC2C
DCHS1
DCHS2
DCK
DCLK1
DCLK2
DCLK3
DCLRE1A
DCLRE1B
DCLRE1C
DCLRE1CP1
DCN
DCP1A
DCP1B
DCP2
DCPS
DCR
DCST1
DCST1-AS1
DCST2
DCSTAMP
DCT
DCTD
DCTN1
DCTN1-AS1
DCTN2
DCTN3
DCTN4
DCTN5
DCTN6
DCTPP1
DCUN1D1
DCUN1D2
DCUN1D2-AS
DCUN1D3
DCUN1D4
DCUN1D5
DCX
DCXR
DCXR-DT
DDA1
DDAH1
DDAH2
DDB1
DDB2
DDC
DDC-AS1
DDHD1
DDHD2
DDI1
DDI2
DDIAS
DDIT3
DDIT4
DDIT4-AS1
DDIT4L
DDN
DDN-AS1
DDO
DDOST
DDR1
DDR1-DT
DDR2
DDRGK1
DDT
DDTL
DDTP1
DDU
DDX1
DDX3P1
DDX3P2
DDX3P3
DDX3X
DDX3Y
DDX4
DDX5
DDX6
DDX6P1
DDX6P2
DDX10
DDX10P1
DDX10P2
DDX11
DDX11-AS1
DDX11L1
DDX11L2
DDX11L3
DDX11L4
DDX11L5
DDX11L6
DDX11L7
DDX11L8
DDX11L9
DDX11L10
DDX11L11
DDX11L13
DDX11L15
DDX11L16
DDX12P
DDX17
DDX18
DDX18P1
DDX18P2
DDX18P3
DDX18P4
DDX18P5
DDX18P6
DDX19A
DDX19B
DDX20
DDX20P1
DDX21
DDX23
DDX24
DDX25
DDX27
DDX28
DDX31
DDX39A
DDX39AP1
DDX39B
DDX39B-AS1
DDX39BP1
DDX39BP2
DDX41
DDX42
DDX43
DDX43P1
DDX43P2
DDX43P3
DDX46
DDX47
DDX49
DDX50
DDX50P1
DDX50P2
DDX51
DDX52
DDX53
DDX54
DDX55
DDX55P1
DDX56
DDX58
DDX59
DDX60
DDX60L
DEAF1
DEC1
DECR1
DECR2
DEDD
DEDD2
DEF6
DEF8
DEFA1
DEFA1A3
DEFA1B
DEFA3
DEFA4
DEFA5
DEFA6
DEFA7P
DEFA8P
DEFA9P
DEFA10P
DEFA11P
DEFB1
DEFB4A
DEFB4B
DEFB103A
DEFB103B
DEFB104A
DEFB104B
DEFB105A
DEFB105B
DEFB106A
DEFB106B
DEFB107A
DEFB107B
DEFB108A
DEFB108B
DEFB108C
DEFB108D
DEFB108E
DEFB108F
DEFB109A
DEFB109B
DEFB109C
DEFB109D
DEFB109E
DEFB109F
DEFB110
DEFB112
DEFB113
DEFB114
DEFB115
DEFB116
DEFB117
DEFB118
DEFB119
DEFB121
DEFB122
DEFB123
DEFB124
DEFB125
DEFB126
DEFB127
DEFB128
DEFB129
DEFB130A
DEFB130B
DEFB130C
DEFB130D
DEFB131A
DEFB131B
DEFB131C
DEFB131D
DEFB131E
DEFB132
DEFB133
DEFB134
DEFB135
DEFB136
DEFT1P
DEFT1P2
DEGS1
DEGS2
DEK
DELE1
DENND1A
DENND1B
DENND1C
DENND2A
DENND2C
DENND2D
DENND3
DENND4A
DENND4B
DENND4C
DENND5A
DENND5B
DENND5B-AS1
DENND6A
DENND6A-AS1
DENND6A-DT
DENND6B
DENR
DEPDC1
DEPDC1-AS1
DEPDC1B
DEPDC1P1
DEPDC1P2
DEPDC4
DEPDC5
DEPDC7
DEPP1
DEPTOR
DERA
DERL1
DERL2
DERL3
DERPC
DES
DESI1
DESI2
DET1
DEUP1
DEXI
DFFA
DFFB
DFFBP1
DFN5
DFN8
DFNA7
DFNA16
DFNA18
DFNA19
DFNA21
DFNA24
DFNA29
DFNA30
DFNA31
DFNA32
DFNA33
DFNA35
DFNA37
DFNA40
DFNA42
DFNA43
DFNA45
DFNA46
DFNA47
DFNA48
DFNA49
DFNA53
DFNA54
DFNA55
DFNA57
DFNA58
DFNA59
DFNA60
DFNA61
DFNA62
DFNA63
DFNB5
DFNB13
DFNB14
DFNB17
DFNB19
DFNB20
DFNB27
DFNB32
DFNB33
DFNB34
DFNB38
DFNB40
DFNB43
DFNB45
DFNB46
DFNB47
DFNB50
DFNB51
DFNB54
DFNB55
DFNB56
DFNB58
DFNB62
DFNB65
DFNB69
DFNB71
DFNB75
DFNB78
DFNB80
DFNB81
DFNB83
DFNB85
DFNB87
DFNB90
DFNB92
DFNB96
DFNM1
DFNM2
DFNX3
DFNY1
DGAT1
DGAT2
DGAT2L6
DGAT2L7P
DGCR
DGCR2
DGCR5
DGCR6
DGCR6L
DGCR8
DGCR9
DGCR10
DGCR11
DGCR12
DGKA
DGKB
DGKD
DGKE
DGKG
DGKH
DGKI
DGKK
DGKQ
DGKZ
DGKZP1
DGLUCY
DGUOK
DGUOK-AS1
DHCR7
DHCR24
DHCR24-DT
DHDDS
DHDH
DHFR
DHFR2
DHFRP1
DHFRP2
DHFRP3
DHFRP5
DHFRP6
DHH
DHODH
DHPS
DHRS1
DHRS2
DHRS3
DHRS4
DHRS4-AS1
DHRS4L1
DHRS4L2
DHRS7
DHRS7B
DHRS7C
DHRS9
DHRS11
DHRS12
DHRS13
DHRSX
DHRSX-IT1
DHTKD1
DHX8
DHX9
DHX9P1
DHX15
DHX16
DHX29
DHX30
DHX32
DHX33
DHX34
DHX35
DHX36
DHX37
DHX38
DHX40
DHX40P1
DHX57
DHX58
DIABLO
DIANPH
DIAPH1
DIAPH2
DIAPH2-AS1
DIAPH3
DIAPH3-AS1
DIAPH3-AS2
DICER1
DICER1-AS1
DIDO1
DIH1
DIMT1
DIMT1P1
DINOL
DIO1
DIO2
DIO2-AS1
DIO3
DIO3OS
DIP2A
DIP2A-IT1
DIP2B
DIP2C
DIPK1A
DIPK1B
DIPK1C
DIPK2A
DIPK2B
DIRAS1
DIRAS2
DIRAS3
DIRC1
DIRC3
DIRC3-AS1
DIS3
DIS3L
DIS3L2
DIS3L2P1
DISC1
DISC1-IT1
DISC1FP1
DISC2
DISP1
DISP2
DISP3
DIXDC1
DKC1
DKK1
DKK2
DKK3
DKK4
DKKL1
DKKL1P1
DLAT
DLC1
DLD
DLEC1
DLEC1P1
DLEU1
DLEU1-AS1
DLEU2
DLEU2L
DLEU7
DLEU7-AS1
DLG1
DLG1-AS1
DLG2
DLG2-AS1
DLG3
DLG3-AS1
DLG4
DLG5
DLG5-AS1
DLGAP1
DLGAP1-AS1
DLGAP1-AS2
DLGAP1-AS3
DLGAP1-AS4
DLGAP1-AS5
DLGAP2
DLGAP2-AS1
DLGAP3
DLGAP4
DLGAP4-AS1
DLGAP5
DLGAP5P1
DLK1
DLK2
DLL1
DLL3
DLL4
DLST
DLSTP1
DLX1
DLX2
DLX2-DT
DLX3
DLX4
DLX5
DLX6
DLX6-AS1
DLX6-AS2
DM1-AS
DMAC1
DMAC2
DMAC2L
DMAP1
DMBT1
DMBT1P1
DMBX1
DMC1
DMD
DMD-AS3
DMGDH
DMKN
DMP1
DMPK
DMRT1
DMRT2
DMRT3
DMRTA1
DMRTA2
DMRTB1
DMRTC1
DMRTC1B
DMRTC2
DMTF1
DMTN
DMWD
DMXL1
DMXL2
DNA2
DNAAF1
DNAAF2
DNAAF3
DNAAF4
DNAAF4-CCPG1
DNAAF5
DNAH1
DNAH2
DNAH3
DNAH5
DNAH6
DNAH7
DNAH8
DNAH9
DNAH10
DNAH10OS
DNAH11
DNAH12
DNAH14
DNAH17
DNAH17-AS1
DNAI1
DNAI2
DNAJA1
DNAJA1P1
DNAJA1P2
DNAJA1P3
DNAJA1P4
DNAJA1P5
DNAJA1P6
DNAJA2
DNAJA3
DNAJA4
DNAJB1
DNAJB1P1
DNAJB2
DNAJB3
DNAJB4
DNAJB5
DNAJB5-DT
DNAJB5P1
DNAJB6
DNAJB7
DNAJB8
DNAJB8-AS1
DNAJB9
DNAJB11
DNAJB12
DNAJB13
DNAJB14
DNAJC1
DNAJC2
DNAJC3
DNAJC3-DT
DNAJC4
DNAJC5
DNAJC5B
DNAJC5G
DNAJC6
DNAJC7
DNAJC8
DNAJC8P1
DNAJC9
DNAJC9-AS1
DNAJC10
DNAJC11
DNAJC12
DNAJC13
DNAJC14
DNAJC15
DNAJC16
DNAJC17
DNAJC18
DNAJC19
DNAJC19P1
DNAJC19P2
DNAJC19P3
DNAJC19P4
DNAJC19P5
DNAJC19P6
DNAJC19P7
DNAJC19P8
DNAJC19P9
DNAJC21
DNAJC22
DNAJC24
DNAJC25
DNAJC25-GNG10
DNAJC27
DNAJC27-AS1
DNAJC28
DNAJC30
DNAL1
DNAL4
DNALI1
DNASE1
DNASE1L1
DNASE1L2
DNASE1L3
DNASE2
DNASE2B
DND1
DND1P1
DND1P2
DNER
DNHD1
DNLZ
DNM1
DNM1L
DNM1P5
DNM1P9
DNM1P17
DNM1P18
DNM1P19
DNM1P24
DNM1P25
DNM1P26
DNM1P27
DNM1P28
DNM1P29
DNM1P30
DNM1P31
DNM1P32
DNM1P33
DNM1P34
DNM1P35
DNM1P36
DNM1P37
DNM1P38
DNM1P39
DNM1P40
DNM1P41
DNM1P43
DNM1P44
DNM1P45
DNM1P46
DNM1P47
DNM1P48
DNM1P49
DNM1P50
DNM1P51
DNM2
DNM3
DNM3-IT1
DNM3OS
DNMBP
DNMBP-AS1
DNMT1
DNMT3A
DNMT3AP1
DNMT3B
DNMT3L
DNPEP
DNPH1
DNTT
DNTTIP1
DNTTIP2
DOC2A
DOC2B
DOC2GP
DOCK1
DOCK2
DOCK3
DOCK4
DOCK4-AS1
DOCK5
DOCK6
DOCK7
DOCK8
DOCK9
DOCK9-AS1
DOCK9-DT
DOCK10
DOCK11
DOCK11P1
DOHH
DOK1
DOK2
DOK3
DOK4
DOK5
DOK6
DOK7
DOLK
DOLPP1
DONSON
DOP1A
DOP1B
DOT1L
DPAGT1
DPCD
DPEP1
DPEP2
DPEP2NB
DPEP3
DPF1
DPF2
DPF3
DPH1
DPH2
DPH3
DPH3P1
DPH3P2
DPH5
DPH6
DPH6-DT
DPH7
DPM1
DPM2
DPM3
DPP3
DPP3P1
DPP3P2
DPP4
DPP6
DPP7
DPP8
DPP9
DPP9-AS1
DPP10
DPP10-AS1
DPP10-AS2
DPP10-AS3
DPPA2
DPPA2P1
DPPA2P2
DPPA2P3
DPPA2P4
DPPA3
DPPA3P1
DPPA3P2
DPPA3P3
DPPA4
DPPA4P1
DPPA5
DPPA5P1
DPPA5P2
DPPA5P3
DPPA5P4
DPRX
DPRXP1
DPRXP2
DPRXP3
DPRXP4
DPRXP5
DPRXP6
DPRXP7
DPT
DPY19L1
DPY19L1P1
DPY19L1P2
DPY19L2
DPY19L2P1
DPY19L2P2
DPY19L2P3
DPY19L2P4
DPY19L2P5
DPY19L3
DPY19L4
DPY19L4P1
DPY19L4P2
DPY30
DPYD
DPYD-AS1
DPYD-AS2
DPYD-IT1
DPYS
DPYSL2
DPYSL3
DPYSL4
DPYSL5
DQX1
DR1
DRAIC
DRAM1
DRAM2
DRAP1
DRAXIN
DRAXINP1
DRC1
DRC3
DRC7
DRD1
DRD2
DRD3
DRD4
DRD5
DRD5P1
DRD5P2
DRG1
DRG2
DRGX
DRICH1
DROSHA
DRP2
DSC1
DSC2
DSC3
DSCAM
DSCAM-AS1
DSCAM-IT1
DSCAML1
DSCAS
DSCC1
DSCR4
DSCR4-IT1
DSCR8
DSCR9
DSCR10
DSE
DSEL
DSG1
DSG1-AS1
DSG2
DSG2-AS1
DSG3
DSG4
DSN1
DSP
DSPP
DST
DSTN
DSTNP1
DSTNP2
DSTNP3
DSTNP4
DSTNP5
DSTYK
DTD1
DTD2
DTHD1
DTL
DTNA
DTNB
DTNBP1
DTWD1
DTWD2
DTX1
DTX2
DTX2P1
DTX2P1-UPK3BP1-PMS2P11
DTX3
DTX3L
DTX4
DTYMK
DUBR
DUOX1
DUOX2
DUOXA1
DUOXA2
DUPD1
DURS1
DUS1L
DUS2
DUS3L
DUS4L
DUSP1
DUSP2
DUSP3
DUSP4
DUSP5
DUSP5P1
DUSP5P2
DUSP6
DUSP7
DUSP8
DUSP8P1
DUSP8P2
DUSP8P3
DUSP8P4
DUSP8P5
DUSP9
DUSP10
DUSP11
DUSP12
DUSP12P1
DUSP13
DUSP14
DUSP15
DUSP16
DUSP18
DUSP19
DUSP21
DUSP22
DUSP23
DUSP26
DUSP27
DUSP28
DUT
DUTP1
DUTP2
DUTP3
DUTP4
DUTP5
DUTP6
DUTP7
DUTP8
DUX1
DUX3
DUX4
DUX4L1
DUX4L2
DUX4L3
DUX4L4
DUX4L5
DUX4L6
DUX4L7
DUX4L8
DUX4L9
DUX4L10
DUX4L11
DUX4L12
DUX4L13
DUX4L14
DUX4L15
DUX4L16
DUX4L17
DUX4L18
DUX4L19
DUX4L20
DUX4L21
DUX4L22
DUX4L23
DUX4L24
DUX4L25
DUX4L26
DUX4L27
DUX4L28
DUX4L29
DUX4L31
DUX4L32
DUX4L33
DUX4L34
DUX4L35
DUX4L36
DUX4L37
DUX4L38
DUX4L39
DUX4L40
DUX4L41
DUX4L42
DUX4L43
DUX4L44
DUX4L45
DUX4L46
DUX4L47
DUX4L48
DUX4L49
DUX4L50
DUX4L51
DUX4L52
DUX5
DUXA
DUXAP1
DUXAP2
DUXAP3
DUXAP4
DUXAP5
DUXAP6
DUXAP7
DUXAP8
DUXAP9
DUXAP10
DUXAP11
DUXAP12
DUXB
DVL1
DVL1P1
DVL2
DVL3
DWS
DXO
DYDC1
DYDC2
DYM
DYNAP
DYNC1H1
DYNC1I1
DYNC1I2
DYNC1I2P1
DYNC1LI1
DYNC1LI2
DYNC2H1
DYNC2LI1
DYNLL1
DYNLL1P1
DYNLL1P2
DYNLL1P3
DYNLL1P4
DYNLL1P5
DYNLL1P6
DYNLL1P7
DYNLL2
DYNLRB1
DYNLRB2
DYNLT1
DYNLT3
DYNLT3P1
DYNLT3P2
DYRK1A
DYRK1AIP1
DYRK1AIP2
DYRK1B
DYRK2
DYRK3
DYRK4
DYSF
DYT2
DYT7
DYT13
DYT15
DYT17
DYT21
DYT22
DYTN
DYX1
DYX2
DYX3
DYX4
DYX5
DYX6
DYX7
DYX8
DYX9
DZANK1
DZIP1
DZIP1L
DZIP3
E2F1
E2F2
E2F3
E2F3-IT1
E2F3P1
E2F3P2
E2F4
E2F4P1
E2F5
E2F6
E2F6P1
E2F6P2
E2F6P3
E2F6P4
E2F7
E2F8
E4F1
E11S
EAF1
EAF1-AS1
EAF2
EAPP
EARS2
EBAG9
EBAG9P1
EBF1
EBF2
EBF3
EBF4
EBI3
EBLN1
EBLN2
EBLN3P
EBM
EBNA1BP2
EBP
EBPL
EBR3
EBR4
EBVM1
EBVS1
ECA1
ECD
ECE1
ECE2
ECEL1
ECEL1P1
ECEL1P2
ECEL1P3
ECH1
ECHDC1
ECHDC2
ECHDC3
ECHS1
ECI1
ECI2
ECM1
ECM1P1
ECM1P2
ECM2
ECPAS
ECSCR
ECSIT
ECT2
ECT2L
EDA
EDA2R
EDAR
EDARADD
EDC3
EDC4
EDDM3A
EDDM3B
EDDM3CP
EDDM3DP
EDDM13
EDEM1
EDEM2
EDEM3
EDF1
EDIL3
EDN1
EDN2
EDN3
EDNRA
EDNRB
EDNRB-AS1
EDRF1
EDRF1-AS1
EDRF1-DT
EEA1
EEC1
EEC2
EED
EEF1A1
EEF1A1P1
EEF1A1P2
EEF1A1P3
EEF1A1P4
EEF1A1P5
EEF1A1P6
EEF1A1P7
EEF1A1P8
EEF1A1P9
EEF1A1P10
EEF1A1P11
EEF1A1P12
EEF1A1P13
EEF1A1P14
EEF1A1P15
EEF1A1P16
EEF1A1P17
EEF1A1P18
EEF1A1P19
EEF1A1P20
EEF1A1P21
EEF1A1P22
EEF1A1P23
EEF1A1P24
EEF1A1P25
EEF1A1P26
EEF1A1P27
EEF1A1P28
EEF1A1P29
EEF1A1P30
EEF1A1P31
EEF1A1P32
EEF1A1P33
EEF1A1P34
EEF1A1P35
EEF1A1P36
EEF1A1P37
EEF1A1P38
EEF1A1P39
EEF1A1P40
EEF1A1P41
EEF1A1P42
EEF1A1P43
EEF1A2
EEF1AKMT1
EEF1AKMT2
EEF1AKMT3
EEF1AKMT4
EEF1AKMT4-ECE2
EEF1AKNMT
EEF1B2
EEF1B2P1
EEF1B2P2
EEF1B2P3
EEF1B2P4
EEF1B2P5
EEF1B2P6
EEF1B2P7
EEF1B2P8
EEF1D
EEF1DP1
EEF1DP2
EEF1DP3
EEF1DP4
EEF1DP5
EEF1DP6
EEF1DP7
EEF1DP8
EEF1E1
EEF1E1-BLOC1S5
EEF1E1P1
EEF1G
EEF1GP1
EEF1GP2
EEF1GP3
EEF1GP4
EEF1GP5
EEF1GP6
EEF1GP7
EEF1GP8
EEF2
EEF2K
EEF2KMT
EEFSEC
EEGV1
EEPD1
EFCAB1
EFCAB2
EFCAB3
EFCAB5
EFCAB6
EFCAB6-AS1
EFCAB7
EFCAB8
EFCAB9
EFCAB10
EFCAB11
EFCAB12
EFCAB13
EFCAB14
EFCAB14-AS1
EFCAB14P1
EFCC1
EFEMP1
EFEMP2
EFHB
EFHC1
EFHC2
EFHD1
EFHD2
EFL1
EFL1P1
EFL1P2
EFNA1
EFNA2
EFNA3
EFNA4
EFNA5
EFNB1
EFNB2
EFNB3
EFR3A
EFR3B
EFS
EFTUD2
EGF
EGFEM1P
EGFL6
EGFL7
EGFL8
EGFLAM
EGFLAM-AS1
EGFLAM-AS2
EGFLAM-AS3
EGFLAM-AS4
EGFR
EGFR-AS1
EGI
EGLN1
EGLN1P1
EGLN2
EGLN3
EGLN3-AS1
EGLN3P1
EGOT
EGR1
EGR2
EGR3
EGR4
EHBP1
EHBP1L1
EHD1
EHD2
EHD3
EHD4
EHD4-AS1
EHF
EHHADH
EHHADH-AS1
EHMT1
EHMT2
EHMT2-AS1
EI24
EI24P1
EI24P2
EI24P3
EI24P4
EI24P5
EID1
EID2
EID2B
EID3
EIF1
EIF1AD
EIF1AX
EIF1AX-AS1
EIF1AXP1
EIF1AXP2
EIF1AY
EIF1B
EIF1B-AS1
EIF1P1
EIF1P2
EIF1P3
EIF1P4
EIF1P5
EIF1P6
EIF1P7
EIF2A
EIF2AK1
EIF2AK2
EIF2AK3
EIF2AK3-DT
EIF2AK4
EIF2AP1
EIF2AP2
EIF2AP3
EIF2AP4
EIF2B1
EIF2B2
EIF2B3
EIF2B4
EIF2B5
EIF2D
EIF2S1
EIF2S2
EIF2S2P1
EIF2S2P2
EIF2S2P3
EIF2S2P4
EIF2S2P5
EIF2S2P6
EIF2S2P7
EIF2S3
EIF2S3B
EIF3A
EIF3B
EIF3C
EIF3CL
EIF3D
EIF3E
EIF3EP1
EIF3EP2
EIF3EP3
EIF3EP4
EIF3F
EIF3FP1
EIF3FP2
EIF3FP3
EIF3G
EIF3H
EIF3I
EIF3IP1
EIF3J
EIF3J-DT
EIF3K
EIF3KP1
EIF3KP2
EIF3KP3
EIF3L
EIF3LP1
EIF3LP2
EIF3LP3
EIF3M
EIF4A1
EIF4A1P1
EIF4A1P2
EIF4A1P3
EIF4A1P4
EIF4A1P5
EIF4A1P6
EIF4A1P7
EIF4A1P8
EIF4A1P9
EIF4A1P10
EIF4A1P11
EIF4A1P12
EIF4A1P13
EIF4A2
EIF4A2P1
EIF4A2P2
EIF4A2P3
EIF4A2P4
EIF4A2P5
EIF4A3
EIF4A3P1
EIF4B
EIF4BP1
EIF4BP2
EIF4BP3
EIF4BP4
EIF4BP5
EIF4BP6
EIF4BP7
EIF4BP8
EIF4BP9
EIF4E
EIF4E1B
EIF4E2
EIF4E2P1
EIF4E2P2
EIF4E3
EIF4EBP1
EIF4EBP1P1
EIF4EBP1P2
EIF4EBP2
EIF4EBP2P1
EIF4EBP2P2
EIF4EBP2P3
EIF4EBP3
EIF4ENIF1
EIF4EP1
EIF4EP2
EIF4EP3
EIF4EP4
EIF4EP5
EIF4G1
EIF4G2
EIF4G3
EIF4H
EIF4HP1
EIF4HP2
EIF5
EIF5A
EIF5A2
EIF5A2P1
EIF5AL1
EIF5AP2
EIF5AP3
EIF5AP4
EIF5B
EIF5P1
EIF5P2
EIF6
EIPR1
EIPR1-IT1
EJM2
ELAC1
ELAC2
ELANE
ELAVL1
ELAVL2
ELAVL3
ELAVL4
ELDR
ELF1
ELF2
ELF2P1
ELF2P2
ELF2P3
ELF2P4
ELF3
ELF3-AS1
ELF4
ELF5
ELFN1
ELFN1-AS1
ELFN2
ELK1
ELK1P1
ELK2AP
ELK2BP
ELK3
ELK4
ELL
ELL2
ELL2P1
ELL2P2
ELL2P3
ELL2P4
ELL3
ELMO1
ELMO1-AS1
ELMO2
ELMO2P1
ELMO3
ELMOD1
ELMOD2
ELMOD3
ELMSAN1
ELN
ELN-AS1
ELOA
ELOA-AS1
ELOA2
ELOA3
ELOA3B
ELOA3C
ELOA3D
ELOB
ELOBP1
ELOBP2
ELOBP3
ELOBP4
ELOC
ELOCP2
ELOCP3
ELOCP4
ELOCP5
ELOCP6
ELOCP7
ELOCP8
ELOCP9
ELOCP10
ELOCP11
ELOCP12
ELOCP13
ELOCP14
ELOCP15
ELOCP16
ELOCP17
ELOCP18
ELOCP19
ELOCP20
ELOCP21
ELOCP22
ELOCP23
ELOCP24
ELOCP26
ELOCP27
ELOCP28
ELOCP29
ELOCP30
ELOCP31
ELOCP32
ELOCP33
ELOCP34
ELOCP35
ELOF1
ELOVL1
ELOVL2
ELOVL2-AS1
ELOVL3
ELOVL4
ELOVL5
ELOVL6
ELOVL7
ELP1
ELP2
ELP3
ELP4
ELP5
ELP6
ELSPBP1
EMB
EMBP1
EMC1
EMC1-AS1
EMC2
EMC3
EMC3-AS1
EMC4
EMC6
EMC7
EMC8
EMC9
EMC10
EMCN
EMD
EME1
EME2
EMG1
EMID1
EMILIN1
EMILIN2
EMILIN3
EML1
EML2
EML2-AS1
EML3
EML4
EML5
EML6
EMP1
EMP2
EMP3
EMSY
EMWX
EMX1
EMX2
EMX2OS
EN1
EN2
ENAH
ENAM
ENC1
ENDOD1
ENDOG
ENDOU
ENDOV
ENG
ENGASE
ENHO
ENKD1
ENKUR
ENO1
ENO1-AS1
ENO1-IT1
ENO1P1
ENO1P2
ENO1P3
ENO1P4
ENO2
ENO3
ENO4
ENOPH1
ENOSF1
ENOX1
ENOX1-AS1
ENOX1-AS2
ENOX2
ENPEP
ENPP1
ENPP2
ENPP3
ENPP4
ENPP5
ENPP6
ENPP7
ENPP7P1
ENPP7P2
ENPP7P3
ENPP7P4
ENPP7P5
ENPP7P6
ENPP7P7
ENPP7P8
ENPP7P9
ENPP7P10
ENPP7P11
ENPP7P12
ENPP7P13
ENPP7P14
ENSA
ENSAP1
ENSAP2
ENSAP3
ENTHD1
ENTPD1
ENTPD1-AS1
ENTPD2
ENTPD3
ENTPD3-AS1
ENTPD4
ENTPD5
ENTPD6
ENTPD7
ENTPD8
ENTR1
ENUR1
ENUR2
ENY2
EOGT
EOMES
EP300
EP300-AS1
EP400
EP400P1
EPAS1
EPB41
EPB41L1
EPB41L2
EPB41L3
EPB41L4A
EPB41L4A-AS1
EPB41L4A-DT
EPB41L4B
EPB41L5
EPB42
EPC1
EPC2
EPCAM
EPCAM-DT
EPDR1
EPG5
EPGN
EPHA1
EPHA1-AS1
EPHA2
EPHA3
EPHA4
EPHA5
EPHA5-AS1
EPHA6
EPHA7
EPHA8
EPHA10
EPHB1
EPHB2
EPHB3
EPHB4
EPHB6
EPHX1
EPHX2
EPHX3
EPHX4
EPM2A
EPM2AIP1
EPN1
EPN2
EPN2-AS1
EPN2-IT1
EPN3
EPO
EPOP
EPOR
EPPIN
EPPIN-WFDC6
EPPK1
EPRS
EPS8
EPS8L1
EPS8L2
EPS8L3
EPS15
EPS15L1
EPS15P1
EPSTI1
EPX
EPYC
EQTN
ERAL1
ERAP1
ERAP2
ERAS
ERBB2
ERBB3
ERBB4
ERBIN
ERC1
ERC2
ERC2-IT1
ERCC1
ERCC2
ERCC3
ERCC4
ERCC5
ERCC6
ERCC6L
ERCC6L2
ERCC8
ERCM1
ERDA1
EREG
ERF
ERFE
ERG
ERG28
ERGIC1
ERGIC2
ERGIC3
ERH
ERHP1
ERHP2
ERI1
ERI2
ERI3
ERI3-IT1
ERICD
ERICH1
ERICH2
ERICH3
ERICH3-AS1
ERICH4
ERICH5
ERICH6
ERICH6-AS1
ERICH6B
ERLEC1
ERLEC1P1
ERLIN1
ERLIN2
ERLNC1
ERMAP
ERMARD
ERMN
ERMP1
ERN1
ERN2
ERO1A
ERO1B
ERP27
ERP29
ERP29P1
ERP44
ERRFI1
ERV3-1
ERV3-2
ERV9-1
ERV18-1
ERVE-1
ERVE-2
ERVE-3
ERVE-4
ERVFC1-1
ERVFH21-1
ERVFRD-1
ERVFRD-2
ERVFRD-3
ERVH-1
ERVH-2
ERVH-3
ERVH-4
ERVH-5
ERVH-6
ERVH-7
ERVH-8
ERVH-9
ERVH-10
ERVH48-1
ERVI-1
ERVK-1
ERVK-2
ERVK-3
ERVK-4
ERVK-5
ERVK-6
ERVK-7
ERVK-8
ERVK-9
ERVK-10
ERVK-11
ERVK-12
ERVK-13
ERVK-14
ERVK-15
ERVK-16
ERVK-17
ERVK-18
ERVK-19
ERVK-20
ERVK-21
ERVK-22
ERVK-23
ERVK-24
ERVK-25
ERVK-26
ERVK-27
ERVK-28
ERVK-29
ERVK-30
ERVK-31
ERVK-32
ERVK3-1
ERVK3-2
ERVK3-3
ERVK3-4
ERVK3-5
ERVK3-6
ERVK3-7
ERVK3-8
ERVK9-1
ERVK9-2
ERVK9-3
ERVK9-4
ERVK9-5
ERVK9-6
ERVK9-7
ERVK9-8
ERVK9-9
ERVK9-10
ERVK9-11
ERVK9-12
ERVK11-1
ERVK13-1
ERVMER34-1
ERVMER61-1
ERVPABLB-1
ERVS71-1
ERVS71-2
ERVV-1
ERVV-2
ERVW-1
ERVW-2
ERVW-3
ERVW-4
ERVW-5
ERVW-6
ERVW-7
ERVW-8
ERVW-9
ERVW-10
ERVW-11
ERVW-12
ERVW-13
ERVW-14
ERVW-15
ERVW-16
ERVW-17
ERVW-18
ERVW-19
ERVW-20
ERVW-21
ERVW-22
ERVW-23
ERVW-24
ERVW-25
ERVW-26
ERVW-27
ERVW-28
ERVW-29
ESA4
ESAM
ESAT
ESB3
ESCO1
ESCO2
ESD
ESF1
ESM1
ESPL1
ESPN
ESPNL
ESPNP
ESR1
ESR2
ESRG
ESRP1
ESRP2
ESRRA
ESRRAP1
ESRRAP2
ESRRB
ESRRG
ESS2
ESX1
ESYT1
ESYT2
ESYT3
ETAA1
ETDA
ETDB
ETDC
ETF1
ETF1P1
ETF1P2
ETF1P3
ETFA
ETFB
ETFBKMT
ETFDH
ETFRF1
ETHE1
ETM1
ETM2
ETNK1
ETNK2
ETNPPL
ETS1
ETS1-AS1
ETS2
ETV1
ETV2
ETV3
ETV3L
ETV4
ETV5
ETV5-AS1
ETV6
ETV7
EVA1A
EVA1B
EVA1C
EVC
EVC2
EVI2A
EVI2B
EVI5
EVI5L
EVL
EVPL
EVPLL
EVR3
EVX1
EVX1-AS
EVX2
EWSAT1
EWSR1
EXD1
EXD2
EXD3
EXO1
EXO5
EXOC1
EXOC1L
EXOC2
EXOC3
EXOC3-AS1
EXOC3L1
EXOC3L2
EXOC3L4
EXOC4
EXOC5
EXOC5P1
EXOC6
EXOC6B
EXOC7
EXOC7P1
EXOC8
EXOG
EXOGP1
EXOSC1
EXOSC2
EXOSC3
EXOSC3P1
EXOSC3P2
EXOSC4
EXOSC5
EXOSC6
EXOSC7
EXOSC8
EXOSC9
EXOSC10
EXOSC10-AS1
EXPH5
EXT1
EXT2
EXT3
EXTL1
EXTL2
EXTL2P1
EXTL3
EXTL3-AS1
EYA1
EYA2
EYA3
EYA4
EYCL1
EYS
EZH1
EZH2
EZH2P1
EZR
EZR-AS1
F2
F2R
F2RL1
F2RL2
F2RL3
F3
F5
F7
F7R
F8
F8A1
F8A2
F8A3
F9
F10
F10-AS1
F11
F11-AS1
F11R
F12
F13A1
F13B
FA2H
FAAH
FAAH2
FAAHP1
FAAP20
FAAP24
FAAP100
FABP1
FABP2
FABP3
FABP3P2
FABP4
FABP5
FABP5P1
FABP5P2
FABP5P3
FABP5P4
FABP5P5
FABP5P6
FABP5P7
FABP5P8
FABP5P9
FABP5P10
FABP5P11
FABP5P12
FABP5P13
FABP5P14
FABP5P15
FABP6
FABP7
FABP7P1
FABP7P2
FABP9
FABP12
FABP12P1
FADD
FADS1
FADS2
FADS2P1
FADS3
FADS6
FAF1
FAF2
FAF2P1
FAH
FAHD1
FAHD2A
FAHD2B
FAHD2CP
FAHD2P1
FAIM
FAIM2
FALEC
FAM3A
FAM3B
FAM3C
FAM3C2
FAM3D
FAM3D-AS1
FAM8A1
FAM8A2P
FAM8A3P
FAM8A4P
FAM8A5P
FAM8A6P
FAM8A7P
FAM8A9P
FAM8A10P
FAM9A
FAM9B
FAM9C
FAM13A
FAM13A-AS1
FAM13B
FAM13C
FAM19A1
FAM19A2
FAM19A3
FAM19A4
FAM19A5
FAM20A
FAM20B
FAM20C
FAM21EP
FAM21FP
FAM24A
FAM24B
FAM25A
FAM25BP
FAM25C
FAM25E
FAM25G
FAM27B
FAM27C
FAM27D1
FAM27E2
FAM27E3
FAM27E4
FAM27E5
FAM30A
FAM30B
FAM30C
FAM32A
FAM32BP
FAM32CP
FAM32DP
FAM32EP
FAM41AY1
FAM41AY2
FAM41C
FAM43A
FAM43B
FAM45A
FAM45BP
FAM47A
FAM47B
FAM47C
FAM47DP
FAM47E
FAM47E-STBD1
FAM49A
FAM49B
FAM50A
FAM50B
FAM53A
FAM53B
FAM53B-AS1
FAM53C
FAM57A
FAM57B
FAM66A
FAM66B
FAM66C
FAM66D
FAM66E
FAM71A
FAM71B
FAM71BP1
FAM71C
FAM71D
FAM71E1
FAM71E2
FAM71F1
FAM71F2
FAM72A
FAM72B
FAM72C
FAM72D
FAM74A1
FAM74A3
FAM74A4
FAM74A6
FAM74A7
FAM76A
FAM76B
FAM78A
FAM78B
FAM81A
FAM81B
FAM83A
FAM83A-AS1
FAM83B
FAM83C
FAM83C-AS1
FAM83D
FAM83E
FAM83F
FAM83G
FAM83H
FAM83H-AS1
FAM84A
FAM84B
FAM85A
FAM85B
FAM86B1
FAM86B2
FAM86B3P
FAM86C1
FAM86C2P
FAM86DP
FAM86EP
FAM86FP
FAM86GP
FAM86HP
FAM86JP
FAM86KP
FAM86LP
FAM86MP
FAM87A
FAM87B
FAM89A
FAM89B
FAM90A1
FAM90A2P
FAM90A3P
FAM90A4P
FAM90A5P
FAM90A6P
FAM90A7P
FAM90A8P
FAM90A9P
FAM90A10P
FAM90A11P
FAM90A12P
FAM90A13P
FAM90A14P
FAM90A15P
FAM90A16P
FAM90A17P
FAM90A18P
FAM90A19P
FAM90A20P
FAM90A21P
FAM90A22P
FAM90A23P
FAM90A24P
FAM90A25P
FAM90A26
FAM90A27P
FAM90A28P
FAM91A1
FAM91A2P
FAM91A3P
FAM91A4P
FAM92A
FAM92A1P1
FAM92A1P2
FAM92B
FAM95A
FAM95B1
FAM95C
FAM96AP1
FAM96AP2
FAM98A
FAM98B
FAM98C
FAM99A
FAM99B
FAM102A
FAM102B
FAM104A
FAM104B
FAM106A
FAM106B
FAM106CP
FAM106DP
FAM107A
FAM107B
FAM110A
FAM110B
FAM110C
FAM110D
FAM111A
FAM111A-DT
FAM111B
FAM114A1
FAM114A2
FAM117A
FAM117B
FAM118A
FAM118B
FAM120A
FAM120AOS
FAM120B
FAM120C
FAM122A
FAM122B
FAM122C
FAM124A
FAM124B
FAM126A
FAM126B
FAM129A
FAM129B
FAM129C
FAM131A
FAM131B
FAM131C
FAM133A
FAM133B
FAM133CP
FAM133DP
FAM135A
FAM135B
FAM136A
FAM136BP
FAM138A
FAM138B
FAM138C
FAM138D
FAM138E
FAM138F
FAM149A
FAM149B1
FAM149B1P1
FAM151A
FAM151B
FAM153A
FAM153B
FAM153C
FAM155A
FAM155A-IT1
FAM155B
FAM156A
FAM156B
FAM157A
FAM157B
FAM157C
FAM160A1
FAM160A1-DT
FAM160A2
FAM160B1
FAM160B2
FAM161A
FAM161B
FAM162A
FAM162B
FAM163A
FAM163B
FAM166A
FAM166B
FAM167A
FAM167A-AS1
FAM167B
FAM168A
FAM168B
FAM169A
FAM169B
FAM170A
FAM170B
FAM170B-AS1
FAM171A1
FAM171A2
FAM171B
FAM172A
FAM172BP
FAM173A
FAM174A
FAM174B
FAM177A1
FAM177A1P1
FAM177B
FAM178B
FAM180A
FAM180B
FAM181A
FAM181A-AS1
FAM181B
FAM182A
FAM182B
FAM183A
FAM183BP
FAM183DP
FAM183EP
FAM184A
FAM184B
FAM185A
FAM185BP
FAM186A
FAM186B
FAM187A
FAM187B
FAM187B2P
FAM189A1
FAM189A2
FAM189B
FAM192A
FAM192BP
FAM193A
FAM193B
FAM197Y1
FAM197Y2
FAM197Y3
FAM197Y4
FAM197Y5
FAM197Y6
FAM197Y7
FAM197Y8
FAM197Y9
FAM197Y10
FAM198B-AS1
FAM199X
FAM199YP
FAM200A
FAM200B
FAM201A
FAM201B
FAM201CP
FAM204A
FAM204BP
FAM204CP
FAM204DP
FAM205A
FAM205BP
FAM205C
FAM206A
FAM206BP
FAM207A
FAM207BP
FAM207CP
FAM209A
FAM209B
FAM210A
FAM210B
FAM210CP
FAM214A
FAM214B
FAM215A
FAM215B
FAM216A
FAM216B
FAM217A
FAM217AP1
FAM217B
FAM218A
FAM218BP
FAM219A
FAM219B
FAM220A
FAM220BP
FAM220CP
FAM221A
FAM221B
FAM222A
FAM222A-AS1
FAM222B
FAM223A
FAM223B
FAM224A
FAM224B
FAM225A
FAM225B
FAM226A
FAM226B
FAM227A
FAM227B
FAM228A
FAM228B
FAM229A
FAM229B
FAM230A
FAM230B
FAM230C
FAM230D
FAM230E
FAM230F
FAM230G
FAM230H
FAM230I
FAM230J
FAM234A
FAM234B
FAM236A
FAM236B
FAM236C
FAM236D
FAM237A
FAM237B
FAM238A
FAM238B
FAM238C
FAM239A
FAM239B
FAM239C
FAM240A
FAM240B
FAM241A
FAM241B
FAM242A
FAM242B
FAM242C
FAM242D
FAM242E
FAM242F
FAM243A
FAM243B
FAM245A
FAM245B
FAN1
FANCA
FANCB
FANCC
FANCD2
FANCD2OS
FANCD2P1
FANCD2P2
FANCE
FANCF
FANCG
FANCI
FANCL
FANCM
FANK1
FANK1-AS1
FAP
FAR1
FAR1-IT1
FAR1P1
FAR2
FAR2P1
FAR2P2
FAR2P3
FAR2P4
FARP1
FARP1-AS1
FARP2
FARS2
FARSA
FARSA-AS1
FARSB
FARSBP1
FAS
FAS-AS1
FASLG
FASN
FASTK
FASTKD1
FASTKD2
FASTKD3
FASTKD5
FAT1
FAT1P1
FAT2
FAT3
FAT4
FATE1
FAU
FAUP1
FAUP2
FAUP3
FAXC
FAXDC2
FBF1
FBH1
FBL
FBLIM1
FBLL1
FBLN1
FBLN2
FBLN5
FBLN7
FBN1
FBN2
FBN3
FBP1
FBP2
FBP2P1
FBRS
FBRSL1
FBXL2
FBXL3
FBXL4
FBXL5
FBXL6
FBXL7
FBXL8
FBXL12
FBXL13
FBXL14
FBXL15
FBXL16
FBXL17
FBXL18
FBXL19
FBXL19-AS1
FBXL20
FBXL21P
FBXL22
FBXO2
FBXO3
FBXO3-DT
FBXO4
FBXO5
FBXO6
FBXO7
FBXO8
FBXO9
FBXO10
FBXO11
FBXO15
FBXO16
FBXO17
FBXO21
FBXO22
FBXO24
FBXO25
FBXO27
FBXO28
FBXO30
FBXO31
FBXO32
FBXO33
FBXO34
FBXO36
FBXO36-IT1
FBXO36P1
FBXO38
FBXO39
FBXO40
FBXO41
FBXO42
FBXO43
FBXO44
FBXO45
FBXO46
FBXO47
FBXO48
FBXW2
FBXW4
FBXW4P1
FBXW5
FBXW7
FBXW7-AS1
FBXW8
FBXW9
FBXW10
FBXW11
FBXW11P1
FBXW12
FCAMR
FCAR
FCER1A
FCER1G
FCER2
FCF1
FCF1P1
FCF1P2
FCF1P3
FCF1P4
FCF1P5
FCF1P6
FCF1P7
FCF1P8
FCF1P9
FCF1P10
FCF1P11
FCGBP
FCGR1A
FCGR1B
FCGR1CP
FCGR2A
FCGR2B
FCGR2C
FCGR3A
FCGR3B
FCGRT
FCHO1
FCHO2
FCHSD1
FCHSD2
FCMR
FCMTE1
FCMTE2
FCMTE3
FCN1
FCN2
FCN3
FCP1
FCRL1
FCRL2
FCRL3
FCRL4
FCRL5
FCRL6
FCRL6P1
FCRLA
FCRLB
FDCSP
FDFT1
FDPS
FDPSP1
FDPSP2
FDPSP3
FDPSP4
FDPSP5
FDPSP6
FDPSP7
FDPSP8
FDPSP9
FDPSP10
FDX1
FDX1P1
FDX1P2
FDX2
FDXACB1
FDXR
FEB1
FEB2
FEB4
FEB5
FEB6
FEB7
FECH
FECHP1
FEM1A
FEM1AP1
FEM1AP2
FEM1AP3
FEM1AP4
FEM1B
FEM1C
FEN1
FEN1P1
FENDRR
FER
FER1L4
FER1L5
FER1L6
FER1L6-AS1
FER1L6-AS2
FERD3L
FERMT1
FERMT2
FERMT3
FERP1
FES
FETUB
FEV
FEZ1
FEZ2
FEZF1
FEZF1-AS1
FEZF2
FFAR1
FFAR2
FFAR3
FFAR4
FGA
FGB
FGD1
FGD2
FGD3
FGD4
FGD5
FGD5-AS1
FGD5P1
FGD6
FGF1
FGF2
FGF3
FGF4
FGF5
FGF6
FGF7
FGF7P1
FGF7P2
FGF7P3
FGF7P4
FGF7P5
FGF7P6
FGF7P7
FGF7P8
FGF8
FGF9
FGF10
FGF10-AS1
FGF11
FGF12
FGF12-AS1
FGF12-AS2
FGF12-AS3
FGF13
FGF13-AS1
FGF14
FGF14-AS1
FGF14-AS2
FGF14-IT1
FGF16
FGF17
FGF18
FGF19
FGF20
FGF21
FGF22
FGF23
FGFBP1
FGFBP2
FGFBP3
FGFR1
FGFR1OP
FGFR1OP2
FGFR1OP2P1
FGFR2
FGFR3
FGFR3P1
FGFR3P2
FGFR3P3
FGFR3P4
FGFR3P5
FGFR3P6
FGFR4
FGFRL1
FGG
FGGY
FGL1
FGL2
FGR
FGS2
FGS3
FGS5
FH
FHAD1
FHDC1
FHIT
FHL1
FHL2
FHL3
FHL5
FHOD1
FHOD3
FHP1
FIBCD1
FIBIN
FIBP
FICD
FIG4
FIGLA
FIGN
FIGNL1
FIGNL2
FILIP1
FILIP1L
FILNC1
FIP1L1
FIRRE
FIS1
FITM1
FITM2
FIZ1
FJX1
FKBP1A
FKBP1A-SDCBP2
FKBP1AP1
FKBP1AP2
FKBP1AP3
FKBP1AP4
FKBP1B
FKBP1BP1
FKBP1C
FKBP2
FKBP3
FKBP4
FKBP4P1
FKBP4P2
FKBP4P6
FKBP4P7
FKBP4P8
FKBP5
FKBP6
FKBP7
FKBP8
FKBP9
FKBP9P1
FKBP10
FKBP11
FKBP14
FKBP15
FKBPL
FKRP
FKTN
FLAD1
FLCN
FLG
FLG-AS1
FLG2
FLI1
FLICR
FLII
FLNA
FLNB
FLNB-AS1
FLNC
FLNC-AS1
FLOT1
FLOT2
FLRT1
FLRT2
FLRT3
FLT1
FLT1P1
FLT3
FLT3LG
FLT4
FLVCR1
FLVCR1-DT
FLVCR2
FLYWCH1
FLYWCH1P1
FLYWCH2
FMC1
FMC1-LUC7L2
FMN1
FMN2
FMNL1
FMNL2
FMNL3
FMO1
FMO2
FMO3
FMO4
FMO5
FMO6P
FMO7P
FMO8P
FMO9P
FMO10P
FMO11P
FMOD
FMR1
FMR1-AS1
FMR1-IT1
FMR1NB
FMR3
FN1
FN3K
FN3KRP
FNBP1
FNBP1L
FNBP1P1
FNBP1P2
FNBP4
FNDC1
FNDC1-IT1
FNDC3A
FNDC3B
FNDC3CP
FNDC4
FNDC5
FNDC7
FNDC8
FNDC9
FNDC10
FNDC11
FNIP1
FNIP2
FNTA
FNTAP1
FNTAP2
FNTB
FOCAD
FOCAD-AS1
FOLH1
FOLH1B
FOLR1
FOLR1P1
FOLR2
FOLR3
FOLR3P1
FOPNL
FOS
FOSB
FOSL1
FOSL1P1
FOSL2
FOXA1
FOXA2
FOXA3
FOXB1
FOXB2
FOXC1
FOXC2
FOXC2-AS1
FOXCUT
FOXD1
FOXD1-AS1
FOXD2
FOXD2-AS1
FOXD3
FOXD3-AS1
FOXD4
FOXD4L1
FOXD4L3
FOXD4L4
FOXD4L5
FOXD4L6
FOXE1
FOXE3
FOXF1
FOXF2
FOXG1
FOXG1-AS1
FOXH1
FOXI1
FOXI2
FOXI3
FOXJ1
FOXJ2
FOXJ3
FOXK1
FOXK2
FOXL1
FOXL2
FOXL2NB
FOXM1
FOXN1
FOXN2
FOXN3
FOXN3-AS1
FOXN3-AS2
FOXN3P1
FOXN4
FOXO1
FOXO1B
FOXO3
FOXO3B
FOXO4
FOXO6
FOXP1
FOXP1-AS1
FOXP1-IT1
FOXP2
FOXP3
FOXP4
FOXP4-AS1
FOXQ1
FOXR1
FOXR2
FOXRED1
FOXRED2
FOXS1
FPGS
FPGT
FPGT-TNNI3K
FPR1
FPR2
FPR3
FRA1A
FRA1B
FRA1C
FRA1D
FRA1E
FRA1F
FRA1G
FRA1H
FRA1I
FRA1J
FRA1K
FRA1L
FRA1M
FRA2A
FRA2B
FRA2C
FRA2D
FRA2E
FRA2F
FRA2G
FRA2H
FRA2I
FRA2J
FRA2K
FRA3A
FRA3B
FRA3C
FRA3D
FRA4A
FRA4B
FRA4C
FRA4D
FRA5A
FRA5B
FRA5C
FRA5D
FRA5E
FRA5F
FRA5G
FRA6A
FRA6B
FRA6C
FRA6D
FRA6E
FRA6F
FRA6G
FRA7A
FRA7B
FRA7C
FRA7D
FRA7E
FRA7F
FRA7G
FRA7H
FRA7I
FRA7J
FRA8A
FRA8B
FRA8C
FRA8D
FRA8E
FRA9A
FRA9B
FRA9C
FRA9D
FRA9E
FRA9F
FRA10A
FRA10AC1
FRA10B
FRA10C
FRA10D
FRA10E
FRA10F
FRA10G
FRA11A
FRA11B
FRA11C
FRA11D
FRA11E
FRA11F
FRA11G
FRA11H
FRA11I
FRA12A
FRA12B
FRA12C
FRA12D
FRA12E
FRA13A
FRA13B
FRA13C
FRA13D
FRA14B
FRA14C
FRA15A
FRA16A
FRA16B
FRA16C
FRA16D
FRA16E
FRA17A
FRA17B
FRA18A
FRA18B
FRA18C
FRA19A
FRA19B
FRA20A
FRA20B
FRA22A
FRA22B
FRAS1
FRAT1
FRAT2
FRAXA
FRAXB
FRAXC
FRAXD
FRAXE
FRAXF
FRDA2
FREM1
FREM2
FREM2-AS1
FREM3
FRG1
FRG1-DT
FRG1BP
FRG1CP
FRG1DP
FRG1EP
FRG1FP
FRG1GP
FRG1HP
FRG1JP
FRG1KP
FRG2
FRG2B
FRG2C
FRG2DP
FRG2EP
FRG2FP
FRG2GP
FRG2HP
FRG2IP
FRG2JP
FRG2KP
FRG2LP
FRG2MP
FRGCA
FRK
FRMD1
FRMD3
FRMD4A
FRMD4B
FRMD5
FRMD6
FRMD6-AS1
FRMD6-AS2
FRMD7
FRMD8
FRMD8P1
FRMPD1
FRMPD2
FRMPD2B
FRMPD3
FRMPD3-AS1
FRMPD4
FRMPD4-AS1
FRRS1
FRRS1L
FRS2
FRS3
FRY
FRY-AS1
FRYL
FRZB
FSBP
FSCB
FSCN1
FSCN1P1
FSCN2
FSCN3
FSD1
FSD1L
FSD2
FSHB
FSHMD1A
FSHMD1B
FSHR
FSIP1
FSIP2
FSIP2-AS1
FSIP2-AS2
FST
FSTL1
FSTL3
FSTL4
FSTL5
FTCD
FTCD-AS1
FTCDNL1
FTH1
FTH1P1
FTH1P2
FTH1P3
FTH1P4
FTH1P5
FTH1P6
FTH1P7
FTH1P8
FTH1P9
FTH1P10
FTH1P11
FTH1P12
FTH1P13
FTH1P14
FTH1P15
FTH1P16
FTH1P18
FTH1P19
FTH1P20
FTH1P21
FTH1P22
FTH1P23
FTH1P24
FTH1P25
FTH1P26
FTH1P27
FTHL17
FTL
FTLP1
FTLP2
FTLP3
FTLP4
FTLP5
FTLP6
FTLP7
FTLP8
FTLP9
FTLP10
FTLP11
FTLP12
FTLP13
FTLP14
FTLP15
FTLP16
FTLP17
FTLP18
FTLP19
FTMT
FTO
FTO-IT1
FTOP1
FTSJ1
FTSJ3
FTX
FUBP1
FUBP3
FUCA1
FUCA1P1
FUCA2
FUK
FUNDC1
FUNDC2
FUNDC2P1
FUNDC2P2
FUNDC2P3
FUNDC2P4
FUOM
FURIN
FUS
FUSE
FUT1
FUT2
FUT3
FUT4
FUT5
FUT6
FUT7
FUT8
FUT8-AS1
FUT9
FUT10
FUT11
FUZ
FXN
FXNP1
FXNP2
FXR1
FXR2
FXYD1
FXYD2
FXYD3
FXYD4
FXYD5
FXYD6
FXYD6-FXYD2
FXYD6P1
FXYD6P2
FXYD6P3
FXYD7
FYB1
FYB2
FYCO1
FYN
FYTTD1
FYTTD1P1
FZD1
FZD2
FZD3
FZD4
FZD5
FZD6
FZD7
FZD8
FZD9
FZD10
FZD10-AS1
FZR1
G2E3
G2E3-AS1
G3BP1
G3BP2
G6PC
G6PC2
G6PC3
G6PD
G6PR
GAA
GAB1
GAB2
GAB3
GAB4
GABARAP
GABARAPL1
GABARAPL2
GABARAPL3
GABBR1
GABBR2
GABPA
GABPAP
GABPB1
GABPB1-AS1
GABPB1-IT1
GABPB2
GABRA1
GABRA2
GABRA3
GABRA4
GABRA5
GABRA6
GABRB1
GABRB2
GABRB3
GABRD
GABRE
GABRG1
GABRG2
GABRG3
GABRG3-AS1
GABRP
GABRQ
GABRR1
GABRR2
GABRR3
GACAT1
GACAT2
GACAT3
GAD1
GAD2
GADD45A
GADD45AP1
GADD45B
GADD45G
GADD45GIP1
GADL1
GAGE1
GAGE2A
GAGE2B
GAGE2C
GAGE2D
GAGE2E
GAGE4
GAGE5
GAGE6
GAGE7
GAGE8
GAGE10
GAGE12B
GAGE12C
GAGE12D
GAGE12E
GAGE12F
GAGE12G
GAGE12H
GAGE12I
GAGE12J
GAGE13
GAK
GAL
GAL3ST1
GAL3ST2
GAL3ST3
GAL3ST4
GALC
GALE
GALK1
GALK2
GALM
GALNS
GALNT1
GALNT2
GALNT3
GALNT4
GALNT5
GALNT6
GALNT7
GALNT8
GALNT9
GALNT10
GALNT11
GALNT12
GALNT13
GALNT14
GALNT15
GALNT16
GALNT17
GALNT18
GALNTL5
GALNTL6
GALNTL6-AS1
GALP
GALR1
GALR2
GALR3
GALT
GAMT
GAMTP1
GAMTP2
GAN
GANAB
GANC
GAP43
GAPDH
GAPDHP1
GAPDHP2
GAPDHP14
GAPDHP15
GAPDHP16
GAPDHP17
GAPDHP19
GAPDHP20
GAPDHP21
GAPDHP22
GAPDHP23
GAPDHP24
GAPDHP25
GAPDHP26
GAPDHP27
GAPDHP28
GAPDHP29
GAPDHP30
GAPDHP31
GAPDHP32
GAPDHP33
GAPDHP34
GAPDHP35
GAPDHP36
GAPDHP37
GAPDHP38
GAPDHP39
GAPDHP40
GAPDHP41
GAPDHP42
GAPDHP43
GAPDHP44
GAPDHP45
GAPDHP46
GAPDHP47
GAPDHP48
GAPDHP49
GAPDHP50
GAPDHP51
GAPDHP52
GAPDHP53
GAPDHP54
GAPDHP55
GAPDHP56
GAPDHP57
GAPDHP58
GAPDHP59
GAPDHP60
GAPDHP61
GAPDHP62
GAPDHP63
GAPDHP64
GAPDHP65
GAPDHP66
GAPDHP67
GAPDHP68
GAPDHP69
GAPDHP70
GAPDHP71
GAPDHP72
GAPDHP73
GAPDHP74
GAPDHP75
GAPDHP76
GAPDHS
GAPLINC
GAPT
GAPVD1
GAR1
GAREM1
GAREM2
GARNL3
GARS
GARS-DT
GARSP1
GART
GAS1
GAS1RR
GAS2
GAS2L1
GAS2L1P1
GAS2L1P2
GAS2L2
GAS2L3
GAS5
GAS5-AS1
GAS6
GAS6-AS1
GAS6-DT
GAS7
GAS8
GAS8-AS1
GASAL1
GASK1A
GASK1B
GAST
GATA1
GATA2
GATA2-AS1
GATA3
GATA3-AS1
GATA4
GATA5
GATA6
GATA6-AS1
GATAD1
GATAD2A
GATAD2B
GATB
GATC
GATD1
GATD3A
GATD3B
GATM
GAU1
GBA
GBA2
GBA3
GBAP1
GBD2
GBD3
GBE1
GBF1
GBGT1
GBP1
GBP1P1
GBP2
GBP3
GBP4
GBP5
GBP6
GBP7
GBX1
GBX2
GC
GCA
GCASPC
GCAT
GCATP1
GCC1
GCC2
GCC2-AS1
GCDH
GCFC2
GCG
GCGR
GCH1
GCHFR
GCK
GCKR
GCLC
GCLM
GCM1
GCM2
GCN1
GCNA
GCNT1
GCNT1P1
GCNT1P2
GCNT1P3
GCNT1P4
GCNT1P5
GCNT2
GCNT2P1
GCNT3
GCNT4
GCNT7
GCOM1
GCOM2
GCSAM
GCSAML
GCSAML-AS1
GCSH
GCSHP1
GCSHP2
GCSHP3
GCSHP4
GCSHP5
GCY
GDA
GDAP1
GDAP1L1
GDAP2
GDE1
GDF1
GDF2
GDF3
GDF5
GDF5OS
GDF6
GDF7
GDF9
GDF10
GDF11
GDF15
GDI1
GDI2
GDI2P1
GDI2P2
GDNF
GDNF-AS1
GDPD1
GDPD2
GDPD3
GDPD4
GDPD5
GDPGP1
GEM
GEMIN2
GEMIN2P1
GEMIN2P2
GEMIN4
GEMIN5
GEMIN6
GEMIN7
GEMIN7-AS1
GEMIN8
GEMIN8P1
GEMIN8P2
GEMIN8P3
GEMIN8P4
GEN1
GET4
GFAP
GFER
GFI1
GFI1B
GFM1
GFM2
GFOD1
GFOD1-AS1
GFOD2
GFPT1
GFPT2
GFRA1
GFRA2
GFRA3
GFRA4
GFRAL
GFY
GGA1
GGA2
GGA3
GGACT
GGCT
GGCX
GGH
GGN
GGNBP1
GGNBP2
GGPS1
GGT1
GGT2
GGT3P
GGT4P
GGT5
GGT6
GGT7
GGT8P
GGTA1P
GGTA2P
GGTLC1
GGTLC2
GGTLC3
GGTLC4P
GGTLC5P
GH1
GH2
GHDC
GHET1
GHITM
GHR
GHRH
GHRHR
GHRL
GHRLOS
GHSR
GID4
GID8
GIGYF1
GIGYF2
GIHCG
GIMAP1
GIMAP1-GIMAP5
GIMAP2
GIMAP3P
GIMAP4
GIMAP5
GIMAP6
GIMAP7
GIMAP8
GIMD1
GIN1
GINGF2
GINGF3
GINGF4
GINM1
GINS1
GINS2
GINS3
GINS4
GIP
GIPC1
GIPC2
GIPC3
GIPR
GIT1
GIT2
GJA1
GJA1P1
GJA3
GJA4
GJA5
GJA6P
GJA8
GJA9
GJA10
GJB1
GJB2
GJB3
GJB4
GJB5
GJB6
GJB7
GJC1
GJC2
GJC3
GJD2
GJD3
GJD4
GJE1
GK
GK-AS1
GK-IT1
GK2
GK3P
GK4P
GK5
GK6P
GKAP1
GKN1
GKN2
GKN3P
GLA
GLB1
GLB1L
GLB1L2
GLB1L3
GLC1B
GLC1C
GLC1D
GLC1H
GLC1I
GLC1J
GLC1K
GLC1L
GLC1M
GLC1N
GLC1P
GLC1Q
GLC2A
GLC3B
GLC3C
GLCCI1
GLCE
GLDC
GLDCP1
GLDN
GLE1
GLG1
GLI1
GLI2
GLI3
GLI4
GLIDR
GLIPR1
GLIPR1L1
GLIPR1L2
GLIPR2
GLIS1
GLIS2
GLIS2-AS1
GLIS3
GLIS3-AS1
GLMN
GLMP
GLO1
GLOD4
GLOD5
GLP1R
GLP2R
GLRA1
GLRA2
GLRA3
GLRA4
GLRB
GLRX
GLRX2
GLRX3
GLRX3P1
GLRX3P2
GLRX5
GLRXP1
GLRXP2
GLRXP3
GLS
GLS2
GLT1D1
GLT6D1
GLT8D1
GLT8D2
GLTP
GLTPD2
GLTPP1
GLUD1
GLUD1P2
GLUD1P3
GLUD1P4
GLUD1P5
GLUD1P6
GLUD1P8
GLUD1P9
GLUD2
GLUL
GLULP1
GLULP2
GLULP3
GLULP4
GLULP5
GLULP6
GLYAT
GLYATL1
GLYATL1B
GLYATL1P1
GLYATL1P2
GLYATL1P4
GLYATL2
GLYATL3
GLYB
GLYCAM1
GLYCTK
GLYCTK-AS1
GLYR1
GLYS1
GM2A
GM2AP1
GM2AP2
GMCL1
GMCL1P2
GMCL2
GMDS
GMDS-DT
GMEB1
GMEB2
GMFA
GMFB
GMFBP1
GMFG
GMIP
GML
GMNC
GMNN
GMPPA
GMPPB
GMPR
GMPR2
GMPS
GMPSP1
GNA11
GNA12
GNA13
GNA14
GNA14-AS1
GNA15
GNAI1
GNAI2
GNAI2P1
GNAI2P2
GNAI3
GNAL
GNAO1
GNAQ
GNAQP1
GNAS
GNAS-AS1
GNAT1
GNAT2
GNAT3
GNAZ
GNB1
GNB1L
GNB2
GNB3
GNB4
GNB5
GNE
GNG2
GNG3
GNG4
GNG5
GNG5P1
GNG5P2
GNG5P3
GNG5P4
GNG5P5
GNG7
GNG8
GNG10
GNG10P1
GNG11
GNG12
GNG12-AS1
GNG13
GNG14
GNGT1
GNGT2
GNL1
GNL2
GNL2P1
GNL3
GNL3L
GNL3LP1
GNLY
GNMT
GNPAT
GNPATP
GNPDA1
GNPDA2
GNPNAT1
GNPTAB
GNPTG
GNRH1
GNRH2
GNRHR
GNRHR2
GNRHR2P1
GNS
GOLGA1
GOLGA2
GOLGA2P1
GOLGA2P2Y
GOLGA2P3Y
GOLGA2P4
GOLGA2P5
GOLGA2P6
GOLGA2P7
GOLGA2P8
GOLGA2P9
GOLGA2P10
GOLGA2P11
GOLGA3
GOLGA4
GOLGA4P1
GOLGA4P2
GOLGA4P3
GOLGA5
GOLGA5P1
GOLGA6A
GOLGA6B
GOLGA6C
GOLGA6D
GOLGA6L1
GOLGA6L2
GOLGA6L3
GOLGA6L4
GOLGA6L5P
GOLGA6L6
GOLGA6L7
GOLGA6L9
GOLGA6L10
GOLGA6L11P
GOLGA6L12P
GOLGA6L13P
GOLGA6L14P
GOLGA6L16P
GOLGA6L17P
GOLGA6L19
GOLGA6L22
GOLGA7
GOLGA7B
GOLGA8A
GOLGA8B
GOLGA8CP
GOLGA8DP
GOLGA8EP
GOLGA8F
GOLGA8G
GOLGA8H
GOLGA8IP
GOLGA8J
GOLGA8K
GOLGA8M
GOLGA8N
GOLGA8O
GOLGA8Q
GOLGA8R
GOLGA8S
GOLGA8T
GOLGA8UP
GOLGA8VP
GOLGB1
GOLIM4
GOLM1
GOLPH3
GOLPH3L
GOLT1A
GOLT1B
GON4L
GON7
GOPC
GORAB
GORAB-AS1
GORASP1
GORASP2
GOSR1
GOSR2
GOT1
GOT1L1
GOT2
GOT2P1
GOT2P2
GOT2P3
GOT2P4
GOT2P5
GP1BA
GP1BB
GP2
GP5
GP6
GP9
GPA33
GPAA1
GPAA1P1
GPAA1P2
GPALPP1
GPAM
GPANK1
GPAT2
GPAT2P1
GPAT2P2
GPAT3
GPAT4
GPATCH1
GPATCH2
GPATCH2L
GPATCH3
GPATCH4
GPATCH8
GPATCH11
GPBAR1
GPBP1
GPBP1L1
GPC1
GPC2
GPC3
GPC3-AS1
GPC4
GPC5
GPC5-AS1
GPC5-AS2
GPC5-IT1
GPC6
GPC6-AS1
GPC6-AS2
GPCPD1
GPD1
GPD1L
GPD2
GPDS1
GPER1
GPHA2
GPHB5
GPHN
GPI
GPIHBP1
GPKOW
GPLD1
GPM6A
GPM6B
GPM6BP1
GPM6BP2
GPM6BP3
GPN1
GPN2
GPN3
GPN3P1
GPNMB
GPR1
GPR1-AS
GPR3
GPR4
GPR6
GPR12
GPR15
GPR17
GPR18
GPR19
GPR20
GPR21
GPR22
GPR25
GPR26
GPR27
GPR31
GPR32
GPR32P1
GPR33
GPR34
GPR35
GPR36
GPR37
GPR37L1
GPR39
GPR42
GPR45
GPR50
GPR50-AS1
GPR52
GPR53P
GPR55
GPR61
GPR62
GPR63
GPR65
GPR68
GPR75
GPR75-ASB3
GPR78
GPR79
GPR82
GPR83
GPR84
GPR85
GPR87
GPR88
GPR89A
GPR89B
GPR89P
GPR101
GPR107
GPR108
GPR119
GPR132
GPR135
GPR137
GPR137B
GPR137C
GPR139
GPR141
GPR141BP
GPR142
GPR143
GPR143P
GPR146
GPR148
GPR149
GPR150
GPR151
GPR152
GPR153
GPR155
GPR156
GPR157
GPR158
GPR158-AS1
GPR160
GPR161
GPR162
GPR165P
GPR166P
GPR171
GPR173
GPR174
GPR176
GPR179
GPR180
GPR182
GPR183
GPRACR
GPRASP1
GPRASP2
GPRC5A
GPRC5B
GPRC5C
GPRC5D
GPRC5D-AS1
GPRC6A
GPRIN1
GPRIN2
GPRIN3
GPS1
GPS2
GPS2P1
GPS2P2
GPSM1
GPSM2
GPSM3
GPT
GPT2
GPX1
GPX1P1
GPX1P2
GPX2
GPX3
GPX4
GPX5
GPX6
GPX7
GPX8
GRAMD1A
GRAMD1B
GRAMD1C
GRAMD2A
GRAMD2B
GRAMD4
GRAMD4P1
GRAMD4P2
GRAMD4P3
GRAMD4P4
GRAMD4P5
GRAMD4P6
GRAMD4P7
GRAMD4P8
GRAP
GRAP2
GRAPL
GRASP
GRASP-AS1
GRB2
GRB7
GRB10
GRB14
GREB1
GREB1L
GREM1
GREM2
GRHL1
GRHL2
GRHL3
GRHPR
GRIA1
GRIA2
GRIA3
GRIA4
GRID1
GRID1-AS1
GRID2
GRID2IP
GRIFIN
GRIK1
GRIK1-AS1
GRIK1-AS2
GRIK2
GRIK3
GRIK4
GRIK5
GRIN1
GRIN2A
GRIN2B
GRIN2C
GRIN2D
GRIN3A
GRIN3B
GRINA
GRIP1
GRIP2
GRIPAP1
GRK1
GRK2
GRK3
GRK4
GRK5
GRK5-IT1
GRK6
GRK6P1
GRK7
GRM1
GRM2
GRM3
GRM4
GRM5
GRM5-AS1
GRM6
GRM7
GRM7-AS1
GRM7-AS2
GRM7-AS3
GRM8
GRN
GRP
GRPEL1
GRPEL2
GRPEL2-AS1
GRPEL2P1
GRPEL2P2
GRPEL2P3
GRPR
GRSF1
GRTP1
GRTP1-AS1
GRWD1
GRXCR1
GRXCR2
G0S2
GSAP
GSC
GSC-DT
GSC2
GSDMA
GSDMB
GSDMC
GSDMD
GSDME
GSE1
GSEC
GSG1
GSG1L
GSG1L2
GSK3A
GSK3B
GSKIP
GSM1
GSN
GSN-AS1
GSPT1
GSPT2
GSR
GSS
GSTA1
GSTA2
GSTA3
GSTA4
GSTA5
GSTA6P
GSTA7P
GSTA8P
GSTA9P
GSTA10P
GSTA11P
GSTA12P
GSTCD
GSTK1
GSTM1
GSTM2
GSTM2P1
GSTM3
GSTM3P1
GSTM3P2
GSTM4
GSTM5
GSTM5P1
GSTO1
GSTO2
GSTO3P
GSTP1
GSTP1P1
GSTT1
GSTT1-AS1
GSTT2
GSTT2B
GSTT4
GSTTP2
GSTZ1
GSX1
GSX2
GTDC1
GTF2A1
GTF2A1L
GTF2A2
GTF2B
GTF2E1
GTF2E2
GTF2F1
GTF2F2
GTF2F2P1
GTF2F2P2
GTF2H1
GTF2H2
GTF2H2B
GTF2H2C
GTF2H2C_2
GTF2H3
GTF2H4
GTF2H5
GTF2I
GTF2IP1
GTF2IP2
GTF2IP3
GTF2IP4
GTF2IP5
GTF2IP6
GTF2IP7
GTF2IP8
GTF2IP9
GTF2IP10
GTF2IP11
GTF2IP12
GTF2IP13
GTF2IP14
GTF2IP15
GTF2IP16
GTF2IP17
GTF2IP19
GTF2IP20
GTF2IP21
GTF2IP22
GTF2IP23
GTF2IRD1
GTF2IRD1P1
GTF2IRD2
GTF2IRD2B
GTF2IRD2P1
GTF3A
GTF3AP1
GTF3AP2
GTF3AP3
GTF3AP4
GTF3AP5
GTF3AP6
GTF3C1
GTF3C2
GTF3C2-AS1
GTF3C3
GTF3C4
GTF3C5
GTF3C6
GTPBP1
GTPBP2
GTPBP3
GTPBP4
GTPBP6
GTPBP8
GTPBP10
GTS
GTSCR1
GTSE1
GTSE1-DT
GTSF1
GTSF1L
GUCA1A
GUCA1B
GUCA1C
GUCA2A
GUCA2B
GUCD1
GUCY1A1
GUCY1A2
GUCY1B1
GUCY1B2
GUCY2C
GUCY2D
GUCY2EP
GUCY2F
GUCY2GP
GUF1
GUK1
GUK2
GULOP
GULP1
GUSB
GUSBP1
GUSBP2
GUSBP3
GUSBP4
GUSBP5
GUSBP6
GUSBP7
GUSBP8
GUSBP9
GUSBP10
GUSBP11
GUSBP12
GVINP1
GVINP2
GVQW1
GVQW2
GVQW3
GXYLT1
GXYLT1P1
GXYLT1P2
GXYLT1P3
GXYLT1P4
GXYLT1P5
GXYLT1P6
GXYLT2
GYG1
GYG1P1
GYG1P2
GYG1P3
GYG2
GYG2-AS1
GYG2P1
GYG2P2
GYPA
GYPB
GYPC
GYPE
GYS1
GYS2
GZF1
GZMA
GZMAP1
GZMB
GZMH
GZMK
GZMM
H1F0
H1FNT
H1FOO
H1FX
H1FX-AS1
H2AFB1
H2AFB2
H2AFB3
H2AFJ
H2AFV
H2AFVP1
H2AFX
H2AFY
H2AFY2
H2AFZ
H2AFZP1
H2AFZP2
H2AFZP3
H2AFZP4
H2AFZP5
H2AFZP6
H2BFM
H2BFS
H2BFWT
H2BFXP
H3F3A
H3F3AP1
H3F3AP2
H3F3AP3
H3F3AP4
H3F3AP5
H3F3AP6
H3F3B
H3F3BP1
H3F3BP2
H3F3C
H6PD
H19
HAAO
HABP2
HABP4
HACD1
HACD2
HACD3
HACD4
HACE1
HACL1
HADH
HADHA
HADHAP1
HADHAP2
HADHB
HAGH
HAGHL
HAGLR
HAGLROS
HAL
HAMP
HAND1
HAND2
HAND2-AS1
HAO1
HAO2
HAO2-IT1
HAP1
HAPLN1
HAPLN2
HAPLN3
HAPLN4
HAR1A
HAR1B
HARBI1
HARS
HARS2
HAS1
HAS2
HAS2-AS1
HAS3
HASPIN
HAT1
HAUS1
HAUS1P1
HAUS1P2
HAUS1P3
HAUS2
HAUS3
HAUS4
HAUS4P1
HAUS5
HAUS6
HAUS6P1
HAUS6P2
HAUS6P3
HAUS7
HAUS8
HAUS8P1
HAVCR1
HAVCR1P1
HAVCR1P2
HAVCR2
HAX1
HBA1
HBA2
HBAP1
HBB
HBBP1
HBD
HBE1
HBEGF
HBG1
HBG2
HBM
HBP1
HBQ1
HBS1L
HBZ
HBZP1
HCAR1
HCAR2
HCAR3
HCCAT5
HCCS
HCFC1
HCFC1-AS1
HCFC1R1
HCFC2
HCFC2P1
HCG4
HCG4B
HCG4P1
HCG4P2
HCG4P3
HCG4P4
HCG4P5
HCG4P7
HCG4P8
HCG4P9
HCG4P11
HCG9
HCG9P1
HCG9P2
HCG9P3
HCG9P5
HCG11
HCG13P
HCG14
HCG15
HCG17
HCG18
HCG19P
HCG20
HCG21
HCG22
HCG23
HCG24
HCG25
HCG26
HCG27
HCHOLA4
HCK
HCL1
HCL2
HCL3
HCLS1
HCN1
HCN2
HCN3
HCN4
HCP5
HCP5B
HCRT
HCRTR1
HCRTR2
HCST
HCVS
HDAC1
HDAC1P1
HDAC1P2
HDAC2
HDAC2-AS2
HDAC3
HDAC4
HDAC4-AS1
HDAC5
HDAC6
HDAC7
HDAC8
HDAC9
HDAC10
HDAC11
HDAC11-AS1
HDC
HDDC2
HDDC3
HDGF
HDGFL1
HDGFL2
HDGFL3
HDGFP1
HDHD2
HDHD3
HDHD5
HDHD5-AS1
HDLBP
HDLCQ1
HDX
HEATR1
HEATR3
HEATR4
HEATR5A
HEATR5B
HEATR6
HEATR9
HEBP1
HEBP2
HECA
HECTD1
HECTD2
HECTD2-AS1
HECTD3
HECTD4
HECW1
HECW1-IT1
HECW2
HECW2-AS1
HEG1
HEIH
HELB
HELLPAR
HELLS
HELQ
HELT
HELZ
HELZ2
HEMGN
HEMK1
HENMT1
HEPACAM
HEPACAM2
HEPH
HEPHL1
HEPN1
HERC1
HERC2
HERC2P1
HERC2P2
HERC2P3
HERC2P4
HERC2P5
HERC2P6
HERC2P7
HERC2P8
HERC2P9
HERC2P10
HERC2P11
HERC3
HERC4
HERC5
HERC6
HERPUD1
HERPUD2
HES1
HES2
HES3
HES4
HES5
HES6
HES7
HESX1
HEXA
HEXA-AS1
HEXB
HEXD
HEXD-IT1
HEXIM1
HEXIM2
HEY1
HEY2
HEYL
HFE
HFM1
HGD
HGF
HGFAC
HGH1
HGS
HGSNAT
HHAT
HHATL
HHATL-AS1
HHEX
HHIP
HHIP-AS1
HHIPL1
HHIPL2
HHLA1
HHLA2
HHLA3
HIBADH
HIBCH
HIC1
HIC2
HID1
HID1-AS1
HIF1A
HIF1A-AS1
HIF1A-AS2
HIF1AN
HIF1AP1
HIF3A
HIGD1A
HIGD1AP1
HIGD1AP2
HIGD1AP3
HIGD1AP4
HIGD1AP5
HIGD1AP6
HIGD1AP7
HIGD1AP8
HIGD1AP9
HIGD1AP10
HIGD1AP11
HIGD1AP12
HIGD1AP13
HIGD1AP14
HIGD1AP15
HIGD1AP16
HIGD1AP17
HIGD1AP18
HIGD1B
HIGD1C
HIGD2A
HIGD2B
HIKESHI
HILPDA
HILS1
HINFP
HINT1
HINT1P1
HINT1P2
HINT2
HINT2P1
HINT3
HIP1
HIP1R
HIPK1
HIPK1-AS1
HIPK2
HIPK3
HIPK4
HIRA
HIRAP1
HIRIP3
HIST1H1A
HIST1H1B
HIST1H1C
HIST1H1D
HIST1H1E
HIST1H1PS1
HIST1H1PS2
HIST1H1T
HIST1H2AA
HIST1H2AB
HIST1H2AC
HIST1H2AD
HIST1H2AE
HIST1H2AG
HIST1H2AH
HIST1H2AI
HIST1H2AJ
HIST1H2AK
HIST1H2AL
HIST1H2AM
HIST1H2APS1
HIST1H2APS2
HIST1H2APS3
HIST1H2APS4
HIST1H2APS5
HIST1H2APS6
HIST1H2BA
HIST1H2BB
HIST1H2BC
HIST1H2BD
HIST1H2BE
HIST1H2BF
HIST1H2BG
HIST1H2BH
HIST1H2BI
HIST1H2BJ
HIST1H2BK
HIST1H2BL
HIST1H2BM
HIST1H2BN
HIST1H2BO
HIST1H2BPS1
HIST1H2BPS2
HIST1H2BPS3
HIST1H3A
HIST1H3B
HIST1H3C
HIST1H3D
HIST1H3E
HIST1H3F
HIST1H3G
HIST1H3H
HIST1H3I
HIST1H3J
HIST1H3PS1
HIST1H4A
HIST1H4B
HIST1H4C
HIST1H4D
HIST1H4E
HIST1H4F
HIST1H4G
HIST1H4H
HIST1H4I
HIST1H4J
HIST1H4K
HIST1H4L
HIST1H4PS1
HIST2H2AA3
HIST2H2AA4
HIST2H2AB
HIST2H2AC
HIST2H2BA
HIST2H2BB
HIST2H2BC
HIST2H2BD
HIST2H2BE
HIST2H2BF
HIST2H3A
HIST2H3C
HIST2H3D
HIST2H3DP1
HIST2H3PS2
HIST2H4A
HIST2H4B
HIST3H2A
HIST3H2BA
HIST3H2BB
HIST3H3
HIST4H4
HIVEP1
HIVEP2
HIVEP3
HJURP
HJV
HK1
HK2
HK2P1
HK3
HKDC1
HKR1
HLA-A
HLA-B
HLA-C
HLA-DMA
HLA-DMB
HLA-DOA
HLA-DOB
HLA-DPA1
HLA-DPA2
HLA-DPA3
HLA-DPB1
HLA-DPB2
HLA-DQA1
HLA-DQA2
HLA-DQB1
HLA-DQB1-AS1
HLA-DQB2
HLA-DQB3
HLA-DRA
HLA-DRB1
HLA-DRB2
HLA-DRB3
HLA-DRB4
HLA-DRB5
HLA-DRB6
HLA-DRB7
HLA-DRB8
HLA-DRB9
HLA-E
HLA-F
HLA-F-AS1
HLA-G
HLA-H
HLA-J
HLA-K
HLA-L
HLA-N
HLA-P
HLA-S
HLA-T
HLA-U
HLA-V
HLA-W
HLA-X
HLA-Y
HLA-Z
HLCS
HLCS-IT1
HLF
HLFP1
HLTF
HLTF-AS1
HLX
HLX-AS1
HM13
HM13-AS1
HM13-IT1
HMBOX1
HMBOX1-IT1
HMBS
HMCES
HMCN1
HMCN2
HMG20A
HMG20B
HMGA1
HMGA1P1
HMGA1P2
HMGA1P3
HMGA1P4
HMGA1P5
HMGA1P6
HMGA1P7
HMGA1P8
HMGA2
HMGA2-AS1
HMGB1
HMGB1P1
HMGB1P3
HMGB1P4
HMGB1P5
HMGB1P6
HMGB1P7
HMGB1P8
HMGB1P9
HMGB1P10
HMGB1P11
HMGB1P12
HMGB1P13
HMGB1P14
HMGB1P15
HMGB1P16
HMGB1P17
HMGB1P18
HMGB1P19
HMGB1P20
HMGB1P21
HMGB1P22
HMGB1P23
HMGB1P24
HMGB1P25
HMGB1P26
HMGB1P27
HMGB1P28
HMGB1P29
HMGB1P30
HMGB1P31
HMGB1P32
HMGB1P33
HMGB1P34
HMGB1P35
HMGB1P36
HMGB1P37
HMGB1P38
HMGB1P39
HMGB1P40
HMGB1P41
HMGB1P42
HMGB1P43
HMGB1P44
HMGB1P45
HMGB1P46
HMGB1P47
HMGB1P48
HMGB1P49
HMGB1P50
HMGB1P51
HMGB2
HMGB2P1
HMGB3
HMGB3P1
HMGB3P2
HMGB3P3
HMGB3P4
HMGB3P5
HMGB3P6
HMGB3P7
HMGB3P8
HMGB3P9
HMGB3P10
HMGB3P11
HMGB3P12
HMGB3P13
HMGB3P14
HMGB3P15
HMGB3P16
HMGB3P17
HMGB3P18
HMGB3P19
HMGB3P20
HMGB3P21
HMGB3P22
HMGB3P23
HMGB3P24
HMGB3P25
HMGB3P26
HMGB3P27
HMGB3P28
HMGB3P29
HMGB3P30
HMGB3P31
HMGB3P32
HMGB4
HMGCL
HMGCLL1
HMGCR
HMGCS1
HMGCS2
HMGN1
HMGN1P1
HMGN1P2
HMGN1P3
HMGN1P4
HMGN1P5
HMGN1P6
HMGN1P7
HMGN1P8
HMGN1P9
HMGN1P10
HMGN1P11
HMGN1P12
HMGN1P13
HMGN1P14
HMGN1P15
HMGN1P16
HMGN1P17
HMGN1P18
HMGN1P19
HMGN1P20
HMGN1P21
HMGN1P22
HMGN1P23
HMGN1P24
HMGN1P25
HMGN1P26
HMGN1P27
HMGN1P28
HMGN1P29
HMGN1P30
HMGN1P31
HMGN1P32
HMGN1P33
HMGN1P34
HMGN1P35
HMGN1P36
HMGN1P37
HMGN1P38
HMGN2
HMGN2P1
HMGN2P2
HMGN2P3
HMGN2P4
HMGN2P5
HMGN2P6
HMGN2P7
HMGN2P8
HMGN2P9
HMGN2P10
HMGN2P11
HMGN2P12
HMGN2P13
HMGN2P14
HMGN2P15
HMGN2P16
HMGN2P17
HMGN2P18
HMGN2P19
HMGN2P20
HMGN2P21
HMGN2P22
HMGN2P23
HMGN2P24
HMGN2P25
HMGN2P26
HMGN2P27
HMGN2P28
HMGN2P29
HMGN2P30
HMGN2P31
HMGN2P32
HMGN2P33
HMGN2P34
HMGN2P35
HMGN2P36
HMGN2P37
HMGN2P38
HMGN2P39
HMGN2P40
HMGN2P41
HMGN2P42
HMGN2P43
HMGN2P44
HMGN2P45
HMGN2P46
HMGN2P47
HMGN3
HMGN3-AS1
HMGN3P1
HMGN4
HMGN5
HMGXB3
HMGXB4
HMHB1
HMMR
HMMR-AS1
HMOX1
HMOX2
HMSD
HMX1
HMX2
HMX3
HNB1
HNF1A
HNF1A-AS1
HNF1B
HNF4A
HNF4A-AS1
HNF4G
HNF4GP1
HNMT
HNRNPA0
HNRNPA1
HNRNPA1L2
HNRNPA1P1
HNRNPA1P2
HNRNPA1P3
HNRNPA1P4
HNRNPA1P5
HNRNPA1P6
HNRNPA1P7
HNRNPA1P8
HNRNPA1P9
HNRNPA1P10
HNRNPA1P11
HNRNPA1P12
HNRNPA1P13
HNRNPA1P14
HNRNPA1P15
HNRNPA1P16
HNRNPA1P17
HNRNPA1P18
HNRNPA1P19
HNRNPA1P20
HNRNPA1P21
HNRNPA1P22
HNRNPA1P23
HNRNPA1P24
HNRNPA1P25
HNRNPA1P26
HNRNPA1P27
HNRNPA1P28
HNRNPA1P29
HNRNPA1P30
HNRNPA1P31
HNRNPA1P32
HNRNPA1P33
HNRNPA1P34
HNRNPA1P35
HNRNPA1P36
HNRNPA1P37
HNRNPA1P38
HNRNPA1P39
HNRNPA1P40
HNRNPA1P41
HNRNPA1P42
HNRNPA1P43
HNRNPA1P44
HNRNPA1P45
HNRNPA1P46
HNRNPA1P47
HNRNPA1P48
HNRNPA1P49
HNRNPA1P50
HNRNPA1P51
HNRNPA1P52
HNRNPA1P53
HNRNPA1P54
HNRNPA1P55
HNRNPA1P56
HNRNPA1P57
HNRNPA1P58
HNRNPA1P59
HNRNPA1P60
HNRNPA1P61
HNRNPA1P62
HNRNPA1P63
HNRNPA1P64
HNRNPA1P65
HNRNPA1P66
HNRNPA1P67
HNRNPA1P68
HNRNPA1P69
HNRNPA1P70
HNRNPA1P71
HNRNPA1P72
HNRNPA1P73
HNRNPA1P74
HNRNPA1P75
HNRNPA1P76
HNRNPA1P77
HNRNPA2B1
HNRNPA3
HNRNPA3P1
HNRNPA3P2
HNRNPA3P3
HNRNPA3P4
HNRNPA3P5
HNRNPA3P6
HNRNPA3P7
HNRNPA3P8
HNRNPA3P9
HNRNPA3P10
HNRNPA3P11
HNRNPA3P12
HNRNPA3P13
HNRNPA3P14
HNRNPA3P15
HNRNPA3P16
HNRNPAB
HNRNPABP1
HNRNPC
HNRNPCL1
HNRNPCL2
HNRNPCL3
HNRNPCL4
HNRNPCP1
HNRNPCP2
HNRNPCP3
HNRNPCP4
HNRNPCP6
HNRNPCP7
HNRNPCP8
HNRNPCP9
HNRNPCP10
HNRNPD
HNRNPDL
HNRNPDLP1
HNRNPDLP2
HNRNPDLP3
HNRNPDLP4
HNRNPDLP5
HNRNPDP1
HNRNPDP2
HNRNPF
HNRNPFP1
HNRNPH1
HNRNPH1P1
HNRNPH1P2
HNRNPH1P3
HNRNPH2
HNRNPH3
HNRNPH3P1
HNRNPK
HNRNPKP1
HNRNPKP2
HNRNPKP3
HNRNPKP4
HNRNPKP5
HNRNPL
HNRNPLL
HNRNPLP1
HNRNPLP2
HNRNPM
HNRNPMP1
HNRNPMP2
HNRNPR
HNRNPRP1
HNRNPRP2
HNRNPRP3
HNRNPU
HNRNPUL1
HNRNPUL2
HNRNPUL2-BSCL2
HNRNPUP1
HOAC
HOGA1
HOMER1
HOMER2
HOMER2P1
HOMER2P2
HOMER3
HOMER3-AS1
HOMEZ
HOOK1
HOOK2
HOOK3
HOPX
HORMAD1
HORMAD2
HORMAD2-AS1
HOTAIR
HOTAIRM1
HOTTIP
HOXA-AS2
HOXA-AS3
HOXA@
HOXA1
HOXA2
HOXA3
HOXA4
HOXA5
HOXA6
HOXA7
HOXA9
HOXA10
HOXA10-AS
HOXA11
HOXA11-AS
HOXA13
HOXB-AS1
HOXB-AS2
HOXB-AS3
HOXB-AS4
HOXB@
HOXB1
HOXB2
HOXB3
HOXB4
HOXB5
HOXB6
HOXB7
HOXB8
HOXB9
HOXB13
HOXC-AS1
HOXC-AS2
HOXC-AS3
HOXC@
HOXC4
HOXC5
HOXC6
HOXC8
HOXC9
HOXC10
HOXC11
HOXC12
HOXC13
HOXC13-AS
HOXD-AS2
HOXD@
HOXD1
HOXD3
HOXD4
HOXD8
HOXD9
HOXD10
HOXD11
HOXD12
HOXD13
HP
HP1BP3
HPC1
HPCA
HPCAL1
HPCAL4
HPCX
HPD
HPDL
HPE1
HPF1
HPFH2
HPGD
HPGDS
HPLH1
HPN
HPN-AS1
HPP1
HPR
HPRT1
HPRT1P1
HPRT1P2
HPRT1P3
HPS1
HPS3
HPS4
HPS5
HPS6
HPSE
HPSE2
HPT
HPV6AI1
HPV18I1
HPV18I2
HPX
HPYR1
HR
HRAS
HRASLS
HRASLS2
HRASLS5
HRC
HRCT1
HRES1
HRG
HRH1
HRH2
HRH3
HRH4
HRK
HRNR
HS1BP3
HS1BP3-IT1
HS2ST1
HS3ST1
HS3ST2
HS3ST3A1
HS3ST3B1
HS3ST4
HS3ST5
HS3ST6
HS6ST1
HS6ST1P1
HS6ST2
HS6ST2-AS1
HS6ST3
HSBP1
HSBP1L1
HSBP1P1
HSBP1P2
HSCB
HSD3B1
HSD3B2
HSD3B7
HSD3BP1
HSD3BP2
HSD3BP3
HSD3BP4
HSD3BP5
HSD11B1
HSD11B1-AS1
HSD11B1L
HSD11B2
HSD17B1
HSD17B1P1
HSD17B2
HSD17B3
HSD17B3-AS1
HSD17B4
HSD17B6
HSD17B7
HSD17B7P1
HSD17B7P2
HSD17B8
HSD17B10
HSD17B11
HSD17B12
HSD17B13
HSD17B14
HSDL1
HSDL2
HSF1
HSF2
HSF2BP
HSF4
HSF5
HSFX1
HSFX2
HSFX3
HSFX4
HSFY1
HSFY1P1
HSFY2
HSFY3P
HSFY4P
HSFY5P
HSFY6P
HSFY7P
HSFY8P
HSH2D
HSP90AA1
HSP90AA2P
HSP90AA3P
HSP90AA4P
HSP90AA5P
HSP90AA6P
HSP90AB1
HSP90AB2P
HSP90AB3P
HSP90AB4P
HSP90AB5P
HSP90AB6P
HSP90AB7P
HSP90B1
HSP90B2P
HSP90B3P
HSPA1A
HSPA1B
HSPA1L
HSPA2
HSPA4
HSPA4L
HSPA5
HSPA6
HSPA7
HSPA8
HSPA8P1
HSPA8P2
HSPA8P3
HSPA8P4
HSPA8P5
HSPA8P6
HSPA8P7
HSPA8P8
HSPA8P9
HSPA8P10
HSPA8P11
HSPA8P12
HSPA8P13
HSPA8P14
HSPA8P15
HSPA8P16
HSPA8P17
HSPA8P18
HSPA8P19
HSPA8P20
HSPA9
HSPA9P1
HSPA9P2
HSPA12A
HSPA12B
HSPA13
HSPA14
HSPB1
HSPB1P1
HSPB1P2
HSPB2
HSPB2-C11orf52
HSPB3
HSPB6
HSPB7
HSPB8
HSPB9
HSPB11
HSPBAP1
HSPBP1
HSPD1
HSPD1P1
HSPD1P2
HSPD1P3
HSPD1P4
HSPD1P5
HSPD1P6
HSPD1P7
HSPD1P8
HSPD1P9
HSPD1P10
HSPD1P11
HSPD1P12
HSPD1P13
HSPD1P14
HSPD1P15
HSPD1P16
HSPD1P17
HSPD1P18
HSPD1P19
HSPD1P20
HSPD1P21
HSPD1P22
HSPE1
HSPE1-MOB4
HSPE1P1
HSPE1P2
HSPE1P3
HSPE1P4
HSPE1P5
HSPE1P6
HSPE1P7
HSPE1P8
HSPE1P9
HSPE1P10
HSPE1P11
HSPE1P12
HSPE1P13
HSPE1P14
HSPE1P15
HSPE1P16
HSPE1P17
HSPE1P18
HSPE1P19
HSPE1P20
HSPE1P21
HSPE1P22
HSPE1P23
HSPE1P24
HSPE1P25
HSPE1P26
HSPE1P27
HSPE1P28
HSPG2
HSPH1
HTATIP2
HTATSF1
HTATSF1P1
HTATSF1P2
HTC1
HTC2
HTD2
HTL
HTN1
HTN3
HTOR
HTR1A
HTR1B
HTR1D
HTR1DP1
HTR1E
HTR1F
HTR2A
HTR2A-AS1
HTR2B
HTR2C
HTR3A
HTR3B
HTR3C
HTR3C2P
HTR3D
HTR3E
HTR3E-AS1
HTR4
HTR5A
HTR5A-AS1
HTR5BP
HTR6
HTR7
HTR7P1
HTRA1
HTRA2
HTRA3
HTRA4
HTT
HTT-AS
HULC
HUNK
HUNK-AS1
HUS1
HUS1B
HUWE1
HVBS7
HVBS8
HVCN1
HYAL1
HYAL2
HYAL3
HYAL4
HYAL6P
HYD2
HYDIN
HYDIN2
HYI
HYI-AS1
HYKK
HYLS1
HYMAI
HYOU1
HYPK
HYPM
IAH1
IAPP
IARS
IARS2
IARS2P1
IATPR
IBA57
IBA57-DT
IBD2
IBD3
IBD4
IBD5
IBD6
IBD7
IBD8
IBD9
IBGC1
IBSP
IBTK
IBTKP1
ICA1
ICA1L
ICAM1
ICAM2
ICAM3
ICAM4
ICAM5
ICE1
ICE2
ICE2P1
ICE2P2
ICK
ICMT
ICOS
ICOSLG
ICR1
ICR3
ICR4
ICR5
ICS1
ID1
ID2
ID2-AS1
ID2B
ID3
ID4
IDDM3
IDDM4
IDDM6
IDDM7
IDDM8
IDDM9
IDDM11
IDDM13
IDDM14
IDDM15
IDDM16
IDDM17
IDDM18
IDE
IDH1
IDH1-AS1
IDH2
IDH2-DT
IDH3A
IDH3B
IDH3G
IDI1
IDI2
IDI2-AS1
IDNK
IDO1
IDO2
IDS
IDSP1
IDUA
IER2
IER3
IER3-AS1
IER3IP1
IER5
IER5L
IFFO1
IFFO2
IFI6
IFI16
IFI27
IFI27L1
IFI27L2
IFI30
IFI35
IFI44
IFI44L
IFIH1
IFIT1
IFIT1B
IFIT1P1
IFIT2
IFIT3
IFIT5
IFIT6P
IFITM1
IFITM2
IFITM3
IFITM4P
IFITM5
IFITM8P
IFITM9P
IFITM10
IFNA1
IFNA2
IFNA4
IFNA5
IFNA6
IFNA7
IFNA8
IFNA10
IFNA11P
IFNA12P
IFNA13
IFNA14
IFNA16
IFNA17
IFNA20P
IFNA21
IFNA22P
IFNAR1
IFNAR2
IFNB1
IFNE
IFNG
IFNG-AS1
IFNGR1
IFNGR2
IFNK
IFNL1
IFNL2
IFNL3
IFNL3P1
IFNL4
IFNL4P1
IFNLR1
IFNNP1
IFNR
IFNW1
IFNWP2
IFNWP4
IFNWP5
IFNWP9
IFNWP15
IFNWP18
IFNWP19
IFRD1
IFRD2
IFT20
IFT22
IFT27
IFT43
IFT46
IFT52
IFT57
IFT74
IFT74-AS1
IFT80
IFT81
IFT88
IFT122
IFT140
IFT172
IGAD1
IGBP1
IGBP1-AS1
IGBP1-AS2
IGBP1P1
IGBP1P2
IGBP1P3
IGBP1P4
IGBP1P5
IGDCC3
IGDCC4
IGES
IGF1
IGF1R
IGF2
IGF2-AS
IGF2BP1
IGF2BP2
IGF2BP2-AS1
IGF2BP3
IGF2R
IGFALS
IGFBP1
IGFBP2
IGFBP3
IGFBP4
IGFBP5
IGFBP6
IGFBP7
IGFBP7-AS1
IGFBPL1
IGFL1
IGFL1P1
IGFL1P2
IGFL2
IGFL2-AS1
IGFL3
IGFL4
IGFLR1
IGFN1
IGH
IGHA1
IGHA2
IGHD
IGHD1-1
IGHD1-7
IGHD1-14
IGHD1-20
IGHD1-26
IGHD1OR15-1A
IGHD1OR15-1B
IGHD2-2
IGHD2-8
IGHD2-15
IGHD2-21
IGHD2OR15-2A
IGHD2OR15-2B
IGHD3-3
IGHD3-9
IGHD3-10
IGHD3-16
IGHD3-22
IGHD3OR15-3A
IGHD3OR15-3B
IGHD4-4
IGHD4-11
IGHD4-17
IGHD4-23
IGHD4OR15-4A
IGHD4OR15-4B
IGHD5-5
IGHD5-12
IGHD5-18
IGHD5-24
IGHD5OR15-5A
IGHD5OR15-5B
IGHD6-6
IGHD6-13
IGHD6-19
IGHD6-25
IGHD7-27
IGHE
IGHEP1
IGHEP2
IGHG1
IGHG2
IGHG3
IGHG4
IGHGP
IGHJ1
IGHJ1P
IGHJ2
IGHJ2P
IGHJ3
IGHJ3P
IGHJ4
IGHJ5
IGHJ6
IGHM
IGHMBP2
IGHV1-2
IGHV1-3
IGHV1-8
IGHV1-12
IGHV1-14
IGHV1-17
IGHV1-18
IGHV1-24
IGHV1-38-4
IGHV1-45
IGHV1-46
IGHV1-58
IGHV1-67
IGHV1-68
IGHV1-69
IGHV1-69-2
IGHV1-69D
IGHV1OR15-1
IGHV1OR15-2
IGHV1OR15-3
IGHV1OR15-4
IGHV1OR15-5
IGHV1OR15-6
IGHV1OR15-9
IGHV1OR16-1
IGHV1OR16-2
IGHV1OR16-3
IGHV1OR16-4
IGHV1OR21-1
IGHV2-5
IGHV2-10
IGHV2-26
IGHV2-70
IGHV2-70D
IGHV2OR16-5
IGHV3-6
IGHV3-7
IGHV3-9
IGHV3-11
IGHV3-13
IGHV3-15
IGHV3-16
IGHV3-19
IGHV3-20
IGHV3-21
IGHV3-22
IGHV3-23
IGHV3-25
IGHV3-29
IGHV3-30
IGHV3-30-2
IGHV3-30-3
IGHV3-30-5
IGHV3-32
IGHV3-33
IGHV3-33-2
IGHV3-35
IGHV3-36
IGHV3-37
IGHV3-38
IGHV3-38-3
IGHV3-41
IGHV3-42
IGHV3-43
IGHV3-43D
IGHV3-47
IGHV3-48
IGHV3-49
IGHV3-50
IGHV3-52
IGHV3-53
IGHV3-54
IGHV3-57
IGHV3-60
IGHV3-62
IGHV3-63
IGHV3-64
IGHV3-64D
IGHV3-65
IGHV3-66
IGHV3-69-1
IGHV3-71
IGHV3-72
IGHV3-73
IGHV3-74
IGHV3-75
IGHV3-76
IGHV3-79
IGHV3OR15-7
IGHV3OR16-6
IGHV3OR16-7
IGHV3OR16-8
IGHV3OR16-9
IGHV3OR16-10
IGHV3OR16-11
IGHV3OR16-12
IGHV3OR16-13
IGHV3OR16-14
IGHV3OR16-15
IGHV3OR16-16
IGHV4-4
IGHV4-28
IGHV4-30-1
IGHV4-30-2
IGHV4-30-4
IGHV4-31
IGHV4-34
IGHV4-38-2
IGHV4-39
IGHV4-55
IGHV4-59
IGHV4-61
IGHV4-80
IGHV4OR15-8
IGHV5-10-1
IGHV5-51
IGHV5-78
IGHV6-1
IGHV7-4-1
IGHV7-27
IGHV7-34-1
IGHV7-40
IGHV7-56
IGHV7-81
IGHVII-1-1
IGHVII-15-1
IGHVII-20-1
IGHVII-22-1
IGHVII-26-2
IGHVII-28-1
IGHVII-30-1
IGHVII-30-21
IGHVII-31-1
IGHVII-33-1
IGHVII-40-1
IGHVII-43-1
IGHVII-44-2
IGHVII-46-1
IGHVII-49-1
IGHVII-51-2
IGHVII-53-1
IGHVII-60-1
IGHVII-62-1
IGHVII-65-1
IGHVII-67-1
IGHVII-74-1
IGHVII-78-1
IGHVIII-2-1
IGHVIII-5-1
IGHVIII-5-2
IGHVIII-11-1
IGHVIII-13-1
IGHVIII-16-1
IGHVIII-22-2
IGHVIII-25-1
IGHVIII-26-1
IGHVIII-38-1
IGHVIII-44
IGHVIII-47-1
IGHVIII-51-1
IGHVIII-67-2
IGHVIII-67-3
IGHVIII-67-4
IGHVIII-76-1
IGHVIII-82
IGHVIV-44-1
IGIP
IGK
IGKC
IGKDEL
IGKJ1
IGKJ2
IGKJ3
IGKJ4
IGKJ5
IGKV1-5
IGKV1-6
IGKV1-8
IGKV1-9
IGKV1-12
IGKV1-13
IGKV1-16
IGKV1-17
IGKV1-22
IGKV1-27
IGKV1-32
IGKV1-33
IGKV1-35
IGKV1-37
IGKV1-39
IGKV1D-8
IGKV1D-12
IGKV1D-13
IGKV1D-16
IGKV1D-17
IGKV1D-22
IGKV1D-27
IGKV1D-32
IGKV1D-33
IGKV1D-35
IGKV1D-37
IGKV1D-39
IGKV1D-42
IGKV1D-43
IGKV1OR-2
IGKV1OR-3
IGKV1OR-4
IGKV1OR1-1
IGKV1OR2-0
IGKV1OR2-1
IGKV1OR2-2
IGKV1OR2-3
IGKV1OR2-6
IGKV1OR2-9
IGKV1OR2-11
IGKV1OR2-108
IGKV1OR2-118
IGKV1OR9-1
IGKV1OR9-2
IGKV1OR10-1
IGKV1OR15-118
IGKV1OR22-1
IGKV1OR22-5
IGKV1ORY-1
IGKV2-4
IGKV2-10
IGKV2-14
IGKV2-18
IGKV2-19
IGKV2-23
IGKV2-24
IGKV2-26
IGKV2-28
IGKV2-29
IGKV2-30
IGKV2-36
IGKV2-38
IGKV2-40
IGKV2D-10
IGKV2D-14
IGKV2D-18
IGKV2D-19
IGKV2D-23
IGKV2D-24
IGKV2D-26
IGKV2D-28
IGKV2D-29
IGKV2D-30
IGKV2D-36
IGKV2D-38
IGKV2D-40
IGKV2OR2-1
IGKV2OR2-2
IGKV2OR2-4
IGKV2OR2-7
IGKV2OR2-7D
IGKV2OR2-8
IGKV2OR2-10
IGKV2OR22-3
IGKV2OR22-4
IGKV3-7
IGKV3-11
IGKV3-15
IGKV3-20
IGKV3-25
IGKV3-31
IGKV3-34
IGKV3D-7
IGKV3D-11
IGKV3D-15
IGKV3D-20
IGKV3D-25
IGKV3D-31
IGKV3D-34
IGKV3OR2-5
IGKV3OR2-268
IGKV3OR22-2
IGKV4-1
IGKV5-2
IGKV6-21
IGKV6D-21
IGKV6D-41
IGKV7-3
IGL
IGLC1
IGLC2
IGLC3
IGLC4
IGLC5
IGLC6
IGLC7
IGLCOR22-1
IGLCOR22-2
IGLJ1
IGLJ2
IGLJ3
IGLJ4
IGLJ5
IGLJ6
IGLJ7
IGLJCOR18
IGLL1
IGLL2P
IGLL3P
IGLL4P
IGLL5
IGLON5
IGLP1
IGLP2
IGLV1-36
IGLV1-40
IGLV1-41
IGLV1-44
IGLV1-47
IGLV1-50
IGLV1-51
IGLV1-62
IGLV2-5
IGLV2-8
IGLV2-11
IGLV2-14
IGLV2-18
IGLV2-23
IGLV2-28
IGLV2-33
IGLV2-34
IGLV3-1
IGLV3-2
IGLV3-4
IGLV3-6
IGLV3-7
IGLV3-9
IGLV3-10
IGLV3-12
IGLV3-13
IGLV3-15
IGLV3-16
IGLV3-17
IGLV3-19
IGLV3-21
IGLV3-22
IGLV3-24
IGLV3-25
IGLV3-26
IGLV3-27
IGLV3-29
IGLV3-30
IGLV3-31
IGLV3-32
IGLV4-3
IGLV4-60
IGLV4-69
IGLV5-37
IGLV5-39
IGLV5-45
IGLV5-48
IGLV5-52
IGLV6-57
IGLV7-35
IGLV7-43
IGLV7-46
IGLV8-61
IGLV8OR8-1
IGLV9-49
IGLV10-54
IGLV10-67
IGLV11-55
IGLVI-20
IGLVI-38
IGLVI-42
IGLVI-56
IGLVI-63
IGLVI-68
IGLVI-70
IGLVIV-53
IGLVIV-59
IGLVIV-64
IGLVIV-65
IGLVIV-66-1
IGLVIVOR22-1
IGLVIVOR22-2
IGLVV-58
IGLVV-66
IGLVVI-22-1
IGLVVI-25-1
IGLVVII-41-1
IGSF1
IGSF3
IGSF5
IGSF6
IGSF8
IGSF9
IGSF9B
IGSF10
IGSF11
IGSF11-AS1
IGSF21
IGSF21-AS1
IGSF22
IGSF23
IHG1
IHH
IK
IKBIP
IKBKB
IKBKE
IKBKG
IKBKGP1
IKZF1
IKZF2
IKZF3
IKZF4
IKZF5
IL1A
IL1B
IL1F10
IL1R1
IL1R1-AS1
IL1R2
IL1RAP
IL1RAPL1
IL1RAPL2
IL1RL1
IL1RL2
IL1RN
IL2
IL2RA
IL2RB
IL2RG
IL3
IL3RA
IL4
IL4I1
IL4R
IL5
IL5RA
IL6
IL6R
IL6R-AS1
IL6RP1
IL6ST
IL6STP1
IL7
IL7R
IL9
IL9R
IL9RP1
IL9RP2
IL9RP3
IL9RP4
IL10
IL10RA
IL10RB
IL10RB-DT
IL11
IL11RA
IL12A
IL12A-AS1
IL12B
IL12RB1
IL12RB2
IL13
IL13RA1
IL13RA2
IL15
IL15RA
IL16
IL17A
IL17B
IL17C
IL17D
IL17F
IL17RA
IL17RB
IL17RC
IL17RD
IL17RE
IL17REL
IL18
IL18BP
IL18R1
IL18RAP
IL19
IL20
IL20RA
IL20RB
IL20RB-AS1
IL21
IL21-AS1
IL21R
IL21R-AS1
IL22
IL22RA1
IL22RA2
IL23A
IL23R
IL24
IL25
IL26
IL27
IL27RA
IL31
IL31RA
IL32
IL33
IL34
IL36A
IL36B
IL36G
IL36RN
IL37
ILDR1
ILDR2
ILF2
ILF2P1
ILF2P2
ILF3
ILF3-DT
ILK
ILKAP
ILVBL
IMMP1L
IMMP1LP1
IMMP1LP2
IMMP1LP3
IMMP2L
IMMT
IMMTP1
IMP3
IMP3P1
IMP3P2
IMP4
IMPA1
IMPA1P1
IMPA2
IMPACT
IMPAD1
IMPDH1
IMPDH1P1
IMPDH1P2
IMPDH1P3
IMPDH1P4
IMPDH1P5
IMPDH1P6
IMPDH1P7
IMPDH1P8
IMPDH1P9
IMPDH1P10
IMPDH1P11
IMPDH2
IMPG1
IMPG2
INA
INAFM1
INAFM2
INAVA
INCA1
INCENP
INE1
INE2
INF2
ING1
ING2
ING3
ING4
ING5
INGX
INHA
INHBA
INHBA-AS1
INHBB
INHBC
INHBE
INHCAP
INIP
INKA1
INKA2
INKA2-AS1
INMT
INMT-MINDY4
INO80
INO80-AS1
INO80B
INO80B-WBP1
INO80C
INO80D
INO80E
INPP1
INPP4A
INPP4B
INPP5A
INPP5B
INPP5D
INPP5E
INPP5F
INPP5J
INPP5K
INPPL1
INS
INS-IGF2
INSC
INSIG1
INSIG2
INSL3
INSL4
INSL5
INSL6
INSM1
INSM2
INSR
INSRR
INSYN1
INSYN1-AS1
INSYN2
INSYN2B
INTS1
INTS2
INTS3
INTS4
INTS4P1
INTS4P2
INTS5
INTS6
INTS6-AS1
INTS6L
INTS6L-AS1
INTS6P1
INTS7
INTS8
INTS9
INTS9-AS1
INTS10
INTS11
INTS12
INTS13
INTS14
INTU
INVS
IP6K1
IP6K2
IP6K3
IPCEF1
IPMK
IPMKP1
IPO4
IPO5
IPO5P1
IPO7
IPO7P1
IPO7P2
IPO8
IPO8P1
IPO9
IPO9-AS1
IPO11
IPO13
IPP
IPPK
IPPKP1
IPW
IQANK1
IQCA1
IQCA1-AS1
IQCA1L
IQCB1
IQCB2P
IQCC
IQCD
IQCE
IQCF1
IQCF2
IQCF3
IQCF5
IQCF5-AS1
IQCF6
IQCG
IQCH
IQCH-AS1
IQCJ
IQCJ-SCHIP1
IQCJ-SCHIP1-AS1
IQCK
IQCM
IQCN
IQGAP1
IQGAP2
IQGAP3
IQSEC1
IQSEC2
IQSEC3
IQSEC3P1
IQSEC3P2
IQSEC3P3
IQUB
IRAIN
IRAK1
IRAK1BP1
IRAK2
IRAK3
IRAK4
IREB2
IRF1
IRF2
IRF2BP1
IRF2BP2
IRF2BPL
IRF3
IRF4
IRF5
IRF5P1
IRF6
IRF7
IRF8
IRF9
IRGC
IRGM
IRGQ
IRS1
IRS2
IRS3P
IRS4
IRX1
IRX1P1
IRX2
IRX3
IRX4
IRX4P1
IRX5
IRX6
ISCA1
ISCA1P1
ISCA1P2
ISCA1P3
ISCA1P4
ISCA1P5
ISCA1P6
ISCA2
ISCA2P1
ISCU
ISCUP1
ISG15
ISG20
ISG20L2
ISL1
ISL2
ISLR
ISLR2
ISM1
ISM1-AS1
ISM2
ISOC1
ISOC2
ISPD
ISPD-AS1
IST1
ISX
ISX-AS1
ISY1
ISY1-RAB43
ISYNA1
ITCH
ITCH-AS1
ITCH-IT1
ITFG1
ITFG1-AS1
ITFG2
ITFG2-AS1
ITGA1
ITGA2
ITGA2B
ITGA3
ITGA4
ITGA5
ITGA6
ITGA6-AS1
ITGA7
ITGA8
ITGA9
ITGA9-AS1
ITGA10
ITGA11
ITGAD
ITGAE
ITGAL
ITGAM
ITGAV
ITGAX
ITGB1
ITGB1-DT
ITGB1BP1
ITGB1BP2
ITGB1P1
ITGB2
ITGB2-AS1
ITGB3
ITGB3BP
ITGB4
ITGB5
ITGB5-AS1
ITGB6
ITGB7
ITGB8
ITGBL1
ITIH1
ITIH2
ITIH3
ITIH4
ITIH4-AS1
ITIH5
ITIH6
ITK
ITLN1
ITLN2
ITM2A
ITM2B
ITM2BP1
ITM2C
ITPA
ITPK1
ITPK1-AS1
ITPKA
ITPKB
ITPKB-AS1
ITPKB-IT1
ITPKC
ITPR1
ITPR1-DT
ITPR2
ITPR3
ITPRID1
ITPRID2
ITPRIP
ITPRIP-AS1
ITPRIPL1
ITPRIPL2
ITSN1
ITSN2
IV
IVD
IVL
IVNS1ABP
IWS1
IYD
IZUMO1
IZUMO1R
IZUMO2
IZUMO3
IZUMO4
JADE1
JADE2
JADE3
JADRR
JAG1
JAG2
JAGN1
JAK1
JAK2
JAK3
JAKMIP1
JAKMIP2
JAKMIP2-AS1
JAKMIP3
JAM2
JAM3
JAML
JARID2
JARID2-AS1
JAZF1
JAZF1-AS1
JBS
JCAD
JCHAIN
JCHAINP1
JDP2
JHY
JKAMP
JKAMPP1
JMJD1C
JMJD1C-AS1
JMJD4
JMJD6
JMJD7
JMJD7-PLA2G4B
JMJD8
JMY
JOSD1
JOSD2
JPD
JPH1
JPH2
JPH3
JPH4
JPT1
JPT2
JPX
JRK
JRKL
JRKL-AS1
JSRP1
JTB
JTBP1
JUN
JUNB
JUND
JUP
KAAG1
KALRN
KANK1
KANK1P1
KANK2
KANK3
KANK4
KANSL1
KANSL1-AS1
KANSL1L
KANSL2
KANSL3
KANTR
KARS
KARSP1
KARSP2
KARSP3
KAT2A
KAT2B
KAT5
KAT6A
KAT6B
KAT7
KAT8
KAT14
KATNA1
KATNAL1
KATNAL2
KATNB1
KATNBL1
KATNBL1P1
KATNBL1P2
KATNBL1P3
KATNBL1P4
KATNBL1P5
KATNBL1P6
KAZALD1
KAZN
KAZN-AS1
KBTBD2
KBTBD3
KBTBD4
KBTBD6
KBTBD7
KBTBD8
KBTBD11
KBTBD11-OT1
KBTBD12
KBTBD13
KCMF1
KCNA1
KCNA2
KCNA3
KCNA4
KCNA5
KCNA6
KCNA7
KCNA10
KCNAB1
KCNAB1-AS1
KCNAB1-AS2
KCNAB2
KCNAB3
KCNB1
KCNB2
KCNC1
KCNC2
KCNC3
KCNC4
KCND1
KCND2
KCND3
KCND3-AS1
KCND3-IT1
KCNE1
KCNE1B
KCNE2
KCNE3
KCNE4
KCNE5
KCNF1
KCNG1
KCNG2
KCNG3
KCNG4
KCNH1
KCNH1-IT1
KCNH2
KCNH3
KCNH4
KCNH5
KCNH6
KCNH7
KCNH8
KCNIP1
KCNIP2
KCNIP2-AS1
KCNIP3
KCNIP4
KCNIP4-IT1
KCNJ1
KCNJ2
KCNJ2-AS1
KCNJ3
KCNJ4
KCNJ5
KCNJ6
KCNJ6-AS1
KCNJ8
KCNJ9
KCNJ10
KCNJ11
KCNJ12
KCNJ13
KCNJ14
KCNJ15
KCNJ16
KCNJ18
KCNK1
KCNK2
KCNK3
KCNK4
KCNK5
KCNK6
KCNK7
KCNK9
KCNK10
KCNK12
KCNK13
KCNK15
KCNK15-AS1
KCNK16
KCNK17
KCNK18
KCNMA1
KCNMA1-AS1
KCNMA1-AS2
KCNMA1-AS3
KCNMB1
KCNMB2
KCNMB2-AS1
KCNMB3
KCNMB3P1
KCNMB4
KCNN1
KCNN2
KCNN3
KCNN4
KCNQ1
KCNQ1-AS1
KCNQ1DN
KCNQ1OT1
KCNQ2
KCNQ3
KCNQ4
KCNQ5
KCNQ5-AS1
KCNQ5-IT1
KCNRG
KCNS1
KCNS2
KCNS3
KCNT1
KCNT2
KCNU1
KCNV1
KCNV2
KCP
KCTD1
KCTD2
KCTD3
KCTD4
KCTD5
KCTD6
KCTD7
KCTD8
KCTD9
KCTD9P1
KCTD9P2
KCTD9P3
KCTD9P4
KCTD9P5
KCTD9P6
KCTD10
KCTD10P1
KCTD11
KCTD12
KCTD13
KCTD14
KCTD15
KCTD16
KCTD17
KCTD18
KCTD19
KCTD20
KCTD21
KCTD21-AS1
KDELC1
KDELC1P1
KDELC2
KDELR1
KDELR2
KDELR3
KDF1
KDM1A
KDM1B
KDM2A
KDM2B
KDM3A
KDM3B
KDM4A
KDM4A-AS1
KDM4B
KDM4C
KDM4D
KDM4E
KDM4F
KDM5A
KDM5B
KDM5C
KDM5C-IT1
KDM5D
KDM5DP1
KDM6A
KDM6B
KDM7A
KDM7A-DT
KDM8
KDR
KDSR
KEAP1
KEL
KERA
KFM
KHDC1
KHDC1L
KHDC1P1
KHDC3L
KHDC4
KHDRBS1
KHDRBS2
KHDRBS2-OT
KHDRBS3
KHK
KHNYN
KHSRP
KHSRPP1
KIAA0040
KIAA0087
KIAA0100
KIAA0232
KIAA0319
KIAA0319L
KIAA0355
KIAA0391
KIAA0408
KIAA0513
KIAA0556
KIAA0586
KIAA0753
KIAA0754
KIAA0825
KIAA0895
KIAA0895L
KIAA0895LP1
KIAA0930
KIAA1107
KIAA1109
KIAA1143
KIAA1147
KIAA1191
KIAA1210
KIAA1211
KIAA1211L
KIAA1217
KIAA1257
KIAA1324
KIAA1324L
KIAA1328
KIAA1522
KIAA1549
KIAA1549L
KIAA1586
KIAA1614
KIAA1614-AS1
KIAA1671
KIAA1755
KIAA1841
KIAA1958
KIAA2012
KIAA2012-AS1
KIAA2013
KIAA2026
KIDINS220
KIF1A
KIF1B
KIF1BP
KIF1C
KIF2A
KIF2B
KIF2C
KIF3A
KIF3AP1
KIF3B
KIF3C
KIF4A
KIF4B
KIF4CP
KIF5A
KIF5B
KIF5C
KIF6
KIF7
KIF9
KIF9-AS1
KIF11
KIF12
KIF13A
KIF13B
KIF14
KIF15
KIF16B
KIF17
KIF18A
KIF18B
KIF18BP1
KIF19
KIF20A
KIF20B
KIF21A
KIF21B
KIF22
KIF23
KIF24
KIF25
KIF25-AS1
KIF26A
KIF26B
KIF26B-AS1
KIF27
KIF28P
KIFAP3
KIFC1
KIFC2
KIFC3
KIN
KIR2DL1
KIR2DL2
KIR2DL3
KIR2DL4
KIR2DL5A
KIR2DL5B
KIR2DP1
KIR2DS1
KIR2DS2
KIR2DS3
KIR2DS4
KIR2DS5
KIR3DL1
KIR3DL2
KIR3DL3
KIR3DP1
KIR3DS1
KIR3DX1
KIRREL1
KIRREL1-IT1
KIRREL2
KIRREL3
KIRREL3-AS1
KIRREL3-AS2
KIRREL3-AS3
KISS1
KISS1R
KIT
KITLG
KIZ
KIZ-AS1
KL
KLB
KLC1
KLC2
KLC3
KLC4
KLF1
KLF2
KLF2P1
KLF2P2
KLF2P3
KLF2P4
KLF3
KLF3-AS1
KLF3P1
KLF3P2
KLF4
KLF4P1
KLF5
KLF6
KLF7
KLF7-IT1
KLF7P1
KLF8
KLF8P1
KLF9
KLF10
KLF11
KLF12
KLF13
KLF14
KLF15
KLF16
KLF17
KLF17P1
KLF17P2
KLF18
KLHDC1
KLHDC2
KLHDC3
KLHDC4
KLHDC7A
KLHDC7B
KLHDC8A
KLHDC8B
KLHDC9
KLHDC10
KLHL1
KLHL2
KLHL2P1
KLHL3
KLHL4
KLHL5
KLHL6
KLHL6-AS1
KLHL7
KLHL7-DT
KLHL8
KLHL9
KLHL10
KLHL11
KLHL12
KLHL13
KLHL14
KLHL15
KLHL17
KLHL18
KLHL20
KLHL21
KLHL22
KLHL23
KLHL24
KLHL25
KLHL26
KLHL28
KLHL29
KLHL30
KLHL30-AS1
KLHL31
KLHL32
KLHL33
KLHL34
KLHL35
KLHL36
KLHL38
KLHL40
KLHL41
KLHL42
KLK1
KLK2
KLK3
KLK4
KLK5
KLK6
KLK7
KLK8
KLK9
KLK10
KLK11
KLK12
KLK13
KLK14
KLK15
KLKB1
KLKP1
KLLN
KLRA1P
KLRB1
KLRC1
KLRC2
KLRC3
KLRC4
KLRC4-KLRK1
KLRD1
KLRF1
KLRF2
KLRG1
KLRG2
KLRK1
KMO
KMS
KMT2A
KMT2B
KMT2C
KMT2D
KMT2E
KMT2E-AS1
KMT5A
KMT5AP1
KMT5B
KMT5C
KNCN
KNDC1
KNG1
KNL1
KNOP1
KNOP1P1
KNOP1P2
KNOP1P3
KNOP1P4
KNOP1P5
KNSTRN
KNTC1
KPNA1
KPNA2
KPNA2P1
KPNA2P2
KPNA2P3
KPNA3
KPNA4
KPNA5
KPNA6
KPNA7
KPNB1
KPRP
KPTN
KRAS
KRASP1
KRBA1
KRBA2
KRBOX1
KRBOX1-AS1
KRBOX4
KRCC1
KREMEN1
KREMEN2
KRI1
KRIT1
KRR1
KRR1P1
KRT1
KRT2
KRT3
KRT4
KRT5
KRT6A
KRT6B
KRT6C
KRT7
KRT7-AS
KRT8
KRT8P1
KRT8P2
KRT8P3
KRT8P4
KRT8P5
KRT8P6
KRT8P7
KRT8P8
KRT8P9
KRT8P10
KRT8P11
KRT8P12
KRT8P13
KRT8P14
KRT8P15
KRT8P16
KRT8P17
KRT8P18
KRT8P19
KRT8P20
KRT8P21
KRT8P22
KRT8P23
KRT8P24
KRT8P25
KRT8P26
KRT8P27
KRT8P28
KRT8P29
KRT8P30
KRT8P31
KRT8P32
KRT8P33
KRT8P34
KRT8P35
KRT8P36
KRT8P37
KRT8P38
KRT8P39
KRT8P40
KRT8P41
KRT8P42
KRT8P43
KRT8P44
KRT8P45
KRT8P46
KRT8P47
KRT8P48
KRT8P49
KRT8P50
KRT8P51
KRT9
KRT10
KRT12
KRT13
KRT14
KRT15
KRT16
KRT16P1
KRT16P2
KRT16P3
KRT16P4
KRT16P5
KRT16P6
KRT17
KRT17P1
KRT17P2
KRT17P3
KRT17P4
KRT17P5
KRT17P6
KRT17P7
KRT17P8
KRT18
KRT18P1
KRT18P2
KRT18P3
KRT18P4
KRT18P5
KRT18P6
KRT18P7
KRT18P8
KRT18P9
KRT18P10
KRT18P11
KRT18P12
KRT18P13
KRT18P14
KRT18P15
KRT18P16
KRT18P17
KRT18P18
KRT18P19
KRT18P20
KRT18P21
KRT18P22
KRT18P23
KRT18P24
KRT18P25
KRT18P26
KRT18P27
KRT18P28
KRT18P29
KRT18P30
KRT18P31
KRT18P32
KRT18P33
KRT18P34
KRT18P35
KRT18P36
KRT18P37
KRT18P38
KRT18P39
KRT18P40
KRT18P41
KRT18P42
KRT18P43
KRT18P44
KRT18P45
KRT18P46
KRT18P47
KRT18P48
KRT18P49
KRT18P50
KRT18P51
KRT18P52
KRT18P53
KRT18P54
KRT18P55
KRT18P56
KRT18P57
KRT18P58
KRT18P59
KRT18P60
KRT18P61
KRT18P62
KRT18P63
KRT18P64
KRT18P65
KRT18P66
KRT18P67
KRT18P68
KRT19
KRT19P1
KRT19P2
KRT19P3
KRT19P4
KRT19P6
KRT20
KRT23
KRT24
KRT25
KRT26
KRT27
KRT28
KRT31
KRT32
KRT33A
KRT33B
KRT34
KRT35
KRT36
KRT37
KRT38
KRT39
KRT40
KRT41P
KRT42P
KRT43P
KRT71
KRT72
KRT73
KRT73-AS1
KRT74
KRT75
KRT76
KRT77
KRT78
KRT79
KRT80
KRT81
KRT82
KRT83
KRT84
KRT85
KRT86
KRT87P
KRT88P
KRT89P
KRT90P
KRT125P
KRT126P
KRT127P
KRT128P
KRT222
KRT223P
KRTAP1-1
KRTAP1-3
KRTAP1-4
KRTAP1-5
KRTAP2-1
KRTAP2-2
KRTAP2-3
KRTAP2-4
KRTAP2-5P
KRTAP3-1
KRTAP3-2
KRTAP3-3
KRTAP3-4P
KRTAP4-1
KRTAP4-2
KRTAP4-3
KRTAP4-4
KRTAP4-5
KRTAP4-6
KRTAP4-7
KRTAP4-8
KRTAP4-9
KRTAP4-11
KRTAP4-12
KRTAP4-16
KRTAP4-17P
KRTAP5-1
KRTAP5-2
KRTAP5-3
KRTAP5-4
KRTAP5-5
KRTAP5-6
KRTAP5-7
KRTAP5-8
KRTAP5-9
KRTAP5-10
KRTAP5-11
KRTAP5-13P
KRTAP5-14P
KRTAP5-AS1
KRTAP6-1
KRTAP6-2
KRTAP6-3
KRTAP7-1
KRTAP8-1
KRTAP8-2P
KRTAP8-3P
KRTAP9-1
KRTAP9-2
KRTAP9-3
KRTAP9-4
KRTAP9-6
KRTAP9-7
KRTAP9-8
KRTAP9-9
KRTAP9-10P
KRTAP9-11P
KRTAP9-12P
KRTAP10-1
KRTAP10-2
KRTAP10-3
KRTAP10-4
KRTAP10-5
KRTAP10-6
KRTAP10-7
KRTAP10-8
KRTAP10-9
KRTAP10-10
KRTAP10-11
KRTAP10-12
KRTAP10-13P
KRTAP11-1
KRTAP12-1
KRTAP12-2
KRTAP12-3
KRTAP12-4
KRTAP12-5P
KRTAP12-6P
KRTAP13-1
KRTAP13-2
KRTAP13-3
KRTAP13-4
KRTAP13-5P
KRTAP13-6P
KRTAP15-1
KRTAP16-1
KRTAP17-1
KRTAP19-1
KRTAP19-2
KRTAP19-3
KRTAP19-4
KRTAP19-5
KRTAP19-6
KRTAP19-7
KRTAP19-8
KRTAP19-9P
KRTAP19-10P
KRTAP19-11P
KRTAP20-1
KRTAP20-2
KRTAP20-3
KRTAP20-4
KRTAP21-1
KRTAP21-2
KRTAP21-3
KRTAP21-4P
KRTAP22-1
KRTAP22-2
KRTAP23-1
KRTAP24-1
KRTAP25-1
KRTAP26-1
KRTAP27-1
KRTAP29-1
KRTCAP2
KRTCAP3
KRTDAP
KSR1
KSR1P1
KSR2
KSS
KTI12
KTN1
KTN1-AS1
KWE
KXD1
KY
KYAT1
KYAT3
KYNU
KYNUP1
KYNUP2
KYNUP3
L1CAM
L1TD1
L1TD1P1
L2HGDH
L3HYPDH
L3MBTL1
L3MBTL2
L3MBTL3
L3MBTL4
L3MBTL4-AS1
LACC1
LACRT
LACTB
LACTB2
LACTB2-AS1
LACTBL1
LAD1
LAG3
LAGE3
LAGE3P1
LAIR1
LAIR2
LAKLG
LALBA
LAMA1
LAMA2
LAMA3
LAMA4
LAMA5
LAMA5-AS1
LAMB1
LAMB2
LAMB2P1
LAMB3
LAMB4
LAMC1
LAMC1-AS1
LAMC2
LAMC3
LAMP1
LAMP1P1
LAMP2
LAMP3
LAMP5
LAMP5-AS1
LAMTOR1
LAMTOR2
LAMTOR3
LAMTOR3P1
LAMTOR3P2
LAMTOR4
LAMTOR5
LAMTOR5-AS1
LAMTOR5P1
LANCL1
LANCL1-AS1
LANCL2
LANCL3
LAP3
LAP3P1
LAP3P2
LAPTM4A
LAPTM4B
LAPTM4BP1
LAPTM4BP2
LAPTM5
LARGE-AS1
LARGE-IT1
LARGE1
LARGE2
LARP1
LARP1B
LARP1BP1
LARP1BP2
LARP1BP3
LARP1P1
LARP4
LARP4B
LARP4P
LARP6
LARP7
LARP7P1
LARP7P2
LARP7P3
LARP7P4
LARS
LARS2
LARS2-AS1
LAS1L
LASP1
LAT
LAT2
LATS1
LATS2
LATS2-AS1
LAX1
LAYN
LBH
LBHD1
LBHD2
LBP
LBR
LBX1
LBX1-AS1
LBX2
LBX2-AS1
LCA5
LCA5L
LCAL1
LCAT
LCE1A
LCE1B
LCE1C
LCE1D
LCE1E
LCE1F
LCE2A
LCE2B
LCE2C
LCE2D
LCE3A
LCE3B
LCE3C
LCE3D
LCE3E
LCE4A
LCE5A
LCE6A
LCEP1
LCEP2
LCEP3
LCEP4
LCK
LCLAT1
LCMT1
LCMT1-AS1
LCMT1-AS2
LCMT2
LCN1
LCN1P1
LCN1P2
LCN2
LCN6
LCN8
LCN9
LCN10
LCN12
LCN15
LCNL1
LCOR
LCORL
LCP1
LCP2
LCS1
LCT
LCTL
LDAH
LDB1
LDB2
LDB3
LDHA
LDHAL6A
LDHAL6B
LDHAL6CP
LDHAL6DP
LDHAL6EP
LDHAL6FP
LDHAP1
LDHAP2
LDHAP3
LDHAP4
LDHAP5
LDHAP7
LDHB
LDHBP1
LDHBP2
LDHBP3
LDHC
LDHD
LDLR
LDLRAD1
LDLRAD2
LDLRAD3
LDLRAD4
LDLRAD4-AS1
LDLRAP1
LDOC1
LEAP2
LECT2
LEF1
LEF1-AS1
LEFTY1
LEFTY2
LEKR1
LELP1
LEMD1
LEMD1-AS1
LEMD2
LEMD3
LENEP
LENG1
LENG8
LENG8-AS1
LENG9
LEO1
LEP
LEPR
LEPROT
LEPROTL1
LETM1
LETM1P1
LETM1P2
LETM1P3
LETM2
LETMD1
LEUTX
LEXM
LFNG
LGALS1
LGALS2
LGALS3
LGALS3BP
LGALS4
LGALS7
LGALS7B
LGALS8
LGALS8-AS1
LGALS9
LGALS9B
LGALS9C
LGALS9DP
LGALS12
LGALS13
LGALS14
LGALS16
LGALSL
LGALSL-DT
LGI1
LGI2
LGI3
LGI4
LGMD1G
LGMD1H
LGMN
LGMNP1
LGR4
LGR5
LGR6
LGSN
LGTN
LHB
LHCGR
LHFPL1
LHFPL2
LHFPL3
LHFPL3-AS1
LHFPL3-AS2
LHFPL4
LHFPL5
LHFPL6
LHPP
LHX1
LHX1-DT
LHX2
LHX3
LHX4
LHX4-AS1
LHX5
LHX5-AS1
LHX6
LHX8
LHX9
LIAS
LIF
LIF-AS1
LIFR
LIFR-AS1
LIG1
LIG3
LIG4
LILRA1
LILRA2
LILRA3
LILRA4
LILRA5
LILRA6
LILRB1
LILRB1-AS1
LILRB2
LILRB3
LILRB4
LILRB5
LILRP1
LILRP2
LIM2
LIMA1
LIMCH1
LIMD1
LIMD1-AS1
LIMD2
LIME1
LIMK1
LIMK2
LIMS1
LIMS1-AS1
LIMS2
LIMS3
LIMS4
LIN7A
LIN7B
LIN7C
LIN9
LIN28A
LIN28AP1
LIN28AP2
LIN28AP3
LIN28B
LIN28B-AS1
LIN37
LIN52
LIN54
LINC-PINT
LINC-ROR
LINC00028
LINC00029
LINC00032
LINC00051
LINC00052
LINC00092
LINC00102
LINC00106
LINC00111
LINC00112
LINC00113
LINC00114
LINC00115
LINC00158
LINC00159
LINC00160
LINC00161
LINC00163
LINC00165
LINC00167
LINC00173
LINC00174
LINC00184
LINC00189
LINC00200
LINC00205
LINC00207
LINC00208
LINC00210
LINC00211
LINC00216
LINC00221
LINC00222
LINC00226
LINC00229
LINC00235
LINC00237
LINC00239
LINC00240
LINC00242
LINC00243
LINC00244
LINC00251
LINC00254
LINC00260
LINC00261
LINC00265
LINC00265-2P
LINC00265-3P
LINC00266-1
LINC00266-2P
LINC00266-3
LINC00266-4P
LINC00268
LINC00268-2P
LINC00269
LINC00271
LINC00272
LINC00273
LINC00276
LINC00278
LINC00279
LINC00280
LINC00283
LINC00284
LINC00290
LINC00293
LINC00294
LINC00297
LINC00298
LINC00299
LINC00301
LINC00302
LINC00303
LINC00304
LINC00305
LINC00307
LINC00308
LINC00309
LINC00310
LINC00311
LINC00312
LINC00313
LINC00314
LINC00315
LINC00316
LINC00317
LINC00319
LINC00320
LINC00322
LINC00323
LINC00324
LINC00326
LINC00327
LINC00328
LINC00328-2P
LINC00330
LINC00331
LINC00332
LINC00333
LINC00334
LINC00336
LINC00337
LINC00339
LINC00342
LINC00343
LINC00345
LINC00346
LINC00347
LINC00348
LINC00349
LINC00350
LINC00351
LINC00352
LINC00353
LINC00354
LINC00355
LINC00358
LINC00359
LINC00362
LINC00363
LINC00364
LINC00365
LINC00366
LINC00367
LINC00368
LINC00370
LINC00373
LINC00374
LINC00375
LINC00376
LINC00377
LINC00378
LINC00379
LINC00380
LINC00381
LINC00382
LINC00383
LINC00384
LINC00385
LINC00387
LINC00388
LINC00390
LINC00391
LINC00392
LINC00393
LINC00395
LINC00396
LINC00397
LINC00398
LINC00399
LINC00400
LINC00402
LINC00404
LINC00407
LINC00408
LINC00410
LINC00411
LINC00412
LINC00415
LINC00421
LINC00423
LINC00424
LINC00426
LINC00427
LINC00428
LINC00430
LINC00431
LINC00433
LINC00434
LINC00437
LINC00440
LINC00442
LINC00443
LINC00444
LINC00445
LINC00446
LINC00448
LINC00449
LINC00452
LINC00454
LINC00456
LINC00457
LINC00458
LINC00459
LINC00460
LINC00461
LINC00462
LINC00463
LINC00466
LINC00467
LINC00469
LINC00470
LINC00471
LINC00472
LINC00473
LINC00474
LINC00475
LINC00476
LINC00477
LINC00479
LINC00482
LINC00484
LINC00485
LINC00486
LINC00487
LINC00488
LINC00489
LINC00491
LINC00492
LINC00494
LINC00498
LINC00499
LINC00500
LINC00501
LINC00502
LINC00504
LINC00506
LINC00507
LINC00508
LINC00511
LINC00513
LINC00514
LINC00515
LINC00517
LINC00518
LINC00519
LINC00520
LINC00523
LINC00524
LINC00525
LINC00526
LINC00527
LINC00528
LINC00529
LINC00533
LINC00534
LINC00535
LINC00536
LINC00537
LINC00538
LINC00539
LINC00540
LINC00543
LINC00544
LINC00545
LINC00547
LINC00548
LINC00550
LINC00551
LINC00552
LINC00554
LINC00555
LINC00556
LINC00557
LINC00558
LINC00559
LINC00560
LINC00561
LINC00562
LINC00563
LINC00564
LINC00565
LINC00566
LINC00567
LINC00570
LINC00571
LINC00572
LINC00574
LINC00575
LINC00578
LINC00581
LINC00582
LINC00583
LINC00587
LINC00588
LINC00589
LINC00592
LINC00593
LINC00595
LINC00596
LINC00597
LINC00598
LINC00599
LINC00601
LINC00602
LINC00603
LINC00604
LINC00605
LINC00606
LINC00607
LINC00608
LINC00609
LINC00612
LINC00613
LINC00614
LINC00615
LINC00616
LINC00618
LINC00619
LINC00620
LINC00621
LINC00622
LINC00623
LINC00624
LINC00626
LINC00628
LINC00629
LINC00630
LINC00632
LINC00634
LINC00635
LINC00636
LINC00637
LINC00638
LINC00639
LINC00640
LINC00641
LINC00642
LINC00643
LINC00644
LINC00645
LINC00648
LINC00649
LINC00652
LINC00653
LINC00654
LINC00656
LINC00658
LINC00659
LINC00661
LINC00662
LINC00663
LINC00664
LINC00665
LINC00667
LINC00668
LINC00670
LINC00671
LINC00672
LINC00673
LINC00674
LINC00676
LINC00677
LINC00678
LINC00680
LINC00681
LINC00682
LINC00683
LINC00685
LINC00686
LINC00687
LINC00689
LINC00690
LINC00691
LINC00692
LINC00693
LINC00696
LINC00698
LINC00700
LINC00701
LINC00702
LINC00703
LINC00705
LINC00706
LINC00707
LINC00708
LINC00709
LINC00710
LINC00824
LINC00836
LINC00837
LINC00838
LINC00839
LINC00840
LINC00841
LINC00842
LINC00843
LINC00844
LINC00845
LINC00846
LINC00847
LINC00850
LINC00851
LINC00852
LINC00853
LINC00856
LINC00857
LINC00858
LINC00861
LINC00862
LINC00863
LINC00865
LINC00866
LINC00867
LINC00868
LINC00869
LINC00870
LINC00871
LINC00877
LINC00879
LINC00880
LINC00881
LINC00882
LINC00884
LINC00885
LINC00886
LINC00887
LINC00888
LINC00889
LINC00891
LINC00892
LINC00893
LINC00894
LINC00895
LINC00896
LINC00898
LINC00899
LINC00900
LINC00901
LINC00903
LINC00904
LINC00905
LINC00906
LINC00907
LINC00908
LINC00909
LINC00910
LINC00911
LINC00917
LINC00919
LINC00920
LINC00921
LINC00922
LINC00923
LINC00924
LINC00926
LINC00927
LINC00928
LINC00929
LINC00930
LINC00933
LINC00934
LINC00937
LINC00938
LINC00939
LINC00940
LINC00941
LINC00942
LINC00943
LINC00944
LINC00945
LINC00950
LINC00951
LINC00954
LINC00955
LINC00957
LINC00958
LINC00960
LINC00963
LINC00964
LINC00965
LINC00967
LINC00968
LINC00970
LINC00971
LINC00972
LINC00973
LINC00974
LINC00976
LINC00977
LINC00982
LINC00987
LINC00989
LINC00992
LINC00993
LINC00994
LINC00996
LINC00997
LINC00999
LINC01000
LINC01001
LINC01002
LINC01003
LINC01004
LINC01005
LINC01006
LINC01007
LINC01010
LINC01011
LINC01012
LINC01013
LINC01014
LINC01015
LINC01016
LINC01017
LINC01018
LINC01019
LINC01020
LINC01022
LINC01023
LINC01028
LINC01029
LINC01030
LINC01031
LINC01032
LINC01033
LINC01034
LINC01035
LINC01036
LINC01037
LINC01038
LINC01039
LINC01040
LINC01043
LINC01044
LINC01046
LINC01047
LINC01048
LINC01049
LINC01050
LINC01052
LINC01053
LINC01054
LINC01055
LINC01056
LINC01058
LINC01060
LINC01061
LINC01063
LINC01065
LINC01066
LINC01067
LINC01068
LINC01069
LINC01070
LINC01072
LINC01073
LINC01074
LINC01075
LINC01076
LINC01077
LINC01078
LINC01079
LINC01080
LINC01081
LINC01082
LINC01085
LINC01087
LINC01088
LINC01089
LINC01090
LINC01091
LINC01093
LINC01094
LINC01095
LINC01096
LINC01097
LINC01098
LINC01099
LINC01100
LINC01101
LINC01102
LINC01103
LINC01104
LINC01106
LINC01107
LINC01108
LINC01109
LINC01111
LINC01114
LINC01115
LINC01116
LINC01117
LINC01118
LINC01119
LINC01120
LINC01121
LINC01122
LINC01123
LINC01124
LINC01126
LINC01127
LINC01128
LINC01132
LINC01133
LINC01134
LINC01135
LINC01136
LINC01137
LINC01138
LINC01139
LINC01140
LINC01141
LINC01142
LINC01143
LINC01144
LINC01145
LINC01146
LINC01147
LINC01148
LINC01149
LINC01150
LINC01151
LINC01152
LINC01153
LINC01154
LINC01157
LINC01159
LINC01160
LINC01162
LINC01163
LINC01164
LINC01165
LINC01166
LINC01167
LINC01168
LINC01169
LINC01170
LINC01173
LINC01176
LINC01177
LINC01179
LINC01180
LINC01181
LINC01182
LINC01184
LINC01185
LINC01186
LINC01187
LINC01189
LINC01191
LINC01192
LINC01193
LINC01194
LINC01195
LINC01197
LINC01198
LINC01201
LINC01202
LINC01203
LINC01204
LINC01205
LINC01206
LINC01208
LINC01209
LINC01210
LINC01213
LINC01214
LINC01215
LINC01216
LINC01217
LINC01218
LINC01219
LINC01220
LINC01221
LINC01222
LINC01224
LINC01225
LINC01226
LINC01227
LINC01228
LINC01229
LINC01230
LINC01231
LINC01232
LINC01233
LINC01234
LINC01235
LINC01237
LINC01238
LINC01239
LINC01241
LINC01242
LINC01243
LINC01246
LINC01247
LINC01248
LINC01249
LINC01250
LINC01251
LINC01252
LINC01254
LINC01255
LINC01256
LINC01257
LINC01258
LINC01259
LINC01260
LINC01262
LINC01264
LINC01265
LINC01266
LINC01267
LINC01268
LINC01269
LINC01270
LINC01271
LINC01273
LINC01275
LINC01276
LINC01277
LINC01278
LINC01279
LINC01280
LINC01281
LINC01282
LINC01283
LINC01284
LINC01285
LINC01287
LINC01288
LINC01289
LINC01290
LINC01291
LINC01293
LINC01297
LINC01298
LINC01299
LINC01300
LINC01301
LINC01303
LINC01304
LINC01305
LINC01307
LINC01309
LINC01310
LINC01311
LINC01312
LINC01315
LINC01317
LINC01318
LINC01320
LINC01322
LINC01323
LINC01324
LINC01326
LINC01327
LINC01331
LINC01332
LINC01333
LINC01335
LINC01337
LINC01338
LINC01339
LINC01340
LINC01341
LINC01342
LINC01343
LINC01344
LINC01345
LINC01346
LINC01347
LINC01348
LINC01349
LINC01350
LINC01351
LINC01352
LINC01353
LINC01354
LINC01355
LINC01356
LINC01357
LINC01358
LINC01359
LINC01360
LINC01361
LINC01362
LINC01363
LINC01364
LINC01365
LINC01366
LINC01370
LINC01372
LINC01374
LINC01375
LINC01376
LINC01377
LINC01378
LINC01381
LINC01385
LINC01386
LINC01387
LINC01388
LINC01389
LINC01391
LINC01392
LINC01393
LINC01394
LINC01395
LINC01396
LINC01397
LINC01398
LINC01399
LINC01400
LINC01402
LINC01405
LINC01410
LINC01411
LINC01412
LINC01413
LINC01414
LINC01415
LINC01416
LINC01419
LINC01422
LINC01423
LINC01424
LINC01425
LINC01426
LINC01427
LINC01428
LINC01429
LINC01430
LINC01431
LINC01432
LINC01433
LINC01435
LINC01436
LINC01438
LINC01440
LINC01441
LINC01442
LINC01443
LINC01444
LINC01445
LINC01446
LINC01447
LINC01448
LINC01449
LINC01450
LINC01451
LINC01455
LINC01456
LINC01460
LINC01461
LINC01465
LINC01467
LINC01470
LINC01471
LINC01473
LINC01474
LINC01475
LINC01476
LINC01477
LINC01478
LINC01479
LINC01480
LINC01481
LINC01482
LINC01483
LINC01484
LINC01485
LINC01486
LINC01487
LINC01488
LINC01489
LINC01490
LINC01491
LINC01492
LINC01493
LINC01494
LINC01495
LINC01496
LINC01497
LINC01498
LINC01499
LINC01500
LINC01501
LINC01502
LINC01503
LINC01504
LINC01505
LINC01506
LINC01507
LINC01508
LINC01509
LINC01510
LINC01511
LINC01512
LINC01513
LINC01514
LINC01515
LINC01516
LINC01517
LINC01518
LINC01519
LINC01520
LINC01521
LINC01522
LINC01523
LINC01524
LINC01525
LINC01526
LINC01527
LINC01529
LINC01530
LINC01531
LINC01532
LINC01533
LINC01534
LINC01535
LINC01537
LINC01538
LINC01539
LINC01541
LINC01543
LINC01544
LINC01545
LINC01546
LINC01547
LINC01548
LINC01549
LINC01550
LINC01551
LINC01553
LINC01554
LINC01555
LINC01556
LINC01558
LINC01559
LINC01560
LINC01561
LINC01562
LINC01563
LINC01564
LINC01565
LINC01566
LINC01567
LINC01568
LINC01569
LINC01570
LINC01571
LINC01572
LINC01574
LINC01578
LINC01579
LINC01580
LINC01581
LINC01582
LINC01583
LINC01584
LINC01585
LINC01586
LINC01587
LINC01588
LINC01589
LINC01590
LINC01591
LINC01592
LINC01593
LINC01594
LINC01595
LINC01596
LINC01597
LINC01599
LINC01600
LINC01601
LINC01602
LINC01603
LINC01605
LINC01606
LINC01607
LINC01608
LINC01609
LINC01611
LINC01612
LINC01613
LINC01614
LINC01615
LINC01616
LINC01617
LINC01618
LINC01619
LINC01620
LINC01621
LINC01622
LINC01623
LINC01624
LINC01625
LINC01626
LINC01627
LINC01628
LINC01629
LINC01630
LINC01632
LINC01633
LINC01634
LINC01635
LINC01637
LINC01638
LINC01639
LINC01640
LINC01641
LINC01643
LINC01644
LINC01645
LINC01646
LINC01647
LINC01648
LINC01649
LINC01650
LINC01651
LINC01653
LINC01654
LINC01655
LINC01656
LINC01657
LINC01659
LINC01661
LINC01664
LINC01665
LINC01666
LINC01667
LINC01668
LINC01669
LINC01670
LINC01671
LINC01672
LINC01673
LINC01674
LINC01675
LINC01676
LINC01677
LINC01678
LINC01679
LINC01680
LINC01681
LINC01682
LINC01683
LINC01684
LINC01685
LINC01686
LINC01687
LINC01688
LINC01689
LINC01690
LINC01691
LINC01692
LINC01693
LINC01694
LINC01695
LINC01696
LINC01697
LINC01698
LINC01699
LINC01700
LINC01701
LINC01702
LINC01703
LINC01704
LINC01705
LINC01706
LINC01707
LINC01708
LINC01709
LINC01710
LINC01711
LINC01712
LINC01713
LINC01714
LINC01715
LINC01716
LINC01717
LINC01718
LINC01719
LINC01720
LINC01721
LINC01722
LINC01723
LINC01724
LINC01725
LINC01726
LINC01727
LINC01728
LINC01729
LINC01730
LINC01731
LINC01732
LINC01733
LINC01734
LINC01735
LINC01736
LINC01737
LINC01738
LINC01739
LINC01740
LINC01741
LINC01742
LINC01743
LINC01744
LINC01745
LINC01746
LINC01747
LINC01748
LINC01749
LINC01750
LINC01751
LINC01752
LINC01753
LINC01754
LINC01755
LINC01756
LINC01757
LINC01758
LINC01760
LINC01761
LINC01762
LINC01763
LINC01764
LINC01765
LINC01766
LINC01767
LINC01768
LINC01770
LINC01771
LINC01772
LINC01773
LINC01774
LINC01775
LINC01776
LINC01777
LINC01778
LINC01779
LINC01780
LINC01781
LINC01782
LINC01783
LINC01784
LINC01785
LINC01786
LINC01787
LINC01788
LINC01789
LINC01790
LINC01791
LINC01792
LINC01793
LINC01794
LINC01795
LINC01796
LINC01797
LINC01798
LINC01799
LINC01800
LINC01801
LINC01802
LINC01803
LINC01804
LINC01805
LINC01806
LINC01807
LINC01808
LINC01809
LINC01810
LINC01811
LINC01812
LINC01813
LINC01814
LINC01815
LINC01816
LINC01817
LINC01818
LINC01819
LINC01820
LINC01821
LINC01822
LINC01823
LINC01824
LINC01825
LINC01826
LINC01827
LINC01828
LINC01829
LINC01830
LINC01831
LINC01832
LINC01833
LINC01834
LINC01835
LINC01836
LINC01837
LINC01838
LINC01839
LINC01840
LINC01841
LINC01842
LINC01843
LINC01844
LINC01845
LINC01846
LINC01847
LINC01848
LINC01849
LINC01850
LINC01851
LINC01852
LINC01853
LINC01854
LINC01855
LINC01856
LINC01857
LINC01858
LINC01859
LINC01861
LINC01862
LINC01863
LINC01864
LINC01865
LINC01866
LINC01867
LINC01868
LINC01869
LINC01870
LINC01871
LINC01872
LINC01873
LINC01874
LINC01875
LINC01876
LINC01877
LINC01878
LINC01879
LINC01880
LINC01881
LINC01882
LINC01883
LINC01884
LINC01885
LINC01886
LINC01887
LINC01888
LINC01889
LINC01890
LINC01891
LINC01892
LINC01893
LINC01894
LINC01895
LINC01896
LINC01897
LINC01898
LINC01899
LINC01900
LINC01901
LINC01902
LINC01903
LINC01904
LINC01905
LINC01906
LINC01907
LINC01908
LINC01909
LINC01910
LINC01911
LINC01912
LINC01913
LINC01914
LINC01915
LINC01916
LINC01917
LINC01918
LINC01919
LINC01920
LINC01921
LINC01922
LINC01923
LINC01924
LINC01925
LINC01926
LINC01927
LINC01928
LINC01929
LINC01930
LINC01931
LINC01932
LINC01933
LINC01934
LINC01935
LINC01936
LINC01937
LINC01938
LINC01939
LINC01940
LINC01941
LINC01942
LINC01943
LINC01944
LINC01945
LINC01946
LINC01947
LINC01948
LINC01949
LINC01950
LINC01951
LINC01952
LINC01953
LINC01954
LINC01955
LINC01956
LINC01957
LINC01958
LINC01959
LINC01960
LINC01961
LINC01962
LINC01963
LINC01964
LINC01965
LINC01966
LINC01967
LINC01968
LINC01969
LINC01970
LINC01971
LINC01972
LINC01973
LINC01974
LINC01975
LINC01976
LINC01977
LINC01978
LINC01979
LINC01980
LINC01981
LINC01982
LINC01983
LINC01984
LINC01985
LINC01986
LINC01987
LINC01988
LINC01989
LINC01990
LINC01991
LINC01992
LINC01993
LINC01994
LINC01995
LINC01996
LINC01997
LINC01998
LINC01999
LINC02000
LINC02001
LINC02002
LINC02003
LINC02004
LINC02005
LINC02006
LINC02008
LINC02009
LINC02010
LINC02011
LINC02012
LINC02013
LINC02014
LINC02015
LINC02016
LINC02017
LINC02018
LINC02019
LINC02020
LINC02021
LINC02022
LINC02023
LINC02024
LINC02025
LINC02026
LINC02027
LINC02028
LINC02029
LINC02030
LINC02031
LINC02032
LINC02033
LINC02034
LINC02035
LINC02036
LINC02037
LINC02038
LINC02039
LINC02040
LINC02041
LINC02042
LINC02043
LINC02044
LINC02045
LINC02046
LINC02047
LINC02048
LINC02049
LINC02050
LINC02051
LINC02052
LINC02053
LINC02054
LINC02055
LINC02056
LINC02057
LINC02058
LINC02059
LINC02060
LINC02061
LINC02062
LINC02063
LINC02064
LINC02065
LINC02066
LINC02067
LINC02068
LINC02069
LINC02070
LINC02071
LINC02072
LINC02073
LINC02074
LINC02075
LINC02076
LINC02077
LINC02078
LINC02079
LINC02080
LINC02082
LINC02083
LINC02084
LINC02085
LINC02086
LINC02087
LINC02088
LINC02089
LINC02090
LINC02091
LINC02092
LINC02093
LINC02094
LINC02096
LINC02097
LINC02098
LINC02099
LINC02100
LINC02101
LINC02102
LINC02103
LINC02104
LINC02105
LINC02106
LINC02107
LINC02108
LINC02109
LINC02110
LINC02111
LINC02112
LINC02113
LINC02114
LINC02115
LINC02116
LINC02117
LINC02118
LINC02119
LINC02120
LINC02121
LINC02122
LINC02123
LINC02124
LINC02125
LINC02126
LINC02127
LINC02128
LINC02129
LINC02130
LINC02131
LINC02132
LINC02133
LINC02134
LINC02135
LINC02136
LINC02137
LINC02138
LINC02139
LINC02140
LINC02141
LINC02142
LINC02143
LINC02144
LINC02145
LINC02146
LINC02147
LINC02148
LINC02149
LINC02150
LINC02151
LINC02152
LINC02153
LINC02154
LINC02155
LINC02156
LINC02157
LINC02158
LINC02159
LINC02160
LINC02161
LINC02162
LINC02163
LINC02164
LINC02165
LINC02166
LINC02167
LINC02168
LINC02169
LINC02171
LINC02172
LINC02173
LINC02174
LINC02175
LINC02176
LINC02177
LINC02178
LINC02179
LINC02180
LINC02181
LINC02182
LINC02183
LINC02184
LINC02185
LINC02186
LINC02187
LINC02188
LINC02189
LINC02190
LINC02191
LINC02192
LINC02193
LINC2194
LINC02195
LINC02196
LINC02197
LINC02198
LINC02199
LINC02200
LINC02201
LINC02202
LINC02203
LINC02204
LINC02205
LINC02206
LINC02207
LINC02208
LINC02209
LINC02210
LINC02210-CRHR1
LINC02211
LINC02212
LINC02213
LINC02214
LINC02215
LINC02216
LINC02217
LINC02218
LINC02219
LINC02220
LINC02221
LINC02222
LINC02223
LINC02224
LINC02225
LINC02226
LINC02227
LINC02228
LINC02229
LINC02230
LINC02231
LINC02232
LINC02233
LINC02234
LINC02235
LINC02236
LINC02237
LINC02238
LINC02239
LINC02240
LINC02241
LINC02242
LINC02243
LINC02244
LINC02245
LINC02246
LINC02247
LINC02248
LINC02249
LINC02250
LINC02251
LINC02252
LINC02253
LINC02254
LINC02255
LINC02256
LINC02257
LINC02258
LINC02259
LINC02260
LINC02261
LINC02262
LINC02263
LINC02264
LINC02265
LINC02266
LINC02267
LINC02268
LINC02269
LINC02270
LINC02271
LINC02272
LINC02273
LINC02274
LINC02275
LINC02276
LINC02277
LINC02278
LINC02279
LINC02280
LINC02281
LINC02282
LINC02283
LINC02284
LINC02285
LINC02286
LINC02287
LINC02288
LINC02289
LINC02290
LINC02291
LINC02292
LINC02293
LINC02294
LINC02295
LINC02296
LINC02297
LINC02298
LINC02299
LINC02300
LINC02301
LINC02302
LINC02303
LINC02304
LINC02305
LINC02306
LINC02307
LINC02308
LINC02309
LINC02310
LINC02311
LINC02312
LINC02313
LINC02314
LINC02315
LINC02316
LINC02317
LINC02318
LINC02319
LINC02320
LINC02321
LINC02322
LINC02323
LINC02324
LINC02325
LINC02326
LINC02327
LINC02328
LINC02329
LINC02330
LINC02331
LINC02332
LINC02333
LINC02334
LINC02335
LINC02336
LINC02337
LINC02338
LINC02339
LINC02340
LINC02341
LINC02342
LINC02343
LINC02344
LINC02345
LINC02346
LINC02347
LINC02348
LINC02349
LINC02350
LINC02351
LINC02352
LINC02353
LINC02354
LINC02355
LINC02356
LINC02357
LINC02358
LINC02359
LINC02360
LINC02361
LINC02362
LINC02363
LINC02364
LINC02365
LINC02366
LINC02367
LINC02368
LINC02369
LINC02370
LINC02371
LINC02372
LINC02373
LINC02374
LINC02375
LINC02376
LINC02377
LINC02378
LINC02379
LINC02380
LINC02381
LINC02382
LINC02383
LINC02384
LINC02385
LINC02386
LINC02387
LINC02388
LINC02389
LINC02390
LINC02391
LINC02392
LINC02393
LINC02394
LINC02395
LINC02396
LINC02397
LINC02398
LINC02399
LINC02400
LINC02401
LINC02402
LINC02403
LINC02404
LINC02405
LINC02406
LINC02408
LINC02409
LINC02410
LINC02411
LINC02412
LINC02413
LINC02414
LINC02415
LINC02416
LINC02417
LINC02418
LINC02419
LINC02420
LINC02421
LINC02422
LINC02423
LINC02424
LINC02425
LINC02426
LINC02427
LINC02428
LINC02429
LINC02430
LINC02431
LINC02432
LINC02433
LINC02434
LINC02435
LINC02436
LINC02437
LINC02438
LINC02439
LINC02440
LINC02441
LINC02442
LINC02443
LINC02444
LINC02445
LINC02446
LINC02447
LINC02448
LINC02449
LINC02450
LINC02451
LINC02452
LINC02453
LINC02454
LINC02455
LINC02456
LINC02457
LINC02458
LINC02459
LINC02460
LINC02461
LINC02462
LINC02463
LINC02464
LINC02465
LINC02466
LINC02467
LINC02468
LINC02469
LINC02470
LINC02471
LINC02472
LINC02473
LINC02474
LINC02475
LINC02476
LINC02477
LINC02478
LINC02479
LINC02480
LINC002481
LINC02482
LINC02483
LINC02484
LINC02485
LINC02487
LINC02488
LINC02489
LINC02490
LINC02491
LINC02492
LINC02493
LINC02494
LINC02495
LINC02496
LINC02497
LINC02498
LINC02499
LINC02500
LINC02501
LINC02502
LINC02503
LINC02504
LINC02505
LINC02506
LINC02507
LINC02508
LINC02509
LINC02510
LINC02511
LINC02512
LINC02513
LINC02514
LINC02515
LINC02516
LINC02517
LINC02518
LINC02519
LINC02520
LINC02521
LINC02522
LINC02523
LINC02525
LINC02526
LINC02527
LINC02528
LINC02529
LINC02530
LINC02531
LINC02532
LINC02533
LINC02534
LINC02535
LINC02536
LINC02537
LINC02538
LINC02539
LINC02540
LINC02541
LINC02542
LINC02543
LINC02544
LINC02545
LINC02546
LINC02547
LINC02548
LINC02549
LINC02550
LINC02551
LINC02552
LINC02553
LINC02554
LINC02555
LINC02556
LINC02557
LINC02558
LINC02559
LINC02560
LINC02561
LINC02562
LINC02563
LINC02564
LINC02565
LINC02567
LINC02568
LINC02569
LINC02570
LINC02571
LINC02572
LINC02573
LINC02574
LINC02575
LINC02576
LINC02577
LINC02578
LINC02579
LINC02580
LINC02582
LINC02583
LINC02584
LINC02585
LINC02586
LINC02587
LINC02588
LINC02589
LINC02590
LINC02591
LINC02593
LINC02594
LINC02595
LINC02596
LINC02597
LINC02598
LINC02599
LINC02600
LINC02601
LINC02602
LINC02603
LINC02604
LINC02605
LINC02606
LINC02607
LINC02608
LINC02609
LINC02610
LINC02611
LINC02612
LINC02613
LINC02614
LINC02615
LINC02616
LINC02617
LINC02618
LINC02619
LINC02620
LINC02621
LINC02622
LINC02623
LINC02624
LINC02625
LINC02626
LINC02627
LINC02628
LINC02629
LINC02630
LINC02631
LINC02632
LINC02633
LINC02634
LINC02635
LINC02636
LINC02637
LINC02639
LINC02640
LINC02641
LINC02642
LINC02643
LINC02644
LINC02645
LINC02646
LINC02647
LINC02648
LINC02649
LINC02650
LINC02651
LINC02652
LINC02653
LINC02654
LINC02655
LINC02656
LINC02657
LINC02658
LINC02659
LINC02660
LINC02661
LINC02662
LINC02663
LINC02664
LINC02665
LINC02666
LINC02667
LINC02668
LINC02669
LINC02670
LINC02671
LINC02672
LINC02673
LINC02674
LINC02675
LINC02676
LINC02677
LINC02678
LINC02679
LINC02680
LINC02681
LINCADL
LINCMD1
LINGO1
LINGO1-AS1
LINGO1-AS2
LINGO2
LINGO3
LINGO4
LINP1
LINS1
LIPA
LIPB
LIPC
LIPC-AS1
LIPE
LIPE-AS1
LIPF
LIPG
LIPH
LIPI
LIPJ
LIPK
LIPM
LIPN
LIPT1
LIPT1P1
LIPT2
LITAF
LIVAR
LIX1
LIX1-AS1
LIX1L
LIX1L-AS1
LKAAEAR1
LLCFC1
LLGL1
LLGL2
LLPH
LLPH-DT
LLPHP1
LLPHP2
LMAN1
LMAN1L
LMAN2
LMAN2L
LMBR1
LMBR1L
LMBRD1
LMBRD2
LMCD1
LMCD1-AS1
LMF1
LMF1-AS1
LMF2
LMLN
LMLN-AS1
LMLN2
LMNA
LMNB1
LMNB1-DT
LMNB2
LMNTD1
LMNTD2
LMO1
LMO2
LMO3
LMO4
LMO7
LMO7-AS1
LMO7DN
LMO7DN-IT1
LMOD1
LMOD2
LMOD3
LMTK2
LMTK3
LMX1A
LMX1B
LNCAROD
LNCARSR
LNCNEF
LNCOC1
LNCOG
LNCPRESS1
LNCPRESS2
LNCRI
LNCSRLR
LNCTAM34A
LNP1
LNPEP
LNPK
LNX1
LNX1-AS1
LNX1-AS2
LNX2
LOH1CR1
LOH12CR2
LOH19CR1
LONP1
LONP2
LONRF1
LONRF2
LONRF2P1
LONRF2P2
LONRF3
LOR
LOX
LOXHD1
LOXL1
LOXL1-AS1
LOXL2
LOXL3
LOXL4
LPA
LPAL1
LPAL2
LPAR1
LPAR2
LPAR3
LPAR4
LPAR5
LPAR6
LPCAT1
LPCAT2
LPCAT2BP
LPCAT3
LPCAT4
LPGAT1
LPGAT1-AS1
LPGAT1P1
LPIN1
LPIN2
LPIN3
LPL
LPO
LPP
LPP-AS1
LPP-AS2
LPXN
LRAT
LRBA
LRCH1
LRCH2
LRCH3
LRCH4
LRCOL1
LRFN1
LRFN2
LRFN3
LRFN4
LRFN5
LRG1
LRGUK
LRIF1
LRIG1
LRIG2
LRIG3
LRIT1
LRIT2
LRIT3
LRMDA
LRMP
LRP1
LRP1-AS
LRP1B
LRP2
LRP2BP
LRP3
LRP4
LRP4-AS1
LRP5
LRP5L
LRP6
LRP8
LRP10
LRP11
LRP12
LRPAP1
LRPPRC
LRR1
LRRC1
LRRC2
LRRC2-AS1
LRRC3
LRRC3-DT
LRRC3B
LRRC3C
LRRC3DN
LRRC4
LRRC4B
LRRC4C
LRRC6
LRRC6P1
LRRC7
LRRC8A
LRRC8B
LRRC8C
LRRC8C-DT
LRRC8D
LRRC8E
LRRC9
LRRC10
LRRC10B
LRRC14
LRRC14B
LRRC15
LRRC17
LRRC18
LRRC19
LRRC20
LRRC23
LRRC24
LRRC25
LRRC26
LRRC27
LRRC28
LRRC29
LRRC30
LRRC31
LRRC32
LRRC34
LRRC34P1
LRRC34P2
LRRC36
LRRC37A
LRRC37A2
LRRC37A3
LRRC37A4P
LRRC37A5P
LRRC37A6P
LRRC37A7P
LRRC37A8P
LRRC37A9P
LRRC37A10P
LRRC37A11P
LRRC37A12P
LRRC37A13P
LRRC37A14P
LRRC37A15P
LRRC37A16P
LRRC37A17P
LRRC37B
LRRC37BP1
LRRC38
LRRC39
LRRC40
LRRC41
LRRC42
LRRC43
LRRC45
LRRC46
LRRC47
LRRC49
LRRC52
LRRC52-AS1
LRRC53
LRRC55
LRRC56
LRRC57
LRRC58
LRRC59
LRRC61
LRRC63
LRRC66
LRRC69
LRRC70
LRRC71
LRRC72
LRRC73
LRRC74A
LRRC74B
LRRC75A
LRRC75B
LRRC77P
LRRCC1
LRRD1
LRRFIP1
LRRFIP1P1
LRRFIP2
LRRIQ1
LRRIQ3
LRRIQ4
LRRK1
LRRK2
LRRN1
LRRN2
LRRN3
LRRN4
LRRN4CL
LRRTM1
LRRTM2
LRRTM3
LRRTM4
LRSAM1
LRTM1
LRTM2
LRTOMT
LRWD1
LSAMP
LSAMP-AS1
LSG1
LSINCT5
LSM1
LSM1P1
LSM1P2
LSM2
LSM3
LSM3P1
LSM3P2
LSM3P3
LSM3P4
LSM3P5
LSM4
LSM5
LSM6
LSM6P1
LSM6P2
LSM7
LSM8
LSM10
LSM11
LSM12
LSM12P1
LSM14A
LSM14B
LSMEM1
LSMEM2
LSP1
LSP1P1
LSP1P2
LSP1P3
LSP1P4
LSP1P5
LSR
LSS
LST1
LTA
LTA4H
LTB
LTB4R
LTB4R2
LTBP1
LTBP2
LTBP3
LTBP4
LTBR
LTC4S
LTF
LTK
LTN1
LTO1
LTV1
LTV1P1
LUADT1
LUARIS
LUC7L
LUC7L2
LUC7L3
LUC7L3P1
LUCAT1
LUM
LUNAR1
LURAP1
LURAP1L
LURAP1L-AS1
LUZP1
LUZP2
LUZP4
LUZP4P1
LUZP6
LVRN
LXN
LY6D
LY6E
LY6E-DT
LY6G5B
LY6G5C
LY6G6C
LY6G6D
LY6G6E
LY6G6F
LY6H
LY6K
LY6L
LY9
LY75
LY75-CD302
LY86
LY86-AS1
LY96
LYAR
LYARP1
LYG1
LYG2
LYL1
LYN
LYNX1
LYNX1-SLURP2
LYPD1
LYPD2
LYPD3
LYPD4
LYPD5
LYPD6
LYPD6B
LYPD8
LYPD9P
LYPLA1
LYPLA1P1
LYPLA1P2
LYPLA1P3
LYPLA2
LYPLA2P1
LYPLA2P2
LYPLA2P3
LYPLAL1
LYPLAL1-AS1
LYPLAL1-DT
LYRM1
LYRM2
LYRM4
LYRM4-AS1
LYRM7
LYRM9
LYSMD1
LYSMD2
LYSMD3
LYSMD4
LYST
LYST-AS1
LYVE1
LYZ
LYZL1
LYZL2
LYZL4
LYZL6
LZIC
LZTFL1
LZTR1
LZTS1
LZTS1-AS1
LZTS2
LZTS3
M1AP
M6PR
MAA
MAATS1
MAB21L1
MAB21L2
MAB21L3
MAB21L4
MACC1
MACC1-AS1
MACF1
MACO1
MACOM
MACORIS
MACROD1
MACROD2
MACROD2-AS1
MACROD2-IT1
MAD1L1
MAD2L1
MAD2L1BP
MAD2L1P1
MAD2L2
MADCAM1
MADD
MAEA
MAEL
MAF
MAF1
MAFA
MAFA-AS1
MAFB
MAFD1
MAFD2
MAFF
MAFG
MAFG-DT
MAFIP
MAFK
MAFTRR
MAG
MAGEA1
MAGEA2
MAGEA2B
MAGEA3
MAGEA4
MAGEA4-AS1
MAGEA5
MAGEA6
MAGEA7P
MAGEA8
MAGEA8-AS1
MAGEA9
MAGEA9B
MAGEA10
MAGEA11
MAGEA12
MAGEA13P
MAGEB1
MAGEB2
MAGEB3
MAGEB4
MAGEB5
MAGEB6
MAGEB6B
MAGEB10
MAGEB16
MAGEB17
MAGEB18
MAGEC1
MAGEC2
MAGEC3
MAGED1
MAGED2
MAGED4
MAGED4B
MAGEE1
MAGEE2
MAGEF1
MAGEH1
MAGEL2
MAGI1
MAGI1-AS1
MAGI1-IT1
MAGI2
MAGI2-AS1
MAGI2-AS2
MAGI2-AS3
MAGI3
MAGIX
MAGOH
MAGOH2P
MAGOH3P
MAGOHB
MAGT1
MAIP1
MAJIN
MAK
MAK16
MAL
MAL2
MAL2-AS1
MALAT1
MALINC1
MALL
MALRD1
MALSU1
MALT1
MAMDC2
MAMDC2-AS1
MAMDC4
MAML1
MAML2
MAML3
MAMLD1
MAMSTR
MAN1A1
MAN1A2
MAN1A2P1
MAN1B1
MAN1B1-DT
MAN1C1
MAN2A1
MAN2A2
MAN2B1
MAN2B2
MAN2C1
MANBA
MANBAL
MANCR
MANEA
MANEA-DT
MANEAL
MANF
MANSC1
MANSC4
MAOA
MAOB
MAP1A
MAP1B
MAP1LC3A
MAP1LC3B
MAP1LC3B2
MAP1LC3BP1
MAP1LC3C
MAP1LC3P
MAP1S
MAP2
MAP2K1
MAP2K1P1
MAP2K2
MAP2K3
MAP2K4
MAP2K4P1
MAP2K5
MAP2K6
MAP2K7
MAP3K1
MAP3K2
MAP3K2-DT
MAP3K3
MAP3K4
MAP3K5
MAP3K6
MAP3K7
MAP3K7CL
MAP3K8
MAP3K9
MAP3K10
MAP3K11
MAP3K12
MAP3K13
MAP3K14
MAP3K14-AS1
MAP3K15
MAP3K19
MAP3K20
MAP3K20-AS1
MAP3K21
MAP4
MAP4K1
MAP4K2
MAP4K3
MAP4K3-DT
MAP4K4
MAP4K5
MAP6
MAP6D1
MAP7
MAP7D1
MAP7D2
MAP7D3
MAP9
MAP10
MAPK1
MAPK1IP1L
MAPK3
MAPK4
MAPK6
MAPK6-DT
MAPK6P1
MAPK6P2
MAPK6P3
MAPK6P4
MAPK6P5
MAPK6P6
MAPK7
MAPK8
MAPK8IP1
MAPK8IP1P1
MAPK8IP1P2
MAPK8IP2
MAPK8IP3
MAPK9
MAPK10
MAPK11
MAPK12
MAPK13
MAPK14
MAPK15
MAPKAP1
MAPKAPK2
MAPKAPK3
MAPKAPK5
MAPKAPK5-AS1
MAPKAPK5P1
MAPKBP1
MAPRE1
MAPRE1P1
MAPRE1P2
MAPRE1P3
MAPRE2
MAPRE3
MAPT
MAPT-AS1
MAPT-IT1
MARC1
MARC2
MARCH1
MARCH2
MARCH3
MARCH4
MARCH5
MARCH6
MARCH7
MARCH8
MARCH9
MARCH10
MARCH11
MARCKS
MARCKSL1
MARCKSL1P1
MARCKSL1P2
MARCKSP1
MARCO
MARCOL
MARF1
MARK1
MARK2
MARK2P1
MARK2P2
MARK2P3
MARK2P4
MARK2P5
MARK2P6
MARK2P7
MARK2P8
MARK2P9
MARK2P10
MARK2P11
MARK2P12
MARK2P13
MARK2P14
MARK2P15
MARK2P16
MARK2P17
MARK3
MARK3P1
MARK3P2
MARK3P3
MARK4
MARS
MARS2
MARVELD1
MARVELD2
MARVELD3
MAS1
MAS1L
MAS1LP1
MASP1
MASP2
MAST1
MAST2
MAST3
MAST4
MAST4-AS1
MAST4-IT1
MASTL
MAT1A
MAT2A
MAT2B
MATK
MATN1
MATN1-AS1
MATN2
MATN3
MATN4
MATR3
MAU2
MAVS
MAX
MAZ
MB
MB21D2
MBD1
MBD2
MBD3
MBD3L1
MBD3L2
MBD3L2B
MBD3L3
MBD3L4
MBD3L5
MBD4
MBD5
MBD6
MBIP
MBL1P
MBL2
MBL3P
MBLAC1
MBLAC2
MBNL1
MBNL1-AS1
MBNL2
MBNL3
MBOAT1
MBOAT2
MBOAT4
MBOAT7
MBP
MBS1
MBS2
MBS3
MBTD1
MBTPS1
MBTPS2
MC1R
MC2R
MC3R
MC4R
MC5R
MCAM
MCAT
MCC
MCCC1
MCCC1-AS1
MCCC2
MCCD1
MCCD1P1
MCCD1P2
MCDR1
MCDR3
MCDR4
MCDR5
MCEE
MCEMP1
MCF2
MCF2L
MCF2L-AS1
MCF2L2
MCFD2
MCFD2P1
MCHR1
MCHR2
MCHR2-AS1
MCIDAS
MCKD2
MCL1
MCM2
MCM3
MCM3AP
MCM3AP-AS1
MCM4
MCM5
MCM6
MCM7
MCM8
MCM8-AS1
MCM9
MCM10
MCMBP
MCMDC2
MCOLN1
MCOLN2
MCOLN3
MCPH1
MCPH1-AS1
MCRIP1
MCRIP2
MCRIP2P1
MCRIP2P2
MCRS1
MCS
MCTP1
MCTP1-AS1
MCTP2
MCTS1
MCTS2P
MCU
MCUB
MCUR1
MCUR1P1
MCUR1P2
MDC1
MDC1-AS1
MDFI
MDFIC
MDFIC2
MDGA1
MDGA2
MDH1
MDH1B
MDH2
MDK
MDM1
MDM2
MDM4
MDN1
MDP1
MDRV
MDS2
ME1
ME2
ME2P1
ME3
MEA1
MEAF6
MEAF6P1
MEAK7
MECOM
MECP2
MECR
MED1
MED4
MED4-AS1
MED6
MED6P1
MED7
MED8
MED9
MED10
MED11
MED12
MED12L
MED13
MED13L
MED13P1
MED14
MED14OS
MED14P1
MED15
MED15P1
MED15P3
MED15P4
MED15P5
MED15P6
MED15P7
MED15P8
MED15P9
MED16
MED17
MED18
MED19
MED20
MED21
MED22
MED23
MED24
MED25
MED26
MED27
MED28
MED28P1
MED28P2
MED28P3
MED28P4
MED28P5
MED28P6
MED28P7
MED28P8
MED29
MED30
MED31
MEDAG
MEF2A
MEF2AP1
MEF2B
MEF2BNBP1
MEF2C
MEF2C-AS1
MEF2C-AS2
MEF2D
MEFV
MEG3
MEG8
MEG9
MEGF6
MEGF8
MEGF9
MEGF10
MEGF11
MEHMO
MEI1
MEI4
MEIG1
MEIKIN
MEIOB
MEIOC
MEIS1
MEIS1-AS2
MEIS1-AS3
MEIS2
MEIS3
MEIS3P1
MEIS3P2
MELAS
MELK
MELTF
MELTF-AS1
MEMO1
MEMO1P1
MEMO1P2
MEMO1P3
MEMO1P4
MEMO1P5
MEN1
MEOX1
MEOX2
MEP1A
MEP1AP1
MEP1AP2
MEP1AP3
MEP1AP4
MEP1B
MEPCE
MEPE
MER5
MERTK
MESD
MESP1
MESP2
MEST
MESTIT1
MESTP1
MESTP2
MESTP3
MESTP4
MET
METAP1
METAP1D
METAP2
METRN
METRNL
METTL1
METTL2A
METTL2B
METTL3
METTL4
METTL5
METTL6
METTL7A
METTL7AP1
METTL7B
METTL8
METTL8P1
METTL9
METTL11B
METTL14
METTL14-DT
METTL15
METTL15P1
METTL15P2
METTL15P3
METTL16
METTL17
METTL18
METTL21A
METTL21AP1
METTL21C
METTL21EP
METTL22
METTL23
METTL24
METTL25
METTL26
METTL27
MEX3A
MEX3B
MEX3C
MEX3D
MFAP1
MFAP1P1
MFAP2
MFAP3
MFAP3L
MFAP4
MFAP5
MFF
MFGE8
MFHAS1
MFN1
MFN2
MFNG
MFRP
MFSD1
MFSD1P1
MFSD2A
MFSD2B
MFSD3
MFSD4A
MFSD4A-AS1
MFSD4B
MFSD4BP1
MFSD5
MFSD6
MFSD6L
MFSD8
MFSD9
MFSD10
MFSD11
MFSD12
MFSD13A
MFSD13B
MFSD14A
MFSD14B
MFSD14C
MGA
MGAM
MGAM2
MGARP
MGAT1
MGAT2
MGAT2P1
MGAT2P2
MGAT3
MGAT3-AS1
MGAT4A
MGAT4B
MGAT4C
MGAT4D
MGAT4EP
MGAT5
MGAT5B
MGLL
MGME1
MGMT
MGP
MGRN1
MGST1
MGST2
MGST3
MHAC
MHENCR
MHRT
MHS2
MHS4
MHS6
MIA
MIA-RAB4B
MIA2
MIA3
MIAT
MIATNB
MIB1
MIB2
MIC7
MIC12
MICA
MICA-AS1
MICAL1
MICAL2
MICAL3
MICALCL
MICALL1
MICALL2
MICB
MICB-DT
MICC
MICD
MICE
MICF
MICG
MICOS10
MICOS10-NBL1
MICOS10P1
MICOS10P2
MICOS10P3
MICOS10P4
MICOS13
MICU1
MICU2
MICU3
MID1
MID1IP1
MID1IP1-AS1
MID2
MIDN
MIEF1
MIEF2
MIEN1
MIER1
MIER2
MIER3
MIF
MIF-AS1
MIF4GD
MIGA1
MIGA2
MIIP
MILR1
MIMT1
MINAR1
MINAR2
MINCR
MINDY1
MINDY2
MINDY3
MINDY4
MINDY4B
MINK1
MINPP1
MIOS
MIOX
MIOXP1
MIP
MIPEP
MIPEPP1
MIPEPP2
MIPEPP3
MIPOL1
MIR1-1
MIR1-1HG
MIR1-1HG-AS1
MIR1-2
MIR7-1
MIR7-2
MIR7-3
MIR7-3HG
MIR9-1
MIR9-2
MIR9-3
MIR9-3HG
MIR10A
MIR10B
MIR15A
MIR15B
MIR16-1
MIR16-2
MIR17
MIR17HG
MIR18A
MIR18B
MIR19A
MIR19B1
MIR19B2
MIR20A
MIR20B
MIR21
MIR22
MIR22HG
MIR23A
MIR23B
MIR23C
MIR24-1
MIR24-2
MIR25
MIR26A1
MIR26A2
MIR26B
MIR27A
MIR27B
MIR28
MIR29A
MIR29B1
MIR29B2
MIR29B2CHG
MIR29C
MIR30A
MIR30B
MIR30C1
MIR30C2
MIR30D
MIR30E
MIR31
MIR31HG
MIR32
MIR33A
MIR33B
MIR34A
MIR34AHG
MIR34B
MIR34C
MIR92A1
MIR92A2
MIR92B
MIR93
MIR95
MIR96
MIR98
MIR99A
MIR99AHG
MIR99B
MIR100
MIR100HG
MIR101-1
MIR101-2
MIR103A1
MIR103A2
MIR103B1
MIR103B2
MIR105-1
MIR105-2
MIR106A
MIR106B
MIR107
MIR122
MIR122HG
MIR124-1
MIR124-2
MIR124-2HG
MIR124-3
MIR125A
MIR125B1
MIR125B2
MIR126
MIR127
MIR128-1
MIR128-2
MIR129-1
MIR129-2
MIR130A
MIR130B
MIR132
MIR133A1
MIR133A1HG
MIR133A2
MIR133B
MIR134
MIR135A1
MIR135A2
MIR135B
MIR136
MIR137
MIR137HG
MIR138-1
MIR138-2
MIR139
MIR140
MIR141
MIR142
MIR143
MIR144
MIR145
MIR146A
MIR146B
MIR147A
MIR147B
MIR148A
MIR148B
MIR149
MIR150
MIR151A
MIR151B
MIR152
MIR153-1
MIR153-2
MIR154
MIR155
MIR155HG
MIR181A1
MIR181A1HG
MIR181A2
MIR181A2HG
MIR181B1
MIR181B2
MIR181C
MIR181D
MIR182
MIR183
MIR184
MIR185
MIR186
MIR187
MIR188
MIR190A
MIR190B
MIR191
MIR192
MIR193A
MIR193B
MIR193BHG
MIR194-1
MIR194-2
MIR194-2HG
MIR195
MIR196A1
MIR196A2
MIR196B
MIR197
MIR198
MIR199A1
MIR199A2
MIR199B
MIR200A
MIR200B
MIR200C
MIR200CHG
MIR202
MIR202HG
MIR203A
MIR203B
MIR204
MIR205
MIR205HG
MIR206
MIR208A
MIR208B
MIR210
MIR210HG
MIR211
MIR212
MIR214
MIR215
MIR216A
MIR216B
MIR217
MIR217HG
MIR218-1
MIR218-2
MIR219A1
MIR219A2
MIR219B
MIR221
MIR222
MIR222HG
MIR223
MIR224
MIR296
MIR297
MIR298
MIR299
MIR300
MIR301A
MIR301B
MIR302A
MIR302B
MIR302C
MIR302CHG
MIR302D
MIR302E
MIR302F
MIR320A
MIR320B1
MIR320B2
MIR320C1
MIR320C2
MIR320D1
MIR320D2
MIR320E
MIR323A
MIR323B
MIR324
MIR325
MIR325HG
MIR326
MIR328
MIR329-1
MIR329-2
MIR330
MIR331
MIR335
MIR337
MIR338
MIR339
MIR340
MIR342
MIR345
MIR346
MIR361
MIR362
MIR363
MIR365A
MIR365B
MIR367
MIR369
MIR370
MIR371A
MIR371B
MIR372
MIR373
MIR374A
MIR374B
MIR374C
MIR375
MIR376A1
MIR376A2
MIR376B
MIR376C
MIR377
MIR378A
MIR378B
MIR378C
MIR378D1
MIR378D2
MIR378D2HG
MIR378E
MIR378F
MIR378G
MIR378H
MIR378I
MIR378J
MIR379
MIR380
MIR381
MIR381HG
MIR382
MIR383
MIR384
MIR409
MIR410
MIR411
MIR412
MIR421
MIR422A
MIR423
MIR424
MIR425
MIR429
MIR431
MIR432
MIR433
MIR448
MIR449A
MIR449B
MIR449C
MIR450A1
MIR450A2
MIR450B
MIR451A
MIR451B
MIR452
MIR454
MIR455
MIR466
MIR483
MIR484
MIR485
MIR486-1
MIR486-2
MIR487A
MIR487B
MIR488
MIR489
MIR490
MIR491
MIR492
MIR493
MIR494
MIR495
MIR496
MIR497
MIR497HG
MIR498
MIR499A
MIR499B
MIR500A
MIR500B
MIR501
MIR502
MIR503
MIR503HG
MIR504
MIR505
MIR506
MIR507
MIR508
MIR509-1
MIR509-2
MIR509-3
MIR510
MIR511
MIR512-1
MIR512-2
MIR513A1
MIR513A2
MIR513B
MIR513C
MIR514A1
MIR514A2
MIR514A3
MIR514B
MIR515-1
MIR515-2
MIR516A1
MIR516A2
MIR516B1
MIR516B2
MIR517A
MIR517B
MIR517C
MIR518A1
MIR518A2
MIR518B
MIR518C
MIR518D
MIR518E
MIR518F
MIR519A1
MIR519A2
MIR519B
MIR519C
MIR519D
MIR519E
MIR520A
MIR520B
MIR520C
MIR520D
MIR520E
MIR520F
MIR520G
MIR520H
MIR521-1
MIR521-2
MIR522
MIR523
MIR524
MIR525
MIR526A1
MIR526A2
MIR526B
MIR527
MIR532
MIR539
MIR541
MIR542
MIR543
MIR544A
MIR544B
MIR545
MIR548A1
MIR548A1HG
MIR548A2
MIR548A3
MIR548AA1
MIR548AA2
MIR548AB
MIR548AC
MIR548AD
MIR548AE1
MIR548AE2
MIR548AG1
MIR548AG2
MIR548AH
MIR548AI
MIR548AJ1
MIR548AJ2
MIR548AK
MIR548AL
MIR548AM
MIR548AN
MIR548AO
MIR548AP
MIR548AQ
MIR548AR
MIR548AS
MIR548AT
MIR548AU
MIR548AV
MIR548AW
MIR548AX
MIR548AY
MIR548AZ
MIR548B
MIR548BA
MIR548BB
MIR548BC
MIR548C
MIR548D1
MIR548D2
MIR548E
MIR548F1
MIR548F2
MIR548F3
MIR548F4
MIR548F5
MIR548G
MIR548H1
MIR548H2
MIR548H3
MIR548H4
MIR548H5
MIR548I1
MIR548I2
MIR548I3
MIR548I4
MIR548J
MIR548K
MIR548L
MIR548M
MIR548N
MIR548O
MIR548O2
MIR548P
MIR548Q
MIR548S
MIR548T
MIR548U
MIR548V
MIR548W
MIR548X
MIR548X2
MIR548XHG
MIR548Y
MIR548Z
MIR549A
MIR550A1
MIR550A2
MIR550A3
MIR550B1
MIR550B2
MIR551A
MIR551B
MIR552
MIR553
MIR554
MIR555
MIR556
MIR557
MIR558
MIR559
MIR561
MIR562
MIR563
MIR564
MIR567
MIR568
MIR569
MIR570
MIR570HG
MIR571
MIR572
MIR573
MIR574
MIR575
MIR576
MIR577
MIR578
MIR579
MIR580
MIR581
MIR582
MIR583
MIR583HG
MIR584
MIR585
MIR586
MIR587
MIR588
MIR589
MIR590
MIR591
MIR592
MIR593
MIR595
MIR596
MIR597
MIR598
MIR599
MIR600
MIR600HG
MIR601
MIR602
MIR603
MIR604
MIR605
MIR606
MIR607
MIR608
MIR609
MIR610
MIR611
MIR612
MIR613
MIR614
MIR615
MIR616
MIR617
MIR618
MIR619
MIR620
MIR621
MIR622
MIR623
MIR624
MIR625
MIR626
MIR627
MIR628
MIR629
MIR630
MIR631
MIR632
MIR633
MIR634
MIR635
MIR636
MIR637
MIR638
MIR639
MIR640
MIR641
MIR642A
MIR642B
MIR643
MIR644A
MIR645
MIR646
MIR646HG
MIR647
MIR648
MIR649
MIR650
MIR651
MIR652
MIR653
MIR654
MIR655
MIR656
MIR657
MIR658
MIR659
MIR660
MIR661
MIR662
MIR663A
MIR663AHG
MIR663B
MIR664A
MIR664B
MIR665
MIR668
MIR670
MIR670HG
MIR671
MIR675
MIR676
MIR708
MIR711
MIR718
MIR744
MIR758
MIR759
MIR760
MIR761
MIR762
MIR762HG
MIR764
MIR765
MIR766
MIR767
MIR769
MIR770
MIR802
MIR873
MIR874
MIR875
MIR876
MIR877
MIR885
MIR887
MIR888
MIR889
MIR890
MIR891A
MIR891B
MIR892A
MIR892B
MIR892C
MIR920
MIR921
MIR922
MIR924
MIR924HG
MIR933
MIR934
MIR935
MIR936
MIR937
MIR938
MIR939
MIR940
MIR941-1
MIR941-2
MIR941-3
MIR941-4
MIR941-5
MIR942
MIR943
MIR944
MIR1178
MIR1179
MIR1180
MIR1181
MIR1182
MIR1183
MIR1184-1
MIR1184-2
MIR1184-3
MIR1185-1
MIR1185-2
MIR1193
MIR1197
MIR1199
MIR1200
MIR1202
MIR1203
MIR1204
MIR1205
MIR1206
MIR1207
MIR1208
MIR1224
MIR1225
MIR1226
MIR1227
MIR1228
MIR1229
MIR1231
MIR1233-1
MIR1233-2
MIR1234
MIR1236
MIR1237
MIR1238
MIR1243
MIR1244-1
MIR1244-2
MIR1244-3
MIR1244-4
MIR1245A
MIR1245B
MIR1246
MIR1247
MIR1248
MIR1249
MIR1250
MIR1251
MIR1252
MIR1253
MIR1255A
MIR1255B1
MIR1255B2
MIR1256
MIR1257
MIR1258
MIR1260A
MIR1260B
MIR1261
MIR1262
MIR1263
MIR1264
MIR1265
MIR1266
MIR1267
MIR1268A
MIR1268B
MIR1269A
MIR1269B
MIR1270
MIR1271
MIR1272
MIR1273C
MIR1273H
MIR1275
MIR1276
MIR1277
MIR1278
MIR1279
MIR1281
MIR1282
MIR1283-1
MIR1283-2
MIR1284
MIR1285-1
MIR1285-2
MIR1286
MIR1287
MIR1288
MIR1289-1
MIR1289-2
MIR1290
MIR1291
MIR1292
MIR1293
MIR1294
MIR1295A
MIR1295B
MIR1296
MIR1297
MIR1298
MIR1299
MIR1301
MIR1302-1
MIR1302-2
MIR1302-2HG
MIR1302-3
MIR1302-4
MIR1302-5
MIR1302-6
MIR1302-7
MIR1302-8
MIR1302-9
MIR1302-10
MIR1302-11
MIR1303
MIR1304
MIR1305
MIR1306
MIR1307
MIR1321
MIR1322
MIR1323
MIR1324
MIR1343
MIR1468
MIR1469
MIR1470
MIR1471
MIR1537
MIR1538
MIR1539
MIR1587
MIR1825
MIR1827
MIR1843
MIR1908
MIR1909
MIR1910
MIR1911
MIR1912
MIR1913
MIR1914
MIR1915
MIR1972-1
MIR1972-2
MIR1973
MIR1976
MIR2052
MIR2052HG
MIR2053
MIR2054
MIR2110
MIR2113
MIR2114
MIR2115
MIR2116
MIR2117
MIR2117HG
MIR2276
MIR2277
MIR2278
MIR2355
MIR2392
MIR2467
MIR2681
MIR2682
MIR2861
MIR2909
MIR3059
MIR3064
MIR3065
MIR3074
MIR3085
MIR3115
MIR3116-1
MIR3116-2
MIR3117
MIR3118-1
MIR3118-2
MIR3118-3
MIR3118-4
MIR3119-1
MIR3119-2
MIR3120
MIR3121
MIR3122
MIR3123
MIR3124
MIR3125
MIR3126
MIR3127
MIR3128
MIR3129
MIR3130-1
MIR3130-2
MIR3131
MIR3132
MIR3133
MIR3134
MIR3135A
MIR3135B
MIR3136
MIR3137
MIR3138
MIR3139
MIR3140
MIR3141
MIR3142
MIR3142HG
MIR3143
MIR3144
MIR3145
MIR3146
MIR3147
MIR3148
MIR3149
MIR3150A
MIR3150B
MIR3150BHG
MIR3151
MIR3152
MIR3153
MIR3154
MIR3155A
MIR3155B
MIR3156-1
MIR3156-2
MIR3156-3
MIR3157
MIR3158-1
MIR3158-2
MIR3159
MIR3160-1
MIR3160-2
MIR3161
MIR3162
MIR3163
MIR3164
MIR3165
MIR3166
MIR3167
MIR3168
MIR3169
MIR3170
MIR3171
MIR3173
MIR3174
MIR3175
MIR3176
MIR3177
MIR3178
MIR3179-1
MIR3179-2
MIR3179-3
MIR3179-4
MIR3180-1
MIR3180-2
MIR3180-3
MIR3180-4
MIR3180-5
MIR3181
MIR3182
MIR3183
MIR3184
MIR3185
MIR3186
MIR3187
MIR3188
MIR3189
MIR3190
MIR3191
MIR3192
MIR3193
MIR3194
MIR3195
MIR3196
MIR3197
MIR3198-1
MIR3198-2
MIR3199-1
MIR3199-2
MIR3200
MIR3201
MIR3202-1
MIR3202-2
MIR3529
MIR3591
MIR3605
MIR3606
MIR3609
MIR3610
MIR3611
MIR3612
MIR3613
MIR3614
MIR3615
MIR3616
MIR3617
MIR3618
MIR3619
MIR3620
MIR3621
MIR3622A
MIR3622B
MIR3646
MIR3648-1
MIR3648-2
MIR3649
MIR3650
MIR3651
MIR3652
MIR3654
MIR3655
MIR3657
MIR3658
MIR3659
MIR3660
MIR3661
MIR3662
MIR3663
MIR3663HG
MIR3664
MIR3665
MIR3666
MIR3667
MIR3668
MIR3670-1
MIR3670-2
MIR3670-3
MIR3670-4
MIR3671
MIR3672
MIR3674
MIR3675
MIR3677
MIR3678
MIR3679
MIR3680-1
MIR3680-2
MIR3681
MIR3681HG
MIR3682
MIR3683
MIR3684
MIR3685
MIR3686
MIR3687-2
MIR3688-1
MIR3688-2
MIR3689A
MIR3689B
MIR3689C
MIR3689D1
MIR3689D2
MIR3689E
MIR3689F
MIR3690
MIR3691
MIR3692
MIR3713
MIR3714
MIR3907
MIR3908
MIR3909
MIR3910-1
MIR3910-2
MIR3911
MIR3912
MIR3913-1
MIR3913-2
MIR3914-1
MIR3914-2
MIR3915
MIR3916
MIR3917
MIR3918
MIR3919
MIR3920
MIR3921
MIR3922
MIR3923
MIR3924
MIR3925
MIR3926-1
MIR3926-2
MIR3927
MIR3928
MIR3929
MIR3934
MIR3935
MIR3936
MIR3936HG
MIR3937
MIR3938
MIR3939
MIR3940
MIR3941
MIR3942
MIR3943
MIR3944
MIR3945
MIR3945HG
MIR3960
MIR3972
MIR3973
MIR3974
MIR3975
MIR3976
MIR3976HG
MIR3977
MIR3978
MIR4251
MIR4252
MIR4253
MIR4254
MIR4255
MIR4256
MIR4257
MIR4258
MIR4259
MIR4260
MIR4261
MIR4262
MIR4263
MIR4264
MIR4265
MIR4266
MIR4267
MIR4268
MIR4269
MIR4270
MIR4271
MIR4272
MIR4273
MIR4274
MIR4275
MIR4276
MIR4277
MIR4278
MIR4279
MIR4280
MIR4281
MIR4282
MIR4283-1
MIR4283-2
MIR4284
MIR4285
MIR4286
MIR4287
MIR4288
MIR4289
MIR4290
MIR4290HG
MIR4291
MIR4292
MIR4293
MIR4294
MIR4295
MIR4296
MIR4297
MIR4298
MIR4299
MIR4300
MIR4300HG
MIR4301
MIR4302
MIR4303
MIR4304
MIR4305
MIR4306
MIR4307
MIR4307HG
MIR4308
MIR4309
MIR4310
MIR4311
MIR4312
MIR4313
MIR4314
MIR4315-1
MIR4315-2
MIR4316
MIR4317
MIR4318
MIR4319
MIR4320
MIR4321
MIR4322
MIR4323
MIR4324
MIR4325
MIR4326
MIR4327
MIR4328
MIR4329
MIR4330
MIR4418
MIR4420
MIR4421
MIR4422
MIR4422HG
MIR4423
MIR4424
MIR4425
MIR4426
MIR4427
MIR4428
MIR4429
MIR4430
MIR4431
MIR4432
MIR4432HG
MIR4433A
MIR4433B
MIR4434
MIR4435-1
MIR4435-2
MIR4435-2HG
MIR4436A
MIR4436B1
MIR4436B2
MIR4437
MIR4438
MIR4439
MIR4440
MIR4441
MIR4442
MIR4443
MIR4444-1
MIR4444-2
MIR4445
MIR4446
MIR4447
MIR4448
MIR4449
MIR4450
MIR4451
MIR4452
MIR4453
MIR4453HG
MIR4454
MIR4455
MIR4456
MIR4457
MIR4458
MIR4458HG
MIR4460
MIR4462
MIR4463
MIR4464
MIR4465
MIR4466
MIR4467
MIR4468
MIR4469
MIR4470
MIR4471
MIR4472-1
MIR4472-2
MIR4473
MIR4474
MIR4475
MIR4476
MIR4477A
MIR4477B
MIR4478
MIR4479
MIR4480
MIR4481
MIR4482
MIR4483
MIR4484
MIR4485
MIR4486
MIR4487
MIR4488
MIR4489
MIR4490
MIR4491
MIR4492
MIR4493
MIR4494
MIR4495
MIR4496
MIR4497
MIR4498
MIR4499
MIR4500
MIR4500HG
MIR4501
MIR4502
MIR4503
MIR4504
MIR4505
MIR4506
MIR4507
MIR4508
MIR4509-1
MIR4509-2
MIR4509-3
MIR4510
MIR4511
MIR4512
MIR4513
MIR4514
MIR4515
MIR4516
MIR4517
MIR4518
MIR4519
MIR4520-1
MIR4520-2
MIR4521
MIR4522
MIR4523
MIR4524A
MIR4524B
MIR4525
MIR4526
MIR4527
MIR4527HG
MIR4528
MIR4529
MIR4530
MIR4531
MIR4533
MIR4534
MIR4535
MIR4536-1
MIR4536-2
MIR4537
MIR4538
MIR4539
MIR4540
MIR4632
MIR4633
MIR4634
MIR4635
MIR4636
MIR4637
MIR4638
MIR4639
MIR4640
MIR4641
MIR4642
MIR4643
MIR4644
MIR4645
MIR4646
MIR4647
MIR4648
MIR4649
MIR4650-1
MIR4650-2
MIR4651
MIR4652
MIR4653
MIR4654
MIR4655
MIR4656
MIR4657
MIR4658
MIR4659A
MIR4659B
MIR4660
MIR4661
MIR4662A
MIR4662B
MIR4663
MIR4664
MIR4665
MIR4666A
MIR4666B
MIR4667
MIR4668
MIR4669
MIR4670
MIR4671
MIR4672
MIR4673
MIR4674
MIR4675
MIR4676
MIR4677
MIR4678
MIR4679-1
MIR4679-2
MIR4680
MIR4681
MIR4682
MIR4683
MIR4684
MIR4685
MIR4686
MIR4687
MIR4688
MIR4689
MIR4690
MIR4691
MIR4692
MIR4693
MIR4694
MIR4695
MIR4696
MIR4697
MIR4697HG
MIR4698
MIR4699
MIR4700
MIR4701
MIR4703
MIR4704
MIR4705
MIR4706
MIR4707
MIR4708
MIR4709
MIR4710
MIR4711
MIR4712
MIR4713
MIR4713HG
MIR4714
MIR4715
MIR4716
MIR4717
MIR4718
MIR4719
MIR4720
MIR4721
MIR4722
MIR4723
MIR4724
MIR4725
MIR4726
MIR4727
MIR4728
MIR4729
MIR4730
MIR4731
MIR4732
MIR4733
MIR4734
MIR4735
MIR4736
MIR4737
MIR4738
MIR4739
MIR4740
MIR4741
MIR4742
MIR4743
MIR4744
MIR4745
MIR4746
MIR4747
MIR4748
MIR4749
MIR4750
MIR4751
MIR4752
MIR4753
MIR4754
MIR4755
MIR4756
MIR4757
MIR4758
MIR4759
MIR4760
MIR4761
MIR4762
MIR4763
MIR4764
MIR4765
MIR4766
MIR4767
MIR4768
MIR4769
MIR4770
MIR4771-1
MIR4771-2
MIR4772
MIR4773-1
MIR4773-2
MIR4774
MIR4775
MIR4776-1
MIR4776-2
MIR4777
MIR4778
MIR4779
MIR4780
MIR4781
MIR4782
MIR4783
MIR4784
MIR4785
MIR4786
MIR4787
MIR4788
MIR4789
MIR4790
MIR4791
MIR4793
MIR4794
MIR4795
MIR4796
MIR4797
MIR4798
MIR4799
MIR4800
MIR4801
MIR4802
MIR4803
MIR4804
MIR4999
MIR5000
MIR5001
MIR5002
MIR5003
MIR5004
MIR5006
MIR5007
MIR5008
MIR5009
MIR5010
MIR5011
MIR5047
MIR5087
MIR5088
MIR5089
MIR5090
MIR5091
MIR5092
MIR5093
MIR5094
MIR5100
MIR5186
MIR5187
MIR5188
MIR5189
MIR5190
MIR5191
MIR5192
MIR5193
MIR5194
MIR5195
MIR5196
MIR5197
MIR5571
MIR5572
MIR5579
MIR5580
MIR5581
MIR5582
MIR5583-1
MIR5583-2
MIR5584
MIR5585
MIR5586
MIR5587
MIR5588
MIR5589
MIR5590
MIR5591
MIR5680
MIR5681A
MIR5681B
MIR5682
MIR5683
MIR5684
MIR5685
MIR5687
MIR5688
MIR5689
MIR5689HG
MIR5690
MIR5691
MIR5692A1
MIR5692A2
MIR5692B
MIR5692C1
MIR5692C2
MIR5693
MIR5694
MIR5695
MIR5696
MIR5697
MIR5698
MIR5699
MIR5700
MIR5701-1
MIR5701-2
MIR5701-3
MIR5702
MIR5703
MIR5704
MIR5705
MIR5706
MIR5707
MIR5708
MIR5739
MIR5787
MIR6068
MIR6069
MIR6070
MIR6071
MIR6072
MIR6073
MIR6074
MIR6075
MIR6076
MIR6077
MIR6078
MIR6079
MIR6080
MIR6081
MIR6082
MIR6083
MIR6084
MIR6085
MIR6086
MIR6088
MIR6089
MIR6090
MIR6124
MIR6125
MIR6126
MIR6127
MIR6128
MIR6129
MIR6130
MIR6131
MIR6132
MIR6133
MIR6134
MIR6165
MIR6499
MIR6500
MIR6501
MIR6502
MIR6503
MIR6504
MIR6505
MIR6506
MIR6507
MIR6508
MIR6509
MIR6510
MIR6511A1
MIR6511A2
MIR6511A3
MIR6511A4
MIR6511B1
MIR6511B2
MIR6512
MIR6513
MIR6514
MIR6515
MIR6516
MIR6529
MIR6715A
MIR6715B
MIR6716
MIR6717
MIR6718
MIR6719
MIR6720
MIR6721
MIR6722
MIR6724-1
MIR6724-2
MIR6724-3
MIR6724-4
MIR6726
MIR6727
MIR6728
MIR6729
MIR6730
MIR6731
MIR6732
MIR6733
MIR6734
MIR6735
MIR6736
MIR6737
MIR6738
MIR6739
MIR6740
MIR6741
MIR6742
MIR6743
MIR6744
MIR6745
MIR6746
MIR6747
MIR6748
MIR6749
MIR6750
MIR6751
MIR6752
MIR6753
MIR6754
MIR6755
MIR6756
MIR6757
MIR6758
MIR6759
MIR6760
MIR6761
MIR6762
MIR6763
MIR6764
MIR6765
MIR6766
MIR6767
MIR6768
MIR6769A
MIR6769B
MIR6770-1
MIR6770-2
MIR6770-3
MIR6771
MIR6772
MIR6773
MIR6774
MIR6775
MIR6776
MIR6777
MIR6778
MIR6779
MIR6780A
MIR6780B
MIR6781
MIR6782
MIR6783
MIR6784
MIR6785
MIR6786
MIR6787
MIR6788
MIR6789
MIR6790
MIR6791
MIR6792
MIR6793
MIR6794
MIR6795
MIR6796
MIR6797
MIR6798
MIR6799
MIR6800
MIR6801
MIR6802
MIR6803
MIR6804
MIR6805
MIR6806
MIR6807
MIR6808
MIR6809
MIR6810
MIR6811
MIR6812
MIR6813
MIR6814
MIR6815
MIR6816
MIR6817
MIR6818
MIR6819
MIR6820
MIR6821
MIR6822
MIR6823
MIR6824
MIR6825
MIR6826
MIR6827
MIR6828
MIR6829
MIR6830
MIR6831
MIR6832
MIR6833
MIR6834
MIR6835
MIR6836
MIR6837
MIR6838
MIR6839
MIR6840
MIR6841
MIR6842
MIR6843
MIR6844
MIR6845
MIR6846
MIR6847
MIR6848
MIR6849
MIR6850
MIR6851
MIR6852
MIR6853
MIR6854
MIR6855
MIR6856
MIR6857
MIR6858
MIR6859-1
MIR6859-2
MIR6859-3
MIR6859-4
MIR6860
MIR6861
MIR6862-1
MIR6862-2
MIR6863
MIR6864
MIR6865
MIR6866
MIR6867
MIR6868
MIR6869
MIR6870
MIR6871
MIR6872
MIR6873
MIR6874
MIR6875
MIR6876
MIR6877
MIR6878
MIR6879
MIR6880
MIR6881
MIR6882
MIR6883
MIR6884
MIR6885
MIR6886
MIR6887
MIR6888
MIR6889
MIR6890
MIR6891
MIR6892
MIR6893
MIR6894
MIR6895
MIR7106
MIR7107
MIR7108
MIR7109
MIR7110
MIR7111
MIR7112
MIR7113
MIR7114
MIR7150
MIR7151
MIR7152
MIR7153
MIR7154
MIR7155
MIR7156
MIR7157
MIR7158
MIR7159
MIR7160
MIR7161
MIR7162
MIR7515
MIR7515HG
MIR7702
MIR7703
MIR7704
MIR7705
MIR7706
MIR7843
MIR7844
MIR7845
MIR7846
MIR7847
MIR7848
MIR7849
MIR7850
MIR7851
MIR7852
MIR7853
MIR7854
MIR7855
MIR7856
MIR7973-1
MIR7973-2
MIR7974
MIR7975
MIR7976
MIR7977
MIR7978
MIR8052
MIR8053
MIR8054
MIR8055
MIR8056
MIR8057
MIR8058
MIR8059
MIR8060
MIR8061
MIR8062
MIR8063
MIR8064
MIR8065
MIR8066
MIR8067
MIR8068
MIR8069-1
MIR8069-2
MIR8070
MIR8071-1
MIR8071-2
MIR8072
MIR8073
MIR8074
MIR8075
MIR8076
MIR8077
MIR8078
MIR8079
MIR8080
MIR8081
MIR8082
MIR8083
MIR8084
MIR8085
MIR8086
MIR8087
MIR8088
MIR8089
MIR8485
MIR9500
MIR9718
MIR9851
MIR9898
MIR9899
MIR9900
MIR9901
MIR9902-1
MIR9902-2
MIR9903
MIR9983
MIR9985
MIR9986
MIR10226
MIR10392
MIR10393
MIR10394
MIR10396A
MIR10396B
MIR10397
MIR10398
MIR10399
MIR10400
MIR10522
MIR10523
MIR10524
MIR10525
MIR10526
MIR10527
MIR11181
MIR11399
MIR11400
MIR11401
MIR12113
MIR12114
MIR12115
MIR12116
MIR12117
MIR12118
MIR12119
MIR12120
MIR12121
MIR12122
MIR12123
MIR12124
MIR12125
MIR12126
MIR12127
MIR12128
MIR12129
MIR12130
MIR12131
MIR12132
MIR12133
MIR12135
MIR12136
MIRLET7A1
MIRLET7A1HG
MIRLET7A2
MIRLET7A3
MIRLET7B
MIRLET7BHG
MIRLET7C
MIRLET7D
MIRLET7E
MIRLET7F1
MIRLET7F2
MIRLET7G
MIRLET7I
MIS12
MIS18A
MIS18A-AS1
MIS18BP1
MISP
MISP3
MITD1
MITF
MIXL1
MKI67
MKI67P1
MKKS
MKLN1
MKLN1-AS
MKNK1
MKNK1-AS1
MKNK2
MKNK2P1
MKRN1
MKRN2
MKRN2OS
MKRN3
MKRN3-AS1
MKRN4P
MKRN5P
MKRN6P
MKRN7P
MKRN8P
MKRN9P
MKS1
MKX
MKX-AS1
MLANA
MLC1
MLEC
MLECP1
MLF1
MLF2
MLH1
MLH3
MLIP
MLIP-AS1
MLIP-IT1
MLKL
MLLT1
MLLT3
MLLT6
MLLT10
MLLT10P1
MLLT10P2
MLLT11
MLN
MLNR
MLPH
MLST8
MLX
MLXIP
MLXIPL
MLYCD
MMAA
MMAB
MMACHC
MMADHC
MMD
MMD2
MME
MME-AS1
MMEL1
MMGT1
MMP1
MMP2
MMP2-AS1
MMP3
MMP7
MMP8
MMP9
MMP10
MMP11
MMP12
MMP13
MMP14
MMP15
MMP16
MMP17
MMP19
MMP20
MMP21
MMP23A
MMP23B
MMP24
MMP24OS
MMP25
MMP25-AS1
MMP26
MMP27
MMP28
MMRN1
MMRN2
MMS19
MMS22L
MMUT
MMVP1
MMVP2
MN1
MNAT1
MND1
MNDA
MNS1
MNT
MNX1
MNX1-AS1
MNX1-AS2
MOAP1
MOB1A
MOB1AP1
MOB1AP2
MOB1B
MOB2
MOB3A
MOB3B
MOB3C
MOB4
MOBP
MOCOS
MOCS1
MOCS1P1
MOCS2
MOCS3
MOCS3P1
MOCS3P2
MOG
MOGAT1
MOGAT2
MOGAT3
MOGS
MOK
MON1A
MON1B
MON2
MORC1
MORC1-AS1
MORC2
MORC2-AS1
MORC3
MORC4
MORF4
MORF4L1
MORF4L1P1
MORF4L1P2
MORF4L1P3
MORF4L1P4
MORF4L1P5
MORF4L1P6
MORF4L1P7
MORF4L2
MORF4L2-AS1
MORF4L2P1
MORN1
MORN2
MORN3
MORN4
MORN5
MOS
MOSMO
MOSPD1
MOSPD2
MOSPD3
MOV10
MOV10L1
MOXD1
MOXD2P
MPC1
MPC1L
MPC2
MPDU1
MPDZ
MPE
MPEG1
MPFD
MPG
MPHOSPH6
MPHOSPH8
MPHOSPH9
MPHOSPH10
MPI
MPIG6B
MPL
MPLKIP
MPND
MPO
MPP1
MPP2
MPP3
MPP4
MPP5
MPP6
MPP7
MPP7-DT
MPPE1
MPPE1P1
MPPED1
MPPED2
MPPED2-AS1
MPRIP
MPRIP-AS1
MPRIPP1
MPST
MPTX1
MPV17
MPV17L
MPV17L2
MPZ
MPZL1
MPZL2
MPZL3
MR1
MRAP
MRAP2
MRAS
MRC1
MRC2
MRE11
MRE11P1
MREG
MREGP1
MRFAP1
MRFAP1L1
MRGBP
MRGPRD
MRGPRE
MRGPRF
MRGPRF-AS1
MRGPRG
MRGPRG-AS1
MRGPRX1
MRGPRX2
MRGPRX3
MRGPRX4
MRI1
MRLN
MRM1
MRM2
MRM3
MRNIP
MRO
MROH1
MROH2A
MROH2B
MROH3P
MROH4P
MROH5
MROH6
MROH7
MROH7-TTC4
MROH8
MROH9
MROS
MRPL1
MRPL2
MRPL2P1
MRPL3
MRPL3P1
MRPL4
MRPL9
MRPL9P1
MRPL10
MRPL11
MRPL11P2
MRPL11P3
MRPL12
MRPL13
MRPL14
MRPL14P1
MRPL15
MRPL15P1
MRPL16
MRPL17
MRPL18
MRPL19
MRPL20
MRPL20-AS1
MRPL20P1
MRPL21
MRPL22
MRPL22P1
MRPL23
MRPL23-AS1
MRPL24
MRPL27
MRPL28
MRPL30
MRPL30P1
MRPL30P2
MRPL32
MRPL32P1
MRPL33
MRPL34
MRPL35
MRPL35P1
MRPL35P2
MRPL35P3
MRPL35P4
MRPL36
MRPL36P1
MRPL37
MRPL37P1
MRPL38
MRPL39
MRPL40
MRPL40P1
MRPL41
MRPL42
MRPL42P1
MRPL42P2
MRPL42P3
MRPL42P4
MRPL42P5
MRPL42P6
MRPL43
MRPL44
MRPL45
MRPL45P1
MRPL45P2
MRPL46
MRPL47
MRPL48
MRPL48P1
MRPL49
MRPL49P1
MRPL49P2
MRPL50
MRPL50P1
MRPL50P2
MRPL50P3
MRPL50P4
MRPL51
MRPL51P1
MRPL51P2
MRPL52
MRPL53
MRPL53P1
MRPL54
MRPL55
MRPL57
MRPL57P1
MRPL57P2
MRPL57P3
MRPL57P6
MRPL57P7
MRPL57P8
MRPL57P9
MRPL57P10
MRPL58
MRPS2
MRPS5
MRPS5P3
MRPS5P4
MRPS6
MRPS6P1
MRPS6P2
MRPS6P4
MRPS7
MRPS7P1
MRPS7P2
MRPS9
MRPS10
MRPS10P1
MRPS10P2
MRPS10P5
MRPS11
MRPS11P1
MRPS12
MRPS14
MRPS15
MRPS15P1
MRPS15P2
MRPS16
MRPS16P1
MRPS16P2
MRPS16P3
MRPS17
MRPS17P1
MRPS17P3
MRPS17P5
MRPS17P6
MRPS17P7
MRPS17P9
MRPS18A
MRPS18AP1
MRPS18B
MRPS18BP1
MRPS18BP2
MRPS18C
MRPS18CP2
MRPS18CP3
MRPS18CP4
MRPS18CP5
MRPS18CP6
MRPS21
MRPS21P1
MRPS21P2
MRPS21P3
MRPS21P4
MRPS21P5
MRPS21P6
MRPS21P7
MRPS21P8
MRPS21P9
MRPS22
MRPS22P1
MRPS23
MRPS23P1
MRPS24
MRPS24P1
MRPS25
MRPS25P1
MRPS26
MRPS27
MRPS28
MRPS30
MRPS30-DT
MRPS31
MRPS31P1
MRPS31P2
MRPS31P4
MRPS31P5
MRPS33
MRPS33P1
MRPS33P2
MRPS33P3
MRPS33P4
MRPS34
MRPS35
MRPS35P1
MRPS35P2
MRPS35P3
MRPS36
MRPS36P1
MRPS36P2
MRPS36P3
MRPS36P4
MRPS36P5
MRPS36P6
MRRF
MRRFP1
MRS2
MRS2P1
MRS2P2
MRSD
MRT4
MRT8
MRT9
MRT10
MRT11
MRT17
MRT18
MRT19
MRT20
MRT22
MRT23
MRT24
MRT25
MRT26
MRT27
MRT28
MRTFA
MRTFA-AS1
MRTFB
MRTO4
MRVI1
MRVI1-AS1
MRX4
MRX5
MRX6
MRX7
MRX8
MRX11
MRX14
MRX15
MRX17
MRX20
MRX23
MRX24
MRX25
MRX26
MRX27
MRX28
MRX31
MRX37
MRX39
MRX40
MRX42
MRX49
MRX50
MRX51
MRX53
MRX56
MRX57
MRX61
MRX64
MRX65
MRX66
MRX67
MRX69
MRX70
MRX71
MRX73
MRX75
MRX77
MRX80
MRX81
MRX82
MRX84
MRX86
MRXS7
MRXS11
MS
MS4A1
MS4A2
MS4A3
MS4A4A
MS4A4E
MS4A5
MS4A6A
MS4A6E
MS4A7
MS4A8
MS4A10
MS4A12
MS4A13
MS4A14
MS4A15
MS4A18
MSANTD1
MSANTD2
MSANTD2P1
MSANTD3
MSANTD3-TMEFF1
MSANTD4
MSBP1
MSBP2
MSC
MSC-AS1
MSD
MSGN1
MSH2
MSH3
MSH4
MSH5
MSH5-SAPCD1
MSH6
MSI1
MSI2
MSK9
MSK10
MSK32
MSK38
MSL1
MSL2
MSL3
MSL3P1
MSLN
MSLNL
MSMB
MSMO1
MSMP
MSN
MSNP1
MSR1
MSRA
MSRB1
MSRB1P1
MSRB2
MSRB3
MSS51
MST1
MST1L
MST1P2
MST1R
MSTN
MSTO1
MSTO2P
MSX1
MSX2
MSX2P1
MT-ATP6
MT-ATP8
MT-CO1
MT-CO2
MT-CO3
MT-CYB
MT-LIPCAR
MT-ND1
MT-ND2
MT-ND3
MT-ND4
MT-ND4L
MT-ND5
MT-ND6
MT-RNR1
MT-RNR2
MT-TA
MT-TC
MT-TD
MT-TE
MT-TF
MT-TG
MT-TH
MT-TI
MT-TK
MT-TL1
MT-TL2
MT-TM
MT-TN
MT-TP
MT-TQ
MT-TR
MT-TS1
MT-TS2
MT-TT
MT-TV
MT-TW
MT-TY
MT1A
MT1B
MT1CP
MT1DP
MT1E
MT1F
MT1G
MT1H
MT1HL1
MT1IP
MT1JP
MT1L
MT1M
MT1P1
MT1P3
MT1X
MT1XP1
MT2A
MT2P1
MT3
MT4
MT7SDNA
MTA1
MTA2
MTA3
MTAP
MTAPP1
MTAPP2
MTATP6P1
MTATP6P2
MTATP6P3
MTATP6P4
MTATP6P5
MTATP6P6
MTATP6P7
MTATP6P8
MTATP6P9
MTATP6P10
MTATP6P11
MTATP6P12
MTATP6P13
MTATP6P14
MTATP6P15
MTATP6P16
MTATP6P17
MTATP6P18
MTATP6P19
MTATP6P20
MTATP6P21
MTATP6P22
MTATP6P23
MTATP6P24
MTATP6P25
MTATP6P26
MTATP6P27
MTATP6P28
MTATP6P29
MTATP6P30
MTATP6P31
MTATP8P1
MTATP8P2
MTATP8P3
MTATP8P4
MTATT
MTBP
MTCH1
MTCH2
MTCL1
MTCL1P1
MTCO1P1
MTCO1P2
MTCO1P3
MTCO1P4
MTCO1P5
MTCO1P6
MTCO1P7
MTCO1P8
MTCO1P9
MTCO1P10
MTCO1P11
MTCO1P12
MTCO1P13
MTCO1P14
MTCO1P15
MTCO1P16
MTCO1P17
MTCO1P18
MTCO1P19
MTCO1P20
MTCO1P21
MTCO1P22
MTCO1P23
MTCO1P24
MTCO1P25
MTCO1P26
MTCO1P27
MTCO1P28
MTCO1P29
MTCO1P30
MTCO1P31
MTCO1P32
MTCO1P33
MTCO1P34
MTCO1P35
MTCO1P36
MTCO1P37
MTCO1P38
MTCO1P39
MTCO1P40
MTCO1P41
MTCO1P42
MTCO1P43
MTCO1P44
MTCO1P45
MTCO1P46
MTCO1P47
MTCO1P48
MTCO1P49
MTCO1P50
MTCO1P51
MTCO1P52
MTCO1P53
MTCO1P54
MTCO1P55
MTCO1P56
MTCO1P57
MTCO2P1
MTCO2P2
MTCO2P3
MTCO2P4
MTCO2P5
MTCO2P6
MTCO2P7
MTCO2P8
MTCO2P9
MTCO2P10
MTCO2P11
MTCO2P12
MTCO2P13
MTCO2P14
MTCO2P15
MTCO2P16
MTCO2P17
MTCO2P18
MTCO2P19
MTCO2P20
MTCO2P21
MTCO2P22
MTCO2P23
MTCO2P24
MTCO2P25
MTCO2P26
MTCO2P27
MTCO2P28
MTCO2P29
MTCO2P30
MTCO2P31
MTCO2P32
MTCO2P33
MTCO2P34
MTCO3P1
MTCO3P2
MTCO3P3
MTCO3P4
MTCO3P5
MTCO3P6
MTCO3P7
MTCO3P8
MTCO3P9
MTCO3P10
MTCO3P11
MTCO3P12
MTCO3P13
MTCO3P14
MTCO3P15
MTCO3P16
MTCO3P17
MTCO3P18
MTCO3P19
MTCO3P20
MTCO3P21
MTCO3P22
MTCO3P23
MTCO3P24
MTCO3P25
MTCO3P26
MTCO3P27
MTCO3P28
MTCO3P29
MTCO3P30
MTCO3P31
MTCO3P32
MTCO3P33
MTCO3P34
MTCO3P35
MTCO3P36
MTCO3P37
MTCO3P38
MTCO3P39
MTCO3P40
MTCO3P41
MTCO3P42
MTCO3P43
MTCO3P44
MTCO3P45
MTCO3P46
MTCP1
MTCSB1
MTCSB2
MTCSB3
MTCYBP1
MTCYBP2
MTCYBP3
MTCYBP4
MTCYBP5
MTCYBP6
MTCYBP7
MTCYBP8
MTCYBP9
MTCYBP10
MTCYBP11
MTCYBP12
MTCYBP13
MTCYBP14
MTCYBP15
MTCYBP16
MTCYBP17
MTCYBP18
MTCYBP19
MTCYBP20
MTCYBP21
MTCYBP22
MTCYBP23
MTCYBP24
MTCYBP25
MTCYBP26
MTCYBP27
MTCYBP28
MTCYBP29
MTCYBP30
MTCYBP31
MTCYBP32
MTCYBP33
MTCYBP34
MTCYBP35
MTCYBP36
MTCYBP37
MTCYBP38
MTCYBP39
MTCYBP40
MTCYBP41
MTCYBP42
MTCYBP43
MTCYBP44
MTCYBP45
MTDH
MTDHP1
MTDHP2
MTDHP3
MTDHP4
MTDHP5
MTERF1
MTERF2
MTERF3
MTERF4
MTF1
MTF2
MTFMT
MTFP1
MTFR1
MTFR1L
MTFR2
MTG1
MTG2
MTHFD1
MTHFD1L
MTHFD1P1
MTHFD2
MTHFD2L
MTHFD2P1
MTHFD2P2
MTHFD2P3
MTHFD2P4
MTHFD2P5
MTHFD2P6
MTHFD2P7
MTHFR
MTHFS
MTHFSD
MTHPR
MTHSP1
MTHSP2
MTIF2
MTIF2P1
MTIF3
MTL3P
MTLN
MTLSP
MTM1
MTMR1
MTMR2
MTMR3
MTMR4
MTMR6
MTMR7
MTMR8
MTMR9
MTMR9LP
MTMR10
MTMR11
MTMR12
MTMR14
MTND1P1
MTND1P2
MTND1P3
MTND1P4
MTND1P5
MTND1P6
MTND1P7
MTND1P8
MTND1P9
MTND1P10
MTND1P11
MTND1P12
MTND1P13
MTND1P14
MTND1P15
MTND1P16
MTND1P17
MTND1P18
MTND1P19
MTND1P20
MTND1P21
MTND1P22
MTND1P23
MTND1P24
MTND1P25
MTND1P26
MTND1P27
MTND1P28
MTND1P29
MTND1P30
MTND1P31
MTND1P32
MTND1P33
MTND1P34
MTND1P35
MTND1P36
MTND1P37
MTND2P1
MTND2P2
MTND2P3
MTND2P4
MTND2P5
MTND2P6
MTND2P7
MTND2P8
MTND2P9
MTND2P10
MTND2P11
MTND2P12
MTND2P13
MTND2P14
MTND2P15
MTND2P16
MTND2P17
MTND2P18
MTND2P19
MTND2P20
MTND2P21
MTND2P22
MTND2P23
MTND2P24
MTND2P25
MTND2P26
MTND2P27
MTND2P28
MTND2P29
MTND2P30
MTND2P31
MTND2P32
MTND2P33
MTND2P34
MTND2P35
MTND2P36
MTND2P37
MTND2P38
MTND2P39
MTND2P40
MTND2P41
MTND3P1
MTND3P2
MTND3P3
MTND3P4
MTND3P5
MTND3P6
MTND3P7
MTND3P8
MTND3P9
MTND3P10
MTND3P11
MTND3P12
MTND3P13
MTND3P14
MTND3P15
MTND3P16
MTND3P17
MTND3P18
MTND3P19
MTND3P20
MTND3P21
MTND3P22
MTND3P23
MTND3P24
MTND3P25
MTND4LP1
MTND4LP2
MTND4LP3
MTND4LP4
MTND4LP5
MTND4LP6
MTND4LP7
MTND4LP8
MTND4LP9
MTND4LP10
MTND4LP11
MTND4LP12
MTND4LP13
MTND4LP14
MTND4LP15
MTND4LP16
MTND4LP17
MTND4LP18
MTND4LP19
MTND4LP20
MTND4LP21
MTND4LP22
MTND4LP23
MTND4LP24
MTND4LP25
MTND4LP26
MTND4LP27
MTND4LP28
MTND4LP29
MTND4LP30
MTND4LP31
MTND4LP32
MTND4P1
MTND4P2
MTND4P3
MTND4P4
MTND4P5
MTND4P6
MTND4P7
MTND4P8
MTND4P9
MTND4P10
MTND4P11
MTND4P12
MTND4P13
MTND4P14
MTND4P15
MTND4P16
MTND4P17
MTND4P18
MTND4P19
MTND4P20
MTND4P21
MTND4P22
MTND4P23
MTND4P24
MTND4P25
MTND4P26
MTND4P27
MTND4P28
MTND4P29
MTND4P30
MTND4P31
MTND4P32
MTND4P33
MTND4P34
MTND4P35
MTND4P36
MTND4P37
MTND4P38
MTND4P39
MTND4P40
MTND4P41
MTND5P1
MTND5P2
MTND5P3
MTND5P4
MTND5P5
MTND5P6
MTND5P7
MTND5P8
MTND5P9
MTND5P10
MTND5P11
MTND5P12
MTND5P13
MTND5P14
MTND5P15
MTND5P16
MTND5P17
MTND5P18
MTND5P19
MTND5P20
MTND5P21
MTND5P22
MTND5P23
MTND5P24
MTND5P25
MTND5P26
MTND5P27
MTND5P28
MTND5P29
MTND5P30
MTND5P31
MTND5P32
MTND5P33
MTND5P34
MTND5P35
MTND5P36
MTND5P37
MTND5P38
MTND5P39
MTND5P40
MTND5P41
MTND5P42
MTND5P43
MTND5P44
MTND5P45
MTND5P46
MTND6P1
MTND6P2
MTND6P3
MTND6P4
MTND6P5
MTND6P6
MTND6P7
MTND6P8
MTND6P9
MTND6P10
MTND6P11
MTND6P12
MTND6P13
MTND6P14
MTND6P15
MTND6P16
MTND6P17
MTND6P18
MTND6P19
MTND6P20
MTND6P21
MTND6P22
MTND6P23
MTND6P24
MTND6P25
MTND6P26
MTND6P27
MTND6P28
MTND6P29
MTND6P30
MTND6P31
MTND6P32
MTND6P33
MTND6P34
MTND6P35
MTND6P36
MTND6P37
MTNR1A
MTNR1B
MTO1
MTOHR
MTOLR
MTOR
MTOR-AS1
MTPAP
MTPN
MTR
MTREX
MTRF1
MTRF1L
MTRF1LP1
MTRF1LP2
MTRNR2L1
MTRNR2L2
MTRNR2L3
MTRNR2L4
MTRNR2L5
MTRNR2L6
MTRNR2L7
MTRNR2L8
MTRNR2L9
MTRNR2L10
MTRNR2L11
MTRNR2L12
MTRNR2L13
MTRNR3
MTRR
MTSS1
MTSS1L
MTTAS
MTTER
MTTFH
MTTFL
MTTFX
MTTFY
MTTP
MTURN
MTUS1
MTUS2
MTUS2-AS1
MTUS2-AS2
MTX1
MTX1P1
MTX2
MTX3
MUC1
MUC2
MUC3A
MUC3B
MUC4
MUC5AC
MUC5B
MUC5B-AS1
MUC6
MUC7
MUC8
MUC12
MUC13
MUC15
MUC16
MUC17
MUC19
MUC20
MUC20-OT1
MUC20P1
MUC21
MUC22
MUCL1
MUCL3
MUL1
MUPP
MUS81
MUSK
MUSTN1
MUTYH
MVB12A
MVB12B
MVD
MVK
MVP
MX1
MX2
MXD1
MXD3
MXD4
MXI1
MXRA5
MXRA5Y
MXRA7
MXRA8
MYADM
MYADML
MYADML2
MYB
MYB-AS1
MYBBP1A
MYBL1
MYBL2
MYBPC1
MYBPC2
MYBPC3
MYBPH
MYBPHL
MYC
MYCBP
MYCBP2
MYCBP2-AS1
MYCBP2-AS2
MYCBPAP
MYCL
MYCLP1
MYCLP2
MYCLP3
MYCN
MYCNOS
MYCNUT
MYCT1
MYD88
MYDGF
MYEF2
MYEOV
MYF5
MYF6
MYH1
MYH2
MYH3
MYH4
MYH6
MYH7
MYH7B
MYH8
MYH9
MYH10
MYH11
MYH13
MYH14
MYH15
MYH16
MYHAS
MYL1
MYL2
MYL3
MYL4
MYL5
MYL6
MYL6B
MYL6BP1
MYL6P1
MYL6P2
MYL6P3
MYL6P4
MYL6P5
MYL7
MYL8P
MYL9
MYL10
MYL12A
MYL12AP1
MYL12B
MYL12BP1
MYL12BP2
MYLIP
MYLK
MYLK-AS1
MYLK-AS2
MYLK2
MYLK3
MYLK4
MYLKP1
MYLPF
MYMK
MYMX
MYMY1
MYMY3
MYNN
MYO1A
MYO1B
MYO1C
MYO1D
MYO1E
MYO1F
MYO1G
MYO1H
MYO3A
MYO3B
MYO3B-AS1
MYO5A
MYO5B
MYO5BP1
MYO5BP2
MYO5BP3
MYO5C
MYO6
MYO7A
MYO7B
MYO9A
MYO9B
MYO10
MYO15A
MYO15B
MYO16
MYO16-AS1
MYO16-AS2
MYO18A
MYO18B
MYO19
MYOC
MYOCD
MYOCOS
MYOD1
MYOF
MYOG
MYOM1
MYOM2
MYOM3
MYORG
MYOSLID
MYOSLID-AS1
MYOT
MYOZ1
MYOZ2
MYOZ3
MYP1
MYP2
MYP3
MYP4
MYP5
MYP7
MYP8
MYP9
MYP10
MYP11
MYP12
MYP13
MYP14
MYP15
MYP16
MYP17
MYP18
MYPN
MYPOP
MYRF
MYRFL
MYRIP
MYSA
MYSM1
MYT1
MYT1L
MYT1L-AS1
MYZAP
MZB1
MZF1
MZF1-AS1
MZT1
MZT1P1
MZT1P2
MZT2A
MZT2B
N4BP1
N4BP2
N4BP2L1
N4BP2L2
N4BP2L2-IT2
N4BP3
N6AMT1
NAA10
NAA11
NAA15
NAA16
NAA20
NAA25
NAA30
NAA35
NAA38
NAA40
NAA50
NAA60
NAA80
NAAA
NAALAD2
NAALADL1
NAALADL2
NAALADL2-AS1
NAALADL2-AS2
NAALADL2-AS3
NAB1
NAB2
NABP1
NABP2
NACA
NACA2
NACA3P
NACA4P
NACAD
NACAP2
NACAP5
NACAP6
NACAP7
NACAP8
NACAP9
NACAP10
NACC1
NACC2
NADK
NADK2
NADK2-AS1
NADSYN1
NAE1
NAF1
NAGA
NAGK
NAGLU
NAGPA
NAGPA-AS1
NAGS
NAIF1
NAIP
NALCN
NALCN-AS1
NALT1
NAMA
NAMPT
NAMPTP1
NAMPTP2
NAMPTP3
NANOG
NANOGNB
NANOGNBP1
NANOGNBP2
NANOGNBP3
NANOGP1
NANOGP2
NANOGP3
NANOGP4
NANOGP5
NANOGP6
NANOGP7
NANOGP8
NANOGP9
NANOGP10
NANOGP11
NANOS1
NANOS2
NANOS3
NANP
NANS
NAP1L1
NAP1L1P1
NAP1L1P2
NAP1L1P3
NAP1L2
NAP1L3
NAP1L4
NAP1L4P1
NAP1L4P2
NAP1L4P3
NAP1L5
NAP1L6
NAPA
NAPA-AS1
NAPB
NAPEPLD
NAPG
NAPGP1
NAPGP2
NAPRT
NAPSA
NAPSB
NARF
NARF-AS1
NARF-IT1
NARS
NARS2
NARSP1
NARSP2
NASP
NASPP1
NAT1
NAT2
NAT8
NAT8B
NAT8L
NAT9
NAT10
NAT14
NAT16
NATD1
NATP
NAV1
NAV2
NAV2-AS1
NAV2-AS2
NAV2-AS3
NAV2-AS4
NAV2-AS5
NAV2-IT1
NAV3
NAXD
NAXE
NBAS
NBAT1
NBDY
NBEA
NBEAL1
NBEAL2
NBEAP1
NBEAP2
NBEAP3
NBEAP4
NBEAP5
NBEAP6
NBL1
NBN
NBPF1
NBPF2P
NBPF3
NBPF4
NBPF5P
NBPF6
NBPF7
NBPF8
NBPF9
NBPF10
NBPF11
NBPF12
NBPF13P
NBPF14
NBPF15
NBPF17P
NBPF18P
NBPF19
NBPF20
NBPF21P
NBPF22P
NBPF25P
NBPF26
NBR1
NBR2
NCALD
NCAM1
NCAM1-AS1
NCAM2
NCAN
NCAPD2
NCAPD2P1
NCAPD3
NCAPG
NCAPG2
NCAPGP1
NCAPGP2
NCAPH
NCAPH2
NCBP1
NCBP2
NCBP2-AS1
NCBP2-AS2
NCBP2L
NCBP3
NCCRP1
NCDN
NCEH1
NCF1
NCF1B
NCF1C
NCF2
NCF4
NCF4-AS1
NCK1
NCK1-DT
NCK2
NCKAP1
NCKAP1L
NCKAP5
NCKAP5-AS1
NCKAP5-AS2
NCKAP5-IT1
NCKAP5L
NCKIPSD
NCL
NCLN
NCLP1
NCLP2
NCMAP
NCOA1
NCOA2
NCOA3
NCOA4
NCOA4P1
NCOA4P2
NCOA4P3
NCOA4P4
NCOA5
NCOA6
NCOA7
NCOA7-AS1
NCOR1
NCOR1P1
NCOR1P2
NCOR1P3
NCOR2
NCR1
NCR2
NCR3
NCR3LG1
NCRUPAR
NCS1
NCSTN
NCSTNP1
NDC1
NDC80
NDE1
NDE1P1
NDE1P2
NDEL1
NDFIP1
NDFIP1P1
NDFIP2
NDFIP2-AS1
NDN
NDNF
NDOR1
NDP
NDP-AS1
NDRG1
NDRG2
NDRG3
NDRG4
NDST1
NDST1-AS1
NDST2
NDST3
NDST4
NDUFA1
NDUFA2
NDUFA3
NDUFA3P1
NDUFA3P2
NDUFA3P3
NDUFA3P4
NDUFA3P5
NDUFA3P6
NDUFA4
NDUFA4L2
NDUFA4P1
NDUFA4P2
NDUFA5
NDUFA5P1
NDUFA5P2
NDUFA5P3
NDUFA5P4
NDUFA5P5
NDUFA5P6
NDUFA5P7
NDUFA5P8
NDUFA5P9
NDUFA5P10
NDUFA5P11
NDUFA5P12
NDUFA6
NDUFA6-DT
NDUFA7
NDUFA8
NDUFA8P1
NDUFA9
NDUFA9P1
NDUFA10
NDUFA11
NDUFA12
NDUFA12P1
NDUFA13
NDUFAB1
NDUFAB1P1
NDUFAF1
NDUFAF2
NDUFAF3
NDUFAF4
NDUFAF4P1
NDUFAF4P2
NDUFAF4P3
NDUFAF4P4
NDUFAF5
NDUFAF6
NDUFAF7
NDUFAF8
NDUFB1
NDUFB1P1
NDUFB1P2
NDUFB2
NDUFB2-AS1
NDUFB2P1
NDUFB3
NDUFB3P1
NDUFB3P2
NDUFB3P3
NDUFB3P4
NDUFB3P5
NDUFB4
NDUFB4P1
NDUFB4P2
NDUFB4P3
NDUFB4P4
NDUFB4P5
NDUFB4P6
NDUFB4P7
NDUFB4P8
NDUFB4P9
NDUFB4P10
NDUFB4P11
NDUFB4P12
NDUFB5
NDUFB5P1
NDUFB5P2
NDUFB6
NDUFB7
NDUFB8
NDUFB8P1
NDUFB8P2
NDUFB8P3
NDUFB9
NDUFB9P1
NDUFB9P2
NDUFB9P3
NDUFB10
NDUFB10P1
NDUFB10P2
NDUFB11
NDUFB11P1
NDUFC1
NDUFC2
NDUFC2-KCTD14
NDUFS1
NDUFS2
NDUFS3
NDUFS4
NDUFS5
NDUFS5P1
NDUFS5P2
NDUFS5P3
NDUFS5P4
NDUFS5P5
NDUFS5P6
NDUFS5P7
NDUFS6
NDUFS6P1
NDUFS7
NDUFS8
NDUFV1
NDUFV2
NDUFV2-AS1
NDUFV2P1
NDUFV3
NEAT1
NEB
NEBL
NEBL-AS1
NECAB1
NECAB2
NECAB3
NECAP1
NECAP1P1
NECAP1P2
NECAP2
NECTIN1
NECTIN2
NECTIN3
NECTIN3-AS1
NECTIN4
NEDD1
NEDD4
NEDD4L
NEDD8
NEDD8-MDP1
NEDD9
NEFH
NEFHP1
NEFL
NEFLP1
NEFM
NEFMP1
NEGR1
NEGR1-IT1
NEIL1
NEIL2
NEIL3
NEK1
NEK2
NEK2P1
NEK2P2
NEK2P3
NEK2P4
NEK3
NEK4
NEK4P1
NEK4P2
NEK4P3
NEK5
NEK6
NEK7
NEK8
NEK9
NEK10
NEK11
NELFA
NELFB
NELFCD
NELFE
NELL1
NELL2
NEMF
NEMP1
NEMP2
NENF
NENFP1
NENFP2
NENFP3
NEO1
NEPNP
NEPRO
NES
NET1
NETO1
NETO2
NEU1
NEU2
NEU3
NEU4
NEURL1
NEURL1-AS1
NEURL1B
NEURL2
NEURL3
NEURL4
NEUROD1
NEUROD2
NEUROD4
NEUROD6
NEUROG1
NEUROG2
NEUROG3
NEXMIF
NEXN
NEXN-AS1
NF1
NF1P1
NF1P2
NF1P3
NF1P4
NF1P5
NF1P6
NF1P7
NF1P8
NF1P9
NF1P10
NF1P11
NF1P12
NF2
NFAM1
NFASC
NFAT5
NFATC1
NFATC2
NFATC2IP
NFATC3
NFATC4
NFE2
NFE2L1
NFE2L2
NFE2L3
NFE2L3P1
NFE2L3P2
NFE4
NFIA
NFIA-AS1
NFIA-AS2
NFIB
NFIC
NFIL3
NFIX
NFKB1
NFKB2
NFKBIA
NFKBIB
NFKBID
NFKBIE
NFKBIL1
NFKBIZ
NFRKB
NFS1
NFU1
NFU1P1
NFU1P2
NFX1
NFXL1
NFYA
NFYAP1
NFYB
NFYC
NFYC-AS1
NGB
NGDN
NGEF
NGF
NGF-AS1
NGFR
NGLY1
NGRN
NHCP1
NHEJ1
NHLH1
NHLH2
NHLRC1
NHLRC2
NHLRC3
NHLRC4
NHP2
NHP2P1
NHP2P2
NHS
NHS-AS1
NHSL1
NHSL2
NICN1
NICN2P
NID1
NID2
NIDDM1
NIDDM2
NIF3L1
NIFK
NIFK-AS1
NIFKP1
NIFKP2
NIFKP3
NIFKP4
NIFKP5
NIFKP6
NIFKP7
NIFKP8
NIFKP9
NIM1K
NIN
NINJ1
NINJ2
NINL
NIP7
NIP7P1
NIP7P2
NIP7P3
NIPA1
NIPA2
NIPA2P1
NIPA2P2
NIPA2P3
NIPA2P4
NIPA2P5
NIPAL1
NIPAL2
NIPAL3
NIPAL4
NIPBL
NIPBL-DT
NIPSNAP1
NIPSNAP2
NIPSNAP3A
NIPSNAP3B
NISCH
NIT1
NIT2
NKAIN1
NKAIN1P1
NKAIN2
NKAIN3
NKAIN3-IT1
NKAIN4
NKAP
NKAPD1
NKAPL
NKAPP1
NKD1
NKD2
NKG7
NKILA
NKIRAS1
NKIRAS2
NKPD1
NKRF
NKS1
NKTR
NKX1-1
NKX1-2
NKX2-1
NKX2-1-AS1
NKX2-2
NKX2-2-AS1
NKX2-3
NKX2-4
NKX2-5
NKX2-6
NKX2-8
NKX3-1
NKX3-2
NKX6-1
NKX6-2
NKX6-3
NLE1
NLGN1
NLGN1-AS1
NLGN2
NLGN3
NLGN4X
NLGN4Y
NLGN4Y-AS1
NLK
NLN
NLRC3
NLRC4
NLRC5
NLRP1
NLRP2
NLRP2B
NLRP3
NLRP3P1
NLRP4
NLRP5
NLRP6
NLRP7
NLRP8
NLRP9
NLRP9P1
NLRP10
NLRP11
NLRP12
NLRP13
NLRP14
NLRX1
NM
NMB
NMBR
NMBR-AS1
NMD3
NMD3P1
NMD3P2
NME1
NME1-NME2
NME1P1
NME2
NME2P1
NME3
NME4
NME5
NME6
NME7
NME8
NME9
NMI
NMNAT1
NMNAT1P1
NMNAT1P2
NMNAT1P3
NMNAT1P4
NMNAT1P5
NMNAT2
NMNAT3
NMRAL1
NMRAL2P
NMRK1
NMRK2
NMS
NMT1
NMT2
NMTRL-TAA1-1
NMTRL-TAA2-1
NMTRL-TAA3-1
NMTRL-TAA4-1
NMTRL-TAA5-1
NMTRL-TAA6-1
NMTRP-TGG1-1
NMTRQ-CTG1-1
NMTRQ-TTG1-1
NMTRQ-TTG2-1
NMTRQ-TTG3-1
NMTRQ-TTG4-1
NMTRQ-TTG5-1
NMTRQ-TTG6-1
NMTRQ-TTG7-1
NMTRQ-TTG8-1
NMTRQ-TTG9-1
NMTRQ-TTG10-1
NMTRQ-TTG11-1
NMTRQ-TTG12-1
NMTRQ-TTG13-1
NMTRQ-TTG14-1
NMTRQ-TTG15-1
NMTRS-TGA1-1
NMTRS-TGA2-1
NMTRS-TGA3-1
NMTRV-TAC1-1
NMU
NMUR1
NMUR2
NNAT
NNMT
NNO1
NNT
NNT-AS1
NOA1
NOB1
NOBOX
NOC2L
NOC2LP1
NOC2LP2
NOC3L
NOC4L
NOCT
NOD1
NOD2
NODAL
NOG
NOL3
NOL4
NOL4L
NOL4L-DT
NOL6
NOL7
NOL8
NOL8P1
NOL9
NOL10
NOL11
NOL12
NOLC1
NOM1
NOMO1
NOMO2
NOMO3
NONO
NONOP1
NONOP2
NOP2
NOP9
NOP10
NOP14
NOP14-AS1
NOP16
NOP53
NOP53-AS1
NOP56
NOP56P1
NOP56P2
NOP56P3
NOP58
NORAD
NOS1
NOS1AP
NOS2
NOS2P1
NOS2P2
NOS2P3
NOS2P4
NOS3
NOSIP
NOSTRIN
NOTCH1
NOTCH2
NOTCH2NLA
NOTCH2NLB
NOTCH2NLC
NOTCH2NLR
NOTCH2P1
NOTCH3
NOTCH4
NOTO
NOTUM
NOVA1
NOVA2
NOX1
NOX3
NOX4
NOX5
NOXA1
NOXO1
NOXRED1
NPAP1
NPAP1L
NPAP1P1
NPAP1P2
NPAP1P3
NPAP1P4
NPAP1P5
NPAP1P6
NPAP1P7
NPAP1P8
NPAS1
NPAS2
NPAS3
NPAS4
NPAT
NPB
NPBWR1
NPBWR2
NPC1
NPC1L1
NPC2
NPCDR1
NPDC1
NPEPL1
NPEPPS
NPFF
NPFFR1
NPFFR2
NPHP1
NPHP3
NPHP3-ACAD11
NPHP3-AS1
NPHP4
NPHS1
NPHS2
NPIPA1
NPIPA2
NPIPA3
NPIPA5
NPIPA7
NPIPA8
NPIPA9
NPIPB1P
NPIPB2
NPIPB3
NPIPB4
NPIPB5
NPIPB6
NPIPB7
NPIPB8
NPIPB9
NPIPB10P
NPIPB11
NPIPB12
NPIPB13
NPIPB14P
NPIPB15
NPIPP1
NPL
NPLOC4
NPM1
NPM1P1
NPM1P2
NPM1P3
NPM1P4
NPM1P5
NPM1P6
NPM1P7
NPM1P8
NPM1P9
NPM1P10
NPM1P11
NPM1P12
NPM1P13
NPM1P14
NPM1P17
NPM1P18
NPM1P19
NPM1P20
NPM1P21
NPM1P22
NPM1P23
NPM1P24
NPM1P25
NPM1P26
NPM1P27
NPM1P28
NPM1P29
NPM1P30
NPM1P31
NPM1P32
NPM1P33
NPM1P34
NPM1P35
NPM1P36
NPM1P37
NPM1P38
NPM1P39
NPM1P40
NPM1P41
NPM1P42
NPM1P43
NPM1P44
NPM1P45
NPM1P46
NPM1P47
NPM1P48
NPM1P49
NPM1P50
NPM1P51
NPM1P52
NPM2
NPM3
NPNT
NPPA
NPPA-AS1
NPPB
NPPC
NPR1
NPR2
NPR3
NPRL2
NPRL3
NPS
NPSR1
NPSR1-AS1
NPTN
NPTN-IT1
NPTX1
NPTX2
NPTXR
NPVF
NPW
NPY
NPY1R
NPY2R
NPY4R
NPY4R2
NPY5R
NPY6R
NQO1
NQO2
NR1D1
NR1D2
NR1H2
NR1H3
NR1H4
NR1H5P
NR1I2
NR1I3
NR1I4
NR2C1
NR2C2
NR2C2AP
NR2E1
NR2E3
NR2F1
NR2F1-AS1
NR2F2
NR2F2-AS1
NR2F6
NR3C1
NR3C1P1
NR3C2
NR4A1
NR4A2
NR4A3
NR5A1
NR5A2
NR6A1
NRADDP
NRAP
NRARP
NRAS
NRAV
NR0B1
NR0B2
NRBF2
NRBF2P1
NRBF2P2
NRBF2P3
NRBF2P4
NRBF2P5
NRBP1
NRBP2
NRCAM
NRDC
NRDE2
NREP
NREP-AS1
NRF1
NRG1
NRG1-IT1
NRG1-IT3
NRG2
NRG3
NRG3-AS1
NRG4
NRGN
NRIP1
NRIP2
NRIP3
NRIR
NRK
NRL
NRM
NRN1
NRN1L
NRON
NRP1
NRP2
NRROS
NRSN1
NRSN2
NRSN2-AS1
NRTN
NRXN1
NRXN2
NRXN3
NSA2
NSD1
NSD2
NSD3
NSDHL
NSF
NSFL1C
NSFP1
NSG1
NSG2
NSL1
NSMAF
NSMCE1
NSMCE1-DT
NSMCE2
NSMCE3
NSMCE4A
NSMF
NSRP1
NSRP1P1
NSUN2
NSUN3
NSUN4
NSUN5
NSUN5P1
NSUN5P2
NSUN6
NSUN7
NT3
NT5C
NT5C1A
NT5C1B
NT5C1B-RDH14
NT5C2
NT5C3A
NT5C3AP1
NT5C3B
NT5CP1
NT5CP2
NT5CP3
NT5DC1
NT5DC2
NT5DC3
NT5DC4
NT5E
NT5M
NTAN1
NTAN1P1
NTAN1P2
NTAN1P3
NTF3
NTF4
NTF6A
NTF6B
NTF6G
NTHL1
NTM
NTM-AS1
NTM-IT
NTMT1
NTN1
NTN3
NTN4
NTN5
NTNG1
NTNG2
NTPCR
NTRK1
NTRK2
NTRK3
NTRK3-AS1
NTS
NTSR1
NTSR2
NUAK1
NUAK2
NUB1
NUBP1
NUBP2
NUBPL
NUCB1
NUCB1-AS1
NUCB2
NUCKS1
NUCKS1P1
NUDC
NUDCD1
NUDCD2
NUDCD3
NUDCP1
NUDCP2
NUDT1
NUDT2
NUDT3
NUDT4
NUDT4B
NUDT4P2
NUDT5
NUDT6
NUDT7
NUDT8
NUDT9
NUDT9P1
NUDT10
NUDT11
NUDT12
NUDT13
NUDT14
NUDT15
NUDT15P1
NUDT15P2
NUDT16
NUDT16L1
NUDT16P1
NUDT17
NUDT18
NUDT19
NUDT19P1
NUDT19P2
NUDT19P3
NUDT19P4
NUDT19P5
NUDT21
NUDT21P1
NUDT22
NUF2
NUFIP1
NUFIP1P
NUFIP2
NUGGC
NUMA1
NUMB
NUMBL
NUP35
NUP35P1
NUP35P2
NUP37
NUP43
NUP50
NUP50-DT
NUP50P1
NUP50P2
NUP50P3
NUP54
NUP58
NUP58P1
NUP62
NUP62CL
NUP85
NUP88
NUP93
NUP98
NUP107
NUP133
NUP153
NUP155
NUP160
NUP188
NUP205
NUP210
NUP210L
NUP210P1
NUP210P2
NUP210P3
NUP214
NUPL2
NUPR1
NUPR2
NUS1
NUS1P1
NUS1P2
NUS1P3
NUS1P4
NUSAP1
NUTF2
NUTF2P2
NUTF2P3
NUTF2P4
NUTF2P5
NUTF2P6
NUTF2P7
NUTF2P8
NUTM1
NUTM2A
NUTM2A-AS1
NUTM2B
NUTM2B-AS1
NUTM2D
NUTM2E
NUTM2F
NUTM2G
NUTM2HP
NVL
NWD1
NWD2
NXF1
NXF2
NXF2B
NXF3
NXF4
NXF5
NXN
NXNL1
NXNL2
NXNP1
NXPE1
NXPE2
NXPE2P1
NXPE3
NXPE4
NXPH1
NXPH2
NXPH3
NXPH4
NXT1
NXT1P1
NXT2
NYAP1
NYAP2
NYNRIN
NYS2
NYS3
NYS4
NYX
OA3
OACYLP
OAF
OAP
OARD1
OAS1
OAS2
OAS3
OASD
OASL
OASL2P
OAT
OATP1
OAZ1
OAZ2
OAZ3
OBP2A
OBP2B
OBSCN
OBSCN-AS1
OBSL1
OC90
OCA2
OCA5
OCEL1
OCIAD1
OCIAD1-AS1
OCIAD2
OCIAD2P1
OCLM
OCLN
OCLNP1
OCM
OCM2
OCRL
OCSTAMP
ODAM
ODAPH
ODC1
ODC1-DT
ODCP
ODF1
ODF2
ODF2-AS1
ODF2L
ODF3
ODF3B
ODF3L1
ODF3L2
ODF4
ODR4
OED
OFC1
OFC2
OFC3
OFCC1
OFD1
OFD1P1Y
OFD1P2Y
OFD1P3Y
OFD1P4Y
OFD1P5Y
OFD1P6Y
OFD1P7Y
OFD1P8Y
OFD1P9Y
OFD1P10Y
OFD1P11Y
OFD1P12Y
OFD1P13Y
OFD1P14Y
OFD1P15Y
OFD1P16Y
OFD1P17
OFD1P18Y
OGA
OGDH
OGDHL
OGFOD1
OGFOD1P1
OGFOD2
OGFOD3
OGFR
OGFR-AS1
OGFRL1
OGFRP1
OGG1
OGN
OGT
OIP5
OIP5-AS1
OIT3
OLA1
OLA1P1
OLA1P2
OLA1P3
OLAH
OLFM1
OLFM2
OLFM3
OLFM4
OLFM5P
OLFML1
OLFML2A
OLFML2B
OLFML3
OLIG1
OLIG2
OLIG3
OLMALINC
OLR1
OMA1
OMD
OMG
OMP
ONECUT1
ONECUT2
ONECUT3
OOEP
OOEP-AS1
OOSP1
OOSP1P1
OOSP1P2
OOSP2
OOSP3
OOSP4A
OOSP4B
OPA1
OPA1-AS1
OPA2
OPA3
OPA4
OPA5
OPA6
OPA8
OPALIN
OPCML
OPCML-IT1
OPCML-IT2
OPEM
OPHN1
OPLAH
OPN1LW
OPN1MW
OPN1MW2
OPN1MW3
OPN1SW
OPN3
OPN4
OPN5
OPRD1
OPRK1
OPRL1
OPRM1
OPRPN
OPTC
OPTN
OR1A1
OR1A2
OR1AA1P
OR1AB1P
OR1AC1P
OR1B1
OR1C1
OR1D2
OR1D3P
OR1D4
OR1D5
OR1E1
OR1E2
OR1E3
OR1F1
OR1F2P
OR1F12
OR1G1
OR1H1P
OR1I1
OR1J1
OR1J2
OR1J4
OR1K1
OR1L1
OR1L3
OR1L4
OR1L6
OR1L8
OR1M1
OR1M4P
OR1N1
OR1N2
OR1P1
OR1Q1
OR1R1P
OR1S1
OR1S2
OR1X1P
OR1X5P
OR2A1
OR2A1-AS1
OR2A2
OR2A3P
OR2A4
OR2A5
OR2A7
OR2A9P
OR2A12
OR2A13P
OR2A14
OR2A15P
OR2A20P
OR2A25
OR2A41P
OR2A42
OR2AD1P
OR2AE1
OR2AF1P
OR2AG1
OR2AG2
OR2AH1P
OR2AI1P
OR2AJ1
OR2AK2
OR2AL1P
OR2AM1P
OR2AO1P
OR2AP1
OR2AQ1P
OR2AS1P
OR2AS2P
OR2AT1P
OR2AT2P
OR2AT4
OR2B2
OR2B3
OR2B4P
OR2B6
OR2B7P
OR2B8P
OR2B11
OR2BH1P
OR2C1
OR2C3
OR2D2
OR2D3
OR2E1P
OR2F1
OR2F2
OR2G1P
OR2G2
OR2G3
OR2G6
OR2H1
OR2H2
OR2H4P
OR2H5P
OR2I1P
OR2J1
OR2J2
OR2J3
OR2J4P
OR2K2
OR2L1P
OR2L2
OR2L3
OR2L5
OR2L6P
OR2L8
OR2L9P
OR2L13
OR2M1P
OR2M2
OR2M3
OR2M4
OR2M5
OR2M7
OR2N1P
OR2P1P
OR2Q1P
OR2R1P
OR2S1P
OR2S2
OR2T1
OR2T2
OR2T3
OR2T4
OR2T5
OR2T6
OR2T7
OR2T8
OR2T10
OR2T11
OR2T12
OR2T27
OR2T29
OR2T32P
OR2T33
OR2T34
OR2T35
OR2U1P
OR2U2P
OR2V1
OR2V2
OR2W1
OR2W2P
OR2W3
OR2W4P
OR2W5
OR2W6P
OR2X1P
OR2Y1
OR2Z1
OR3A1
OR3A2
OR3A3
OR3A4P
OR3A5P
OR3B1P
OR3D1P
OR4A1P
OR4A2P
OR4A3P
OR4A4P
OR4A5
OR4A6P
OR4A7P
OR4A8
OR4A9P
OR4A10P
OR4A11P
OR4A12P
OR4A13P
OR4A14P
OR4A15
OR4A16
OR4A17P
OR4A18P
OR4A19P
OR4A21P
OR4A40P
OR4A41P
OR4A42P
OR4A43P
OR4A44P
OR4A45P
OR4A46P
OR4A47
OR4A48P
OR4A49P
OR4A50P
OR4B1
OR4B2P
OR4C1P
OR4C2P
OR4C3
OR4C4P
OR4C5
OR4C6
OR4C7P
OR4C9P
OR4C10P
OR4C11
OR4C12
OR4C13
OR4C14P
OR4C15
OR4C16
OR4C45
OR4C46
OR4C48P
OR4C49P
OR4C50P
OR4D1
OR4D2
OR4D5
OR4D6
OR4D7P
OR4D8P
OR4D9
OR4D10
OR4D11
OR4D12P
OR4E1
OR4E2
OR4F1P
OR4F2P
OR4F3
OR4F4
OR4F5
OR4F6
OR4F7P
OR4F8P
OR4F13P
OR4F14P
OR4F15
OR4F16
OR4F17
OR4F21
OR4F28P
OR4F29
OR4G1P
OR4G2P
OR4G3P
OR4G4P
OR4G6P
OR4G11P
OR4H6P
OR4H12P
OR4K1
OR4K2
OR4K3
OR4K4P
OR4K5
OR4K6P
OR4K7P
OR4K8P
OR4K11P
OR4K12P
OR4K13
OR4K14
OR4K15
OR4K16P
OR4K17
OR4L1
OR4M1
OR4M2
OR4N1P
OR4N2
OR4N3P
OR4N4
OR4N5
OR4P1P
OR4P4
OR4Q1P
OR4Q2
OR4Q3
OR4R1P
OR4R2P
OR4R3P
OR4S1
OR4S2
OR4T1P
OR4U1P
OR4V1P
OR4W1P
OR4X1
OR4X2
OR4X7P
OR5A1
OR5A2
OR5AC1
OR5AC2
OR5AC4P
OR5AH1P
OR5AK1P
OR5AK2
OR5AK3P
OR5AK4P
OR5AL1
OR5AL2P
OR5AM1P
OR5AN1
OR5AN2P
OR5AO1P
OR5AP1P
OR5AP2
OR5AQ1P
OR5AR1
OR5AS1
OR5AU1
OR5AW1P
OR5AZ1P
OR5B1P
OR5B2
OR5B3
OR5B10P
OR5B12
OR5B15P
OR5B17
OR5B19P
OR5B21
OR5BA1P
OR5BB1P
OR5BC1P
OR5BD1P
OR5BE1P
OR5BH1P
OR5BJ1P
OR5BK1P
OR5BL1P
OR5BM1P
OR5BN1P
OR5BN2P
OR5BP1P
OR5BQ1P
OR5BR1P
OR5BS1P
OR5BT1P
OR5C1
OR5D2P
OR5D3P
OR5D13
OR5D14
OR5D15P
OR5D16
OR5D17P
OR5D18
OR5E1P
OR5F1
OR5F2P
OR5G1P
OR5G3
OR5G4P
OR5G5P
OR5H1
OR5H2
OR5H3P
OR5H4P
OR5H5P
OR5H6
OR5H7P
OR5H8
OR5H14
OR5H15
OR5I1
OR5J1P
OR5J2
OR5J7P
OR5K1
OR5K2
OR5K3
OR5K4
OR5L1
OR5L2
OR5M1
OR5M2P
OR5M3
OR5M4P
OR5M5P
OR5M6P
OR5M7P
OR5M8
OR5M9
OR5M10
OR5M11
OR5M12P
OR5M13P
OR5M14P
OR5P1P
OR5P2
OR5P3
OR5P4P
OR5R1
OR5S1P
OR5T1
OR5T2
OR5T3
OR5V1
OR5W1P
OR5W2
OR6A2
OR6B1
OR6B2
OR6B3
OR6C1
OR6C2
OR6C3
OR6C4
OR6C5P
OR6C6
OR6C7P
OR6C64P
OR6C65
OR6C66P
OR6C68
OR6C69P
OR6C70
OR6C71P
OR6C72P
OR6C73P
OR6C74
OR6C75
OR6C76
OR6D1P
OR6E1P
OR6F1
OR6J1
OR6K1P
OR6K2
OR6K3
OR6K4P
OR6K5P
OR6K6
OR6L1P
OR6L2P
OR6M1
OR6M2P
OR6M3P
OR6N1
OR6N2
OR6P1
OR6Q1
OR6R1P
OR6R2P
OR6S1
OR6T1
OR6U2P
OR6V1
OR6W1P
OR6X1
OR6Y1
OR7A1P
OR7A2P
OR7A3P
OR7A5
OR7A8P
OR7A10
OR7A11P
OR7A15P
OR7A17
OR7A18P
OR7A19P
OR7C1
OR7C2
OR7D1P
OR7D2
OR7D4
OR7D11P
OR7E1P
OR7E2P
OR7E4P
OR7E5P
OR7E7P
OR7E8P
OR7E10P
OR7E11P
OR7E12P
OR7E13P
OR7E14P
OR7E15P
OR7E16P
OR7E18P
OR7E19P
OR7E21P
OR7E22P
OR7E23P
OR7E24
OR7E25P
OR7E26P
OR7E28P
OR7E29P
OR7E31P
OR7E33P
OR7E35P
OR7E36P
OR7E37P
OR7E38P
OR7E39P
OR7E41P
OR7E43P
OR7E46P
OR7E47P
OR7E53P
OR7E55P
OR7E59P
OR7E62P
OR7E66P
OR7E83P
OR7E84P
OR7E85P
OR7E86P
OR7E87P
OR7E89P
OR7E90P
OR7E91P
OR7E93P
OR7E94P
OR7E96P
OR7E97P
OR7E99P
OR7E100P
OR7E101P
OR7E102P
OR7E104P
OR7E105P
OR7E106P
OR7E108P
OR7E109P
OR7E110P
OR7E111P
OR7E115P
OR7E116P
OR7E117P
OR7E121P
OR7E122P
OR7E125P
OR7E126P
OR7E128P
OR7E129P
OR7E130P
OR7E136P
OR7E140P
OR7E145P
OR7E148P
OR7E149P
OR7E154P
OR7E155P
OR7E156P
OR7E157P
OR7E158P
OR7E159P
OR7E160P
OR7E161P
OR7E162P
OR7E163P
OR7G1
OR7G2
OR7G3
OR7G15P
OR7H1P
OR7H2P
OR7K1P
OR7L1P
OR7M1P
OR8A1
OR8A2P
OR8A3P
OR8B1P
OR8B2
OR8B3
OR8B4
OR8B5P
OR8B6P
OR8B7P
OR8B8
OR8B9P
OR8B10P
OR8B12
OR8C1P
OR8D1
OR8D2
OR8D4
OR8F1P
OR8G1
OR8G2P
OR8G3P
OR8G5
OR8G7P
OR8H1
OR8H2
OR8H3
OR8I1P
OR8I2
OR8I4P
OR8J1
OR8J2
OR8J3
OR8K1
OR8K2P
OR8K3
OR8K4P
OR8K5
OR8L1P
OR8Q1P
OR8R1P
OR8S1
OR8S21P
OR8T1P
OR8U1
OR8U8
OR8U9
OR8V1P
OR8X1P
OR9A1P
OR9A2
OR9A3P
OR9A4
OR9G1
OR9G2P
OR9G3P
OR9G4
OR9G9
OR9H1P
OR9I1
OR9I2P
OR9I3P
OR9K1P
OR9K2
OR9L1P
OR9M1P
OR9N1P
OR9P1P
OR9Q1
OR9Q2
OR9R1P
OR9S24P
OR10A2
OR10A3
OR10A4
OR10A5
OR10A6
OR10A7
OR10AA1P
OR10AB1P
OR10AC1
OR10AD1
OR10AE1P
OR10AE3P
OR10AF1P
OR10AG1
OR10AH1P
OR10AK1P
OR10B1P
OR10C1
OR10D1P
OR10D3
OR10D4P
OR10D5P
OR10G1P
OR10G2
OR10G3
OR10G4
OR10G5P
OR10G6
OR10G7
OR10G8
OR10G9
OR10H1
OR10H2
OR10H3
OR10H4
OR10H5
OR10J1
OR10J2P
OR10J3
OR10J4
OR10J5
OR10J6P
OR10J7P
OR10J8P
OR10J9P
OR10K1
OR10K2
OR10N1P
OR10P1
OR10Q1
OR10Q2P
OR10R1P
OR10R2
OR10R3P
OR10S1
OR10T1P
OR10T2
OR10U1P
OR10V1
OR10V2P
OR10V3P
OR10V7P
OR10W1
OR10X1
OR10Y1P
OR10Z1
OR11A1
OR11G1P
OR11G2
OR11H1
OR11H2
OR11H3P
OR11H4
OR11H5P
OR11H6
OR11H7
OR11H12
OR11H13P
OR11I1P
OR11J1P
OR11J2P
OR11J5P
OR11J6P
OR11J7P
OR11K1P
OR11K2P
OR11L1
OR11M1P
OR11N1P
OR11P1P
OR11Q1P
OR12D1
OR12D2
OR12D3
OR13A1
OR13C1P
OR13C2
OR13C3
OR13C4
OR13C5
OR13C6P
OR13C7
OR13C8
OR13C9
OR13D1
OR13D2P
OR13D3P
OR13E1P
OR13F1
OR13G1
OR13H1
OR13I1P
OR13J1
OR13K1P
OR13Z1P
OR13Z2P
OR13Z3P
OR14A2
OR14A16
OR14C36
OR14I1
OR14J1
OR14K1
OR14L1P
OR51A1P
OR51A2
OR51A3P
OR51A4
OR51A5P
OR51A6P
OR51A7
OR51A8P
OR51A9P
OR51A10P
OR51AB1P
OR51B2
OR51B3P
OR51B4
OR51B5
OR51B6
OR51B8P
OR51C1P
OR51C4P
OR51D1
OR51E1
OR51E2
OR51F1
OR51F2
OR51F3P
OR51F4P
OR51F5P
OR51G1
OR51G2
OR51H1
OR51H2P
OR51I1
OR51I2
OR51J1
OR51K1P
OR51L1
OR51M1
OR51N1P
OR51P1P
OR51Q1
OR51R1P
OR51S1
OR51T1
OR51V1
OR52A1
OR52A4P
OR52A5
OR52B1P
OR52B2
OR52B3P
OR52B4
OR52B5P
OR52B6
OR52D1
OR52E1
OR52E2
OR52E3P
OR52E4
OR52E5
OR52E6
OR52E7P
OR52E8
OR52H1
OR52H2P
OR52I1
OR52I2
OR52J1P
OR52J2P
OR52J3
OR52K1
OR52K2
OR52K3P
OR52L1
OR52L2P
OR52M1
OR52M2P
OR52N1
OR52N2
OR52N3P
OR52N4
OR52N5
OR52P1P
OR52P2P
OR52Q1P
OR52R1
OR52S1P
OR52T1P
OR52U1P
OR52V1P
OR52W1
OR52X1P
OR52Y1P
OR52Z1
OR55B1P
OR56A1
OR56A3
OR56A4
OR56A5
OR56A7P
OR56B1
OR56B2P
OR56B3P
OR56B4
ORAI1
ORAI2
ORAI3
ORAOV1P1
ORC1
ORC2
ORC3
ORC4
ORC5
ORC6
ORM1
ORM2
ORMDL1
ORMDL2
ORMDL3
OS9
OSBP
OSBP2
OSBPL1A
OSBPL2
OSBPL3
OSBPL5
OSBPL6
OSBPL7
OSBPL8
OSBPL9
OSBPL9P1
OSBPL9P2
OSBPL9P3
OSBPL9P4
OSBPL9P5
OSBPL9P6
OSBPL10
OSBPL10-AS1
OSBPL11
OSCAR
OSCP1
OSER1
OSER1-DT
OSGEP
OSGEPL1
OSGEPL1-AS1
OSGIN1
OSGIN2
OSM
OSMR
OSMR-AS1
OSR1
OSR2
OST4
OSTC
OSTCP1
OSTCP2
OSTCP3
OSTCP4
OSTCP5
OSTCP6
OSTCP7
OSTCP8
OSTF1
OSTF1P1
OSTM1
OSTM1-AS1
OSTN
OSTN-AS1
OTC
OTOA
OTOAP1
OTOF
OTOG
OTOGL
OTOL1
OTOP1
OTOP2
OTOP3
OTOR
OTOS
OTP
OTSC1
OTSC2
OTSC3
OTSC4
OTSC5
OTSC6
OTSC7
OTSC8
OTSC9
OTSC10
OTUB1
OTUB2
OTUD1
OTUD3
OTUD4
OTUD4P1
OTUD5
OTUD6A
OTUD6B
OTUD6B-AS1
OTUD7A
OTUD7B
OTULIN
OTULINL
OTX1
OTX2
OTX2-AS1
OTX2P1
OVAAL
OVCA2
OVCH1
OVCH1-AS1
OVCH2
OVGP1
OVOL1
OVOL1-AS1
OVOL2
OVOL3
OXA1L
OXCT1
OXCT1-AS1
OXCT2
OXCT2P1
OXER1
OXGR1
OXLD1
OXNAD1
OXR1
OXSM
OXSR1
OXT
OXTR
P2RX1
P2RX2
P2RX3
P2RX4
P2RX5
P2RX5-TAX1BP3
P2RX6
P2RX6P
P2RX7
P2RY1
P2RY2
P2RY4
P2RY6
P2RY8
P2RY10
P2RY10BP
P2RY10P1
P2RY11
P2RY12
P2RY13
P2RY14
P3H1
P3H2
P3H2-AS1
P3H3
P3H4
P3R3URF
P4HA1
P4HA2
P4HA2-AS1
P4HA3
P4HA3-AS1
P4HB
P4HTM
PA2G4
PA2G4P1
PA2G4P2
PA2G4P3
PA2G4P4
PA2G4P5
PA2G4P6
PAAF1
PABPC1
PABPC1L
PABPC1L2A
PABPC1L2B
PABPC1L2B-AS1
PABPC1P1
PABPC1P2
PABPC1P3
PABPC1P4
PABPC1P5
PABPC1P6
PABPC1P7
PABPC1P8
PABPC1P9
PABPC1P10
PABPC1P11
PABPC1P12
PABPC1P13
PABPC3
PABPC4
PABPC4-AS1
PABPC4L
PABPC5
PABPC5-AS1
PABPN1
PABPN1L
PABX
PABY
PACERR
PACRG
PACRG-AS1
PACRG-AS2
PACRG-AS3
PACRGL
PACS1
PACS2
PACSIN1
PACSIN2
PACSIN3
PADI1
PADI2
PADI3
PADI4
PADI6
PAEP
PAEPP1
PAF1
PAFAH1B1
PAFAH1B1P1
PAFAH1B1P2
PAFAH1B2
PAFAH1B3
PAFAH2
PAG1
PAGE1
PAGE2
PAGE2B
PAGE3
PAGE4
PAGE5
PAGR1
PAH
PAICS
PAICSP1
PAICSP2
PAICSP3
PAICSP4
PAICSP5
PAICSP6
PAICSP7
PAIP1
PAIP1P1
PAIP2
PAIP2B
PAK1
PAK1IP1
PAK2
PAK3
PAK4
PAK5
PAK6
PALB2
PALD1
PALLD
PALM
PALM2
PALM2-AKAP2
PALM3
PALMD
PAM
PAM16
PAMR1
PAN2
PAN3
PAN3-AS1
PANCR
PANDAR
PANK1
PANK2
PANK3
PANK4
PANO1
PANTR1
PANX1
PANX2
PANX3
PAOX
PAPLN
PAPOLA
PAPOLB
PAPOLG
PAPPA
PAPPA-AS1
PAPPA-AS2
PAPPA2
PAPSS1
PAPSS2
PAQR3
PAQR4
PAQR5
PAQR6
PAQR7
PAQR8
PAQR9
PAQR9-AS1
PARAL1
PARD3
PARD3-AS1
PARD3B
PARD6A
PARD6B
PARD6G
PARD6G-AS1
PARG
PARGP1
PARK3
PARK7
PARK10
PARK11
PARK12
PARK16
PARL
PARM1
PARN
PARP1
PARP1P1
PARP1P2
PARP2
PARP3
PARP4
PARP4P1
PARP4P2
PARP4P3
PARP6
PARP8
PARP9
PARP10
PARP11
PARP12
PARP14
PARP15
PARP16
PARPBP
PARS2
PART1
PARTICL
PARVA
PARVB
PARVG
PASD1
PASK
PATE1
PATE2
PATE3
PATE4
PATJ
PATL1
PATL2
PATZ1
PAUPAR
PAWR
PAWRP1
PAWRP2
PAX1
PAX2
PAX3
PAX4
PAX5
PAX6
PAX6-AS1
PAX7
PAX8
PAX8-AS1
PAX9
PAXBP1
PAXBP1-AS1
PAXBP1P1
PAXIP1
PAXIP1-AS1
PAXIP1-AS2
PAXX
PBCRA1
PBDC1
PBG1
PBK
PBLD
PBOV1
PBRM1
PBX1
PBX2
PBX2P1
PBX3
PBX4
PBXIP1
PC
PCA3
PCAP
PCARE
PCAT1
PCAT2
PCAT4
PCAT5
PCAT6
PCAT7
PCAT14
PCAT18
PCAT19
PCAT29
PCBD1
PCBD2
PCBP1
PCBP1-AS1
PCBP2
PCBP2-OT1
PCBP2P1
PCBP2P2
PCBP2P3
PCBP3
PCBP4
PCCA
PCCA-AS1
PCCB
PCDH1
PCDH7
PCDH8
PCDH8P1
PCDH9
PCDH9-AS1
PCDH9-AS2
PCDH9-AS3
PCDH9-AS4
PCDH10
PCDH11X
PCDH11Y
PCDH12
PCDH15
PCDH17
PCDH18
PCDH19
PCDH20
PCDHA@
PCDHA1
PCDHA2
PCDHA3
PCDHA4
PCDHA5
PCDHA6
PCDHA7
PCDHA8
PCDHA9
PCDHA10
PCDHA11
PCDHA12
PCDHA13
PCDHA14
PCDHAC1
PCDHAC2
PCDHACT
PCDHB@
PCDHB1
PCDHB2
PCDHB3
PCDHB4
PCDHB5
PCDHB6
PCDHB7
PCDHB8
PCDHB9
PCDHB10
PCDHB11
PCDHB12
PCDHB13
PCDHB14
PCDHB15
PCDHB16
PCDHB17P
PCDHB18P
PCDHB19P
PCDHG@
PCDHGA1
PCDHGA2
PCDHGA3
PCDHGA4
PCDHGA5
PCDHGA6
PCDHGA7
PCDHGA8
PCDHGA9
PCDHGA10
PCDHGA11
PCDHGA12
PCDHGB1
PCDHGB2
PCDHGB3
PCDHGB4
PCDHGB5
PCDHGB6
PCDHGB7
PCDHGB8P
PCDHGB9P
PCDHGC3
PCDHGC4
PCDHGC5
PCDHGCT
PCED1A
PCED1B
PCED1B-AS1
PCED1CP
PCF11
PCF11-AS1
PCGEM1
PCGF1
PCGF2
PCGF3
PCGF5
PCGF6
PCGF7P
PCID2
PCIF1
PCK1
PCK2
PCLAF
PCLO
PCM1
PCMT1
PCMTD1
PCMTD1P1
PCMTD1P2
PCMTD1P3
PCMTD1P4
PCMTD1P5
PCMTD1P6
PCMTD1P7
PCMTD1P8
PCMTD2
PCNA
PCNA-AS1
PCNAP1
PCNAP2
PCNAP3
PCNAP4
PCNP
PCNPP1
PCNPP2
PCNPP3
PCNPP4
PCNPP5
PCNT
PCNX1
PCNX2
PCNX3
PCNX4
PCOLCE
PCOLCE-AS1
PCOLCE2
PCOS1
PCOTH
PCOTHP1
PCP2
PCP4
PCP4L1
PCSK1
PCSK1N
PCSK2
PCSK4
PCSK5
PCSK6
PCSK6-AS1
PCSK7
PCSK9
PCTP
PCYOX1
PCYOX1L
PCYT1A
PCYT1B
PCYT1B-AS1
PCYT2
PDAP1
PDB1
PDB4
PDB5
PDB6
PDC
PDCD1
PDCD1LG2
PDCD2
PDCD2L
PDCD4
PDCD4-AS1
PDCD5
PDCD5P1
PDCD5P2
PDCD6
PDCD6IP
PDCD6IPP1
PDCD6IPP2
PDCD7
PDCD10
PDCD11
PDCL
PDCL2
PDCL2P1
PDCL2P2
PDCL3
PDCL3P1
PDCL3P2
PDCL3P3
PDCL3P4
PDCL3P5
PDCL3P6
PDCL3P7
PDE1A
PDE1B
PDE1C
PDE2A
PDE3A
PDE3B
PDE4A
PDE4B
PDE4C
PDE4D
PDE4DIP
PDE4DIPP1
PDE5A
PDE6A
PDE6B
PDE6C
PDE6D
PDE6G
PDE6H
PDE7A
PDE7B
PDE8A
PDE8B
PDE9A
PDE10A
PDE11A
PDE12
PDF
PDGFA
PDGFB
PDGFC
PDGFD
PDGFRA
PDGFRB
PDGFRL
PDHA1
PDHA1P1
PDHA2
PDHB
PDHX
PDIA2
PDIA3
PDIA3P1
PDIA3P2
PDIA4
PDIA5
PDIA6
PDIK1L
PDILT
PDK1
PDK1P1
PDK2
PDK3
PDK4
PDLIM1
PDLIM1P1
PDLIM1P2
PDLIM1P3
PDLIM1P4
PDLIM2
PDLIM3
PDLIM4
PDLIM5
PDLIM7
PDP1
PDP2
PDPK1
PDPK2P
PDPN
PDPR
PDR
PDRG1
PDS5A
PDS5B
PDSS1
PDSS1P1
PDSS1P2
PDSS2
PDX1
PDXDC1
PDXDC2P
PDXK
PDXP
PDYN
PDYN-AS1
PDZD2
PDZD3
PDZD4
PDZD7
PDZD8
PDZD9
PDZD11
PDZK1
PDZK1IP1
PDZK1P1
PDZPH1P
PDZRN3
PDZRN3-AS1
PDZRN4
PEA15
PEAK1
PEAK3
PEAR1
PEBP1
PEBP1P1
PEBP1P2
PEBP1P3
PEBP4
PECAM1
PECR
PEE1
PEF1
PEG3
PEG3-AS1
PEG10
PEG13
PELI1
PELI2
PELI3
PELO
PELP1
PEMT
PENK
PEPB
PEPC
PEPD
PEPE
PER1
PER2
PER3
PERM1
PERP
PES1
PES1P1
PES1P2
PET100
PET117
PEX1
PEX2
PEX3
PEX5
PEX5L
PEX5L-AS1
PEX5L-AS2
PEX6
PEX7
PEX10
PEX11A
PEX11B
PEX11G
PEX12
PEX12P1
PEX13
PEX14
PEX16
PEX19
PEX26
PF4
PF4V1
PFAS
PFDN1
PFDN2
PFDN4
PFDN5
PFDN6
PFKFB1
PFKFB2
PFKFB3
PFKFB4
PFKL
PFKM
PFKP
PFM3
PFN1
PFN1P1
PFN1P2
PFN1P3
PFN1P4
PFN1P6
PFN1P8
PFN1P9
PFN1P10
PFN1P11
PFN1P12
PFN2
PFN3
PFN4
PFN5P
PGA3
PGA4
PGA5
PGAM1
PGAM1P1
PGAM1P2
PGAM1P3
PGAM1P4
PGAM1P5
PGAM1P6
PGAM1P7
PGAM1P8
PGAM1P9
PGAM1P10
PGAM1P11
PGAM1P12
PGAM1P13
PGAM2
PGAM3P
PGAM4
PGAM4P1
PGAM4P2
PGAM5
PGAM5P1
PGAP1
PGAP2
PGAP3
PGBD1
PGBD2
PGBD3
PGBD3P1
PGBD3P2
PGBD3P3
PGBD3P4
PGBD4
PGBD4P1
PGBD4P2
PGBD4P3
PGBD4P4
PGBD4P5
PGBD4P6
PGBD4P7
PGBD4P8
PGBD5
PGC
PGCP1
PGD
PGDP1
PGDP2
PGF
PGGHG
PGGT1B
PGGT1BP1
PGGT1BP2
PGK1
PGK1P1
PGK1P2
PGK2
PGLS
PGLYRP1
PGLYRP2
PGLYRP3
PGLYRP4
PGM1
PGM2
PGM2L1
PGM3
PGM5
PGM5-AS1
PGM5P1
PGM5P2
PGM5P3
PGM5P3-AS1
PGM5P4
PGM5P4-AS1
PGP
PGPEP1
PGPEP1L
PGR
PGR-AS1
PGRMC1
PGRMC2
PGS1
PHACTR1
PHACTR2
PHACTR2-AS1
PHACTR2P1
PHACTR3
PHACTR4
PHAX
PHB
PHB2
PHB2P1
PHBP1
PHBP2
PHBP3
PHBP4
PHBP5
PHBP6
PHBP7
PHBP8
PHBP9
PHBP10
PHBP11
PHBP12
PHBP13
PHBP14
PHBP15
PHBP16
PHBP17
PHBP18
PHBP19
PHBP20
PHBP21
PHC1
PHC1P1
PHC2
PHC3
PHETA1
PHETA2
PHEX
PHEX-AS1
PHF1
PHF2
PHF2P1
PHF2P2
PHF3
PHF5A
PHF5CP
PHF5DP
PHF5EP
PHF5FP
PHF5GP
PHF5HP
PHF6
PHF7
PHF8
PHF10
PHF10P1
PHF11
PHF12
PHF13
PHF14
PHF19
PHF20
PHF20L1
PHF21A
PHF21B
PHF23
PHF24
PHGDH
PHGR1
PHIP
PHKA1
PHKA1-AS1
PHKA1P1
PHKA2
PHKA2-AS1
PHKB
PHKBP1
PHKBP2
PHKG1
PHKG1P1
PHKG1P2
PHKG1P3
PHKG1P4
PHKG2
PHLDA1
PHLDA2
PHLDA3
PHLDB1
PHLDB2
PHLDB3
PHLPP1
PHLPP2
PHOSPHO1
PHOSPHO2
PHOX2A
PHOX2B
PHPT1
PHRF1
PHTF1
PHTF2
PHYH
PHYHD1
PHYHIP
PHYHIPL
PHYKPL
PI3
PI4K2A
PI4K2B
PI4KA
PI4KAP1
PI4KAP2
PI4KB
PI15
PI16
PIANP
PIAS1
PIAS2
PIAS3
PIAS4
PIBF1
PICALM
PICART1
PICK1
PICSAR
PID1
PIDD1
PIEZO1
PIEZO1P1
PIEZO1P2
PIEZO2
PIF1
PIFO
PIGA
PIGAP1
PIGB
PIGBOS1
PIGC
PIGCP1
PIGCP2
PIGF
PIGFP1
PIGFP2
PIGFP3
PIGG
PIGH
PIGHP1
PIGK
PIGL
PIGM
PIGN
PIGO
PIGP
PIGPP1
PIGPP2
PIGPP3
PIGPP4
PIGQ
PIGQP1
PIGR
PIGS
PIGT
PIGU
PIGUP1
PIGV
PIGW
PIGX
PIGY
PIGY-DT
PIGZ
PIH1D1
PIH1D2
PIH1D3
PIK3AP1
PIK3C2A
PIK3C2B
PIK3C2G
PIK3C3
PIK3CA
PIK3CB
PIK3CD
PIK3CD-AS1
PIK3CD-AS2
PIK3CDP1
PIK3CG
PIK3IP1
PIK3IP1-AS1
PIK3R1
PIK3R2
PIK3R3
PIK3R4
PIK3R5
PIK3R6
PIKFYVE
PILRA
PILRB
PIM1
PIM2
PIM3
PIMREG
PIN1
PIN1P1
PIN4
PIN4P1
PINCR
PINK1
PINK1-AS
PINLYP
PINX1
PIP
PIP4K2A
PIP4K2B
PIP4K2C
PIP4P1
PIP4P2
PIP5K1A
PIP5K1B
PIP5K1C
PIP5K1P1
PIP5K1P2
PIP5KL1
PIPOX
PIPSL
PIR
PIRC1
PIRC2
PIRC3
PIRC4
PIRC5
PIRC6
PIRC7
PIRC8
PIRC9
PIRC10
PIRC11
PIRC12
PIRC13
PIRC14
PIRC15
PIRC16
PIRC17
PIRC18
PIRC19
PIRC20
PIRC21
PIRC22
PIRC23
PIRC24
PIRC25
PIRC26
PIRC27
PIRC28
PIRC29
PIRC30
PIRC31
PIRC32
PIRC33
PIRC34
PIRC35
PIRC36
PIRC37
PIRC38
PIRC39
PIRC40
PIRC41
PIRC42
PIRC43
PIRC44
PIRC45
PIRC46
PIRC47
PIRC48
PIRC49
PIRC50
PIRC51
PIRC52
PIRC53
PIRC54
PIRC55
PIRC56
PIRC57
PIRC58
PIRC59
PIRC60
PIRC61
PIRC62
PIRC63
PIRC64
PIRC65
PIRC66
PIRC67
PIRC68
PIRC69
PIRC70
PIRC71
PIRC72
PIRC73
PIRC74
PIRC75
PIRC76
PIRC77
PIRC78
PIRC79
PIRC80
PIRC81
PIRC82
PIRC83
PIRC84
PIRC85
PIRC86
PIRC87
PIRC88
PIRC89
PIRC90
PIRC91
PIRC92
PIRC93
PIRC94
PIRC95
PIRC96
PIRC97
PIRC98
PIRC99
PIRC100
PIRC101
PIRC102
PIRC103
PIRC104
PIRC105
PIRC106
PIRC107
PIRC108
PIRC109
PIRC110
PIRC111
PIRC112
PIRC113
PIRC114
PIRT
PISD
PISRT1
PITHD1
PITPNA
PITPNA-AS1
PITPNB
PITPNC1
PITPNM1
PITPNM2
PITPNM2-AS1
PITPNM3
PITRM1
PITRM1-AS1
PITX1
PITX2
PITX3
PIWIL1
PIWIL2
PIWIL3
PIWIL4
PJA1
PJA2
PJVK
PKD1
PKD1L1
PKD1L2
PKD1L3
PKD1P1
PKD1P2
PKD1P3
PKD1P4
PKD1P5
PKD1P6
PKD2
PKD2L1
PKD2L2
PKD3
PKDCC
PKDREJ
PKHD1
PKHD1L1
PKIA
PKIA-AS1
PKIB
PKIG
PKLR
PKM
PKMP1
PKMP2
PKMP3
PKMP4
PKMP5
PKMYT1
PKN1
PKN2
PKN2-AS1
PKN3
PKNOX1
PKNOX2
PKNOX2-AS1
PKP1
PKP2
PKP2P1
PKP3
PKP4
PKP4-AS1
PKP4P1
PLA1A
PLA2G1B
PLA2G2A
PLA2G2C
PLA2G2D
PLA2G2E
PLA2G2F
PLA2G3
PLA2G4A
PLA2G4B
PLA2G4C
PLA2G4C-AS1
PLA2G4D
PLA2G4E
PLA2G4E-AS1
PLA2G4F
PLA2G5
PLA2G6
PLA2G7
PLA2G10
PLA2G12A
PLA2G12AP1
PLA2G12AP2
PLA2G12B
PLA2G15
PLA2G16
PLA2R1
PLAA
PLAC1
PLAC4
PLAC8
PLAC8L1
PLAC9
PLAC9P1
PLAG1
PLAGL1
PLAGL2
PLAT
PLAU
PLAUR
PLB1
PLBD1
PLBD1-AS1
PLBD2
PLCB1
PLCB1-IT1
PLCB2
PLCB2-AS1
PLCB3
PLCB4
PLCD1
PLCD3
PLCD4
PLCE1
PLCE1-AS1
PLCE1-AS2
PLCE1P1
PLCG1
PLCG1-AS1
PLCG2
PLCH1
PLCH1-AS1
PLCH1-AS2
PLCH2
PLCL1
PLCL2
PLCL2-AS1
PLCXD1
PLCXD2
PLCXD2-AS1
PLCXD3
PLCZ1
PLD1
PLD2
PLD3
PLD4
PLD5
PLD6
PLEC
PLEK
PLEK2
PLEKHA1
PLEKHA2
PLEKHA3
PLEKHA3P1
PLEKHA4
PLEKHA5
PLEKHA6
PLEKHA7
PLEKHA8
PLEKHA8P1
PLEKHB1
PLEKHB2
PLEKHD1
PLEKHF1
PLEKHF2
PLEKHG1
PLEKHG2
PLEKHG3
PLEKHG4
PLEKHG4B
PLEKHG5
PLEKHG6
PLEKHG7
PLEKHH1
PLEKHH2
PLEKHH3
PLEKHJ1
PLEKHM1
PLEKHM1P1
PLEKHM2
PLEKHM3
PLEKHN1
PLEKHO1
PLEKHO2
PLEKHS1
PLET1
PLG
PLGLA
PLGLB1
PLGLB2
PLGRKT
PLIN1
PLIN2
PLIN3
PLIN4
PLIN5
PLK1
PLK2
PLK3
PLK4
PLK5
PLLP
PLN
PLOD1
PLOD2
PLOD3
PLP1
PLP2
PLPBP
PLPP1
PLPP2
PLPP3
PLPP4
PLPP5
PLPP6
PLPP7
PLPPR1
PLPPR2
PLPPR3
PLPPR4
PLPPR5
PLRG1
PLS1
PLS1-AS1
PLS3
PLS3-AS1
PLSCR1
PLSCR2
PLSCR3
PLSCR4
PLSCR5
PLSCR5-AS1
PLTP
PLUT
PLVAP
PLXDC1
PLXDC2
PLXNA1
PLXNA2
PLXNA3
PLXNA4
PLXNB1
PLXNB2
PLXNB3
PLXNC1
PLXND1
PM20D1
PM20D2
PMAIP1
PMCH
PMCHL1
PMCHL2
PMEL
PMEPA1
PMF1
PMF1-BGLAP
PMFBP1
PMIS2
PML
PMM1
PMM2
PMM2P1
PMM2P2
PMP2
PMP22
PMPCA
PMPCAP1
PMPCB
PMS1
PMS2
PMS2CL
PMS2P1
PMS2P2
PMS2P3
PMS2P4
PMS2P5
PMS2P6
PMS2P7
PMS2P8
PMS2P9
PMS2P10
PMS2P11
PMS2P12
PMVK
PNCK
PNISR
PNKD
PNKDP1
PNKP
PNLDC1
PNLIP
PNLIPP1
PNLIPRP1
PNLIPRP2
PNLIPRP3
PNMA1
PNMA2
PNMA3
PNMA5
PNMA6A
PNMA6B
PNMA6E
PNMA6F
PNMA8A
PNMA8B
PNMA8C
PNMT
PNN
PNO1
PNOC
PNP
PNPLA1
PNPLA2
PNPLA3
PNPLA4
PNPLA4P1
PNPLA5
PNPLA6
PNPLA7
PNPLA8
PNPLA10P
PNPO
PNPT1
PNPT1P1
PNPT1P2
PNRC1
PNRC2
PNRC2P1
POC1A
POC1B
POC1B-AS1
POC1B-GALNT4
POC5
PODN
PODNL1
PODXL
PODXL2
POF1B
POFUT1
POFUT2
POGK
POGLUT1
POGZ
POLA1
POLA2
POLB
POLD1
POLD2
POLD2P1
POLD3
POLD4
POLDIP2
POLDIP3
POLE
POLE2
POLE3
POLE4
POLG
POLG2
POLH
POLH-AS1
POLHP1
POLI
POLK
POLL
POLM
POLN
POLQ
POLR1A
POLR1B
POLR1C
POLR1D
POLR1E
POLR2A
POLR2B
POLR2C
POLR2CP1
POLR2D
POLR2E
POLR2F
POLR2G
POLR2H
POLR2I
POLR2J
POLR2J2
POLR2J3
POLR2J4
POLR2K
POLR2KP1
POLR2KP2
POLR2L
POLR2LP1
POLR2M
POLR3A
POLR3B
POLR3C
POLR3D
POLR3DP1
POLR3E
POLR3F
POLR3G
POLR3GL
POLR3GP1
POLR3GP2
POLR3H
POLR3K
POLR3KP1
POLR3KP2
POLRMT
POLRMTP1
POM121
POM121B
POM121C
POM121L1P
POM121L2
POM121L3P
POM121L4P
POM121L6P
POM121L7P
POM121L8P
POM121L9P
POM121L10P
POM121L11P
POM121L12
POM121L13P
POM121L14P
POMC
POMGNT1
POMGNT2
POMK
POMP
POMT1
POMT2
POMZP3
PON1
PON2
PON3
POP1
POP4
POP5
POP7
POPDC2
POPDC3
POR
PORCN
POSTN
POT1
POT1-AS1
POTEA
POTEB
POTEB2
POTEB3
POTEC
POTED
POTEE
POTEF
POTEG
POTEH
POTEH-AS1
POTEI
POTEJ
POTEKP
POTEM
POU1F1
POU2AF1
POU2F1
POU2F2
POU2F3
POU3F1
POU3F2
POU3F3
POU3F4
POU4F1
POU4F2
POU4F3
POU5F1
POU5F1B
POU5F1P2
POU5F1P3
POU5F1P4
POU5F1P5
POU5F1P6
POU5F1P7
POU5F2
POU6F1
POU6F2
POU6F2-AS1
POU6F2-AS2
PP1P
PP2D1
PPA1
PPA2
PPAN
PPAN-P2RY11
PPARA
PPARD
PPARG
PPARGC1A
PPARGC1B
PPAT
PPATP1
PPATP2
PPBP
PPBPP1
PPBPP2
PPCDC
PPCS
PPDPF
PPDPFL
PPEF1
PPEF1-AS1
PPEF2
PPFIA1
PPFIA2
PPFIA2-AS1
PPFIA3
PPFIA4
PPFIBP1
PPFIBP2
PPH2
PPHLN1
PPIA
PPIAL4A
PPIAL4C
PPIAL4D
PPIAL4E
PPIAL4F
PPIAL4G
PPIAL4H
PPIAP1
PPIAP2
PPIAP3
PPIAP4
PPIAP5
PPIAP6
PPIAP7
PPIAP8
PPIAP9
PPIAP10
PPIAP11
PPIAP13
PPIAP14
PPIAP15
PPIAP16
PPIAP17
PPIAP18
PPIAP19
PPIAP20
PPIAP21
PPIAP22
PPIAP23
PPIAP24
PPIAP25
PPIAP26
PPIAP27
PPIAP28
PPIAP29
PPIAP30
PPIAP31
PPIAP32
PPIAP33
PPIAP34
PPIAP35
PPIAP36
PPIAP37
PPIAP38
PPIAP39
PPIAP40
PPIAP41
PPIAP42
PPIAP43
PPIAP44
PPIAP45
PPIAP46
PPIAP47
PPIAP48
PPIAP49
PPIAP50
PPIAP51
PPIAP52
PPIAP53
PPIAP54
PPIAP55
PPIAP56
PPIAP57
PPIAP58
PPIAP59
PPIAP60
PPIAP61
PPIAP62
PPIAP63
PPIAP64
PPIAP65
PPIAP66
PPIAP67
PPIAP68
PPIAP69
PPIAP70
PPIAP71
PPIAP72
PPIAP73
PPIAP74
PPIAP75
PPIAP76
PPIAP77
PPIAP78
PPIAP79
PPIAP80
PPIAP81
PPIAP82
PPIAP83
PPIAP84
PPIAP85
PPIAP86
PPIAP87
PPIAP88
PPIAP89
PPIAP90
PPIAP91
PPIB
PPIC
PPID
PPIE
PPIEL
PPIF
PPIG
PPIGP1
PPIH
PPIHP1
PPIHP2
PPIL1
PPIL1P1
PPIL2
PPIL3
PPIL4
PPIL6
PPIP5K1
PPIP5K1P1
PPIP5K2
PPL
PPM1A
PPM1AP1
PPM1B
PPM1D
PPM1E
PPM1F
PPM1G
PPM1H
PPM1J
PPM1K
PPM1K-DT
PPM1L
PPM1M
PPM1N
PPME1
PPOX
PPP1CA
PPP1CB
PPP1CC
PPP1R1A
PPP1R1AP1
PPP1R1AP2
PPP1R1B
PPP1R1C
PPP1R2
PPP1R2B
PPP1R2C
PPP1R2P1
PPP1R2P2
PPP1R2P4
PPP1R2P5
PPP1R2P6
PPP1R2P8
PPP1R2P10
PPP1R3A
PPP1R3B
PPP1R3C
PPP1R3D
PPP1R3E
PPP1R3F
PPP1R3G
PPP1R7
PPP1R8
PPP1R8P1
PPP1R9A
PPP1R9B
PPP1R10
PPP1R10P1
PPP1R11
PPP1R11P1
PPP1R11P2
PPP1R12A
PPP1R12A-AS1
PPP1R12B
PPP1R12BP1
PPP1R12BP2
PPP1R12C
PPP1R13B
PPP1R13L
PPP1R14A
PPP1R14B
PPP1R14BP1
PPP1R14BP2
PPP1R14BP3
PPP1R14BP4
PPP1R14BP5
PPP1R14C
PPP1R14D
PPP1R15A
PPP1R15B
PPP1R16A
PPP1R16B
PPP1R17
PPP1R18
PPP1R21
PPP1R26
PPP1R26-AS1
PPP1R26P1
PPP1R26P2
PPP1R26P3
PPP1R26P4
PPP1R26P5
PPP1R27
PPP1R32
PPP1R35
PPP1R36
PPP1R37
PPP1R42
PPP2CA
PPP2CB
PPP2CBP1
PPP2R1A
PPP2R1B
PPP2R2A
PPP2R2B
PPP2R2B-IT1
PPP2R2C
PPP2R2D
PPP2R2DP1
PPP2R3A
PPP2R3B
PPP2R3C
PPP2R5A
PPP2R5B
PPP2R5C
PPP2R5CP
PPP2R5D
PPP2R5E
PPP3CA
PPP3CB
PPP3CB-AS1
PPP3CC
PPP3R1
PPP3R2
PPP4C
PPP4R1
PPP4R1-AS1
PPP4R1L
PPP4R2
PPP4R3A
PPP4R3B
PPP4R3C
PPP4R4
PPP5C
PPP5D1
PPP6C
PPP6CP
PPP6R1
PPP6R2
PPP6R2P1
PPP6R3
PPRC1
PPT1
PPT2
PPT2-EGFL8
PPTC7
PPWD1
PPY
PPY2P
PQBP1
PQBP4
PQLC1
PQLC1P1
PQLC1P2
PQLC2
PQLC2L
PQLC3
PR@
PRAC1
PRAC2
PRADC1
PRADC1P1
PRAF2
PRAG1
PRAL
PRAM1
PRAME
PRAMEF1
PRAMEF2
PRAMEF4
PRAMEF5
PRAMEF6
PRAMEF7
PRAMEF8
PRAMEF9
PRAMEF10
PRAMEF11
PRAMEF12
PRAMEF13
PRAMEF14
PRAMEF15
PRAMEF17
PRAMEF18
PRAMEF19
PRAMEF20
PRAMEF22
PRAMEF25
PRAMEF26
PRAMEF27
PRAMEF28P
PRAMEF29P
PRAMEF30P
PRAMEF31P
PRAMEF32P
PRAMEF33
PRAMEF34P
PRAMEF35P
PRAMEF36P
PRAMENP
PRAP1
PRB1
PRB2
PRB3
PRB4
PRC1
PRC1-AS1
PRCC
PRCD
PRCP
PRD
PRDM1
PRDM2
PRDM4
PRDM5
PRDM6
PRDM7
PRDM8
PRDM9
PRDM10
PRDM11
PRDM12
PRDM13
PRDM14
PRDM15
PRDM16
PRDX1
PRDX1P1
PRDX2
PRDX2P1
PRDX2P2
PRDX2P3
PRDX2P4
PRDX3
PRDX3P1
PRDX3P2
PRDX3P3
PRDX3P4
PRDX4
PRDX4P1
PRDX4P2
PRDX5
PRDX6
PREB
PRELID1
PRELID1P1
PRELID1P2
PRELID1P3
PRELID1P4
PRELID2
PRELID2P1
PRELID3A
PRELID3B
PRELID3BP1
PRELID3BP2
PRELID3BP3
PRELID3BP4
PRELID3BP5
PRELID3BP6
PRELID3BP7
PRELID3BP8
PRELID3BP9
PRELID3BP10
PRELID3BP11
PRELP
PREP
PREPL
PREX1
PREX2
PRF1
PRG2
PRG3
PRG4
PRH1
PRH2
PRICKLE1
PRICKLE2
PRICKLE2-AS1
PRICKLE2-AS2
PRICKLE2-AS3
PRICKLE3
PRICKLE4
PRIM1
PRIM2
PRIMA1
PRIMPOL
PRINS
PRKAA1
PRKAA2
PRKAB1
PRKAB2
PRKACA
PRKACB
PRKACG
PRKAG1
PRKAG2
PRKAG2-AS1
PRKAG3
PRKAR1A
PRKAR1AP1
PRKAR1B
PRKAR2A
PRKAR2A-AS1
PRKAR2B
PRKCA
PRKCA-AS1
PRKCB
PRKCD
PRKCE
PRKCG
PRKCH
PRKCI
PRKCQ
PRKCQ-AS1
PRKCSH
PRKCZ
PRKCZ-AS1
PRKD1
PRKD2
PRKD3
PRKDC
PRKG1
PRKG1-AS1
PRKG2
PRKN
PRKRA
PRKRA-AS1
PRKRAP1
PRKRIP1
PRKX
PRKX-AS1
PRKXP1
PRKXP2
PRKY
PRL
PRLH
PRLHR
PRLR
PRM1
PRM2
PRM3
PRMT1
PRMT1P1
PRMT2
PRMT3
PRMT5
PRMT5-AS1
PRMT5P1
PRMT6
PRMT7
PRMT8
PRMT9
PRNCR1
PRND
PRNP
PRNT
PROB1
PROC
PROCA1
PROCR
PRODH
PRODH2
PROK1
PROK2
PROKR1
PROKR2
PROM1
PROM2
PROP1
PRORSD1P
PRORY
PROS1
PROS2P
PROSER1
PROSER2
PROSER2-AS1
PROSER3
PROX1
PROX1-AS1
PROX2
PROZ
PRPF3
PRPF4
PRPF4B
PRPF6
PRPF8
PRPF18
PRPF19
PRPF19P1
PRPF31
PRPF38A
PRPF38AP1
PRPF38AP2
PRPF38B
PRPF39
PRPF40A
PRPF40B
PRPH
PRPH2
PRPS1
PRPS1L1
PRPS1P1
PRPS1P2
PRPS2
PRPSAP1
PRPSAP2
PRR3
PRR4
PRR5
PRR5-ARHGAP8
PRR5L
PRR7
PRR7-AS1
PRR9
PRR11
PRR12
PRR13
PRR13P1
PRR13P2
PRR13P3
PRR13P4
PRR13P5
PRR13P6
PRR13P7
PRR14
PRR14L
PRR15
PRR15L
PRR16
PRR18
PRR19
PRR20A
PRR20B
PRR20C
PRR20D
PRR20E
PRR20FP
PRR20G
PRR21
PRR22
PRR23A
PRR23B
PRR23C
PRR23D1
PRR23D2
PRR25
PRR26
PRR27
PRR29
PRR29-AS1
PRR30
PRR31
PRR32
PRR33
PRR34
PRR34-AS1
PRR35
PRR36
PRRC1
PRRC2A
PRRC2B
PRRC2C
PRRC2CP1
PRRG1
PRRG2
PRRG3
PRRG4
PRRT1
PRRT1B
PRRT2
PRRT3
PRRT3-AS1
PRRT4
PRRX1
PRRX2
PRRX2-AS1
PRS
PRSM2
PRSS1
PRSS2
PRSS3
PRSS3P1
PRSS3P2
PRSS3P3
PRSS3P4
PRSS8
PRSS12
PRSS16
PRSS21
PRSS22
PRSS23
PRSS27
PRSS29P
PRSS30P
PRSS33
PRSS35
PRSS36
PRSS37
PRSS38
PRSS40A
PRSS40B
PRSS41
PRSS42
PRSS43
PRSS44
PRSS45
PRSS46P
PRSS47
PRSS48
PRSS50
PRSS51
PRSS52P
PRSS53
PRSS54
PRSS55
PRSS56
PRSS57
PRSS58
PRTFDC1
PRTG
PRTN3
PRUNE1
PRUNE2
PRUNEP1
PRX
PRXL2A
PRXL2AP1
PRXL2AP2
PRXL2B
PRXL2C
PRY
PRY2
PRYP1
PRYP2
PRYP3
PRYP4
PRYP5
PRYP6
PSAP
PSAPL1
PSAT1
PSAT1P1
PSAT1P2
PSAT1P3
PSAT1P4
PSBP1
PSCA
PSD
PSD2
PSD2-AS1
PSD3
PSD4
PSEN1
PSEN2
PSENEN
PSG1
PSG2
PSG3
PSG4
PSG5
PSG6
PSG7
PSG8
PSG8-AS1
PSG9
PSG10P
PSG11
PSIP1
PSIP1P1
PSIP1P2
PSKH1
PSKH2
PSMA1
PSMA2
PSMA2P1
PSMA2P2
PSMA2P3
PSMA3
PSMA3-AS1
PSMA3P
PSMA4
PSMA5
PSMA6
PSMA6P1
PSMA6P2
PSMA6P3
PSMA6P4
PSMA7
PSMA7P
PSMA8
PSMB1
PSMB2
PSMB3
PSMB3P1
PSMB3P2
PSMB4
PSMB5
PSMB6
PSMB7
PSMB7P1
PSMB8
PSMB8-AS1
PSMB9
PSMB10
PSMB11
PSMC1
PSMC1P1
PSMC1P2
PSMC1P3
PSMC1P4
PSMC1P5
PSMC1P6
PSMC1P7
PSMC1P8
PSMC1P9
PSMC1P10
PSMC1P11
PSMC1P12
PSMC1P13
PSMC2
PSMC3
PSMC3IP
PSMC3P1
PSMC4
PSMC5
PSMC6
PSMC6P1
PSMC6P2
PSMC6P3
PSMD1
PSMD2
PSMD2P1
PSMD3
PSMD4
PSMD4P1
PSMD5
PSMD6
PSMD6-AS1
PSMD6-AS2
PSMD7
PSMD7P1
PSMD8
PSMD8P1
PSMD9
PSMD10
PSMD10P1
PSMD10P2
PSMD10P3
PSMD11
PSMD12
PSMD12P
PSMD13
PSMD14
PSME1
PSME2
PSME2P1
PSME2P2
PSME2P3
PSME2P4
PSME2P5
PSME2P6
PSME3
PSME4
PSMF1
PSMG1
PSMG2
PSMG3
PSMG3-AS1
PSMG4
PSORS1C1
PSORS1C2
PSORS1C3
PSORS3
PSORS4
PSORS5
PSORS6
PSORS7
PSORS8
PSORS9
PSORS10
PSPC1
PSPC1-AS2
PSPC1P1
PSPC1P2
PSPH
PSPHP1
PSPN
PSRC1
PSTK
PSTPIP1
PSTPIP2
PTAFR
PTAR1
PTBP1
PTBP1P
PTBP2
PTBP3
PTCD1
PTCD2
PTCD2P1
PTCD2P2
PTCD3
PTCH1
PTCH2
PTCHD1
PTCHD1-AS
PTCHD3
PTCHD3P1
PTCHD3P2
PTCHD3P3
PTCHD4
PTCRA
PTCSC1
PTCSC2
PTCSC3
PTDSS1
PTDSS2
PTEN
PTENP1
PTENP1-AS
PTER
PTF1A
PTGDR
PTGDR2
PTGDS
PTGER1
PTGER2
PTGER3
PTGER4
PTGER4P1
PTGER4P2
PTGER4P2-CDK2AP2P2
PTGER4P3
PTGES
PTGES2
PTGES2-AS1
PTGES3
PTGES3L
PTGES3L-AARSD1
PTGES3P1
PTGES3P2
PTGES3P3
PTGES3P4
PTGES3P5
PTGFR
PTGFRN
PTGIR
PTGIS
PTGR1
PTGR2
PTGS1
PTGS2
PTH
PTH1R
PTH2
PTH2R
PTHLH
PTK2
PTK2B
PTK6
PTK7
PTLAH
PTMA
PTMAP1
PTMAP2
PTMAP3
PTMAP4
PTMAP5
PTMAP6
PTMAP7
PTMAP8
PTMAP9
PTMAP10
PTMAP11
PTMAP12
PTMAP13
PTMAP14
PTMAP15
PTMS
PTN
PTOS1
PTOV1
PTOV1-AS1
PTOV1-AS2
PTP4A1
PTP4A1P1
PTP4A1P2
PTP4A1P3
PTP4A1P4
PTP4A1P5
PTP4A1P6
PTP4A1P7
PTP4A2
PTP4A2P1
PTP4A2P2
PTP4A3
PTPA
PTPDC1
PTPMT1
PTPN1
PTPN2
PTPN2P1
PTPN2P2
PTPN3
PTPN4
PTPN5
PTPN6
PTPN7
PTPN9
PTPN11
PTPN12
PTPN13
PTPN14
PTPN18
PTPN20
PTPN20CP
PTPN21
PTPN22
PTPN23
PTPRA
PTPRB
PTPRC
PTPRCAP
PTPRD
PTPRD-AS1
PTPRD-AS2
PTPRE
PTPRF
PTPRG
PTPRG-AS1
PTPRH
PTPRJ
PTPRJ-AS1
PTPRK
PTPRM
PTPRN
PTPRN2
PTPRO
PTPRQ
PTPRR
PTPRS
PTPRT
PTPRU
PTPRVP
PTPRZ1
PTPRZ2
PTRH1
PTRH2
PTRHD1
PTS
PTTG1
PTTG1IP
PTTG2
PTTG3P
PTTG4P
PTX3
PTX4
PUDP
PUDPP1
PUDPP2
PUDPP3
PUF60
PUM1
PUM2
PUM3
PURA
PURB
PURG
PURPL
PUS1
PUS3
PUS7
PUS7L
PUS7P1
PUS10
PUSL1
PVALB
PVALEF
PVR
PVRIG
PVRIG2P
PVT1
PWAR1
PWAR4
PWAR5
PWAR6
PWARSN
PWP1
PWP2
PWRN1
PWRN2
PWRN3
PWRN4
PWWP2A
PWWP2AP1
PWWP2B
PWWP3A
PWWP3B
PXDC1
PXDN
PXDNL
PXK
PXMP2
PXMP4
PXN
PXN-AS1
PXT1
PXYLP1
PYCARD
PYCARD-AS1
PYCR1
PYCR2
PYCR3
PYDC1
PYDC2
PYDC5
PYGB
PYGL
PYGM
PYGO1
PYGO2
PYHIN1
PYHIN5P
PYM1
PYROXD1
PYROXD2
PYURF
PYY
PYY2
PYY3
PZP
QARS
QDPR
QKI
QPCT
QPCTL
QPRT
QRFP
QRFPR
QRICH1
QRICH2
QRSL1
QRSL1P1
QRSL1P2
QRSL1P3
QSER1
QSOX1
QSOX2
QTRT1
QTRT1P1
QTRT2
R3HCC1
R3HCC1L
R3HDM1
R3HDM2
R3HDM2P1
R3HDM2P2
R3HDM4
R3HDML
RAB1A
RAB1B
RAB1C
RAB2A
RAB2B
RAB3A
RAB3B
RAB3C
RAB3D
RAB3GAP1
RAB3GAP2
RAB3IL1
RAB3IP
RAB4A
RAB4B
RAB4B-EGLN2
RAB5A
RAB5B
RAB5C
RAB5CP1
RAB5CP2
RAB5IF
RAB6A
RAB6B
RAB6C
RAB6C-AS1
RAB6D
RAB7A
RAB7B
RAB8A
RAB8B
RAB9A
RAB9AP1
RAB9AP2
RAB9AP3
RAB9AP4
RAB9AP5
RAB9B
RAB9BP1
RAB10
RAB11A
RAB11AP1
RAB11AP2
RAB11B
RAB11B-AS1
RAB11FIP1
RAB11FIP1P1
RAB11FIP2
RAB11FIP3
RAB11FIP4
RAB11FIP5
RAB12
RAB13
RAB14
RAB15
RAB17
RAB18
RAB19
RAB20
RAB21
RAB22A
RAB23
RAB24
RAB25
RAB26
RAB27A
RAB27B
RAB28
RAB28P1
RAB28P2
RAB28P3
RAB28P4
RAB28P5
RAB29
RAB30
RAB30-AS1
RAB31
RAB32
RAB33A
RAB33B
RAB34
RAB35
RAB36
RAB37
RAB38
RAB39A
RAB39B
RAB40A
RAB40AL
RAB40B
RAB40C
RAB41
RAB42
RAB42P1
RAB43
RAB43P1
RAB44
RABAC1
RABEP1
RABEP2
RABEPK
RABEPKP1
RABGAP1
RABGAP1L
RABGAP1L-IT1
RABGEF1
RABGGTA
RABGGTB
RABIF
RABL2A
RABL2B
RABL3
RABL6
RAC1
RAC1P1
RAC1P2
RAC1P3
RAC1P4
RAC1P5
RAC1P6
RAC1P7
RAC1P8
RAC1P9
RAC2
RAC3
RACGAP1
RACGAP1P
RACK1
RAD1
RAD1P1
RAD1P2
RAD9A
RAD9B
RAD17
RAD17P1
RAD17P2
RAD18
RAD21
RAD21-AS1
RAD21L1
RAD23A
RAD23B
RAD23BP1
RAD23BP2
RAD23BP3
RAD50
RAD51
RAD51-AS1
RAD51AP1
RAD51AP1P1
RAD51AP2
RAD51B
RAD51C
RAD51D
RAD52
RAD54B
RAD54L
RAD54L2
RADIL
RADX
RAE1
RAET1E
RAET1E-AS1
RAET1F
RAET1G
RAET1K
RAET1L
RAET1M
RAF1
RAF1P1
RAG1
RAG2
RAI1
RAI1-AS1
RAI2
RAI14
RALA
RALB
RALBP1
RALGAPA1
RALGAPA1P1
RALGAPA2
RALGAPB
RALGDS
RALGPS1
RALGPS2
RALY
RALY-AS1
RALYL
RAMAC
RAMACL
RAMP1
RAMP2
RAMP2-AS1
RAMP3
RAN
RANBP1
RANBP2
RANBP3
RANBP3L
RANBP6
RANBP9
RANBP10
RANBP17
RANBP20P
RANGAP1
RANGRF
RANP1
RANP2
RANP3
RANP4
RANP5
RANP6
RANP7
RANP8
RANP9
RAP1A
RAP1AP
RAP1B
RAP1BP1
RAP1BP2
RAP1BP3
RAP1GAP
RAP1GAP2
RAP1GDS1
RAP2A
RAP2B
RAP2C
RAP2C-AS1
RAP2CP1
RAPGEF1
RAPGEF2
RAPGEF3
RAPGEF4
RAPGEF4-AS1
RAPGEF5
RAPGEF6
RAPGEFL1
RAPH1
RAPSN
RARA
RARA-AS1
RARB
RARB-AS1
RARG
RARRES1
RARRES2
RARRES2P1
RARRES2P2
RARRES2P3
RARRES2P4
RARRES2P5
RARRES2P6
RARRES2P7
RARRES2P8
RARRES2P9
RARRES2P10
RARRES2P11
RARRES3
RARS
RARS2
RARSP1
RASA1
RASA2
RASA2-IT1
RASA3
RASA3-IT1
RASA4
RASA4B
RASA4CP
RASA4DP
RASAL1
RASAL2
RASAL2-AS1
RASAL3
RASD1
RASD2
RASEF
RASGEF1A
RASGEF1B
RASGEF1C
RASGRF1
RASGRF2
RASGRF2-AS1
RASGRP1
RASGRP2
RASGRP3
RASGRP4
RASIP1
RASL10A
RASL10B
RASL11A
RASL11B
RASL12
RASSF1
RASSF1-AS1
RASSF2
RASSF3
RASSF4
RASSF5
RASSF6
RASSF7
RASSF8
RASSF8-AS1
RASSF9
RASSF10
RAVER1
RAVER2
RAX
RAX2
RB1
RB1-DT
RB1CC1
RBAK
RBAK-RBAKDN
RBAKDN
RBBP4
RBBP4P1
RBBP4P2
RBBP4P3
RBBP4P4
RBBP4P5
RBBP4P6
RBBP5
RBBP6
RBBP6P1
RBBP7
RBBP8
RBBP8NL
RBBP8P1
RBBP8P2
RBBP9
RBCK1
RBFA
RBFADN
RBFOX1
RBFOX2
RBFOX3
RBKS
RBL1
RBL2
RBM3
RBM4
RBM4B
RBM5
RBM5-AS1
RBM6
RBM7
RBM8A
RBM8B
RBM10
RBM11
RBM11P1
RBM12
RBM12B
RBM12B-AS1
RBM14
RBM14-RBM4
RBM15
RBM15-AS1
RBM15B
RBM17
RBM17P1
RBM17P2
RBM17P3
RBM17P4
RBM18
RBM19
RBM20
RBM22
RBM22P1
RBM22P2
RBM22P3
RBM22P4
RBM22P5
RBM22P6
RBM22P7
RBM22P11
RBM22P12
RBM22P13
RBM23
RBM24
RBM25
RBM26
RBM26-AS1
RBM27
RBM28
RBM33
RBM34
RBM38
RBM39
RBM41
RBM42
RBM43
RBM43P1
RBM44
RBM45
RBM46
RBM47
RBM48
RBM48P1
RBMS1
RBMS1P1
RBMS2
RBMS2P1
RBMS3
RBMS3-AS1
RBMS3-AS2
RBMS3-AS3
RBMX
RBMX2
RBMX2P1
RBMX2P2
RBMX2P3
RBMX2P4
RBMX2P5
RBMXL1
RBMXL2
RBMXL3
RBMXP1
RBMXP2
RBMXP3
RBMXP4
RBMY1A1
RBMY1A3P
RBMY1B
RBMY1C
RBMY1D
RBMY1E
RBMY1F
RBMY1GP
RBMY1HP
RBMY1J
RBMY1KP
RBMY2AP
RBMY2BP
RBMY2CP
RBMY2DP
RBMY2EP
RBMY2FP
RBMY2GP
RBMY2HP
RBMY2JP
RBMY2KP
RBMY2MP
RBMY2NP
RBMY2OP
RBMY2QP
RBMY2SP
RBMY2TP
RBMY2UP
RBMY2VP
RBMY2WP
RBMY2XP
RBMY2YP
RBMY3AP
RBP1
RBP2
RBP3
RBP4
RBP5
RBP7
RBPJ
RBPJL
RBPJP1
RBPJP2
RBPJP3
RBPJP4
RBPJP5
RBPJP6
RBPJP7
RBPMS
RBPMS-AS1
RBPMS2
RBPMS2P1
RBPMSLP
RBSN
RBX1
RC3H1
RC3H1-IT1
RC3H2
RCA1
RCAN1
RCAN2
RCAN3
RCAN3AS
RCBTB1
RCBTB2
RCBTB2P1
RCC1
RCC1L
RCC2
RCC2-AS1
RCC2P1
RCC2P2
RCC2P3
RCC2P4
RCC2P5
RCC2P6
RCC2P7
RCC2P8
RCCD1
RCD1
RCE1
RCHY1
RCL1
RCN1
RCN1P1
RCN1P2
RCN2
RCN3
RCOR1
RCOR2
RCOR3
RCSD1
RCVRN
RD3
RD3L
RDH5
RDH8
RDH10
RDH10-AS1
RDH11
RDH12
RDH13
RDH14
RDH16
RDM1
RDM1P1
RDM1P2
RDM1P3
RDM1P4
RDM1P5
RDX
RDXP1
RDXP2
REC8
REC114
RECK
RECQL
RECQL4
RECQL5
REELD1
REEP1
REEP2
REEP3
REEP4
REEP5
REEP6
REG1A
REG1B
REG1CP
REG3A
REG3G
REG4
REL
RELA
RELB
RELCH
RELL1
RELL2
RELN
RELT
REM1
REM2
REN
RENBP
RENS2
REP15
REPIN1
REPS1
REPS2
RER1
RERE
RERE-AS1
REREP1Y
REREP2Y
REREP3
RERG
RERG-AS1
RERG-IT1
RERGL
RESF1
RESP18
REST
RET
RETN
RETNLB
RETREG1
RETREG2
RETREG3
RETSAT
REV1
REV3L
REV3L-IT1
REX1BD
REXO1
REXO1L1P
REXO1L2P
REXO1L3P
REXO1L4P
REXO1L5P
REXO1L6P
REXO1L8P
REXO1L9P
REXO1L10P
REXO1L11P
REXO1L12P
REXO2
REXO4
REXO5
RFC1
RFC2
RFC3
RFC3P1
RFC4
RFC5
RFC5P1
RFESD
RFESDP1
RFFL
RFK
RFKP1
RFKP2
RFLNA
RFLNB
RFNG
RFPL1
RFPL1S
RFPL2
RFPL3
RFPL3S
RFPL4A
RFPL4AL1
RFPL4AP1
RFPL4AP2
RFPL4AP3
RFPL4AP4
RFPL4AP5
RFPL4AP6
RFPL4AP7
RFPL4B
RFT1
RFTN1
RFTN1P1
RFTN2
RFWD2P1
RFWD3
RFX1
RFX2
RFX3
RFX3-AS1
RFX4
RFX5
RFX6
RFX7
RFX8
RFXANK
RFXAP
RGCC
RGL1
RGL2
RGL3
RGL4
RGMA
RGMB
RGMB-AS1
RGN
RGP1
RGPD1
RGPD2
RGPD3
RGPD4
RGPD4-AS1
RGPD5
RGPD6
RGPD8
RGR
RGS1
RGS2
RGS3
RGS4
RGS5
RGS6
RGS7
RGS7BP
RGS8
RGS9
RGS9BP
RGS10
RGS11
RGS12
RGS13
RGS14
RGS16
RGS17
RGS17P1
RGS18
RGS19
RGS20
RGS21
RGS22
RGSL1
RHAG
RHBDD1
RHBDD2
RHBDD3
RHBDF1
RHBDF1P1
RHBDF2
RHBDL1
RHBDL2
RHBDL3
RHBG
RHCE
RHCG
RHD
RHEB
RHEBL1
RHEBP1
RHEBP2
RHEBP3
RHEX
RHNO1
RHO
RHOA
RHOA-IT1
RHOB
RHOBTB1
RHOBTB2
RHOBTB3
RHOC
RHOD
RHOF
RHOG
RHOH
RHOJ
RHOQ
RHOQP1
RHOQP2
RHOQP3
RHOT1
RHOT1P1
RHOT1P2
RHOT1P3
RHOT2
RHOU
RHOV
RHOXF1
RHOXF1-AS1
RHOXF1P1
RHOXF1P2
RHOXF1P3
RHOXF2
RHOXF2B
RHPN1
RHPN1-AS1
RHPN2
RHPN2P1
RIBC1
RIBC2
RIC1
RIC3
RIC8A
RIC8B
RICTOR
RIDA
RIEG2
RIF1
RIIAD1
RILP
RILPL1
RILPL2
RIMBP2
RIMBP3
RIMBP3B
RIMBP3C
RIMKLA
RIMKLB
RIMKLBP1
RIMKLBP2
RIMS1
RIMS2
RIMS3
RIMS4
RIN1
RIN2
RIN3
RING1
RINL
RINT1
RIOK1
RIOK2
RIOK3
RIOK3P1
RIOX1
RIOX2
RIPK1
RIPK2
RIPK3
RIPK4
RIPOR1
RIPOR2
RIPOR3
RIPPLY1
RIPPLY2
RIPPLY3
RIPPLY3P1
RIT1
RIT2
RITA1
RLBP1
RLF
RLFP1
RLIM
RLIMP1
RLIMP2
RLIMP3
RLN1
RLN2
RLN3
RMC1
RMD1
RMDN1
RMDN2
RMDN2-AS1
RMDN3
RMI1
RMI2
RMND1
RMND5A
RMND5B
RMRP
RMRPP5
RMST
RN7SK
RN7SKP1
RN7SKP2
RN7SKP3
RN7SKP4
RN7SKP5
RN7SKP6
RN7SKP7
RN7SKP8
RN7SKP9
RN7SKP10
RN7SKP11
RN7SKP12
RN7SKP13
RN7SKP14
RN7SKP15
RN7SKP16
RN7SKP17
RN7SKP18
RN7SKP19
RN7SKP20
RN7SKP21
RN7SKP22
RN7SKP23
RN7SKP24
RN7SKP25
RN7SKP26
RN7SKP27
RN7SKP28
RN7SKP29
RN7SKP30
RN7SKP31
RN7SKP32
RN7SKP33
RN7SKP34
RN7SKP35
RN7SKP36
RN7SKP37
RN7SKP38
RN7SKP39
RN7SKP40
RN7SKP42
RN7SKP43
RN7SKP44
RN7SKP45
RN7SKP46
RN7SKP47
RN7SKP48
RN7SKP49
RN7SKP50
RN7SKP51
RN7SKP52
RN7SKP53
RN7SKP54
RN7SKP55
RN7SKP56
RN7SKP57
RN7SKP58
RN7SKP59
RN7SKP60
RN7SKP61
RN7SKP62
RN7SKP63
RN7SKP64
RN7SKP65
RN7SKP66
RN7SKP67
RN7SKP68
RN7SKP69
RN7SKP70
RN7SKP71
RN7SKP72
RN7SKP73
RN7SKP74
RN7SKP75
RN7SKP76
RN7SKP77
RN7SKP78
RN7SKP79
RN7SKP80
RN7SKP81
RN7SKP82
RN7SKP83
RN7SKP85
RN7SKP86
RN7SKP87
RN7SKP88
RN7SKP89
RN7SKP90
RN7SKP91
RN7SKP92
RN7SKP93
RN7SKP94
RN7SKP95
RN7SKP96
RN7SKP97
RN7SKP98
RN7SKP99
RN7SKP100
RN7SKP101
RN7SKP102
RN7SKP103
RN7SKP104
RN7SKP105
RN7SKP106
RN7SKP107
RN7SKP108
RN7SKP109
RN7SKP110
RN7SKP111
RN7SKP112
RN7SKP113
RN7SKP114
RN7SKP115
RN7SKP116
RN7SKP117
RN7SKP118
RN7SKP119
RN7SKP120
RN7SKP121
RN7SKP122
RN7SKP123
RN7SKP124
RN7SKP125
RN7SKP126
RN7SKP127
RN7SKP128
RN7SKP129
RN7SKP130
RN7SKP131
RN7SKP132
RN7SKP133
RN7SKP134
RN7SKP135
RN7SKP136
RN7SKP137
RN7SKP139
RN7SKP140
RN7SKP141
RN7SKP142
RN7SKP143
RN7SKP144
RN7SKP145
RN7SKP146
RN7SKP147
RN7SKP148
RN7SKP149
RN7SKP150
RN7SKP151
RN7SKP152
RN7SKP153
RN7SKP154
RN7SKP155
RN7SKP156
RN7SKP157
RN7SKP158
RN7SKP159
RN7SKP160
RN7SKP161
RN7SKP162
RN7SKP163
RN7SKP164
RN7SKP165
RN7SKP166
RN7SKP167
RN7SKP168
RN7SKP169
RN7SKP170
RN7SKP171
RN7SKP172
RN7SKP173
RN7SKP174
RN7SKP175
RN7SKP176
RN7SKP177
RN7SKP178
RN7SKP179
RN7SKP180
RN7SKP181
RN7SKP182
RN7SKP183
RN7SKP184
RN7SKP185
RN7SKP186
RN7SKP187
RN7SKP188
RN7SKP189
RN7SKP190
RN7SKP191
RN7SKP192
RN7SKP193
RN7SKP194
RN7SKP195
RN7SKP196
RN7SKP197
RN7SKP198
RN7SKP199
RN7SKP200
RN7SKP202
RN7SKP203
RN7SKP204
RN7SKP205
RN7SKP206
RN7SKP207
RN7SKP208
RN7SKP209
RN7SKP210
RN7SKP211
RN7SKP212
RN7SKP213
RN7SKP214
RN7SKP216
RN7SKP217
RN7SKP218
RN7SKP219
RN7SKP220
RN7SKP221
RN7SKP222
RN7SKP223
RN7SKP224
RN7SKP225
RN7SKP226
RN7SKP227
RN7SKP228
RN7SKP229
RN7SKP230
RN7SKP231
RN7SKP232
RN7SKP233
RN7SKP234
RN7SKP235
RN7SKP236
RN7SKP237
RN7SKP238
RN7SKP239
RN7SKP240
RN7SKP241
RN7SKP242
RN7SKP243
RN7SKP244
RN7SKP245
RN7SKP246
RN7SKP247
RN7SKP248
RN7SKP249
RN7SKP250
RN7SKP251
RN7SKP252
RN7SKP253
RN7SKP254
RN7SKP255
RN7SKP256
RN7SKP257
RN7SKP258
RN7SKP259
RN7SKP260
RN7SKP261
RN7SKP262
RN7SKP263
RN7SKP264
RN7SKP265
RN7SKP266
RN7SKP267
RN7SKP268
RN7SKP269
RN7SKP270
RN7SKP271
RN7SKP272
RN7SKP273
RN7SKP275
RN7SKP276
RN7SKP277
RN7SKP278
RN7SKP279
RN7SKP280
RN7SKP281
RN7SKP282
RN7SKP283
RN7SKP284
RN7SKP285
RN7SKP286
RN7SKP287
RN7SKP288
RN7SKP289
RN7SKP290
RN7SKP291
RN7SKP292
RN7SKP293
RN7SKP294
RN7SKP295
RN7SKP296
RN7SKP297
RN7SKP298
RN7SKP299
RN7SL1
RN7SL2
RN7SL3
RN7SL4P
RN7SL5P
RN7SL6P
RN7SL7P
RN7SL8P
RN7SL11P
RN7SL12P
RN7SL14P
RN7SL15P
RN7SL16P
RN7SL18P
RN7SL19P
RN7SL20P
RN7SL22P
RN7SL23P
RN7SL25P
RN7SL26P
RN7SL28P
RN7SL30P
RN7SL32P
RN7SL33P
RN7SL34P
RN7SL35P
RN7SL36P
RN7SL37P
RN7SL38P
RN7SL39P
RN7SL40P
RN7SL41P
RN7SL42P
RN7SL43P
RN7SL44P
RN7SL45P
RN7SL47P
RN7SL48P
RN7SL49P
RN7SL50P
RN7SL51P
RN7SL52P
RN7SL55P
RN7SL57P
RN7SL58P
RN7SL60P
RN7SL62P
RN7SL63P
RN7SL65P
RN7SL66P
RN7SL67P
RN7SL68P
RN7SL69P
RN7SL70P
RN7SL72P
RN7SL73P
RN7SL74P
RN7SL75P
RN7SL76P
RN7SL77P
RN7SL78P
RN7SL79P
RN7SL81P
RN7SL82P
RN7SL83P
RN7SL87P
RN7SL88P
RN7SL89P
RN7SL91P
RN7SL92P
RN7SL93P
RN7SL96P
RN7SL97P
RN7SL98P
RN7SL100P
RN7SL101P
RN7SL104P
RN7SL105P
RN7SL106P
RN7SL107P
RN7SL108P
RN7SL110P
RN7SL111P
RN7SL113P
RN7SL116P
RN7SL117P
RN7SL118P
RN7SL120P
RN7SL121P
RN7SL122P
RN7SL123P
RN7SL124P
RN7SL125P
RN7SL126P
RN7SL127P
RN7SL128P
RN7SL130P
RN7SL131P
RN7SL132P
RN7SL134P
RN7SL135P
RN7SL138P
RN7SL140P
RN7SL141P
RN7SL143P
RN7SL144P
RN7SL145P
RN7SL146P
RN7SL147P
RN7SL148P
RN7SL149P
RN7SL150P
RN7SL151P
RN7SL152P
RN7SL153P
RN7SL154P
RN7SL155P
RN7SL156P
RN7SL159P
RN7SL160P
RN7SL162P
RN7SL163P
RN7SL164P
RN7SL165P
RN7SL166P
RN7SL167P
RN7SL168P
RN7SL169P
RN7SL170P
RN7SL172P
RN7SL173P
RN7SL174P
RN7SL176P
RN7SL177P
RN7SL178P
RN7SL180P
RN7SL181P
RN7SL182P
RN7SL183P
RN7SL184P
RN7SL185P
RN7SL186P
RN7SL187P
RN7SL188P
RN7SL189P
RN7SL190P
RN7SL191P
RN7SL192P
RN7SL193P
RN7SL196P
RN7SL197P
RN7SL198P
RN7SL199P
RN7SL200P
RN7SL201P
RN7SL202P
RN7SL203P
RN7SL204P
RN7SL205P
RN7SL208P
RN7SL209P
RN7SL210P
RN7SL211P
RN7SL213P
RN7SL214P
RN7SL215P
RN7SL216P
RN7SL217P
RN7SL218P
RN7SL219P
RN7SL220P
RN7SL221P
RN7SL222P
RN7SL223P
RN7SL225P
RN7SL228P
RN7SL229P
RN7SL230P
RN7SL231P
RN7SL233P
RN7SL234P
RN7SL236P
RN7SL237P
RN7SL238P
RN7SL239P
RN7SL240P
RN7SL241P
RN7SL242P
RN7SL244P
RN7SL246P
RN7SL248P
RN7SL250P
RN7SL251P
RN7SL252P
RN7SL253P
RN7SL254P
RN7SL255P
RN7SL258P
RN7SL259P
RN7SL260P
RN7SL261P
RN7SL262P
RN7SL263P
RN7SL265P
RN7SL266P
RN7SL267P
RN7SL268P
RN7SL269P
RN7SL270P
RN7SL271P
RN7SL272P
RN7SL273P
RN7SL274P
RN7SL275P
RN7SL277P
RN7SL278P
RN7SL279P
RN7SL280P
RN7SL282P
RN7SL283P
RN7SL284P
RN7SL285P
RN7SL286P
RN7SL288P
RN7SL290P
RN7SL291P
RN7SL292P
RN7SL293P
RN7SL294P
RN7SL296P
RN7SL297P
RN7SL299P
RN7SL300P
RN7SL301P
RN7SL302P
RN7SL303P
RN7SL304P
RN7SL305P
RN7SL306P
RN7SL307P
RN7SL308P
RN7SL309P
RN7SL310P
RN7SL311P
RN7SL313P
RN7SL314P
RN7SL316P
RN7SL317P
RN7SL318P
RN7SL319P
RN7SL320P
RN7SL321P
RN7SL322P
RN7SL323P
RN7SL325P
RN7SL326P
RN7SL327P
RN7SL328P
RN7SL329P
RN7SL330P
RN7SL331P
RN7SL332P
RN7SL333P
RN7SL334P
RN7SL335P
RN7SL336P
RN7SL337P
RN7SL338P
RN7SL339P
RN7SL340P
RN7SL341P
RN7SL342P
RN7SL343P
RN7SL344P
RN7SL346P
RN7SL350P
RN7SL351P
RN7SL352P
RN7SL353P
RN7SL354P
RN7SL356P
RN7SL357P
RN7SL359P
RN7SL361P
RN7SL362P
RN7SL363P
RN7SL364P
RN7SL366P
RN7SL368P
RN7SL369P
RN7SL370P
RN7SL371P
RN7SL372P
RN7SL375P
RN7SL376P
RN7SL377P
RN7SL378P
RN7SL379P
RN7SL380P
RN7SL381P
RN7SL382P
RN7SL383P
RN7SL384P
RN7SL385P
RN7SL386P
RN7SL387P
RN7SL388P
RN7SL390P
RN7SL391P
RN7SL392P
RN7SL393P
RN7SL394P
RN7SL395P
RN7SL396P
RN7SL397P
RN7SL398P
RN7SL399P
RN7SL400P
RN7SL401P
RN7SL402P
RN7SL403P
RN7SL404P
RN7SL405P
RN7SL408P
RN7SL411P
RN7SL413P
RN7SL414P
RN7SL415P
RN7SL416P
RN7SL417P
RN7SL418P
RN7SL419P
RN7SL420P
RN7SL422P
RN7SL423P
RN7SL424P
RN7SL425P
RN7SL426P
RN7SL428P
RN7SL429P
RN7SL430P
RN7SL431P
RN7SL432P
RN7SL434P
RN7SL435P
RN7SL438P
RN7SL440P
RN7SL441P
RN7SL442P
RN7SL443P
RN7SL444P
RN7SL445P
RN7SL446P
RN7SL447P
RN7SL448P
RN7SL449P
RN7SL451P
RN7SL452P
RN7SL453P
RN7SL454P
RN7SL455P
RN7SL456P
RN7SL457P
RN7SL459P
RN7SL460P
RN7SL461P
RN7SL462P
RN7SL464P
RN7SL465P
RN7SL466P
RN7SL468P
RN7SL469P
RN7SL470P
RN7SL471P
RN7SL472P
RN7SL473P
RN7SL474P
RN7SL475P
RN7SL477P
RN7SL478P
RN7SL479P
RN7SL480P
RN7SL481P
RN7SL482P
RN7SL483P
RN7SL484P
RN7SL487P
RN7SL488P
RN7SL489P
RN7SL491P
RN7SL492P
RN7SL493P
RN7SL494P
RN7SL495P
RN7SL496P
RN7SL497P
RN7SL498P
RN7SL499P
RN7SL500P
RN7SL502P
RN7SL503P
RN7SL504P
RN7SL505P
RN7SL507P
RN7SL508P
RN7SL509P
RN7SL510P
RN7SL513P
RN7SL515P
RN7SL516P
RN7SL517P
RN7SL518P
RN7SL519P
RN7SL520P
RN7SL521P
RN7SL523P
RN7SL524P
RN7SL525P
RN7SL526P
RN7SL530P
RN7SL531P
RN7SL535P
RN7SL536P
RN7SL538P
RN7SL539P
RN7SL541P
RN7SL542P
RN7SL543P
RN7SL544P
RN7SL545P
RN7SL546P
RN7SL547P
RN7SL549P
RN7SL551P
RN7SL552P
RN7SL553P
RN7SL554P
RN7SL555P
RN7SL556P
RN7SL557P
RN7SL558P
RN7SL559P
RN7SL560P
RN7SL561P
RN7SL563P
RN7SL564P
RN7SL565P
RN7SL566P
RN7SL567P
RN7SL568P
RN7SL569P
RN7SL570P
RN7SL571P
RN7SL573P
RN7SL574P
RN7SL575P
RN7SL577P
RN7SL578P
RN7SL580P
RN7SL581P
RN7SL582P
RN7SL583P
RN7SL584P
RN7SL585P
RN7SL586P
RN7SL587P
RN7SL589P
RN7SL591P
RN7SL592P
RN7SL594P
RN7SL596P
RN7SL597P
RN7SL598P
RN7SL600P
RN7SL601P
RN7SL602P
RN7SL604P
RN7SL605P
RN7SL606P
RN7SL607P
RN7SL608P
RN7SL610P
RN7SL612P
RN7SL614P
RN7SL615P
RN7SL616P
RN7SL617P
RN7SL618P
RN7SL619P
RN7SL620P
RN7SL621P
RN7SL622P
RN7SL623P
RN7SL624P
RN7SL625P
RN7SL627P
RN7SL628P
RN7SL629P
RN7SL630P
RN7SL632P
RN7SL633P
RN7SL634P
RN7SL635P
RN7SL636P
RN7SL638P
RN7SL640P
RN7SL643P
RN7SL644P
RN7SL645P
RN7SL646P
RN7SL647P
RN7SL648P
RN7SL649P
RN7SL650P
RN7SL652P
RN7SL653P
RN7SL654P
RN7SL655P
RN7SL656P
RN7SL657P
RN7SL658P
RN7SL659P
RN7SL660P
RN7SL663P
RN7SL664P
RN7SL665P
RN7SL666P
RN7SL667P
RN7SL668P
RN7SL670P
RN7SL671P
RN7SL672P
RN7SL673P
RN7SL674P
RN7SL675P
RN7SL676P
RN7SL677P
RN7SL678P
RN7SL679P
RN7SL680P
RN7SL681P
RN7SL683P
RN7SL684P
RN7SL685P
RN7SL687P
RN7SL688P
RN7SL689P
RN7SL690P
RN7SL691P
RN7SL692P
RN7SL693P
RN7SL697P
RN7SL698P
RN7SL700P
RN7SL702P
RN7SL703P
RN7SL704P
RN7SL705P
RN7SL706P
RN7SL708P
RN7SL709P
RN7SL711P
RN7SL712P
RN7SL713P
RN7SL714P
RN7SL715P
RN7SL716P
RN7SL717P
RN7SL718P
RN7SL719P
RN7SL720P
RN7SL722P
RN7SL724P
RN7SL725P
RN7SL726P
RN7SL727P
RN7SL728P
RN7SL731P
RN7SL732P
RN7SL733P
RN7SL734P
RN7SL735P
RN7SL736P
RN7SL737P
RN7SL738P
RN7SL740P
RN7SL741P
RN7SL743P
RN7SL744P
RN7SL745P
RN7SL748P
RN7SL749P
RN7SL750P
RN7SL751P
RN7SL752P
RN7SL753P
RN7SL754P
RN7SL756P
RN7SL757P
RN7SL759P
RN7SL760P
RN7SL761P
RN7SL762P
RN7SL763P
RN7SL764P
RN7SL766P
RN7SL767P
RN7SL769P
RN7SL771P
RN7SL774P
RN7SL775P
RN7SL776P
RN7SL778P
RN7SL782P
RN7SL783P
RN7SL784P
RN7SL785P
RN7SL786P
RN7SL787P
RN7SL788P
RN7SL789P
RN7SL790P
RN7SL791P
RN7SL792P
RN7SL793P
RN7SL794P
RN7SL795P
RN7SL796P
RN7SL797P
RN7SL798P
RN7SL799P
RN7SL800P
RN7SL801P
RN7SL802P
RN7SL803P
RN7SL804P
RN7SL806P
RN7SL807P
RN7SL808P
RN7SL809P
RN7SL810P
RN7SL811P
RN7SL812P
RN7SL813P
RN7SL814P
RN7SL815P
RN7SL817P
RN7SL818P
RN7SL819P
RN7SL820P
RN7SL822P
RN7SL823P
RN7SL824P
RN7SL825P
RN7SL826P
RN7SL827P
RN7SL828P
RN7SL831P
RN7SL832P
RN7SL833P
RN7SL834P
RN7SL835P
RN7SL836P
RN7SL837P
RN7SL838P
RN7SL840P
RN7SL841P
RN7SL842P
RN7SL843P
RN7SL845P
RN7SL846P
RN7SL847P
RN7SL849P
RN7SL850P
RN7SL851P
RN7SL853P
RN7SL854P
RN7SL856P
RN7SL860P
RN7SL861P
RN7SL862P
RN7SL863P
RN7SL864P
RN7SL865P
RN7SL868P
RN7SL869P
RN7SL870P
RNA5-8S1
RNA5-8S2
RNA5-8S3
RNA5-8S4
RNA5-8S5
RNA5-8SN1
RNA5-8SN2
RNA5-8SN3
RNA5-8SN4
RNA5-8SN5
RNA5-8SP2
RNA5-8SP3
RNA5-8SP4
RNA5-8SP5
RNA5-8SP6
RNA5-8SP7
RNA5-8SP8
RNA5-8SP9
RNA5-8SP10
RNA5S1
RNA5S2
RNA5S3
RNA5S4
RNA5S5
RNA5S6
RNA5S7
RNA5S8
RNA5S9
RNA5S10
RNA5S11
RNA5S12
RNA5S13
RNA5S14
RNA5S15
RNA5S16
RNA5S17
RNA5SP18
RNA5SP19
RNA5SP20
RNA5SP21
RNA5SP22
RNA5SP23
RNA5SP24
RNA5SP25
RNA5SP26
RNA5SP27
RNA5SP28
RNA5SP29
RNA5SP30
RNA5SP31
RNA5SP33
RNA5SP34
RNA5SP35
RNA5SP36
RNA5SP37
RNA5SP38
RNA5SP39
RNA5SP40
RNA5SP41
RNA5SP42
RNA5SP43
RNA5SP44
RNA5SP45
RNA5SP46
RNA5SP47
RNA5SP48
RNA5SP49
RNA5SP50
RNA5SP51
RNA5SP52
RNA5SP53
RNA5SP54
RNA5SP55
RNA5SP56
RNA5SP57
RNA5SP59
RNA5SP60
RNA5SP61
RNA5SP62
RNA5SP63
RNA5SP64
RNA5SP65
RNA5SP66
RNA5SP67
RNA5SP68
RNA5SP69
RNA5SP70
RNA5SP71
RNA5SP72
RNA5SP73
RNA5SP74
RNA5SP75
RNA5SP76
RNA5SP77
RNA5SP78
RNA5SP79
RNA5SP80
RNA5SP82
RNA5SP84
RNA5SP85
RNA5SP86
RNA5SP87
RNA5SP88
RNA5SP89
RNA5SP90
RNA5SP91
RNA5SP92
RNA5SP93
RNA5SP94
RNA5SP95
RNA5SP96
RNA5SP97
RNA5SP98
RNA5SP99
RNA5SP100
RNA5SP101
RNA5SP102
RNA5SP103
RNA5SP104
RNA5SP105
RNA5SP106
RNA5SP107
RNA5SP108
RNA5SP109
RNA5SP110
RNA5SP111
RNA5SP112
RNA5SP113
RNA5SP114
RNA5SP115
RNA5SP116
RNA5SP117
RNA5SP118
RNA5SP119
RNA5SP120
RNA5SP121
RNA5SP122
RNA5SP123
RNA5SP124
RNA5SP125
RNA5SP126
RNA5SP127
RNA5SP128
RNA5SP129
RNA5SP130
RNA5SP131
RNA5SP132
RNA5SP133
RNA5SP134
RNA5SP135
RNA5SP136
RNA5SP137
RNA5SP138
RNA5SP139
RNA5SP140
RNA5SP141
RNA5SP142
RNA5SP143
RNA5SP144
RNA5SP145
RNA5SP146
RNA5SP147
RNA5SP148
RNA5SP149
RNA5SP150
RNA5SP151
RNA5SP152
RNA5SP153
RNA5SP154
RNA5SP155
RNA5SP156
RNA5SP157
RNA5SP158
RNA5SP159
RNA5SP160
RNA5SP161
RNA5SP162
RNA5SP163
RNA5SP164
RNA5SP165
RNA5SP166
RNA5SP167
RNA5SP168
RNA5SP169
RNA5SP170
RNA5SP171
RNA5SP172
RNA5SP173
RNA5SP174
RNA5SP175
RNA5SP176
RNA5SP177
RNA5SP178
RNA5SP179
RNA5SP180
RNA5SP181
RNA5SP182
RNA5SP183
RNA5SP184
RNA5SP185
RNA5SP186
RNA5SP187
RNA5SP188
RNA5SP189
RNA5SP190
RNA5SP191
RNA5SP192
RNA5SP193
RNA5SP194
RNA5SP195
RNA5SP196
RNA5SP197
RNA5SP198
RNA5SP199
RNA5SP200
RNA5SP201
RNA5SP202
RNA5SP203
RNA5SP204
RNA5SP205
RNA5SP206
RNA5SP207
RNA5SP208
RNA5SP209
RNA5SP210
RNA5SP211
RNA5SP212
RNA5SP213
RNA5SP214
RNA5SP215
RNA5SP216
RNA5SP217
RNA5SP218
RNA5SP219
RNA5SP220
RNA5SP221
RNA5SP222
RNA5SP223
RNA5SP224
RNA5SP225
RNA5SP226
RNA5SP227
RNA5SP228
RNA5SP229
RNA5SP230
RNA5SP231
RNA5SP232
RNA5SP233
RNA5SP234
RNA5SP235
RNA5SP236
RNA5SP237
RNA5SP238
RNA5SP239
RNA5SP240
RNA5SP241
RNA5SP242
RNA5SP243
RNA5SP244
RNA5SP245
RNA5SP246
RNA5SP247
RNA5SP248
RNA5SP249
RNA5SP250
RNA5SP251
RNA5SP252
RNA5SP253
RNA5SP254
RNA5SP255
RNA5SP256
RNA5SP257
RNA5SP258
RNA5SP259
RNA5SP260
RNA5SP261
RNA5SP262
RNA5SP263
RNA5SP264
RNA5SP265
RNA5SP266
RNA5SP267
RNA5SP268
RNA5SP269
RNA5SP270
RNA5SP271
RNA5SP272
RNA5SP273
RNA5SP274
RNA5SP275
RNA5SP276
RNA5SP277
RNA5SP278
RNA5SP279
RNA5SP280
RNA5SP281
RNA5SP282
RNA5SP283
RNA5SP284
RNA5SP285
RNA5SP286
RNA5SP287
RNA5SP288
RNA5SP289
RNA5SP290
RNA5SP291
RNA5SP292
RNA5SP293
RNA5SP294
RNA5SP295
RNA5SP296
RNA5SP297
RNA5SP298
RNA5SP299
RNA5SP300
RNA5SP301
RNA5SP302
RNA5SP303
RNA5SP304
RNA5SP305
RNA5SP306
RNA5SP307
RNA5SP308
RNA5SP309
RNA5SP310
RNA5SP311
RNA5SP312
RNA5SP315
RNA5SP317
RNA5SP318
RNA5SP319
RNA5SP320
RNA5SP321
RNA5SP322
RNA5SP323
RNA5SP324
RNA5SP325
RNA5SP326
RNA5SP327
RNA5SP328
RNA5SP329
RNA5SP330
RNA5SP331
RNA5SP332
RNA5SP333
RNA5SP334
RNA5SP335
RNA5SP336
RNA5SP337
RNA5SP338
RNA5SP339
RNA5SP340
RNA5SP341
RNA5SP342
RNA5SP343
RNA5SP344
RNA5SP345
RNA5SP346
RNA5SP347
RNA5SP348
RNA5SP349
RNA5SP350
RNA5SP351
RNA5SP352
RNA5SP353
RNA5SP354
RNA5SP355
RNA5SP356
RNA5SP357
RNA5SP358
RNA5SP359
RNA5SP360
RNA5SP361
RNA5SP362
RNA5SP363
RNA5SP364
RNA5SP365
RNA5SP366
RNA5SP367
RNA5SP368
RNA5SP369
RNA5SP370
RNA5SP371
RNA5SP372
RNA5SP373
RNA5SP374
RNA5SP375
RNA5SP376
RNA5SP377
RNA5SP378
RNA5SP379
RNA5SP380
RNA5SP382
RNA5SP383
RNA5SP384
RNA5SP385
RNA5SP386
RNA5SP387
RNA5SP388
RNA5SP389
RNA5SP390
RNA5SP391
RNA5SP392
RNA5SP393
RNA5SP394
RNA5SP395
RNA5SP396
RNA5SP397
RNA5SP399
RNA5SP400
RNA5SP401
RNA5SP402
RNA5SP403
RNA5SP404
RNA5SP405
RNA5SP406
RNA5SP407
RNA5SP408
RNA5SP409
RNA5SP410
RNA5SP411
RNA5SP412
RNA5SP413
RNA5SP414
RNA5SP415
RNA5SP416
RNA5SP417
RNA5SP418
RNA5SP419
RNA5SP420
RNA5SP421
RNA5SP422
RNA5SP423
RNA5SP424
RNA5SP425
RNA5SP426
RNA5SP427
RNA5SP428
RNA5SP429
RNA5SP430
RNA5SP431
RNA5SP432
RNA5SP433
RNA5SP434
RNA5SP435
RNA5SP436
RNA5SP437
RNA5SP438
RNA5SP439
RNA5SP440
RNA5SP441
RNA5SP442
RNA5SP443
RNA5SP444
RNA5SP445
RNA5SP446
RNA5SP447
RNA5SP448
RNA5SP449
RNA5SP450
RNA5SP451
RNA5SP452
RNA5SP453
RNA5SP454
RNA5SP455
RNA5SP456
RNA5SP457
RNA5SP458
RNA5SP459
RNA5SP460
RNA5SP461
RNA5SP462
RNA5SP463
RNA5SP464
RNA5SP465
RNA5SP466
RNA5SP467
RNA5SP468
RNA5SP469
RNA5SP470
RNA5SP471
RNA5SP472
RNA5SP473
RNA5SP474
RNA5SP475
RNA5SP476
RNA5SP477
RNA5SP478
RNA5SP479
RNA5SP480
RNA5SP481
RNA5SP482
RNA5SP483
RNA5SP484
RNA5SP485
RNA5SP486
RNA5SP487
RNA5SP488
RNA5SP489
RNA5SP490
RNA5SP491
RNA5SP492
RNA5SP493
RNA5SP494
RNA5SP495
RNA5SP496
RNA5SP497
RNA5SP498
RNA5SP499
RNA5SP500
RNA5SP501
RNA5SP502
RNA5SP503
RNA5SP504
RNA5SP505
RNA5SP506
RNA5SP507
RNA5SP508
RNA5SP509
RNA5SP510
RNA5SP511
RNA5SP512
RNA5SP513
RNA5SP514
RNA5SP515
RNA5SP516
RNA5SP517
RNA5SP518
RNA5SP519
RNA5SP520
RNA5SP521
RNA5SP522
RNA5SP523
RNA5SP524
RNA5SP525
RNA5SP526
RNA5SP527
RNA5SP528
RNA5SP529
RNA5SP530
RNA5SP531
RNA5SP532
RNA5SP533
RNA5SP534
RNA5SP535
RNA5SP536
RNA18S1
RNA18S2
RNA18S3
RNA18S4
RNA18S5
RNA18SN1
RNA18SN2
RNA18SN3
RNA18SN4
RNA18SN5
RNA18SP2
RNA18SP3
RNA18SP4
RNA18SP5
RNA28S1
RNA28S2
RNA28S3
RNA28S4
RNA28S5
RNA28SN1
RNA28SN2
RNA28SN3
RNA28SN4
RNA28SN5
RNA45S1
RNA45S2
RNA45S3
RNA45S4
RNA45S5
RNA45SN1
RNA45SN2
RNA45SN3
RNA45SN4
RNA45SN5
RNASE1
RNASE2
RNASE3
RNASE4
RNASE6
RNASE7
RNASE8
RNASE9
RNASE10
RNASE11
RNASE12
RNASE13
RNASEH1
RNASEH1-AS1
RNASEH1P1
RNASEH1P2
RNASEH1P3
RNASEH2A
RNASEH2B
RNASEH2B-AS1
RNASEH2C
RNASEH2CP1
RNASEK
RNASEK-C17orf49
RNASEL
RNASET2
RND1
RND2
RND3
RNF2
RNF2P1
RNF4
RNF5
RNF5P1
RNF6
RNF6P1
RNF7
RNF7P1
RNF8
RNF10
RNF10P1
RNF11
RNF11P1
RNF11P2
RNF13
RNF14
RNF17
RNF19A
RNF19B
RNF19BPX
RNF19BPY
RNF20
RNF24
RNF25
RNF26
RNF31
RNF32
RNF34
RNF38
RNF39
RNF40
RNF41
RNF43
RNF44
RNF103
RNF103-CHMP3
RNF111
RNF112
RNF113A
RNF113B
RNF114
RNF115
RNF121
RNF122
RNF123
RNF125
RNF126
RNF126P1
RNF128
RNF130
RNF133
RNF135
RNF138
RNF138P1
RNF138P2
RNF139
RNF139-AS1
RNF141
RNF144A
RNF144A-AS1
RNF144B
RNF145
RNF146
RNF148
RNF149
RNF150
RNF151
RNF152
RNF152P1
RNF157
RNF157-AS1
RNF165
RNF166
RNF167
RNF168
RNF169
RNF170
RNF175
RNF180
RNF181
RNF182
RNF183
RNF185
RNF185-AS1
RNF186
RNF187
RNF207
RNF208
RNF212
RNF212B
RNF213
RNF214
RNF215
RNF216
RNF216-IT1
RNF216P1
RNF217
RNF217-AS1
RNF219
RNF219-AS1
RNF220
RNF222
RNF223
RNF224
RNF225
RNF227
RNFT1
RNFT1-DT
RNFT1P1
RNFT1P2
RNFT1P3
RNFT2
RNGTT
RNGTTP1
RNH1
RNLS
RNMT
RNMTL1P1
RNMTL1P2
RNPC3
RNPC3P1
RNPEP
RNPEPL1
RNPS1
RNPS1P1
RNR1
RNR2
RNR3
RNR4
RNR5
RNU1-1
RNU1-2
RNU1-3
RNU1-4
RNU1-5P
RNU1-6P
RNU1-7P
RNU1-8P
RNU1-11P
RNU1-13P
RNU1-14P
RNU1-15P
RNU1-16P
RNU1-17P
RNU1-18P
RNU1-19P
RNU1-20P
RNU1-21P
RNU1-22P
RNU1-23P
RNU1-24P
RNU1-27P
RNU1-28P
RNU1-29P
RNU1-30P
RNU1-31P
RNU1-32P
RNU1-33P
RNU1-34P
RNU1-35P
RNU1-36P
RNU1-38P
RNU1-39P
RNU1-40P
RNU1-41P
RNU1-42P
RNU1-43P
RNU1-44P
RNU1-45P
RNU1-46P
RNU1-47P
RNU1-48P
RNU1-49P
RNU1-51P
RNU1-52P
RNU1-54P
RNU1-55P
RNU1-56P
RNU1-57P
RNU1-58P
RNU1-59P
RNU1-61P
RNU1-62P
RNU1-63P
RNU1-64P
RNU1-65P
RNU1-67P
RNU1-68P
RNU1-70P
RNU1-72P
RNU1-73P
RNU1-74P
RNU1-75P
RNU1-76P
RNU1-77P
RNU1-78P
RNU1-79P
RNU1-80P
RNU1-82P
RNU1-83P
RNU1-84P
RNU1-85P
RNU1-86P
RNU1-87P
RNU1-88P
RNU1-89P
RNU1-91P
RNU1-92P
RNU1-93P
RNU1-94P
RNU1-95P
RNU1-96P
RNU1-97P
RNU1-98P
RNU1-100P
RNU1-101P
RNU1-103P
RNU1-104P
RNU1-105P
RNU1-106P
RNU1-107P
RNU1-108P
RNU1-109P
RNU1-112P
RNU1-114P
RNU1-115P
RNU1-116P
RNU1-117P
RNU1-119P
RNU1-120P
RNU1-122P
RNU1-123P
RNU1-124P
RNU1-125P
RNU1-128P
RNU1-129P
RNU1-130P
RNU1-131P
RNU1-132P
RNU1-133P
RNU1-134P
RNU1-136P
RNU1-138P
RNU1-139P
RNU1-140P
RNU1-141P
RNU1-142P
RNU1-143P
RNU1-146P
RNU1-148P
RNU1-149P
RNU1-150P
RNU1-151P
RNU1-152P
RNU2-1
RNU2-2P
RNU2-3P
RNU2-4P
RNU2-5P
RNU2-6P
RNU2-7P
RNU2-8P
RNU2-9P
RNU2-10P
RNU2-11P
RNU2-12P
RNU2-13P
RNU2-14P
RNU2-15P
RNU2-16P
RNU2-17P
RNU2-18P
RNU2-19P
RNU2-20P
RNU2-21P
RNU2-22P
RNU2-23P
RNU2-24P
RNU2-25P
RNU2-26P
RNU2-27P
RNU2-28P
RNU2-29P
RNU2-30P
RNU2-31P
RNU2-32P
RNU2-33P
RNU2-34P
RNU2-35P
RNU2-36P
RNU2-37P
RNU2-38P
RNU2-39P
RNU2-40P
RNU2-41P
RNU2-42P
RNU2-43P
RNU2-44P
RNU2-45P
RNU2-46P
RNU2-47P
RNU2-48P
RNU2-49P
RNU2-50P
RNU2-51P
RNU2-52P
RNU2-53P
RNU2-54P
RNU2-55P
RNU2-56P
RNU2-57P
RNU2-58P
RNU2-59P
RNU2-60P
RNU2-61P
RNU2-62P
RNU2-63P
RNU2-64P
RNU2-65P
RNU2-66P
RNU2-68P
RNU2-69P
RNU2-70P
RNU2-71P
RNU2-72P
RNU4-1
RNU4-2
RNU4-3P
RNU4-4P
RNU4-5P
RNU4-6P
RNU4-7P
RNU4-8P
RNU4-9P
RNU4-10P
RNU4-11P
RNU4-12P
RNU4-13P
RNU4-14P
RNU4-15P
RNU4-16P
RNU4-17P
RNU4-18P
RNU4-20P
RNU4-21P
RNU4-22P
RNU4-23P
RNU4-24P
RNU4-25P
RNU4-26P
RNU4-27P
RNU4-28P
RNU4-29P
RNU4-30P
RNU4-31P
RNU4-32P
RNU4-33P
RNU4-34P
RNU4-35P
RNU4-36P
RNU4-37P
RNU4-38P
RNU4-39P
RNU4-40P
RNU4-41P
RNU4-42P
RNU4-43P
RNU4-44P
RNU4-45P
RNU4-46P
RNU4-47P
RNU4-48P
RNU4-49P
RNU4-50P
RNU4-51P
RNU4-52P
RNU4-53P
RNU4-54P
RNU4-55P
RNU4-56P
RNU4-57P
RNU4-58P
RNU4-59P
RNU4-60P
RNU4-61P
RNU4-62P
RNU4-63P
RNU4-64P
RNU4-65P
RNU4-66P
RNU4-67P
RNU4-68P
RNU4-69P
RNU4-70P
RNU4-71P
RNU4-72P
RNU4-73P
RNU4-74P
RNU4-75P
RNU4-76P
RNU4-77P
RNU4-78P
RNU4-79P
RNU4-80P
RNU4-81P
RNU4-82P
RNU4-83P
RNU4-84P
RNU4-85P
RNU4-86P
RNU4-87P
RNU4-88P
RNU4-89P
RNU4-90P
RNU4-91P
RNU4-92P
RNU4ATAC
RNU4ATAC2P
RNU4ATAC3P
RNU4ATAC4P
RNU4ATAC5P
RNU4ATAC6P
RNU4ATAC7P
RNU4ATAC8P
RNU4ATAC9P
RNU4ATAC10P
RNU4ATAC11P
RNU4ATAC12P
RNU4ATAC13P
RNU4ATAC14P
RNU4ATAC15P
RNU4ATAC16P
RNU4ATAC17P
RNU4ATAC18P
RNU5A-1
RNU5A-2P
RNU5A-3P
RNU5A-4P
RNU5A-5P
RNU5A-6P
RNU5A-7P
RNU5A-8P
RNU5B-1
RNU5B-2P
RNU5B-3P
RNU5B-4P
RNU5B-5P
RNU5B-6P
RNU5D-1
RNU5D-2P
RNU5E-1
RNU5E-2P
RNU5E-3P
RNU5E-4P
RNU5E-5P
RNU5E-6P
RNU5E-7P
RNU5E-8P
RNU5E-9P
RNU5E-10P
RNU5F-1
RNU5F-2P
RNU5F-3P
RNU5F-4P
RNU5F-5P
RNU5F-6P
RNU5F-7P
RNU5F-8P
RNU6-1
RNU6-2
RNU6-3P
RNU6-4P
RNU6-5P
RNU6-6P
RNU6-7
RNU6-8
RNU6-9
RNU6-10P
RNU6-11P
RNU6-12P
RNU6-13P
RNU6-14P
RNU6-15P
RNU6-16P
RNU6-17P
RNU6-18P
RNU6-19P
RNU6-20P
RNU6-21P
RNU6-22P
RNU6-23P
RNU6-24P
RNU6-25P
RNU6-26P
RNU6-27P
RNU6-28P
RNU6-29P
RNU6-30P
RNU6-31P
RNU6-32P
RNU6-33P
RNU6-34P
RNU6-35P
RNU6-36P
RNU6-37P
RNU6-38P
RNU6-39P
RNU6-40P
RNU6-41P
RNU6-42P
RNU6-43P
RNU6-44P
RNU6-45P
RNU6-46P
RNU6-47P
RNU6-48P
RNU6-49P
RNU6-50P
RNU6-52P
RNU6-53P
RNU6-54P
RNU6-55P
RNU6-56P
RNU6-57P
RNU6-58P
RNU6-59P
RNU6-60P
RNU6-61P
RNU6-62P
RNU6-63P
RNU6-64P
RNU6-65P
RNU6-66P
RNU6-67P
RNU6-68P
RNU6-69P
RNU6-70P
RNU6-71P
RNU6-72P
RNU6-73P
RNU6-74P
RNU6-75P
RNU6-76P
RNU6-77P
RNU6-78P
RNU6-79P
RNU6-80P
RNU6-81P
RNU6-82P
RNU6-83P
RNU6-84P
RNU6-85P
RNU6-86P
RNU6-87P
RNU6-88P
RNU6-89P
RNU6-90P
RNU6-91P
RNU6-92P
RNU6-94P
RNU6-95P
RNU6-97P
RNU6-98P
RNU6-99P
RNU6-100P
RNU6-101P
RNU6-102P
RNU6-103P
RNU6-104P
RNU6-105P
RNU6-106P
RNU6-107P
RNU6-108P
RNU6-109P
RNU6-110P
RNU6-111P
RNU6-112P
RNU6-113P
RNU6-114P
RNU6-115P
RNU6-116P
RNU6-117P
RNU6-118P
RNU6-119P
RNU6-120P
RNU6-121P
RNU6-122P
RNU6-123P
RNU6-125P
RNU6-126P
RNU6-127P
RNU6-128P
RNU6-129P
RNU6-130P
RNU6-131P
RNU6-132P
RNU6-133P
RNU6-135P
RNU6-136P
RNU6-137P
RNU6-138P
RNU6-139P
RNU6-140P
RNU6-141P
RNU6-142P
RNU6-143P
RNU6-144P
RNU6-145P
RNU6-146P
RNU6-147P
RNU6-148P
RNU6-150P
RNU6-151P
RNU6-152P
RNU6-153P
RNU6-154P
RNU6-155P
RNU6-156P
RNU6-157P
RNU6-158P
RNU6-159P
RNU6-160P
RNU6-161P
RNU6-162P
RNU6-163P
RNU6-164P
RNU6-165P
RNU6-166P
RNU6-167P
RNU6-168P
RNU6-169P
RNU6-170P
RNU6-171P
RNU6-172P
RNU6-173P
RNU6-174P
RNU6-175P
RNU6-176P
RNU6-177P
RNU6-178P
RNU6-179P
RNU6-180P
RNU6-181P
RNU6-182P
RNU6-183P
RNU6-184P
RNU6-185P
RNU6-187P
RNU6-188P
RNU6-189P
RNU6-190P
RNU6-191P
RNU6-192P
RNU6-193P
RNU6-194P
RNU6-195P
RNU6-196P
RNU6-197P
RNU6-198P
RNU6-199P
RNU6-200P
RNU6-201P
RNU6-202P
RNU6-203P
RNU6-204P
RNU6-205P
RNU6-206P
RNU6-207P
RNU6-208P
RNU6-209P
RNU6-210P
RNU6-211P
RNU6-212P
RNU6-213P
RNU6-214P
RNU6-215P
RNU6-216P
RNU6-217P
RNU6-218P
RNU6-219P
RNU6-220P
RNU6-221P
RNU6-222P
RNU6-223P
RNU6-224P
RNU6-225P
RNU6-226P
RNU6-227P
RNU6-228P
RNU6-229P
RNU6-230P
RNU6-231P
RNU6-232P
RNU6-233P
RNU6-234P
RNU6-235P
RNU6-236P
RNU6-237P
RNU6-238P
RNU6-239P
RNU6-240P
RNU6-241P
RNU6-242P
RNU6-243P
RNU6-244P
RNU6-245P
RNU6-246P
RNU6-247P
RNU6-248P
RNU6-249P
RNU6-250P
RNU6-251P
RNU6-252P
RNU6-253P
RNU6-254P
RNU6-255P
RNU6-256P
RNU6-257P
RNU6-258P
RNU6-259P
RNU6-260P
RNU6-261P
RNU6-262P
RNU6-263P
RNU6-264P
RNU6-266P
RNU6-267P
RNU6-268P
RNU6-269P
RNU6-270P
RNU6-271P
RNU6-272P
RNU6-273P
RNU6-274P
RNU6-275P
RNU6-276P
RNU6-277P
RNU6-278P
RNU6-279P
RNU6-280P
RNU6-281P
RNU6-282P
RNU6-283P
RNU6-284P
RNU6-285P
RNU6-286P
RNU6-287P
RNU6-288P
RNU6-289P
RNU6-290P
RNU6-291P
RNU6-293P
RNU6-294P
RNU6-295P
RNU6-296P
RNU6-297P
RNU6-298P
RNU6-299P
RNU6-300P
RNU6-301P
RNU6-302P
RNU6-303P
RNU6-304P
RNU6-306P
RNU6-307P
RNU6-308P
RNU6-309P
RNU6-310P
RNU6-311P
RNU6-312P
RNU6-313P
RNU6-314P
RNU6-315P
RNU6-316P
RNU6-317P
RNU6-318P
RNU6-319P
RNU6-320P
RNU6-321P
RNU6-322P
RNU6-323P
RNU6-324P
RNU6-325P
RNU6-326P
RNU6-327P
RNU6-328P
RNU6-329P
RNU6-330P
RNU6-331P
RNU6-332P
RNU6-333P
RNU6-334P
RNU6-335P
RNU6-336P
RNU6-337P
RNU6-338P
RNU6-339P
RNU6-340P
RNU6-341P
RNU6-342P
RNU6-343P
RNU6-344P
RNU6-345P
RNU6-346P
RNU6-347P
RNU6-348P
RNU6-349P
RNU6-351P
RNU6-352P
RNU6-353P
RNU6-354P
RNU6-355P
RNU6-356P
RNU6-358P
RNU6-359P
RNU6-360P
RNU6-361P
RNU6-362P
RNU6-363P
RNU6-364P
RNU6-365P
RNU6-366P
RNU6-367P
RNU6-368P
RNU6-369P
RNU6-370P
RNU6-371P
RNU6-373P
RNU6-374P
RNU6-375P
RNU6-376P
RNU6-377P
RNU6-378P
RNU6-379P
RNU6-380P
RNU6-381P
RNU6-382P
RNU6-383P
RNU6-384P
RNU6-386P
RNU6-387P
RNU6-388P
RNU6-389P
RNU6-390P
RNU6-391P
RNU6-392P
RNU6-393P
RNU6-394P
RNU6-395P
RNU6-396P
RNU6-397P
RNU6-398P
RNU6-399P
RNU6-400P
RNU6-401P
RNU6-402P
RNU6-403P
RNU6-405P
RNU6-406P
RNU6-407P
RNU6-408P
RNU6-409P
RNU6-410P
RNU6-411P
RNU6-412P
RNU6-413P
RNU6-414P
RNU6-415P
RNU6-416P
RNU6-417P
RNU6-418P
RNU6-419P
RNU6-420P
RNU6-421P
RNU6-422P
RNU6-424P
RNU6-425P
RNU6-426P
RNU6-428P
RNU6-429P
RNU6-430P
RNU6-431P
RNU6-432P
RNU6-433P
RNU6-434P
RNU6-435P
RNU6-436P
RNU6-437P
RNU6-438P
RNU6-439P
RNU6-440P
RNU6-441P
RNU6-442P
RNU6-443P
RNU6-444P
RNU6-445P
RNU6-446P
RNU6-447P
RNU6-448P
RNU6-449P
RNU6-450P
RNU6-451P
RNU6-452P
RNU6-453P
RNU6-454P
RNU6-455P
RNU6-456P
RNU6-457P
RNU6-458P
RNU6-460P
RNU6-461P
RNU6-462P
RNU6-463P
RNU6-464P
RNU6-465P
RNU6-466P
RNU6-467P
RNU6-468P
RNU6-469P
RNU6-470P
RNU6-471P
RNU6-472P
RNU6-473P
RNU6-474P
RNU6-475P
RNU6-476P
RNU6-477P
RNU6-478P
RNU6-479P
RNU6-480P
RNU6-481P
RNU6-482P
RNU6-483P
RNU6-484P
RNU6-485P
RNU6-486P
RNU6-487P
RNU6-488P
RNU6-489P
RNU6-490P
RNU6-491P
RNU6-492P
RNU6-493P
RNU6-494P
RNU6-495P
RNU6-496P
RNU6-497P
RNU6-498P
RNU6-499P
RNU6-500P
RNU6-501P
RNU6-502P
RNU6-503P
RNU6-504P
RNU6-505P
RNU6-506P
RNU6-507P
RNU6-508P
RNU6-509P
RNU6-510P
RNU6-511P
RNU6-512P
RNU6-513P
RNU6-514P
RNU6-516P
RNU6-517P
RNU6-518P
RNU6-519P
RNU6-520P
RNU6-521P
RNU6-522P
RNU6-523P
RNU6-524P
RNU6-525P
RNU6-526P
RNU6-527P
RNU6-528P
RNU6-529P
RNU6-530P
RNU6-531P
RNU6-532P
RNU6-533P
RNU6-534P
RNU6-535P
RNU6-536P
RNU6-537P
RNU6-538P
RNU6-539P
RNU6-540P
RNU6-541P
RNU6-542P
RNU6-543P
RNU6-544P
RNU6-545P
RNU6-546P
RNU6-547P
RNU6-548P
RNU6-549P
RNU6-550P
RNU6-551P
RNU6-552P
RNU6-553P
RNU6-554P
RNU6-555P
RNU6-556P
RNU6-557P
RNU6-558P
RNU6-559P
RNU6-560P
RNU6-561P
RNU6-562P
RNU6-563P
RNU6-564P
RNU6-565P
RNU6-566P
RNU6-567P
RNU6-570P
RNU6-571P
RNU6-572P
RNU6-573P
RNU6-574P
RNU6-575P
RNU6-576P
RNU6-577P
RNU6-578P
RNU6-579P
RNU6-580P
RNU6-581P
RNU6-582P
RNU6-583P
RNU6-584P
RNU6-586P
RNU6-587P
RNU6-588P
RNU6-589P
RNU6-590P
RNU6-591P
RNU6-592P
RNU6-593P
RNU6-595P
RNU6-596P
RNU6-597P
RNU6-598P
RNU6-599P
RNU6-600P
RNU6-601P
RNU6-602P
RNU6-603P
RNU6-604P
RNU6-605P
RNU6-606P
RNU6-607P
RNU6-608P
RNU6-609P
RNU6-610P
RNU6-611P
RNU6-612P
RNU6-613P
RNU6-614P
RNU6-615P
RNU6-616P
RNU6-617P
RNU6-618P
RNU6-619P
RNU6-620P
RNU6-621P
RNU6-622P
RNU6-623P
RNU6-624P
RNU6-625P
RNU6-626P
RNU6-627P
RNU6-628P
RNU6-629P
RNU6-630P
RNU6-631P
RNU6-632P
RNU6-633P
RNU6-634P
RNU6-635P
RNU6-636P
RNU6-637P
RNU6-638P
RNU6-639P
RNU6-640P
RNU6-641P
RNU6-642P
RNU6-643P
RNU6-644P
RNU6-645P
RNU6-646P
RNU6-647P
RNU6-648P
RNU6-649P
RNU6-650P
RNU6-651P
RNU6-652P
RNU6-653P
RNU6-654P
RNU6-655P
RNU6-656P
RNU6-657P
RNU6-658P
RNU6-659P
RNU6-660P
RNU6-661P
RNU6-662P
RNU6-663P
RNU6-664P
RNU6-665P
RNU6-666P
RNU6-667P
RNU6-668P
RNU6-669P
RNU6-670P
RNU6-672P
RNU6-673P
RNU6-674P
RNU6-675P
RNU6-677P
RNU6-678P
RNU6-679P
RNU6-680P
RNU6-681P
RNU6-682P
RNU6-684P
RNU6-685P
RNU6-686P
RNU6-687P
RNU6-689P
RNU6-690P
RNU6-692P
RNU6-693P
RNU6-694P
RNU6-695P
RNU6-696P
RNU6-697P
RNU6-698P
RNU6-699P
RNU6-700P
RNU6-701P
RNU6-702P
RNU6-703P
RNU6-704P
RNU6-705P
RNU6-706P
RNU6-707P
RNU6-708P
RNU6-709P
RNU6-710P
RNU6-711P
RNU6-712P
RNU6-713P
RNU6-714P
RNU6-715P
RNU6-716P
RNU6-717P
RNU6-718P
RNU6-719P
RNU6-720P
RNU6-721P
RNU6-722P
RNU6-723P
RNU6-724P
RNU6-725P
RNU6-726P
RNU6-727P
RNU6-728P
RNU6-729P
RNU6-730P
RNU6-731P
RNU6-732P
RNU6-733P
RNU6-735P
RNU6-737P
RNU6-738P
RNU6-739P
RNU6-740P
RNU6-741P
RNU6-742P
RNU6-743P
RNU6-744P
RNU6-745P
RNU6-746P
RNU6-747P
RNU6-748P
RNU6-749P
RNU6-750P
RNU6-751P
RNU6-752P
RNU6-753P
RNU6-754P
RNU6-755P
RNU6-756P
RNU6-757P
RNU6-758P
RNU6-759P
RNU6-760P
RNU6-761P
RNU6-762P
RNU6-763P
RNU6-764P
RNU6-765P
RNU6-766P
RNU6-767P
RNU6-768P
RNU6-769P
RNU6-770P
RNU6-771P
RNU6-772P
RNU6-774P
RNU6-775P
RNU6-776P
RNU6-777P
RNU6-778P
RNU6-780P
RNU6-781P
RNU6-782P
RNU6-783P
RNU6-784P
RNU6-785P
RNU6-786P
RNU6-787P
RNU6-788P
RNU6-789P
RNU6-790P
RNU6-791P
RNU6-792P
RNU6-793P
RNU6-794P
RNU6-795P
RNU6-796P
RNU6-797P
RNU6-798P
RNU6-799P
RNU6-800P
RNU6-801P
RNU6-803P
RNU6-804P
RNU6-805P
RNU6-806P
RNU6-807P
RNU6-808P
RNU6-809P
RNU6-810P
RNU6-811P
RNU6-812P
RNU6-813P
RNU6-815P
RNU6-816P
RNU6-817P
RNU6-818P
RNU6-819P
RNU6-820P
RNU6-821P
RNU6-822P
RNU6-823P
RNU6-824P
RNU6-826P
RNU6-827P
RNU6-828P
RNU6-829P
RNU6-830P
RNU6-831P
RNU6-832P
RNU6-833P
RNU6-834P
RNU6-835P
RNU6-836P
RNU6-837P
RNU6-838P
RNU6-839P
RNU6-840P
RNU6-841P
RNU6-842P
RNU6-843P
RNU6-844P
RNU6-845P
RNU6-847P
RNU6-848P
RNU6-849P
RNU6-850P
RNU6-851P
RNU6-853P
RNU6-854P
RNU6-855P
RNU6-856P
RNU6-857P
RNU6-858P
RNU6-859P
RNU6-860P
RNU6-861P
RNU6-862P
RNU6-863P
RNU6-864P
RNU6-865P
RNU6-866P
RNU6-867P
RNU6-869P
RNU6-871P
RNU6-873P
RNU6-874P
RNU6-875P
RNU6-876P
RNU6-877P
RNU6-878P
RNU6-879P
RNU6-880P
RNU6-881P
RNU6-882P
RNU6-883P
RNU6-884P
RNU6-885P
RNU6-886P
RNU6-887P
RNU6-888P
RNU6-889P
RNU6-890P
RNU6-891P
RNU6-892P
RNU6-893P
RNU6-894P
RNU6-895P
RNU6-896P
RNU6-897P
RNU6-898P
RNU6-899P
RNU6-900P
RNU6-901P
RNU6-902P
RNU6-903P
RNU6-904P
RNU6-905P
RNU6-906P
RNU6-907P
RNU6-908P
RNU6-909P
RNU6-910P
RNU6-911P
RNU6-912P
RNU6-913P
RNU6-914P
RNU6-915P
RNU6-916P
RNU6-917P
RNU6-918P
RNU6-919P
RNU6-920P
RNU6-921P
RNU6-922P
RNU6-923P
RNU6-924P
RNU6-925P
RNU6-926P
RNU6-927P
RNU6-928P
RNU6-929P
RNU6-930P
RNU6-931P
RNU6-932P
RNU6-933P
RNU6-934P
RNU6-935P
RNU6-936P
RNU6-937P
RNU6-938P
RNU6-939P
RNU6-940P
RNU6-941P
RNU6-942P
RNU6-943P
RNU6-944P
RNU6-945P
RNU6-946P
RNU6-947P
RNU6-948P
RNU6-949P
RNU6-950P
RNU6-951P
RNU6-952P
RNU6-953P
RNU6-954P
RNU6-955P
RNU6-956P
RNU6-957P
RNU6-958P
RNU6-959P
RNU6-960P
RNU6-961P
RNU6-964P
RNU6-965P
RNU6-966P
RNU6-967P
RNU6-968P
RNU6-969P
RNU6-970P
RNU6-971P
RNU6-972P
RNU6-973P
RNU6-974P
RNU6-975P
RNU6-976P
RNU6-977P
RNU6-978P
RNU6-979P
RNU6-980P
RNU6-982P
RNU6-983P
RNU6-984P
RNU6-985P
RNU6-986P
RNU6-987P
RNU6-988P
RNU6-989P
RNU6-990P
RNU6-991P
RNU6-992P
RNU6-993P
RNU6-994P
RNU6-995P
RNU6-996P
RNU6-997P
RNU6-998P
RNU6-999P
RNU6-1000P
RNU6-1001P
RNU6-1003P
RNU6-1004P
RNU6-1005P
RNU6-1006P
RNU6-1007P
RNU6-1008P
RNU6-1009P
RNU6-1010P
RNU6-1011P
RNU6-1012P
RNU6-1013P
RNU6-1014P
RNU6-1015P
RNU6-1016P
RNU6-1017P
RNU6-1018P
RNU6-1019P
RNU6-1020P
RNU6-1021P
RNU6-1022P
RNU6-1023P
RNU6-1024P
RNU6-1025P
RNU6-1026P
RNU6-1027P
RNU6-1028P
RNU6-1029P
RNU6-1031P
RNU6-1032P
RNU6-1034P
RNU6-1035P
RNU6-1036P
RNU6-1037P
RNU6-1038P
RNU6-1039P
RNU6-1040P
RNU6-1041P
RNU6-1042P
RNU6-1043P
RNU6-1044P
RNU6-1045P
RNU6-1046P
RNU6-1047P
RNU6-1048P
RNU6-1049P
RNU6-1050P
RNU6-1051P
RNU6-1052P
RNU6-1053P
RNU6-1054P
RNU6-1055P
RNU6-1056P
RNU6-1057P
RNU6-1059P
RNU6-1060P
RNU6-1061P
RNU6-1062P
RNU6-1064P
RNU6-1065P
RNU6-1066P
RNU6-1067P
RNU6-1068P
RNU6-1069P
RNU6-1071P
RNU6-1072P
RNU6-1073P
RNU6-1074P
RNU6-1075P
RNU6-1076P
RNU6-1077P
RNU6-1078P
RNU6-1079P
RNU6-1080P
RNU6-1081P
RNU6-1082P
RNU6-1083P
RNU6-1084P
RNU6-1085P
RNU6-1086P
RNU6-1087P
RNU6-1088P
RNU6-1089P
RNU6-1090P
RNU6-1091P
RNU6-1092P
RNU6-1093P
RNU6-1094P
RNU6-1095P
RNU6-1096P
RNU6-1097P
RNU6-1098P
RNU6-1099P
RNU6-1100P
RNU6-1101P
RNU6-1102P
RNU6-1103P
RNU6-1104P
RNU6-1105P
RNU6-1106P
RNU6-1107P
RNU6-1108P
RNU6-1109P
RNU6-1110P
RNU6-1111P
RNU6-1112P
RNU6-1113P
RNU6-1114P
RNU6-1115P
RNU6-1116P
RNU6-1117P
RNU6-1118P
RNU6-1119P
RNU6-1120P
RNU6-1121P
RNU6-1122P
RNU6-1123P
RNU6-1124P
RNU6-1125P
RNU6-1126P
RNU6-1127P
RNU6-1128P
RNU6-1129P
RNU6-1130P
RNU6-1131P
RNU6-1132P
RNU6-1133P
RNU6-1134P
RNU6-1135P
RNU6-1136P
RNU6-1137P
RNU6-1138P
RNU6-1139P
RNU6-1140P
RNU6-1141P
RNU6-1143P
RNU6-1144P
RNU6-1145P
RNU6-1146P
RNU6-1147P
RNU6-1148P
RNU6-1149P
RNU6-1150P
RNU6-1151P
RNU6-1152P
RNU6-1153P
RNU6-1154P
RNU6-1155P
RNU6-1156P
RNU6-1157P
RNU6-1158P
RNU6-1159P
RNU6-1160P
RNU6-1161P
RNU6-1162P
RNU6-1163P
RNU6-1164P
RNU6-1165P
RNU6-1167P
RNU6-1168P
RNU6-1169P
RNU6-1170P
RNU6-1171P
RNU6-1172P
RNU6-1174P
RNU6-1175P
RNU6-1176P
RNU6-1177P
RNU6-1178P
RNU6-1179P
RNU6-1180P
RNU6-1181P
RNU6-1183P
RNU6-1184P
RNU6-1186P
RNU6-1187P
RNU6-1188P
RNU6-1189P
RNU6-1190P
RNU6-1191P
RNU6-1192P
RNU6-1193P
RNU6-1194P
RNU6-1195P
RNU6-1196P
RNU6-1197P
RNU6-1198P
RNU6-1199P
RNU6-1200P
RNU6-1201P
RNU6-1203P
RNU6-1204P
RNU6-1205P
RNU6-1206P
RNU6-1207P
RNU6-1208P
RNU6-1209P
RNU6-1210P
RNU6-1211P
RNU6-1212P
RNU6-1213P
RNU6-1214P
RNU6-1215P
RNU6-1216P
RNU6-1217P
RNU6-1218P
RNU6-1219P
RNU6-1220P
RNU6-1222P
RNU6-1223P
RNU6-1224P
RNU6-1225P
RNU6-1226P
RNU6-1227P
RNU6-1228P
RNU6-1229P
RNU6-1230P
RNU6-1231P
RNU6-1232P
RNU6-1233P
RNU6-1234P
RNU6-1235P
RNU6-1236P
RNU6-1237P
RNU6-1238P
RNU6-1239P
RNU6-1240P
RNU6-1241P
RNU6-1242P
RNU6-1243P
RNU6-1244P
RNU6-1245P
RNU6-1246P
RNU6-1247P
RNU6-1248P
RNU6-1249P
RNU6-1250P
RNU6-1251P
RNU6-1252P
RNU6-1254P
RNU6-1255P
RNU6-1256P
RNU6-1257P
RNU6-1258P
RNU6-1260P
RNU6-1261P
RNU6-1262P
RNU6-1263P
RNU6-1264P
RNU6-1265P
RNU6-1266P
RNU6-1267P
RNU6-1268P
RNU6-1269P
RNU6-1270P
RNU6-1271P
RNU6-1272P
RNU6-1273P
RNU6-1274P
RNU6-1275P
RNU6-1276P
RNU6-1277P
RNU6-1278P
RNU6-1279P
RNU6-1280P
RNU6-1281P
RNU6-1282P
RNU6-1283P
RNU6-1284P
RNU6-1285P
RNU6-1286P
RNU6-1287P
RNU6-1288P
RNU6-1289P
RNU6-1290P
RNU6-1291P
RNU6-1292P
RNU6-1293P
RNU6-1294P
RNU6-1296P
RNU6-1297P
RNU6-1298P
RNU6-1299P
RNU6-1300P
RNU6-1301P
RNU6-1303P
RNU6-1304P
RNU6-1305P
RNU6-1306P
RNU6-1307P
RNU6-1308P
RNU6-1309P
RNU6-1310P
RNU6-1311P
RNU6-1312P
RNU6-1313P
RNU6-1314P
RNU6-1315P
RNU6-1316P
RNU6-1317P
RNU6-1318P
RNU6-1319P
RNU6-1320P
RNU6-1321P
RNU6-1322P
RNU6-1323P
RNU6-1324P
RNU6-1325P
RNU6-1326P
RNU6-1327P
RNU6-1328P
RNU6-1329P
RNU6-1330P
RNU6-1331P
RNU6-1332P
RNU6-1333P
RNU6-1334P
RNU6-1335P
RNU6-1336P
RNU6-1337P
RNU6-1338P
RNU6-1339P
RNU6-1340P
RNU6ATAC
RNU6ATAC2P
RNU6ATAC3P
RNU6ATAC4P
RNU6ATAC5P
RNU6ATAC6P
RNU6ATAC7P
RNU6ATAC8P
RNU6ATAC9P
RNU6ATAC10P
RNU6ATAC11P
RNU6ATAC12P
RNU6ATAC13P
RNU6ATAC14P
RNU6ATAC15P
RNU6ATAC16P
RNU6ATAC17P
RNU6ATAC18P
RNU6ATAC19P
RNU6ATAC20P
RNU6ATAC21P
RNU6ATAC22P
RNU6ATAC23P
RNU6ATAC24P
RNU6ATAC25P
RNU6ATAC26P
RNU6ATAC27P
RNU6ATAC28P
RNU6ATAC29P
RNU6ATAC30P
RNU6ATAC31P
RNU6ATAC32P
RNU6ATAC33P
RNU6ATAC34P
RNU6ATAC35P
RNU6ATAC36P
RNU6ATAC37P
RNU6ATAC38P
RNU6ATAC39P
RNU6ATAC40P
RNU6ATAC41P
RNU6ATAC42P
RNU6V
RNU7-1
RNU7-2P
RNU7-3P
RNU7-4P
RNU7-5P
RNU7-6P
RNU7-7P
RNU7-8P
RNU7-9P
RNU7-10P
RNU7-11P
RNU7-12P
RNU7-13P
RNU7-14P
RNU7-15P
RNU7-16P
RNU7-17P
RNU7-18P
RNU7-19P
RNU7-20P
RNU7-21P
RNU7-22P
RNU7-23P
RNU7-24P
RNU7-25P
RNU7-26P
RNU7-27P
RNU7-28P
RNU7-29P
RNU7-30P
RNU7-31P
RNU7-32P
RNU7-33P
RNU7-34P
RNU7-35P
RNU7-36P
RNU7-37P
RNU7-38P
RNU7-39P
RNU7-40P
RNU7-41P
RNU7-42P
RNU7-43P
RNU7-44P
RNU7-45P
RNU7-46P
RNU7-47P
RNU7-48P
RNU7-49P
RNU7-50P
RNU7-51P
RNU7-52P
RNU7-53P
RNU7-54P
RNU7-55P
RNU7-56P
RNU7-57P
RNU7-58P
RNU7-59P
RNU7-60P
RNU7-61P
RNU7-62P
RNU7-63P
RNU7-64P
RNU7-65P
RNU7-66P
RNU7-67P
RNU7-68P
RNU7-69P
RNU7-70P
RNU7-71P
RNU7-72P
RNU7-73P
RNU7-74P
RNU7-75P
RNU7-76P
RNU7-77P
RNU7-78P
RNU7-79P
RNU7-80P
RNU7-81P
RNU7-82P
RNU7-83P
RNU7-84P
RNU7-85P
RNU7-86P
RNU7-87P
RNU7-88P
RNU7-89P
RNU7-90P
RNU7-92P
RNU7-93P
RNU7-94P
RNU7-95P
RNU7-96P
RNU7-97P
RNU7-99P
RNU7-102P
RNU7-103P
RNU7-104P
RNU7-105P
RNU7-106P
RNU7-107P
RNU7-110P
RNU7-111P
RNU7-113P
RNU7-115P
RNU7-116P
RNU7-119P
RNU7-120P
RNU7-121P
RNU7-123P
RNU7-124P
RNU7-125P
RNU7-126P
RNU7-127P
RNU7-128P
RNU7-129P
RNU7-130P
RNU7-133P
RNU7-134P
RNU7-136P
RNU7-137P
RNU7-138P
RNU7-140P
RNU7-141P
RNU7-143P
RNU7-144P
RNU7-147P
RNU7-148P
RNU7-149P
RNU7-151P
RNU7-152P
RNU7-153P
RNU7-154P
RNU7-155P
RNU7-156P
RNU7-157P
RNU7-159P
RNU7-160P
RNU7-161P
RNU7-164P
RNU7-165P
RNU7-167P
RNU7-169P
RNU7-170P
RNU7-171P
RNU7-172P
RNU7-173P
RNU7-174P
RNU7-175P
RNU7-176P
RNU7-179P
RNU7-180P
RNU7-181P
RNU7-182P
RNU7-183P
RNU7-185P
RNU7-186P
RNU7-187P
RNU7-188P
RNU7-190P
RNU7-192P
RNU7-193P
RNU7-194P
RNU7-195P
RNU7-196P
RNU7-197P
RNU7-200P
RNU11
RNU11-2P
RNU11-3P
RNU11-4P
RNU11-5P
RNU11-6P
RNU12
RNU12-2P
RNU105B
RNU105C
RNVU1-1
RNVU1-2
RNVU1-3
RNVU1-4
RNVU1-6
RNVU1-7
RNVU1-8
RNVU1-11
RNVU1-14
RNVU1-15
RNVU1-17
RNVU1-18
RNVU1-19
RNVU1-20
RNY1
RNY1P1
RNY1P2
RNY1P3
RNY1P4
RNY1P5
RNY1P6
RNY1P7
RNY1P8
RNY1P9
RNY1P10
RNY1P11
RNY1P12
RNY1P13
RNY1P14
RNY1P15
RNY1P16
RNY3
RNY3P1
RNY3P2
RNY3P3
RNY3P4
RNY3P5
RNY3P6
RNY3P7
RNY3P8
RNY3P9
RNY3P10
RNY3P11
RNY3P12
RNY3P13
RNY3P14
RNY3P15
RNY3P16
RNY4
RNY4P1
RNY4P2
RNY4P3
RNY4P4
RNY4P5
RNY4P6
RNY4P7
RNY4P8
RNY4P9
RNY4P10
RNY4P11
RNY4P13
RNY4P14
RNY4P15
RNY4P16
RNY4P17
RNY4P18
RNY4P19
RNY4P20
RNY4P21
RNY4P22
RNY4P23
RNY4P24
RNY4P25
RNY4P26
RNY4P27
RNY4P28
RNY4P29
RNY4P30
RNY4P31
RNY4P34
RNY4P36
RNY4P37
RNY5
RNY5P1
RNY5P2
RNY5P3
RNY5P4
RNY5P5
RNY5P6
RNY5P7
RNY5P8
RNY5P9
RNY5P10
RO60
ROBO1
ROBO2
ROBO2P1
ROBO3
ROBO4
ROCK1
ROCK1P1
ROCK2
ROCR
ROGDI
ROM1
ROMO1
ROPN1
ROPN1B
ROPN1L
ROPN1L-AS1
ROR1
ROR1-AS1
ROR2
RORA
RORA-AS1
RORA-AS2
RORB
RORB-AS1
RORC
ROS1
RP1
RP1L1
RP2
RP6
RP9
RP9P
RP22
RP24
RP29
RP32
RP34
RP35
RP52
RP63
RPA1
RPA2
RPA2P1
RPA2P2
RPA2P3
RPA3
RPA4
RPAIN
RPAP1
RPAP2
RPAP2P1
RPAP3
RPARP-AS1
RPE
RPE65
RPEL1
RPEP1
RPEP2
RPEP3
RPEP4
RPEP5
RPEP6
RPF1
RPF2
RPF2P1
RPF2P2
RPGR
RPGRIP1
RPGRIP1L
RPH3A
RPH3AL
RPIA
RPIAP1
RPL3
RPL3L
RPL3P1
RPL3P2
RPL3P3
RPL3P4
RPL3P5
RPL3P6
RPL3P7
RPL3P8
RPL3P9
RPL3P10
RPL3P11
RPL3P12
RPL3P13
RPL4
RPL4P1
RPL4P2
RPL4P3
RPL4P4
RPL4P5
RPL4P6
RPL5
RPL5P1
RPL5P2
RPL5P3
RPL5P4
RPL5P5
RPL5P6
RPL5P7
RPL5P8
RPL5P9
RPL5P10
RPL5P11
RPL5P12
RPL5P13
RPL5P14
RPL5P15
RPL5P16
RPL5P17
RPL5P18
RPL5P19
RPL5P20
RPL5P21
RPL5P22
RPL5P23
RPL5P24
RPL5P25
RPL5P26
RPL5P27
RPL5P28
RPL5P29
RPL5P30
RPL5P31
RPL5P32
RPL5P33
RPL5P34
RPL5P35
RPL6
RPL6P1
RPL6P2
RPL6P3
RPL6P4
RPL6P5
RPL6P6
RPL6P7
RPL6P8
RPL6P9
RPL6P10
RPL6P12
RPL6P13
RPL6P14
RPL6P15
RPL6P16
RPL6P17
RPL6P18
RPL6P19
RPL6P20
RPL6P21
RPL6P22
RPL6P24
RPL6P25
RPL6P26
RPL6P27
RPL6P28
RPL6P29
RPL6P30
RPL7
RPL7A
RPL7AP2
RPL7AP3
RPL7AP4
RPL7AP5
RPL7AP6
RPL7AP7
RPL7AP8
RPL7AP9
RPL7AP10
RPL7AP11
RPL7AP12
RPL7AP13
RPL7AP14
RPL7AP15
RPL7AP16
RPL7AP17
RPL7AP18
RPL7AP19
RPL7AP20
RPL7AP21
RPL7AP22
RPL7AP23
RPL7AP24
RPL7AP25
RPL7AP26
RPL7AP27
RPL7AP28
RPL7AP29
RPL7AP30
RPL7AP31
RPL7AP32
RPL7AP33
RPL7AP34
RPL7AP35
RPL7AP36
RPL7AP37
RPL7AP38
RPL7AP39
RPL7AP40
RPL7AP41
RPL7AP42
RPL7AP43
RPL7AP44
RPL7AP45
RPL7AP46
RPL7AP47
RPL7AP48
RPL7AP49
RPL7AP50
RPL7AP51
RPL7AP52
RPL7AP53
RPL7AP54
RPL7AP55
RPL7AP56
RPL7AP57
RPL7AP58
RPL7AP60
RPL7AP61
RPL7AP62
RPL7AP63
RPL7AP64
RPL7AP65
RPL7AP66
RPL7AP67
RPL7AP69
RPL7AP70
RPL7AP71
RPL7AP72
RPL7AP73
RPL7L1
RPL7L1P1
RPL7L1P2
RPL7L1P3
RPL7L1P4
RPL7L1P5
RPL7L1P6
RPL7L1P7
RPL7L1P8
RPL7L1P9
RPL7L1P10
RPL7L1P11
RPL7L1P12
RPL7L1P13
RPL7P1
RPL7P2
RPL7P3
RPL7P4
RPL7P5
RPL7P6
RPL7P7
RPL7P8
RPL7P9
RPL7P10
RPL7P11
RPL7P12
RPL7P13
RPL7P14
RPL7P15
RPL7P16
RPL7P17
RPL7P18
RPL7P19
RPL7P20
RPL7P21
RPL7P22
RPL7P23
RPL7P24
RPL7P25
RPL7P26
RPL7P27
RPL7P28
RPL7P29
RPL7P30
RPL7P31
RPL7P32
RPL7P33
RPL7P34
RPL7P35
RPL7P36
RPL7P37
RPL7P38
RPL7P39
RPL7P40
RPL7P41
RPL7P42
RPL7P43
RPL7P44
RPL7P45
RPL7P46
RPL7P47
RPL7P48
RPL7P49
RPL7P50
RPL7P51
RPL7P52
RPL7P53
RPL7P54
RPL7P55
RPL7P56
RPL7P57
RPL7P58
RPL7P59
RPL7P60
RPL7P61
RPL8
RPL8P1
RPL8P2
RPL8P3
RPL8P4
RPL8P5
RPL9
RPL9P2
RPL9P3
RPL9P4
RPL9P5
RPL9P6
RPL9P7
RPL9P8
RPL9P9
RPL9P10
RPL9P11
RPL9P12
RPL9P13
RPL9P14
RPL9P15
RPL9P16
RPL9P17
RPL9P18
RPL9P19
RPL9P20
RPL9P21
RPL9P22
RPL9P23
RPL9P24
RPL9P25
RPL9P26
RPL9P27
RPL9P28
RPL9P29
RPL9P30
RPL9P31
RPL9P32
RPL9P33
RPL10
RPL10A
RPL10AP1
RPL10AP2
RPL10AP3
RPL10AP4
RPL10AP5
RPL10AP6
RPL10AP7
RPL10AP8
RPL10AP9
RPL10AP10
RPL10AP11
RPL10AP12
RPL10AP13
RPL10L
RPL10P1
RPL10P2
RPL10P3
RPL10P4
RPL10P5
RPL10P6
RPL10P7
RPL10P8
RPL10P9
RPL10P10
RPL10P11
RPL10P12
RPL10P13
RPL10P14
RPL10P15
RPL10P16
RPL10P17
RPL10P18
RPL10P19
RPL11
RPL11P1
RPL11P2
RPL11P3
RPL11P4
RPL11P5
RPL12
RPL12P1
RPL12P2
RPL12P3
RPL12P4
RPL12P5
RPL12P6
RPL12P7
RPL12P8
RPL12P9
RPL12P10
RPL12P11
RPL12P12
RPL12P13
RPL12P14
RPL12P15
RPL12P16
RPL12P17
RPL12P18
RPL12P19
RPL12P20
RPL12P21
RPL12P22
RPL12P23
RPL12P24
RPL12P25
RPL12P26
RPL12P27
RPL12P28
RPL12P29
RPL12P30
RPL12P31
RPL12P32
RPL12P33
RPL12P34
RPL12P35
RPL12P36
RPL12P37
RPL12P38
RPL12P39
RPL12P40
RPL12P41
RPL12P42
RPL12P43
RPL12P44
RPL12P45
RPL12P46
RPL12P47
RPL12P48
RPL12P49
RPL12P50
RPL13
RPL13A
RPL13AP
RPL13AP2
RPL13AP3
RPL13AP5
RPL13AP6
RPL13AP7
RPL13AP8
RPL13AP9
RPL13AP10
RPL13AP11
RPL13AP12
RPL13AP13
RPL13AP14
RPL13AP15
RPL13AP16
RPL13AP17
RPL13AP18
RPL13AP19
RPL13AP20
RPL13AP21
RPL13AP22
RPL13AP23
RPL13AP24
RPL13AP25
RPL13AP26
RPL13P
RPL13P2
RPL13P4
RPL13P5
RPL13P6
RPL13P7
RPL13P8
RPL13P9
RPL13P10
RPL13P11
RPL13P12
RPL13P13
RPL13P14
RPL14
RPL14P1
RPL14P2
RPL14P3
RPL14P4
RPL14P5
RPL15
RPL15P1
RPL15P2
RPL15P3
RPL15P4
RPL15P5
RPL15P6
RPL15P7
RPL15P8
RPL15P9
RPL15P11
RPL15P12
RPL15P13
RPL15P14
RPL15P15
RPL15P16
RPL15P17
RPL15P18
RPL15P20
RPL15P21
RPL15P22
RPL17
RPL17-C18orf32
RPL17P1
RPL17P2
RPL17P3
RPL17P4
RPL17P5
RPL17P6
RPL17P7
RPL17P8
RPL17P9
RPL17P10
RPL17P11
RPL17P12
RPL17P13
RPL17P14
RPL17P15
RPL17P16
RPL17P17
RPL17P18
RPL17P19
RPL17P20
RPL17P21
RPL17P22
RPL17P23
RPL17P24
RPL17P25
RPL17P26
RPL17P27
RPL17P28
RPL17P29
RPL17P30
RPL17P31
RPL17P32
RPL17P33
RPL17P34
RPL17P35
RPL17P36
RPL17P37
RPL17P38
RPL17P39
RPL17P40
RPL17P41
RPL17P42
RPL17P43
RPL17P44
RPL17P45
RPL17P46
RPL17P47
RPL17P48
RPL17P49
RPL17P50
RPL17P51
RPL18
RPL18A
RPL18AP1
RPL18AP2
RPL18AP3
RPL18AP4
RPL18AP5
RPL18AP6
RPL18AP7
RPL18AP8
RPL18AP10
RPL18AP11
RPL18AP12
RPL18AP13
RPL18AP14
RPL18AP15
RPL18AP16
RPL18AP17
RPL18P1
RPL18P2
RPL18P3
RPL18P4
RPL18P5
RPL18P6
RPL18P7
RPL18P8
RPL18P9
RPL18P10
RPL18P11
RPL18P12
RPL18P13
RPL19
RPL19P1
RPL19P2
RPL19P3
RPL19P4
RPL19P5
RPL19P6
RPL19P7
RPL19P8
RPL19P9
RPL19P10
RPL19P11
RPL19P12
RPL19P13
RPL19P14
RPL19P15
RPL19P16
RPL19P17
RPL19P18
RPL19P19
RPL19P20
RPL19P21
RPL21
RPL21P1
RPL21P2
RPL21P3
RPL21P4
RPL21P5
RPL21P6
RPL21P7
RPL21P8
RPL21P9
RPL21P10
RPL21P11
RPL21P12
RPL21P13
RPL21P14
RPL21P15
RPL21P16
RPL21P17
RPL21P18
RPL21P19
RPL21P20
RPL21P21
RPL21P22
RPL21P23
RPL21P24
RPL21P25
RPL21P26
RPL21P27
RPL21P28
RPL21P29
RPL21P30
RPL21P31
RPL21P32
RPL21P33
RPL21P34
RPL21P35
RPL21P36
RPL21P37
RPL21P38
RPL21P39
RPL21P40
RPL21P41
RPL21P42
RPL21P43
RPL21P44
RPL21P45
RPL21P46
RPL21P47
RPL21P48
RPL21P49
RPL21P50
RPL21P51
RPL21P52
RPL21P53
RPL21P54
RPL21P55
RPL21P56
RPL21P57
RPL21P58
RPL21P59
RPL21P60
RPL21P61
RPL21P62
RPL21P63
RPL21P64
RPL21P65
RPL21P66
RPL21P67
RPL21P68
RPL21P69
RPL21P70
RPL21P71
RPL21P72
RPL21P73
RPL21P74
RPL21P75
RPL21P76
RPL21P77
RPL21P78
RPL21P79
RPL21P80
RPL21P81
RPL21P82
RPL21P83
RPL21P84
RPL21P85
RPL21P86
RPL21P87
RPL21P88
RPL21P89
RPL21P90
RPL21P91
RPL21P92
RPL21P93
RPL21P94
RPL21P95
RPL21P96
RPL21P97
RPL21P98
RPL21P99
RPL21P100
RPL21P101
RPL21P102
RPL21P103
RPL21P104
RPL21P105
RPL21P106
RPL21P107
RPL21P108
RPL21P109
RPL21P110
RPL21P111
RPL21P112
RPL21P113
RPL21P114
RPL21P115
RPL21P116
RPL21P117
RPL21P118
RPL21P119
RPL21P120
RPL21P121
RPL21P122
RPL21P123
RPL21P124
RPL21P125
RPL21P126
RPL21P127
RPL21P128
RPL21P129
RPL21P130
RPL21P131
RPL21P132
RPL21P133
RPL21P134
RPL21P135
RPL21P136
RPL22
RPL22L1
RPL22P1
RPL22P2
RPL22P3
RPL22P4
RPL22P5
RPL22P6
RPL22P7
RPL22P8
RPL22P10
RPL22P11
RPL22P12
RPL22P13
RPL22P14
RPL22P16
RPL22P17
RPL22P18
RPL22P19
RPL22P20
RPL22P21
RPL22P22
RPL22P23
RPL22P24
RPL23
RPL23A
RPL23AP1
RPL23AP2
RPL23AP3
RPL23AP4
RPL23AP5
RPL23AP6
RPL23AP7
RPL23AP8
RPL23AP10
RPL23AP11
RPL23AP12
RPL23AP14
RPL23AP15
RPL23AP16
RPL23AP17
RPL23AP18
RPL23AP19
RPL23AP20
RPL23AP21
RPL23AP22
RPL23AP23
RPL23AP24
RPL23AP25
RPL23AP26
RPL23AP27
RPL23AP28
RPL23AP29
RPL23AP30
RPL23AP31
RPL23AP32
RPL23AP33
RPL23AP34
RPL23AP35
RPL23AP36
RPL23AP37
RPL23AP38
RPL23AP39
RPL23AP40
RPL23AP41
RPL23AP42
RPL23AP43
RPL23AP44
RPL23AP45
RPL23AP46
RPL23AP47
RPL23AP48
RPL23AP49
RPL23AP50
RPL23AP51
RPL23AP52
RPL23AP53
RPL23AP54
RPL23AP55
RPL23AP56
RPL23AP57
RPL23AP58
RPL23AP59
RPL23AP60
RPL23AP61
RPL23AP62
RPL23AP63
RPL23AP64
RPL23AP65
RPL23AP66
RPL23AP67
RPL23AP68
RPL23AP69
RPL23AP70
RPL23AP71
RPL23AP72
RPL23AP73
RPL23AP74
RPL23AP75
RPL23AP76
RPL23AP77
RPL23AP78
RPL23AP79
RPL23AP80
RPL23AP81
RPL23AP82
RPL23AP83
RPL23AP84
RPL23AP85
RPL23AP86
RPL23AP87
RPL23AP88
RPL23AP89
RPL23AP90
RPL23AP91
RPL23AP92
RPL23AP93
RPL23AP94
RPL23AP95
RPL23AP96
RPL23AP97
RPL23P2
RPL23P3
RPL23P4
RPL23P5
RPL23P6
RPL23P7
RPL23P8
RPL23P9
RPL23P10
RPL23P11
RPL24
RPL24P2
RPL24P3
RPL24P4
RPL24P5
RPL24P6
RPL24P7
RPL24P8
RPL26
RPL26L1
RPL26P2
RPL26P3
RPL26P4
RPL26P5
RPL26P6
RPL26P7
RPL26P8
RPL26P9
RPL26P10
RPL26P11
RPL26P12
RPL26P13
RPL26P14
RPL26P15
RPL26P16
RPL26P17
RPL26P18
RPL26P19
RPL26P20
RPL26P21
RPL26P22
RPL26P23
RPL26P24
RPL26P25
RPL26P26
RPL26P27
RPL26P28
RPL26P29
RPL26P30
RPL26P31
RPL26P32
RPL26P33
RPL26P34
RPL26P35
RPL26P36
RPL26P37
RPL27
RPL27A
RPL27AP
RPL27AP2
RPL27AP3
RPL27AP4
RPL27AP5
RPL27AP6
RPL27AP7
RPL27AP8
RPL27P1
RPL27P2
RPL27P4
RPL27P5
RPL27P6
RPL27P7
RPL27P8
RPL27P9
RPL27P10
RPL27P11
RPL27P12
RPL28
RPL28P1
RPL28P2
RPL28P3
RPL28P4
RPL28P5
RPL29
RPL29P1
RPL29P2
RPL29P3
RPL29P4
RPL29P5
RPL29P6
RPL29P7
RPL29P8
RPL29P9
RPL29P11
RPL29P12
RPL29P13
RPL29P14
RPL29P15
RPL29P16
RPL29P17
RPL29P18
RPL29P19
RPL29P20
RPL29P21
RPL29P22
RPL29P23
RPL29P24
RPL29P25
RPL29P26
RPL29P27
RPL29P28
RPL29P29
RPL29P30
RPL29P31
RPL29P32
RPL29P33
RPL30
RPL30P1
RPL30P2
RPL30P3
RPL30P4
RPL30P5
RPL30P6
RPL30P7
RPL30P8
RPL30P9
RPL30P10
RPL30P11
RPL30P12
RPL30P13
RPL30P14
RPL30P15
RPL30P16
RPL31
RPL31P1
RPL31P2
RPL31P3
RPL31P4
RPL31P5
RPL31P6
RPL31P7
RPL31P8
RPL31P9
RPL31P10
RPL31P11
RPL31P12
RPL31P13
RPL31P14
RPL31P15
RPL31P16
RPL31P17
RPL31P18
RPL31P19
RPL31P20
RPL31P21
RPL31P22
RPL31P23
RPL31P24
RPL31P25
RPL31P26
RPL31P27
RPL31P28
RPL31P29
RPL31P30
RPL31P31
RPL31P32
RPL31P33
RPL31P34
RPL31P35
RPL31P36
RPL31P37
RPL31P38
RPL31P39
RPL31P40
RPL31P41
RPL31P42
RPL31P43
RPL31P44
RPL31P45
RPL31P46
RPL31P47
RPL31P48
RPL31P49
RPL31P50
RPL31P51
RPL31P52
RPL31P53
RPL31P54
RPL31P55
RPL31P56
RPL31P57
RPL31P58
RPL31P59
RPL31P60
RPL31P61
RPL31P62
RPL31P63
RPL32
RPL32P1
RPL32P2
RPL32P3
RPL32P4
RPL32P5
RPL32P6
RPL32P7
RPL32P8
RPL32P9
RPL32P10
RPL32P11
RPL32P12
RPL32P13
RPL32P14
RPL32P15
RPL32P16
RPL32P17
RPL32P18
RPL32P19
RPL32P20
RPL32P21
RPL32P22
RPL32P23
RPL32P24
RPL32P25
RPL32P26
RPL32P27
RPL32P28
RPL32P29
RPL32P30
RPL32P31
RPL32P32
RPL32P33
RPL32P34
RPL32P35
RPL32P36
RPL34
RPL34-AS1
RPL34P1
RPL34P2
RPL34P3
RPL34P4
RPL34P5
RPL34P6
RPL34P7
RPL34P8
RPL34P9
RPL34P10
RPL34P11
RPL34P12
RPL34P13
RPL34P14
RPL34P15
RPL34P16
RPL34P17
RPL34P18
RPL34P19
RPL34P20
RPL34P21
RPL34P22
RPL34P23
RPL34P24
RPL34P25
RPL34P26
RPL34P27
RPL34P28
RPL34P29
RPL34P30
RPL34P31
RPL34P32
RPL34P33
RPL34P34
RPL34P35
RPL35
RPL35A
RPL35AP
RPL35AP2
RPL35AP3
RPL35AP4
RPL35AP5
RPL35AP6
RPL35AP7
RPL35AP8
RPL35AP9
RPL35AP10
RPL35AP11
RPL35AP12
RPL35AP13
RPL35AP14
RPL35AP15
RPL35AP16
RPL35AP17
RPL35AP18
RPL35AP19
RPL35AP20
RPL35AP21
RPL35AP22
RPL35AP23
RPL35AP24
RPL35AP25
RPL35AP26
RPL35AP27
RPL35AP28
RPL35AP29
RPL35AP30
RPL35AP31
RPL35AP32
RPL35AP33
RPL35AP34
RPL35AP35
RPL35AP36
RPL35AP37
RPL35P1
RPL35P2
RPL35P3
RPL35P4
RPL35P5
RPL35P6
RPL35P7
RPL35P8
RPL35P9
RPL36
RPL36A
RPL36A-HNRNPH2
RPL36AL
RPL36AP1
RPL36AP2
RPL36AP4
RPL36AP5
RPL36AP6
RPL36AP7
RPL36AP8
RPL36AP9
RPL36AP10
RPL36AP11
RPL36AP12
RPL36AP13
RPL36AP14
RPL36AP15
RPL36AP16
RPL36AP17
RPL36AP18
RPL36AP19
RPL36AP20
RPL36AP21
RPL36AP23
RPL36AP24
RPL36AP25
RPL36AP26
RPL36AP27
RPL36AP28
RPL36AP29
RPL36AP30
RPL36AP31
RPL36AP32
RPL36AP33
RPL36AP34
RPL36AP35
RPL36AP36
RPL36AP37
RPL36AP38
RPL36AP39
RPL36AP40
RPL36AP41
RPL36AP42
RPL36AP43
RPL36AP44
RPL36AP45
RPL36AP46
RPL36AP47
RPL36AP48
RPL36AP49
RPL36AP50
RPL36AP51
RPL36AP53
RPL36AP54
RPL36AP55
RPL36P1
RPL36P2
RPL36P3
RPL36P4
RPL36P5
RPL36P6
RPL36P7
RPL36P8
RPL36P9
RPL36P10
RPL36P11
RPL36P12
RPL36P13
RPL36P14
RPL36P15
RPL36P16
RPL36P17
RPL36P18
RPL36P19
RPL36P20
RPL37
RPL37A
RPL37AP1
RPL37AP2
RPL37AP3
RPL37AP4
RPL37AP5
RPL37AP6
RPL37AP7
RPL37AP8
RPL37AP9
RPL37P1
RPL37P2
RPL37P3
RPL37P4
RPL37P5
RPL37P6
RPL37P7
RPL37P8
RPL37P9
RPL37P10
RPL37P11
RPL37P12
RPL37P13
RPL37P14
RPL37P15
RPL37P16
RPL37P17
RPL37P18
RPL37P19
RPL37P20
RPL37P21
RPL37P22
RPL37P23
RPL37P24
RPL37P25
RPL38
RPL38P1
RPL38P2
RPL38P3
RPL38P4
RPL39
RPL39L
RPL39P
RPL39P2
RPL39P3
RPL39P4
RPL39P5
RPL39P6
RPL39P7
RPL39P8
RPL39P9
RPL39P10
RPL39P11
RPL39P12
RPL39P13
RPL39P14
RPL39P15
RPL39P16
RPL39P17
RPL39P18
RPL39P19
RPL39P20
RPL39P21
RPL39P22
RPL39P23
RPL39P24
RPL39P25
RPL39P26
RPL39P27
RPL39P28
RPL39P29
RPL39P30
RPL39P31
RPL39P32
RPL39P33
RPL39P34
RPL39P35
RPL39P36
RPL39P37
RPL39P38
RPL39P39
RPL39P40
RPL39P41
RPL41
RPL41P1
RPL41P2
RPL41P3
RPL41P4
RPL41P5
RPL41P6
RPL41P7
RPLP0
RPLP1
RPLP1P1
RPLP1P2
RPLP1P3
RPLP1P4
RPLP1P5
RPLP1P6
RPLP1P7
RPLP1P8
RPLP1P9
RPLP1P10
RPLP1P11
RPLP1P12
RPLP1P13
RPLP2
RPLP2P1
RPLP2P2
RPLP2P3
RPLP2P4
RPLP2P5
RPLP0P1
RPLP0P2
RPLP0P3
RPLP0P4
RPLP0P5
RPLP0P6
RPLP0P7
RPLP0P8
RPLP0P10
RPLP0P11
RPN1
RPN2
RPP14
RPP21
RPP25
RPP25L
RPP30
RPP38
RPP40
RPP40P1
RPP40P2
RPPH1
RPPH1-2P
RPPH1-3P
RPRD1A
RPRD1B
RPRD2
RPRM
RPRML
RPS2
RPS2P1
RPS2P2
RPS2P3
RPS2P4
RPS2P5
RPS2P6
RPS2P7
RPS2P8
RPS2P9
RPS2P10
RPS2P11
RPS2P12
RPS2P13
RPS2P14
RPS2P15
RPS2P16
RPS2P17
RPS2P18
RPS2P19
RPS2P20
RPS2P21
RPS2P22
RPS2P23
RPS2P24
RPS2P25
RPS2P26
RPS2P27
RPS2P28
RPS2P29
RPS2P30
RPS2P31
RPS2P32
RPS2P33
RPS2P34
RPS2P35
RPS2P36
RPS2P37
RPS2P38
RPS2P39
RPS2P40
RPS2P41
RPS2P42
RPS2P43
RPS2P44
RPS2P45
RPS2P46
RPS2P47
RPS2P48
RPS2P49
RPS2P50
RPS2P51
RPS2P52
RPS2P53
RPS2P54
RPS2P55
RPS3
RPS3A
RPS3AP1
RPS3AP2
RPS3AP3
RPS3AP4
RPS3AP5
RPS3AP6
RPS3AP7
RPS3AP8
RPS3AP9
RPS3AP10
RPS3AP11
RPS3AP12
RPS3AP14
RPS3AP15
RPS3AP16
RPS3AP17
RPS3AP18
RPS3AP19
RPS3AP20
RPS3AP21
RPS3AP22
RPS3AP23
RPS3AP24
RPS3AP25
RPS3AP26
RPS3AP27
RPS3AP28
RPS3AP29
RPS3AP30
RPS3AP31
RPS3AP32
RPS3AP33
RPS3AP34
RPS3AP35
RPS3AP36
RPS3AP37
RPS3AP38
RPS3AP39
RPS3AP40
RPS3AP41
RPS3AP42
RPS3AP43
RPS3AP44
RPS3AP46
RPS3AP47
RPS3AP48
RPS3AP49
RPS3AP50
RPS3AP51
RPS3AP52
RPS3AP53
RPS3AP54
RPS3P1
RPS3P2
RPS3P3
RPS3P4
RPS3P5
RPS3P6
RPS3P7
RPS4X
RPS4XP1
RPS4XP2
RPS4XP3
RPS4XP4
RPS4XP5
RPS4XP6
RPS4XP7
RPS4XP8
RPS4XP9
RPS4XP10
RPS4XP11
RPS4XP12
RPS4XP13
RPS4XP14
RPS4XP15
RPS4XP16
RPS4XP17
RPS4XP18
RPS4XP19
RPS4XP20
RPS4XP21
RPS4XP22
RPS4XP23
RPS4Y1
RPS4Y1P1
RPS4Y2
RPS5
RPS5P1
RPS5P2
RPS5P3
RPS5P4
RPS5P5
RPS5P6
RPS5P7
RPS5P8
RPS6
RPS6KA1
RPS6KA2
RPS6KA2-AS1
RPS6KA2-IT1
RPS6KA3
RPS6KA4
RPS6KA5
RPS6KA6
RPS6KB1
RPS6KB2
RPS6KB2-AS1
RPS6KC1
RPS6KL1
RPS6P1
RPS6P2
RPS6P3
RPS6P4
RPS6P5
RPS6P7
RPS6P8
RPS6P9
RPS6P10
RPS6P11
RPS6P12
RPS6P13
RPS6P14
RPS6P15
RPS6P16
RPS6P17
RPS6P18
RPS6P19
RPS6P20
RPS6P21
RPS6P22
RPS6P23
RPS6P24
RPS6P25
RPS6P26
RPS7
RPS7P1
RPS7P2
RPS7P3
RPS7P4
RPS7P5
RPS7P6
RPS7P7
RPS7P8
RPS7P9
RPS7P10
RPS7P11
RPS7P12
RPS7P13
RPS7P14
RPS7P15
RPS8
RPS8P1
RPS8P3
RPS8P4
RPS8P5
RPS8P6
RPS8P7
RPS8P8
RPS8P9
RPS8P10
RPS9
RPS9P1
RPS9P2
RPS9P3
RPS9P4
RPS10
RPS10-NUDT3
RPS10P1
RPS10P2
RPS10P3
RPS10P4
RPS10P5
RPS10P6
RPS10P7
RPS10P8
RPS10P9
RPS10P10
RPS10P11
RPS10P12
RPS10P13
RPS10P14
RPS10P15
RPS10P16
RPS10P17
RPS10P18
RPS10P19
RPS10P20
RPS10P21
RPS10P22
RPS10P23
RPS10P24
RPS10P25
RPS10P26
RPS10P27
RPS10P28
RPS10P29
RPS10P30
RPS10P31
RPS11
RPS11P1
RPS11P2
RPS11P3
RPS11P4
RPS11P5
RPS11P6
RPS11P7
RPS12
RPS12P1
RPS12P2
RPS12P3
RPS12P4
RPS12P5
RPS12P6
RPS12P7
RPS12P8
RPS12P9
RPS12P10
RPS12P11
RPS12P12
RPS12P13
RPS12P14
RPS12P15
RPS12P16
RPS12P17
RPS12P18
RPS12P20
RPS12P21
RPS12P22
RPS12P23
RPS12P24
RPS12P25
RPS12P26
RPS12P27
RPS12P28
RPS12P29
RPS12P30
RPS12P31
RPS12P32
RPS13
RPS13P1
RPS13P2
RPS13P3
RPS13P4
RPS13P5
RPS13P6
RPS13P7
RPS13P8
RPS14
RPS14P1
RPS14P2
RPS14P3
RPS14P4
RPS14P5
RPS14P6
RPS14P7
RPS14P8
RPS14P9
RPS14P10
RPS15
RPS15A
RPS15AP1
RPS15AP2
RPS15AP3
RPS15AP4
RPS15AP5
RPS15AP6
RPS15AP7
RPS15AP8
RPS15AP9
RPS15AP10
RPS15AP11
RPS15AP12
RPS15AP13
RPS15AP14
RPS15AP15
RPS15AP16
RPS15AP17
RPS15AP18
RPS15AP19
RPS15AP20
RPS15AP21
RPS15AP22
RPS15AP23
RPS15AP24
RPS15AP25
RPS15AP26
RPS15AP27
RPS15AP28
RPS15AP29
RPS15AP30
RPS15AP31
RPS15AP32
RPS15AP33
RPS15AP34
RPS15AP35
RPS15AP36
RPS15AP37
RPS15AP38
RPS15AP39
RPS15AP40
RPS15P1
RPS15P2
RPS15P3
RPS15P4
RPS15P5
RPS15P6
RPS15P7
RPS15P8
RPS15P9
RPS16
RPS16P1
RPS16P2
RPS16P3
RPS16P4
RPS16P5
RPS16P6
RPS16P7
RPS16P8
RPS16P9
RPS16P10
RPS17
RPS17P1
RPS17P2
RPS17P3
RPS17P5
RPS17P6
RPS17P7
RPS17P8
RPS17P9
RPS17P10
RPS17P11
RPS17P12
RPS17P13
RPS17P14
RPS17P15
RPS17P16
RPS17P17
RPS18
RPS18P1
RPS18P2
RPS18P3
RPS18P4
RPS18P5
RPS18P6
RPS18P7
RPS18P8
RPS18P9
RPS18P10
RPS18P11
RPS18P12
RPS18P13
RPS18P14
RPS19
RPS19BP1
RPS19P1
RPS19P2
RPS19P3
RPS19P4
RPS19P5
RPS19P6
RPS19P7
RPS20
RPS20P1
RPS20P2
RPS20P3
RPS20P4
RPS20P5
RPS20P6
RPS20P7
RPS20P8
RPS20P9
RPS20P10
RPS20P11
RPS20P12
RPS20P13
RPS20P14
RPS20P15
RPS20P16
RPS20P17
RPS20P18
RPS20P19
RPS20P20
RPS20P21
RPS20P22
RPS20P23
RPS20P24
RPS20P25
RPS20P26
RPS20P27
RPS20P28
RPS20P29
RPS20P30
RPS20P31
RPS20P32
RPS20P33
RPS20P34
RPS20P35
RPS21
RPS21P1
RPS21P2
RPS21P3
RPS21P4
RPS21P5
RPS21P6
RPS21P7
RPS21P8
RPS23
RPS23P1
RPS23P2
RPS23P3
RPS23P4
RPS23P5
RPS23P6
RPS23P7
RPS23P8
RPS23P9
RPS23P10
RPS24
RPS24P1
RPS24P2
RPS24P3
RPS24P4
RPS24P5
RPS24P6
RPS24P7
RPS24P8
RPS24P9
RPS24P10
RPS24P11
RPS24P12
RPS24P13
RPS24P14
RPS24P15
RPS24P16
RPS24P17
RPS24P18
RPS24P19
RPS25
RPS25P1
RPS25P2
RPS25P3
RPS25P4
RPS25P5
RPS25P6
RPS25P7
RPS25P8
RPS25P9
RPS25P10
RPS26
RPS26P1
RPS26P2
RPS26P3
RPS26P4
RPS26P5
RPS26P6
RPS26P7
RPS26P8
RPS26P9
RPS26P10
RPS26P11
RPS26P12
RPS26P13
RPS26P14
RPS26P15
RPS26P16
RPS26P17
RPS26P18
RPS26P19
RPS26P20
RPS26P21
RPS26P22
RPS26P23
RPS26P24
RPS26P25
RPS26P26
RPS26P27
RPS26P28
RPS26P29
RPS26P30
RPS26P31
RPS26P32
RPS26P33
RPS26P34
RPS26P35
RPS26P36
RPS26P37
RPS26P38
RPS26P39
RPS26P40
RPS26P41
RPS26P42
RPS26P43
RPS26P44
RPS26P45
RPS26P46
RPS26P47
RPS26P48
RPS26P49
RPS26P50
RPS26P51
RPS26P52
RPS26P53
RPS26P54
RPS26P55
RPS26P56
RPS26P57
RPS26P58
RPS27
RPS27A
RPS27AP1
RPS27AP2
RPS27AP3
RPS27AP4
RPS27AP5
RPS27AP6
RPS27AP7
RPS27AP8
RPS27AP9
RPS27AP10
RPS27AP11
RPS27AP12
RPS27AP13
RPS27AP14
RPS27AP15
RPS27AP16
RPS27AP17
RPS27AP18
RPS27AP19
RPS27L
RPS27P1
RPS27P2
RPS27P3
RPS27P4
RPS27P5
RPS27P6
RPS27P7
RPS27P8
RPS27P9
RPS27P10
RPS27P11
RPS27P12
RPS27P13
RPS27P14
RPS27P15
RPS27P16
RPS27P17
RPS27P18
RPS27P19
RPS27P20
RPS27P21
RPS27P22
RPS27P23
RPS27P24
RPS27P25
RPS27P26
RPS27P27
RPS27P28
RPS27P29
RPS28
RPS28P1
RPS28P2
RPS28P3
RPS28P4
RPS28P5
RPS28P6
RPS28P7
RPS28P8
RPS28P9
RPS29
RPS29P1
RPS29P2
RPS29P3
RPS29P4
RPS29P5
RPS29P6
RPS29P7
RPS29P8
RPS29P9
RPS29P10
RPS29P11
RPS29P12
RPS29P13
RPS29P14
RPS29P15
RPS29P16
RPS29P17
RPS29P18
RPS29P19
RPS29P20
RPS29P21
RPS29P22
RPS29P23
RPS29P24
RPS29P25
RPS29P26
RPS29P27
RPS29P28
RPS29P29
RPS29P30
RPS29P31
RPS29P32
RPS29P33
RPSA
RPSAP1
RPSAP2
RPSAP3
RPSAP4
RPSAP5
RPSAP6
RPSAP7
RPSAP8
RPSAP9
RPSAP10
RPSAP11
RPSAP12
RPSAP13
RPSAP14
RPSAP15
RPSAP16
RPSAP17
RPSAP18
RPSAP19
RPSAP20
RPSAP21
RPSAP22
RPSAP23
RPSAP24
RPSAP25
RPSAP26
RPSAP27
RPSAP28
RPSAP29
RPSAP30
RPSAP31
RPSAP32
RPSAP33
RPSAP34
RPSAP35
RPSAP36
RPSAP37
RPSAP38
RPSAP39
RPSAP40
RPSAP41
RPSAP42
RPSAP43
RPSAP44
RPSAP45
RPSAP46
RPSAP47
RPSAP48
RPSAP49
RPSAP50
RPSAP51
RPSAP52
RPSAP53
RPSAP54
RPSAP55
RPSAP56
RPSAP57
RPSAP58
RPSAP59
RPSAP60
RPSAP61
RPSAP62
RPSAP63
RPSAP64
RPSAP65
RPSAP66
RPSAP67
RPSAP68
RPSAP69
RPSAP70
RPSAP71
RPSAP72
RPSAP73
RPSAP74
RPSAP75
RPSAP76
RPTN
RPTOR
RPUSD1
RPUSD2
RPUSD3
RPUSD4
RRAD
RRAGA
RRAGAP1
RRAGB
RRAGC
RRAGD
RRAS
RRAS2
RRBP1
RREB1
RRH
RRM1
RRM1-AS1
RRM2
RRM2B
RRM2P2
RRM2P3
RRM2P4
RRN3
RRN3P1
RRN3P2
RRN3P3
RRNAD1
RRP1
RRP1B
RRP7A
RRP7BP
RRP8
RRP9
RRP12
RRP15
RRP36
RRS1
RRS1-AS1
RS1
RSAD1
RSAD2
RSBN1
RSBN1L
RSC1A1
RSF1
RSF1-IT1
RSF1-IT2
RSKR
RSL1D1
RSL24D1
RSL24D1P1
RSL24D1P2
RSL24D1P3
RSL24D1P4
RSL24D1P5
RSL24D1P6
RSL24D1P7
RSL24D1P8
RSL24D1P9
RSL24D1P10
RSL24D1P11
RSPH1
RSPH3
RSPH4A
RSPH6A
RSPH9
RSPH10B
RSPH10B2
RSPH14
RSPO1
RSPO2
RSPO3
RSPO4
RSPRY1
RSRC1
RSRC2
RSRP1
RSS
RSU1
RSU1P1
RSU1P2
RSU1P3
RTBDN
RTCA
RTCA-AS1
RTCB
RTEL1
RTEL1-TNFRSF6B
RTEL1P1
RTF1
RTF2
RTKN
RTKN2
RTL1
RTL3
RTL4
RTL5
RTL6
RTL8A
RTL8B
RTL8C
RTL9
RTL10
RTN1
RTN2
RTN3
RTN3P1
RTN4
RTN4IP1
RTN4R
RTN4RL1
RTN4RL2
RTP1
RTP2
RTP3
RTP4
RTP5
RTRAF
RTTN
RUBCN
RUBCNL
RUFY1
RUFY2
RUFY3
RUFY4
RUNDC1
RUNDC3A
RUNDC3A-AS1
RUNDC3B
RUNX1
RUNX1-IT1
RUNX1T1
RUNX2
RUNX2-AS1
RUNX3
RUSC1
RUSC1-AS1
RUSC2
RUVBL1
RUVBL1-AS1
RUVBL2
RWDD1
RWDD1P1
RWDD1P3
RWDD2A
RWDD2B
RWDD3
RWDD4
RWDD4P1
RWDD4P2
RXFP1
RXFP2
RXFP3
RXFP4
RXRA
RXRB
RXRG
RXYLT1
RXYLT1-AS1
RYBP
RYK
RYKP1
RYR1
RYR2
RYR3
S1PR1
S1PR2
S1PR3
S1PR4
S1PR5
S7
S11
S12
S100A1
S100A2
S100A3
S100A4
S100A5
S100A6
S100A7
S100A7A
S100A7L2
S100A7P1
S100A7P2
S100A8
S100A9
S100A10
S100A11
S100A11P1
S100A11P2
S100A11P3
S100A11P4
S100A12
S100A13
S100A14
S100A15A
S100A16
S100B
S100G
S100P
S100PBP
S100Z
SAA@
SAA1
SAA2
SAA2-SAA4
SAA3P
SAA4
SAAL1
SAC3D1
SACM1L
SACS
SACS-AS1
SAE1
SAFB
SAFB2
SAG
SAGE1
SAGE2P
SAGE3P
SAGE4P
SAI1
SALL1
SALL1P1
SALL2
SALL3
SALL4
SALL4P1
SALL4P2
SALL4P3
SALL4P4
SALL4P5
SALL4P6
SALL4P7
SALRNA1
SALRNA2
SALRNA3
SAMD1
SAMD3
SAMD4A
SAMD4B
SAMD5
SAMD7
SAMD8
SAMD9
SAMD9L
SAMD10
SAMD11
SAMD11P1
SAMD12
SAMD12-AS1
SAMD13
SAMD14
SAMD15
SAMHD1
SAMM50
SAMM50P1
SAMMSON
SAMSN1
SAMSN1-AS1
SAP18
SAP18P1
SAP18P2
SAP18P3
SAP25
SAP30
SAP30BP
SAP30L
SAP30L-AS1
SAP130
SAPCD1
SAPCD1-AS1
SAPCD2
SAPCD2P1
SAPCD2P2
SAPCD2P3
SAPCD2P4
SAR1A
SAR1AP1
SAR1AP2
SAR1AP3
SAR1AP4
SAR1B
SARAF
SARDH
SARM1
SARNP
SARS
SARS2
SART1
SART3
SASH1
SASH3
SASS6
SAT1
SAT2
SATB1
SATB1-AS1
SATB2
SATB2-AS1
SATL1
SAV1
SAX1
SAXO1
SAXO2
SAYSD1
SBDS
SBDSP1
SBF1
SBF1P1
SBF2
SBF2-AS1
SBK1
SBK2
SBK3
SBNO1
SBNO2
SBSN
SBSPON
SC4MOP
SC5D
SCA9
SCA18
SCA20
SCA25
SCA26
SCA30
SCA37
SCAANT1
SCAF1
SCAF4
SCAF8
SCAF11
SCAI
SCAMP1
SCAMP1-AS1
SCAMP2
SCAMP3
SCAMP4
SCAMP5
SCAND1
SCAND2P
SCAND3P1
SCAP
SCAPER
SCAR2
SCAR3
SCAR6
SCARA3
SCARA5
SCARB1
SCARB2
SCARF1
SCARF2
SCARNA1
SCARNA2
SCARNA3
SCARNA4
SCARNA5
SCARNA6
SCARNA7
SCARNA8
SCARNA9
SCARNA9L
SCARNA10
SCARNA11
SCARNA12
SCARNA13
SCARNA14
SCARNA15
SCARNA16
SCARNA17
SCARNA18
SCARNA18B
SCARNA20
SCARNA21
SCARNA21B
SCARNA22
SCARNA23
SCARNA26A
SCARNA26B
SCARNA27
SCARNA28
SCART1
SCASI
SCAT1
SCAT2
SCAT8
SCAX2
SCAX3
SCAX4
SCCPDH
SCD
SCD5
SCDP1
SCEL
SCEL-AS1
SCFD1
SCFD2
SCG2
SCG3
SCG5
SCGB1A1
SCGB1B1P
SCGB1B2P
SCGB1B3P
SCGB1C1
SCGB1C2
SCGB1D1
SCGB1D2
SCGB1D4
SCGB1D5P
SCGB2A1
SCGB2A2
SCGB2B1P
SCGB2B2
SCGB2B3P
SCGB3A1
SCGB3A2
SCGN
SCHIP1
SCHLAP1
SCIMP
SCIN
SCKL3
SCLT1
SCLY
SCMH1
SCML1
SCML2
SCML2P1
SCML2P2
SCML4
SCN1A
SCN1A-AS1
SCN1B
SCN2A
SCN2B
SCN3A
SCN3B
SCN4A
SCN4B
SCN5A
SCN7A
SCN8A
SCN9A
SCN10A
SCN11A
SCNM1
SCNN1A
SCNN1B
SCNN1D
SCNN1G
SCO1
SCO2
SCOC
SCOC-AS1
SCOCP1
SCP2
SCP2D1
SCPEP1
SCRG1
SCRIB
SCRN1
SCRN2
SCRN3
SCRT1
SCRT2
SCT
SCTR
SCUBE1
SCUBE2
SCUBE3
SCX
SCYGR1
SCYGR2
SCYGR3
SCYGR4
SCYGR5
SCYGR6
SCYGR7
SCYGR8
SCYGR9
SCYGR10
SCYL1
SCYL2
SCYL3
SCZD1
SCZD2
SCZD3
SCZD4
SCZD5
SCZD6
SCZD7
SCZD8
SCZD10
SDAD1
SDAD1P1
SDAD1P2
SDAD1P3
SDAD1P4
SDC1
SDC2
SDC3
SDC4
SDC4P
SDCBP
SDCBP2
SDCBP2-AS1
SDCBP2P1
SDCBPP1
SDCBPP2
SDCBPP3
SDCCAG3P1
SDCCAG3P2
SDCCAG8
SDE2
SDF2
SDF2L1
SDF4
SDHA
SDHAF1
SDHAF2
SDHAF3
SDHAF4
SDHAP1
SDHAP2
SDHAP3
SDHB
SDHC
SDHCP1
SDHCP2
SDHCP3
SDHCP4
SDHD
SDHDP1
SDHDP2
SDHDP3
SDHDP4
SDHDP5
SDHDP6
SDHDP7
SDIM1
SDK1
SDK2
SDR9C7
SDR16C5
SDR16C6P
SDR39U1
SDR42E1
SDR42E1P1
SDR42E1P2
SDR42E1P3
SDR42E1P4
SDR42E1P5
SDR42E2
SDS
SDSL
SEA
SEBOX
SEC1P
SEC11A
SEC11B
SEC11C
SEC13
SEC13P1
SEC14L1
SEC14L1P1
SEC14L2
SEC14L3
SEC14L4
SEC14L5
SEC14L6
SEC16A
SEC16B
SEC22A
SEC22B
SEC22B2
SEC22B3
SEC22B4P
SEC22C
SEC23A
SEC23A-AS1
SEC23B
SEC23IP
SEC24A
SEC24AP1
SEC24B
SEC24B-AS1
SEC24C
SEC24D
SEC31A
SEC31B
SEC61A1
SEC61A2
SEC61B
SEC61G
SEC62
SEC62-AS1
SEC63
SEC63P1
SEC63P2
SECISBP2
SECISBP2L
SECTM1
SEH1L
SEL1L
SEL1L2
SEL1L3
SELE
SELENBP1
SELENOF
SELENOH
SELENOI
SELENOK
SELENOKP1
SELENOKP2
SELENOKP3
SELENOM
SELENON
SELENOO
SELENOOLP
SELENOP
SELENOS
SELENOT
SELENOTP1
SELENOTP2
SELENOV
SELENOW
SELENOWP1
SELL
SELP
SELPLG
SEM1
SEM1P1
SEMA3A
SEMA3B
SEMA3B-AS1
SEMA3C
SEMA3D
SEMA3E
SEMA3F
SEMA3F-AS1
SEMA3G
SEMA4A
SEMA4B
SEMA4C
SEMA4D
SEMA4F
SEMA4G
SEMA5A
SEMA5A-AS1
SEMA5B
SEMA6A
SEMA6A-AS1
SEMA6A-AS2
SEMA6B
SEMA6C
SEMA6D
SEMA7A
SEMG1
SEMG2
SEN2
SEN3
SEN6
SEN6A
SEN6B
SENCR
SENP1
SENP2
SENP3
SENP3-EIF4A1
SENP5
SENP6
SENP7
SENP8
SEPHS1
SEPHS1P1
SEPHS1P2
SEPHS1P3
SEPHS1P4
SEPHS1P6
SEPHS1P7
SEPHS2
SEPHS2P1
SEPSECS
SEPSECS-AS1
SEPT1
SEPT2
SEPT2P1
SEPT3
SEPT4
SEPT4-AS1
SEPT5
SEPT6
SEPT7
SEPT7-AS1
SEPT7P1
SEPT7P2
SEPT7P3
SEPT7P4
SEPT7P5
SEPT7P6
SEPT7P7
SEPT7P8
SEPT7P9
SEPT8
SEPT9
SEPT10
SEPT10P1
SEPT11
SEPT12
SEPT14
SEPT14P1
SEPT14P2
SEPT14P3
SEPT14P4
SEPT14P5
SEPT14P6
SEPT14P7
SEPT14P8
SEPT14P10
SEPT14P11
SEPT14P12
SEPT14P13
SEPT14P14
SEPT14P15
SEPT14P16
SEPT14P17
SEPT14P18
SEPT14P19
SEPT14P20
SEPT14P21
SEPT14P22
SEPT14P23
SEPT14P24
SERAC1
SERBP1
SERBP1P1
SERBP1P2
SERBP1P3
SERBP1P4
SERBP1P5
SERBP1P6
SERF1A
SERF1AP1
SERF1B
SERF2
SERGEF
SERHL
SERHL2
SERINC1
SERINC2
SERINC3
SERINC4
SERINC5
SERP1
SERP2
SERPINA1
SERPINA2
SERPINA3
SERPINA4
SERPINA5
SERPINA6
SERPINA7
SERPINA7P1
SERPINA9
SERPINA10
SERPINA11
SERPINA12
SERPINA13P
SERPINA15P
SERPINB1
SERPINB2
SERPINB3
SERPINB4
SERPINB5
SERPINB6
SERPINB7
SERPINB8
SERPINB8P1
SERPINB9
SERPINB9P1
SERPINB10
SERPINB11
SERPINB12
SERPINB13
SERPINC1
SERPIND1
SERPINE1
SERPINE2
SERPINE3
SERPINE4P
SERPINF1
SERPINF2
SERPING1
SERPINH1
SERPINH1P1
SERPINI1
SERPINI2
SERTAD1
SERTAD2
SERTAD3
SERTAD4
SERTAD4-AS1
SERTM1
SERTM2
SESN1
SESN2
SESN3
SESTD1
SET
SETBP1
SETD1A
SETD1B
SETD2
SETD3
SETD4
SETD5
SETD6
SETD6P1
SETD7
SETD9
SETDB1
SETDB2
SETMAR
SETP1
SETP2
SETP3
SETP4
SETP5
SETP6
SETP7
SETP8
SETP9
SETP10
SETP11
SETP12
SETP14
SETP15
SETP16
SETP17
SETP20
SETP21
SETP22
SETSIP
SETX
SEZ6
SEZ6L
SEZ6L2
SF1
SF3A1
SF3A2
SF3A3
SF3A3P1
SF3A3P2
SF3B1
SF3B2
SF3B3
SF3B4
SF3B4P1
SF3B5
SF3B6
SFI1
SFMBT1
SFMBT2
SFN
SFPQ
SFPQP1
SFR1
SFR1P1
SFR1P2
SFRP1
SFRP2
SFRP4
SFRP5
SFSWAP
SFT2D1
SFT2D2
SFT2D3
SFTA1P
SFTA2
SFTA3
SFTPA1
SFTPA2
SFTPA3P
SFTPB
SFTPC
SFTPD
SFTPD-AS1
SFXN1
SFXN2
SFXN3
SFXN4
SFXN5
SGCA
SGCB
SGCD
SGCE
SGCG
SGCZ
SGF29
SGIP1
SGK1
SGK2
SGK3
SGMS1
SGMS1-AS1
SGMS2
SGO1
SGO1-AS1
SGO1P1
SGO1P2
SGO2
SGPL1
SGPP1
SGPP2
SGSH
SGSM1
SGSM2
SGSM3
SGTA
SGTB
SH2B1
SH2B2
SH2B3
SH2D1A
SH2D1B
SH2D2A
SH2D3A
SH2D3C
SH2D4A
SH2D4B
SH2D5
SH2D6
SH2D7
SH3BGR
SH3BGRL
SH3BGRL2
SH3BGRL3
SH3BP1
SH3BP2
SH3BP4
SH3BP5
SH3BP5-AS1
SH3BP5L
SH3D19
SH3D21
SH3GL1
SH3GL1P1
SH3GL1P2
SH3GL1P3
SH3GL2
SH3GL3
SH3GLB1
SH3GLB2
SH3KBP1
SH3PXD2A
SH3PXD2A-AS1
SH3PXD2B
SH3RF1
SH3RF2
SH3RF3
SH3RF3-AS1
SH3TC1
SH3TC2
SH3TC2-DT
SH3YL1
SHANK1
SHANK2
SHANK2-AS1
SHANK2-AS2
SHANK2-AS3
SHANK3
SHARPIN
SHB
SHBG
SHC1
SHC1P1
SHC1P2
SHC2
SHC3
SHC4
SHCBP1
SHCBP1L
SHD
SHE
SHF
SHFM2
SHFM5
SHH
SHISA2
SHISA3
SHISA4
SHISA5
SHISA6
SHISA7
SHISA8
SHISA9
SHISAL1
SHISAL2A
SHISAL2B
SHKBP1
SHLD1
SHLD2
SHLD2P1
SHLD2P2
SHLD2P3
SHLD3
SHMT1
SHMT1P1
SHMT2
SHOC1
SHOC2
SHOX
SHOX2
SHPK
SHPRH
SHQ1
SHQ1P1
SHROOM1
SHROOM2
SHROOM2P1
SHROOM3
SHROOM4
SHTN1
SI
SIAE
SIAH1
SIAH1P1
SIAH2
SIAH2-AS1
SIAH3
SIDT1
SIDT1-AS1
SIDT2
SIGIRR
SIGLEC1
SIGLEC5
SIGLEC6
SIGLEC7
SIGLEC8
SIGLEC9
SIGLEC10
SIGLEC11
SIGLEC12
SIGLEC14
SIGLEC15
SIGLEC16
SIGLEC17P
SIGLEC18P
SIGLEC20P
SIGLEC21P
SIGLEC22P
SIGLEC24P
SIGLEC25P
SIGLEC26P
SIGLEC27P
SIGLEC28P
SIGLEC29P
SIGLEC30P
SIGLEC31P
SIGLECL1
SIGMAR1
SIK1
SIK1B
SIK2
SIK3
SIK3-IT1
SIKE1
SIL1
SILC1
SIM1
SIM2
SIMC1
SIN3A
SIN3B
SINHCAF
SINHCAFP1
SINHCAFP2
SINHCAFP3
SIPA1
SIPA1L1
SIPA1L2
SIPA1L3
SIRLNT
SIRPA
SIRPAP1
SIRPB1
SIRPB2
SIRPB3P
SIRPD
SIRPG
SIRPG-AS1
SIRT1
SIRT1-AS
SIRT2
SIRT3
SIRT4
SIRT5
SIRT6
SIRT7
SIT1
SIVA1
SIX1
SIX2
SIX3
SIX3-AS1
SIX4
SIX5
SIX6
SKA1
SKA2
SKA2P1
SKA3
SKAP1
SKAP1-AS1
SKAP2
SKI
SKIDA1
SKIL
SKINT1L
SKIV2L
SKOR1
SKOR2
SKP1
SKP1P1
SKP1P2
SKP1P3
SKP2
SLA
SLA2
SLAIN1
SLAIN2
SLAMF1
SLAMF6
SLAMF6P1
SLAMF7
SLAMF8
SLAMF9
SLBP
SLC1A1
SLC1A2
SLC1A3
SLC1A4
SLC1A5
SLC1A6
SLC1A7
SLC2A1
SLC2A1-AS1
SLC2A2
SLC2A3
SLC2A3P1
SLC2A3P2
SLC2A3P4
SLC2A4
SLC2A4RG
SLC2A5
SLC2A6
SLC2A7
SLC2A8
SLC2A9
SLC2A10
SLC2A11
SLC2A12
SLC2A13
SLC2A13P1
SLC2A14
SLC2AXP1
SLC3A1
SLC3A2
SLC4A1
SLC4A1AP
SLC4A1APP1
SLC4A1APP2
SLC4A2
SLC4A3
SLC4A4
SLC4A5
SLC4A7
SLC4A8
SLC4A9
SLC4A10
SLC4A11
SLC5A1
SLC5A2
SLC5A3
SLC5A4
SLC5A4-AS1
SLC5A4P1
SLC5A5
SLC5A6
SLC5A7
SLC5A8
SLC5A9
SLC5A10
SLC5A11
SLC5A12
SLC6A1
SLC6A1-AS1
SLC6A2
SLC6A3
SLC6A4
SLC6A5
SLC6A6
SLC6A6P1
SLC6A7
SLC6A8
SLC6A9
SLC6A10P
SLC6A11
SLC6A12
SLC6A13
SLC6A14
SLC6A15
SLC6A16
SLC6A17
SLC6A18
SLC6A19
SLC6A20
SLC6A21P
SLC7A1
SLC7A2
SLC7A3
SLC7A4
SLC7A5
SLC7A5P1
SLC7A5P2
SLC7A6
SLC7A6OS
SLC7A7
SLC7A8
SLC7A9
SLC7A10
SLC7A11
SLC7A11-AS1
SLC7A13
SLC7A14
SLC7A14-AS1
SLC7A15P
SLC8A1
SLC8A1-AS1
SLC8A2
SLC8A3
SLC8B1
SLC9A1
SLC9A2
SLC9A3
SLC9A3-AS1
SLC9A3P1
SLC9A3P2
SLC9A3P3
SLC9A3R1
SLC9A3R2
SLC9A4
SLC9A5
SLC9A6
SLC9A7
SLC9A7P1
SLC9A8
SLC9A9
SLC9A9-AS1
SLC9A9-AS2
SLC9B1
SLC9B1P1
SLC9B1P2
SLC9B1P3
SLC9B1P4
SLC9B1P5
SLC9B2
SLC9C1
SLC9C2
SLC10A1
SLC10A2
SLC10A3
SLC10A4
SLC10A5
SLC10A5P1
SLC10A6
SLC10A7
SLC11A1
SLC11A2
SLC12A1
SLC12A2
SLC12A3
SLC12A4
SLC12A5
SLC12A5-AS1
SLC12A6
SLC12A7
SLC12A8
SLC12A9
SLC12A9-AS1
SLC13A1
SLC13A2
SLC13A3
SLC13A4
SLC13A5
SLC14A1
SLC14A2
SLC14A2-AS1
SLC15A1
SLC15A2
SLC15A3
SLC15A4
SLC15A5
SLC16A1
SLC16A1-AS1
SLC16A1P1
SLC16A2
SLC16A3
SLC16A4
SLC16A5
SLC16A6
SLC16A6P1
SLC16A7
SLC16A8
SLC16A9
SLC16A10
SLC16A11
SLC16A12
SLC16A12-AS1
SLC16A13
SLC16A14
SLC16A14P1
SLC17A1
SLC17A2
SLC17A3
SLC17A4
SLC17A5
SLC17A6
SLC17A7
SLC17A8
SLC17A9
SLC18A1
SLC18A2
SLC18A3
SLC18B1
SLC19A1
SLC19A2
SLC19A3
SLC20A1
SLC20A1P1
SLC20A1P2
SLC20A1P3
SLC20A2
SLC22A1
SLC22A2
SLC22A3
SLC22A4
SLC22A5
SLC22A6
SLC22A7
SLC22A8
SLC22A9
SLC22A10
SLC22A11
SLC22A12
SLC22A13
SLC22A14
SLC22A15
SLC22A16
SLC22A17
SLC22A18
SLC22A18AS
SLC22A20P
SLC22A23
SLC22A24
SLC22A25
SLC22A31
SLC23A1
SLC23A2
SLC23A3
SLC23A4P
SLC24A1
SLC24A2
SLC24A3
SLC24A4
SLC24A5
SLC25A1
SLC25A1P1
SLC25A1P2
SLC25A1P3
SLC25A1P4
SLC25A1P5
SLC25A2
SLC25A3
SLC25A3P1
SLC25A3P2
SLC25A3P3
SLC25A4
SLC25A5
SLC25A5-AS1
SLC25A5P1
SLC25A5P2
SLC25A5P3
SLC25A5P4
SLC25A5P5
SLC25A5P6
SLC25A5P7
SLC25A5P8
SLC25A5P9
SLC25A6
SLC25A6P1
SLC25A6P2
SLC25A6P3
SLC25A6P4
SLC25A6P5
SLC25A6P6
SLC25A10
SLC25A11
SLC25A12
SLC25A13
SLC25A14
SLC25A14P1
SLC25A15
SLC25A15P1
SLC25A15P2
SLC25A15P3
SLC25A15P4
SLC25A15P5
SLC25A16
SLC25A17
SLC25A18
SLC25A18P1
SLC25A19
SLC25A20
SLC25A20P1
SLC25A21
SLC25A21-AS1
SLC25A22
SLC25A23
SLC25A24
SLC25A24P1
SLC25A24P2
SLC25A25
SLC25A25-AS1
SLC25A26
SLC25A27
SLC25A28
SLC25A29
SLC25A30
SLC25A30-AS1
SLC25A31
SLC25A32
SLC25A33
SLC25A34
SLC25A34-AS1
SLC25A35
SLC25A36
SLC25A36P1
SLC25A37
SLC25A38
SLC25A38P1
SLC25A39
SLC25A39P1
SLC25A39P2
SLC25A40
SLC25A41
SLC25A42
SLC25A43
SLC25A44
SLC25A45
SLC25A46
SLC25A47
SLC25A47P1
SLC25A48
SLC25A51
SLC25A51P1
SLC25A51P2
SLC25A51P3
SLC25A52
SLC25A53
SLC26A1
SLC26A2
SLC26A3
SLC26A4
SLC26A4-AS1
SLC26A5
SLC26A6
SLC26A7
SLC26A8
SLC26A9
SLC26A9-AS1
SLC26A10
SLC26A11
SLC27A1
SLC27A2
SLC27A3
SLC27A4
SLC27A5
SLC27A6
SLC28A1
SLC28A2
SLC28A3
SLC29A1
SLC29A2
SLC29A3
SLC29A4
SLC29A4P1
SLC29A4P2
SLC30A1
SLC30A2
SLC30A3
SLC30A4
SLC30A5
SLC30A6
SLC30A7
SLC30A8
SLC30A9
SLC30A10
SLC31A1
SLC31A1P1
SLC31A2
SLC32A1
SLC33A1
SLC34A1
SLC34A2
SLC34A3
SLC35A1
SLC35A2
SLC35A3
SLC35A4
SLC35A5
SLC35B1
SLC35B2
SLC35B3
SLC35B4
SLC35C1
SLC35C2
SLC35D1
SLC35D2
SLC35D3
SLC35E1
SLC35E1P1
SLC35E2A
SLC35E2B
SLC35E3
SLC35E4
SLC35F1
SLC35F2
SLC35F3
SLC35F4
SLC35F5
SLC35F6
SLC35G1
SLC35G2
SLC35G3
SLC35G4
SLC35G5
SLC35G6
SLC36A1
SLC36A2
SLC36A3
SLC36A4
SLC37A1
SLC37A2
SLC37A3
SLC37A4
SLC38A1
SLC38A2
SLC38A3
SLC38A4
SLC38A5
SLC38A6
SLC38A7
SLC38A8
SLC38A9
SLC38A10
SLC38A11
SLC39A1
SLC39A2
SLC39A3
SLC39A4
SLC39A5
SLC39A6
SLC39A7
SLC39A8
SLC39A9
SLC39A10
SLC39A11
SLC39A12
SLC39A12-AS1
SLC39A13
SLC39A14
SLC40A1
SLC41A1
SLC41A2
SLC41A3
SLC43A1
SLC43A2
SLC43A3
SLC44A1
SLC44A2
SLC44A3
SLC44A3-AS1
SLC44A4
SLC44A5
SLC45A1
SLC45A2
SLC45A3
SLC45A4
SLC46A1
SLC46A2
SLC46A3
SLC47A1
SLC47A1P1
SLC47A1P2
SLC47A2
SLC48A1
SLC49A3
SLC49A4
SLC50A1
SLC51A
SLC51B
SLC52A1
SLC52A2
SLC52A3
SLCO1A2
SLCO1B1
SLCO1B3
SLCO1B7
SLCO1C1
SLCO2A1
SLCO2B1
SLCO3A1
SLCO4A1
SLCO4A1-AS1
SLCO4C1
SLCO5A1
SLCO6A1
SLEB3
SLEH1
SLEN1
SLEN2
SLEN3
SLF1
SLF2
SLFN5
SLFN11
SLFN12
SLFN12L
SLFN13
SLFN14
SLFNL1
SLFNL1-AS1
SLIRP
SLIT1
SLIT1-AS1
SLIT2
SLIT2-IT1
SLIT3
SLITRK1
SLITRK2
SLITRK3
SLITRK4
SLITRK5
SLITRK6
SLK
SLMAP
SLN
SLPI
SLTM
SLU7
SLURP1
SLURP2
SLX1A
SLX1A-SULT1A3
SLX1B
SLX1B-SULT1A4
SLX4
SLX4IP
SMAD1
SMAD1-AS1
SMAD1-AS2
SMAD2
SMAD3
SMAD4
SMAD5
SMAD5-AS1
SMAD6
SMAD7
SMAD9
SMAD9-IT1
SMAGP
SMAN1
SMAP1
SMAP2
SMARCA1
SMARCA2
SMARCA4
SMARCA5
SMARCA5-AS1
SMARCAD1
SMARCAL1
SMARCB1
SMARCC1
SMARCC2
SMARCD1
SMARCD2
SMARCD3
SMARCE1
SMARCE1P1
SMARCE1P2
SMARCE1P3
SMARCE1P4
SMARCE1P5
SMARCE1P6
SMARCE1P7
SMBD1P
SMC1A
SMC1B
SMC2
SMC2-AS1
SMC3
SMC4
SMC4P1
SMC5
SMC5-AS1
SMC6
SMCHD1
SMCO1
SMCO2
SMCO3
SMCO4
SMCO4P1
SMCP
SMCR2
SMCR5
SMCR6
SMCR8
SMDT1
SMG1
SMG1P1
SMG1P2
SMG1P3
SMG1P4
SMG1P5
SMG1P6
SMG1P7
SMG5
SMG6
SMG6-IT1
SMG7
SMG7-AS1
SMG8
SMG9
SMILR
SMIM1
SMIM2
SMIM2-AS1
SMIM2-IT1
SMIM3
SMIM4
SMIM5
SMIM6
SMIM7
SMIM8
SMIM9
SMIM10
SMIM10L1
SMIM10L2A
SMIM10L2B
SMIM10L2B-AS1
SMIM11A
SMIM11B
SMIM11P1
SMIM12
SMIM12P1
SMIM13
SMIM14
SMIM15
SMIM15-AS1
SMIM17
SMIM18
SMIM19
SMIM20
SMIM21
SMIM22
SMIM23
SMIM24
SMIM25
SMIM26
SMIM27
SMIM28
SMIM29
SMIM30
SMIM31
SMIM32
SMIM33
SMIM34A
SMIM34B
SMIM35
SMIM36
SMIM38
SMIM39
SMIM40
SMIM41
SMKR1
SMLR1
SMN1
SMN2
SMNDC1
SMO
SMOC1
SMOC2
SMOX
SMPD1
SMPD2
SMPD3
SMPD4
SMPD4P1
SMPD4P2
SMPD5
SMPDL3A
SMPDL3B
SMPX
SMR3A
SMR3B
SMS
SMTN
SMTNL1
SMTNL2
SMU1
SMUG1
SMUG1-AS1
SMUG1P1
SMURF1
SMURF2
SMURF2P1
SMYD1
SMYD2
SMYD3
SMYD3-IT1
SMYD4
SMYD5
SNAI1
SNAI1P1
SNAI2
SNAI3
SNAI3-AS1
SNAP23
SNAP23P1
SNAP25
SNAP25-AS1
SNAP29
SNAP47
SNAP47-AS1
SNAP91
SNAPC1
SNAPC2
SNAPC3
SNAPC4
SNAPC5
SNAPC5P1
SNAPIN
SNAR-A1
SNAR-A2
SNAR-A3
SNAR-A4
SNAR-A5
SNAR-A6
SNAR-A7
SNAR-A8
SNAR-A9
SNAR-A10
SNAR-A11
SNAR-A12
SNAR-A13
SNAR-A14
SNAR-B1
SNAR-B2
SNAR-C1
SNAR-C2
SNAR-C3
SNAR-C4
SNAR-C5
SNAR-D
SNAR-E
SNAR-F
SNAR-G1
SNAR-G2
SNAR-H
SNAR-I
SNCA
SNCA-AS1
SNCAIP
SNCB
SNCG
SND1
SND1-IT1
SNED1
SNF8
SNHG1
SNHG3
SNHG4
SNHG5
SNHG6
SNHG7
SNHG8
SNHG9
SNHG10
SNHG11
SNHG12
SNHG14
SNHG15
SNHG16
SNHG17
SNHG18
SNHG19
SNHG20
SNHG21
SNHG22
SNHG25
SNHG26
SNHG27
SNHG28
SNHG29
SNIP1
SNN
SNORA1
SNORA1B
SNORA2A
SNORA2B
SNORA2C
SNORA3A
SNORA3B
SNORA3C
SNORA4
SNORA5A
SNORA5B
SNORA5C
SNORA6
SNORA7A
SNORA7B
SNORA8
SNORA9
SNORA9B
SNORA10
SNORA10B
SNORA11
SNORA11B
SNORA11C
SNORA11D
SNORA11E
SNORA11F
SNORA11G
SNORA12
SNORA13
SNORA14A
SNORA14B
SNORA15
SNORA15B-1
SNORA15B-2
SNORA16A
SNORA16B
SNORA17A
SNORA17B
SNORA18
SNORA19
SNORA20
SNORA20B
SNORA21
SNORA21B
SNORA22
SNORA22B
SNORA22C
SNORA23
SNORA24
SNORA24B
SNORA25
SNORA25B
SNORA26
SNORA27
SNORA28
SNORA29
SNORA30
SNORA30B
SNORA31
SNORA31B
SNORA32
SNORA33
SNORA35
SNORA35B
SNORA36A
SNORA36B
SNORA36C
SNORA37
SNORA38
SNORA38B
SNORA40
SNORA40B
SNORA40C
SNORA41
SNORA41B
SNORA44
SNORA46
SNORA47
SNORA48
SNORA48B
SNORA49
SNORA50A
SNORA50B
SNORA50C
SNORA50D
SNORA51
SNORA52
SNORA53
SNORA54
SNORA55
SNORA56
SNORA57
SNORA58
SNORA58B
SNORA59A
SNORA59B
SNORA60
SNORA61
SNORA62
SNORA63
SNORA63B
SNORA63C
SNORA63D
SNORA63E
SNORA64
SNORA65
SNORA66
SNORA67
SNORA68
SNORA68B
SNORA69
SNORA70
SNORA70B
SNORA70C
SNORA70D
SNORA70E
SNORA70F
SNORA70G
SNORA70H
SNORA70I
SNORA70J
SNORA71A
SNORA71B
SNORA71C
SNORA71D
SNORA71E
SNORA72
SNORA73A
SNORA73B
SNORA74A
SNORA74B
SNORA74C-1
SNORA74C-2
SNORA74D
SNORA75
SNORA75B
SNORA77
SNORA77B
SNORA78
SNORA79
SNORA79B
SNORA80A
SNORA80B
SNORA80C
SNORA80D
SNORA80E
SNORA81
SNORA84
SNORA86
SNORA87
SNORA88
SNORA89
SNORA90
SNORA91
SNORA92
SNORA93
SNORA94
SNORA95
SNORA98
SNORA99
SNORA100
SNORA101A
SNORA101B
SNORA103
SNORA104
SNORA105A
SNORA105B
SNORA105C
SNORA107
SNORA108
SNORA109
SNORA110
SNORA111
SNORA112
SNORA113
SNORA114
SNORA115
SNORA116
SNORA117
SNORA118
SNORA119
SNORA120
SNORC
SNORD1A
SNORD1B
SNORD1C
SNORD2
SNORD3A
SNORD3B-1
SNORD3B-2
SNORD3C
SNORD3D
SNORD3E
SNORD3F
SNORD3G
SNORD3H
SNORD3I
SNORD3J
SNORD3K
SNORD3P1
SNORD3P2
SNORD3P3
SNORD3P4
SNORD4A
SNORD4B
SNORD5
SNORD6
SNORD7
SNORD8
SNORD9
SNORD10
SNORD11
SNORD11B
SNORD12
SNORD12B
SNORD12C
SNORD13
SNORD13B-1
SNORD13B-2
SNORD13C
SNORD13D
SNORD13E
SNORD13F
SNORD13G
SNORD13H
SNORD13I
SNORD13J
SNORD13P1
SNORD13P2
SNORD13P3
SNORD14A
SNORD14B
SNORD14C
SNORD14D
SNORD14E
SNORD15A
SNORD15B
SNORD16
SNORD17
SNORD18A
SNORD18B
SNORD18C
SNORD19
SNORD19B
SNORD19C
SNORD20
SNORD21
SNORD22
SNORD23
SNORD24
SNORD25
SNORD26
SNORD27
SNORD28
SNORD28B
SNORD29
SNORD30
SNORD31
SNORD31B
SNORD32A
SNORD32B
SNORD33
SNORD34
SNORD35A
SNORD35B
SNORD36A
SNORD36B
SNORD36C
SNORD37
SNORD38A
SNORD38B
SNORD38C
SNORD38D
SNORD41
SNORD42A
SNORD42B
SNORD43
SNORD44
SNORD45A
SNORD45B
SNORD45C
SNORD46
SNORD47
SNORD48
SNORD49A
SNORD49B
SNORD50A
SNORD50B
SNORD51
SNORD52
SNORD53
SNORD53B
SNORD54
SNORD55
SNORD56
SNORD56B
SNORD57
SNORD58A
SNORD58B
SNORD58C
SNORD59A
SNORD59B
SNORD60
SNORD61
SNORD62A
SNORD62B
SNORD63
SNORD63B
SNORD64
SNORD65
SNORD65B
SNORD65C
SNORD66
SNORD67
SNORD68
SNORD69
SNORD70
SNORD70B
SNORD71
SNORD72
SNORD73A
SNORD73B
SNORD74
SNORD74B
SNORD75
SNORD76
SNORD77
SNORD77B
SNORD78
SNORD79
SNORD80
SNORD81
SNORD82
SNORD83A
SNORD83B
SNORD84
SNORD86
SNORD87
SNORD88A
SNORD88B
SNORD88C
SNORD89
SNORD90
SNORD91A
SNORD91B
SNORD92
SNORD93
SNORD94
SNORD95
SNORD96A
SNORD96B
SNORD97
SNORD98
SNORD99
SNORD100
SNORD101
SNORD102
SNORD103A
SNORD103B
SNORD103C
SNORD104
SNORD105
SNORD105B
SNORD107
SNORD108
SNORD109A
SNORD109B
SNORD110
SNORD111
SNORD111B
SNORD112
SNORD113-1
SNORD113-2
SNORD113-3
SNORD113-4
SNORD113-5
SNORD113-6
SNORD113-7
SNORD113-8
SNORD113-9
SNORD114-1
SNORD114-2
SNORD114-3
SNORD114-4
SNORD114-5
SNORD114-6
SNORD114-7
SNORD114-8
SNORD114-9
SNORD114-10
SNORD114-11
SNORD114-12
SNORD114-13
SNORD114-14
SNORD114-15
SNORD114-16
SNORD114-17
SNORD114-18
SNORD114-19
SNORD114-20
SNORD114-21
SNORD114-22
SNORD114-23
SNORD114-24
SNORD114-25
SNORD114-26
SNORD114-27
SNORD114-28
SNORD114-29
SNORD114-30
SNORD114-31
SNORD115-1
SNORD115-2
SNORD115-3
SNORD115-4
SNORD115-5
SNORD115-6
SNORD115-7
SNORD115-8
SNORD115-9
SNORD115-10
SNORD115-11
SNORD115-12
SNORD115-13
SNORD115-14
SNORD115-15
SNORD115-16
SNORD115-17
SNORD115-18
SNORD115-19
SNORD115-20
SNORD115-21
SNORD115-22
SNORD115-23
SNORD115-24
SNORD115-25
SNORD115-26
SNORD115-27
SNORD115-28
SNORD115-29
SNORD115-30
SNORD115-31
SNORD115-32
SNORD115-33
SNORD115-34
SNORD115-35
SNORD115-36
SNORD115-37
SNORD115-38
SNORD115-39
SNORD115-40
SNORD115-41
SNORD115-42
SNORD115-43
SNORD115-44
SNORD115-45
SNORD115-46
SNORD115-47
SNORD115-48
SNORD116-1
SNORD116-2
SNORD116-3
SNORD116-4
SNORD116-5
SNORD116-6
SNORD116-7
SNORD116-8
SNORD116-9
SNORD116-10
SNORD116-11
SNORD116-12
SNORD116-13
SNORD116-14
SNORD116-15
SNORD116-16
SNORD116-17
SNORD116-18
SNORD116-19
SNORD116-20
SNORD116-21
SNORD116-22
SNORD116-23
SNORD116-24
SNORD116-25
SNORD116-26
SNORD116-27
SNORD116-28
SNORD116-29
SNORD116-30
SNORD116@
SNORD117
SNORD118
SNORD119
SNORD121A
SNORD121B
SNORD123
SNORD124
SNORD125
SNORD126
SNORD127
SNORD128
SNORD129
SNORD130
SNORD131
SNORD132
SNORD133
SNORD134
SNORD135
SNORD136
SNORD137
SNORD138
SNORD139
SNORD140
SNORD141A
SNORD141B
SNORD142
SNORD143
SNORD144
SNORD145
SNORD146
SNORD147
SNORD148
SNORD149
SNORD150
SNORD151
SNORD152
SNORD153
SNORD154
SNORD155
SNORD156
SNORD157
SNORD158
SNORD159
SNORD160
SNORD161
SNORD162
SNORD163
SNORD164
SNORD165
SNORD166
SNORD167
SNORD168
SNORD169
SNORD170
SNORD172
SNORD173
SNORD175
SNPH
SNRK
SNRK-AS1
SNRNP25
SNRNP27
SNRNP35
SNRNP40
SNRNP48
SNRNP70
SNRNP200
SNRPA
SNRPA1
SNRPB
SNRPB2
SNRPBP1
SNRPC
SNRPCP1
SNRPCP2
SNRPCP3
SNRPCP4
SNRPCP5
SNRPCP6
SNRPCP7
SNRPCP8
SNRPCP9
SNRPCP10
SNRPCP11
SNRPCP12
SNRPCP13
SNRPCP14
SNRPCP15
SNRPCP16
SNRPCP17
SNRPCP18
SNRPCP19
SNRPCP20
SNRPD1
SNRPD2
SNRPD2P1
SNRPD2P2
SNRPD3
SNRPE
SNRPEP1
SNRPEP2
SNRPEP3
SNRPEP4
SNRPEP5
SNRPEP6
SNRPEP7
SNRPEP8
SNRPEP9
SNRPEP10
SNRPF
SNRPFP1
SNRPFP2
SNRPFP3
SNRPFP4
SNRPG
SNRPGP1
SNRPGP2
SNRPGP3
SNRPGP4
SNRPGP5
SNRPGP6
SNRPGP7
SNRPGP8
SNRPGP9
SNRPGP10
SNRPGP11
SNRPGP12
SNRPGP13
SNRPGP14
SNRPGP15
SNRPGP16
SNRPGP17
SNRPGP18
SNRPGP19
SNRPGP20
SNRPN
SNTA1
SNTB1
SNTB2
SNTG1
SNTG2
SNTG2-AS1
SNTN
SNU13
SNUPN
SNURF
SNURFL
SNW1
SNX1
SNX2
SNX2P1
SNX2P2
SNX3
SNX3P1X
SNX3P1Y
SNX4
SNX5
SNX5P1
SNX5P2
SNX6
SNX6P1
SNX7
SNX8
SNX9
SNX10
SNX11
SNX12
SNX13
SNX14
SNX15
SNX16
SNX17
SNX18
SNX18P1Y
SNX18P2
SNX18P3
SNX18P4
SNX18P5
SNX18P7
SNX18P8
SNX18P9
SNX18P10
SNX18P11
SNX18P12
SNX18P13
SNX18P14
SNX18P15
SNX18P16
SNX18P17
SNX18P18
SNX18P19
SNX18P20
SNX18P21
SNX18P22
SNX18P23
SNX18P24
SNX18P25
SNX18P26
SNX18P27
SNX19
SNX19P1
SNX19P2
SNX19P3
SNX19P4
SNX20
SNX21
SNX22
SNX24
SNX25
SNX25P1
SNX27
SNX29
SNX29P1
SNX29P2
SNX30
SNX31
SNX32
SNX33
SNX33P1
SOAT1
SOAT2
SOBP
SOCS1
SOCS2
SOCS2-AS1
SOCS2P1
SOCS2P2
SOCS3
SOCS4
SOCS5
SOCS5P1
SOCS5P2
SOCS5P3
SOCS5P4
SOCS5P5
SOCS6
SOCS7
SOD1
SOD1P1
SOD1P2
SOD1P3
SOD2
SOD2-OT1
SOD2P1
SOD3
SOGA1
SOGA3
SOHLH1
SOHLH2
SON
SONP1
SORBS1
SORBS2
SORBS3
SORCS1
SORCS2
SORCS3
SORCS3-AS1
SORD
SORD2P
SORL1
SORT1
SOS1
SOS1-IT1
SOS2
SOST
SOSTDC1
SOWAHA
SOWAHB
SOWAHC
SOWAHD
SOX1
SOX1-OT
SOX2
SOX2-OT
SOX3
SOX4
SOX5
SOX5-AS1
SOX5P1
SOX6
SOX7
SOX8
SOX9
SOX9-AS1
SOX10
SOX11
SOX12
SOX13
SOX14
SOX15
SOX17
SOX18
SOX21
SOX21-AS1
SOX30
SOX30P1
SP1
SP2
SP2-AS1
SP3
SP3P
SP4
SP5
SP6
SP7
SP8
SP9
SP100
SP110
SP140
SP140L
SPA17
SPA17P1
SPAAR
SPACA1
SPACA3
SPACA4
SPACA5
SPACA5B
SPACA6
SPACA6P-AS
SPACA7
SPACA9
SPAG1
SPAG4
SPAG5
SPAG5-AS1
SPAG6
SPAG7
SPAG8
SPAG9
SPAG11A
SPAG11B
SPAG16
SPAG17
SPAM1
SPANXA1
SPANXA2
SPANXA2-OT1
SPANXB1
SPANXC
SPANXD
SPANXN1
SPANXN2
SPANXN3
SPANXN4
SPANXN5
SPARC
SPARCL1
SPART
SPART-AS1
SPAST
SPATA1
SPATA2
SPATA2L
SPATA2P1
SPATA3
SPATA3-AS1
SPATA4
SPATA5
SPATA5L1
SPATA6
SPATA6L
SPATA7
SPATA8
SPATA8-AS1
SPATA9
SPATA12
SPATA13
SPATA13-AS1
SPATA16
SPATA17
SPATA17-AS1
SPATA18
SPATA19
SPATA20
SPATA20P1
SPATA21
SPATA22
SPATA24
SPATA25
SPATA31A1
SPATA31A3
SPATA31A5
SPATA31A6
SPATA31A7
SPATA31B1P
SPATA31C1
SPATA31C2
SPATA31D1
SPATA31D2P
SPATA31D3
SPATA31D4
SPATA31D5P
SPATA31E1
SPATA31E2P
SPATA31E3P
SPATA32
SPATA33
SPATA41
SPATA42
SPATA45
SPATA46
SPATA48
SPATC1
SPATC1L
SPATS1
SPATS2
SPATS2L
SPC24
SPC25
SPCS1
SPCS2
SPCS2P1
SPCS2P2
SPCS2P3
SPCS2P4
SPCS3
SPDEF
SPDL1
SPDYA
SPDYC
SPDYE1
SPDYE2
SPDYE2B
SPDYE3
SPDYE4
SPDYE5
SPDYE6
SPDYE7P
SPDYE8P
SPDYE9P
SPDYE10P
SPDYE11
SPDYE12P
SPDYE13P
SPDYE14P
SPDYE15P
SPDYE16
SPDYE17
SPDYE18
SPDYE19P
SPDYE20P
SPDYE21P
SPDYE22P
SPECC1
SPECC1L
SPECC1L-ADORA2A
SPECC1P1
SPECC1P2
SPEF1
SPEF2
SPEG
SPEGNB
SPEM1
SPEM2
SPEM3
SPEN
SPERT
SPESP1
SPG3B
SPG5B
SPG7
SPG11
SPG14
SPG16
SPG19
SPG21
SPG23
SPG24
SPG25
SPG27
SPG29
SPG32
SPG34
SPG36
SPG37
SPG38
SPG41
SPG45
SPG56
SPHAR
SPHK1
SPHK2
SPHKAP
SPI1
SPIB
SPIC
SPICE1
SPIDR
SPIN1
SPIN2A
SPIN2B
SPIN3
SPIN4
SPIN4-AS1
SPINDOC
SPINK1
SPINK2
SPINK4
SPINK5
SPINK6
SPINK7
SPINK8
SPINK9
SPINK13
SPINK14
SPINT1
SPINT1-AS1
SPINT2
SPINT3
SPINT4
SPINT5P
SPIRE1
SPIRE2
SPN
SPNS1
SPNS2
SPNS3
SPO11
SPOCD1
SPOCK1
SPOCK2
SPOCK3
SPON1
SPON1-AS1
SPON2
SPOP
SPOPL
SPOUT1
SPP1
SPP2
SPPL2A
SPPL2B
SPPL2C
SPPL3
SPR
SPRED1
SPRED2
SPRED3
SPRN
SPRNP1
SPRR1A
SPRR1B
SPRR2A
SPRR2B
SPRR2C
SPRR2D
SPRR2E
SPRR2F
SPRR2G
SPRR3
SPRR4
SPRR5
SPRTN
SPRY1
SPRY2
SPRY3
SPRY4
SPRY4-AS1
SPRY4-IT1
SPRYD3
SPRYD4
SPRYD7
SPRYD7P1
SPSB1
SPSB2
SPSB3
SPSB4
SPTA1
SPTAN1
SPTB
SPTBN1
SPTBN2
SPTBN4
SPTBN5
SPTLC1
SPTLC1P1
SPTLC1P2
SPTLC1P3
SPTLC1P4
SPTLC1P5
SPTLC2
SPTLC3
SPTSSA
SPTSSB
SPTY2D1
SPTY2D1OS
SPX
SPZ1
SQLE
SQOR
SQSTM1
SQSTM1P1
SRA1
SRARP
SRBD1
SRC
SRCAP
SRCIN1
SRD5A1
SRD5A1P1
SRD5A2
SRD5A3
SRD5A3-AS1
SRD5A3P1
SREBF1
SREBF2
SREBF2-AS1
SREK1
SREK1IP1
SRF
SRFBP1
SRGAP1
SRGAP2
SRGAP2-AS1
SRGAP2B
SRGAP2C
SRGAP2D
SRGAP3
SRGAP3-AS1
SRGAP3-AS2
SRGAP3-AS3
SRGAP3-AS4
SRGN
SRGNP1
SRI
SRIP1
SRIP2
SRIP3
SRL
SRM
SRMP1
SRMP2
SRMS
SRP9
SRP9P1
SRP14
SRP14-AS1
SRP14P1
SRP14P2
SRP14P3
SRP14P4
SRP19
SRP54
SRP54-AS1
SRP68
SRP68P1
SRP68P2
SRP68P3
SRP72
SRP72P1
SRP72P2
SRPK1
SRPK2
SRPK2P
SRPK3
SRPRA
SRPRB
SRPX
SRPX2
SRR
SRRD
SRRM1
SRRM1P1
SRRM1P2
SRRM1P3
SRRM2
SRRM2-AS1
SRRM3
SRRM4
SRRM5
SRRT
SRSF1
SRSF1P1
SRSF2
SRSF3
SRSF4
SRSF5
SRSF6
SRSF7
SRSF8
SRSF9
SRSF9P1
SRSF10
SRSF10P1
SRSF10P2
SRSF11
SRSF11P1
SRSF12
SRXN1
SRY
SS18
SS18L1
SS18L2
SS18L2P1
SS18L2P2
SSB
SSBP1
SSBP2
SSBP3
SSBP3-AS1
SSBP4
SSC4D
SSC5D
SSH1
SSH2
SSH3
SSMEM1
SSNA1
SSPN
SSPO
SSR1
SSR1P1
SSR1P2
SSR2
SSR3
SSR4
SSR4P1
SSRP1
SSSCA1
SSSCA1-AS1
SST
SSTR1
SSTR2
SSTR3
SSTR4
SSTR5
SSTR5-AS1
SSU72
SSU72P1
SSU72P2
SSU72P3
SSU72P4
SSU72P5
SSU72P6
SSU72P7
SSU72P8
SSUH2
SSX1
SSX2
SSX2B
SSX2IP
SSX3
SSX4
SSX4B
SSX5
SSX6P
SSX7
SSX8P
SSX9P
SSXP1
SSXP3
SSXP4
SSXP5
SSXP6
SSXP7
SSXP8
SSXP9
SSXP10
ST2
ST3
ST3GAL1
ST3GAL1P1
ST3GAL2
ST3GAL3
ST3GAL4
ST3GAL5
ST3GAL5-AS1
ST3GAL5P1
ST3GAL6
ST3GAL6-AS1
ST5
ST6GAL1
ST6GAL2
ST6GAL2-IT1
ST6GALNAC1
ST6GALNAC2
ST6GALNAC2P1
ST6GALNAC3
ST6GALNAC4
ST6GALNAC4P1
ST6GALNAC5
ST6GALNAC6
ST7
ST7-AS1
ST7-AS2
ST7-OT3
ST7-OT4
ST7L
ST8
ST8SIA1
ST8SIA2
ST8SIA3
ST8SIA4
ST8SIA5
ST8SIA6
ST8SIA6-AS1
ST11
ST13
ST13P1
ST13P2
ST13P3
ST13P4
ST13P5
ST13P6
ST13P7
ST13P8
ST13P9
ST13P10
ST13P11
ST13P12
ST13P13
ST13P14
ST13P15
ST13P16
ST13P17
ST13P18
ST13P19
ST13P20
ST13P21
ST13P22
ST14
ST18
ST20
ST20-AS1
ST20-MTHFS
STAB1
STAB2
STAC
STAC2
STAC3
STAG1
STAG2
STAG3
STAG3L1
STAG3L2
STAG3L3
STAG3L4
STAG3L5P
STAG3L5P-PVRIG2P-PILRB
STAM
STAM-AS1
STAM2
STAMBP
STAMBPL1
STAP1
STAP2
STAR
STARD3
STARD3NL
STARD4
STARD4-AS1
STARD5
STARD6
STARD7
STARD7-AS1
STARD8
STARD9
STARD10
STARD13
STARD13-AS
STARD13-IT1
STARP1
STAT1
STAT2
STAT3
STAT4
STAT5A
STAT5B
STAT6
STATH
STAU1
STAU2
STAU2-AS1
STBD1
STC1
STC2
STEAP1
STEAP1B
STEAP2
STEAP2-AS1
STEAP3
STEAP3-AS1
STEAP4
STH
STIL
STIM1
STIM2
STIM2-AS1
STIMATE
STIMATE-MUSTN1
STIP1
STIP1P1
STIP1P2
STIP1P3
STK3
STK4
STK4-AS1
STK10
STK11
STK11IP
STK16
STK16P1
STK17A
STK17B
STK19
STK19B
STK24
STK24-AS1
STK24P1
STK25
STK25P1
STK26
STK31
STK32A
STK32A-AS1
STK32B
STK32C
STK33
STK33P1
STK35
STK36
STK38
STK38L
STK39
STK40
STKLD1
STMN1
STMN1P1
STMN1P2
STMN2
STMN3
STMN4
STMND1
STMP1
STN1
STOM
STOML1
STOML2
STOML3
STON1
STON1-GTF2A1L
STON2
STOX1
STOX2
STPG1
STPG2
STPG2-AS1
STPG3
STPG3-AS1
STPG4
STRA6
STRA6LP
STRA8
STRADA
STRADB
STRADBP1
STRAP
STRBP
STRC
STRCP1
STRIP1
STRIP2
STRN
STRN3
STRN4
STS
STSP1
STT3A
STT3A-AS1
STT3B
STUB1
STUM
STX1A
STX1B
STX2
STX3
STX4
STX5
STX6
STX7
STX8
STX8P1
STX10
STX11
STX12
STX16
STX16-NPEPL1
STX17
STX17-AS1
STX18
STX18-AS1
STX18-IT1
STX18P1
STX19
STXBP1
STXBP2
STXBP3
STXBP4
STXBP5
STXBP5-AS1
STXBP5L
STXBP6
STYK1
STYX
STYXL1
SUB1
SUB1P1
SUB1P2
SUB1P3
SUB1P4
SUCLA2
SUCLA2-AS1
SUCLA2P1
SUCLA2P2
SUCLA2P3
SUCLG1
SUCLG2
SUCLG2-AS1
SUCLG2P1
SUCLG2P2
SUCLG2P3
SUCLG2P4
SUCNR1
SUCO
SUDS3
SUDS3P1
SUFU
SUGCT
SUGP1
SUGP2
SUGT1
SUGT1P1
SUGT1P2
SUGT1P3
SUGT1P4
SUGT1P4-STRA6LP
SUGT1P4-STRA6LP-CCDC180
SULF1
SULF2
SULT1A1
SULT1A2
SULT1A3
SULT1A4
SULT1B1
SULT1C2
SULT1C2P1
SULT1C2P2
SULT1C3
SULT1C4
SULT1D1P
SULT1E1
SULT2A1
SULT2B1
SULT4A1
SULT6B1
SULT6B2P
SUMF1
SUMF2
SUMO1
SUMO1P1
SUMO1P2
SUMO1P3
SUMO1P4
SUMO1P5
SUMO2
SUMO2P1
SUMO2P2
SUMO2P3
SUMO2P4
SUMO2P5
SUMO2P6
SUMO2P7
SUMO2P8
SUMO2P10
SUMO2P11
SUMO2P12
SUMO2P13
SUMO2P14
SUMO2P15
SUMO2P16
SUMO2P17
SUMO2P18
SUMO2P19
SUMO2P20
SUMO3
SUMO4
SUN1
SUN2
SUN3
SUN5
SUOX
SUPT3H
SUPT4H1
SUPT4H1P1
SUPT4H1P2
SUPT5H
SUPT6H
SUPT7L
SUPT16H
SUPT16HP1
SUPT20H
SUPT20HL1
SUPT20HL2
SUPV3L1
SURF1
SURF2
SURF4
SURF6
SURF6P1
SUSD1
SUSD2
SUSD2P1
SUSD2P2
SUSD3
SUSD4
SUSD5
SUSD6
SUV39H1
SUV39H2
SUZ12
SUZ12P1
SUZ12P2
SV2A
SV2B
SV2C
SVBP
SVEP1
SVIL
SVIL-AS1
SVIL2P
SVIP
SVOP
SVOPL
SWAP70
SWI5
SWSAP1
SWT1
SYAP1
SYBU
SYCE1
SYCE1L
SYCE2
SYCE3
SYCN
SYCP1
SYCP2
SYCP2L
SYCP3
SYDE1
SYDE2
SYF2
SYF2P1
SYF2P2
SYK
SYM2
SYMPK
SYN1
SYN2
SYN3
SYNC
SYNCRIP
SYNDIG1
SYNDIG1L
SYNE1
SYNE1-AS1
SYNE2
SYNE3
SYNE4
SYNGAP1
SYNGAP1-AS1
SYNGR1
SYNGR2
SYNGR2P1
SYNGR2P2
SYNGR3
SYNGR4
SYNJ1
SYNJ2
SYNJ2-IT1
SYNJ2BP
SYNJ2BP-COX16
SYNM
SYNPO
SYNPO2
SYNPO2L
SYNPR
SYNPR-AS1
SYNRG
SYP
SYP-AS1
SYPL1
SYPL1P1
SYPL1P2
SYPL2
SYS1
SYS1-DBNDD2
SYT1
SYT2
SYT3
SYT4
SYT5
SYT6
SYT7
SYT8
SYT9
SYT10
SYT11
SYT12
SYT13
SYT14
SYT14P1
SYT15
SYT16
SYT17
SYTL1
SYTL2
SYTL3
SYTL4
SYTL5
SYVN1
SZRD1
SZT2
SZT2-AS1
TAAR1
TAAR2
TAAR3P
TAAR4P
TAAR5
TAAR6
TAAR7P
TAAR8
TAAR9
TAB1
TAB2
TAB2-AS1
TAB3
TAB3-AS1
TAB3-AS2
TAB3P1
TAC1
TAC3
TAC4
TACC1
TACC1P1
TACC2
TACC3
TACO1
TACR1
TACR2
TACR3
TACSTD2
TADA1
TADA2A
TADA2B
TADA3
TAF1
TAF1A
TAF1A-AS1
TAF1B
TAF1C
TAF1D
TAF1L
TAF2
TAF3
TAF4
TAF4B
TAF5
TAF5L
TAF5LP1
TAF6
TAF6L
TAF7
TAF7L
TAF8
TAF9
TAF9B
TAF9BP1
TAF9BP2
TAF9P1
TAF9P2
TAF9P3
TAF10
TAF11
TAF11L1
TAF11L2
TAF11L3
TAF11L4
TAF11L5
TAF11L6
TAF11L7
TAF11L8
TAF11L9
TAF11L10
TAF11L11
TAF11L12
TAF11L13
TAF11L14
TAF12
TAF13
TAF13P1
TAF13P2
TAF15
TAGAP
TAGLN
TAGLN2
TAGLN2P1
TAGLN2P2
TAGLN3
TAL1
TAL2
TALDO1
TALDO1P1
TAMM41
TANC1
TANC2
TANGO2
TANGO6
TANK
TAOK1
TAOK2
TAOK3
TAP1
TAP2
TAPBP
TAPBPL
TAPT1
TAPT1-AS1
TAPVR1
TARBP1
TARBP2
TARBP2P1
TARDBP
TARDBPP1
TARDBPP2
TARID
TARM1
TARS
TARS2
TARS2P1
TARSL2
TAS1R1
TAS1R2
TAS1R3
TAS2R1
TAS2R2P
TAS2R3
TAS2R4
TAS2R5
TAS2R6P
TAS2R7
TAS2R8
TAS2R9
TAS2R10
TAS2R12P
TAS2R13
TAS2R14
TAS2R15P
TAS2R16
TAS2R18P
TAS2R19
TAS2R20
TAS2R22
TAS2R30
TAS2R31
TAS2R33
TAS2R36
TAS2R37
TAS2R38
TAS2R39
TAS2R40
TAS2R41
TAS2R42
TAS2R43
TAS2R45
TAS2R46
TAS2R50
TAS2R60
TAS2R62P
TAS2R63P
TAS2R64P
TAS2R67P
TAS2R68P
TASOR
TASOR2
TASP1
TAT
TAT-AS1
TATDN1
TATDN1P1
TATDN2
TATDN2P1
TATDN2P2
TATDN2P3
TATDN3
TAX1BP1
TAX1BP3
TAZ
TBATA
TBC1D1
TBC1D2
TBC1D2B
TBC1D3
TBC1D3B
TBC1D3C
TBC1D3D
TBC1D3E
TBC1D3F
TBC1D3G
TBC1D3H
TBC1D3I
TBC1D3J
TBC1D3K
TBC1D3L
TBC1D3P1
TBC1D3P1-DHX40P1
TBC1D3P2
TBC1D3P3
TBC1D3P4
TBC1D3P5
TBC1D3P6
TBC1D3P7
TBC1D4
TBC1D5
TBC1D7
TBC1D8
TBC1D8-AS1
TBC1D8B
TBC1D9
TBC1D9B
TBC1D10A
TBC1D10B
TBC1D10C
TBC1D12
TBC1D13
TBC1D14
TBC1D15
TBC1D16
TBC1D17
TBC1D19
TBC1D20
TBC1D21
TBC1D22A
TBC1D22A-AS1
TBC1D22B
TBC1D23
TBC1D24
TBC1D25
TBC1D26
TBC1D27P
TBC1D28
TBC1D29P
TBC1D30
TBC1D31
TBC1D32
TBCA
TBCAP1
TBCAP2
TBCAP3
TBCB
TBCC
TBCCD1
TBCD
TBCE
TBCEL
TBCK
TBILA
TBK1
TBKBP1
TBL1X
TBL1XR1
TBL1XR1-AS1
TBL1Y
TBL1YP1
TBL2
TBL3
TBP
TBPL1
TBPL2
TBR1
TBRG1
TBRG4
TBX1
TBX2
TBX2-AS1
TBX3
TBX4
TBX5
TBX5-AS1
TBX6
TBX10
TBX15
TBX18
TBX18-AS1
TBX19
TBX20
TBX21
TBX22
TBX23P
TBXA1R
TBXA2R
TBXAS1
TBXT
TC2N
TCAF1
TCAF1P1
TCAF2
TCAF2C
TCAF2P1
TCAIM
TCAM1P
TCAP
TCEA1
TCEA1P1
TCEA1P2
TCEA1P3
TCEA1P4
TCEA2
TCEA3
TCEAL1
TCEAL2
TCEAL3
TCEAL3-AS1
TCEAL4
TCEAL4P1
TCEAL5
TCEAL6
TCEAL7
TCEAL8
TCEAL8P1
TCEAL9
TCEANC
TCEANC2
TCERG1
TCERG1L
TCERG1L-AS1
TCF3
TCF3P1
TCF4
TCF4-AS1
TCF4-AS2
TCF7
TCF7L1
TCF7L1-IT1
TCF7L2
TCF12
TCF15
TCF19
TCF20
TCF21
TCF23
TCF24
TCF25
TCFL5
TCHH
TCHHL1
TCHP
TCIM
TCIRG1
TCL1A
TCL1B
TCL4
TCL6
TCN1
TCN2
TCOF1
TCP1
TCP1P1
TCP1P2
TCP1P3
TCP10
TCP10L
TCP10L2
TCP11
TCP11L1
TCP11L2
TCP11X1
TCP11X2
TCP11X3P
TCTA
TCTE1
TCTE3
TCTEX1D1
TCTEX1D2
TCTEX1D4
TCTN1
TCTN2
TCTN3
TDG
TDGF1
TDGF1P1
TDGF1P2
TDGF1P3
TDGF1P4
TDGF1P5
TDGF1P6
TDGF1P7
TDGP1
TDH
TDO2
TDP1
TDP2
TDRD1
TDRD3
TDRD5
TDRD6
TDRD7
TDRD9
TDRD10
TDRD12
TDRD15
TDRG1
TDRKH
TDRKH-AS1
TDRP
TEAD1
TEAD2
TEAD3
TEAD4
TEC
TECPR1
TECPR2
TECR
TECRL
TECRP1
TECRP2
TECTA
TECTB
TEDC1
TEDC2
TEDDM1
TEDDM2P
TEF
TEFM
TEK
TEKT1
TEKT2
TEKT3
TEKT4
TEKT4P1
TEKT4P2
TEKT4P3
TEKT5
TELAB1
TELO2
TEMN3-AS1
TEN1
TEN1-CDK3
TENM1
TENM2
TENM3
TENM3-AS1
TENM4
TENT2
TENT4A
TENT4B
TENT5A
TENT5B
TENT5C
TENT5D
TEP1
TEPP
TEPSIN
TERB1
TERB2
TERC
TERF1
TERF1P1
TERF1P2
TERF1P3
TERF1P4
TERF1P5
TERF2
TERF2IP
TERF2IPP1
TERT
TES
TESC
TESC-AS1
TESK1
TESK2
TESMIN
TESPA1
TET1
TET1P1
TET2
TET2-AS1
TET3
TEX2
TEX9
TEX10
TEX11
TEX12
TEX13A
TEX13B
TEX13C
TEX13D
TEX14
TEX15
TEX16P
TEX19
TEX21P
TEX22
TEX26
TEX26-AS1
TEX28
TEX28P1
TEX28P2
TEX29
TEX30
TEX33
TEX35
TEX36
TEX36-AS1
TEX37
TEX38
TEX41
TEX43
TEX44
TEX45
TEX46
TEX47
TEX48
TEX49
TEX50
TEX51
TEX52
TEX53
TEX54
TEX55
TEX101
TEX261
TEX264
TF
TFAM
TFAMP1
TFAMP2
TFAP2A
TFAP2A-AS1
TFAP2A-AS2
TFAP2B
TFAP2C
TFAP2D
TFAP2E
TFAP4
TFB1M
TFB2M
TFCP2
TFCP2L1
TFDP1
TFDP1P
TFDP2
TFDP3
TFE3
TFEB
TFEC
TFF1
TFF2
TFF3
TFG
TFIP11
TFPI
TFPI2
TFPT
TFR2
TFRC
TG
TGCT1
TGDS
TGFA
TGFA-IT1
TGFB1
TGFB1I1
TGFB2
TGFB2-AS1
TGFB2-OT1
TGFB3
TGFB3-AS1
TGFBI
TGFBR1
TGFBR2
TGFBR3
TGFBR3L
TGFBRAP1
TGIF1
TGIF1P1
TGIF2
TGIF2-RAB5IF
TGIF2LX
TGIF2LY
TGIF2P1
TGM1
TGM2
TGM3
TGM4
TGM5
TGM6
TGM7
TGOLN2
TGS1
TH
TH2LCRR
THA1P
THADA
THAP1
THAP2
THAP3
THAP4
THAP5
THAP5P1
THAP5P2
THAP6
THAP7
THAP7-AS1
THAP8
THAP9
THAP9-AS1
THAP10
THAP11
THAP12
THAP12P1
THAP12P2
THAP12P3
THAP12P4
THAP12P5
THAP12P6
THAP12P7
THAP12P8
THAP12P9
THAP12P10
THAS
THBD
THBS1
THBS2
THBS3
THBS4
THEG
THEGL
THEM4
THEM4P1
THEM5
THEM6
THEM7P
THEMIS
THEMIS2
THEMIS3P
THG1L
THM
THNSL1
THNSL2
THOC1
THOC2
THOC3
THOC5
THOC6
THOC7
THOC7-AS1
THOP1
THORLNC
THPO
THRA
THRAP3
THRAP3P1
THRB
THRB-AS1
THRB-IT1
THRIL
THRSP
THSD1
THSD1P1
THSD4
THSD4-AS1
THSD4-AS2
THSD7A
THSD7B
THSD8
THTPA
THUMPD1
THUMPD1P1
THUMPD2
THUMPD3
THUMPD3-AS1
THUMPD3P1
THY1
THYN1
TIA1
TIAF1
TIAL1
TIAM1
TIAM2
TICAM1
TICAM2
TICRR
TIE1
TIFA
TIFAB
TIGAR
TIGD1
TIGD2
TIGD3
TIGD4
TIGD5
TIGD6
TIGD7
TIGIT
TIMD4
TIMELESS
TIMM8A
TIMM8AP1
TIMM8B
TIMM8BP1
TIMM8BP2
TIMM9
TIMM9P1
TIMM9P2
TIMM9P3
TIMM10
TIMM10B
TIMM13
TIMM17A
TIMM17B
TIMM17BP1
TIMM21
TIMM22
TIMM23
TIMM23B
TIMM29
TIMM44
TIMM50
TIMMDC1
TIMP1
TIMP2
TIMP3
TIMP4
TINAG
TINAGL1
TINCR
TINF2
TIPARP
TIPARP-AS1
TIPIN
TIPRL
TIRAP
TJAP1
TJP1
TJP1P1
TJP2
TJP3
TK1
TK2
TKCR
TKFC
TKT
TKTL1
TKTL2
TLCD1
TLCD2
TLDC2
TLE1
TLE1P1
TLE2
TLE3
TLE4
TLE6
TLE7
TLK1
TLK1P1
TLK2
TLK2P1
TLK2P2
TLL1
TLL2
TLN1
TLN2
TLNRD1
TLR1
TLR2
TLR3
TLR4
TLR5
TLR6
TLR7
TLR8
TLR8-AS1
TLR9
TLR10
TLR12P
TLX1
TLX1NB
TLX2
TLX3
TM2D1
TM2D2
TM2D3
TM4SF1
TM4SF1-AS1
TM4SF4
TM4SF5
TM4SF18
TM4SF19
TM4SF19-AS1
TM4SF19-TCTEX1D2
TM4SF20
TM6SF1
TM6SF2
TM7SF2
TM7SF3
TM9SF1
TM9SF2
TM9SF3
TM9SF4
TMA7
TMA16
TMA16P1
TMA16P2
TMBIM1
TMBIM4
TMBIM6
TMBIM7P
TMC1
TMC2
TMC3
TMC3-AS1
TMC4
TMC5
TMC6
TMC7
TMC8
TMCC1
TMCC1-AS1
TMCC1P1
TMCC2
TMCC3
TMCO1
TMCO1-AS1
TMCO2
TMCO3
TMCO4
TMCO5A
TMCO5B
TMCO6
TMED1
TMED2
TMED3
TMED4
TMED5
TMED6
TMED7
TMED7-TICAM2
TMED8
TMED9
TMED10
TMED10P1
TMED10P2
TMED11P
TMEFF1
TMEFF2
TMEM8A
TMEM8B
TMEM9
TMEM9B
TMEM9B-AS1
TMEM11
TMEM14A
TMEM14B
TMEM14C
TMEM14DP
TMEM14EP
TMEM17
TMEM18
TMEM19
TMEM25
TMEM26
TMEM26-AS1
TMEM30A
TMEM30B
TMEM30CP
TMEM31
TMEM33
TMEM35A
TMEM35B
TMEM37
TMEM38A
TMEM38B
TMEM39A
TMEM39B
TMEM40
TMEM41A
TMEM41B
TMEM42
TMEM43
TMEM44
TMEM44-AS1
TMEM45A
TMEM45B
TMEM47
TMEM50A
TMEM50B
TMEM51
TMEM51-AS1
TMEM52
TMEM52B
TMEM53
TMEM54
TMEM56
TMEM56-RWDD3
TMEM59
TMEM59L
TMEM60
TMEM61
TMEM62
TMEM63A
TMEM63B
TMEM63C
TMEM64
TMEM65
TMEM67
TMEM68
TMEM69
TMEM70
TMEM71
TMEM72
TMEM72-AS1
TMEM74
TMEM74B
TMEM75
TMEM78
TMEM79
TMEM80
TMEM81
TMEM82
TMEM86A
TMEM86B
TMEM87A
TMEM87B
TMEM88
TMEM88B
TMEM89
TMEM91
TMEM92
TMEM92-AS1
TMEM94
TMEM95
TMEM97
TMEM97P1
TMEM97P2
TMEM98
TMEM99
TMEM100
TMEM101
TMEM102
TMEM104
TMEM105
TMEM106A
TMEM106B
TMEM106C
TMEM107
TMEM108
TMEM108-AS1
TMEM109
TMEM114
TMEM115
TMEM116
TMEM117
TMEM119
TMEM120A
TMEM120B
TMEM121
TMEM121B
TMEM123
TMEM125
TMEM126A
TMEM126B
TMEM127
TMEM128
TMEM129
TMEM130
TMEM131
TMEM131L
TMEM132A
TMEM132B
TMEM132C
TMEM132D
TMEM132D-AS1
TMEM132D-AS2
TMEM132E
TMEM134
TMEM135
TMEM136
TMEM138
TMEM139
TMEM140
TMEM141
TMEM143
TMEM144
TMEM145
TMEM147
TMEM147-AS1
TMEM150A
TMEM150B
TMEM150C
TMEM151A
TMEM151B
TMEM154
TMEM155
TMEM156
TMEM158
TMEM159
TMEM160
TMEM161A
TMEM161B
TMEM161B-AS1
TMEM161BP1
TMEM163
TMEM164
TMEM165
TMEM167A
TMEM167AP1
TMEM167B
TMEM168
TMEM169
TMEM170A
TMEM170B
TMEM171
TMEM173
TMEM174
TMEM175
TMEM176A
TMEM176B
TMEM177
TMEM178A
TMEM178B
TMEM179
TMEM179B
TMEM181
TMEM182
TMEM183A
TMEM183AP1
TMEM183B
TMEM184A
TMEM184B
TMEM184C
TMEM185A
TMEM185AP1
TMEM185B
TMEM186
TMEM187
TMEM189
TMEM189-UBE2V1
TMEM190
TMEM191A
TMEM191B
TMEM191C
TMEM192
TMEM196
TMEM198
TMEM198B
TMEM199
TMEM200A
TMEM200B
TMEM200C
TMEM201
TMEM202
TMEM202-AS1
TMEM203
TMEM204
TMEM205
TMEM206
TMEM207
TMEM208
TMEM209
TMEM210
TMEM211
TMEM212
TMEM212-AS1
TMEM212-IT1
TMEM213
TMEM214
TMEM215
TMEM216
TMEM217
TMEM218
TMEM219
TMEM220
TMEM220-AS1
TMEM221
TMEM222
TMEM223
TMEM225
TMEM225B
TMEM229A
TMEM229B
TMEM230
TMEM231
TMEM231P1
TMEM232
TMEM233
TMEM234
TMEM235
TMEM236
TMEM237
TMEM238
TMEM238L
TMEM239
TMEM240
TMEM241
TMEM242
TMEM243
TMEM244
TMEM245
TMEM246
TMEM246-AS1
TMEM247
TMEM248
TMEM248P1
TMEM249
TMEM250
TMEM251
TMEM251P1
TMEM252
TMEM253
TMEM254
TMEM254-AS1
TMEM255A
TMEM255B
TMEM256
TMEM256-PLSCR3
TMEM256P1
TMEM256P2
TMEM258
TMEM259
TMEM260
TMEM261P1
TMEM262
TMEM263
TMEM265
TMEM266
TMEM267
TMEM268
TMEM269
TMEM270
TMEM271
TMEM272
TMEM273
TMEM274P
TMEM275
TMF1
TMF1P1
TMIE
TMIGD1
TMIGD2
TMIGD3
TMLHE
TMLHE-AS1
TMOD1
TMOD2
TMOD3
TMOD4
TMPO
TMPO-AS1
TMPOP1
TMPOP2
TMPPE
TMPRSS2
TMPRSS3
TMPRSS4
TMPRSS5
TMPRSS6
TMPRSS7
TMPRSS9
TMPRSS11A
TMPRSS11B
TMPRSS11BNL
TMPRSS11CP
TMPRSS11D
TMPRSS11E
TMPRSS11F
TMPRSS11GP
TMPRSS12
TMPRSS13
TMPRSS15
TMSB4X
TMSB4XP1
TMSB4XP2
TMSB4XP3
TMSB4XP4
TMSB4XP5
TMSB4XP6
TMSB4XP7
TMSB4XP8
TMSB4Y
TMSB10
TMSB10P1
TMSB10P2
TMSB15A
TMSB15B
TMSB15B-AS1
TMTC1
TMTC2
TMTC3
TMTC4
TMUB1
TMUB2
TMX1
TMX2
TMX2-CTNND1
TMX2P1
TMX3
TMX4
TNC
TNF
TNFAIP1
TNFAIP2
TNFAIP3
TNFAIP6
TNFAIP8
TNFAIP8L1
TNFAIP8L2
TNFAIP8L3
TNFRSF1A
TNFRSF1B
TNFRSF4
TNFRSF6B
TNFRSF8
TNFRSF9
TNFRSF10A
TNFRSF10A-AS1
TNFRSF10B
TNFRSF10C
TNFRSF10D
TNFRSF11A
TNFRSF11B
TNFRSF12A
TNFRSF13B
TNFRSF13C
TNFRSF14
TNFRSF14-AS1
TNFRSF17
TNFRSF18
TNFRSF19
TNFRSF21
TNFRSF25
TNFSF4
TNFSF8
TNFSF9
TNFSF10
TNFSF11
TNFSF12
TNFSF12-TNFSF13
TNFSF13
TNFSF13B
TNFSF14
TNFSF15
TNFSF18
TNIK
TNIP1
TNIP2
TNIP3
TNK1
TNK2
TNK2-AS1
TNKS
TNKS1BP1
TNKS2
TNKS2-AS1
TNMD
TNN
TNNC1
TNNC2
TNNI1
TNNI2
TNNI3
TNNI3K
TNNT1
TNNT2
TNNT3
TNP1
TNP2
TNPO1
TNPO1P1
TNPO1P2
TNPO1P3
TNPO2
TNPO3
TNR
TNR-IT1
TNRC6A
TNRC6B
TNRC6C
TNRC6C-AS1
TNRC17
TNRC18
TNRC18P1
TNRC18P2
TNRC18P3
TNS1
TNS2
TNS3
TNS4
TNXA
TNXB
TOB1
TOB1-AS1
TOB2
TOB2P1
TOE1
TOGARAM1
TOGARAM2
TOLLIP
TOLLIP-AS1
TOM1
TOM1L1
TOM1L2
TOMM5
TOMM6
TOMM7
TOMM20
TOMM20L
TOMM20P1
TOMM20P2
TOMM20P3
TOMM20P4
TOMM22
TOMM22P1
TOMM22P2
TOMM22P3
TOMM22P4
TOMM22P5
TOMM22P6
TOMM34
TOMM40
TOMM40L
TOMM70
TONSL
TONSL-AS1
TOP1
TOP1MT
TOP1P1
TOP1P2
TOP2A
TOP2B
TOP3A
TOP3B
TOP3BP1
TOPAZ1
TOPBP1
TOPORS
TOPORSLP
TOR1A
TOR1AIP1
TOR1AIP2
TOR1B
TOR2A
TOR3A
TOR4A
TOX
TOX2
TOX3
TOX4
TOX4P1
TP53
TP53AIP1
TP53BP1
TP53BP2
TP53BP2P1
TP53COR1
TP53I3
TP53I11
TP53I13
TP53INP1
TP53INP2
TP53RK
TP53TG1
TP53TG3
TP53TG3B
TP53TG3C
TP53TG3D
TP53TG3E
TP53TG3F
TP53TG3GP
TP53TG3HP
TP53TG5
TP63
TP73
TP73-AS1
TPBG
TPBGL
TPCN1
TPCN2
TPD52
TPD52L1
TPD52L2
TPD52L3
TPGS1
TPGS2
TPH1
TPH2
TPI1
TPI1P1
TPI1P2
TPI1P3
TPI1P4
TPK1
TPM1
TPM1-AS
TPM2
TPM3
TPM3P1
TPM3P2
TPM3P3
TPM3P4
TPM3P5
TPM3P6
TPM3P7
TPM3P8
TPM3P9
TPM4
TPM4P1
TPMT
TPMTP1
TPMTP2
TPMTP3
TPMTP4
TPO
TPP1
TPP2
TPPP
TPPP2
TPPP3
TPR
TPRA1
TPRG1
TPRG1-AS1
TPRG1-AS2
TPRG1L
TPRG1LP1
TPRKB
TPRKBP1
TPRKBP2
TPRN
TPRX1
TPRX1P1
TPRX2P
TPRXL
TPSAB1
TPSB2
TPSD1
TPSG1
TPSP1
TPSP2
TPST1
TPST2
TPST2P1
TPT1
TPT1-AS1
TPT1P1
TPT1P2
TPT1P3
TPT1P4
TPT1P5
TPT1P6
TPT1P7
TPT1P8
TPT1P9
TPT1P10
TPT1P11
TPT1P12
TPT1P13
TPT1P14
TPTE
TPTE2
TPTE2P1
TPTE2P2
TPTE2P3
TPTE2P4
TPTE2P5
TPTE2P6
TPTEP1
TPTEP2
TPTEP2-CSNK1E
TPX2
TRA
TRA-AGC1-1
TRA-AGC2-1
TRA-AGC2-2
TRA-AGC3-1
TRA-AGC4-1
TRA-AGC5-1
TRA-AGC6-1
TRA-AGC7-1
TRA-AGC8-1
TRA-AGC8-2
TRA-AGC9-1
TRA-AGC9-2
TRA-AGC10-1
TRA-AGC11-1
TRA-AGC12-1
TRA-AGC12-2
TRA-AGC12-3
TRA-AGC13-1
TRA-AGC13-2
TRA-AGC14-1
TRA-AGC15-1
TRA-AGC16-1
TRA-AGC17-1
TRA-AGC18-1
TRA-AGC18-2
TRA-AGC19-1
TRA-AGC20-1
TRA-AGC21-1
TRA-AGC22-1
TRA-AGC23-1
TRA-CGC1-1
TRA-CGC2-1
TRA-CGC3-1
TRA-CGC4-1
TRA-CGC5-1
TRA-TGC1-1
TRA-TGC2-1
TRA-TGC3-1
TRA-TGC3-2
TRA-TGC4-1
TRA-TGC5-1
TRA-TGC6-1
TRA-TGC7-1
TRA-TGC8-1
TRA-TGC9-1
TRA-TGC10-1
TRA2A
TRA2B
TRABD
TRABD2A
TRABD2B
TRAC
TRADD
TRAF1
TRAF2
TRAF3
TRAF3IP1
TRAF3IP2
TRAF3IP2-AS1
TRAF3IP3
TRAF4
TRAF5
TRAF6
TRAF6P1
TRAF7
TRAFD1
TRAIP
TRAJ1
TRAJ2
TRAJ3
TRAJ4
TRAJ5
TRAJ6
TRAJ7
TRAJ8
TRAJ9
TRAJ10
TRAJ11
TRAJ12
TRAJ13
TRAJ14
TRAJ15
TRAJ16
TRAJ17
TRAJ18
TRAJ19
TRAJ20
TRAJ21
TRAJ22
TRAJ23
TRAJ24
TRAJ25
TRAJ26
TRAJ27
TRAJ28
TRAJ29
TRAJ30
TRAJ31
TRAJ32
TRAJ33
TRAJ34
TRAJ35
TRAJ36
TRAJ37
TRAJ38
TRAJ39
TRAJ40
TRAJ41
TRAJ42
TRAJ43
TRAJ44
TRAJ45
TRAJ46
TRAJ47
TRAJ48
TRAJ49
TRAJ50
TRAJ51
TRAJ52
TRAJ53
TRAJ54
TRAJ55
TRAJ56
TRAJ57
TRAJ58
TRAJ59
TRAJ60
TRAJ61
TRAK1
TRAK2
TRAM1
TRAM1L1
TRAM2
TRAM2-AS1
TRANK1
TRAP1
TRAPPC1
TRAPPC2
TRAPPC2B
TRAPPC2L
TRAPPC2P2
TRAPPC2P3
TRAPPC2P4
TRAPPC2P5
TRAPPC2P6
TRAPPC2P7
TRAPPC2P8
TRAPPC2P9
TRAPPC2P10
TRAPPC3
TRAPPC3L
TRAPPC4
TRAPPC5
TRAPPC6A
TRAPPC6B
TRAPPC8
TRAPPC9
TRAPPC10
TRAPPC11
TRAPPC12
TRAPPC12-AS1
TRAPPC13
TRAPPC13P1
TRARG1
TRAT1
TRAV1-1
TRAV1-2
TRAV2
TRAV3
TRAV4
TRAV5
TRAV6
TRAV7
TRAV8-1
TRAV8-2
TRAV8-3
TRAV8-4
TRAV8-5
TRAV8-6
TRAV8-7
TRAV9-1
TRAV9-2
TRAV10
TRAV11
TRAV12-1
TRAV12-2
TRAV12-3
TRAV13-1
TRAV13-2
TRAV14DV4
TRAV15
TRAV16
TRAV17
TRAV18
TRAV19
TRAV20
TRAV21
TRAV22
TRAV23DV6
TRAV24
TRAV25
TRAV26-1
TRAV26-2
TRAV27
TRAV28
TRAV29DV5
TRAV30
TRAV31
TRAV32
TRAV33
TRAV34
TRAV35
TRAV36DV7
TRAV37
TRAV38-1
TRAV38-2DV8
TRAV39
TRAV40
TRAV41
TRB
TRBC1
TRBC2
TRBD1
TRBD2
TRBJ1-1
TRBJ1-2
TRBJ1-3
TRBJ1-4
TRBJ1-5
TRBJ1-6
TRBJ2-1
TRBJ2-2
TRBJ2-2P
TRBJ2-3
TRBJ2-4
TRBJ2-5
TRBJ2-6
TRBJ2-7
TRBV1
TRBV2
TRBV3-1
TRBV3-2
TRBV4-1
TRBV4-2
TRBV4-3
TRBV5-1
TRBV5-2
TRBV5-3
TRBV5-4
TRBV5-5
TRBV5-6
TRBV5-7
TRBV5-8
TRBV6-1
TRBV6-2
TRBV6-3
TRBV6-4
TRBV6-5
TRBV6-6
TRBV6-7
TRBV6-8
TRBV6-9
TRBV7-1
TRBV7-2
TRBV7-3
TRBV7-4
TRBV7-5
TRBV7-6
TRBV7-7
TRBV7-8
TRBV7-9
TRBV8-1
TRBV8-2
TRBV9
TRBV10-1
TRBV10-2
TRBV10-3
TRBV11-1
TRBV11-2
TRBV11-3
TRBV12-1
TRBV12-2
TRBV12-3
TRBV12-4
TRBV12-5
TRBV13
TRBV14
TRBV15
TRBV16
TRBV17
TRBV18
TRBV19
TRBV20-1
TRBV20OR9-2
TRBV21-1
TRBV21OR9-2
TRBV22-1
TRBV22OR9-2
TRBV23-1
TRBV23OR9-2
TRBV24-1
TRBV24OR9-2
TRBV25-1
TRBV25OR9-2
TRBV26
TRBV26OR9-2
TRBV27
TRBV28
TRBV29-1
TRBV29OR9-2
TRBV30
TRBVA
TRBVAOR9-2
TRBVB
TRBVC
TRC-ACA1-1
TRC-GCA1-1
TRC-GCA2-1
TRC-GCA2-2
TRC-GCA2-3
TRC-GCA2-4
TRC-GCA3-1
TRC-GCA4-1
TRC-GCA5-1
TRC-GCA6-1
TRC-GCA7-1
TRC-GCA8-1
TRC-GCA9-1
TRC-GCA9-2
TRC-GCA9-3
TRC-GCA9-4
TRC-GCA10-1
TRC-GCA11-1
TRC-GCA12-1
TRC-GCA13-1
TRC-GCA14-1
TRC-GCA15-1
TRC-GCA16-1
TRC-GCA17-1
TRC-GCA18-1
TRC-GCA19-1
TRC-GCA20-1
TRC-GCA21-1
TRC-GCA22-1
TRC-GCA23-1
TRC-GCA24-1
TRC-GCA25-1
TRD
TRD-GTC1-1
TRD-GTC2-1
TRD-GTC2-2
TRD-GTC2-3
TRD-GTC2-4
TRD-GTC2-5
TRD-GTC2-6
TRD-GTC2-7
TRD-GTC2-8
TRD-GTC2-9
TRD-GTC2-10
TRD-GTC2-11
TRD-GTC3-1
TRD-GTC4-1
TRD-GTC5-1
TRD-GTC6-1
TRD-GTC7-1
TRD-GTC8-1
TRD-GTC9-1
TRD-GTC10-1
TRDC
TRDD1
TRDD2
TRDD3
TRDJ1
TRDJ2
TRDJ3
TRDJ4
TRDMT1
TRDN
TRDN-AS1
TRDV1
TRDV2
TRDV3
TRE-CTC1-1
TRE-CTC1-2
TRE-CTC1-3
TRE-CTC1-4
TRE-CTC1-5
TRE-CTC1-6
TRE-CTC1-7
TRE-CTC2-1
TRE-CTC3-1
TRE-CTC4-1
TRE-CTC5-1
TRE-CTC6-1
TRE-CTC7-1
TRE-CTC8-1
TRE-CTC9-1
TRE-CTC10-1
TRE-CTC11-1
TRE-CTC12-1
TRE-CTC13-1
TRE-CTC14-1
TRE-CTC15-1
TRE-CTC16-1
TRE-CTC17-1
TRE-CTC18-1
TRE-TTC1-1
TRE-TTC1-2
TRE-TTC2-1
TRE-TTC2-2
TRE-TTC3-1
TRE-TTC4-1
TRE-TTC4-2
TRE-TTC5-1
TRE-TTC6-1
TRE-TTC7-1
TRE-TTC8-1
TRE-TTC9-1
TRE-TTC10-1
TRE-TTC11-1
TRE-TTC12-1
TRE-TTC13-1
TRE-TTC14-1
TRE-TTC15-1
TRE-TTC16-1
TREH
TREHP1
TREM1
TREM2
TREML1
TREML2
TREML3P
TREML4
TREML5P
TRERF1
TRERNA1
TREX1
TREX2
TRF-GAA1-1
TRF-GAA1-2
TRF-GAA1-3
TRF-GAA1-4
TRF-GAA1-5
TRF-GAA1-6
TRF-GAA2-1
TRF-GAA3-1
TRF-GAA4-1
TRF-GAA5-1
TRF-GAA6-1
TRF-GAA7-1
TRF-GAA8-1
TRF-GAA9-1
TRF-GAA10-1
TRF-GAA11-1
TRF-GAA12-1
TRG
TRG-AS1
TRG-CCC1-1
TRG-CCC1-2
TRG-CCC2-1
TRG-CCC2-2
TRG-CCC3-1
TRG-CCC4-1
TRG-CCC5-1
TRG-CCC6-1
TRG-CCC7-1
TRG-CCC8-1
TRG-GCC1-1
TRG-GCC1-2
TRG-GCC1-3
TRG-GCC1-4
TRG-GCC1-5
TRG-GCC2-1
TRG-GCC2-2
TRG-GCC2-3
TRG-GCC2-4
TRG-GCC2-5
TRG-GCC2-6
TRG-GCC3-1
TRG-GCC4-1
TRG-GCC5-1
TRG-GCC6-1
TRG-TCC1-1
TRG-TCC2-1
TRG-TCC2-2
TRG-TCC2-3
TRG-TCC2-4
TRG-TCC2-5
TRG-TCC2-6
TRG-TCC3-1
TRG-TCC4-1
TRG-TCC5-1
TRG-TCC6-1
TRGC1
TRGC2
TRGJ1
TRGJ2
TRGJP
TRGJP1
TRGJP2
TRGV1
TRGV2
TRGV3
TRGV4
TRGV5
TRGV5P
TRGV6
TRGV7
TRGV8
TRGV9
TRGV10
TRGV11
TRGVA
TRGVB
TRH
TRH-GTG1-1
TRH-GTG1-2
TRH-GTG1-3
TRH-GTG1-4
TRH-GTG1-5
TRH-GTG1-6
TRH-GTG1-7
TRH-GTG1-8
TRH-GTG1-9
TRH-GTG2-1
TRH-GTG3-1
TRHDE
TRHDE-AS1
TRHR
TRI-AAT1-1
TRI-AAT2-1
TRI-AAT3-1
TRI-AAT4-1
TRI-AAT5-1
TRI-AAT5-2
TRI-AAT5-3
TRI-AAT5-4
TRI-AAT5-5
TRI-AAT6-1
TRI-AAT7-1
TRI-AAT7-2
TRI-AAT8-1
TRI-AAT9-1
TRI-AAT10-1
TRI-AAT11-1
TRI-AAT12-1
TRI-GAT1-1
TRI-GAT1-2
TRI-GAT1-3
TRI-TAT1-1
TRI-TAT2-1
TRI-TAT2-2
TRI-TAT2-3
TRI-TAT3-1
TRIAP1
TRIAP1P1
TRIB1
TRIB2
TRIB3
TRICY1
TRIL
TRIM2
TRIM3
TRIM4
TRIM5
TRIM6
TRIM6-TRIM34
TRIM7
TRIM8
TRIM9
TRIM10
TRIM11
TRIM13
TRIM14
TRIM15
TRIM16
TRIM16L
TRIM17
TRIM21
TRIM22
TRIM23
TRIM24
TRIM25
TRIM26
TRIM26BP
TRIM27
TRIM28
TRIM29
TRIM31
TRIM31-AS1
TRIM32
TRIM33
TRIM34
TRIM35
TRIM36
TRIM36-IT1
TRIM37
TRIM38
TRIM39
TRIM39-RPP21
TRIM40
TRIM41
TRIM42
TRIM43
TRIM43B
TRIM43CP
TRIM44
TRIM45
TRIM46
TRIM47
TRIM48
TRIM49
TRIM49B
TRIM49C
TRIM49D1
TRIM49D2
TRIM50
TRIM51
TRIM51BP
TRIM51CP
TRIM51DP
TRIM51EP
TRIM51FP
TRIM51GP
TRIM51HP
TRIM51JP
TRIM52
TRIM52-AS1
TRIM53AP
TRIM53BP
TRIM53CP
TRIM54
TRIM55
TRIM56
TRIM58
TRIM59
TRIM60
TRIM60P1Y
TRIM60P2Y
TRIM60P3Y
TRIM60P4Y
TRIM60P5Y
TRIM60P6Y
TRIM60P7Y
TRIM60P8Y
TRIM60P9Y
TRIM60P10Y
TRIM60P11Y
TRIM60P12Y
TRIM60P13
TRIM60P14
TRIM60P15
TRIM60P16
TRIM60P17
TRIM60P18
TRIM60P19
TRIM61
TRIM62
TRIM63
TRIM64
TRIM64B
TRIM64C
TRIM64DP
TRIM64EP
TRIM64FP
TRIM65
TRIM66
TRIM67
TRIM68
TRIM69
TRIM71
TRIM72
TRIM73
TRIM74
TRIM75P
TRIM77
TRIM77BP
TRIM80P
TRIML1
TRIML2
TRIO
TRIOBP
TRIP4
TRIP6
TRIP10
TRIP11
TRIP12
TRIP13
TRIQK
TRIR
TRIT1
TRK-CTT1-1
TRK-CTT1-2
TRK-CTT2-1
TRK-CTT2-2
TRK-CTT2-3
TRK-CTT2-4
TRK-CTT2-5
TRK-CTT3-1
TRK-CTT4-1
TRK-CTT5-1
TRK-CTT6-1
TRK-CTT7-1
TRK-CTT8-1
TRK-CTT9-1
TRK-CTT10-1
TRK-CTT11-1
TRK-CTT12-1
TRK-CTT13-1
TRK-CTT14-1
TRK-CTT15-1
TRK-CTT16-1
TRK-TTT1-1
TRK-TTT2-1
TRK-TTT3-1
TRK-TTT3-2
TRK-TTT3-3
TRK-TTT3-4
TRK-TTT3-5
TRK-TTT4-1
TRK-TTT5-1
TRK-TTT6-1
TRK-TTT7-1
TRK-TTT8-1
TRK-TTT9-1
TRK-TTT10-1
TRK-TTT11-1
TRK-TTT12-1
TRK-TTT13-1
TRK-TTT14-1
TRK-TTT15-1
TRK-TTT16-1
TRK-TTT17-1
TRL-AAG1-1
TRL-AAG1-2
TRL-AAG1-3
TRL-AAG2-1
TRL-AAG2-2
TRL-AAG2-3
TRL-AAG2-4
TRL-AAG3-1
TRL-AAG4-1
TRL-AAG5-1
TRL-AAG6-1
TRL-AAG7-1
TRL-AAG8-1
TRL-CAA1-1
TRL-CAA1-2
TRL-CAA2-1
TRL-CAA3-1
TRL-CAA4-1
TRL-CAA5-1
TRL-CAA6-1
TRL-CAA7-1
TRL-CAG1-1
TRL-CAG1-2
TRL-CAG1-3
TRL-CAG1-4
TRL-CAG1-5
TRL-CAG1-6
TRL-CAG1-7
TRL-CAG2-1
TRL-CAG2-2
TRL-CAG3-1
TRL-TAA1-1
TRL-TAA2-1
TRL-TAA3-1
TRL-TAA4-1
TRL-TAA5-1
TRL-TAG1-1
TRL-TAG2-1
TRL-TAG3-1
TRL-TAG4-1
TRM-CAT1-1
TRM-CAT2-1
TRM-CAT3-1
TRM-CAT3-2
TRM-CAT4-1
TRM-CAT4-2
TRM-CAT4-3
TRM-CAT5-1
TRM-CAT6-1
TRM-CAT7-1
TRMO
TRMT1
TRMT1L
TRMT2A
TRMT2B
TRMT2B-AS1
TRMT5
TRMT6
TRMT9B
TRMT10A
TRMT10B
TRMT10BP1
TRMT10C
TRMT11
TRMT12
TRMT13
TRMT44
TRMT61A
TRMT61B
TRMT112
TRMT112P1
TRMT112P2
TRMT112P3
TRMT112P4
TRMT112P5
TRMT112P6
TRMT112P7
TRMU
TRN-ATT1-1
TRN-ATT1-2
TRN-GTT1-1
TRN-GTT2-1
TRN-GTT2-2
TRN-GTT2-3
TRN-GTT2-4
TRN-GTT2-5
TRN-GTT2-6
TRN-GTT3-1
TRN-GTT3-2
TRN-GTT4-1
TRN-GTT5-1
TRN-GTT6-1
TRN-GTT7-1
TRN-GTT8-1
TRN-GTT9-1
TRN-GTT9-2
TRN-GTT10-1
TRN-GTT11-1
TRN-GTT11-2
TRN-GTT12-1
TRN-GTT13-1
TRN-GTT14-1
TRN-GTT15-1
TRN-GTT16-1
TRN-GTT16-2
TRN-GTT16-3
TRN-GTT16-4
TRN-GTT16-5
TRN-GTT17-1
TRN-GTT18-1
TRN-GTT19-1
TRN-GTT20-1
TRN-GTT21-1
TRN-GTT22-1
TRN-GTT23-1
TRNAU1AP
TRNP1
TRNT1
TRO
TROAP
TRP-AGG1-1
TRP-AGG2-1
TRP-AGG2-2
TRP-AGG2-3
TRP-AGG2-4
TRP-AGG2-5
TRP-AGG2-6
TRP-AGG2-7
TRP-AGG2-8
TRP-AGG3-1
TRP-AGG4-1
TRP-AGG5-1
TRP-AGG6-1
TRP-CGG1-1
TRP-CGG1-2
TRP-CGG1-3
TRP-CGG2-1
TRP-GGG1-1
TRP-TGG1-1
TRP-TGG2-1
TRP-TGG3-1
TRP-TGG3-2
TRP-TGG3-3
TRP-TGG3-4
TRP-TGG3-5
TRP-TGG4-1
TRP-TGG5-1
TRPA1
TRPC1
TRPC2
TRPC3
TRPC4
TRPC4AP
TRPC5
TRPC5OS
TRPC6
TRPC6P
TRPC7
TRPC7-AS1
TRPC7-AS2
TRPM1
TRPM2
TRPM2-AS
TRPM3
TRPM4
TRPM5
TRPM6
TRPM7
TRPM8
TRPS1
TRPT1
TRPV1
TRPV2
TRPV3
TRPV4
TRPV5
TRPV6
TRQ-CTG1-1
TRQ-CTG1-2
TRQ-CTG1-3
TRQ-CTG1-4
TRQ-CTG1-5
TRQ-CTG2-1
TRQ-CTG3-1
TRQ-CTG3-2
TRQ-CTG4-1
TRQ-CTG4-2
TRQ-CTG5-1
TRQ-CTG6-1
TRQ-CTG7-1
TRQ-CTG8-1
TRQ-CTG8-2
TRQ-CTG9-1
TRQ-CTG10-1
TRQ-CTG11-1
TRQ-CTG12-1
TRQ-CTG13-1
TRQ-CTG14-1
TRQ-CTG15-1
TRQ-CTG16-1
TRQ-CTG17-1
TRQ-CTG18-1
TRQ-TTG1-1
TRQ-TTG2-1
TRQ-TTG3-1
TRQ-TTG3-2
TRQ-TTG3-3
TRQ-TTG4-1
TRQ-TTG5-1
TRQ-TTG6-1
TRQ-TTG7-1
TRQ-TTG8-1
TRQ-TTG9-1
TRQ-TTG10-1
TRR-ACG1-1
TRR-ACG1-2
TRR-ACG1-3
TRR-ACG2-1
TRR-ACG2-2
TRR-ACG2-3
TRR-ACG2-4
TRR-CCG1-1
TRR-CCG1-2
TRR-CCG1-3
TRR-CCG2-1
TRR-CCT1-1
TRR-CCT2-1
TRR-CCT3-1
TRR-CCT4-1
TRR-CCT5-1
TRR-CCT6-1
TRR-CCT6-2
TRR-CCT7-1
TRR-CCT8-1
TRR-CCT9-1
TRR-TCG1-1
TRR-TCG2-1
TRR-TCG3-1
TRR-TCG4-1
TRR-TCG5-1
TRR-TCG6-1
TRR-TCT1-1
TRR-TCT2-1
TRR-TCT3-1
TRR-TCT3-2
TRR-TCT4-1
TRR-TCT5-1
TRRAP
TRS-ACT1-1
TRS-AGA1-1
TRS-AGA2-1
TRS-AGA2-2
TRS-AGA2-3
TRS-AGA2-4
TRS-AGA2-5
TRS-AGA2-6
TRS-AGA3-1
TRS-AGA4-1
TRS-AGA5-1
TRS-AGA6-1
TRS-AGA7-1
TRS-CGA1-1
TRS-CGA2-1
TRS-CGA3-1
TRS-CGA4-1
TRS-GCT1-1
TRS-GCT2-1
TRS-GCT3-1
TRS-GCT4-1
TRS-GCT4-2
TRS-GCT4-3
TRS-GCT5-1
TRS-GCT6-1
TRS-TGA1-1
TRS-TGA2-1
TRS-TGA3-1
TRS-TGA4-1
TRSUP-CTA1-1
TRSUP-CTA2-1
TRSUP-CTA3-1
TRSUP-TTA1-1
TRSUP-TTA2-1
TRSUP-TTA3-1
TRT-AGT1-1
TRT-AGT1-2
TRT-AGT1-3
TRT-AGT2-1
TRT-AGT2-2
TRT-AGT3-1
TRT-AGT4-1
TRT-AGT5-1
TRT-AGT6-1
TRT-AGT7-1
TRT-CGT1-1
TRT-CGT2-1
TRT-CGT3-1
TRT-CGT4-1
TRT-CGT5-1
TRT-CGT6-1
TRT-TGT1-1
TRT-TGT2-1
TRT-TGT3-1
TRT-TGT4-1
TRT-TGT5-1
TRT-TGT6-1
TRU-TCA1-1
TRU-TCA2-1
TRU-TCA3-1
TRUB1
TRUB2
TRUND-NNN1-1
TRUND-NNN2-1
TRUND-NNN3-1
TRUND-NNN4-1
TRUND-NNN5-1
TRUND-NNN6-1
TRUND-NNN7-1
TRUND-NNN8-1
TRUND-NNN9-1
TRUND-NNN10-1
TRV-AAC1-1
TRV-AAC1-2
TRV-AAC1-3
TRV-AAC1-4
TRV-AAC1-5
TRV-AAC2-1
TRV-AAC3-1
TRV-AAC4-1
TRV-AAC5-1
TRV-AAC6-1
TRV-AAC7-1
TRV-CAC1-1
TRV-CAC1-2
TRV-CAC1-3
TRV-CAC1-4
TRV-CAC1-5
TRV-CAC1-6
TRV-CAC2-1
TRV-CAC3-1
TRV-CAC4-1
TRV-CAC5-1
TRV-CAC6-1
TRV-CAC7-1
TRV-CAC8-1
TRV-CAC9-1
TRV-CAC10-1
TRV-CAC11-1
TRV-CAC11-2
TRV-CAC12-1
TRV-CAC13-1
TRV-CAC14-1
TRV-TAC1-1
TRV-TAC1-2
TRV-TAC2-1
TRV-TAC3-1
TRV-TAC4-1
TRW-CCA1-1
TRW-CCA2-1
TRW-CCA3-1
TRW-CCA3-2
TRW-CCA3-3
TRW-CCA4-1
TRW-CCA5-1
TRW-CCA6-1
TRW-CCA7-1
TRX-CAT1-1
TRX-CAT1-2
TRX-CAT1-3
TRX-CAT1-4
TRX-CAT1-5
TRX-CAT1-6
TRX-CAT1-7
TRX-CAT1-8
TRX-CAT2-1
TRX-CAT3-1
TRY-ATA1-1
TRY-GTA1-1
TRY-GTA2-1
TRY-GTA3-1
TRY-GTA4-1
TRY-GTA5-1
TRY-GTA5-2
TRY-GTA5-3
TRY-GTA5-4
TRY-GTA5-5
TRY-GTA6-1
TRY-GTA7-1
TRY-GTA8-1
TRY-GTA9-1
TRY-GTA10-1
TRY-GTA11-1
TRY-GTA12-1
TSACC
TSBP1
TSBP1-AS1
TSC1
TSC2
TSC22D1
TSC22D1-AS1
TSC22D2
TSC22D3
TSC22D4
TSEN2
TSEN2P1
TSEN15
TSEN15P1
TSEN15P2
TSEN15P3
TSEN34
TSEN54
TSFM
TSG101
TSGA10
TSGA10IP
TSGA13
TSHB
TSHR
TSHRL1
TSHRL2
TSHRL3
TSHZ1
TSHZ2
TSHZ3
TSIX
TSKS
TSKU
TSLP
TSN
TSNARE1
TSNAX
TSNAX-DISC1
TSNAXIP1
TSPAN1
TSPAN2
TSPAN3
TSPAN4
TSPAN5
TSPAN6
TSPAN7
TSPAN8
TSPAN9
TSPAN9-IT1
TSPAN10
TSPAN11
TSPAN12
TSPAN13
TSPAN14
TSPAN15
TSPAN16
TSPAN17
TSPAN18
TSPAN19
TSPAN31
TSPAN32
TSPAN33
TSPEAR
TSPEAR-AS1
TSPEAR-AS2
TSPO
TSPO2
TSPOAP1
TSPOAP1-AS1
TSPY1
TSPY2
TSPY3
TSPY4
TSPY5P
TSPY6P
TSPY7P
TSPY8
TSPY9P
TSPY10
TSPY11P
TSPY12P
TSPY13P
TSPY14P
TSPY15P
TSPY16P
TSPY17P
TSPY18P
TSPY19P
TSPY20P
TSPY21P
TSPY22P
TSPY23P
TSPY24P
TSPY25P
TSPY26P
TSPYL1
TSPYL2
TSPYL4
TSPYL5
TSPYL6
TSR1
TSR2
TSR3
TSSC2
TSSC4
TSSK1A
TSSK1B
TSSK2
TSSK3
TSSK4
TSSK5P
TSSK6
TST
TSTA3
TSTD1
TSTD2
TSTD3
TTBK1
TTBK2
TTC1
TTC3
TTC3-AS1
TTC3P1
TTC4
TTC4P1
TTC5
TTC6
TTC7A
TTC7B
TTC8
TTC9
TTC9B
TTC9C
TTC12
TTC13
TTC14
TTC16
TTC17
TTC19
TTC21A
TTC21B
TTC21B-AS1
TTC22
TTC23
TTC23L
TTC24
TTC25
TTC26
TTC27
TTC28
TTC28-AS1
TTC29
TTC30A
TTC30B
TTC31
TTC32
TTC33
TTC34
TTC36
TTC37
TTC38
TTC39A
TTC39A-AS1
TTC39B
TTC39C
TTC39C-AS1
TTC39CP1
TTC39DP
TTC41P
TTF1
TTF2
TTI1
TTI2
TTK
TTL
TTLL1
TTLL2
TTLL3
TTLL4
TTLL5
TTLL6
TTLL7
TTLL7-IT1
TTLL8
TTLL9
TTLL10
TTLL10-AS1
TTLL11
TTLL11-IT1
TTLL12
TTLL13P
TTN
TTN-AS1
TTPA
TTPAL
TTR
TTTY1
TTTY1B
TTTY2
TTTY2B
TTTY3
TTTY3B
TTTY4
TTTY4B
TTTY4C
TTTY5
TTTY6
TTTY6B
TTTY7
TTTY7B
TTTY8
TTTY8B
TTTY9A
TTTY9B
TTTY10
TTTY11
TTTY12
TTTY13
TTTY13B
TTTY13C
TTTY14
TTTY15
TTTY16
TTTY17A
TTTY17B
TTTY17C
TTTY18
TTTY19
TTTY20
TTTY21
TTTY21B
TTTY22
TTTY23
TTTY23B
TTTY24P
TTTY25P
TTTY26P
TTTY27P
TTTY28P
TTTY29P
TTTY30P
TTTY31P
TTYH1
TTYH2
TTYH3
TUB
TUB-AS1
TUBA1A
TUBA1B
TUBA1C
TUBA3C
TUBA3D
TUBA3E
TUBA3FP
TUBA3GP
TUBA4A
TUBA4B
TUBA8
TUBAL3
TUBAP
TUBAP2
TUBAP3
TUBAP4
TUBB
TUBB1
TUBB1P1
TUBB1P2
TUBB2A
TUBB2B
TUBB2BP1
TUBB3
TUBB3P1
TUBB3P2
TUBB4A
TUBB4AP1
TUBB4B
TUBB4BP1
TUBB4BP2
TUBB4BP3
TUBB4BP4
TUBB4BP5
TUBB4BP6
TUBB4BP7
TUBB6
TUBB6P1
TUBB7P
TUBB8
TUBB8P1
TUBB8P2
TUBB8P3
TUBB8P4
TUBB8P5
TUBB8P6
TUBB8P7
TUBB8P8
TUBB8P9
TUBB8P10
TUBB8P11
TUBB8P12
TUBBP1
TUBBP2
TUBBP3
TUBBP4
TUBBP5
TUBBP6
TUBBP7
TUBBP8
TUBBP9
TUBBP10
TUBBP11
TUBD1
TUBE1
TUBG1
TUBG1P
TUBG2
TUBGCP2
TUBGCP3
TUBGCP4
TUBGCP5
TUBGCP6
TUFM
TUFMP1
TUFT1
TUG1
TULP1
TULP2
TULP3
TULP3P1
TULP4
TUNAR
TUSC1
TUSC2
TUSC2P1
TUSC2P2
TUSC3
TUSC7
TUSC8
TUT1
TUT4
TUT7
TVP23A
TVP23B
TVP23BP1
TVP23BP2
TVP23C
TVP23C-CDRT4
TVP23CP1
TVP23CP2
TWF1
TWF1P1
TWF1P2
TWF2
TWIST1
TWIST2
TWISTNB
TWNK
TWSG1
TXK
TXLNA
TXLNB
TXLNG
TXLNGY
TXN
TXN2
TXNDC2
TXNDC5
TXNDC8
TXNDC9
TXNDC11
TXNDC12
TXNDC12-AS1
TXNDC15
TXNDC16
TXNDC17
TXNIP
TXNL1
TXNL1P1
TXNL4A
TXNL4B
TXNP1
TXNP2
TXNP3
TXNP4
TXNP5
TXNP6
TXNP7
TXNRD1
TXNRD2
TXNRD3
TXNRD3NB
TYK2
TYMP
TYMS
TYMSOS
TYMSP1
TYMSP2
TYR
TYRL
TYRO3
TYRO3P
TYROBP
TYRP1
TYS
TYSND1
TYW1
TYW1B
TYW1P1
TYW3
TYW5
U2AF1
U2AF1L4
U2AF1L5
U2AF2
U2SURP
UACA
UAP1
UAP1L1
UBA1
UBA2
UBA3
UBA5
UBA6
UBA6-AS1
UBA7
UBA52
UBA52P1
UBA52P2
UBA52P3
UBA52P4
UBA52P5
UBA52P6
UBA52P7
UBA52P8
UBA52P9
UBAC1
UBAC2
UBAC2-AS1
UBALD1
UBALD2
UBAP1
UBAP1L
UBAP2
UBAP2L
UBASH3A
UBASH3B
UBB
UBBP1
UBBP2
UBBP3
UBBP4
UBBP5
UBC
UBD
UBDP1
UBE2A
UBE2B
UBE2C
UBE2CP1
UBE2CP2
UBE2CP3
UBE2CP4
UBE2CP5
UBE2D1
UBE2D2
UBE2D3
UBE2D3-AS1
UBE2D3P1
UBE2D3P2
UBE2D3P3
UBE2D3P4
UBE2D4
UBE2DNL
UBE2E1
UBE2E1-AS1
UBE2E2
UBE2E2-AS1
UBE2E3
UBE2E4P
UBE2F
UBE2F-SCLY
UBE2FP1
UBE2FP2
UBE2FP3
UBE2G1
UBE2G2
UBE2H
UBE2HP1
UBE2I
UBE2J1
UBE2J2
UBE2K
UBE2L1
UBE2L2
UBE2L3
UBE2L4
UBE2L5
UBE2L6
UBE2M
UBE2MP1
UBE2N
UBE2NL
UBE2NP1
UBE2O
UBE2Q1
UBE2Q1-AS1
UBE2Q2
UBE2Q2L
UBE2Q2P1
UBE2Q2P2
UBE2Q2P4Y
UBE2Q2P5Y
UBE2Q2P6
UBE2Q2P7
UBE2Q2P8
UBE2Q2P9
UBE2Q2P10
UBE2Q2P11
UBE2Q2P12
UBE2QL1
UBE2R2
UBE2R2-AS1
UBE2S
UBE2SP1
UBE2SP2
UBE2T
UBE2U
UBE2V1
UBE2V1P1
UBE2V1P2
UBE2V1P3
UBE2V1P4
UBE2V1P5
UBE2V1P6
UBE2V1P7
UBE2V1P8
UBE2V1P9
UBE2V1P10
UBE2V1P11
UBE2V1P12
UBE2V1P13
UBE2V1P14
UBE2V1P15
UBE2V2
UBE2V2P1
UBE2V2P2
UBE2V2P3
UBE2V2P4
UBE2W
UBE2WP1
UBE2Z
UBE3A
UBE3AP1
UBE3AP2
UBE3B
UBE3C
UBE3D
UBE4A
UBE4B
UBFD1
UBFD1P1
UBIAD1
UBL3
UBL4A
UBL4B
UBL5
UBL5P1
UBL5P2
UBL5P3
UBL5P4
UBL7
UBL7-AS1
UBLCP1
UBN1
UBN2
UBOX5
UBOX5-AS1
UBP1
UBQLN1
UBQLN1P1
UBQLN2
UBQLN3
UBQLN4
UBQLN4P1
UBQLN4P2
UBQLNL
UBR1
UBR2
UBR3
UBR4
UBR5
UBR5-AS1
UBR7
UBTD1
UBTD2
UBTF
UBTFL1
UBTFL2
UBTFL3
UBTFL5
UBTFL6
UBTFL7
UBTFL8
UBTFL9
UBTFL10
UBTFL11
UBXN1
UBXN2A
UBXN2B
UBXN4
UBXN6
UBXN7
UBXN7-AS1
UBXN8
UBXN10
UBXN10-AS1
UBXN11
UCA1
UCHL1
UCHL1-AS1
UCHL3
UCHL5
UCK1
UCK2
UCKL1
UCKL1-AS1
UCMA
UCN
UCN2
UCN3
UCP1
UCP2
UCP3
UEVLD
UFC1
UFD1
UFL1
UFL1-AS1
UFM1
UFSP1
UFSP2
UGCG
UGDH
UGDH-AS1
UGGT1
UGGT2
UGP2
UGT1A
UGT1A1
UGT1A2P
UGT1A3
UGT1A4
UGT1A5
UGT1A6
UGT1A7
UGT1A8
UGT1A9
UGT1A10
UGT1A11P
UGT1A12P
UGT1A13P
UGT2A1
UGT2A2
UGT2A3
UGT2A3P7
UGT2B4
UGT2B7
UGT2B10
UGT2B11
UGT2B15
UGT2B17
UGT2B24P
UGT2B25P
UGT2B26P
UGT2B27P
UGT2B28
UGT2B29P
UGT3A1
UGT3A2
UGT8
UHMK1
UHRF1
UHRF1BP1
UHRF1BP1L
UHRF2
UHRF2P1
UIMC1
ULBP1
ULBP2
ULBP3
ULK1
ULK2
ULK3
ULK4
ULK4P1
ULK4P2
ULK4P3
UMAD1
UMLILO
UMOD
UMODL1
UMODL1-AS1
UMPS
UNC5A
UNC5B
UNC5B-AS1
UNC5C
UNC5CL
UNC5D
UNC13A
UNC13B
UNC13C
UNC13D
UNC45A
UNC45B
UNC50
UNC79
UNC80
UNC93A
UNC93B1
UNC93B2
UNC93B3
UNC93B4
UNC93B5
UNC93B6
UNC93B7
UNC93B8
UNC119
UNC119B
UNCX
UNG
UNGP1
UNGP2
UNGP3
UNK
UNKL
UOX
UPB1
UPF1
UPF2
UPF3A
UPF3AP1
UPF3AP2
UPF3AP3
UPF3B
UPK1A
UPK1A-AS1
UPK1B
UPK2
UPK3A
UPK3B
UPK3BL1
UPK3BL2
UPK3BP1
UPP1
UPP2
UPP2-IT1
UPRT
UQCC1
UQCC2
UQCC3
UQCR10
UQCR11
UQCRB
UQCRBP1
UQCRBP2
UQCRBP3
UQCRC1
UQCRC2
UQCRC2P1
UQCRFS1
UQCRFS1P1
UQCRFS1P2
UQCRFS1P3
UQCRH
UQCRHL
UQCRHP1
UQCRHP2
UQCRHP3
UQCRHP4
UQCRQ
URAD
URAHP
URB1
URB1-AS1
URB2
URGCP
URGCP-MRPS24
URI1
URM1
UROC1
UROD
UROS
USB1
USE1
USF1
USF1P1
USF2
USF3
USH1C
USH1E
USH1G
USH1H
USH1K
USH2A
USHBP1
USO1
USP1
USP2
USP2-AS1
USP3
USP3-AS1
USP4
USP5
USP6
USP6NL
USP7
USP8
USP8P1
USP9X
USP9Y
USP9YP1
USP9YP2
USP9YP3
USP9YP4
USP9YP5
USP9YP6
USP9YP7
USP9YP8
USP9YP9
USP9YP10
USP9YP11
USP9YP12
USP9YP13
USP9YP14
USP9YP15
USP9YP16
USP9YP17
USP9YP18
USP9YP19
USP9YP20
USP9YP21
USP9YP22
USP9YP23
USP9YP24
USP9YP25
USP9YP26
USP9YP27
USP9YP28
USP9YP29
USP9YP30
USP9YP31
USP9YP32
USP9YP33
USP9YP34
USP9YP35
USP9YP36
USP10
USP10P1
USP10P2
USP11
USP12
USP12-AS1
USP12-AS2
USP12P1
USP12PX
USP12PY
USP13
USP14
USP15
USP16
USP17L1
USP17L2
USP17L3
USP17L4
USP17L5
USP17L6P
USP17L7
USP17L8
USP17L9P
USP17L10
USP17L11
USP17L12
USP17L13
USP17L14P
USP17L15
USP17L16P
USP17L17
USP17L18
USP17L19
USP17L20
USP17L21
USP17L22
USP17L23
USP17L24
USP17L25
USP17L26
USP17L27
USP17L28
USP17L29
USP17L30
USP18
USP19
USP20
USP21
USP22
USP24
USP24P1
USP25
USP26
USP27X
USP27X-AS1
USP28
USP29
USP30
USP30-AS1
USP31
USP32
USP32P1
USP32P2
USP32P3
USP32P4
USP33
USP34
USP35
USP36
USP37
USP38
USP39
USP40
USP41
USP42
USP43
USP44
USP45
USP46
USP46-AS1
USP47
USP48
USP49
USP50
USP51
USP53
USP54
USPL1
UST
UST-AS1
UTF1
UTP3
UTP4
UTP6
UTP11
UTP14A
UTP14C
UTP15
UTP18
UTP20
UTP23
UTP25
UTRN
UTS2
UTS2B
UTS2R
UTY
UVRAG
UVRAG-DT
UVSSA
UXS1
UXT
UXT-AS1
VAC14
VAC14-AS1
VAMP1
VAMP2
VAMP3
VAMP4
VAMP5
VAMP7
VAMP8
VAMP9P
VANGL1
VANGL2
VAPA
VAPB
VARS
VARS2
VASH1
VASH1-AS1
VASH2
VASN
VASP
VAT1
VAT1L
VAV1
VAV2
VAV3
VAV3-AS1
VAX1
VAX2
VBP1
VCAM1
VCAN
VCAN-AS1
VCL
VCP
VCPIP1
VCPKMT
VCX
VCX2
VCX3A
VCX3B
VCY
VCY1B
VDAC1
VDAC1P1
VDAC1P2
VDAC1P3
VDAC1P4
VDAC1P5
VDAC1P6
VDAC1P7
VDAC1P8
VDAC1P9
VDAC1P10
VDAC1P11
VDAC1P12
VDAC1P13
VDAC2
VDAC2P1
VDAC2P2
VDAC2P3
VDAC2P4
VDAC3
VDAC3P1
VDI
VDR
VEGFA
VEGFB
VEGFC
VEGFD
VENTX
VENTXP1
VENTXP2
VENTXP3
VENTXP4
VENTXP5
VENTXP6
VENTXP7
VEPH1
VEZF1
VEZF1P1
VEZT
VGF
VGLL1
VGLL2
VGLL3
VGLL4
VHL
VHLL
VIL1
VILL
VIM
VIM-AS1
VIM2P
VINAC1P
VIP
VIPAS39
VIPR1
VIPR1-AS1
VIPR2
VIRMA
VIS1
VIT
VKORC1
VKORC1L1
VKORC1P1
VKORC1P2
VLDLR
VLDLR-AS1
VMA21
VMAC
VMD1
VMO1
VMP1
VN1R1
VN1R2
VN1R3
VN1R4
VN1R5
VN1R6P
VN1R7P
VN1R8P
VN1R9P
VN1R10P
VN1R11P
VN1R12P
VN1R13P
VN1R14P
VN1R15P
VN1R16P
VN1R17P
VN1R18P
VN1R19P
VN1R20P
VN1R21P
VN1R22P
VN1R23P
VN1R24P
VN1R25P
VN1R26P
VN1R27P
VN1R28P
VN1R29P
VN1R30P
VN1R31P
VN1R32P
VN1R33P
VN1R34P
VN1R35P
VN1R36P
VN1R37P
VN1R38P
VN1R39P
VN1R40P
VN1R41P
VN1R42P
VN1R43P
VN1R44P
VN1R45P
VN1R46P
VN1R47P
VN1R48P
VN1R49P
VN1R51P
VN1R52P
VN1R53P
VN1R54P
VN1R55P
VN1R56P
VN1R57P
VN1R58P
VN1R59P
VN1R60P
VN1R61P
VN1R62P
VN1R63P
VN1R64P
VN1R65P
VN1R66P
VN1R67P
VN1R68P
VN1R69P
VN1R70P
VN1R71P
VN1R72P
VN1R73P
VN1R74P
VN1R75P
VN1R76P
VN1R77P
VN1R78P
VN1R79P
VN1R80P
VN1R81P
VN1R82P
VN1R83P
VN1R84P
VN1R85P
VN1R86P
VN1R87P
VN1R88P
VN1R89P
VN1R90P
VN1R91P
VN1R92P
VN1R93P
VN1R94P
VN1R95P
VN1R96P
VN1R97P
VN1R98P
VN1R99P
VN1R100P
VN1R101P
VN1R102P
VN1R103P
VN1R104P
VN1R105P
VN1R106P
VN1R107P
VN1R108P
VN1R109P
VN1R110P
VN1R111P
VN1R112P
VN2R1P
VN2R2P
VN2R3P
VN2R6P
VN2R7P
VN2R9P
VN2R10P
VN2R11P
VN2R12P
VN2R13P
VN2R14P
VN2R15P
VN2R16P
VN2R17P
VN2R18P
VN2R19P
VN2R20P
VN2R21P
VNN1
VNN2
VNN3
VOPP1
VPREB1
VPREB3
VPS4A
VPS4B
VPS8
VPS9D1
VPS9D1-AS1
VPS11
VPS13A
VPS13A-AS1
VPS13B
VPS13C
VPS13D
VPS16
VPS18
VPS25
VPS25P1
VPS26A
VPS26AP1
VPS26B
VPS26BP1
VPS26C
VPS28
VPS29
VPS33A
VPS33B
VPS33B-DT
VPS35
VPS35L
VPS35P1
VPS36
VPS37A
VPS37B
VPS37C
VPS37D
VPS39
VPS41
VPS45
VPS50
VPS51
VPS52
VPS53
VPS54
VPS72
VRK1
VRK2
VRK3
VRTN
VSIG1
VSIG2
VSIG4
VSIG8
VSIG10
VSIG10L
VSIG10L2
VSIR
VSNL1
VSTM1
VSTM2A
VSTM2A-OT1
VSTM2B
VSTM2L
VSTM4
VSTM5
VSX1
VSX2
VTA1
VTA1P1
VTA1P2
VTCN1
VTI1A
VTI1B
VTI1BP1
VTI1BP2
VTI1BP3
VTI1BP4
VTN
VTRNA1-1
VTRNA1-2
VTRNA1-3
VTRNA2-1
VTRNA2-2P
VTRNA3-1P
VWA1
VWA2
VWA3A
VWA3B
VWA5A
VWA5B1
VWA5B2
VWA7
VWA8
VWA8-AS1
VWA8P1
VWC2
VWC2L
VWC2L-IT1
VWCE
VWDE
VWF
VWFP1
VXN
WAC
WAC-AS1
WAPL
WARS
WARS2
WARS2-AS1
WARS2-IT1
WARS2P1
WARSP1
WAS
WASF1
WASF1P1
WASF2
WASF3
WASF3-AS1
WASF4P
WASF5P
WASH2P
WASH3P
WASH4P
WASH5P
WASH6P
WASH7P
WASH8P
WASH9P
WASHC1
WASHC2A
WASHC2C
WASHC2D
WASHC3
WASHC4
WASHC5
WASHC5-AS1
WASIR1
WASIR2
WASL
WBP1
WBP1L
WBP1LP1
WBP1LP2
WBP1LP3
WBP1LP4
WBP1LP5
WBP1LP6
WBP1LP7
WBP1LP8
WBP1LP9
WBP1LP10
WBP1LP11
WBP1LP12
WBP2
WBP2NL
WBP2P1
WBP4
WBP11
WBP11P1
WBS2
WBSCR2
WDCP
WDFY1
WDFY2
WDFY3
WDFY3-AS1
WDFY3-AS2
WDFY4
WDHD1
WDPCP
WDR1
WDR3
WDR4
WDR5
WDR5B
WDR6
WDR7
WDR7-OT1
WDR11
WDR11-AS1
WDR12
WDR13
WDR17
WDR18
WDR19
WDR20
WDR24
WDR25
WDR26
WDR27
WDR31
WDR33
WDR34
WDR35
WDR36
WDR37
WDR38
WDR41
WDR43
WDR44
WDR45
WDR45B
WDR45BP1
WDR45P1
WDR46
WDR47
WDR48
WDR49
WDR53
WDR54
WDR55
WDR59
WDR60
WDR61
WDR62
WDR63
WDR64
WDR66
WDR70
WDR72
WDR73
WDR74
WDR75
WDR76
WDR77
WDR78
WDR81
WDR82
WDR82P1
WDR82P2
WDR83
WDR83OS
WDR86
WDR86-AS1
WDR87
WDR88
WDR89
WDR90
WDR91
WDR92
WDR93
WDR95P
WDR97
WDSUB1
WDTC1
WDYHV1
WEE1
WEE2
WEE2-AS1
WFDC1
WFDC2
WFDC3
WFDC5
WFDC6
WFDC8
WFDC9
WFDC10A
WFDC10B
WFDC11
WFDC12
WFDC13
WFDC21P
WFIKKN1
WFIKKN2
WFS1
WHAMM
WHAMMP1
WHAMMP2
WHAMMP3
WHCR
WHRN
WHSC1L2P
WIF1
WIPF1
WIPF2
WIPF3
WIPI1
WIPI2
WIZ
WIZP1
WLS
WNK1
WNK2
WNK3
WNK4
WNT1
WNT2
WNT2B
WNT3
WNT3A
WNT4
WNT5A
WNT5A-AS1
WNT5B
WNT6
WNT7A
WNT7B
WNT8A
WNT8B
WNT9A
WNT9B
WNT10A
WNT10B
WNT11
WNT16
WRAP53
WRAP73
WRB
WRBP1
WRN
WRNIP1
WS2B
WSB1
WSB2
WSCD1
WSCD2
WSPAR
WT1
WT1-AS
WT2
WTAP
WTAPP1
WTIP
WWC1
WWC2
WWC2-AS1
WWC2-AS2
WWC3
WWC3-AS1
WWOX
WWOX-AS1
WWP1
WWP1P1
WWP2
WWTR1
WWTR1-AS1
WWTR1-IT1
XAB2
XACT
XAF1
XAGE1A
XAGE1B
XAGE2
XAGE3
XAGE5
XBP1
XBP1P1
XCE
XCL1
XCL2
XCR1
XDH
XG
XGR
XGY1
XGY2
XIAP
XIAP-AS1
XIAPP1
XIAPP2
XIAPP3
XIC
XIRP1
XIRP2
XIRP2-AS1
XIST
XK
XKR3
XKR4
XKR5
XKR6
XKR7
XKR8
XKR9
XKRX
XKRY
XKRY2
XKRYP1
XKRYP2
XKRYP3
XKRYP4
XKRYP5
XKRYP6
XM
XPA
XPC
XPNPEP1
XPNPEP2
XPNPEP3
XPO1
XPO4
XPO5
XPO6
XPO7
XPOT
XPOTP1
XPR1
XRCC1
XRCC2
XRCC3
XRCC4
XRCC5
XRCC6
XRCC6P1
XRCC6P2
XRCC6P3
XRCC6P4
XRCC6P5
XRCC8
XRN1
XRN2
XRRA1
XS
XWNPEP
XXYLT1
XXYLT1-AS1
XXYLT1-AS2
XYLB
XYLT1
XYLT2
YAE1
YAF2
YAM1
YAP1
YAP1P1
YAP1P2
YAP1P3
YARS
YARS2
YBEY
YBX1
YBX1P1
YBX1P2
YBX1P3
YBX1P4
YBX1P5
YBX1P6
YBX1P7
YBX1P8
YBX1P9
YBX1P10
YBX2
YBX2P1
YBX3
YBX3P1
YDJC
YEATS2
YEATS2-AS1
YEATS4
YES1
YES1P1
YIF1A
YIF1B
YIPF1
YIPF2
YIPF3
YIPF4
YIPF5
YIPF6
YIPF7
YJEFN3
YJU2
YKT6
YLPM1
YME1L1
YME1L1P1
YOD1
YPEL1
YPEL2
YPEL3
YPEL4
YPEL5
YPEL5P1
YPEL5P2
YPEL5P3
YRDC
YRDCP1
YRDCP2
YRDCP3
YTHDC1
YTHDC2
YTHDF1
YTHDF1P1
YTHDF2
YTHDF2P1
YTHDF3
YTHDF3-AS1
YWHAB
YWHABP1
YWHABP2
YWHAE
YWHAEP1
YWHAEP2
YWHAEP3
YWHAEP4
YWHAEP5
YWHAEP6
YWHAEP7
YWHAG
YWHAH
YWHAQ
YWHAQP1
YWHAQP2
YWHAQP3
YWHAQP4
YWHAQP5
YWHAQP6
YWHAQP7
YWHAQP8
YWHAQP9
YWHAZ
YWHAZP1
YWHAZP2
YWHAZP3
YWHAZP4
YWHAZP5
YWHAZP6
YWHAZP7
YWHAZP8
YWHAZP9
YY1
YY1AP1
YY1P1
YY1P2
YY2
ZACN
ZACNP1
ZADH2
ZAN
ZAP70
ZAR1
ZAR1L
ZBBX
ZBED1
ZBED1P1
ZBED2
ZBED3
ZBED3-AS1
ZBED4
ZBED5
ZBED5-AS1
ZBED6
ZBED6CL
ZBED8
ZBED9
ZBP1
ZBTB1
ZBTB2
ZBTB3
ZBTB4
ZBTB5
ZBTB6
ZBTB7A
ZBTB7B
ZBTB7C
ZBTB8A
ZBTB8B
ZBTB8OS
ZBTB8OSP1
ZBTB8OSP2
ZBTB9
ZBTB10
ZBTB11
ZBTB11-AS1
ZBTB12
ZBTB12BP
ZBTB14
ZBTB16
ZBTB17
ZBTB18
ZBTB20
ZBTB20-AS1
ZBTB20-AS2
ZBTB20-AS3
ZBTB20-AS4
ZBTB20-AS5
ZBTB21
ZBTB22
ZBTB24
ZBTB25
ZBTB26
ZBTB32
ZBTB33
ZBTB34
ZBTB37
ZBTB38
ZBTB39
ZBTB40
ZBTB40-IT1
ZBTB41
ZBTB42
ZBTB43
ZBTB44
ZBTB45
ZBTB45P1
ZBTB45P2
ZBTB46
ZBTB46-AS1
ZBTB47
ZBTB48
ZBTB49
ZC2HC1A
ZC2HC1B
ZC2HC1C
ZC3H3
ZC3H4
ZC3H6
ZC3H7A
ZC3H7B
ZC3H8
ZC3H10
ZC3H11A
ZC3H11B
ZC3H12A
ZC3H12B
ZC3H12C
ZC3H12D
ZC3H13
ZC3H14
ZC3H15
ZC3H18
ZC3H18-AS1
ZC3HAV1
ZC3HAV1L
ZC3HC1
ZC4H2
ZCCHC2
ZCCHC3
ZCCHC4
ZCCHC7
ZCCHC8
ZCCHC9
ZCCHC10
ZCCHC12
ZCCHC13
ZCCHC14
ZCCHC17
ZCCHC18
ZCCHC23
ZCCHC24
ZCRB1
ZCWPW1
ZCWPW2
ZDBF2
ZDHHC1
ZDHHC2
ZDHHC3
ZDHHC4
ZDHHC4P1
ZDHHC5
ZDHHC6
ZDHHC7
ZDHHC8
ZDHHC8P1
ZDHHC9
ZDHHC11
ZDHHC11B
ZDHHC12
ZDHHC13
ZDHHC14
ZDHHC15
ZDHHC16
ZDHHC17
ZDHHC18
ZDHHC19
ZDHHC20
ZDHHC20-IT1
ZDHHC20P1
ZDHHC20P2
ZDHHC20P3
ZDHHC20P4
ZDHHC21
ZDHHC22
ZDHHC23
ZDHHC24
ZEB1
ZEB1-AS1
ZEB2
ZEB2-AS1
ZEB2P1
ZER1
ZFAND1
ZFAND2A
ZFAND2B
ZFAND3
ZFAND4
ZFAND5
ZFAND6
ZFAND6P1
ZFAS1
ZFAT
ZFAT-AS1
ZFC3H1
ZFHX2
ZFHX2-AS1
ZFHX3
ZFHX4
ZFHX4-AS1
ZFP1
ZFP2
ZFP3
ZFP14
ZFP28
ZFP30
ZFP36
ZFP36L1
ZFP36L2
ZFP37
ZFP41
ZFP42
ZFP57
ZFP62
ZFP64
ZFP64P1
ZFP69
ZFP69B
ZFP82
ZFP90
ZFP91
ZFP91-CNTF
ZFP92
ZFPL1
ZFPM1
ZFPM2
ZFPM2-AS1
ZFR
ZFR2
ZFRP1
ZFX
ZFX-AS1
ZFY
ZFY-AS1
ZFYVE1
ZFYVE9
ZFYVE9P1
ZFYVE9P2
ZFYVE16
ZFYVE19
ZFYVE21
ZFYVE26
ZFYVE27
ZFYVE28
ZG16
ZG16B
ZGLP1
ZGPAT
ZGRF1
ZHX1
ZHX1-C8orf76
ZHX2
ZHX3
ZIC1
ZIC2
ZIC3
ZIC4
ZIC4-AS1
ZIC5
ZIK1
ZIK1P1
ZIM2
ZIM2-AS1
ZIM3
ZKSCAN1
ZKSCAN2
ZKSCAN2-DT
ZKSCAN3
ZKSCAN4
ZKSCAN5
ZKSCAN7
ZKSCAN7-AS1
ZKSCAN7P1
ZKSCAN8
ZMAT1
ZMAT2
ZMAT3
ZMAT4
ZMAT5
ZMIZ1
ZMIZ1-AS1
ZMIZ2
ZMPSTE24
ZMYM1
ZMYM2
ZMYM3
ZMYM4
ZMYM4-AS1
ZMYM5
ZMYM6
ZMYND8
ZMYND10
ZMYND10-AS1
ZMYND11
ZMYND12
ZMYND15
ZMYND19
ZMYND19P1
ZNF2
ZNF3
ZNF7
ZNF8
ZNF10
ZNF12
ZNF14
ZNF16
ZNF17
ZNF18
ZNF19
ZNF20
ZNF22
ZNF23
ZNF24
ZNF25
ZNF25-DT
ZNF26
ZNF28
ZNF29P
ZNF30
ZNF30-AS1
ZNF32
ZNF32-AS1
ZNF32-AS2
ZNF32-AS3
ZNF33A
ZNF33B
ZNF33BP1
ZNF33CP
ZNF34
ZNF35
ZNF37A
ZNF37BP
ZNF37CP
ZNF41
ZNF43
ZNF44
ZNF45
ZNF48
ZNF56
ZNF57
ZNF66
ZNF69
ZNF70
ZNF70P1
ZNF71
ZNF72P
ZNF73
ZNF74
ZNF75A
ZNF75BP
ZNF75CP
ZNF75D
ZNF76
ZNF77
ZNF79
ZNF80
ZNF81
ZNF83
ZNF84
ZNF85
ZNF90
ZNF90P1
ZNF90P2
ZNF90P3
ZNF91
ZNF92
ZNF92P1Y
ZNF92P2
ZNF93
ZNF98
ZNF99
ZNF100
ZNF101
ZNF101P1
ZNF101P2
ZNF106
ZNF107
ZNF112
ZNF114
ZNF114-AS1
ZNF114P1
ZNF117
ZNF121
ZNF123P
ZNF124
ZNF131
ZNF132
ZNF133
ZNF134
ZNF135
ZNF136
ZNF137P
ZNF138
ZNF140
ZNF141
ZNF142
ZNF143
ZNF146
ZNF148
ZNF154
ZNF155
ZNF157
ZNF160
ZNF165
ZNF169
ZNF174
ZNF175
ZNF177
ZNF180
ZNF181
ZNF182
ZNF184
ZNF185
ZNF189
ZNF192P1
ZNF192P2
ZNF195
ZNF197
ZNF197-AS1
ZNF200
ZNF202
ZNF204P
ZNF205
ZNF205-AS1
ZNF207
ZNF208
ZNF209P
ZNF211
ZNF212
ZNF213
ZNF213-AS1
ZNF214
ZNF215
ZNF217
ZNF219
ZNF221
ZNF222
ZNF223
ZNF224
ZNF225
ZNF226
ZNF227
ZNF229
ZNF230
ZNF232
ZNF233
ZNF234
ZNF235
ZNF236
ZNF236-DT
ZNF239
ZNF248
ZNF250
ZNF251
ZNF252P
ZNF252P-AS1
ZNF253
ZNF254
ZNF256
ZNF257
ZNF259P1
ZNF260
ZNF263
ZNF264
ZNF266
ZNF267
ZNF268
ZNF271P
ZNF273
ZNF274
ZNF275
ZNF276
ZNF277
ZNF280A
ZNF280B
ZNF280C
ZNF280D
ZNF281
ZNF282
ZNF283
ZNF284
ZNF285
ZNF285B
ZNF286A
ZNF286B
ZNF287
ZNF292
ZNF295-AS1
ZNF296
ZNF299P
ZNF300
ZNF300P1
ZNF302
ZNF304
ZNF311
ZNF316
ZNF317
ZNF317P1
ZNF318
ZNF319
ZNF320
ZNF321P
ZNF322
ZNF322P1
ZNF324
ZNF324B
ZNF326
ZNF329
ZNF330
ZNF331
ZNF333
ZNF334
ZNF335
ZNF337
ZNF337-AS1
ZNF341
ZNF341-AS1
ZNF343
ZNF345
ZNF346
ZNF346-IT1
ZNF347
ZNF350
ZNF350-AS1
ZNF354A
ZNF354B
ZNF354C
ZNF355P
ZNF358
ZNF362
ZNF365
ZNF366
ZNF367
ZNF382
ZNF383
ZNF384
ZNF385A
ZNF385B
ZNF385C
ZNF385D
ZNF385D-AS1
ZNF385D-AS2
ZNF391
ZNF394
ZNF395
ZNF396
ZNF397
ZNF398
ZNF402P
ZNF404
ZNF407
ZNF408
ZNF410
ZNF414
ZNF415
ZNF415P1
ZNF416
ZNF417
ZNF418
ZNF419
ZNF420
ZNF423
ZNF425
ZNF426
ZNF426-DT
ZNF428
ZNF429
ZNF430
ZNF431
ZNF432
ZNF433
ZNF433-AS1
ZNF436
ZNF436-AS1
ZNF438
ZNF439
ZNF440
ZNF441
ZNF442
ZNF443
ZNF444
ZNF444P1
ZNF445
ZNF446
ZNF449
ZNF451
ZNF451-AS1
ZNF454
ZNF460
ZNF460-AS1
ZNF461
ZNF462
ZNF467
ZNF468
ZNF469
ZNF470
ZNF471
ZNF473
ZNF474
ZNF479
ZNF480
ZNF483
ZNF484
ZNF485
ZNF486
ZNF487
ZNF488
ZNF490
ZNF491
ZNF492
ZNF493
ZNF496
ZNF497
ZNF500
ZNF501
ZNF502
ZNF503
ZNF503-AS1
ZNF503-AS2
ZNF506
ZNF507
ZNF510
ZNF511
ZNF511-PRAP1
ZNF512
ZNF512B
ZNF513
ZNF514
ZNF516
ZNF517
ZNF518A
ZNF518B
ZNF519
ZNF519P1
ZNF519P2
ZNF519P3
ZNF519P4
ZNF521
ZNF524
ZNF525
ZNF526
ZNF527
ZNF528
ZNF528-AS1
ZNF529
ZNF529-AS1
ZNF530
ZNF532
ZNF534
ZNF536
ZNF540
ZNF541
ZNF542P
ZNF543
ZNF544
ZNF546
ZNF547
ZNF548
ZNF549
ZNF550
ZNF551
ZNF552
ZNF554
ZNF555
ZNF556
ZNF557
ZNF558
ZNF559
ZNF559-ZNF177
ZNF560
ZNF561
ZNF561-AS1
ZNF562
ZNF563
ZNF564
ZNF565
ZNF566
ZNF567
ZNF568
ZNF569
ZNF570
ZNF571
ZNF571-AS1
ZNF572
ZNF573
ZNF574
ZNF575
ZNF576
ZNF577
ZNF578
ZNF579
ZNF580
ZNF581
ZNF582
ZNF582-AS1
ZNF583
ZNF584
ZNF585A
ZNF585B
ZNF586
ZNF587
ZNF587B
ZNF587P1
ZNF589
ZNF592
ZNF593
ZNF594
ZNF595
ZNF596
ZNF597
ZNF598
ZNF599
ZNF600
ZNF601P
ZNF602P
ZNF603P
ZNF605
ZNF606
ZNF607
ZNF608
ZNF609
ZNF610
ZNF611
ZNF613
ZNF614
ZNF615
ZNF616
ZNF618
ZNF619
ZNF619P1
ZNF620
ZNF621
ZNF622
ZNF623
ZNF624
ZNF625
ZNF625-ZNF20
ZNF626
ZNF627
ZNF628
ZNF629
ZNF630
ZNF630-AS1
ZNF638
ZNF639
ZNF641
ZNF644
ZNF646
ZNF646P1
ZNF648
ZNF649
ZNF649-AS1
ZNF652
ZNF652P1
ZNF653
ZNF654
ZNF655
ZNF658
ZNF658B
ZNF660
ZNF662
ZNF663P
ZNF664
ZNF665
ZNF667
ZNF667-AS1
ZNF668
ZNF669
ZNF670
ZNF670-ZNF695
ZNF671
ZNF672
ZNF674
ZNF674-AS1
ZNF675
ZNF676
ZNF677
ZNF678
ZNF679
ZNF680
ZNF680P1
ZNF681
ZNF682
ZNF683
ZNF684
ZNF687
ZNF687-AS1
ZNF688
ZNF689
ZNF691
ZNF692
ZNF695
ZNF696
ZNF697
ZNF699
ZNF700
ZNF701
ZNF702P
ZNF703
ZNF704
ZNF705A
ZNF705B
ZNF705CP
ZNF705D
ZNF705E
ZNF705F
ZNF705G
ZNF706
ZNF707
ZNF708
ZNF709
ZNF710
ZNF710-AS1
ZNF711
ZNF713
ZNF714
ZNF716
ZNF717
ZNF718
ZNF720
ZNF720P1
ZNF721
ZNF722P
ZNF723
ZNF724
ZNF725P
ZNF726
ZNF726P1
ZNF727
ZNF728
ZNF729
ZNF730
ZNF731P
ZNF732
ZNF733P
ZNF734P
ZNF735
ZNF736
ZNF736P1Y
ZNF736P2Y
ZNF736P3Y
ZNF736P4Y
ZNF736P5Y
ZNF736P6Y
ZNF736P7Y
ZNF736P8Y
ZNF736P9Y
ZNF736P10Y
ZNF736P11Y
ZNF736P12Y
ZNF737
ZNF738
ZNF740
ZNF746
ZNF747
ZNF749
ZNF750
ZNF761
ZNF763
ZNF764
ZNF765
ZNF766
ZNF767P
ZNF768
ZNF770
ZNF771
ZNF772
ZNF773
ZNF774
ZNF775
ZNF776
ZNF777
ZNF778
ZNF780A
ZNF780B
ZNF781
ZNF782
ZNF783
ZNF784
ZNF785
ZNF786
ZNF787
ZNF788P
ZNF789
ZNF790
ZNF790-AS1
ZNF791
ZNF792
ZNF793
ZNF793-AS1
ZNF799
ZNF800
ZNF804A
ZNF804B
ZNF805
ZNF806
ZNF807
ZNF808
ZNF812P
ZNF813
ZNF814
ZNF815P
ZNF816
ZNF816-ZNF321P
ZNF818P
ZNF821
ZNF823
ZNF826P
ZNF827
ZNF829
ZNF830
ZNF831
ZNF833P
ZNF835
ZNF836
ZNF837
ZNF839
ZNF839P1
ZNF840P
ZNF841
ZNF843
ZNF844
ZNF845
ZNF846
ZNF847P
ZNF848P
ZNF849P
ZNF850
ZNF852
ZNF853
ZNF859P
ZNF860
ZNF861P
ZNF862
ZNF863P
ZNF865
ZNF876P
ZNF877P
ZNF878
ZNF879
ZNF880
ZNF883
ZNF884P
ZNF885P
ZNF886P
ZNF887P
ZNF888
ZNF890P
ZNF891
ZNF962P
ZNF965P
ZNF968P
ZNF969P
ZNF970P
ZNF971P
ZNFX1
ZNHIT1
ZNHIT1P1
ZNHIT2
ZNHIT3
ZNHIT6
ZNRD1
ZNRD1ASP
ZNRF1
ZNRF2
ZNRF2P1
ZNRF2P2
ZNRF2P3
ZNRF3
ZNRF3-AS1
ZNRF3-IT1
ZNRF4
ZP1
ZP2
ZP3
ZP4
ZPAXP
ZPBP
ZPBP2
ZPLD1
ZPR1
ZRANB1
ZRANB2
ZRANB2-AS1
ZRANB2-AS2
ZRANB3
ZRSR2
ZRSR2P1
ZSCAN1
ZSCAN2
ZSCAN4
ZSCAN5A
ZSCAN5B
ZSCAN5C
ZSCAN5DP
ZSCAN9
ZSCAN10
ZSCAN12
ZSCAN12P1
ZSCAN16
ZSCAN16-AS1
ZSCAN18
ZSCAN20
ZSCAN21
ZSCAN22
ZSCAN23
ZSCAN25
ZSCAN26
ZSCAN29
ZSCAN30
ZSCAN31
ZSCAN32
ZSWIM1
ZSWIM2
ZSWIM3
ZSWIM4
ZSWIM5
ZSWIM5P1
ZSWIM5P2
ZSWIM5P3
ZSWIM6
ZSWIM7
ZSWIM8
ZSWIM8-AS1
ZSWIM9
ZUP1
ZW10
ZWILCH
ZWINT
ZXDA
ZXDB
ZXDC
ZYG11A
ZYG11AP1
ZYG11B
ZYX
ZYXP1
ZZEF1
ZZZ3
