# Supplementary material for: Antigen Presenting Cells Link the Female Genital Tract Microbiome to Mucosal Inflammation, With Hormonal Contraception as an Additional Modulator of Inflammatory Signatures
Source: Front Cell Infect Microbiol. 2021 Sep 16;11:733619. doi: 10.3389/fcimb.2021.733619 (PMC8482842; doi:10.3389/fcimb.2021.733619)
Supplement: Supplementary file 3 [file DataSheet_3.zip › Supplementary_file_3_revised_RNASeq/Demographics_170421.csv]

GroupID	P-ID	Timepoint	Date	PID_Date	Metadata from 2018 FRESH dump	CT_final	STI	Cell Type	Cell Count	RINe	pg/uL	In the last week (7d), how many times did you have sex?	In the last week (7d), how many sexual partners did you have?	When did you last have sex (# days ago)?	In the last 30 days, how many times did you have sex?	In the last 30 days, how often condoms used during sex?	How many sexual partners have you had in the last 30 days?	How often do you use a 'drying agent' before sex?	Have you ever had an STI?	If yes, when did you have STI?	Time since STI	Are you using a family planning method now?	Which family planning method are you using?	When was your last menstrual period?	Time since LMP	Notes	Work-Up	Sequenced	Primer Plate	Index Primer	i7 index sequence	i5 index sequence	N700 primer	N500 primer
rQ1	127-33-1363-1001	1-005-0	9/19/16	127-33-1363-1001, 19-Sep-16	1	4	not detected	Epithelial	2571	5.1	188	1	1	6	1	Sometimes	1	Never	No	n/a	n/a	No	0	9/3/16	16		May	Jul-18	R2C2	N700_BC13_N500_BC13	AGCAATTC	ACTGTATC	CAAGCAGAAGACGGCATACGAGATAGCAATTCGTCTCGTGGGCTCGGAGATGT	AATGATACGGCGACCACCGAGATCTACACACTGTATCTCGTCGGCAGCGTCAGATGTG
rQ2	127-33-1363-1001	1-005-0	9/19/16	127-33-1363-1001, 19-Sep-16	1	4	not detected	APC	3812	6.7	127	1	1	6	1	Sometimes	1	Never	No	n/a	n/a	No	0	9/3/16	16		May	Jul-18	R2C2	N700_BC13_N500_BC14	AGCAATTC	TCTGGCGA	CAAGCAGAAGACGGCATACGAGATAGCAATTCGTCTCGTGGGCTCGGAGATGT	AATGATACGGCGACCACCGAGATCTACACTCTGGCGATCGTCGGCAGCGTCAGATGTG
rQ3	127-33-1363-1001	1-005-0	9/19/16	127-33-1363-1001, 19-Sep-16	1	4	not detected	CD4	6224	5.1	107	1	1	6	1	Sometimes	1	Never	No	n/a	n/a	No	0	9/3/16	16		May	Jul-18	R2C2	N700_BC13_N500_BC15	AGCAATTC	AGCATGGA	CAAGCAGAAGACGGCATACGAGATAGCAATTCGTCTCGTGGGCTCGGAGATGT	AATGATACGGCGACCACCGAGATCTACACAGCATGGATCGTCGGCAGCGTCAGATGTG
rQ4	127-33-1363-1001	1-005-0	9/19/16	127-33-1363-1001, 19-Sep-16	1	4	not detected	Neutrophil	26447	6.4	254	1	1	6	1	Sometimes	1	Never	No	n/a	n/a	No	0	9/3/16	16		May	Jul-18	R2C2	N700_BC13_N500_BC16	AGCAATTC	TCTCGGTC	CAAGCAGAAGACGGCATACGAGATAGCAATTCGTCTCGTGGGCTCGGAGATGT	AATGATACGGCGACCACCGAGATCTACACTCTCGGTCTCGTCGGCAGCGTCAGATGTG
rR1	127-33-1511-1126	1-007-5	3/24/17	127-33-1511-1126, 24-Mar-17	1	4	not detected	Epithelial	303	7.1	82.6	0	0	43	0	0	0	Never	No	n/a	n/a	No	0	3/22/17	2		May	Jul-18	R2C2	N700_BC14_N500_BC09	TGCAAGTA	ACAGGTAT	CAAGCAGAAGACGGCATACGAGATTGCAAGTAGTCTCGTGGGCTCGGAGATGT	AATGATACGGCGACCACCGAGATCTACACACAGGTATTCGTCGGCAGCGTCAGATGTG
rR2	127-33-1511-1126	1-007-5	3/24/17	127-33-1511-1126, 24-Mar-17	1	4	not detected	APC	2983	6.7	541	0	0	43	0	0	0	Never	No	n/a	n/a	No	0	3/22/17	2		May	Jul-18	R2C2	N700_BC14_N500_BC10	TGCAAGTA	TGTAACTC	CAAGCAGAAGACGGCATACGAGATTGCAAGTAGTCTCGTGGGCTCGGAGATGT	AATGATACGGCGACCACCGAGATCTACACTGTAACTCTCGTCGGCAGCGTCAGATGTG
rR3	127-33-1511-1126	1-007-5	3/24/17	127-33-1511-1126, 24-Mar-17	1	4	not detected	CD4	4604	7.6	87.5	0	0	43	0	0	0	Never	No	n/a	n/a	No	0	3/22/17	2		May	Jul-18	R2C2	N700_BC14_N500_BC11	TGCAAGTA	ACCAACTG	CAAGCAGAAGACGGCATACGAGATTGCAAGTAGTCTCGTGGGCTCGGAGATGT	AATGATACGGCGACCACCGAGATCTACACACCAACTGTCGTCGGCAGCGTCAGATGTG
rR4	127-33-1511-1126	1-007-5	3/24/17	127-33-1511-1126, 24-Mar-17	1	4	not detected	Neutrophil	2291	2.3	73.2	0	0	43	0	0	0	Never	No	n/a	n/a	No	0	3/22/17	2		May	Jul-18	R2C2	N700_BC14_N500_BC12	TGCAAGTA	TGCTCGAC	CAAGCAGAAGACGGCATACGAGATTGCAAGTAGTCTCGTGGGCTCGGAGATGT	AATGATACGGCGACCACCGAGATCTACACTGCTCGACTCGTCGGCAGCGTCAGATGTG
rS1	127-33-1329-986	1-007-0	3-Oct-16	127-33-1329-986, 03-Oct-16	1	4	not detected	Epithelial	36	2.1	116	1	1	4	6	Sometimes	1	Never	Yes	12/31/15	277	Yes	Depo-provera	10/3/16	0		May	Jul-18	R2C2	N700_BC14_N500_BC13	TGCAAGTA	ACTGTATC	CAAGCAGAAGACGGCATACGAGATTGCAAGTAGTCTCGTGGGCTCGGAGATGT	AATGATACGGCGACCACCGAGATCTACACACTGTATCTCGTCGGCAGCGTCAGATGTG
rS2	127-33-1329-986	1-007-0	3-Oct-16	127-33-1329-986, 03-Oct-16	1	4	not detected	APC	749	6	79.6	1	1	4	6	Sometimes	1	Never	Yes	12/31/15	277	Yes	Depo-provera	10/3/16	0		May	Jul-18	R2C2	N700_BC14_N500_BC14	TGCAAGTA	TCTGGCGA	CAAGCAGAAGACGGCATACGAGATTGCAAGTAGTCTCGTGGGCTCGGAGATGT	AATGATACGGCGACCACCGAGATCTACACTCTGGCGATCGTCGGCAGCGTCAGATGTG
rS3	127-33-1329-986	1-007-0	3-Oct-16	127-33-1329-986, 03-Oct-16	1	4	not detected	CD4	738	2.2	59.9	1	1	4	6	Sometimes	1	Never	Yes	12/31/15	277	Yes	Depo-provera	10/3/16	0		May	Jul-18	R2C2	N700_BC14_N500_BC15	TGCAAGTA	AGCATGGA	CAAGCAGAAGACGGCATACGAGATTGCAAGTAGTCTCGTGGGCTCGGAGATGT	AATGATACGGCGACCACCGAGATCTACACAGCATGGATCGTCGGCAGCGTCAGATGTG
rS4	127-33-1329-986	1-007-0	3-Oct-16	127-33-1329-986, 03-Oct-16	1	4	not detected	Neutrophil	9443	5.4	164	1	1	4	6	Sometimes	1	Never	Yes	12/31/15	277	Yes	Depo-provera	10/3/16	0		May	Jul-18	R2C2	N700_BC14_N500_BC16	TGCAAGTA	TCTCGGTC	CAAGCAGAAGACGGCATACGAGATTGCAAGTAGTCTCGTGGGCTCGGAGATGT	AATGATACGGCGACCACCGAGATCTACACTCTCGGTCTCGTCGGCAGCGTCAGATGTG
rU1	127-33-1366-1007	1-007-0	10/3/16	127-33-1366-1007, 03-Oct-16	1	4	not detected	Epithelial	154	6.7	65.3	0	0	9	7	Sometimes	1	Never	No	n/a	n/a	No	0	9/13/16	20		May	Jul-18	R2C2	N700_BC15_N500_BC13	AGGATCTA	ACTGTATC	CAAGCAGAAGACGGCATACGAGATAGGATCTAGTCTCGTGGGCTCGGAGATGT	AATGATACGGCGACCACCGAGATCTACACACTGTATCTCGTCGGCAGCGTCAGATGTG
rU2	127-33-1366-1007	1-007-0	10/3/16	127-33-1366-1007, 03-Oct-16	1	4	not detected	APC	1459	8.6	162	0	0	9	7	Sometimes	1	Never	No	n/a	n/a	No	0	9/13/16	20		May	Jul-18	R2C2	N700_BC15_N500_BC14	AGGATCTA	TCTGGCGA	CAAGCAGAAGACGGCATACGAGATAGGATCTAGTCTCGTGGGCTCGGAGATGT	AATGATACGGCGACCACCGAGATCTACACTCTGGCGATCGTCGGCAGCGTCAGATGTG
rU3	127-33-1366-1007	1-007-0	10/3/16	127-33-1366-1007, 03-Oct-16	1	4	not detected	CD4	530	5.2	96.3	0	0	9	7	Sometimes	1	Never	No	n/a	n/a	No	0	9/13/16	20		May	Jul-18	R2C2	N700_BC15_N500_BC15	AGGATCTA	AGCATGGA	CAAGCAGAAGACGGCATACGAGATAGGATCTAGTCTCGTGGGCTCGGAGATGT	AATGATACGGCGACCACCGAGATCTACACAGCATGGATCGTCGGCAGCGTCAGATGTG
rU4	127-33-1366-1007	1-007-0	10/3/16	127-33-1366-1007, 03-Oct-16	1	4	not detected	Neutrophil	39343	5.8	482	0	0	9	7	Sometimes	1	Never	No	n/a	n/a	No	0	9/13/16	20		May	Jul-18	R2C2	N700_BC15_N500_BC16	AGGATCTA	TCTCGGTC	CAAGCAGAAGACGGCATACGAGATAGGATCTAGTCTCGTGGGCTCGGAGATGT	AATGATACGGCGACCACCGAGATCTACACTCTCGGTCTCGTCGGCAGCGTCAGATGTG
rAlpha1	127-33-1362-973	1-006-0	9/26/16	127-33-1362-973, 26-Sep-16	1	4	not detected	Epithelial	175	2.4	202	1	1	6	1	Sometimes	1	Never	No	n/a	n/a	Yes	Depo-provera	9/25/16	1		May	Jul-18	R2C2	N700_BC18_N500_BC09	TCGGAATG	ACAGGTAT	CAAGCAGAAGACGGCATACGAGATTCGGAATGGTCTCGTGGGCTCGGAGATGT	AATGATACGGCGACCACCGAGATCTACACACAGGTATTCGTCGGCAGCGTCAGATGTG
rAlpha2	127-33-1362-973	1-006-0	9/26/16	127-33-1362-973, 26-Sep-16	1	4	not detected	APC	22236	8.9	3430	1	1	6	1	Sometimes	1	Never	No	n/a	n/a	Yes	Depo-provera	9/25/16	1		May	Jul-18	R2C2	N700_BC18_N500_BC10	TCGGAATG	TGTAACTC	CAAGCAGAAGACGGCATACGAGATTCGGAATGGTCTCGTGGGCTCGGAGATGT	AATGATACGGCGACCACCGAGATCTACACTGTAACTCTCGTCGGCAGCGTCAGATGTG
rAlpha3	127-33-1362-973	1-006-0	9/26/16	127-33-1362-973, 26-Sep-16	1	4	not detected	CD4	4255	6	252	1	1	6	1	Sometimes	1	Never	No	n/a	n/a	Yes	Depo-provera	9/25/16	1		May	Jul-18	R2C2	N700_BC18_N500_BC11	TCGGAATG	ACCAACTG	CAAGCAGAAGACGGCATACGAGATTCGGAATGGTCTCGTGGGCTCGGAGATGT	AATGATACGGCGACCACCGAGATCTACACACCAACTGTCGTCGGCAGCGTCAGATGTG
rAlpha4	127-33-1362-973	1-006-0	9/26/16	127-33-1362-973, 26-Sep-16	1	4	not detected	Neutrophil	58390	2.6	249	1	1	6	1	Sometimes	1	Never	No	n/a	n/a	Yes	Depo-provera	9/25/16	1		May	Jul-18	R2C2	N700_BC18_N500_BC12	TCGGAATG	TGCTCGAC	CAAGCAGAAGACGGCATACGAGATTCGGAATGGTCTCGTGGGCTCGGAGATGT	AATGATACGGCGACCACCGAGATCTACACTGCTCGACTCGTCGGCAGCGTCAGATGTG
rDelta1	127-33-1470-1099	1-005-5	3/10/17	127-33-1470-1099, 10-Mar-17	1	3	not detected	Epithelial	5578	7.8	628	1	1	1	6	Sometimes	1	Never	No	n/a	n/a	No	0	3/10/17	0		May	Jul-18	R2C2	N700_BC19_N500_BC13	AGGTTATC	ACTGTATC	CAAGCAGAAGACGGCATACGAGATAGGTTATCGTCTCGTGGGCTCGGAGATGT	AATGATACGGCGACCACCGAGATCTACACACTGTATCTCGTCGGCAGCGTCAGATGTG
rDelta2	127-33-1470-1099	1-005-5	3/10/17	127-33-1470-1099, 10-Mar-17	1	3	not detected	APC	11211	9	2630	1	1	1	6	Sometimes	1	Never	No	n/a	n/a	No	0	3/10/17	0		May	Jul-18	R2C2	N700_BC19_N500_BC14	AGGTTATC	TCTGGCGA	CAAGCAGAAGACGGCATACGAGATAGGTTATCGTCTCGTGGGCTCGGAGATGT	AATGATACGGCGACCACCGAGATCTACACTCTGGCGATCGTCGGCAGCGTCAGATGTG
rDelta3	127-33-1470-1099	1-005-5	3/10/17	127-33-1470-1099, 10-Mar-17	1	3	not detected	CD4	7181	8.3	126	1	1	1	6	Sometimes	1	Never	No	n/a	n/a	No	0	3/10/17	0		May	Jul-18	R2C2	N700_BC19_N500_BC15	AGGTTATC	AGCATGGA	CAAGCAGAAGACGGCATACGAGATAGGTTATCGTCTCGTGGGCTCGGAGATGT	AATGATACGGCGACCACCGAGATCTACACAGCATGGATCGTCGGCAGCGTCAGATGTG
rDelta4	127-33-1470-1099	1-005-5	3/10/17	127-33-1470-1099, 10-Mar-17	1	3	not detected	Neutrophil	34202	5	1320	1	1	1	6	Sometimes	1	Never	No	n/a	n/a	No	0	3/10/17	0		May	Jul-18	R2C2	N700_BC19_N500_BC16	AGGTTATC	TCTCGGTC	CAAGCAGAAGACGGCATACGAGATAGGTTATCGTCTCGTGGGCTCGGAGATGT	AATGATACGGCGACCACCGAGATCTACACTCTCGGTCTCGTCGGCAGCGTCAGATGTG
rA1	127-33-1000-738	1-006-0	10-Nov-15	127-33-1000-738, 10-Nov-15	0	2	not detected	Epithelial	7158	8.4	1720	1	1	1	3	Always	1	Never	No	n/a	#VALUE!	Yes	Depo-provera	8/1/14	466	9-cycle Nextera	Dec	Dec-17	R1C1	N700_BC5 N500_BC05	AAGTAGAG	AAGGATGT	CAAGCAGAAGACGGCATACGAGATAAGTAGAGGTCTCGTGGGCTCGGAGATGT	AATGATACGGCGACCACCGAGATCTACACAAGGATGTTCGTCGGCAGCGTCAGATGTG
rA2	127-33-1000-738	1-006-0	10-Nov-15	127-33-1000-738, 10-Nov-15	0	2	not detected	APC	7821	8.7	1980	1	1	1	3	Always	1	Never	No	n/a	#VALUE!	Yes	Depo-provera	8/1/14	466	9-cycle Nextera	Dec	Dec-17	R1C1	N700_BC6 N500_BC06	TTATATCT	TTACGCAC	CAAGCAGAAGACGGCATACGAGATTTATATCTGTCTCGTGGGCTCGGAGATGT	AATGATACGGCGACCACCGAGATCTACACTTACGCACTCGTCGGCAGCGTCAGATGTG
rA3	127-33-1000-738	1-006-0	10-Nov-15	127-33-1000-738, 10-Nov-15	0	2	not detected	CD4	1431	6	330	1	1	1	3	Always	1	Never	No	n/a	#VALUE!	Yes	Depo-provera	8/1/14	466	9-cycle Nextera	Dec	Dec-17	R1C1	N700_BC7 N500_BC07	ACACGATC	AATGTTCT	CAAGCAGAAGACGGCATACGAGATACACGATCGTCTCGTGGGCTCGGAGATGT	AATGATACGGCGACCACCGAGATCTACACAATGTTCTTCGTCGGCAGCGTCAGATGTG
rA4	127-33-1000-738	1-006-0	10-Nov-15	127-33-1000-738, 10-Nov-15	0	2	not detected	Neutrophil	34541	6.5	978	1	1	1	3	Always	1	Never	No	n/a	#VALUE!	Yes	Depo-provera	8/1/14	466	9-cycle Nextera	Dec	Dec-17	R1C1	N700_BC8 N500_BC08	TTAATCAG	TGTCGGAT	CAAGCAGAAGACGGCATACGAGATTTAATCAGGTCTCGTGGGCTCGGAGATGT	AATGATACGGCGACCACCGAGATCTACACTGTCGGATTCGTCGGCAGCGTCAGATGTG
rB1	127-33-1027-755	1-030-0	23-May-16	127-33-1027-755, 23-May-16	0	2	not detected	Epithelial	14394	3.1	290	0	n/a	36	0	n/a	n/a	Never	No	n/a	#VALUE!	No	None	5/23/16	0		April	Apr-18	R1C3	N700_BC1_N500_BC17	AACGCATT	AGGTAAGG	CAAGCAGAAGACGGCATACGAGATAACGCATTGTCTCGTGGGCTCGGAGATGT	AATGATACGGCGACCACCGAGATCTACACAGGTAAGGTCGTCGGCAGCGTCAGATGTG
rB2	127-33-1027-755	1-030-0	23-May-16	127-33-1027-755, 23-May-16	0	2	not detected	APC	11879	7.5	721	0	n/a	36	0	n/a	n/a	Never	No	n/a	#VALUE!	No	None	5/23/16	0		April	Apr-18	R1C3	N700_BC1_N500_BC18	AACGCATT	TCGCTAGA	CAAGCAGAAGACGGCATACGAGATAACGCATTGTCTCGTGGGCTCGGAGATGT	AATGATACGGCGACCACCGAGATCTACACTCGCTAGATCGTCGGCAGCGTCAGATGTG
rB3	127-33-1027-755	1-030-0	23-May-16	127-33-1027-755, 23-May-16	0	2	not detected	CD4	2029	2.9	279	0	n/a	36	0	n/a	n/a	Never	No	n/a	#VALUE!	No	None	5/23/16	0		April	Apr-18	R1C3	N700_BC1_N500_BC19	AACGCATT	AGGTGCGA	CAAGCAGAAGACGGCATACGAGATAACGCATTGTCTCGTGGGCTCGGAGATGT	AATGATACGGCGACCACCGAGATCTACACAGGTGCGATCGTCGGCAGCGTCAGATGTG
rB4	127-33-1027-755	1-030-0	23-May-16	127-33-1027-755, 23-May-16	0	2	not detected	Neutrophil	24006	5.4	414	0	n/a	36	0	n/a	n/a	Never	No	n/a	#VALUE!	No	None	5/23/16	0		April	Apr-18	R1C3	N700_BC1_N500_BC20	AACGCATT	TCCTTGGT	CAAGCAGAAGACGGCATACGAGATAACGCATTGTCTCGTGGGCTCGGAGATGT	AATGATACGGCGACCACCGAGATCTACACTCCTTGGTTCGTCGGCAGCGTCAGATGTG
rC1	127-33-1018-752	1-029-5	19-May-16	127-33-1018-752, 19-May-16	0	1	not detected	Epithelial	5721	2.4	258	0	n/a	18	1	Never	1	Never	No	n/a	#VALUE!	Yes	Depo-provera	12/1/13	900		April	Apr-18	R1C3	N700_BC7_N500_BC21	ACACGATC	AGTTGCTT	CAAGCAGAAGACGGCATACGAGATACACGATCGTCTCGTGGGCTCGGAGATGT	AATGATACGGCGACCACCGAGATCTACACAGTTGCTTTCGTCGGCAGCGTCAGATGTG
rC2	127-33-1018-752	1-029-5	19-May-16	127-33-1018-752, 19-May-16	0	1	not detected	APC	12499	2	414	0	n/a	18	1	Never	1	Never	No	n/a	#VALUE!	Yes	Depo-provera	12/1/13	900		April	Apr-18	R1C3	N700_BC7_N500_BC22	ACACGATC	TATCTGCC	CAAGCAGAAGACGGCATACGAGATACACGATCGTCTCGTGGGCTCGGAGATGT	AATGATACGGCGACCACCGAGATCTACACTATCTGCCTCGTCGGCAGCGTCAGATGTG
rC4	127-33-1018-752	1-029-5	19-May-16	127-33-1018-752, 19-May-16	0	1	not detected	Neutrophil	11293	2.2	317	0	n/a	18	1	Never	1	Never	No	n/a	#VALUE!	Yes	Depo-provera	12/1/13	900		April	Apr-18	R1C3	N700_BC7_N500_BC23	ACACGATC	ATTATCAA	CAAGCAGAAGACGGCATACGAGATACACGATCGTCTCGTGGGCTCGGAGATGT	AATGATACGGCGACCACCGAGATCTACACATTATCAATCGTCGGCAGCGTCAGATGTG
rD1	127-33-1042-771	1-030-0	23-May-16	127-33-1042-771, 23-May-16	0	1	not detected	Epithelial	4381	3.2	278	0	n/a	75	0	n/a	n/a	Never	No	n/a	#VALUE!	Yes	Depo-provera	3/1/15	449		April	Apr-18	R1C3	N700_BC1_N500_BC21	AACGCATT	AGTTGCTT	CAAGCAGAAGACGGCATACGAGATAACGCATTGTCTCGTGGGCTCGGAGATGT	AATGATACGGCGACCACCGAGATCTACACAGTTGCTTTCGTCGGCAGCGTCAGATGTG
rD2	127-33-1042-771	1-030-0	23-May-16	127-33-1042-771, 23-May-16	0	1	not detected	APC	1240	7.2	448	0	n/a	75	0	n/a	n/a	Never	No	n/a	#VALUE!	Yes	Depo-provera	3/1/15	449		April	Apr-18	R1C3	N700_BC1_N500_BC22	AACGCATT	TATCTGCC	CAAGCAGAAGACGGCATACGAGATAACGCATTGTCTCGTGGGCTCGGAGATGT	AATGATACGGCGACCACCGAGATCTACACTATCTGCCTCGTCGGCAGCGTCAGATGTG
rD3	127-33-1042-771	1-030-0	23-May-16	127-33-1042-771, 23-May-16	0	1	not detected	CD4	3065	5.9	388	0	n/a	75	0	n/a	n/a	Never	No	n/a	#VALUE!	Yes	Depo-provera	3/1/15	449		April	Apr-18	R1C3	N700_BC1_N500_BC23	AACGCATT	ATTATCAA	CAAGCAGAAGACGGCATACGAGATAACGCATTGTCTCGTGGGCTCGGAGATGT	AATGATACGGCGACCACCGAGATCTACACATTATCAATCGTCGGCAGCGTCAGATGTG
rD4	127-33-1042-771	1-030-0	23-May-16	127-33-1042-771, 23-May-16	0	1	not detected	Neutrophil	7381	3	276	0	n/a	75	0	n/a	n/a	Never	No	n/a	#VALUE!	Yes	Depo-provera	3/1/15	449		April	Apr-18	R1C3	N700_BC1_N500_BC24	AACGCATT	TACTTAGC	CAAGCAGAAGACGGCATACGAGATAACGCATTGTCTCGTGGGCTCGGAGATGT	AATGATACGGCGACCACCGAGATCTACACTACTTAGCTCGTCGGCAGCGTCAGATGTG
rE1	127-33-0946-689	1-007-0	5-Oct-15	127-33-0946-689, 05-Oct-15	0	4	not detected	Epithelial	7641	5.2	1710	1	1	4	2	Sometimes	1	Never	No	n/a	#VALUE!	Yes	Depo-provera	8/3/15	63		April	Apr-18	R1C3	N700_BC2_N500_BC17	TTGTCTAT	AGGTAAGG	CAAGCAGAAGACGGCATACGAGATTTGTCTATGTCTCGTGGGCTCGGAGATGT	AATGATACGGCGACCACCGAGATCTACACAGGTAAGGTCGTCGGCAGCGTCAGATGTG
rE2	127-33-0946-689	1-007-0	5-Oct-15	127-33-0946-689, 05-Oct-15	0	4	not detected	APC	5852	5.6	1560	1	1	4	2	Sometimes	1	Never	No	n/a	#VALUE!	Yes	Depo-provera	8/3/15	63		April	Apr-18	R1C3	N700_BC2_N500_BC18	TTGTCTAT	TCGCTAGA	CAAGCAGAAGACGGCATACGAGATTTGTCTATGTCTCGTGGGCTCGGAGATGT	AATGATACGGCGACCACCGAGATCTACACTCGCTAGATCGTCGGCAGCGTCAGATGTG
rE3	127-33-0946-689	1-007-0	5-Oct-15	127-33-0946-689, 05-Oct-15	0	4	not detected	CD4	2564	4	455	1	1	4	2	Sometimes	1	Never	No	n/a	#VALUE!	Yes	Depo-provera	8/3/15	63		April	Apr-18	R1C3	N700_BC2_N500_BC19	TTGTCTAT	AGGTGCGA	CAAGCAGAAGACGGCATACGAGATTTGTCTATGTCTCGTGGGCTCGGAGATGT	AATGATACGGCGACCACCGAGATCTACACAGGTGCGATCGTCGGCAGCGTCAGATGTG
rE4	127-33-0946-689	1-007-0	5-Oct-15	127-33-0946-689, 05-Oct-15	0	4	not detected	Neutrophil	50000	7	1780	1	1	4	2	Sometimes	1	Never	No	n/a	#VALUE!	Yes	Depo-provera	8/3/15	63		April	Apr-18	R1C3	N700_BC2_N500_BC20	TTGTCTAT	TCCTTGGT	CAAGCAGAAGACGGCATACGAGATTTGTCTATGTCTCGTGGGCTCGGAGATGT	AATGATACGGCGACCACCGAGATCTACACTCCTTGGTTCGTCGGCAGCGTCAGATGTG
rF1	127-33-1183-865	1-006-0	17-May-16	127-33-1183-865, 17-May-16	0	3	not detected	Epithelial	2227	3	277	0	n/a	44	0	n/a	n/a	Never	No	n/a	#VALUE!	No	None	4/1/16	46		April	Apr-18	R1C3	N700_BC2_N500_BC21	TTGTCTAT	AGTTGCTT	CAAGCAGAAGACGGCATACGAGATTTGTCTATGTCTCGTGGGCTCGGAGATGT	AATGATACGGCGACCACCGAGATCTACACAGTTGCTTTCGTCGGCAGCGTCAGATGTG
rF2	127-33-1183-865	1-006-0	17-May-16	127-33-1183-865, 17-May-16	0	3	not detected	APC	4872	8.6	851	0	n/a	44	0	n/a	n/a	Never	No	n/a	#VALUE!	No	None	4/1/16	46		April	Apr-18	R1C3	N700_BC2_N500_BC22	TTGTCTAT	TATCTGCC	CAAGCAGAAGACGGCATACGAGATTTGTCTATGTCTCGTGGGCTCGGAGATGT	AATGATACGGCGACCACCGAGATCTACACTATCTGCCTCGTCGGCAGCGTCAGATGTG
rF3	127-33-1183-865	1-006-0	17-May-16	127-33-1183-865, 17-May-16	0	3	not detected	CD4	1670	7	524	0	n/a	44	0	n/a	n/a	Never	No	n/a	#VALUE!	No	None	4/1/16	46		April	Apr-18	R1C3	N700_BC2_N500_BC23	TTGTCTAT	ATTATCAA	CAAGCAGAAGACGGCATACGAGATTTGTCTATGTCTCGTGGGCTCGGAGATGT	AATGATACGGCGACCACCGAGATCTACACATTATCAATCGTCGGCAGCGTCAGATGTG
rF4	127-33-1183-865	1-006-0	17-May-16	127-33-1183-865, 17-May-16	0	3	not detected	Neutrophil	50000	7.7	3120	0	n/a	44	0	n/a	n/a	Never	No	n/a	#VALUE!	No	None	4/1/16	46		April	Apr-18	R1C3	N700_BC2_N500_BC24	TTGTCTAT	TACTTAGC	CAAGCAGAAGACGGCATACGAGATTTGTCTATGTCTCGTGGGCTCGGAGATGT	AATGATACGGCGACCACCGAGATCTACACTACTTAGCTCGTCGGCAGCGTCAGATGTG
rG1	127-33-0968-712	1-006-0	28-Sep-15	127-33-0968-712, 28-Sep-15	0	1	not detected	Epithelial	5230	8.4	1850	1	1	2	5	Never	1	Never	No	n/a	#VALUE!	Yes	Implanon	11/17/14	315		April	Apr-18	R1C3	N700_BC3_N500_BC17	AAGACACT	AGGTAAGG	CAAGCAGAAGACGGCATACGAGATAAGACACTGTCTCGTGGGCTCGGAGATGT	AATGATACGGCGACCACCGAGATCTACACAGGTAAGGTCGTCGGCAGCGTCAGATGTG
rG2	127-33-0968-712	1-006-0	28-Sep-15	127-33-0968-712, 28-Sep-15	0	1	not detected	APC	16251	8.9	950	1	1	2	5	Never	1	Never	No	n/a	#VALUE!	Yes	Implanon	11/17/14	315		April	Apr-18	R1C3	N700_BC3_N500_BC18	AAGACACT	TCGCTAGA	CAAGCAGAAGACGGCATACGAGATAAGACACTGTCTCGTGGGCTCGGAGATGT	AATGATACGGCGACCACCGAGATCTACACTCGCTAGATCGTCGGCAGCGTCAGATGTG
rG3	127-33-0968-712	1-006-0	28-Sep-15	127-33-0968-712, 28-Sep-15	0	1	not detected	CD4	16645	9	1090	1	1	2	5	Never	1	Never	No	n/a	#VALUE!	Yes	Implanon	11/17/14	315		April	Apr-18	R1C3	N700_BC3_N500_BC19	AAGACACT	AGGTGCGA	CAAGCAGAAGACGGCATACGAGATAAGACACTGTCTCGTGGGCTCGGAGATGT	AATGATACGGCGACCACCGAGATCTACACAGGTGCGATCGTCGGCAGCGTCAGATGTG
rG4	127-33-0968-712	1-006-0	28-Sep-15	127-33-0968-712, 28-Sep-15	0	1	not detected	Neutrophil	32121	8.1	378	1	1	2	5	Never	1	Never	No	n/a	#VALUE!	Yes	Implanon	11/17/14	315		April	Apr-18	R1C3	N700_BC3_N500_BC20	AAGACACT	TCCTTGGT	CAAGCAGAAGACGGCATACGAGATAAGACACTGTCTCGTGGGCTCGGAGATGT	AATGATACGGCGACCACCGAGATCTACACTCCTTGGTTCGTCGGCAGCGTCAGATGTG
rH1	127-33-0966-710	1-005-0	21-Sep-15	127-33-0966-710, 21-Sep-15	0	4	not detected	Epithelial	2764	3.6	390	0	n/a	150	0	n/a	n/a	Never	No	n/a	#VALUE!	No	None	9/19/15	2	No pellet	April	Jul-18	R1C3	N700_BC5_N500_BC21	AAGTAGAG	AGTTGCTT	CAAGCAGAAGACGGCATACGAGATAAGTAGAGGTCTCGTGGGCTCGGAGATGT	AATGATACGGCGACCACCGAGATCTACACAGTTGCTTTCGTCGGCAGCGTCAGATGTG
rH2	127-33-0966-710	1-005-0	21-Sep-15	127-33-0966-710, 21-Sep-15	0	4	not detected	APC	3844	2.4	244	0	n/a	150	0	n/a	n/a	Never	No	n/a	#VALUE!	No	None	9/19/15	2	No pellet	April	Jul-18	R1C3	N700_BC5_N500_BC22	AAGTAGAG	TATCTGCC	CAAGCAGAAGACGGCATACGAGATAAGTAGAGGTCTCGTGGGCTCGGAGATGT	AATGATACGGCGACCACCGAGATCTACACTATCTGCCTCGTCGGCAGCGTCAGATGTG
rH3	127-33-0966-710	1-005-0	21-Sep-15	127-33-0966-710, 21-Sep-15	0	4	not detected	CD4	639	2.6	303	0	n/a	150	0	n/a	n/a	Never	No	n/a	#VALUE!	No	None	9/19/15	2	No pellet	April	Jul-18	R1C3	N700_BC5_N500_BC23	AAGTAGAG	ATTATCAA	CAAGCAGAAGACGGCATACGAGATAAGTAGAGGTCTCGTGGGCTCGGAGATGT	AATGATACGGCGACCACCGAGATCTACACATTATCAATCGTCGGCAGCGTCAGATGTG
rH4	127-33-0966-710	1-005-0	21-Sep-15	127-33-0966-710, 21-Sep-15	0	4	not detected	Neutrophil	2898	1.3	112	0	n/a	150	0	n/a	n/a	Never	No	n/a	#VALUE!	No	None	9/19/15	2	No pellet	April	Jul-18	R1C3	N700_BC5_N500_BC24	AAGTAGAG	TACTTAGC	CAAGCAGAAGACGGCATACGAGATAAGTAGAGGTCTCGTGGGCTCGGAGATGT	AATGATACGGCGACCACCGAGATCTACACTACTTAGCTCGTCGGCAGCGTCAGATGTG
rI1	127-33-1057-783	1-029-5	19-May-16	127-33-1057-783, 19-May-16	0	4	not detected	Epithelial	2931	2.3	205	0	n/a	40	0	n/a	n/a	Sometimes	Yes	42248	261	No	None	5/2/16	17	No pellet	April	Jul-18	R1C3	N700_BC6_N500_BC17	TTATATCT	AGGTAAGG	CAAGCAGAAGACGGCATACGAGATTTATATCTGTCTCGTGGGCTCGGAGATGT	AATGATACGGCGACCACCGAGATCTACACAGGTAAGGTCGTCGGCAGCGTCAGATGTG
rI1-RE				, 00-Jan-00	0	#N/A					935	#N/A	#N/A	#N/A	#N/A	#N/A	#N/A	#N/A	#N/A	#N/A	#N/A	#N/A	#N/A	#N/A	#N/A	EtOH Re-extraction	April	Jul-18	R1C3	N700_BC7_N500_BC24	ACACGATC	TACTTAGC	CAAGCAGAAGACGGCATACGAGATACACGATCGTCTCGTGGGCTCGGAGATGT	AATGATACGGCGACCACCGAGATCTACACTACTTAGCTCGTCGGCAGCGTCAGATGTG
rI2	127-33-1057-783	1-029-5	19-May-16	127-33-1057-783, 19-May-16	0	4	not detected	APC	18400	2.6	108	0	n/a	40	0	n/a	n/a	Sometimes	Yes	42248	261	No	None	5/2/16	17	No pellet	April	Jul-18	R1C3	N700_BC6_N500_BC18	TTATATCT	TCGCTAGA	CAAGCAGAAGACGGCATACGAGATTTATATCTGTCTCGTGGGCTCGGAGATGT	AATGATACGGCGACCACCGAGATCTACACTCGCTAGATCGTCGGCAGCGTCAGATGTG
rI3	127-33-1057-783	1-029-5	19-May-16	127-33-1057-783, 19-May-16	0	4	not detected	CD4	536	2.3	163	0	n/a	40	0	n/a	n/a	Sometimes	Yes	42248	261	No	None	5/2/16	17	No pellet	April	Jul-18	R1C3	N700_BC6_N500_BC19	TTATATCT	AGGTGCGA	CAAGCAGAAGACGGCATACGAGATTTATATCTGTCTCGTGGGCTCGGAGATGT	AATGATACGGCGACCACCGAGATCTACACAGGTGCGATCGTCGGCAGCGTCAGATGTG
rI4	127-33-1057-783	1-029-5	19-May-16	127-33-1057-783, 19-May-16	0	4	not detected	Neutrophil	9649	-	94.7	0	n/a	40	0	n/a	n/a	Sometimes	Yes	42248	261	No	None	5/2/16	17	No pellet	April	Jul-18	R1C3	N700_BC6_N500_BC20	TTATATCT	TCCTTGGT	CAAGCAGAAGACGGCATACGAGATTTATATCTGTCTCGTGGGCTCGGAGATGT	AATGATACGGCGACCACCGAGATCTACACTCCTTGGTTCGTCGGCAGCGTCAGATGTG
rJ1	127-33-0922-672	1-007-0	18-Aug-15	127-33-0922-672, 18-Aug-15	0	4	not detected	Epithelial	1253	4.3	138	0	n/a	45	0	n/a	n/a	Never	Yes	41640	594	No	None	8/4/15	14		April	Apr-18	R1C3	N700_BC3_N500_BC21	AAGACACT	AGTTGCTT	CAAGCAGAAGACGGCATACGAGATAAGACACTGTCTCGTGGGCTCGGAGATGT	AATGATACGGCGACCACCGAGATCTACACAGTTGCTTTCGTCGGCAGCGTCAGATGTG
rJ3	127-33-0922-672	1-007-0	18-Aug-15	127-33-0922-672, 18-Aug-15	0	4	not detected	CD4	327	3.3	271	0	n/a	45	0	n/a	n/a	Never	Yes	41640	594	No	None	8/4/15	14		April	Apr-18	R1C3	N700_BC3_N500_BC23	AAGACACT	ATTATCAA	CAAGCAGAAGACGGCATACGAGATAAGACACTGTCTCGTGGGCTCGGAGATGT	AATGATACGGCGACCACCGAGATCTACACATTATCAATCGTCGGCAGCGTCAGATGTG
rJ4	127-33-0922-672	1-007-0	18-Aug-15	127-33-0922-672, 18-Aug-15	0	4	not detected	Neutrophil	26841	5.8	561	0	n/a	45	0	n/a	n/a	Never	Yes	41640	594	No	None	8/4/15	14		April	Apr-18	R1C3	N700_BC3_N500_BC24	AAGACACT	TACTTAGC	CAAGCAGAAGACGGCATACGAGATAAGACACTGTCTCGTGGGCTCGGAGATGT	AATGATACGGCGACCACCGAGATCTACACTACTTAGCTCGTCGGCAGCGTCAGATGTG
rK1	127-33-0821-613	1-005-5	11-Jun-15	127-33-0821-613, 11-Jun-15	0	1	not detected	Epithelial	2073	2.6	620	0	n/a	25	2	Sometimes	1	Sometimes	Yes	40909	1257	Yes	Nur-isterate	5/1/15	41		April	Apr-18	R1C3	N700_BC6_N500_BC21	TTATATCT	AGTTGCTT	CAAGCAGAAGACGGCATACGAGATTTATATCTGTCTCGTGGGCTCGGAGATGT	AATGATACGGCGACCACCGAGATCTACACAGTTGCTTTCGTCGGCAGCGTCAGATGTG
rK2	127-33-0821-613	1-005-5	11-Jun-15	127-33-0821-613, 11-Jun-15	0	1	not detected	APC	1235	2.3	391	0	n/a	25	2	Sometimes	1	Sometimes	Yes	40909	1257	Yes	Nur-isterate	5/1/15	41		April	Apr-18	R1C3	N700_BC6_N500_BC22	TTATATCT	TATCTGCC	CAAGCAGAAGACGGCATACGAGATTTATATCTGTCTCGTGGGCTCGGAGATGT	AATGATACGGCGACCACCGAGATCTACACTATCTGCCTCGTCGGCAGCGTCAGATGTG
rK3	127-33-0821-613	1-005-5	11-Jun-15	127-33-0821-613, 11-Jun-15	0	1	not detected	CD4	202	2.4	537	0	n/a	25	2	Sometimes	1	Sometimes	Yes	40909	1257	Yes	Nur-isterate	5/1/15	41		April	Apr-18	R1C3	N700_BC6_N500_BC23	TTATATCT	ATTATCAA	CAAGCAGAAGACGGCATACGAGATTTATATCTGTCTCGTGGGCTCGGAGATGT	AATGATACGGCGACCACCGAGATCTACACATTATCAATCGTCGGCAGCGTCAGATGTG
rK4	127-33-0821-613	1-005-5	11-Jun-15	127-33-0821-613, 11-Jun-15	0	1	not detected	Neutrophil	24246	2.5	401	0	n/a	25	2	Sometimes	1	Sometimes	Yes	40909	1257	Yes	Nur-isterate	5/1/15	41		April	Apr-18	R1C3	N700_BC6_N500_BC24	TTATATCT	TACTTAGC	CAAGCAGAAGACGGCATACGAGATTTATATCTGTCTCGTGGGCTCGGAGATGT	AATGATACGGCGACCACCGAGATCTACACTACTTAGCTCGTCGGCAGCGTCAGATGTG
rL1	127-33-0917-644	1-007-0	18-Aug-15	127-33-0917-644, 18-Aug-15	0	1	not detected	Epithelial	480	2.4	411	4	1	2	10	Sometimes	1	Never	Yes	41640	594	Yes	Nur-isterate	6/1/15	78	No pellet	April	Jul-18	R1C3	N700_BC7_N500_BC17	ACACGATC	AGGTAAGG	CAAGCAGAAGACGGCATACGAGATACACGATCGTCTCGTGGGCTCGGAGATGT	AATGATACGGCGACCACCGAGATCTACACAGGTAAGGTCGTCGGCAGCGTCAGATGTG
rL2	127-33-0917-644	1-007-0	18-Aug-15	127-33-0917-644, 18-Aug-15	0	1	not detected	APC	1526	2.6	366	4	1	2	10	Sometimes	1	Never	Yes	41640	594	Yes	Nur-isterate	6/1/15	78	No pellet	April	Jul-18	R1C3	N700_BC7_N500_BC18	ACACGATC	TCGCTAGA	CAAGCAGAAGACGGCATACGAGATACACGATCGTCTCGTGGGCTCGGAGATGT	AATGATACGGCGACCACCGAGATCTACACTCGCTAGATCGTCGGCAGCGTCAGATGTG
rL3	127-33-0917-644	1-007-0	18-Aug-15	127-33-0917-644, 18-Aug-15	0	1	not detected	CD4	2226	2.5	287	4	1	2	10	Sometimes	1	Never	Yes	41640	594	Yes	Nur-isterate	6/1/15	78	No pellet	April	Jul-18	R1C3	N700_BC7_N500_BC19	ACACGATC	AGGTGCGA	CAAGCAGAAGACGGCATACGAGATACACGATCGTCTCGTGGGCTCGGAGATGT	AATGATACGGCGACCACCGAGATCTACACAGGTGCGATCGTCGGCAGCGTCAGATGTG
rL4	127-33-0917-644	1-007-0	18-Aug-15	127-33-0917-644, 18-Aug-15	0	1	not detected	Neutrophil	5501	-	26.5	4	1	2	10	Sometimes	1	Never	Yes	41640	594	Yes	Nur-isterate	6/1/15	78	No pellet	April	Jul-18	R1C3	N700_BC7_N500_BC20	ACACGATC	TCCTTGGT	CAAGCAGAAGACGGCATACGAGATACACGATCGTCTCGTGGGCTCGGAGATGT	AATGATACGGCGACCACCGAGATCTACACTCCTTGGTTCGTCGGCAGCGTCAGATGTG
rM1	127-33-1049-778	1-005-5	3-Dec-15	127-33-1049-778, 03-Dec-15	0	2	not detected	Epithelial	3071	1.3	130	0	n/a	123	0	n/a	n/a	Never	No	n/a	#VALUE!	No	None	11/25/15	8		April	Jul-18	R1C3	N700_BC4_N500_BC17	TTGAATAG	AGGTAAGG	CAAGCAGAAGACGGCATACGAGATTTGAATAGGTCTCGTGGGCTCGGAGATGT	AATGATACGGCGACCACCGAGATCTACACAGGTAAGGTCGTCGGCAGCGTCAGATGTG
rM2	127-33-1049-778	1-005-5	3-Dec-15	127-33-1049-778, 03-Dec-15	0	2	not detected	APC	4547	6.6	639	0	n/a	123	0	n/a	n/a	Never	No	n/a	#VALUE!	No	None	11/25/15	8		April	Jul-18	R1C3	N700_BC4_N500_BC18	TTGAATAG	TCGCTAGA	CAAGCAGAAGACGGCATACGAGATTTGAATAGGTCTCGTGGGCTCGGAGATGT	AATGATACGGCGACCACCGAGATCTACACTCGCTAGATCGTCGGCAGCGTCAGATGTG
rM3	127-33-1049-778	1-005-5	3-Dec-15	127-33-1049-778, 03-Dec-15	0	2	not detected	CD4	584	2.6	234	0	n/a	123	0	n/a	n/a	Never	No	n/a	#VALUE!	No	None	11/25/15	8		April	Jul-18	R1C3	N700_BC4_N500_BC19	TTGAATAG	AGGTGCGA	CAAGCAGAAGACGGCATACGAGATTTGAATAGGTCTCGTGGGCTCGGAGATGT	AATGATACGGCGACCACCGAGATCTACACAGGTGCGATCGTCGGCAGCGTCAGATGTG
rM4	127-33-1049-778	1-005-5	3-Dec-15	127-33-1049-778, 03-Dec-15	0	2	not detected	Neutrophil	12081	2.4	293	0	n/a	123	0	n/a	n/a	Never	No	n/a	#VALUE!	No	None	11/25/15	8		April	Jul-18	R1C3	N700_BC4_N500_BC20	TTGAATAG	TCCTTGGT	CAAGCAGAAGACGGCATACGAGATTTGAATAGGTCTCGTGGGCTCGGAGATGT	AATGATACGGCGACCACCGAGATCTACACTCCTTGGTTCGTCGGCAGCGTCAGATGTG
rN1	127-33-0977-716	1-006-5	13-Nov-15	127-33-0977-716, 13-Nov-15	0	2	not detected	Epithelial	455	8.7	86.1	0	n/a	25	1	Never	1	Never	No	n/a	#VALUE!	Yes	Nur-isterate	9/1/15	73		April	Jul-18	R1C3	N700_BC4_N500_BC21	TTGAATAG	AGTTGCTT	CAAGCAGAAGACGGCATACGAGATTTGAATAGGTCTCGTGGGCTCGGAGATGT	AATGATACGGCGACCACCGAGATCTACACAGTTGCTTTCGTCGGCAGCGTCAGATGTG
rN2	127-33-0977-716	1-006-5	13-Nov-15	127-33-0977-716, 13-Nov-15	0	2	not detected	APC	24367	9.6	9300	0	n/a	25	1	Never	1	Never	No	n/a	#VALUE!	Yes	Nur-isterate	9/1/15	73		April	Jul-18	R1C3	N700_BC4_N500_BC22	TTGAATAG	TATCTGCC	CAAGCAGAAGACGGCATACGAGATTTGAATAGGTCTCGTGGGCTCGGAGATGT	AATGATACGGCGACCACCGAGATCTACACTATCTGCCTCGTCGGCAGCGTCAGATGTG
rN3	127-33-0977-716	1-006-5	13-Nov-15	127-33-0977-716, 13-Nov-15	0	2	not detected	CD4	3066	9.2	162	0	n/a	25	1	Never	1	Never	No	n/a	#VALUE!	Yes	Nur-isterate	9/1/15	73		April	Jul-18	R1C3	N700_BC4_N500_BC23	TTGAATAG	ATTATCAA	CAAGCAGAAGACGGCATACGAGATTTGAATAGGTCTCGTGGGCTCGGAGATGT	AATGATACGGCGACCACCGAGATCTACACATTATCAATCGTCGGCAGCGTCAGATGTG
rN4	127-33-0977-716	1-006-5	13-Nov-15	127-33-0977-716, 13-Nov-15	0	2	not detected	Neutrophil	50000	8.5	641	0	n/a	25	1	Never	1	Never	No	n/a	#VALUE!	Yes	Nur-isterate	9/1/15	73		April	Jul-18	R1C3	N700_BC4_N500_BC24	TTGAATAG	TACTTAGC	CAAGCAGAAGACGGCATACGAGATTTGAATAGGTCTCGTGGGCTCGGAGATGT	AATGATACGGCGACCACCGAGATCTACACTACTTAGCTCGTCGGCAGCGTCAGATGTG
rO1	127-33-0707-511	1-005-0	3-Mar-15	127-33-0707-511, 03-Mar-15	0	2	not detected	Epithelial	617	-	42.6	1	1	5	2	Sometimes	1	Never	No	n/a	#VALUE!	No	None	2/10/15	21		April	Jul-18	R1C3	N700_BC5_N500_BC17	AAGTAGAG	AGGTAAGG	CAAGCAGAAGACGGCATACGAGATAAGTAGAGGTCTCGTGGGCTCGGAGATGT	AATGATACGGCGACCACCGAGATCTACACAGGTAAGGTCGTCGGCAGCGTCAGATGTG
rO2	127-33-0707-511	1-005-0	3-Mar-15	127-33-0707-511, 03-Mar-15	0	2	not detected	APC	2827	9.7	72.6	1	1	5	2	Sometimes	1	Never	No	n/a	#VALUE!	No	None	2/10/15	21		April	Jul-18	R1C3	N700_BC5_N500_BC18	AAGTAGAG	TCGCTAGA	CAAGCAGAAGACGGCATACGAGATAAGTAGAGGTCTCGTGGGCTCGGAGATGT	AATGATACGGCGACCACCGAGATCTACACTCGCTAGATCGTCGGCAGCGTCAGATGTG
rO3	127-33-0707-511	1-005-0	3-Mar-15	127-33-0707-511, 03-Mar-15	0	2	not detected	CD4	828	-	43.5	1	1	5	2	Sometimes	1	Never	No	n/a	#VALUE!	No	None	2/10/15	21		April	Jul-18	R1C3	N700_BC5_N500_BC19	AAGTAGAG	AGGTGCGA	CAAGCAGAAGACGGCATACGAGATAAGTAGAGGTCTCGTGGGCTCGGAGATGT	AATGATACGGCGACCACCGAGATCTACACAGGTGCGATCGTCGGCAGCGTCAGATGTG
rO4	127-33-0707-511	1-005-0	3-Mar-15	127-33-0707-511, 03-Mar-15	0	2	not detected	Neutrophil	40235	7	159	1	1	5	2	Sometimes	1	Never	No	n/a	#VALUE!	No	None	2/10/15	21		April	Jul-18	R1C3	N700_BC5_N500_BC20	AAGTAGAG	TCCTTGGT	CAAGCAGAAGACGGCATACGAGATAAGTAGAGGTCTCGTGGGCTCGGAGATGT	AATGATACGGCGACCACCGAGATCTACACTCCTTGGTTCGTCGGCAGCGTCAGATGTG
rP1	127-33-0675-493	1-017-0	2/23/15	127-33-0675-493, 23-Feb-15	0	4	not detected	Epithelial	607	-	-	0	n/a	17	2	Never	1	Never	Yes	41275	783	Yes	Depo-provera	2/22/15	1	No pellet	May	Jul-18	R2C2	N700_BC13_N500_BC09	AGCAATTC	ACAGGTAT	CAAGCAGAAGACGGCATACGAGATAGCAATTCGTCTCGTGGGCTCGGAGATGT	AATGATACGGCGACCACCGAGATCTACACACAGGTATTCGTCGGCAGCGTCAGATGTG
rP2	127-33-0675-493	1-017-0	2/23/15	127-33-0675-493, 23-Feb-15	0	4	not detected	APC	23435	-	-	0	n/a	17	2	Never	1	Never	Yes	41275	783	Yes	Depo-provera	2/22/15	1	No pellet	May	Jul-18	R2C2	N700_BC13_N500_BC10	AGCAATTC	TGTAACTC	CAAGCAGAAGACGGCATACGAGATAGCAATTCGTCTCGTGGGCTCGGAGATGT	AATGATACGGCGACCACCGAGATCTACACTGTAACTCTCGTCGGCAGCGTCAGATGTG
rP3	127-33-0675-493	1-017-0	2/23/15	127-33-0675-493, 23-Feb-15	0	4	not detected	CD4	6449	-	-	0	n/a	17	2	Never	1	Never	Yes	41275	783	Yes	Depo-provera	2/22/15	1	No pellet	May	Jul-18	R2C2	N700_BC13_N500_BC11	AGCAATTC	ACCAACTG	CAAGCAGAAGACGGCATACGAGATAGCAATTCGTCTCGTGGGCTCGGAGATGT	AATGATACGGCGACCACCGAGATCTACACACCAACTGTCGTCGGCAGCGTCAGATGTG
rP4	127-33-0675-493	1-017-0	2/23/15	127-33-0675-493, 23-Feb-15	0	4	not detected	Neutrophil	50000	-	-	0	n/a	17	2	Never	1	Never	Yes	41275	783	Yes	Depo-provera	2/22/15	1	No pellet	May	Jul-18	R2C2	N700_BC13_N500_BC12	AGCAATTC	TGCTCGAC	CAAGCAGAAGACGGCATACGAGATAGCAATTCGTCTCGTGGGCTCGGAGATGT	AATGATACGGCGACCACCGAGATCTACACTGCTCGACTCGTCGGCAGCGTCAGATGTG
rT1	127-33-0667-482	1-017-0	23-Feb-15	127-33-0667-482, 23-Feb-15	0	1	not detected	Epithelial	181	2.1	106	1	1	3	2	Sometimes	1	Never	No	n/a	#VALUE!	Yes	Depo-provera	1/9/15	45		May	Jul-18	R2C2	N700_BC15_N500_BC09	AGGATCTA	ACAGGTAT	CAAGCAGAAGACGGCATACGAGATAGGATCTAGTCTCGTGGGCTCGGAGATGT	AATGATACGGCGACCACCGAGATCTACACACAGGTATTCGTCGGCAGCGTCAGATGTG
rT2	127-33-0667-482	1-017-0	23-Feb-15	127-33-0667-482, 23-Feb-15	0	1	not detected	APC	4080	8.3	453	1	1	3	2	Sometimes	1	Never	No	n/a	#VALUE!	Yes	Depo-provera	1/9/15	45		May	Jul-18	R2C2	N700_BC15_N500_BC10	AGGATCTA	TGTAACTC	CAAGCAGAAGACGGCATACGAGATAGGATCTAGTCTCGTGGGCTCGGAGATGT	AATGATACGGCGACCACCGAGATCTACACTGTAACTCTCGTCGGCAGCGTCAGATGTG
rT3	127-33-0667-482	1-017-0	23-Feb-15	127-33-0667-482, 23-Feb-15	0	1	not detected	CD4	906	5.2	95	1	1	3	2	Sometimes	1	Never	No	n/a	#VALUE!	Yes	Depo-provera	1/9/15	45		May	Jul-18	R2C2	N700_BC15_N500_BC11	AGGATCTA	ACCAACTG	CAAGCAGAAGACGGCATACGAGATAGGATCTAGTCTCGTGGGCTCGGAGATGT	AATGATACGGCGACCACCGAGATCTACACACCAACTGTCGTCGGCAGCGTCAGATGTG
rT4	127-33-0667-482	1-017-0	23-Feb-15	127-33-0667-482, 23-Feb-15	0	1	not detected	Neutrophil	29283	2.1	53.1	1	1	3	2	Sometimes	1	Never	No	n/a	#VALUE!	Yes	Depo-provera	1/9/15	45		May	Jul-18	R2C2	N700_BC15_N500_BC12	AGGATCTA	TGCTCGAC	CAAGCAGAAGACGGCATACGAGATAGGATCTAGTCTCGTGGGCTCGGAGATGT	AATGATACGGCGACCACCGAGATCTACACTGCTCGACTCGTCGGCAGCGTCAGATGTG
rV1	127-33-0584-428	1-028-5	2/19/15	127-33-0584-428, 19-Feb-15	0	4	not detected	Epithelial	42	2	43.1	1	1	4	5	Never	1	Sometimes	No	n/a	#VALUE!	No	None	2/19/15	0		May	Jul-18	R2C2	N700_BC16_N500_BC09	TCTGCAAG	ACAGGTAT	CAAGCAGAAGACGGCATACGAGATTCTGCAAGGTCTCGTGGGCTCGGAGATGT	AATGATACGGCGACCACCGAGATCTACACACAGGTATTCGTCGGCAGCGTCAGATGTG
rV2	127-33-0584-428	1-028-5	2/19/15	127-33-0584-428, 19-Feb-15	0	4	not detected	APC	4531	9.1	469	1	1	4	5	Never	1	Sometimes	No	n/a	#VALUE!	No	None	2/19/15	0		May	Jul-18	R2C2	N700_BC16_N500_BC10	TCTGCAAG	TGTAACTC	CAAGCAGAAGACGGCATACGAGATTCTGCAAGGTCTCGTGGGCTCGGAGATGT	AATGATACGGCGACCACCGAGATCTACACTGTAACTCTCGTCGGCAGCGTCAGATGTG
rV3	127-33-0584-428	1-028-5	2/19/15	127-33-0584-428, 19-Feb-15	0	4	not detected	CD4	615	5.1	214	1	1	4	5	Never	1	Sometimes	No	n/a	#VALUE!	No	None	2/19/15	0		May	Jul-18	R2C2	N700_BC16_N500_BC11	TCTGCAAG	ACCAACTG	CAAGCAGAAGACGGCATACGAGATTCTGCAAGGTCTCGTGGGCTCGGAGATGT	AATGATACGGCGACCACCGAGATCTACACACCAACTGTCGTCGGCAGCGTCAGATGTG
rV4	127-33-0584-428	1-028-5	2/19/15	127-33-0584-428, 19-Feb-15	0	4	not detected	Neutrophil	50000	5.5	1600	1	1	4	5	Never	1	Sometimes	No	n/a	#VALUE!	No	None	2/19/15	0		May	Jul-18	R2C2	N700_BC16_N500_BC12	TCTGCAAG	TGCTCGAC	CAAGCAGAAGACGGCATACGAGATTCTGCAAGGTCTCGTGGGCTCGGAGATGT	AATGATACGGCGACCACCGAGATCTACACTGCTCGACTCGTCGGCAGCGTCAGATGTG
rW1	127-33-0637-457	1-019-5	2/13/15	127-33-0637-457, 13-Feb-15	0	4	not detected	Epithelial	61	2.9	50.8	0	n/a	34	0	n/a	n/a	Never	Yes	41640	408	Yes	Lipez Loop	1/26/15	18		May	Jul-18	R2C2	N700_BC16_N500_BC13	TCTGCAAG	ACTGTATC	CAAGCAGAAGACGGCATACGAGATTCTGCAAGGTCTCGTGGGCTCGGAGATGT	AATGATACGGCGACCACCGAGATCTACACACTGTATCTCGTCGGCAGCGTCAGATGTG
rW2	127-33-0637-457	1-019-5	2/13/15	127-33-0637-457, 13-Feb-15	0	4	not detected	APC	4009	3.8	105	0	n/a	34	0	n/a	n/a	Never	Yes	41640	408	Yes	Lipez Loop	1/26/15	18		May	Jul-18	R2C2	N700_BC16_N500_BC14	TCTGCAAG	TCTGGCGA	CAAGCAGAAGACGGCATACGAGATTCTGCAAGGTCTCGTGGGCTCGGAGATGT	AATGATACGGCGACCACCGAGATCTACACTCTGGCGATCGTCGGCAGCGTCAGATGTG
rW3	127-33-0637-457	1-019-5	2/13/15	127-33-0637-457, 13-Feb-15	0	4	not detected	CD4	756	4.7	142	0	n/a	34	0	n/a	n/a	Never	Yes	41640	408	Yes	Lipez Loop	1/26/15	18		May	Jul-18	R2C2	N700_BC16_N500_BC15	TCTGCAAG	AGCATGGA	CAAGCAGAAGACGGCATACGAGATTCTGCAAGGTCTCGTGGGCTCGGAGATGT	AATGATACGGCGACCACCGAGATCTACACAGCATGGATCGTCGGCAGCGTCAGATGTG
rW4	127-33-0637-457	1-019-5	2/13/15	127-33-0637-457, 13-Feb-15	0	4	not detected	Neutrophil	15018	1.9	81.3	0	n/a	34	0	n/a	n/a	Never	Yes	41640	408	Yes	Lipez Loop	1/26/15	18	750 uL initial volume	May	Jul-18	R2C2	N700_BC16_N500_BC16	TCTGCAAG	TCTCGGTC	CAAGCAGAAGACGGCATACGAGATTCTGCAAGGTCTCGTGGGCTCGGAGATGT	AATGATACGGCGACCACCGAGATCTACACTCTCGGTCTCGTCGGCAGCGTCAGATGTG
rY1	127-33-0934-686	1-006-5	10/1/15	127-33-0934-686, 01-Oct-15	0	1	not detected	Epithelial	13			0	n/a	13	2	Always	1	Never	No	n/a	#VALUE!	No	None	9/7/15	24		May	Jul-18	R2C2	N700_BC17_N500_BC09	AGGTCGCA	ACAGGTAT	CAAGCAGAAGACGGCATACGAGATAGGTCGCAGTCTCGTGGGCTCGGAGATGT	AATGATACGGCGACCACCGAGATCTACACACAGGTATTCGTCGGCAGCGTCAGATGTG
rY2	127-33-0934-686	1-006-5	10/1/15	127-33-0934-686, 01-Oct-15	0	1	not detected	APC	1654			0	n/a	13	2	Always	1	Never	No	n/a	#VALUE!	No	None	9/7/15	24		May	Jul-18	R2C2	N700_BC17_N500_BC10	AGGTCGCA	TGTAACTC	CAAGCAGAAGACGGCATACGAGATAGGTCGCAGTCTCGTGGGCTCGGAGATGT	AATGATACGGCGACCACCGAGATCTACACTGTAACTCTCGTCGGCAGCGTCAGATGTG
rY3	127-33-0934-686	1-006-5	10/1/15	127-33-0934-686, 01-Oct-15	0	1	not detected	CD4	448			0	n/a	13	2	Always	1	Never	No	n/a	#VALUE!	No	None	9/7/15	24		May	Jul-18	R2C2	N700_BC17_N500_BC11	AGGTCGCA	ACCAACTG	CAAGCAGAAGACGGCATACGAGATAGGTCGCAGTCTCGTGGGCTCGGAGATGT	AATGATACGGCGACCACCGAGATCTACACACCAACTGTCGTCGGCAGCGTCAGATGTG
rY4	127-33-0934-686	1-006-5	10/1/15	127-33-0934-686, 01-Oct-15	0	1	not detected	Neutrophil	11983			0	n/a	13	2	Always	1	Never	No	n/a	#VALUE!	No	None	9/7/15	24		May	Jul-18	R2C2	N700_BC17_N500_BC12	AGGTCGCA	TGCTCGAC	CAAGCAGAAGACGGCATACGAGATAGGTCGCAGTCTCGTGGGCTCGGAGATGT	AATGATACGGCGACCACCGAGATCTACACTGCTCGACTCGTCGGCAGCGTCAGATGTG
rZ1	127-33-0920-669	1-007-0	8/18/15	127-33-0920-669, 18-Aug-15	0	1	not detected	Epithelial	157	1.4	62.9	0	n/a	32	0	n/a	n/a	Never	No	n/a	#VALUE!	No	None	7/31/15	18		May	Jul-18	R2C2	N700_BC17_N500_BC13	AGGTCGCA	ACTGTATC	CAAGCAGAAGACGGCATACGAGATAGGTCGCAGTCTCGTGGGCTCGGAGATGT	AATGATACGGCGACCACCGAGATCTACACACTGTATCTCGTCGGCAGCGTCAGATGTG
rZ2	127-33-0920-669	1-007-0	8/18/15	127-33-0920-669, 18-Aug-15	0	1	not detected	APC	2246	3.3	99.9	0	n/a	32	0	n/a	n/a	Never	No	n/a	#VALUE!	No	None	7/31/15	18		May	Jul-18	R2C2	N700_BC17_N500_BC14	AGGTCGCA	TCTGGCGA	CAAGCAGAAGACGGCATACGAGATAGGTCGCAGTCTCGTGGGCTCGGAGATGT	AATGATACGGCGACCACCGAGATCTACACTCTGGCGATCGTCGGCAGCGTCAGATGTG
rZ3	127-33-0920-669	1-007-0	8/18/15	127-33-0920-669, 18-Aug-15	0	1	not detected	CD4	225	3.2	113	0	n/a	32	0	n/a	n/a	Never	No	n/a	#VALUE!	No	None	7/31/15	18		May	Jul-18	R2C2	N700_BC17_N500_BC15	AGGTCGCA	AGCATGGA	CAAGCAGAAGACGGCATACGAGATAGGTCGCAGTCTCGTGGGCTCGGAGATGT	AATGATACGGCGACCACCGAGATCTACACAGCATGGATCGTCGGCAGCGTCAGATGTG
rZ4	127-33-0920-669	1-007-0	8/18/15	127-33-0920-669, 18-Aug-15	0	1	not detected	Neutrophil	10889	3	74.9	0	n/a	32	0	n/a	n/a	Never	No	n/a	#VALUE!	No	None	7/31/15	18		May	Jul-18	R2C2	N700_BC17_N500_BC16	AGGTCGCA	TCTCGGTC	CAAGCAGAAGACGGCATACGAGATAGGTCGCAGTCTCGTGGGCTCGGAGATGT	AATGATACGGCGACCACCGAGATCTACACTCTCGGTCTCGTCGGCAGCGTCAGATGTG
rBeta1	127-33-0988-745	1-006-5	11/13/15	127-33-0988-745, 13-Nov-15	0	3	not detected	Epithelial	436	6.8	171	0	n/a	22	3	Always	1	Never	No	n/a	#VALUE!	No	None	10/21/15	23		May	Jul-18	R2C2	N700_BC18_N500_BC13	TCGGAATG	ACTGTATC	CAAGCAGAAGACGGCATACGAGATTCGGAATGGTCTCGTGGGCTCGGAGATGT	AATGATACGGCGACCACCGAGATCTACACACTGTATCTCGTCGGCAGCGTCAGATGTG
rBeta2	127-33-0988-745	1-006-5	11/13/15	127-33-0988-745, 13-Nov-15	0	3	not detected	APC	12082	9	671	0	n/a	22	3	Always	1	Never	No	n/a	#VALUE!	No	None	10/21/15	23		May	Jul-18	R2C2	N700_BC18_N500_BC14	TCGGAATG	TCTGGCGA	CAAGCAGAAGACGGCATACGAGATTCGGAATGGTCTCGTGGGCTCGGAGATGT	AATGATACGGCGACCACCGAGATCTACACTCTGGCGATCGTCGGCAGCGTCAGATGTG
rBeta3	127-33-0988-745	1-006-5	11/13/15	127-33-0988-745, 13-Nov-15	0	3	not detected	CD4	761	5.7	159	0	n/a	22	3	Always	1	Never	No	n/a	#VALUE!	No	None	10/21/15	23		May	Jul-18	R2C2	N700_BC18_N500_BC15	TCGGAATG	AGCATGGA	CAAGCAGAAGACGGCATACGAGATTCGGAATGGTCTCGTGGGCTCGGAGATGT	AATGATACGGCGACCACCGAGATCTACACAGCATGGATCGTCGGCAGCGTCAGATGTG
rBeta4	127-33-0988-745	1-006-5	11/13/15	127-33-0988-745, 13-Nov-15	0	3	not detected	Neutrophil	50000	7.6	625	0	n/a	22	3	Always	1	Never	No	n/a	#VALUE!	No	None	10/21/15	23		May	Jul-18	R2C2	N700_BC18_N500_BC16	TCGGAATG	TCTCGGTC	CAAGCAGAAGACGGCATACGAGATTCGGAATGGTCTCGTGGGCTCGGAGATGT	AATGATACGGCGACCACCGAGATCTACACTCTCGGTCTCGTCGGCAGCGTCAGATGTG
rGamma2	127-33-0957-694	1-007-5	10/8/15	127-33-0957-694, 08-Oct-15	0	3	not detected	APC	2055	6.8	60.5	0	n/a	52	0	n/a	n/a	Never	No	n/a	#VALUE!	No	None	9/17/15	21		May	Jul-18	R2C2	N700_BC19_N500_BC10	AGGTTATC	TGTAACTC	CAAGCAGAAGACGGCATACGAGATAGGTTATCGTCTCGTGGGCTCGGAGATGT	AATGATACGGCGACCACCGAGATCTACACTGTAACTCTCGTCGGCAGCGTCAGATGTG
rGamma3	127-33-0957-694	1-007-5	10/8/15	127-33-0957-694, 08-Oct-15	0	3	not detected	CD4	2440	5.7	113	0	n/a	52	0	n/a	n/a	Never	No	n/a	#VALUE!	No	None	9/17/15	21		May	Jul-18	R2C2	N700_BC19_N500_BC11	AGGTTATC	ACCAACTG	CAAGCAGAAGACGGCATACGAGATAGGTTATCGTCTCGTGGGCTCGGAGATGT	AATGATACGGCGACCACCGAGATCTACACACCAACTGTCGTCGGCAGCGTCAGATGTG
rGamma4	127-33-0957-694	1-007-5	10/8/15	127-33-0957-694, 08-Oct-15	0	3	not detected	Neutrophil	46637	5.7	217	0	n/a	52	0	n/a	n/a	Never	No	n/a	#VALUE!	No	None	9/17/15	21		May	Jul-18	R2C2	N700_BC19_N500_BC12	AGGTTATC	TGCTCGAC	CAAGCAGAAGACGGCATACGAGATAGGTTATCGTCTCGTGGGCTCGGAGATGT	AATGATACGGCGACCACCGAGATCTACACTGCTCGACTCGTCGGCAGCGTCAGATGTG
rEpsilon1	127-33-1185-859	1-005-5	5/13/16	127-33-1185-859, 13-May-16	0	3	not detected	Epithelial	4462			1	1	7	1	Sometimes	1	Sometimes	Yes	42217	286	No	None	2/1/16	102		May	Jul-18	R2C2	N700_BC20_N500_BC09	TCGCCTTG	ACAGGTAT	CAAGCAGAAGACGGCATACGAGATTCGCCTTGGTCTCGTGGGCTCGGAGATGT	AATGATACGGCGACCACCGAGATCTACACACAGGTATTCGTCGGCAGCGTCAGATGTG
rEpsilon2	127-33-1185-859	1-005-5	5/13/16	127-33-1185-859, 13-May-16	0	3	not detected	APC	738			1	1	7	1	Sometimes	1	Sometimes	Yes	42217	286	No	None	2/1/16	102		May	Jul-18	R2C2	N700_BC20_N500_BC10	TCGCCTTG	TGTAACTC	CAAGCAGAAGACGGCATACGAGATTCGCCTTGGTCTCGTGGGCTCGGAGATGT	AATGATACGGCGACCACCGAGATCTACACTGTAACTCTCGTCGGCAGCGTCAGATGTG
rEpsilon3	127-33-1185-859	1-005-5	5/13/16	127-33-1185-859, 13-May-16	0	3	not detected	CD4	494			1	1	7	1	Sometimes	1	Sometimes	Yes	42217	286	No	None	2/1/16	102		May	Jul-18	R2C2	N700_BC20_N500_BC11	TCGCCTTG	ACCAACTG	CAAGCAGAAGACGGCATACGAGATTCGCCTTGGTCTCGTGGGCTCGGAGATGT	AATGATACGGCGACCACCGAGATCTACACACCAACTGTCGTCGGCAGCGTCAGATGTG
rEpsilon4	127-33-1185-859	1-005-5	5/13/16	127-33-1185-859, 13-May-16	0	3	not detected	Neutrophil	1970			1	1	7	1	Sometimes	1	Sometimes	Yes	42217	286	No	None	2/1/16	102		May	Jul-18	R2C2	N700_BC20_N500_BC12	TCGCCTTG	TGCTCGAC	CAAGCAGAAGACGGCATACGAGATTCGCCTTGGTCTCGTGGGCTCGGAGATGT	AATGATACGGCGACCACCGAGATCTACACTGCTCGACTCGTCGGCAGCGTCAGATGTG
