# Supplementary material for: Antigen Presenting Cells Link the Female Genital Tract Microbiome to Mucosal Inflammation, With Hormonal Contraception as an Additional Modulator of Inflammatory Signatures
Source: Front Cell Infect Microbiol. 2021 Sep 16;11:733619. doi: 10.3389/fcimb.2021.733619 (PMC8482842; doi:10.3389/fcimb.2021.733619)
Supplement: Supplementary file 3 [file DataSheet_3.zip › Supplementary_file_3_revised_RNASeq/run3_gct.txt]

ensg rA1 rA2 rA3 rA4 rAlpha1 rAlpha2 rAlpha3 rAlpha4 rB1 rB2 rB3 rB4 rBeta1 rBeta2 rBeta3 rBeta4 rC1 rC2 rC4 rD1 rD2 rD3 rD4 rDelta1 rDelta2 rDelta3 rDelta4 rE1 rE2 rE3 rE4 rEpsilon1 rEpsilon2 rEpsilon3 rEpsilon4 rF1 rF2 rF3 rF4 rG1 rG2 rG3 rG4 rGamma2 rGamma3 rGamma4 rH1 rH2 rH3 rH4 rI1-RE rI1 rI2 rI3 rI4 rJ1 rJ3 rJ4 rK1 rK2 rK3 rK4 rL1 rL2 rL3 rL4 rM1 rM2 rM3 rM4 rN1 rN2 rN3 rN4 rO1 rO2 rO3 rO4 rP1 rP2 rP3 rP4 rQ1 rQ2 rQ3 rQ4 rR1 rR2 rR3 rR4 rS1 rS2 rS3 rS4 rT1 rT2 rT3 rT4 rU1 rU2 rU3 rU4 rV1 rV2 rV3 rV4 rW1 rW2 rW3 rW4 rY1 rY2 rY3 rY4 rZ1 rZ2 rZ3 rZ4
__alignment_not_unique 1181720 2025791 2226868 2134551 9847398 3578206 7554933 4201572 4826335 2272185 2854404 2506202 8360611 4877103 6288861 40398 2684686 1319847 1703229 2971946 3091713 7013716 2679710 7401057 7720772 6228684 184892 48749856 8087177 5609057 3264410 2399383 8129900 12430020 6899640 2773047 4130519 7964806 2922030 3088846 2582418 3472505 2158706 4793683 9875935 2853721 8516173 8326735 6553557 5765817 46841 51210 1817369 759511 5130120 526511 998901 2003223 3025621 81564 3657822 2232654 6748501 7637784 4508815 7730791 33794070 7407948 9101427 7086956 7797922 6921926 9075378 5227603 32447071 11971303 7447478 5756963 9522918 5407425 3634360 1355725 6796532 5387838 6181127 204123 7205480 4789751 5025158 4705394 8924171 8531446 7201106 163731 13420336 4070059 5261042 5432049 12359640 7221550 4327057 314142 4285103 6968263 3516463 5325295 9878760 8003786 9916283 7685 11657273 5923699 7848907 3616380 8978394 5619892 5291748 461691
__ambiguous 127973 257239 224056 183181 543908 355718 386375 251262 272984 293349 223100 281102 436132 507651 386258 1053 19228 8223 9036 246541 355277 387727 196179 278755 485790 404036 13500 68540 325209 250923 363907 73623 309439 465487 426396 123436 247285 262551 215388 304970 336377 281039 197165 476381 596174 224005 508060 391812 436718 376619 56 2196 44455 45830 603025 14129 61593 186584 80676 9294 252031 156266 773458 915154 590364 855017 388853 652257 720605 700354 535422 701895 703172 492716 1005479 1115489 605365 492853 341372 274301 296190 132464 259064 423130 361259 16767 394887 384207 329591 285331 217939 818882 403487 12657 389539 369093 303959 265815 294672 625957 225186 9992 207619 537233 191955 392614 216561 453532 486476 293 776808 526054 501340 373877 542967 465098 365187 17848
__no_feature 1236659 2251050 2028876 3287038 288110 1185981 479968 2371088 1449752 1331778 2923009 1875752 333509 702364 827840 794 819193 588681 643812 355578 452928 1294544 1335373 210400 196566 708898 125285 51451 643612 792773 2263932 124576 254959 668601 1336053 371822 364433 285815 1102121 1291579 829919 1000378 1039277 765550 1567499 1791618 1145490 2228196 2162002 1021117 2680 5413 983325 115003 1508863 41974 137379 637826 405646 20438 1693140 1233242 1002861 1296832 2709721 3666505 2236276 849341 1665626 1914191 360508 409243 1809035 1948725 750493 1858671 2273498 2861984 417776 332338 531598 1319837 879293 780762 2149317 172613 367607 876314 725110 1844125 366703 883550 672294 114240 789145 893166 1576251 1993385 101444 820061 485470 103588 138493 220251 769703 676021 372026 1301414 3893527 3049 363682 915710 720261 1570299 958703 1889939 3283545 63714
__not_aligned 0 0 0 0 0 0 0 0 0 0 0 0 0 0 0 0 0 0 0 0 0 0 0 0 0 0 0 0 0 0 0 0 0 0 0 0 0 0 0 0 0 0 0 0 0 0 0 0 0 0 0 0 0 0 0 0 0 0 0 0 0 0 0 0 0 0 0 0 0 0 0 0 0 0 0 0 0 0 0 0 0 0 0 0 0 0 0 0 0 0 0 0 0 0 0 0 0 0 0 0 0 0 0 0 0 0 0 0 0 0 0 0 0 0 0 0 0 0
__too_low_aQual 0 0 0 0 0 0 0 0 0 0 0 0 0 0 0 0 0 0 0 0 0 0 0 0 0 0 0 0 0 0 0 0 0 0 0 0 0 0 0 0 0 0 0 0 0 0 0 0 0 0 0 0 0 0 0 0 0 0 0 0 0 0 0 0 0 0 0 0 0 0 0 0 0 0 0 0 0 0 0 0 0 0 0 0 0 0 0 0 0 0 0 0 0 0 0 0 0 0 0 0 0 0 0 0 0 0 0 0 0 0 0 0 0 0 0 0 0 0
ENSG00000000003.14 161 9 0 3 436 0 4 0 2185 9 0 21 788 1 20 0 0 0 58 1294 16 0 2 456 0 18 0 222 319 393 41 0 15 0 0 325 0 0 2 495 4 8 4 33 66 1 2298 644 1 415 0 0 0 0 0 1 0 0 0 1 0 0 0 0 0 0 854 439 1 17 1624 1 0 0 3482 102 1 1 0 1 0 0 721 2 0 0 346 0 10 0 0 0 0 0 1152 3 0 0 61 0 0 0 0 0 0 0 0 0 0 0 1600 0 0 0 0 23 4 0
ENSG00000000005.5 0 0 0 0 0 0 0 0 0 0 0 0 0 0 3 0 0 0 0 0 0 0 0 0 0 0 0 0 0 0 0 0 0 0 0 0 0 0 0 0 0 0 0 0 0 0 0 0 0 0 0 0 0 0 0 0 0 0 0 0 0 0 0 0 0 0 0 0 0 0 0 0 0 0 0 0 0 0 0 0 0 0 0 0 0 0 0 0 0 0 0 0 0 0 0 0 0 0 0 0 0 0 0 0 0 0 0 0 0 0 0 0 0 0 0 0 0 0
ENSG00000000419.12 5 5 0 0 0 65 56 14 35 29 70 7 44 81 58 0 0 0 0 16 34 30 3 8 12 121 1 0 32 56 3 0 0 0 4 0 42 68 9 20 44 68 13 37 48 16 69 18 0 0 0 0 0 0 130 0 0 2 0 0 35 12 0 0 0 0 0 85 0 4 72 30 102 20 0 137 42 14 0 34 0 2 75 39 54 0 67 50 66 11 0 51 51 0 0 53 18 8 0 69 61 0 0 9 0 1 0 45 32 0 0 35 10 10 0 80 41 5
ENSG00000000457.13 10 0 4 2 0 3 61 0 17 23 192 32 58 11 23 0 2 0 0 78 4 97 4 27 3 97 0 0 13 39 2 1 3 1 1 44 0 0 3 93 15 72 13 36 192 19 214 54 0 0 0 0 0 0 0 0 10 10 1 0 58 5 2 11 0 0 137 44 0 20 124 2 183 15 97 13 86 7 0 2 0 0 74 15 49 2 62 1 100 0 0 1 148 2 0 13 9 0 2 31 85 0 0 6 17 2 0 21 83 0 0 18 0 8 3 18 0 0
ENSG00000000460.16 0 0 0 0 0 2 11 0 0 5 48 4 0 6 5 0 0 0 0 25 31 30 3 2 0 19 0 0 1 25 1 0 11 19 0 0 4 0 2 3 16 31 6 59 57 1 0 8 27 0 0 0 0 0 0 0 0 0 0 0 11 0 0 0 0 0 10 29 0 0 50 0 80 6 0 20 1 5 0 0 0 0 25 30 33 0 57 9 8 0 0 27 8 0 0 14 2 0 0 46 32 0 0 2 4 0 0 2 44 0 0 7 3 4 0 0 11 0
ENSG00000000938.12 0 1965 75 3713 2772 826 67 4682 9 2075 837 4144 21 1479 304 2 0 3 26 0 1681 18 4755 0 496 92 150 4 1293 274 6733 0 1117 677 6115 184 1068 177 1086 3 1378 41 1358 1563 173 2112 77 360 3138 793 0 0 0 0 2125 45 379 3170 270 41 2972 1893 0 3856 0 11008 0 2013 2632 7285 0 1115 469 7428 0 4563 4988 6923 0 606 790 1345 0 1495 24 134 0 1526 34 2187 0 3365 109 168 0 1319 3935 3512 0 1990 66 79 1 1082 2120 3229 0 1565 2177 0 0 2069 61 6035 2378 3822 6463 191
ENSG00000000971.15 171 1 0 0 0 1 9 0 252 4 0 3 290 9 55 0 0 0 0 514 0 27 0 124 3 4 0 2 18 45 0 0 0 0 0 138 2 0 0 480 0 2 1 4 312 20 118 372 0 0 0 0 4 0 0 29 0 0 0 0 0 0 0 0 0 0 250 53 137 0 389 0 1 0 126 3 0 0 0 0 0 0 628 0 49 0 117 0 12 0 0 0 0 0 0 0 0 0 53 5 34 0 0 0 7 0 0 0 1 0 9 0 0 0 0 0 0 0
ENSG00000001036.13 11 69 0 0 0 76 60 5 269 142 0 0 303 285 120 0 0 0 0 153 180 154 13 96 94 55 0 0 163 100 3 0 12 0 37 0 59 96 22 257 219 64 39 535 419 4 204 164 16 0 0 0 0 0 0 53 0 0 0 6 9 2 0 445 0 0 122 518 762 15 503 121 189 9 1 412 42 7 0 6 30 0 209 282 168 0 513 276 61 0 0 509 116 0 0 129 0 13 107 355 10 0 953 53 32 4 0 116 7 0 620 219 344 0 0 155 117 5
ENSG00000001084.12 31 27 29 12 0 6 9 0 0 26 0 1 9 39 8 0 0 0 0 0 6 32 0 11 1 12 0 0 11 17 17 0 0 0 0 51 8 2 8 49 18 10 3 36 57 1 104 188 0 247 0 0 0 0 0 0 0 6 0 0 6 1 0 293 0 0 116 57 25 18 24 1 63 19 10 72 3 21 0 1 0 0 45 21 29 0 0 34 22 0 0 50 27 0 0 12 11 11 0 40 0 0 0 0 0 3 0 13 2 0 0 25 0 7 0 117 143 0
ENSG00000001167.14 39 16 12 112 0 63 191 100 158 57 95 167 38 144 338 0 0 11 0 58 49 114 45 25 11 157 2 0 33 94 125 0 0 0 4 6 38 5 76 70 84 183 89 168 189 220 518 57 0 70 0 0 0 0 0 0 24 101 77 2 82 105 0 101 0 0 21 107 0 163 91 33 222 210 413 279 68 154 0 0 29 0 55 74 192 8 92 90 128 104 0 69 283 0 0 79 161 245 0 96 103 0 0 7 49 28 0 146 130 1 3 114 88 194 0 48 8 1
ENSG00000001460.17 5 1 3 1 0 1 23 0 41 1 0 0 65 8 0 0 4 0 0 10 2 9 0 97 5 27 0 0 4 0 4 0 0 491 5 0 0 5 0 60 2 28 5 9 9 2 30 86 58 25 0 0 0 0 0 0 1 0 0 0 1 0 0 0 0 0 332 136 0 6 199 3 29 3 0 32 0 0 0 0 0 2 143 12 37 0 27 7 58 0 0 57 14 0 0 4 9 0 14 13 3 0 0 5 2 0 0 22 9 0 0 15 0 0 0 31 43 0
ENSG00000001461.16 114 56 102 14 0 15 723 0 805 24 141 14 498 58 195 0 1 0 0 649 57 247 0 65 29 331 0 4 53 258 1 0 0 0 0 104 19 109 9 716 66 332 18 228 1376 7 401 561 217 311 0 0 1 0 1 15 10 5 0 3 0 5 4 406 0 0 897 236 178 30 458 7 391 1 545 209 279 0 0 11 133 0 209 26 562 0 375 70 533 0 0 116 618 0 0 95 0 1 77 56 439 0 0 7 128 0 0 13 422 0 0 109 400 1 891 32 8 0
ENSG00000001497.16 137 1 17 0 0 52 244 4 63 55 289 22 337 85 327 0 0 1 0 155 213 525 0 90 12 263 0 0 64 272 6 0 0 31 0 55 50 96 21 124 189 230 36 277 262 7 88 316 330 0 0 0 0 0 0 0 39 11 0 1 69 0 0 167 0 0 362 436 0 73 204 62 752 3 600 297 130 2 0 0 2 0 128 140 220 0 318 114 332 0 803 258 285 0 0 165 11 0 64 189 214 0 0 33 52 0 0 40 214 0 0 101 626 0 0 187 45 3
ENSG00000001561.6 7 0 0 1 0 42 15 2 288 135 1 6 20 56 31 0 0 0 0 118 4 52 0 104 15 26 0 0 48 13 0 0 0 0 0 17 11 0 7 69 28 17 9 5 28 9 14 39 0 0 0 0 0 0 0 0 0 0 0 0 0 8 0 0 0 0 178 62 0 0 131 10 59 1 42 205 57 0 0 3 77 0 265 51 47 0 53 137 54 0 0 10 0 0 0 129 0 9 0 52 0 0 0 8 0 0 0 22 23 0 0 17 72 10 0 12 33 0
ENSG00000001617.11 4 0 0 0 0 0 0 0 7 0 0 0 7 0 5 0 0 0 0 10 0 0 0 1 0 0 0 0 8 2 0 0 0 0 0 0 0 0 0 12 0 1 0 0 0 0 15 11 0 0 0 0 0 0 0 8 0 2 0 0 0 0 0 0 0 0 116 16 0 0 6 0 0 0 97 0 0 0 0 0 0 0 10 0 0 0 5 0 0 0 18 0 0 0 0 0 0 0 4 0 0 0 0 0 0 0 0 0 0 0 1 1 0 0 0 0 0 0
ENSG00000001626.15 9 1 0 0 0 0 0 1 57 0 1 0 412 0 97 0 0 9 0 135 0 8 0 113 0 0 0 0 2 0 0 0 0 0 0 71 0 0 0 499 0 4 1 3 117 8 0 3 0 0 0 0 0 0 0 69 0 0 0 0 0 0 0 0 0 0 130 20 0 0 314 0 0 0 163 0 0 0 0 0 0 0 379 0 0 0 472 0 0 0 0 0 0 0 0 0 0 0 17 0 0 0 0 0 0 0 0 0 0 0 41 0 0 0 11 10 0 0
ENSG00000001629.9 48 103 75 2 0 32 60 6 136 45 502 8 28 21 79 0 0 0 2 47 14 122 14 12 14 99 0 0 30 101 5 0 0 0 0 0 2 5 3 114 18 113 9 28 190 7 0 64 130 7 0 0 0 0 0 0 4 0 0 0 9 9 0 0 0 146 108 31 0 11 100 5 162 4 0 37 135 10 0 0 0 0 125 69 193 2 8 15 119 1 47 32 39 0 0 79 18 47 1 25 122 0 0 1 7 2 0 36 104 0 0 10 69 3 0 62 42 0
ENSG00000001630.16 5 11 0 0 0 28 22 0 9 10 0 1 7 17 21 0 0 0 0 11 6 10 0 7 0 11 0 0 10 16 0 0 0 0 0 0 2 3 6 12 28 19 10 26 13 0 44 8 0 0 0 0 0 0 0 0 0 0 0 2 2 0 0 1 0 0 45 20 148 4 29 15 78 2 0 93 43 0 0 4 0 0 25 17 14 0 17 3 7 0 127 17 9 0 0 31 4 0 1 35 10 0 0 4 0 0 0 0 8 0 0 26 25 0 0 19 8 0
ENSG00000001631.15 0 0 2 0 0 5 12 0 6 5 3 0 3 3 5 0 0 0 0 11 2 18 0 1 1 5 0 0 1 19 0 0 0 0 0 11 0 0 0 8 5 8 1 5 17 0 6 9 0 0 0 0 0 0 0 0 0 2 0 0 2 0 0 7 0 0 18 1 1 5 4 9 21 0 0 11 3 0 0 0 0 3 25 3 21 0 0 6 8 3 0 1 1 0 0 9 0 0 0 10 0 0 0 0 0 0 0 3 4 0 0 1 18 0 10 6 1 0
ENSG00000002016.17 239 93 62 45 0 14 144 5 28 83 499 15 21 27 22 0 2 0 1 68 91 124 12 8 2 60 0 1 14 23 5 0 1 0 5 0 1 4 7 360 65 121 8 191 494 4 13 90 82 21 0 0 0 0 0 0 1 0 0 1 24 12 0 40 0 0 372 63 0 5 81 11 149 14 0 62 81 1 0 0 19 0 106 28 179 1 65 75 165 1 0 0 34 0 0 30 6 0 1 134 94 0 0 7 16 1 0 22 101 0 0 137 93 1 0 0 9 0
ENSG00000002079.14 0 0 0 0 0 0 0 0 0 0 1 0 0 0 0 0 0 0 0 0 0 0 0 0 0 0 0 0 0 0 0 0 0 0 0 0 1 0 0 0 0 0 0 0 0 0 0 0 0 0 0 0 0 0 0 0 0 0 0 0 0 0 0 0 0 0 0 0 0 0 7 0 0 0 0 0 0 0 0 0 0 0 1 0 0 0 0 0 0 0 0 0 0 0 0 0 0 0 0 0 0 0 0 0 0 0 0 0 0 0 0 0 0 0 0 0 0 0
ENSG00000002330.13 128 8 12 25 0 21 129 10 17 21 35 33 424 47 104 0 0 0 0 101 63 147 41 146 9 164 0 2 41 83 11 0 119 231 69 98 16 109 23 189 29 122 36 104 198 18 213 146 18 108 0 0 0 0 0 6 10 14 0 0 45 21 1930 27 0 0 454 193 221 83 444 36 290 54 223 92 126 33 0 2 11 0 155 37 145 1 184 62 133 26 27 57 60 4 0 49 46 0 84 84 54 0 0 13 38 3 0 25 34 0 801 37 263 50 74 93 61 3
ENSG00000002549.12 204 404 29 224 0 566 380 109 602 1787 504 1841 395 1033 413 0 2 0 0 287 1332 366 348 455 483 583 39 10 838 335 172 2 61 7 110 195 350 63 261 577 1143 481 338 2003 693 402 1077 900 1161 1522 0 0 397 0 0 33 20 200 0 39 301 140 0 5383 0 5198 690 1972 888 711 626 540 1210 284 411 2530 912 345 0 253 274 362 493 1105 333 13 293 1327 430 187 0 3460 190 38 478 1198 331 196 40 1869 200 0 0 861 336 55 238 8833 6699 1 7 1820 864 1587 94 788 565 19
ENSG00000002586.19 0 0 0 0 0 0 0 0 0 0 0 0 0 0 0 0 0 0 0 0 0 0 0 0 0 0 0 0 0 0 0 0 0 0 0 0 0 0 0 0 0 0 0 0 0 0 0 0 0 0 0 0 0 0 0 0 0 0 0 0 0 0 1 0 1 0 0 0 0 0 0 0 0 0 0 0 0 0 0 0 0 0 0 0 1 0 0 0 0 0 0 0 0 0 0 0 0 0 0 0 0 0 0 0 0 0 0 0 0 0 0 0 0 0 0 0 0 0
ENSG00000002586.19_PAR_Y 0 0 0 0 0 0 0 0 0 0 0 0 0 0 0 0 0 0 0 0 0 0 0 0 0 0 0 0 1 0 0 0 0 0 0 0 0 0 0 0 0 0 0 0 0 0 0 0 0 0 0 0 1 0 0 0 0 0 0 0 0 0 0 0 0 0 0 0 0 0 0 0 0 0 0 0 0 0 0 0 0 0 0 0 0 0 0 0 0 0 1 0 0 0 0 0 0 0 0 0 0 0 0 0 0 0 0 0 0 0 0 0 0 0 0 0 0 0
ENSG00000002587.9 200 313 1 0 476 34 1 0 333 187 0 5 878 114 7 0 0 0 0 608 804 27 1 266 174 0 0 15 682 8 8 0 1 0 0 82 14 83 6 247 195 6 27 403 247 4 1625 442 0 339 0 0 0 0 0 27 0 0 0 4 8 15 0 1 0 0 240 368 192 7 918 35 66 4 2268 383 20 1 109 17 0 0 294 297 13 0 658 25 28 0 77 843 0 0 449 196 2 0 249 131 0 0 0 107 0 0 248 25 11 0 17 145 106 0 613 379 36 4
ENSG00000002726.20 282 12 0 85 0 0 0 7 89 17 0 4 896 2 0 0 0 1 0 127 61 0 0 203 3 6 0 0 13 0 0 0 134 0 216 176 5 0 4 915 55 2 4 24 369 2 0 70 0 67 0 0 0 0 0 90 0 0 0 0 46 65 0 0 0 0 460 131 141 83 970 7 0 1 590 64 0 0 0 0 0 0 292 17 0 0 1097 7 0 0 0 79 0 0 0 21 0 0 591 94 0 0 0 5 0 0 0 7 0 0 1248 2 1 0 2059 0 0 0
ENSG00000002745.12 0 0 0 0 0 0 0 0 0 2 0 0 0 0 0 0 0 0 0 5 0 0 0 2 0 0 0 0 0 0 0 0 0 0 0 0 0 0 0 1 0 0 0 0 0 0 0 2 0 0 0 0 0 0 0 0 0 0 0 0 0 0 0 0 0 0 0 1 0 0 0 0 0 0 0 0 0 0 0 0 0 0 0 0 0 0 0 0 0 0 0 0 0 0 0 0 0 0 0 0 0 0 0 0 0 0 0 0 0 0 0 0 0 0 0 1 0 0
ENSG00000002746.14 0 0 0 0 0 0 0 0 0 0 0 0 0 0 0 0 12 10 0 0 0 0 0 0 0 0 0 0 0 0 0 0 0 0 0 0 0 0 0 0 0 0 0 0 0 0 0 0 0 0 0 0 0 0 0 0 0 0 0 0 0 0 0 0 0 0 0 6 0 1 0 0 0 0 0 0 0 0 0 0 1 0 0 0 0 0 0 0 0 0 0 0 0 0 0 0 0 0 0 0 0 0 0 0 0 0 0 0 0 0 0 0 0 0 0 0 0 0
ENSG00000002822.15 8 90 57 7 0 66 373 3 69 128 131 14 209 394 350 0 0 1 0 91 166 343 7 59 87 247 1 0 220 141 39 0 465 335 0 126 168 234 48 94 156 202 62 260 877 14 182 211 0 197 0 0 0 0 0 0 64 1 0 1 92 35 0 726 0 324 43 469 512 18 198 183 491 69 0 790 39 72 0 81 89 0 36 152 243 0 60 166 214 11 0 436 659 0 0 171 5 1 34 319 77 0 0 62 64 3 0 156 49 0 0 184 558 3 133 249 71 2
ENSG00000002834.17 57 61 1 1 19 198 447 166 804 428 208 447 848 669 572 0 1 126 0 914 462 1106 690 235 386 518 10 67 552 239 523 260 142 17 315 149 269 384 240 465 542 583 351 687 1024 404 929 677 670 346 0 0 0 0 47 51 60 186 103 6 790 446 0 1635 0 379 74 888 726 568 700 173 1317 1083 608 1778 852 300 4112 51 185 83 168 315 566 6 813 435 766 405 0 626 487 4 0 500 235 367 92 692 612 3 0 194 147 136 0 294 293 0 0 509 1102 550 105 412 525 7
ENSG00000002919.14 17 261 5 4 2332 107 153 21 102 141 0 119 170 458 204 0 0 1 0 193 313 400 118 65 27 291 1 1 167 121 49 0 331 0 123 76 86 283 89 232 247 174 106 348 365 101 756 444 0 166 0 0 0 0 0 0 4 45 0 1 325 245 0 391 0 0 146 410 0 43 368 137 312 90 259 712 256 38 0 0 0 0 92 106 140 3 413 107 150 217 117 197 202 1 0 208 102 125 107 355 103 1 0 30 36 8 2048 236 104 0 0 147 978 71 1120 78 106 4
ENSG00000002933.8 250 352 13 0 11348 327 1 12 107 449 0 22 1202 287 15 0 0 0 0 201 1394 0 0 2123 289 17 1 0 867 24 0 1 1898 0 0 398 146 23 42 1647 711 36 91 1141 588 11 159 576 0 0 0 0 0 0 0 20 0 0 0 12 42 35 1989 2771 0 0 201 1594 343 269 3095 547 163 29 614 708 0 4 0 78 0 0 942 323 3 0 2314 346 40 0 648 3995 242 0 0 342 7 0 2776 1673 26 0 0 253 47 5 622 265 81 0 7564 400 0 0 3827 222 62 1
ENSG00000003056.7 9 261 758 6 0 641 649 331 128 1012 83 308 372 1502 561 0 0 0 0 457 1641 923 385 164 552 403 5 0 768 193 268 0 355 0 487 110 485 245 315 253 1089 579 365 1583 1540 215 131 455 939 754 0 0 0 0 0 38 47 177 0 14 281 48 0 3270 1504 484 499 1410 1287 1676 295 465 1162 656 0 3280 1113 1237 0 218 237 132 240 1039 650 0 387 896 502 912 0 1843 769 2 2183 928 551 599 25 1535 560 0 0 352 199 63 0 1265 707 0 0 1184 631 1045 574 1189 936 41
ENSG00000003096.14 32 0 0 0 0 1 0 0 0 0 0 0 30 0 0 0 0 0 16 4 0 0 0 87 0 14 0 0 0 0 0 0 0 0 0 34 0 0 0 61 0 0 0 0 15 6 0 0 0 0 0 0 0 0 0 0 0 0 0 0 0 0 0 0 0 0 30 19 0 0 18 0 15 0 0 0 0 0 0 0 0 0 110 1 0 0 38 0 14 0 3 0 1 0 0 0 0 0 0 13 0 0 0 0 0 0 0 0 0 0 0 0 0 0 0 4 0 0
ENSG00000003137.8 0 0 0 0 0 0 0 0 0 0 0 0 0 0 0 0 0 0 0 0 0 0 0 0 0 0 0 0 0 0 0 0 0 0 0 0 0 0 0 0 0 0 0 0 0 0 0 0 0 0 0 0 0 0 0 0 0 0 0 0 0 0 0 0 0 0 0 0 0 0 0 0 0 0 0 0 0 0 0 0 0 0 0 0 0 0 0 0 0 0 0 0 0 0 0 0 0 0 0 0 0 0 0 0 0 0 0 1 0 0 0 0 0 0 0 0 0 0
ENSG00000003147.18 50 1 349 1 0 11 64 2 176 24 124 5 315 44 171 0 0 1 0 226 39 545 8 138 8 82 1 5 47 22 9 0 0 178 0 43 15 93 8 466 23 308 9 77 165 16 687 588 0 736 0 0 1 0 0 1 14 0 0 0 18 26 0 203 0 0 198 175 33 0 214 26 249 1 6 39 246 7 0 0 0 0 238 22 344 0 264 11 172 0 73 9 143 0 0 3 4 100 54 4 44 0 0 0 27 0 0 42 35 0 0 17 183 0 704 29 6 0
ENSG00000003249.13 24 0 0 0 0 0 16 0 14 0 0 0 60 0 0 0 0 0 0 4 0 19 0 24 3 9 0 0 0 0 0 0 0 0 0 0 0 0 0 16 3 1 9 6 25 2 0 27 11 0 0 0 0 0 0 0 0 0 0 0 0 0 0 73 0 0 230 9 0 0 106 0 9 0 6 9 0 0 0 0 0 0 8 0 3 0 27 0 2 0 0 0 0 0 0 0 3 0 81 0 0 0 0 0 0 0 0 0 0 0 0 0 0 0 0 0 0 0
ENSG00000003393.14 39 2 3 21 0 8 29 2 67 20 126 12 125 34 42 0 0 10 0 6 8 33 6 32 2 15 0 0 9 22 13 0 0 0 7 0 8 22 5 50 18 21 3 25 3 9 194 55 0 0 0 0 0 0 0 5 0 11 0 0 8 3 0 0 0 1 378 60 0 11 58 6 33 13 0 103 11 35 0 0 0 0 74 13 69 0 0 20 73 41 0 2 0 0 0 36 16 72 23 33 56 0 0 5 6 2 0 45 4 0 0 32 0 8 0 86 0 2
ENSG00000003400.14 19 51 31 14 0 13 61 4 54 64 322 53 14 22 73 0 2 0 0 90 12 35 37 7 3 143 1 0 23 50 9 0 12 0 0 0 22 40 5 77 11 60 15 81 293 18 243 164 0 9 0 0 1 0 0 0 7 21 22 0 3 5 448 238 0 0 94 20 5 14 2 14 77 22 329 84 45 9 0 0 0 0 48 48 52 0 15 51 142 28 0 78 163 0 0 36 2 9 0 110 16 0 0 7 28 3 1111 253 244 0 0 19 1 13 0 11 22 0
ENSG00000003402.19 1264 1809 285 1503 0 1663 1805 2072 805 1409 659 2012 1546 2990 1667 2 12 2 11 328 681 1048 2018 1910 1574 2263 126 26 1704 747 1563 18 322 1716 1116 481 2098 910 1531 1880 1765 1144 1220 844 715 1236 1596 1447 2315 586 0 0 2 0 8710 30 189 895 222 16 1288 947 5800 4648 10343 6429 1590 3265 1477 2445 1496 1157 3104 4550 3551 9659 3275 3076 1 731 755 1461 607 1472 1366 75 1540 2509 1459 2478 36 3022 1334 92 1630 2200 1504 1808 104 2352 772 19 81 404 643 258 305 3343 3834 4 4926 2612 3301 2315 3088 2043 2158 64
ENSG00000003436.15 8 34 13 2 0 204 0 1 62 6 0 0 72 135 2 0 164 0 0 0 0 0 0 17 1 0 0 0 75 2 0 0 0 3 0 126 24 0 9 215 24 0 5 22 31 2 0 39 0 0 0 0 0 0 0 0 0 0 0 1 0 0 0 159 0 0 2 66 0 0 118 3 1 1 263 522 1 4 0 22 0 0 156 57 9 0 296 7 0 0 0 68 0 0 0 40 5 26 11 190 0 0 0 10 0 0 0 58 0 0 0 130 0 0 0 58 39 2
ENSG00000003509.15 0 2 7 0 0 11 102 1 41 7 119 9 13 40 154 0 0 0 44 32 28 75 22 16 4 92 0 0 13 52 5 0 0 0 10 0 1 0 17 49 20 87 35 48 87 12 0 29 183 0 0 0 1 0 0 0 7 9 0 0 35 1 0 72 15 0 136 32 67 9 30 10 155 26 0 48 121 13 0 0 0 1 39 42 171 0 36 20 61 15 0 78 81 0 0 10 12 0 0 43 121 0 0 1 13 1 0 20 67 0 0 23 25 4 0 11 10 1
ENSG00000003756.16 621 724 1046 95 1417 409 436 213 359 520 1058 248 215 543 854 0 5 0 1 250 304 727 383 196 101 992 8 13 305 403 217 0 2 32 27 13 197 73 190 1071 757 1038 270 407 598 248 1063 900 780 22 0 0 0 0 174 1 43 107 8 4 316 274 0 1571 21972 0 772 648 371 258 316 337 1334 324 229 1527 867 318 0 84 72 7 476 370 1167 24 639 407 962 292 3 384 769 20 222 460 199 374 24 376 604 2 0 49 164 37 1878 484 880 0 667 633 907 410 1 1790 863 5
ENSG00000003987.13 0 0 0 9 0 0 0 0 10 0 0 0 0 0 0 0 0 0 10 0 1 2 1 3 0 0 0 0 0 0 0 0 0 0 0 0 1 3 0 6 0 1 1 0 0 0 0 4 0 0 0 0 0 0 0 0 0 1 0 0 0 0 0 17 0 0 0 9 0 0 0 0 7 0 0 2 1 7 0 0 0 0 1 0 4 0 3 2 1 0 0 6 0 0 0 1 0 0 0 0 0 0 0 0 2 1 0 0 4 0 0 0 0 0 0 0 0 0
ENSG00000003989.17 8 0 0 0 0 0 0 0 16 0 0 0 68 0 0 0 0 0 0 1 0 0 0 160 0 1 0 0 0 0 0 0 0 0 0 0 0 0 0 78 0 0 0 0 0 0 0 0 0 0 0 0 1 0 0 0 0 0 0 0 0 0 0 48 0 0 757 103 0 0 27 0 0 0 0 0 0 0 0 0 0 0 106 0 0 0 40 0 0 0 0 0 0 0 0 0 0 0 7 0 0 0 0 0 0 0 0 0 0 0 0 0 0 0 0 0 0 0
ENSG00000004059.10 172 33 87 0 2047 202 655 83 116 231 172 165 807 335 409 0 0 0 0 349 322 584 394 442 147 343 0 2 319 411 218 124 311 862 214 138 190 682 170 432 362 348 189 646 968 181 391 425 265 246 0 0 0 0 0 16 95 81 53 10 480 343 0 936 0 790 337 631 509 329 700 271 994 317 876 790 620 167 0 34 19 0 284 351 409 19 631 203 437 83 362 666 436 3 0 311 194 65 290 622 313 0 0 142 108 48 744 180 278 0 1075 306 822 147 382 264 161 12
ENSG00000004139.13 16 0 0 0 0 0 30 0 0 0 4 0 27 2 4 0 0 0 0 12 5 40 1 10 4 6 0 0 4 0 0 0 0 0 0 0 1 0 0 20 2 12 4 4 49 0 0 24 0 0 0 0 5 0 6 1 0 0 0 0 0 0 0 4 0 0 137 2 0 2 3 0 19 3 0 2 0 0 0 0 0 0 21 1 11 0 0 7 17 0 0 0 1 0 0 0 0 0 5 2 8 0 0 0 0 0 0 1 11 0 0 1 17 1 164 1 0 0
ENSG00000004142.11 359 266 238 747 155 69 511 12 335 122 127 73 812 289 355 0 2 5 5 317 386 394 45 225 53 395 0 5 142 168 9 5 271 1072 17 223 87 195 35 459 269 244 103 576 974 58 292 317 252 154 0 0 0 0 0 1 26 6 0 1 71 8 0 212 0 96 744 541 0 57 755 180 638 76 227 436 294 21 0 1 30 0 248 184 251 0 915 182 328 11 757 351 458 0 0 202 21 0 370 407 194 0 0 68 93 6 0 156 232 0 1141 417 1680 60 1222 361 66 1
ENSG00000004399.12 8 5 0 0 0 78 76 1 1 87 11 0 37 260 90 0 0 0 0 0 304 233 11 3 118 79 0 0 139 46 0 0 391 0 0 1 79 23 36 6 270 95 35 362 242 3 39 6 0 139 0 0 0 0 0 0 3 0 0 1 4 0 0 147 0 0 1 258 174 43 33 132 282 15 0 425 37 2 0 20 22 0 12 138 112 0 79 163 55 0 0 233 41 0 0 153 0 0 9 341 39 0 0 75 10 4 0 72 24 0 0 193 38 0 1777 156 35 0
ENSG00000004455.16 70 26 393 1 0 244 408 25 111 299 123 111 921 339 332 0 0 7 3 436 609 676 123 196 62 282 1 3 302 337 84 24 110 141 0 188 125 229 49 601 442 308 115 602 761 39 620 463 500 381 0 0 0 0 0 39 44 67 0 4 70 38 0 1112 0 805 386 742 1677 66 1019 328 732 264 857 553 317 73 0 45 25 30 633 534 454 1 939 399 268 49 165 769 584 4 0 382 118 215 323 633 415 0 0 58 77 7 430 487 478 0 1341 326 637 74 646 313 259 2
ENSG00000004468.12 55 3 15 12 0 88 61 9 0 28 79 22 71 153 98 0 0 1 2 0 59 111 11 45 80 335 1 0 54 28 1 0 59 538 1 28 59 0 19 35 57 77 210 69 149 6 73 12 0 25 0 0 0 0 0 0 4 1 0 5 6 1 0 1774 0 0 191 193 0 17 119 31 93 13 0 220 29 5 0 11 36 0 74 76 121 0 73 93 54 0 0 187 148 0 0 175 12 0 2 148 31 0 0 19 19 0 0 3031 735 1 1554 120 0 4 0 2 25 1
ENSG00000004478.7 182 25 1 3 438 152 407 1 260 75 71 11 585 479 552 0 0 0 0 231 196 165 2 221 124 493 1 21 339 144 28 0 237 0 21 35 69 98 12 329 271 161 59 283 265 8 545 535 149 231 0 0 0 0 0 0 72 48 3 3 33 1 0 693 0 0 392 394 103 26 313 116 429 27 914 650 169 10 136 10 129 0 209 201 155 0 357 290 152 3 10 468 632 0 1455 726 41 36 64 564 263 0 603 177 247 2 0 651 217 0 712 483 481 15 492 442 150 4
ENSG00000004487.16 58 63 609 5 0 17 92 0 8 16 53 0 100 68 30 0 0 0 0 18 12 54 0 22 4 71 1 0 17 55 0 0 2 0 0 0 9 19 3 59 44 32 6 37 96 2 0 69 0 0 0 0 0 0 0 0 1 0 0 0 0 0 0 4 0 0 104 91 0 0 79 17 202 2 0 98 58 4 0 0 2 0 97 47 61 0 219 26 66 0 0 14 217 0 0 42 9 0 25 54 51 0 0 8 10 0 0 0 65 0 0 91 0 0 0 0 15 0
ENSG00000004534.14 1726 674 677 560 0 624 1099 331 896 862 5475 211 330 538 1006 0 0 7 10 416 357 800 94 679 58 1053 10 0 270 652 293 0 17 1 225 13 59 42 136 5010 869 1399 419 1347 2835 168 386 1480 750 287 0 0 2 0 0 40 82 41 0 14 137 133 0 462 106 102 1696 560 1001 219 227 168 1487 202 183 876 916 183 0 107 140 198 2137 957 2985 22 791 375 1509 504 0 736 1464 35 0 824 113 25 41 820 549 1 0 358 417 23 0 588 1457 0 0 802 1662 157 9 1219 618 15
ENSG00000004660.14 0 67 7 16 0 0 1 14 1 19 64 38 2 23 0 0 0 0 0 10 27 48 38 3 2 15 0 0 8 4 14 0 0 0 32 0 4 22 9 10 14 11 4 45 87 20 0 38 144 0 0 0 0 0 0 0 0 1 0 0 45 14 0 33 0 0 3 25 0 18 15 23 65 35 0 33 0 18 0 0 21 0 9 10 14 1 11 32 2 24 0 42 0 0 0 2 5 0 0 30 6 0 0 5 0 1 0 11 22 0 0 11 0 3 0 41 10 0
ENSG00000004700.15 2 14 338 5 0 82 145 2 80 137 15 10 22 164 94 0 0 0 0 8 35 107 23 6 25 125 0 0 96 52 7 0 0 6 0 0 13 3 30 25 173 143 36 207 278 6 0 44 0 44 0 0 0 0 0 24 0 3 0 0 22 11 0 19 0 0 0 99 0 20 0 31 330 17 0 243 91 4 0 21 0 0 14 99 232 2 18 143 224 74 0 155 23 0 0 144 5 0 0 158 39 0 0 9 31 0 0 120 84 0 0 94 2 0 0 321 62 2
ENSG00000004766.16 6 6 0 0 0 14 16 0 21 18 47 0 9 35 71 0 0 14 0 29 15 45 12 14 7 50 0 0 22 11 0 0 0 0 0 0 4 0 1 20 65 47 13 59 5 7 94 61 0 0 0 0 0 0 0 0 17 0 0 0 0 3 0 0 0 0 5 19 0 2 35 16 67 1 0 78 40 5 0 0 68 0 31 29 95 0 57 41 38 0 0 5 0 0 0 23 0 0 0 38 63 0 0 2 9 0 0 49 73 0 0 48 0 0 0 19 0 0
ENSG00000004776.12 0 0 0 0 0 0 0 0 0 0 0 0 0 0 0 0 0 0 0 0 0 0 0 0 0 0 0 0 0 0 0 0 0 0 0 0 0 0 0 0 0 0 0 0 0 0 1 0 0 0 0 0 0 0 0 0 0 0 0 0 0 0 0 0 0 0 0 0 0 0 0 0 0 0 0 0 0 0 0 0 0 0 0 0 0 0 0 0 0 0 0 0 0 0 0 0 0 0 0 0 0 0 0 0 0 0 0 0 0 0 0 0 0 0 0 0 0 0
ENSG00000004777.18 0 2 63 0 0 0 0 0 5 0 2 0 8 0 0 0 0 0 0 0 0 45 0 0 4 1 0 0 1 8 0 0 2 0 0 2 2 11 0 0 0 5 4 0 21 0 0 0 0 0 0 0 0 0 0 0 0 0 0 0 7 0 0 17 0 0 7 4 0 0 0 0 7 0 0 2 5 0 0 0 0 0 4 0 14 0 7 0 0 0 0 1 0 0 0 4 0 0 0 0 0 0 0 1 0 0 0 0 0 0 0 0 0 0 0 0 0 0
ENSG00000004779.9 56 100 5 0 0 52 368 6 65 108 204 6 558 224 494 0 1 0 0 236 317 331 16 284 39 392 1 0 130 285 12 288 87 1253 15 7 91 481 30 262 205 289 54 350 464 7 508 192 76 190 0 0 0 0 0 2 20 0 0 4 20 10 0 1188 0 0 301 618 951 71 847 267 769 23 260 398 592 8 0 0 0 0 469 326 357 1 576 164 366 0 0 382 513 0 0 165 37 0 227 342 347 0 0 27 116 0 0 106 266 0 851 247 534 2 671 223 102 2
ENSG00000004799.7 176 0 0 0 0 2 0 0 0 0 0 0 54 2 12 0 0 0 0 7 10 0 0 340 8 8 0 0 2 0 0 0 0 0 0 43 0 0 0 149 11 0 0 9 54 1 11 19 0 0 0 0 0 0 0 0 0 0 0 0 0 6 0 0 0 0 459 219 14 9 39 2 0 0 0 3 0 0 0 0 0 0 214 1 0 0 2 13 0 0 0 5 0 0 0 30 0 0 0 0 0 0 0 1 0 0 0 12 0 0 0 6 0 0 330 4 45 0
ENSG00000004809.13 19 0 0 12 0 0 0 0 0 15 0 2 0 13 0 0 0 0 0 8 34 0 0 7 2 0 0 0 25 0 1 0 1 0 0 0 20 0 1 2 5 0 1 108 55 0 0 0 0 0 0 0 0 0 0 0 0 0 0 0 0 0 0 0 0 0 0 28 0 0 89 2 0 0 0 10 0 0 0 0 0 0 91 19 0 0 0 9 0 17 0 2 0 0 0 0 0 0 0 66 0 0 0 1 9 0 0 39 0 0 270 8 0 0 0 0 0 0
ENSG00000004838.13 239 0 0 0 0 0 5 0 0 0 0 0 1300 0 0 0 0 0 0 37 6 7 0 6371 10 2 1 0 0 0 0 0 0 0 0 829 1 0 0 172 2 1 0 18 1 7 0 17 0 0 0 0 0 0 0 0 0 1 0 1 0 0 0 88 0 0 8736 1888 1563 148 2535 0 12 0 1248 9 0 0 0 0 0 0 1330 0 6 0 358 0 6 0 0 0 0 0 0 0 0 0 59 0 0 0 0 0 3 0 0 0 0 0 32926 5 0 0 0 0 0 0
ENSG00000004846.16 1 1 0 5 0 5 0 0 0 1 0 0 0 6 3 0 1 0 37 0 2 0 0 0 1 0 0 0 0 0 0 0 0 0 0 0 0 0 2 0 7 0 0 0 0 0 0 0 0 0 0 0 0 0 0 0 0 0 0 0 0 0 0 0 0 0 0 0 0 0 0 1 0 1 0 33 0 0 0 0 0 0 0 0 0 0 0 0 0 0 0 0 0 0 0 0 0 0 0 0 0 0 0 1 0 0 0 0 4 0 0 3 0 0 0 0 0 0
ENSG00000004848.7 1 0 0 0 0 0 0 0 0 0 0 0 1 0 0 0 0 0 0 0 0 0 0 2 0 0 0 0 0 0 0 0 0 0 0 0 0 0 0 0 0 0 0 0 0 0 0 0 0 0 0 0 0 0 0 0 0 0 0 0 0 0 0 0 0 0 0 0 0 0 0 0 0 0 0 0 0 0 0 0 0 0 6 0 0 0 0 0 0 0 0 0 0 0 0 0 0 0 0 0 0 0 0 0 0 0 0 0 0 0 0 0 0 0 0 0 0 0
ENSG00000004864.13 69 80 2 325 0 126 19 681 21 156 129 281 93 115 56 1 0 0 0 40 131 106 271 101 42 13 19 0 56 36 391 0 11 0 331 40 74 13 131 81 154 36 104 190 57 104 1 111 283 137 0 0 0 0 0 4 58 311 0 1 57 47 0 326 0 1924 85 263 397 1086 111 82 97 346 0 659 713 1183 0 73 42 155 151 129 62 1 94 136 21 395 0 169 19 14 0 135 326 385 9 117 20 3 0 37 107 165 0 172 466 1 855 222 0 781 717 282 1606 42
ENSG00000004866.20 27 8 2 0 0 4 10 0 0 30 37 0 88 30 92 0 0 0 0 50 28 104 0 25 3 30 0 0 6 49 0 0 3 0 0 2 13 14 0 84 12 16 0 15 68 0 0 39 338 52 0 0 0 0 0 0 0 0 0 0 0 0 244 338 0 0 0 59 0 0 197 15 136 3 0 53 76 0 0 5 0 0 47 37 55 0 22 33 13 0 0 1 0 0 0 14 0 0 36 10 31 0 0 1 1 0 0 4 0 0 0 21 99 0 0 0 0 0
ENSG00000004897.11 10 12 34 1 0 79 134 4 60 153 127 6 38 111 102 0 2 2 2 64 26 80 31 31 16 166 1 0 76 18 3 0 0 0 155 6 9 17 9 54 73 121 32 81 188 23 7 114 0 0 0 0 0 0 0 16 0 12 0 0 55 18 0 142 0 0 102 81 0 55 4 67 320 40 0 177 231 13 0 0 0 0 119 134 204 1 46 97 126 31 0 79 129 3 0 49 44 0 0 36 53 0 0 14 36 0 0 107 297 0 0 39 70 5 1 19 62 0
ENSG00000004939.14 0 1 0 0 0 0 0 0 0 1 0 1 0 0 0 0 0 0 0 0 1 0 0 0 0 0 0 0 0 0 0 0 0 0 0 0 0 0 0 0 0 0 0 0 0 0 0 0 0 4 0 0 1 0 0 0 0 0 0 0 0 0 0 0 0 0 0 0 0 0 0 0 0 0 0 0 0 0 0 0 0 0 0 1 0 0 0 0 0 0 0 0 0 0 0 0 0 0 0 0 0 0 0 0 0 0 0 0 0 0 0 0 0 0 0 0 0 0
ENSG00000004948.14 0 0 0 0 0 0 0 0 0 0 0 0 0 0 0 0 0 0 0 0 0 0 0 0 0 0 0 0 0 0 0 0 0 0 0 0 0 0 0 0 0 0 0 1 0 0 0 0 0 0 0 0 0 0 0 0 0 0 0 0 0 0 0 0 0 0 0 0 0 0 0 0 0 0 0 0 0 0 0 0 0 0 0 0 0 0 0 0 0 0 0 0 0 0 0 0 0 0 0 0 0 0 0 0 0 0 0 0 0 0 0 0 0 0 0 0 0 0
ENSG00000004961.14 42 430 4 0 1092 71 135 3 153 84 113 20 312 259 274 0 0 0 0 178 157 194 16 73 50 205 1 1 97 115 26 0 4 0 0 33 199 84 65 154 176 178 77 134 39 11 834 189 53 393 0 0 0 0 0 0 11 9 0 9 45 32 0 359 0 0 286 300 1 102 302 211 500 70 152 691 162 36 0 35 0 0 151 222 185 2 203 149 250 29 0 269 100 0 1 135 52 0 32 166 218 0 616 19 25 1 0 114 183 0 787 156 456 24 562 384 65 4
ENSG00000004975.11 79 6 0 0 117 33 70 6 65 33 124 11 52 83 97 0 31 0 0 98 61 147 15 24 36 88 2 0 51 96 17 0 43 177 6 49 32 32 25 100 43 98 20 81 98 9 97 111 11 0 0 0 1 0 0 0 26 19 0 0 19 2 0 109 0 268 238 94 72 82 49 32 356 19 0 116 80 52 0 10 59 28 19 31 62 0 35 42 63 28 24 39 50 0 0 59 71 16 37 75 122 0 0 9 2 4 0 45 48 0 0 22 103 47 0 0 33 0
ENSG00000005001.9 112 23 10 0 10 0 0 0 266 5 0 10 58 0 0 0 3 0 0 125 4 4 0 21 0 5 0 188 95 78 11 2 0 0 0 4 0 29 0 53 0 0 1 1 6 0 444 135 0 22 0 0 0 0 0 4 0 0 0 0 0 0 66 2 0 0 23 13 0 0 228 0 0 0 1293 16 12 0 448 2 0 0 21 0 1 0 22 0 0 0 72 0 0 0 7 1 0 0 15 0 0 0 0 1 0 0 41 0 0 0 12 0 0 0 66 2 0 0
ENSG00000005007.12 55 30 32 14 0 23 65 7 8 17 39 37 81 37 96 0 0 0 0 72 10 40 109 32 12 100 3 1 24 62 8 11 188 234 102 18 15 17 7 64 22 81 34 40 69 16 423 89 150 0 0 0 1 0 0 6 13 3 0 0 83 31 0 147 0 54 878 66 158 50 109 15 165 32 440 69 132 32 0 3 0 0 90 26 44 1 51 42 21 25 18 75 361 0 869 53 25 0 33 84 10 1 0 5 7 1 0 21 11 0 74 7 102 16 0 20 27 0
ENSG00000005020.12 24 164 103 213 0 703 12 870 148 364 112 1183 60 595 104 0 51 15 0 33 217 89 445 65 132 116 72 0 367 60 1287 1 42 0 177 0 114 36 336 129 470 86 503 675 209 878 213 202 525 398 0 0 0 0 286 0 14 291 0 8 749 696 0 490 0 2817 115 221 599 514 56 171 124 1122 0 766 272 746 26 106 181 137 140 674 154 254 45 398 148 500 0 577 1 93 0 361 545 464 11 425 16 30 3 88 304 250 0 332 508 1 0 625 46 579 0 587 1240 15
ENSG00000005022.5 810 1597 860 222 2532 699 2063 71 607 958 896 81 2270 1696 2234 0 0 0 74 1608 2500 1737 112 867 1182 2540 2 1 1067 1129 93 0 1021 2978 177 365 763 1675 265 1739 1722 1450 507 2645 1803 70 1793 1253 321 1225 0 0 0 0 0 44 161 95 0 47 277 123 0 2796 0 0 3413 3783 2127 637 2399 2038 3117 212 2850 3583 2090 118 0 250 57 109 951 1798 2033 6 2892 1185 1874 211 0 3658 2869 3 4891 1649 244 163 860 2629 1100 0 775 709 644 39 0 1126 979 0 0 1563 3139 41 3514 1982 580 60
ENSG00000005059.15 0 149 72 0 0 80 1064 0 0 100 239 1 88 290 668 0 0 1 0 2 99 270 1 39 75 999 2 1 143 190 0 0 0 37 0 12 91 87 21 14 165 550 80 274 1149 0 2 10 0 391 0 0 0 0 0 0 42 1 0 5 31 17 0 220 0 0 0 224 41 7 149 178 1231 4 0 244 582 0 0 8 31 0 38 282 876 0 52 237 596 0 0 503 1330 1 0 196 40 0 43 428 603 0 0 103 119 6 0 873 663 0 0 276 456 0 59 405 154 1
ENSG00000005073.5 1 0 0 0 0 0 0 0 0 0 0 0 0 0 0 0 0 0 0 33 0 0 0 1 0 0 0 0 1 0 0 0 0 0 0 0 0 0 0 1 0 0 0 0 0 0 57 2 0 0 0 0 0 0 0 0 0 0 0 0 0 0 0 0 0 0 0 13 0 0 0 0 0 0 0 0 0 0 0 0 0 0 0 0 0 0 0 0 0 0 0 0 0 0 0 0 0 0 0 0 0 0 0 0 0 0 0 0 0 0 0 0 0 0 0 0 0 0
ENSG00000005075.15 37 39 156 17 746 32 297 38 142 80 191 88 185 163 117 0 0 0 0 187 171 358 100 85 9 193 1 6 107 80 25 0 44 261 137 88 66 209 41 197 119 171 72 169 282 59 663 216 34 219 0 0 0 80 0 0 13 48 16 4 130 91 0 195 2798 0 359 320 1044 91 438 219 586 106 898 302 268 51 1077 15 11 0 263 201 253 8 310 99 132 68 0 148 130 1 0 60 38 0 85 174 158 0 142 35 66 1 0 101 92 0 817 94 319 89 0 90 42 1
ENSG00000005100.12 16 5 1 0 0 2 11 0 51 30 8 0 29 16 91 0 0 0 1 9 25 65 2 16 0 21 0 0 0 1 0 0 0 0 0 0 7 1 1 51 9 35 1 9 0 1 0 37 1 165 0 0 0 0 0 0 0 0 0 1 11 0 0 0 0 0 16 11 0 0 3 5 94 0 0 11 33 1 1 0 0 0 40 19 40 0 61 6 17 4 0 3 1 0 0 21 1 0 2 12 2 0 0 1 12 1 0 2 0 0 0 7 0 0 0 4 5 0
ENSG00000005102.12 0 0 0 0 0 0 60 0 0 0 172 0 0 0 19 0 0 0 0 0 0 60 0 0 0 8 0 0 0 14 0 0 0 0 0 0 0 6 0 0 0 5 0 0 14 0 0 0 0 0 0 0 0 0 0 0 0 0 0 0 0 0 0 0 0 0 0 0 0 0 0 0 14 0 0 0 0 0 0 0 0 0 0 0 33 0 0 0 3 0 0 0 0 0 0 0 0 0 0 0 25 0 0 0 8 0 0 0 10 0 0 0 203 0 0 0 14 0
ENSG00000005108.15 0 0 0 0 0 0 0 2 63 0 0 0 3 0 0 0 0 0 1 0 0 0 0 2 0 0 0 0 0 0 0 0 0 0 0 0 0 0 2 22 0 0 0 0 0 0 0 4 0 0 0 0 0 0 0 0 0 1 0 0 0 0 0 0 0 0 196 20 140 0 14 0 0 5 0 0 0 1 0 0 0 0 12 0 0 0 188 0 0 0 28 0 0 0 0 0 0 0 5 0 0 0 0 0 0 0 0 0 0 0 0 0 0 0 0 1 10 0
ENSG00000005156.11 24 39 5 4 0 14 76 6 25 51 192 15 97 57 85 0 0 0 0 39 59 212 34 57 12 126 0 0 52 22 22 0 0 0 11 46 23 70 15 46 92 62 22 103 280 11 195 56 3 63 0 0 0 0 0 0 0 3 0 0 18 11 0 2 2 0 301 168 0 35 44 13 155 51 6 140 47 14 0 0 0 0 95 64 154 0 118 40 121 60 0 156 37 2 0 42 16 64 1 92 161 0 0 12 5 3 0 42 34 0 0 33 338 3 0 0 33 4
ENSG00000005175.9 30 0 0 0 0 12 39 25 49 9 79 57 6 35 21 0 0 0 0 13 17 36 44 6 4 52 3 0 17 30 18 0 0 0 0 0 2 0 7 27 45 71 35 53 37 98 7 86 33 157 0 0 0 0 0 0 4 14 0 0 80 75 0 42 0 0 69 77 1 9 14 13 211 36 0 58 69 24 0 4 47 23 96 77 153 7 51 27 68 56 1 18 36 4 0 14 11 11 3 55 5 1 0 1 46 1 0 19 47 0 36 15 0 7 66 28 118 2
ENSG00000005187.11 0 0 0 0 0 2 15 1 0 0 45 2 0 2 0 0 0 1 0 0 1 10 0 4 2 2 0 0 0 0 1 0 0 0 0 0 1 0 0 22 1 5 1 6 0 2 0 10 0 0 0 0 0 0 0 0 0 0 0 0 0 0 0 0 0 0 141 38 0 0 0 0 13 0 0 5 0 0 0 0 0 1 36 2 15 0 47 0 0 0 0 33 49 0 0 0 0 0 14 15 0 0 0 0 0 0 0 0 0 0 0 0 0 0 0 0 0 0
ENSG00000005189.19 0 6 252 33 0 11 0 20 0 2 40 60 10 6 0 0 0 0 2 22 11 10 0 7 8 0 3 1 2 4 20 0 0 0 0 0 0 0 3 6 17 0 92 34 9 10 0 1 229 7 0 0 0 0 0 0 7 3 0 0 15 5 0 0 0 0 1 54 0 11 1 0 13 41 8 1 1 14 0 0 14 0 22 21 13 0 0 12 0 0 0 0 5 1 0 11 13 5 2 7 0 0 0 0 0 4 0 11 44 0 0 1 0 2 0 38 5 0
ENSG00000005194.14 74 5 0 0 0 43 317 3 206 118 165 6 417 139 383 0 0 0 0 355 280 357 27 93 5 274 0 0 104 291 7 6 292 0 0 43 62 84 35 380 216 234 45 258 789 6 333 232 172 264 0 0 0 0 0 0 40 0 0 2 2 15 0 670 0 0 745 467 238 4 500 132 460 34 28 422 168 4 0 9 0 0 132 87 226 0 724 119 181 73 0 221 393 0 0 153 7 66 216 231 84 0 0 15 11 1 0 90 156 0 0 126 533 16 47 148 31 0
ENSG00000005206.16 124 3 51 0 0 27 123 4 121 30 42 7 211 36 56 0 0 0 0 50 84 148 19 303 96 60 0 0 26 54 3 0 16 28 3 154 30 50 4 290 67 71 10 123 247 15 42 196 3 0 0 0 2 0 0 0 7 6 0 0 33 6 0 142 0 0 165 353 0 9 273 21 160 23 603 87 74 9 0 1 35 0 227 49 91 0 182 76 57 1 969 89 75 0 0 39 10 30 169 83 58 0 0 1 16 3 1130 20 53 0 964 23 53 0 0 32 2 0
ENSG00000005238.19 89 253 34 62 0 68 14 42 21 205 41 110 102 152 74 1 0 0 0 85 155 125 225 44 61 38 1 5 201 90 133 0 1131 144 661 29 55 12 60 208 261 66 78 316 199 91 0 164 298 152 0 0 0 0 0 0 33 95 0 6 156 131 0 536 0 0 40 216 0 251 63 94 318 252 23 709 191 122 0 56 0 0 40 116 93 4 127 160 45 229 0 319 144 5 0 147 96 26 1 159 58 1 0 109 65 58 28 74 227 0 0 454 356 97 549 965 332 0
ENSG00000005243.9 2 52 0 0 0 0 0 0 3 0 0 0 2 1 0 0 0 0 0 0 0 1 0 3 0 0 0 0 3 0 0 0 0 0 0 0 0 0 0 11 0 0 0 0 0 0 0 1 0 0 0 0 0 0 0 0 0 0 0 0 0 0 0 0 0 0 0 9 0 0 0 0 0 0 0 0 0 0 0 0 0 0 3 0 0 0 21 4 0 0 0 18 0 0 0 0 0 0 0 2 0 0 0 0 0 0 0 0 0 0 0 4 0 0 0 0 0 0
ENSG00000005249.12 1 0 0 0 0 0 0 0 0 3 0 0 0 1 0 0 0 0 0 0 0 0 0 1 0 2 0 0 0 0 0 0 0 0 0 0 0 0 0 5 4 0 0 4 0 0 0 8 0 137 0 0 0 0 0 0 0 0 0 0 0 0 0 49 0 0 0 0 0 0 0 4 4 2 0 1 12 0 0 0 0 0 10 0 0 0 18 1 1 0 0 1 0 0 0 0 0 0 0 0 0 0 0 0 0 0 0 0 0 0 0 4 0 0 0 2 0 0
ENSG00000005302.18 1 4 39 16 0 36 409 26 86 97 380 343 80 79 529 0 3 0 0 83 106 321 88 45 13 1018 3 0 61 187 82 0 0 0 83 44 38 78 54 64 76 251 148 131 289 240 74 120 133 2 0 0 0 0 0 0 13 60 505 1 241 91 0 422 32733 307 73 226 140 115 181 41 781 155 0 166 528 50 0 6 151 165 80 149 348 8 67 120 250 52 0 131 662 5 0 35 48 9 14 163 273 2 0 20 83 19 0 132 914 0 0 94 184 95 0 79 128 6
ENSG00000005339.14 146 404 364 881 76 307 289 316 189 100 566 363 179 257 313 0 0 1 0 102 100 346 304 38 98 466 10 4 79 224 269 1 84 0 365 70 83 12 197 293 200 435 224 221 898 277 501 320 374 182 0 0 1 0 0 4 39 109 12 0 350 341 0 301 16 321 161 234 7 401 163 62 500 448 724 568 724 412 1 36 9 8 142 149 379 15 119 171 461 411 191 295 159 14 0 134 231 314 1 245 241 1 55 60 155 56 2 287 656 0 0 353 1472 389 58 373 387 9
ENSG00000005379.16 5 33 0 12 0 3 13 10 0 6 8 12 14 6 1 0 1 0 0 1 3 167 25 27 14 66 1 0 4 38 27 0 0 0 0 0 7 6 23 39 12 26 18 7 37 2 0 4 31 138 0 0 1 0 0 0 11 5 0 0 31 20 0 165 0 0 245 35 0 70 0 4 86 13 0 49 41 25 0 1 0 0 93 16 140 1 61 27 38 0 0 18 18 0 0 12 13 0 0 18 12 0 0 0 5 2 0 25 171 1 0 2 57 8 0 1 1 2
ENSG00000005381.7 0 1 0 0 0 3 0 4 0 16 0 0 0 6 0 0 0 0 0 0 0 0 0 0 1 0 0 0 0 0 12 0 0 0 9 0 3 1 1 0 2 1 2 0 0 4 0 2 0 0 0 0 0 0 0 0 0 0 0 0 12 0 0 0 0 0 0 0 0 0 0 4 0 0 0 10 0 0 0 0 0 0 0 4 0 0 0 12 0 0 0 0 0 0 0 2 0 0 0 29 0 0 0 0 0 1 0 1 0 0 0 0 0 1 0 0 0 0
ENSG00000005421.8 0 0 0 0 0 0 0 0 1 0 0 0 0 0 0 0 0 0 0 3 0 0 0 0 0 0 0 0 0 0 0 0 0 0 0 0 0 0 0 5 0 2 0 0 0 0 0 0 0 0 0 0 0 0 0 0 0 0 0 0 0 0 0 0 0 0 0 0 0 0 0 0 0 0 0 0 0 0 0 0 0 0 1 0 0 0 26 0 0 0 0 0 0 0 0 0 0 0 0 0 0 0 0 0 0 0 0 0 0 0 0 0 0 0 0 0 0 0
ENSG00000005436.13 6 0 0 0 0 4 38 0 2 5 1 0 9 7 10 0 0 0 0 17 7 23 0 19 0 119 0 0 2 4 0 0 0 0 0 0 3 12 1 25 17 51 8 4 103 0 0 19 0 95 0 0 0 0 0 0 4 0 0 0 1 0 0 0 0 0 14 81 0 1 27 8 125 0 0 35 43 10 0 0 0 0 43 24 81 0 12 1 92 0 0 19 26 0 0 15 5 0 0 22 73 0 0 0 6 0 0 9 1 0 289 17 1 0 0 22 9 0
ENSG00000005448.16 622 1 23 2 0 73 212 0 0 34 149 0 682 133 158 0 83 2 0 116 96 436 11 1902 9 214 0 0 132 155 1 0 57 772 0 225 28 286 4 289 55 201 34 131 550 9 1 102 0 41 0 0 0 0 0 1 10 0 0 0 5 0 0 691 0 0 4155 1801 858 358 2167 61 451 3 1489 236 286 3 0 0 1 0 724 42 179 0 394 80 239 0 0 115 209 0 0 98 4 0 136 95 268 0 0 27 70 5 1 35 71 0 10423 57 299 0 0 28 6 0
ENSG00000005469.11 24 0 0 0 0 0 7 0 44 9 0 10 33 9 0 0 0 0 0 137 0 16 0 4 1 18 0 6 3 19 0 0 0 0 0 0 0 0 5 55 2 28 0 22 81 2 5 76 0 7 0 0 0 0 0 1 0 0 0 0 0 0 0 0 0 0 0 11 0 1 13 1 23 0 0 0 27 0 0 0 0 0 45 8 43 0 14 29 27 0 0 0 0 0 0 0 0 0 0 6 37 0 0 0 1 0 0 18 7 0 0 3 0 0 0 0 1 0
ENSG00000005471.17 0 2 0 0 0 0 0 0 0 1 0 0 0 11 0 0 0 0 0 0 24 0 0 0 3 2 0 0 17 0 0 0 0 0 0 0 5 0 2 0 19 0 5 10 19 0 0 14 0 0 0 0 0 0 0 0 0 2 0 0 0 0 0 0 0 0 0 24 8 1 4 1 4 0 0 6 0 0 0 25 0 0 0 10 0 0 0 14 0 0 0 4 0 0 0 3 0 0 7 41 0 0 0 0 0 0 0 2 0 0 0 5 0 0 0 0 0 0
ENSG00000005483.20 448 835 2323 1739 0 1068 713 1522 698 764 1258 867 112 450 837 0 7 6 4 309 143 739 698 122 193 1436 68 16 496 1347 1865 0 36 205 245 134 91 105 457 649 740 2269 858 350 934 1025 794 1515 2037 1585 0 0 0 0 0 18 130 563 1 15 1206 594 0 1813 52977 678 244 306 117 608 199 473 3092 1553 691 1211 1831 1549 0 139 342 417 492 735 2916 85 103 355 1326 489 24 359 619 59 52 819 965 934 18 573 407 21 105 82 291 284 1 466 2061 5 84 354 255 1030 211 549 1204 23
ENSG00000005486.16 312 467 1420 13 1591 259 1731 108 293 532 363 239 1722 421 1229 0 0 0 0 556 413 740 164 1872 544 2230 11 1 268 1123 212 0 1418 2545 655 325 182 1062 139 875 267 905 165 660 1528 173 757 344 784 410 0 0 0 0 0 52 171 170 0 8 287 100 0 581 0 0 1642 1303 2799 490 2255 228 2428 445 271 981 1655 171 0 47 321 0 686 373 633 6 2259 411 1210 68 0 1697 1093 10 0 394 129 167 624 579 430 4 1929 240 350 62 74 283 668 1 4500 378 2334 345 2825 386 252 6
ENSG00000005513.9 0 0 0 0 0 0 0 0 0 1 0 0 0 1 0 0 0 0 0 0 0 0 0 1 0 0 1 0 4 1 0 0 0 0 0 0 0 0 0 0 0 1 0 0 0 0 0 0 0 0 0 0 0 0 0 0 0 0 0 0 0 0 0 0 0 0 0 8 0 0 0 0 6 1 0 0 0 0 0 0 0 0 0 0 2 0 0 0 0 0 0 0 3 0 0 2 0 0 0 1 0 0 0 0 2 0 0 0 0 0 0 0 0 0 0 0 0 0
ENSG00000005700.14 7 1 0 0 0 34 3 0 34 24 14 1 22 33 14 0 0 0 0 28 13 23 7 16 8 16 0 0 9 21 2 0 0 0 0 9 8 0 6 39 31 34 9 54 63 0 4 47 0 0 0 0 0 0 0 0 0 0 0 0 0 4 460 0 0 0 37 32 26 0 24 11 39 1 14 47 0 0 0 11 0 0 30 46 56 0 32 44 25 0 206 22 2 0 0 33 8 0 3 21 13 0 0 2 0 0 0 20 0 0 0 21 0 0 0 26 8 1
ENSG00000005801.17 12 46 14 3 0 15 122 0 226 38 60 7 49 44 98 0 0 0 0 126 50 91 2 39 8 93 0 1 8 98 1 0 0 551 0 4 4 25 3 121 58 298 18 38 174 1 411 107 119 478 0 0 7 0 0 0 0 0 0 1 18 0 0 178 0 0 10 104 0 0 0 13 321 12 480 114 83 2 0 25 104 0 125 36 211 0 37 23 159 27 0 23 167 1 0 25 24 0 0 30 35 0 0 3 20 1 0 16 44 0 0 20 107 1 0 86 0 0
ENSG00000005810.17 12 120 858 21 0 88 253 38 48 105 552 49 65 116 122 0 0 0 1 40 37 452 15 16 24 348 0 0 33 122 50 0 2 0 0 54 16 17 30 139 207 443 86 147 606 87 45 194 327 47 0 0 0 0 0 0 13 26 0 2 124 34 0 44 0 0 38 37 38 8 5 24 590 54 0 235 379 94 0 31 0 38 107 149 819 6 14 161 311 22 0 95 474 4 0 97 40 158 13 179 22 2 0 15 94 10 11 201 1101 1 0 65 74 43 0 82 9 0
ENSG00000005812.10 49 309 14 2 0 29 70 6 11 41 63 3 23 74 26 0 0 0 0 16 10 20 5 7 5 123 1 0 11 58 4 0 0 1 0 20 10 0 12 11 46 108 11 44 84 33 64 2 13 1 0 0 0 0 0 0 4 1 0 0 1 3 0 133 0 10 103 42 54 2 12 8 255 21 0 122 69 17 0 6 0 0 25 27 125 1 0 37 122 10 0 11 20 0 0 41 24 0 2 43 17 0 0 0 8 1 0 25 33 0 0 28 1 21 131 87 9 6
ENSG00000005844.17 8 135 137 65 0 25 672 39 0 57 107 133 7 48 463 0 0 1 9 0 79 1607 103 9 47 587 1 0 34 184 111 0 26 4 115 22 34 473 114 4 96 652 157 240 1894 110 62 54 42 275 0 0 0 0 0 0 131 18 476 1 374 217 0 322 0 0 144 211 5 77 15 39 831 165 0 94 598 110 0 0 43 0 6 136 922 10 0 75 696 58 0 254 771 1 14 26 86 24 0 79 474 0 0 20 75 3 0 88 335 0 0 79 619 16 0 61 132 0
ENSG00000005882.11 16 1 0 0 0 0 61 0 9 1 22 0 117 13 26 0 0 0 1 58 23 75 0 15 0 13 0 1 7 8 0 0 0 0 56 0 2 33 2 49 10 27 5 68 132 2 277 38 0 0 0 0 0 0 283 0 9 0 0 0 1 0 0 85 0 0 11 9 415 0 76 0 106 1 0 32 102 0 0 0 0 0 16 18 40 0 142 22 33 0 0 26 99 0 0 7 5 0 45 26 43 0 0 0 6 0 0 0 1 0 0 25 210 1 0 0 0 0
ENSG00000005884.17 52 0 0 6 1127 0 15 0 71 0 5 0 161 0 14 0 0 0 0 17 0 0 0 81 0 1 0 0 0 0 0 0 0 0 0 0 0 9 0 160 0 7 1 4 138 4 0 33 0 0 0 0 0 0 0 0 0 1 0 0 1 0 0 0 0 0 217 117 0 2 175 0 11 0 0 1 1 1 0 0 2 0 146 1 10 0 125 0 1 0 1 0 1 0 0 0 0 0 78 0 0 0 263 0 0 1 0 0 0 0 789 0 20 0 0 0 0 0
ENSG00000005889.15 229 2901 595 335 0 604 365 128 313 246 642 150 160 1304 271 0 1 4 1 138 136 192 98 126 472 822 34 0 308 378 181 0 0 57 63 73 257 79 204 456 544 537 180 286 684 151 243 341 49 370 0 0 6 0 0 0 27 46 1 1 206 87 0 150 7 565 262 526 5 245 233 185 605 332 2 1271 597 195 0 186 97 85 182 249 730 20 11 3240 668 167 20 226 204 5 0 477 147 277 0 269 385 1 30 10 79 35 0 567 742 0 0 510 301 210 0 594 523 2
ENSG00000005893.15 273 751 521 243 1726 1418 503 1603 2261 2475 699 3750 1123 2884 885 1 0 16 0 915 1105 572 1140 418 1360 668 145 16 1758 467 3594 0 332 836 893 414 791 240 1429 1307 1930 480 2152 2730 1406 3229 1241 1596 2791 1595 0 0 0 1 4149 37 255 2183 1079 48 4034 2776 21754 4720 0 9318 1023 2839 2093 3781 1442 1599 1574 6062 0 7376 2112 2906 0 240 643 822 959 2083 760 313 921 3026 480 2744 0 3464 655 242 731 1821 2456 1389 330 3113 264 40 0 878 777 492 0 3088 2635 0 0 2236 1009 3879 6009 2212 2691 133
ENSG00000005961.18 0 0 0 0 0 0 0 0 0 2 0 0 0 0 0 0 0 1 0 0 0 4 1 0 0 0 1 0 0 2 0 0 0 0 0 4 0 0 0 4 0 0 0 0 31 0 0 15 0 29 0 0 0 0 0 0 0 0 0 0 0 0 0 0 0 0 0 0 0 0 0 0 5 0 0 2 6 0 0 0 0 0 0 0 0 0 0 0 0 0 1 0 0 0 0 0 0 0 0 0 0 0 0 0 0 0 0 0 12 0 0 6 0 0 0 0 0 0
ENSG00000005981.12 0 0 0 0 0 0 0 0 0 0 0 0 0 0 0 0 0 0 0 0 0 0 0 0 0 0 0 0 0 0 0 0 0 0 0 0 0 0 0 0 0 0 0 0 0 0 0 0 0 0 0 0 0 0 0 0 0 0 0 0 0 0 0 0 0 0 0 0 0 0 0 0 0 0 0 0 0 0 0 0 0 0 0 0 0 0 0 0 0 0 0 0 0 0 0 0 0 0 0 0 0 0 0 0 0 0 0 0 0 0 0 0 0 0 0 0 0 0
ENSG00000006007.11 96 194 9 9 0 75 323 10 552 61 168 10 349 152 331 0 0 0 0 320 126 205 2 131 43 397 1 10 85 264 14 0 0 0 0 178 22 78 39 310 91 256 45 205 615 41 489 279 0 361 0 0 0 0 0 1 5 12 0 0 118 77 25909 427 0 0 246 265 158 64 229 46 570 57 365 196 282 7 0 0 87 0 188 75 190 2 281 111 229 0 0 69 429 0 0 78 13 0 43 165 87 1 0 40 44 1 0 58 131 0 0 80 322 14 2095 3 74 1
ENSG00000006015.17 28 19 1339 12 650 25 587 17 52 40 302 5 249 201 348 0 4 0 8 96 309 670 33 103 95 376 4 0 124 120 13 0 161 649 0 73 77 475 61 122 113 351 55 395 1013 24 228 250 210 260 0 0 6 0 0 5 61 18 196 4 57 31 0 556 0 0 82 296 160 0 274 185 681 24 84 247 372 6 0 4 0 0 147 136 512 2 190 201 424 14 390 217 759 0 660 116 17 21 13 289 334 1 344 15 115 8 0 74 116 0 177 238 534 9 69 138 111 2
ENSG00000006016.10 4 4 0 4 0 0 0 0 0 1 0 0 10 0 0 0 0 0 0 0 0 0 0 1 0 0 0 0 0 0 0 0 0 0 0 0 0 1 0 1 0 2 0 0 4 0 0 0 0 0 0 0 0 0 0 0 0 0 0 0 0 0 0 0 0 0 83 2 0 1 25 1 6 0 0 1 0 0 0 0 0 0 0 0 0 0 0 0 0 0 0 0 0 0 0 1 0 0 0 0 0 0 0 0 2 0 0 2 0 0 0 0 4 0 0 0 0 0
ENSG00000006025.11 25 6 46 0 0 0 46 0 0 3 27 0 55 4 96 0 0 0 0 71 7 203 0 17 10 123 0 0 1 18 1 0 0 93 0 0 0 8 0 48 5 43 1 28 140 0 41 93 33 0 0 0 0 0 0 0 15 0 0 0 0 0 0 2 0 0 173 25 0 0 31 2 338 1 0 5 20 0 0 0 0 0 19 3 27 0 2 1 28 0 543 9 178 0 0 0 0 0 20 6 20 0 0 0 1 0 0 0 52 0 0 1 184 0 0 26 0 0
ENSG00000006042.11 178 116 0 0 0 0 0 0 100 0 0 0 775 0 11 0 0 0 0 170 0 0 0 566 0 0 0 0 3 0 0 0 0 0 0 60 0 0 1 713 0 0 0 16 117 13 294 32 0 0 0 0 1 0 0 33 0 0 0 0 0 0 0 0 0 0 312 227 650 15 880 0 0 0 0 0 0 0 0 0 1 0 430 1 3 0 893 0 0 0 0 0 0 0 0 0 0 0 427 0 0 0 0 0 0 0 0 6 0 0 0 0 0 0 0 0 0 0
ENSG00000006047.12 0 0 0 0 0 0 0 0 0 0 0 3 0 0 0 0 0 0 0 0 0 0 0 0 0 0 0 0 0 0 0 0 0 0 0 0 1 0 0 1 0 0 0 0 0 0 0 0 0 0 0 0 0 0 0 0 0 0 0 0 0 0 0 0 0 0 0 0 0 0 0 0 0 0 0 0 0 0 0 0 0 0 0 0 0 0 0 0 0 0 0 0 0 0 0 0 0 0 0 0 0 0 0 0 0 0 0 0 0 0 0 0 0 0 0 0 0 0
ENSG00000006059.3 0 0 0 0 0 0 0 0 0 0 0 0 0 0 0 0 0 0 0 0 0 0 0 0 0 0 0 0 0 0 0 0 0 0 0 0 0 0 0 0 0 0 0 0 0 0 1 0 0 0 0 0 0 0 0 0 0 0 0 0 0 0 0 0 0 0 0 0 0 0 0 0 0 0 0 0 0 0 0 0 0 0 0 0 0 0 0 0 0 0 0 0 0 0 0 0 0 0 0 0 0 0 0 0 0 0 0 0 0 0 0 0 0 0 0 0 0 0
ENSG00000006062.15 6 33 23 9 0 3 110 6 3 61 179 11 38 54 68 0 0 0 0 32 35 223 2 5 24 68 0 0 30 31 8 0 31 0 0 8 10 78 8 17 48 126 35 132 122 31 0 75 0 0 0 0 0 0 0 0 30 3 0 0 9 16 0 286 0 0 67 144 2 56 3 2 439 20 0 69 36 8 0 5 1 0 6 26 136 0 74 38 45 0 0 110 23 1 0 39 28 0 9 155 28 0 0 13 13 1 0 6 56 0 0 28 129 1 91 4 2 0
ENSG00000006071.13 0 0 0 0 0 0 0 0 0 0 0 0 0 0 0 0 0 2 0 0 0 0 0 1 0 0 0 0 0 0 0 0 0 0 0 0 0 1 0 0 0 0 0 0 0 0 0 0 0 0 0 0 4 0 0 0 0 0 0 0 0 0 0 0 0 0 0 0 0 0 0 0 0 1 0 0 0 0 0 0 0 0 4 0 0 0 0 0 0 0 0 0 0 0 0 1 0 0 0 0 0 0 0 0 0 0 0 0 0 0 0 0 0 0 0 0 0 0
ENSG00000006116.3 0 0 0 0 0 0 0 0 0 0 0 0 0 0 0 0 0 0 0 0 0 0 0 0 0 0 0 0 0 0 0 0 0 0 0 0 0 0 0 0 0 0 0 0 0 0 0 0 0 0 0 0 0 0 0 0 0 0 0 0 0 0 0 0 0 0 0 0 0 0 0 0 0 0 0 0 0 0 0 0 0 0 0 0 0 0 0 0 0 0 0 0 0 0 0 0 0 0 0 0 0 0 0 0 0 0 0 0 0 0 0 0 0 0 0 0 0 0
ENSG00000006118.14 1 0 0 4 0 0 0 0 2 2 0 1 28 11 0 0 0 23 0 20 0 0 3 13 0 0 0 0 1 2 9 0 6 0 0 20 6 1 3 10 6 1 5 1 25 0 50 2 15 0 0 0 0 0 0 7 0 0 0 0 1 3 0 0 0 0 189 34 0 0 25 1 15 3 0 46 3 12 0 7 0 0 18 1 0 0 51 1 0 0 0 0 0 1 0 5 7 6 0 11 0 0 0 0 0 2 0 8 10 0 0 11 0 7 0 1 24 0
ENSG00000006125.17 59 39 863 164 0 164 378 147 166 163 130 256 165 208 320 0 0 0 0 96 62 491 73 114 45 320 4 0 117 234 169 0 0 18 1 17 74 77 74 131 180 249 156 179 439 174 145 9 109 30 0 0 0 0 0 27 55 65 0 1 196 132 0 44 0 72 1027 251 101 217 159 84 750 272 13 544 499 288 0 27 0 78 142 179 350 9 102 134 184 161 0 270 129 5 167 192 231 449 178 343 168 3 0 41 59 22 0 218 785 0 0 112 12 240 2 229 233 7
ENSG00000006128.11 0 0 0 0 0 0 0 0 0 0 0 0 29 0 0 0 0 1 0 0 0 0 0 1 0 0 0 0 0 0 0 0 0 0 0 0 0 0 0 42 0 0 0 0 0 0 0 0 0 0 0 0 0 0 0 0 0 0 0 0 0 0 0 0 0 0 0 13 0 0 0 0 0 0 0 0 0 0 0 0 0 0 10 0 0 0 0 0 0 0 0 0 0 0 0 0 0 0 0 0 0 0 0 0 0 0 0 0 0 0 0 0 0 0 0 0 0 0
ENSG00000006194.9 16 6 1033 0 0 10 102 27 0 17 0 17 60 12 14 0 0 0 0 15 27 64 16 40 0 110 2 0 27 28 23 0 96 0 6 0 14 31 16 113 27 75 20 45 278 3 19 31 0 0 0 0 0 0 0 0 5 8 0 0 6 4 0 84 0 0 153 65 0 35 126 0 158 16 0 69 66 76 0 0 0 0 23 9 52 1 98 11 89 2 0 8 124 0 0 7 57 0 21 52 38 0 0 2 25 4 0 40 66 0 0 6 78 14 0 49 0 0
ENSG00000006210.6 62 0 0 0 0 0 0 0 3 0 0 0 504 0 0 0 0 1 0 208 0 0 0 27 0 4 0 0 2 0 0 0 0 0 0 53 0 0 0 162 0 0 0 1 8 0 290 108 0 0 0 0 0 0 0 0 0 0 0 0 0 0 0 126 0 0 57 65 0 43 173 0 0 0 0 21 0 0 0 0 0 0 139 0 0 0 345 0 0 0 30 0 0 0 0 0 0 0 89 0 0 0 0 0 0 0 0 0 0 0 627 0 0 0 165 24 0 0
ENSG00000006282.20 39 3 0 0 0 1 18 0 75 7 0 0 347 49 0 0 0 0 0 46 9 110 0 131 84 32 0 0 26 28 0 0 190 0 0 108 20 32 9 298 64 42 12 91 71 8 204 30 0 0 0 0 0 0 0 0 0 0 0 1 0 0 0 135 0 0 76 184 0 4 436 17 136 1 239 251 132 1 0 0 0 0 144 74 123 0 430 43 35 0 0 87 25 0 0 43 0 0 75 35 0 0 0 4 0 0 0 26 0 0 967 122 158 3 0 107 28 0
ENSG00000006283.17 0 12 0 52 0 28 0 0 20 19 0 0 0 40 0 0 0 3 0 0 1 0 0 2 6 0 1 0 7 0 0 0 90 0 6 0 3 0 2 0 1 1 0 6 0 0 0 0 0 0 0 0 0 0 0 0 0 0 0 0 0 0 0 22 0 0 40 4 0 32 0 7 7 0 0 49 0 0 0 7 0 0 0 28 0 0 0 2 0 0 0 45 0 0 0 33 0 0 0 14 0 0 0 24 0 0 0 20 0 0 0 69 0 0 466 256 28 0
ENSG00000006327.13 679 0 1172 0 7276 38 57 1 1046 116 10 88 5583 309 213 0 0 0 0 819 62 26 43 5641 111 66 1 19 229 110 90 2180 238 1175 103 834 120 180 44 2009 229 201 43 183 132 27 1791 835 470 129 0 0 0 0 0 17 22 138 0 0 30 29 11816 951 0 63 1882 1984 1242 317 4928 282 474 189 1354 1245 337 55 1 8 0 45 823 94 57 3 4872 133 168 28 6370 434 62 0 0 229 51 90 3290 190 19 0 6076 24 71 21 4864 102 47 0 3877 268 159 23 14386 638 170 7
ENSG00000006377.10 487 39 0 11 0 0 0 0 404 0 0 0 276 0 0 0 0 0 0 11 0 0 0 404 0 0 0 0 0 0 0 0 0 0 0 0 0 0 0 152 0 0 0 1 107 5 0 0 0 0 0 0 0 0 0 0 0 0 0 0 0 0 0 0 0 0 130 244 74 19 8 0 0 0 0 1 0 0 0 0 0 0 308 0 0 0 422 0 0 0 0 0 0 0 0 0 0 0 187 0 0 0 0 0 0 0 0 0 0 0 0 0 0 0 0 0 0 0
ENSG00000006432.15 2 67 5 2 0 0 4 2 61 7 3 2 67 0 53 0 3 0 1 38 2 9 7 3 0 10 0 16 80 58 5 4 0 0 0 0 0 13 0 46 2 8 1 3 16 0 101 151 0 2 0 0 0 0 0 0 0 0 75 0 0 1 0 1 0 0 120 11 92 0 123 0 41 0 14 7 9 2 0 0 0 0 11 0 31 0 15 0 56 0 0 0 0 0 0 0 0 0 0 0 0 0 0 0 15 0 0 0 4 0 0 0 0 0 0 0 13 0
ENSG00000006451.7 45 490 367 3 794 478 407 7 1048 875 154 11 377 1470 592 0 0 4 0 252 417 200 42 240 794 733 9 35 1343 508 22 2 29 691 12 69 289 114 108 230 905 407 111 1017 454 16 533 867 364 424 0 0 0 0 0 14 37 19 0 13 31 9 231 2115 0 0 58 1552 554 126 433 1120 1284 106 150 2673 513 31 0 128 183 0 273 871 350 0 370 670 419 0 69 2224 309 0 0 857 29 185 104 2373 362 0 0 326 58 2 0 1003 458 0 0 1005 159 15 687 828 195 23
ENSG00000006453.13 156 226 3 572 50 14 10 76 150 37 87 75 294 40 70 0 0 0 0 143 31 0 27 187 4 13 6 59 59 44 166 0 0 0 273 5 13 9 38 160 24 11 58 13 38 20 596 368 79 6 0 0 0 0 0 0 5 55 31 0 32 48 0 33 150 36 145 66 0 208 237 4 18 76 558 153 162 165 0 0 6 15 191 25 28 0 34 40 17 26 14 57 0 2 0 32 88 152 43 21 4 0 0 17 107 36 0 47 92 0 0 35 0 30 812 3 304 0
ENSG00000006459.10 16 209 372 21 0 233 66 22 10 14 47 51 61 121 155 0 0 2 0 29 22 25 22 26 26 61 2 1 74 33 38 0 1 0 0 0 27 2 21 50 45 71 43 72 213 155 121 138 187 0 0 0 0 0 0 0 0 10 20 0 44 10 0 38 600 68 45 84 222 45 31 69 226 30 49 301 46 22 0 8 2 0 99 68 72 4 61 51 33 16 260 161 14 1 0 170 37 4 1 184 48 1 0 18 17 1 0 188 104 0 65 74 0 29 0 212 31 5
ENSG00000006468.13 0 0 0 0 0 0 0 1 46 0 0 0 13 0 0 0 0 10 0 0 0 4 0 1 0 1 0 0 1 0 0 0 0 0 0 0 0 0 0 3 0 1 0 0 0 0 0 0 0 0 0 0 0 0 0 0 0 0 0 0 0 0 0 0 0 0 10 1 0 0 15 0 6 0 0 0 0 0 0 0 0 0 5 0 3 0 0 0 0 0 0 0 9 0 0 0 0 0 0 0 8 0 0 0 0 1 0 0 0 0 0 0 0 0 0 0 0 0
ENSG00000006530.16 6 0 0 0 0 26 38 11 27 18 34 7 27 52 66 0 0 0 0 54 16 41 6 1 2 26 0 0 22 0 0 0 8 0 0 0 14 0 17 41 30 51 10 47 72 4 0 1 0 0 0 0 0 0 0 0 1 0 0 0 4 3 0 311 0 0 0 23 0 0 60 4 71 8 280 61 98 0 0 0 0 0 34 20 62 0 0 21 60 0 0 124 70 0 293 68 4 0 0 33 52 0 0 8 0 0 0 7 26 0 0 29 0 2 0 12 0 0
ENSG00000006534.15 393 361 12 10 0 61 6 5 23 155 0 24 403 160 19 0 0 0 10 218 272 2 37 699 73 0 0 0 66 12 8 0 227 0 0 218 76 0 45 291 181 5 31 296 59 41 110 151 0 0 0 0 243 0 0 1 12 3 4 2 52 41 0 437 0 617 485 462 5 27 624 127 136 44 982 539 0 51 0 20 1 0 474 97 15 0 136 249 4 29 99 304 52 1 0 112 2 0 52 321 1 0 150 65 1 3 0 48 12 0 0 186 0 22 0 99 37 0
ENSG00000006555.10 62 34 15 5 0 0 45 2 1275 29 68 12 378 0 65 0 5 0 0 368 5 26 1 90 0 29 0 174 144 108 7 2324 0 759 0 20 0 23 0 179 2 7 0 6 293 2 499 186 65 75 0 0 0 0 0 20 1 0 1 1 9 1 0 26 0 0 331 43 0 0 277 0 65 0 1881 72 35 0 324 0 0 0 72 0 42 0 58 0 29 0 0 0 13 0 1315 13 0 0 77 3 16 0 0 1 5 0 0 1 4 0 547 0 0 0 0 43 0 0
ENSG00000006576.16 6 7 1053 2 0 19 328 2 37 73 395 6 34 94 242 0 0 5 0 45 23 236 12 12 18 427 9 1 83 203 14 0 1 295 0 0 23 75 13 22 80 250 33 114 425 28 164 93 198 161 0 0 0 0 0 1 28 4 2 2 6 6 0 0 0 0 0 48 388 50 0 16 466 20 2 158 200 25 0 6 0 0 6 88 673 2 0 95 235 0 0 55 88 3 0 80 17 44 3 73 280 0 0 6 26 4 0 51 270 0 0 36 148 24 1 17 46 1
ENSG00000006606.8 0 0 0 0 0 0 0 0 0 0 0 0 0 0 0 0 0 0 0 0 0 0 0 0 0 0 0 0 0 0 0 0 0 0 0 0 0 0 0 0 0 0 0 0 0 0 554 0 0 0 0 0 0 0 0 0 0 0 0 0 0 0 0 0 0 0 0 0 0 0 34 0 0 0 0 0 0 0 0 0 0 0 0 0 0 0 48 0 0 0 0 0 0 0 0 0 0 0 5 0 0 0 0 0 0 0 0 0 0 0 0 2 0 0 0 0 0 0
ENSG00000006607.13 278 13 18 0 0 103 72 15 247 175 442 15 120 175 272 0 0 26 0 141 40 79 0 128 108 158 0 1 109 78 22 0 0 0 0 28 37 0 19 469 334 173 75 230 114 2 66 381 120 101 0 0 0 0 0 33 0 0 0 4 16 17 0 569 0 0 150 317 372 78 198 54 121 38 2 228 76 7 0 2 1 0 131 131 127 0 52 193 88 0 4 74 24 0 0 96 7 24 55 182 0 0 0 54 0 0 0 131 122 0 892 96 12 5 0 382 26 0
ENSG00000006611.15 0 0 0 0 0 0 0 0 0 0 0 0 14 0 0 0 0 0 0 6 0 0 0 55 1 0 0 0 0 0 0 0 0 0 0 77 0 0 0 45 0 0 0 0 0 1 0 0 0 0 0 0 0 0 0 0 0 0 0 0 0 0 0 0 0 0 35 1 0 0 46 0 0 0 0 0 0 0 0 0 0 0 74 0 0 0 0 0 0 0 0 0 0 0 0 0 0 0 18 0 0 0 0 0 0 0 0 0 0 0 887 0 0 0 0 0 0 0
ENSG00000006625.17 78 2 0 50 0 14 25 0 72 22 22 0 66 43 32 0 0 7 39 47 55 79 1 29 2 29 1 0 23 15 2 0 17 0 0 26 1 3 6 61 31 25 3 66 132 5 57 39 0 160 0 0 0 0 0 32 4 0 0 0 1 0 0 132 0 0 116 140 0 6 126 73 95 1 0 49 59 1 0 0 0 0 87 31 88 0 34 32 15 0 0 69 21 0 0 51 7 0 5 50 40 0 0 1 1 0 0 31 29 0 0 55 8 0 0 42 8 0
ENSG00000006634.7 10 25 27 25 0 27 137 13 0 36 67 0 9 25 217 0 0 0 0 10 8 100 7 0 26 153 4 0 28 39 36 0 5 0 5 0 2 9 10 33 46 110 36 60 184 14 58 26 0 0 0 0 1 0 0 0 2 7 0 0 0 4 0 54 0 64 0 13 0 155 0 7 276 12 0 56 152 142 0 1 103 0 15 77 216 0 1 26 143 134 0 47 24 0 0 19 40 183 0 32 62 0 0 4 10 6 0 35 101 0 0 59 3 90 0 33 24 0
ENSG00000006638.11 0 0 0 0 0 2 0 0 0 0 2 0 0 0 0 0 0 0 6 0 0 0 0 0 0 10 0 0 0 0 0 0 0 0 0 0 0 0 1 0 0 0 0 0 3 0 0 0 0 0 0 0 0 0 0 0 0 0 0 0 0 0 0 0 0 0 0 0 0 0 0 1 0 0 0 0 0 0 0 0 0 0 0 0 3 0 0 0 0 0 0 0 14 0 0 0 3 0 0 0 0 1 0 0 0 0 0 0 0 0 0 0 0 0 0 0 2 0
ENSG00000006652.13 1524 409 1018 3667 0 1773 1174 3873 1800 923 657 2703 887 2171 1647 0 0 99 1 319 264 500 1208 451 1268 2452 161 108 1001 876 4458 0 90 147 1562 140 519 198 1081 2443 1587 1500 1727 538 1146 7001 1728 1483 1898 1112 0 0 0 0 2999 48 227 2971 404 13 5504 3736 20 1856 0 2647 671 1876 3459 2747 1028 869 2734 3170 413 3555 2445 3670 0 672 825 2142 866 1359 1926 1025 1089 1057 1854 1712 0 545 621 580 97 739 2844 2907 111 719 656 761 94 261 2336 3484 0 1603 5139 2 131 1224 413 3497 1251 2658 2384 58
ENSG00000006659.12 0 0 0 0 0 0 0 0 0 0 0 0 0 0 0 0 0 0 0 6 0 0 0 0 0 0 0 0 0 0 0 0 0 0 0 0 0 0 0 1 0 0 0 0 0 0 0 0 0 0 0 0 0 0 0 0 0 0 0 0 0 0 0 0 0 0 0 0 0 0 0 0 0 0 0 0 0 0 0 0 0 0 2 0 0 0 0 0 0 0 0 0 0 0 0 0 0 0 0 0 0 0 0 0 0 0 0 0 0 0 0 0 0 0 0 0 0 0
ENSG00000006695.10 40 20 77 0 0 11 258 0 49 89 71 6 180 53 77 0 0 0 0 110 95 214 4 62 21 191 1 0 3 77 0 0 13 0 27 35 27 50 3 169 63 121 23 82 197 0 2 46 0 0 0 0 0 0 0 0 9 0 0 0 43 0 0 128 0 0 248 151 0 0 149 54 164 10 0 70 134 7 0 0 4 0 110 33 193 0 419 39 110 0 6 52 94 0 0 23 5 0 29 56 32 0 0 7 27 2 0 15 174 0 0 38 207 0 0 45 47 0
ENSG00000006704.10 82 30 0 1 0 2 0 0 422 80 0 0 174 6 9 0 0 1 0 143 1 22 0 48 4 0 0 5 40 25 1 0 0 1856 0 7 1 3 0 81 11 2 2 25 11 0 467 206 7 104 0 0 1 0 0 33 0 0 0 0 1 0 0 264 0 0 136 99 0 0 48 17 30 3 1555 28 40 0 0 0 0 0 47 0 2 0 92 13 0 1 0 38 0 0 0 16 6 0 50 27 0 0 0 0 0 0 0 1 1 0 0 19 67 0 394 2 4 0
ENSG00000006712.14 100 61 58 17 12 148 589 135 299 110 192 157 701 237 776 0 0 4 0 174 143 387 118 213 123 1039 6 4 216 507 226 0 45 205 124 251 114 494 177 346 279 763 152 340 422 187 395 547 477 152 0 0 0 0 0 46 79 93 32 0 352 175 0 487 0 255 518 592 920 542 557 115 1281 510 600 732 1211 327 0 13 191 26 296 192 433 8 570 141 897 335 990 448 449 1 0 162 213 0 115 341 177 1 0 62 154 34 0 259 898 0 1402 194 1712 213 334 44 223 7
ENSG00000006715.15 136 244 52 196 0 148 164 95 384 561 296 168 70 459 346 0 0 0 0 201 174 244 39 49 43 204 6 1 188 66 108 0 43 28 0 10 127 28 75 268 307 266 159 459 386 200 385 264 24 49 0 0 0 137 0 1 1 81 0 5 146 109 0 140 0 0 177 219 0 32 285 120 491 101 140 440 187 142 0 1 0 0 178 281 363 13 57 230 87 59 0 341 53 8 0 256 64 1 18 419 73 1 0 76 79 4 0 346 156 0 0 197 116 130 0 263 98 1
ENSG00000006740.16 25 2 0 0 0 0 0 4 0 0 180 0 4 1 0 0 0 1 0 2 1 17 0 6 0 1 0 0 0 0 0 0 0 0 0 0 0 0 0 69 5 7 2 0 1 0 0 3 0 0 0 0 0 0 0 0 1 3 0 0 0 0 0 6 0 0 262 10 0 0 7 0 3 1 0 0 0 3 0 0 0 0 21 0 14 0 0 0 0 0 0 0 0 0 0 18 0 0 0 0 0 0 0 0 0 0 0 0 15 0 0 1 0 0 0 0 0 0
ENSG00000006744.18 57 57 0 0 0 9 234 0 37 79 51 0 393 76 183 0 0 0 0 149 266 525 3 172 48 239 0 1 56 202 1 0 0 0 14 0 38 213 28 194 185 238 62 302 777 12 13 243 0 6 0 0 0 0 0 0 19 3 0 0 0 1 0 6 0 0 943 337 456 83 545 55 788 21 0 288 198 2 0 0 0 0 204 86 213 0 605 140 287 1 0 194 489 0 0 93 47 0 75 196 134 0 0 11 11 1 0 38 190 0 0 101 268 1 1164 13 26 0
ENSG00000006747.14 5 155 0 2 5 4 0 2 147 1128 0 0 29 51 1 0 0 0 4 234 5 0 1 12 36 0 0 0 230 0 0 0 0 0 5 0 9 0 5 85 18 1 9 64 50 3 1 411 180 4 0 0 0 0 0 0 0 0 0 0 0 0 0 313 0 0 98 160 0 38 46 13 37 7 204 123 0 0 0 2 0 0 162 13 11 1 36 384 13 0 80 20 0 0 0 58 0 0 0 32 0 0 0 12 2 6 154 244 95 0 0 22 0 0 0 27 12 0
ENSG00000006756.15 68 70 1 3 0 24 3 0 154 70 0 0 339 120 38 0 0 1 0 106 91 8 8 159 21 18 0 3 68 16 0 0 27 0 37 45 23 10 9 359 52 5 17 175 107 4 266 72 13 88 0 0 1 0 0 8 0 0 0 0 14 3 1 9 0 0 963 268 1 18 408 57 57 14 38 411 46 1 0 2 0 0 327 56 1 0 135 87 37 63 731 171 9 0 0 30 4 0 32 157 8 0 0 8 1 3 4 63 0 0 393 75 266 5 0 30 33 0
ENSG00000006757.11 51 0 0 0 0 5 8 0 87 26 39 0 62 28 0 0 0 0 0 35 53 48 0 50 2 12 0 0 11 13 0 0 0 0 0 2 1 7 1 59 23 24 10 44 17 1 52 19 0 0 0 0 0 0 0 0 0 0 0 0 0 0 0 78 0 0 97 32 0 0 344 39 13 1 0 29 0 0 0 4 0 0 112 18 7 0 125 38 13 0 0 36 57 0 0 1 1 0 41 33 0 0 0 1 1 0 0 2 0 0 715 27 35 0 0 18 25 0
ENSG00000006788.13 0 0 0 0 0 0 0 0 0 1 0 0 0 0 0 0 0 2 1 0 0 0 0 0 0 0 0 0 0 0 0 0 0 0 0 0 0 0 0 0 0 0 0 0 0 0 0 0 0 0 0 0 0 0 0 0 0 0 0 0 0 0 0 0 0 0 0 0 0 0 0 0 0 0 0 0 0 0 0 0 0 0 0 0 0 0 0 0 0 0 0 0 0 0 0 0 0 0 0 0 0 0 0 0 0 0 0 0 0 0 0 0 0 0 0 0 0 0
ENSG00000006831.9 0 6 0 14 0 4 3 0 36 9 4 8 20 7 26 0 0 0 0 6 11 2 0 0 2 10 0 0 6 30 4 0 0 0 0 0 2 0 3 6 12 4 2 1 0 4 60 10 0 0 0 0 0 0 0 0 4 0 31 0 2 0 0 2 0 0 52 12 0 9 4 8 22 2 95 9 9 3 0 4 0 0 4 3 8 0 0 2 6 0 0 4 8 0 0 10 3 0 1 9 2 0 0 0 0 0 0 7 5 0 0 3 7 0 0 5 12 0
ENSG00000006837.11 3 12 0 2 0 0 6 0 2 1 0 4 3 2 0 0 0 0 0 0 0 4 0 5 0 1 0 0 1 1 1 0 0 0 0 0 0 0 0 10 0 1 3 6 8 0 24 15 0 0 0 0 0 0 0 0 0 0 0 0 0 0 0 19 0 0 5 3 0 0 5 0 1 3 0 3 0 4 0 0 0 0 8 2 0 0 0 0 0 4 0 3 6 0 0 1 4 0 0 4 0 0 0 0 0 0 0 9 56 0 0 7 0 0 0 1 1 0
ENSG00000007001.12 0 0 0 0 0 0 0 0 0 0 0 0 0 0 0 0 0 0 0 0 0 0 0 1 0 0 0 0 0 0 0 0 0 0 0 0 0 0 0 0 0 0 0 0 0 0 0 0 0 0 0 0 0 0 0 0 0 0 0 0 0 0 0 0 0 0 6 0 0 0 0 0 0 0 0 0 0 0 0 0 0 0 0 1 0 0 0 0 0 0 0 0 1 0 0 0 0 0 0 0 0 0 0 0 0 0 0 0 0 0 0 0 0 0 0 0 0 0
ENSG00000007038.10 7 17 0 0 0 0 0 0 0 1 0 0 30 2 1 0 0 0 0 24 2 4 0 1 0 11 0 0 0 11 0 0 0 0 0 1 0 0 0 24 0 10 0 0 0 0 0 0 0 0 0 0 0 0 0 0 0 0 0 0 0 0 0 0 0 0 0 0 0 0 13 0 0 0 0 0 14 0 0 0 0 0 0 7 1 0 0 0 0 0 0 1 4 0 0 0 0 0 3 0 0 0 0 0 7 0 0 0 0 0 0 0 0 0 0 0 0 0
ENSG00000007047.14 2 62 18 5 0 8 10 0 16 10 26 6 24 12 0 0 44 135 7 35 1 14 2 21 3 17 0 1 4 31 1 0 11 1 53 0 2 1 1 6 7 3 4 10 64 0 18 16 0 0 0 0 0 0 0 0 1 2 0 0 1 4 0 0 0 1 91 9 0 0 7 8 16 15 15 12 29 2 0 0 1 0 11 2 9 1 8 6 15 0 58 5 19 0 0 13 5 0 0 37 0 0 0 9 2 2 0 8 8 0 0 31 4 8 0 12 15 0
ENSG00000007062.11 192 7 0 1 429 0 0 1 85 0 0 0 1538 1 85 0 0 0 16 490 0 0 0 445 0 4 0 0 0 0 0 0 0 0 0 122 0 1 0 1053 5 0 2 10 199 21 0 73 0 0 0 0 0 0 0 103 0 0 0 0 0 0 119 0 0 0 1005 489 0 16 982 0 3 0 56 3 0 0 0 0 0 0 1701 2 0 0 979 0 0 1 0 0 0 0 0 0 0 0 157 4 0 0 0 0 0 0 0 0 0 0 0 0 0 0 0 41 0 0
ENSG00000007080.10 54 49 928 0 681 31 208 5 88 80 84 9 458 133 87 0 0 6 25 134 126 221 15 115 44 102 1 2 92 87 6 413 160 271 8 132 44 158 24 197 103 126 33 132 307 10 267 268 127 60 0 0 0 0 1 2 17 2 0 0 3 4 0 404 0 0 239 253 389 60 594 83 314 12 541 260 100 14 0 13 22 0 126 102 95 0 322 81 80 0 518 161 139 0 0 138 19 0 91 127 106 0 337 35 30 1 0 47 103 0 523 71 236 0 205 58 12 0
ENSG00000007129.17 0 0 0 0 0 0 19 1 0 0 1 1 0 1 7 0 0 0 0 5 0 17 1 1 0 0 0 0 0 10 4 0 0 0 0 16 1 32 0 4 4 16 6 24 125 15 2 0 0 121 0 0 0 0 0 0 0 0 0 0 23 15 0 46 0 0 0 4 0 0 0 0 15 0 0 1 19 1 2 0 0 0 11 6 13 0 0 2 2 0 0 8 79 0 0 0 0 0 3 10 19 0 0 0 1 0 0 3 12 0 0 0 6 0 0 0 0 0
ENSG00000007168.12 22 346 1000 46 0 56 269 113 68 72 29 121 107 189 322 1 0 1 0 24 62 236 119 36 31 343 1 0 81 252 153 2 144 237 42 89 45 17 66 125 129 193 72 96 618 119 66 204 26 66 0 0 0 0 0 1 4 62 0 2 37 95 0 408 0 0 133 226 7 250 238 101 766 146 83 411 688 132 0 31 127 130 150 144 315 5 41 110 270 286 0 202 96 10 0 172 119 134 15 195 84 0 0 29 57 13 21 176 407 0 0 141 135 193 0 112 93 4
ENSG00000007171.17 0 0 0 0 0 0 0 0 11 0 0 0 108 0 0 0 0 0 0 32 0 0 0 0 0 0 0 2 5 6 1 0 0 0 0 0 0 0 0 18 0 0 0 0 34 0 0 1 0 159 0 0 0 0 0 17 0 0 0 0 0 0 0 0 0 0 0 4 0 0 214 0 0 0 0 0 0 0 0 0 0 0 49 0 0 0 42 0 0 0 0 0 0 0 0 0 0 0 132 0 0 0 0 0 0 0 0 0 0 0 0 0 0 0 0 0 0 0
ENSG00000007174.17 107 1 0 0 0 0 0 5 3 0 0 0 141 0 0 0 0 0 4 6 0 0 0 371 0 2 1 0 0 0 0 0 0 0 0 64 0 0 0 41 0 1 0 13 56 5 0 0 0 0 0 0 0 0 0 0 0 0 0 0 0 0 0 11 0 0 3837 410 0 47 313 0 0 1 0 0 0 0 0 0 0 0 752 5 0 0 31 0 0 0 0 0 0 0 0 0 1 7 0 0 0 0 0 0 0 0 0 0 0 0 418 0 0 0 0 0 0 0
ENSG00000007202.14 30 7 22 11 0 19 123 22 60 27 57 40 167 79 67 0 0 0 0 147 115 173 33 56 9 92 0 0 115 107 14 0 1 0 4 66 17 86 21 85 74 95 36 198 303 16 111 180 19 0 0 0 0 0 0 35 7 9 0 1 56 30 0 483 0 0 1986 179 28 58 175 63 390 32 391 154 209 34 0 0 1 0 84 53 116 2 144 60 89 1 575 98 107 0 0 33 26 0 40 163 89 0 0 14 53 4 0 47 90 0 0 50 153 17 0 69 36 0
ENSG00000007216.14 0 0 0 0 0 0 0 0 1 0 0 0 0 0 0 0 0 0 0 7 0 0 0 0 0 0 0 0 0 0 0 0 0 0 0 0 0 0 0 22 0 0 0 0 0 0 0 0 0 0 0 0 62 0 0 0 0 0 0 0 0 0 0 0 0 0 0 0 0 0 0 0 0 0 0 0 0 0 0 0 0 0 0 0 0 0 0 0 0 0 0 0 0 0 0 0 0 0 0 0 0 0 0 0 0 0 0 0 0 0 0 0 0 0 0 0 0 0
ENSG00000007237.18 10 34 0 25 0 42 1 46 1 87 3 43 19 163 0 0 0 2 0 24 124 4 128 3 55 1 1 3 176 9 39 0 69 0 148 41 143 24 100 7 241 4 128 223 29 60 0 82 268 0 0 0 0 0 3412 1 2 84 0 3 149 124 0 280 0 1358 130 280 234 253 34 43 18 201 2 193 17 139 0 0 0 0 16 110 2 3 0 145 0 23 0 180 0 0 10 63 113 210 0 284 5 4 0 24 60 86 118 145 63 0 0 82 0 102 0 36 37 1
ENSG00000007255.10 4 0 0 0 0 10 332 3 9 26 52 9 166 51 114 0 0 0 0 43 84 298 0 37 9 176 0 0 27 127 2 0 222 225 49 37 38 533 10 80 80 148 17 81 315 3 68 126 0 134 0 0 0 0 0 16 59 4 0 0 3 8 0 167 0 0 113 168 387 32 182 64 359 10 0 133 252 8 0 0 4 0 49 42 169 0 132 52 148 57 12 113 321 0 0 21 19 0 66 78 93 0 0 1 80 0 0 43 84 0 1029 35 184 16 0 5 11 1
ENSG00000007264.14 0 391 0 6 0 27 21 0 0 147 0 2 0 113 42 0 0 3 0 0 35 140 1 0 60 41 0 0 5 4 0 0 189 17 0 0 33 30 11 0 30 19 7 68 104 1 0 26 0 1 0 0 5 0 0 0 6 0 0 0 9 5 0 265 0 0 0 285 0 1 16 78 123 21 0 214 20 1 0 7 5 0 0 13 16 0 0 45 32 0 0 245 73 0 0 110 0 0 0 86 27 0 0 1 0 0 0 5 36 0 0 116 42 1 0 228 30 0
ENSG00000007306.14 250 65 0 0 498 0 0 0 6530 79 3 139 1109 2 45 0 0 7 0 10954 65 24 0 64 0 25 0 1224 409 534 84 1 1 0 0 569 0 1 2 1289 3 0 12 13 604 6 14298 6635 666 2526 0 0 0 0 0 46 0 0 1 1 1 0 1 0 0 0 353 6 3 0 1826 0 5 0 5207 392 230 0 1962 27 0 0 410 0 0 0 319 0 0 1 200 0 0 1 0 11 0 0 167 0 0 0 385 0 0 0 0 0 0 0 0 0 6 0 78 11 0 0
ENSG00000007312.12 0 0 0 0 0 0 70 0 0 2 4 0 0 0 29 0 0 0 0 0 14 210 0 0 0 31 0 0 2 35 0 0 16 311 0 0 5 126 1 0 54 63 62 15 391 0 0 69 0 134 0 0 0 0 0 0 1 0 0 0 8 7 0 0 0 0 0 6 0 0 0 5 98 0 0 11 27 0 0 0 0 0 0 25 105 0 0 0 17 0 0 22 50 0 0 0 0 0 0 16 62 0 0 0 35 0 0 3 42 0 0 0 88 0 0 0 0 0
ENSG00000007314.12 0 7 0 0 0 0 0 0 0 0 0 0 0 0 0 0 0 0 0 0 0 0 0 0 0 0 0 0 0 0 0 0 0 0 0 0 0 1 0 0 0 0 0 0 0 0 0 0 0 0 0 0 0 0 0 0 0 0 0 0 0 0 0 0 0 0 0 0 0 0 0 0 0 0 0 0 0 0 0 0 0 0 0 0 1 0 0 1 0 0 0 0 0 0 0 0 1 0 0 0 0 0 0 0 0 0 0 0 0 0 0 0 0 0 0 0 0 0
ENSG00000007341.18 13 14 9 44 0 17 45 70 43 37 82 74 16 30 64 0 2 0 0 20 20 57 128 13 3 61 1 0 17 12 56 0 8 0 72 0 8 36 14 46 60 50 35 58 241 30 66 16 435 0 0 0 0 0 0 0 11 13 0 4 39 23 0 119 0 0 35 87 253 78 80 12 124 114 0 94 89 71 0 8 0 1 81 48 109 9 22 50 56 90 0 96 142 5 0 15 28 40 21 49 66 0 0 3 8 6 0 82 55 0 0 23 15 89 0 52 56 2
ENSG00000007350.16 0 15 2 38 0 19 70 38 0 7 0 25 0 2 0 0 9 0 0 0 0 7 0 0 4 13 0 0 20 3 131 0 0 0 11 0 10 16 8 0 0 6 13 0 0 44 0 64 0 152 0 0 0 0 0 0 0 35 0 2 9 43 0 0 0 0 0 17 68 226 0 0 1 32 0 28 3 29 0 0 0 0 0 6 0 0 0 9 0 7 0 0 10 0 0 0 75 0 0 4 73 0 0 3 10 3 0 0 0 0 0 0 0 125 102 48 163 2
ENSG00000007372.22 0 0 0 0 0 0 0 0 0 0 0 0 0 0 0 0 0 0 0 0 0 0 0 0 0 0 0 0 0 0 0 0 0 0 0 0 0 0 0 4 0 1 0 0 0 0 1 0 0 0 0 0 0 0 0 0 0 0 0 0 0 0 0 0 0 0 0 0 0 0 0 0 0 0 0 0 0 0 0 0 0 0 1 0 0 0 0 0 0 0 0 0 0 0 0 0 0 0 0 0 0 0 0 0 0 0 0 0 0 0 0 0 0 0 0 0 0 0
ENSG00000007376.7 49 1 16 0 0 11 111 0 6 7 87 0 163 38 86 0 0 0 0 64 68 132 0 48 55 47 0 0 20 110 0 0 62 523 0 67 15 87 10 77 74 67 9 89 86 3 129 128 0 71 0 0 0 0 0 0 5 2 0 0 0 0 0 139 0 0 12 80 286 82 243 30 244 15 239 91 57 1 0 0 0 0 39 15 43 0 85 23 86 6 0 53 100 0 0 18 0 0 42 75 80 1 0 14 26 1 0 37 73 0 0 16 213 1 0 9 0 0
ENSG00000007384.15 9 0 0 0 0 4 3 0 33 0 0 0 246 8 0 0 0 0 0 144 0 0 0 20 0 0 0 1 10 0 0 0 0 0 0 0 0 0 0 73 1 0 0 3 33 0 348 376 0 0 0 0 0 0 0 0 0 0 0 0 0 0 0 0 0 0 0 8 0 0 90 0 0 0 230 5 0 0 0 0 0 0 35 0 0 0 280 1 0 0 254 1 0 0 0 0 0 0 66 0 0 0 0 0 0 0 0 0 0 0 0 0 0 0 0 27 0 0
ENSG00000007392.16 148 49 1313 25 0 114 262 12 86 86 220 1 157 322 473 0 0 3 0 215 150 220 13 73 70 596 0 0 123 208 22 72 38 562 3 4 82 68 44 249 283 311 65 253 863 9 140 197 6 94 0 0 1 0 0 0 19 7 0 2 12 8 824 781 1545 0 819 372 403 86 138 159 879 22 98 623 443 15 0 26 0 0 290 155 395 0 279 153 436 4 0 240 315 1 0 179 12 44 56 301 148 0 0 29 64 0 0 199 180 0 0 259 255 13 128 534 137 2
ENSG00000007402.11 1 3 0 4 0 0 5 1 2 0 0 0 2 1 3 0 0 0 0 1 4 15 2 1 1 16 0 0 0 1 0 0 0 0 0 1 0 1 1 2 2 2 1 0 17 0 0 0 0 0 0 0 0 0 0 0 0 0 0 0 0 0 0 10 0 0 0 1 0 1 0 3 3 0 0 2 4 1 0 0 0 0 2 2 12 0 15 4 5 0 0 1 4 0 0 0 4 1 0 0 8 0 0 0 1 0 0 0 1 0 0 0 0 2 0 7 1 0
ENSG00000007516.13 42 0 0 0 0 0 2 2 0 0 9 6 77 0 1 0 0 0 0 25 0 5 4 260 2 7 0 0 0 0 13 0 0 0 0 0 0 0 0 9 0 1 10 19 63 6 0 34 75 0 0 0 0 0 0 0 0 19 367 0 34 73 0 0 0 0 570 215 639 0 96 0 2 8 0 0 0 1 0 0 0 0 172 0 1 0 148 0 0 0 0 0 0 1 0 0 7 22 7 0 0 0 0 0 21 2 0 0 8 0 839 0 0 0 0 0 1 0
ENSG00000007520.3 3 30 0 0 0 1 9 1 0 0 6 0 13 7 11 0 0 0 0 0 3 3 0 16 0 8 0 0 0 0 0 0 0 94 0 1 0 14 0 6 1 5 1 5 20 1 0 0 31 0 0 0 0 0 0 0 0 1 0 0 1 0 0 8 0 0 87 9 0 12 12 5 26 1 0 6 24 0 0 0 0 0 2 1 2 0 14 1 3 0 0 9 11 0 0 5 0 0 5 10 10 0 0 0 1 0 0 1 10 0 0 4 111 1 0 0 1 0
ENSG00000007541.16 836 95 44 3 0 20 305 7 192 47 86 0 452 72 322 0 0 0 0 226 201 320 22 473 89 76 0 1 52 40 5 66 450 0 0 110 42 73 24 348 68 107 16 344 1013 26 199 267 110 1 0 0 0 0 0 23 15 0 0 3 16 9 0 263 0 276 720 724 182 53 647 38 248 22 351 106 114 15 0 13 2 177 284 49 224 0 166 18 120 0 0 26 139 1 0 11 0 0 120 104 104 0 0 18 59 0 11 23 26 0 930 38 88 0 0 33 0 0
ENSG00000007545.15 0 47 0 0 0 0 14 0 5 6 0 0 28 4 17 0 0 1 1 12 11 35 1 5 4 4 0 0 16 0 0 0 3 61 0 0 1 0 0 23 6 10 1 5 27 0 0 41 0 0 0 0 0 0 0 0 0 0 0 0 8 0 0 33 0 0 8 12 0 0 36 4 32 0 0 21 34 0 0 0 0 0 17 7 21 0 53 8 3 0 0 14 25 0 0 5 1 0 1 42 0 0 0 7 0 0 1 23 0 0 0 6 19 1 55 0 0 0
ENSG00000007866.20 88 3 0 0 0 1 0 0 32 5 173 2 122 0 3 0 0 0 0 107 4 2 0 33 0 4 0 5 28 12 1 1 0 0 0 9 1 0 0 110 3 2 1 0 4 0 128 251 5 6 0 0 0 0 0 16 0 0 0 0 0 0 0 0 0 0 133 42 0 0 170 0 8 1 357 4 2 0 0 0 0 0 101 1 26 0 60 2 6 0 0 0 0 0 0 8 0 0 4 2 0 0 0 1 0 0 1071 0 61 0 0 5 0 0 0 0 6 0
ENSG00000007908.15 0 0 0 0 0 0 0 0 0 0 0 0 0 0 0 0 0 0 0 0 0 0 0 0 0 0 0 0 0 0 0 0 0 0 0 0 0 0 1 0 0 0 0 0 0 0 0 0 0 0 0 0 0 0 0 0 0 0 0 0 0 0 0 0 0 0 0 0 0 0 0 0 0 1 0 0 0 0 0 0 0 0 0 0 0 0 0 0 0 0 0 0 0 0 0 0 0 0 0 0 0 0 0 0 0 0 0 0 0 0 0 0 0 0 0 0 0 0
ENSG00000007923.15 24 22 26 0 0 12 75 1 101 60 70 0 121 56 146 0 0 1 2 71 109 148 0 49 4 51 0 0 38 40 2 0 0 504 0 0 21 29 7 80 78 53 13 126 220 0 41 109 77 113 0 0 0 0 0 5 0 0 0 1 23 6 0 250 0 0 464 169 0 0 102 14 179 8 0 121 154 1 0 0 0 0 73 57 91 0 77 42 44 17 0 123 87 0 0 17 1 0 54 81 95 0 0 9 16 0 0 30 82 0 2756 21 53 1 0 9 31 1
ENSG00000007933.12 0 0 0 0 0 0 0 0 15 0 0 0 0 0 2 0 0 0 0 31 0 0 0 12 0 2 0 0 0 0 0 0 1 0 0 0 0 0 0 43 0 0 0 3 0 0 0 196 0 0 0 0 0 0 0 0 0 0 0 0 0 0 0 0 0 0 1 9 0 0 9 0 0 0 0 0 0 0 0 0 0 0 61 0 0 0 0 0 0 0 0 0 0 0 0 0 0 0 0 0 0 0 0 0 0 0 0 0 0 0 0 0 0 0 0 7 1 0
ENSG00000007944.14 58 22 45 56 0 69 221 242 42 31 94 245 57 37 94 0 0 0 0 55 8 75 225 61 23 215 24 1 40 110 163 0 0 822 438 6 30 24 89 188 38 155 74 6 108 122 36 169 883 0 0 0 0 0 0 13 22 123 0 0 159 80 0 106 0 374 347 103 406 341 71 8 120 224 204 248 527 501 0 3 60 151 131 63 241 10 145 109 111 452 0 67 349 9 0 27 215 364 20 55 122 3 296 32 218 141 0 108 416 0 0 35 78 596 0 22 259 1
ENSG00000007952.17 2 0 0 0 0 0 1 0 0 0 0 0 1 1 0 0 0 0 0 63 0 2 0 0 0 0 0 0 0 0 0 0 0 0 0 0 0 0 0 6 1 0 0 0 1 0 0 11 0 0 0 0 0 0 0 0 0 0 0 0 0 1 0 0 0 0 0 1 0 0 0 0 0 0 0 0 0 0 0 0 0 0 0 0 0 0 0 0 0 0 0 0 0 0 0 0 0 0 0 1 0 0 0 0 0 0 0 0 0 0 0 1 0 0 0 0 0 0
ENSG00000007968.6 0 0 0 0 0 0 0 0 0 0 0 0 0 0 0 0 0 0 0 0 0 0 0 0 0 0 0 0 0 0 0 0 0 0 0 0 0 0 0 0 0 0 0 0 0 0 0 0 0 0 0 0 0 0 0 0 0 0 0 0 0 0 0 0 0 0 1 0 0 0 0 0 0 0 0 0 0 0 0 0 0 0 0 0 4 0 0 0 0 0 0 0 0 0 0 0 0 0 0 0 0 0 0 1 0 0 0 0 0 0 0 0 0 0 0 0 0 0
ENSG00000008018.8 213 323 1147 234 1152 430 1308 109 767 715 740 313 1699 1304 1128 0 0 0 0 1151 1764 1748 495 694 371 1456 6 1 991 1269 375 445 451 5497 310 589 705 1276 280 942 1137 1101 476 1388 1396 210 2031 1307 1312 1996 0 0 0 0 0 139 243 105 0 24 541 241 24719 4770 0 0 2586 3278 3308 1007 2947 1736 3584 754 1046 4592 1752 474 0 195 539 166 1032 1082 1213 22 2013 787 1437 332 1699 2293 1612 17 1611 905 274 312 780 1780 726 2 1033 281 309 33 2423 1186 883 2 4646 1137 2832 281 1047 1326 464 28
ENSG00000008056.13 0 1 0 0 11 4 0 0 0 0 0 0 2 2 0 0 0 0 0 0 0 0 0 1 1 0 0 0 6 0 1 0 0 0 0 0 3 0 1 0 0 0 0 3 0 0 0 0 0 0 0 0 0 0 0 0 0 0 0 0 0 0 0 0 0 0 0 4 0 0 0 1 0 0 0 0 0 0 0 0 0 0 0 13 0 0 0 0 0 0 0 26 0 0 0 16 1 0 0 1 0 0 1 0 0 0 0 4 0 0 0 0 0 0 0 2 1 0
ENSG00000008083.13 16 212 95 725 0 451 291 243 103 191 204 223 73 418 273 0 2 0 0 78 125 353 179 9 142 304 14 9 329 138 479 0 35 1187 171 62 288 84 228 101 313 237 172 228 387 255 78 295 422 74 0 0 0 0 963 20 21 147 597 13 302 226 0 350 0 91 427 355 234 123 53 166 550 380 194 1044 552 507 0 76 16 128 76 410 287 11 51 303 262 323 150 274 165 25 408 431 222 349 11 420 88 1 0 121 163 38 0 207 235 0 169 404 163 169 1 627 320 14
ENSG00000008086.11 3 15 8 3 0 4 2 3 96 1 0 18 5 2 32 0 2 19 1 31 2 8 6 5 0 4 0 2 30 61 2 0 0 0 6 60 0 0 1 6 13 13 2 3 14 7 22 69 0 0 0 0 1 0 0 0 0 2 1 0 22 15 0 74 0 0 29 6 1 2 12 2 7 3 299 23 0 6 0 0 0 0 15 6 19 0 13 8 9 4 0 1 1 1 0 6 12 7 1 16 0 0 0 0 1 0 0 1 27 0 0 2 0 5 0 2 3 0
ENSG00000008118.9 0 36 0 6 0 25 0 60 0 13 0 56 1 71 1 0 5 0 0 3 0 0 23 0 29 0 1 0 17 19 139 0 1 0 131 16 26 10 59 0 51 5 27 28 0 16 44 151 385 4 0 0 0 0 1 5 2 107 0 1 18 42 0 0 0 0 0 153 0 377 13 33 23 315 0 264 183 228 0 1 3 215 0 10 0 0 0 36 0 97 0 66 0 1 0 45 232 113 0 68 0 1 0 3 3 13 0 58 92 0 0 71 0 108 0 24 104 5
ENSG00000008128.22 2 2 2 25 0 5 26 17 15 12 35 46 4 6 14 0 0 0 1 9 4 26 16 0 1 32 2 0 7 10 24 0 0 11 17 4 5 6 5 20 12 17 14 10 39 40 42 44 80 5 0 0 0 0 0 3 2 0 23 0 30 15 0 42 1248 0 4 24 15 17 5 2 71 23 0 25 31 27 0 2 4 15 7 7 36 7 18 16 5 21 0 3 18 3 0 4 52 40 0 10 11 1 0 8 7 4 0 3 30 0 6 12 10 11 0 42 26 0
ENSG00000008130.15 15 16 1 766 439 76 23 610 89 353 216 2198 90 521 37 1 4 1 0 211 270 34 1390 20 96 49 30 1 160 128 1117 597 195 0 1699 32 127 34 322 81 254 59 593 517 142 1507 216 159 433 164 0 0 0 0 799 2 144 668 0 3 940 719 0 895 0 2241 425 285 1463 1998 150 143 214 1538 0 704 729 1524 0 32 289 142 29 168 40 30 103 437 48 1175 0 567 69 36 167 106 691 538 9 625 54 9 0 62 222 221 0 1004 1969 1 0 501 184 2484 215 227 567 14
ENSG00000008196.12 0 0 0 0 0 0 0 0 0 0 0 0 0 0 0 0 0 0 0 0 0 0 0 0 0 0 0 0 0 0 0 0 0 0 0 0 0 0 0 0 0 0 0 0 0 0 0 0 0 0 0 0 0 0 0 0 0 0 0 0 0 0 0 0 0 0 0 0 0 0 0 0 0 0 0 0 0 0 0 0 0 0 0 0 0 0 0 0 0 0 0 0 0 0 0 0 0 0 0 0 0 0 0 0 0 0 0 0 0 0 0 0 0 0 0 0 0 0
ENSG00000008197.4 0 0 0 0 0 0 0 0 0 0 0 0 0 0 0 0 0 0 0 0 0 0 0 0 0 0 0 0 0 0 0 0 0 0 0 0 0 0 0 0 0 0 0 0 0 0 0 0 0 0 0 0 0 0 0 0 0 0 0 0 0 0 0 0 0 0 0 0 0 0 0 0 0 0 0 0 0 0 0 0 0 0 0 0 0 0 0 0 0 0 0 0 0 0 0 0 0 0 0 0 0 0 0 0 0 0 0 0 0 0 0 0 0 0 0 0 0 0
ENSG00000008226.19 32 20 0 5 0 0 5 1 0 8 79 5 35 4 1 0 0 0 0 6 8 1 26 72 3 22 0 0 1 13 11 0 0 0 103 2 0 4 1 17 4 12 4 2 0 4 6 17 0 0 0 0 0 0 0 0 4 6 0 0 21 11 0 26 0 0 1071 163 0 0 15 0 42 22 0 6 0 5 0 0 0 0 405 5 10 1 2 6 4 14 0 8 18 0 0 0 1 19 0 1 4 0 0 0 11 6 0 0 0 0 368 1 1 2 0 0 0 0
ENSG00000008256.15 7 0 60 10 0 6 22 0 38 4 10 0 10 6 23 0 0 0 0 8 2 64 2 0 9 22 0 0 12 23 2 0 0 0 28 0 1 12 7 6 12 114 3 8 22 0 5 13 0 0 0 0 0 0 0 0 13 0 0 1 2 0 0 0 0 0 71 108 1 12 14 16 158 2 0 73 129 4 0 5 0 0 0 5 66 0 0 20 99 0 0 17 15 0 0 4 4 7 0 4 57 0 0 4 2 0 0 5 2 0 0 18 90 2 0 27 0 0
ENSG00000008277.14 1 0 0 0 0 0 0 0 4 0 0 0 0 0 0 0 0 0 0 0 1 14 1 2 0 6 0 0 1 0 0 0 0 0 0 0 0 0 0 0 0 2 0 0 0 2 0 1 337 0 0 0 0 0 0 0 0 0 0 0 0 0 0 0 0 0 33 0 0 0 0 0 3 1 0 0 0 0 0 0 0 0 11 1 19 0 0 1 0 1 0 0 0 0 0 1 0 0 0 0 1 0 0 0 1 0 1 1 0 0 0 0 0 0 0 0 0 0
ENSG00000008282.8 236 77 3 0 480 294 518 43 493 453 296 136 935 816 1051 0 0 0 0 1010 404 595 92 1002 162 1063 5 1 342 567 40 0 0 1 166 220 173 185 137 927 434 607 192 674 1119 112 1022 883 396 870 0 0 1 0 0 0 29 29 0 0 85 93 0 1865 0 0 1566 1344 1401 212 1159 362 1205 220 0 1623 521 113 0 142 0 0 1292 446 668 4 781 578 830 24 1 534 837 2 0 440 143 142 117 838 604 0 0 110 104 31 0 307 371 0 0 427 432 191 0 864 373 40
ENSG00000008283.15 491 1 1309 0 2040 2 245 4 42 12 0 18 1487 38 220 0 0 1 3 289 18 218 12 1366 12 102 0 2 36 111 5 746 0 0 30 207 15 108 20 1074 46 284 15 72 440 29 433 167 0 0 0 0 0 0 0 5 7 0 0 0 7 16 20767 375 0 0 2446 848 890 57 1324 25 356 2 14 68 58 4 0 0 0 0 753 14 141 1 1168 29 127 35 0 11 96 1 0 18 12 1 580 42 206 0 688 0 5 0 3724 3 234 0 7474 16 223 24 234 146 11 0
ENSG00000008294.20 126 507 285 1446 619 334 58 1730 354 219 93 624 84 324 178 2 0 36 1 46 29 52 276 17 125 210 49 1 298 167 1704 0 30 6 372 53 129 66 464 174 285 93 468 145 229 627 312 370 591 117 0 0 131 0 0 18 64 484 2 1 384 249 0 574 907 3344 129 489 717 1449 70 144 521 1035 72 1048 1248 2754 284 85 203 410 109 271 167 37 81 299 82 707 13 342 132 55 94 235 1417 1399 6 356 43 9 0 81 227 243 21 593 1197 1 0 314 8 1020 228 927 2506 57
ENSG00000008300.16 0 0 112 0 0 0 0 0 0 0 0 0 1 3 0 0 0 0 0 0 1 58 0 0 0 1 0 0 1 1 0 0 0 0 0 0 0 0 0 4 0 1 0 2 32 0 0 5 0 0 0 0 0 0 0 0 1 0 0 0 0 0 0 0 0 0 9 2 0 0 6 0 25 4 0 2 11 2 0 0 1 0 1 0 9 0 0 0 0 0 0 2 3 0 0 0 0 0 2 1 11 0 0 0 0 0 0 1 2 0 0 1 2 0 0 0 7 0
ENSG00000008311.14 155 83 15 0 0 51 0 5 210 123 0 7 0 24 0 0 0 13 0 69 0 5 0 21 0 73 0 0 15 17 1 0 0 0 0 0 1 0 1 157 10 26 0 26 177 3 113 181 0 2 0 0 2 0 0 0 0 0 0 0 0 0 0 0 0 0 39 3 0 0 67 1 7 4 67 21 0 6 0 5 0 0 116 12 44 0 8 0 50 0 9 0 0 0 0 4 0 0 3 45 1 1 0 3 0 0 0 16 37 0 0 16 27 0 0 0 0 0
ENSG00000008323.15 12 0 0 1 0 0 0 6 28 0 27 99 88 1 10 0 0 0 0 53 3 3 86 13 0 0 0 2 3 15 13 0 0 0 15 0 0 4 18 32 1 0 8 2 0 19 503 104 2 15 0 0 0 0 0 21 1 5 0 0 32 33 0 21 0 9 81 44 1 22 36 0 0 18 14 6 21 27 0 0 0 12 17 0 0 0 192 0 9 5 0 3 1 0 0 1 4 0 14 1 1 0 0 0 0 3 0 5 60 0 24 4 0 1 0 6 5 0
ENSG00000008324.11 43 8 27 7 0 76 712 92 187 104 332 56 241 113 720 0 28 0 0 279 275 572 76 101 23 756 4 0 93 499 70 0 59 428 122 0 67 423 62 324 136 560 95 211 739 81 616 295 396 843 0 0 0 0 0 10 69 36 0 4 125 102 0 644 0 0 151 234 802 242 355 65 1070 139 773 217 651 37 0 7 10 88 160 191 749 10 386 78 559 108 0 254 966 12 0 156 94 106 47 228 578 0 0 15 247 4 0 100 362 0 0 78 858 48 0 200 75 3
ENSG00000008382.15 0 5 0 1 0 0 5 0 0 16 11 2 21 3 0 0 0 0 7 6 3 5 3 0 2 0 0 0 8 0 1 0 12 0 0 0 7 1 3 7 2 4 1 13 56 0 0 9 0 0 0 0 0 0 0 0 0 0 0 0 3 0 0 63 0 0 1 16 0 8 0 0 8 0 0 1 20 0 0 0 0 0 2 4 4 0 17 2 17 0 0 1 0 0 0 7 1 0 5 15 6 0 0 0 1 0 0 4 0 0 0 3 67 0 0 3 1 1
ENSG00000008394.12 104 15 2 0 0 19 0 0 26 23 0 1 176 142 0 0 1 0 0 311 45 0 14 60 8 0 0 1 19 1 0 0 0 0 0 23 16 0 10 104 57 5 12 46 29 1 0 27 0 94 0 0 0 0 0 20 0 0 0 1 0 0 0 467 0 0 177 238 0 32 120 79 35 16 0 594 8 0 0 3 0 143 174 36 0 0 223 30 0 0 0 109 0 0 0 11 0 3 33 94 0 0 0 2 19 0 0 60 3 0 0 29 0 0 448 176 43 3
ENSG00000008405.11 56 42 189 10 0 66 256 22 46 79 156 6 195 243 821 0 0 0 7 51 40 193 8 198 80 1208 1 0 94 385 65 0 6 0 0 29 63 74 21 174 148 551 41 41 222 26 495 226 58 40 0 0 0 0 0 0 25 6 40 0 8 16 0 253 0 0 244 271 191 144 236 36 1593 94 0 659 1091 125 0 16 67 4 211 61 514 1 11 133 1412 45 0 133 200 0 0 246 62 99 26 99 127 0 0 11 54 2 0 69 337 0 0 104 303 50 0 331 144 2
ENSG00000008438.4 0 0 0 0 0 0 0 3 0 0 0 48 0 1 0 0 0 0 0 7 0 0 101 1 0 0 0 0 5 0 31 0 0 0 95 40 0 19 70 0 2 0 76 0 0 72 0 0 172 0 0 0 0 0 0 0 13 29 248 0 355 197 0 0 0 770 0 0 0 98 0 0 0 281 0 1 34 44 0 0 0 0 0 0 0 5 0 0 0 0 0 0 0 1 0 0 39 0 0 0 5 0 0 0 41 20 0 0 36 0 0 0 0 17 1 0 8 0
ENSG00000008441.16 5 3 0 0 0 0 0 0 0 0 3 0 5 0 0 0 0 0 0 7 5 0 0 11 0 4 0 0 2 0 1 0 0 0 1 19 4 0 1 15 2 0 0 0 0 2 0 4 0 0 0 0 0 0 0 0 0 0 0 0 0 1 0 28 0 1 12 5 0 0 2 0 0 0 0 0 0 0 0 0 0 0 13 0 0 0 32 0 1 0 0 9 0 0 1557 1 1 0 1 1 0 0 0 0 2 0 0 3 4 0 0 0 0 0 0 1 0 0
ENSG00000008513.15 45 385 23 32 0 1741 1367 170 369 419 582 125 569 1589 750 0 0 0 0 401 393 799 292 80 322 837 14 4 700 204 280 0 188 143 252 6 346 243 278 445 885 469 197 506 1593 91 545 369 743 244 0 0 0 0 35 25 77 143 0 8 224 93 0 1638 0 31 320 1168 71 279 478 590 1291 495 132 3988 1039 460 0 257 190 0 244 385 602 4 341 800 351 474 1450 1240 1214 1 28 1053 130 316 49 1203 626 0 0 385 212 45 0 820 183 0 0 1613 469 400 841 1650 403 10
ENSG00000008516.16 0 1 1 14 0 0 10 78 0 0 43 105 0 0 0 0 0 0 0 0 0 28 104 0 0 4 0 0 12 3 63 0 0 0 16 15 0 7 46 7 0 0 57 0 3 114 45 3 1 0 0 0 0 0 0 0 4 33 8 0 219 85 0 23 0 0 2 1 47 105 14 0 19 69 0 4 37 74 0 0 2 49 3 1 10 1 0 2 1 92 0 3 25 10 0 2 86 40 0 6 3 0 0 0 29 18 6 1 89 0 0 3 0 10 0 0 60 0
ENSG00000008517.16 8 3 249 2 700 10 1886 19 119 0 344 17 145 93 2041 0 0 3 5 73 31 2946 37 9 7 1067 1 0 12 1127 4 0 42 3445 0 9 6 3033 64 40 8 1284 21 7 4188 42 265 195 661 713 0 0 0 0 0 12 261 5 0 0 68 29 0 536 0 0 83 106 1846 106 280 93 3196 32 150 200 1892 12 0 0 241 12 96 3 1868 0 183 11 1374 6 1099 144 2335 1 0 101 125 15 69 57 1251 0 226 9 512 11 0 82 848 0 1257 71 4596 3 111 18 103 2
ENSG00000008710.19 6 1 0 1 0 3 27 0 16 2 12 0 91 22 1 0 0 1 1 7 7 28 0 81 44 14 0 2 7 4 0 0 2 0 0 34 1 10 0 61 1 26 0 10 123 4 39 21 59 0 0 0 1 0 0 0 0 0 0 0 1 0 0 0 0 0 53 22 0 1 65 15 31 0 0 1 0 0 0 0 0 0 75 5 5 0 88 20 19 0 0 10 21 0 0 0 0 62 29 21 37 0 0 1 5 0 0 0 1 0 0 4 45 5 27 13 0 0
ENSG00000008735.13 0 0 0 0 0 0 0 0 0 0 0 0 0 0 0 0 0 0 0 0 1 0 0 0 0 0 0 0 0 0 0 0 8 0 0 0 0 0 0 0 0 0 0 1 0 0 0 10 0 0 0 0 0 0 0 0 0 4 0 0 0 0 0 0 0 0 0 1 0 0 0 0 0 0 0 0 0 0 0 0 0 0 0 0 0 0 0 0 0 0 0 0 0 0 0 3 0 0 0 0 0 0 0 1 0 1 0 9 0 0 0 0 0 0 0 0 0 0
ENSG00000008838.19 211 99 17 171 1513 10 69 2 35 36 15 0 2144 62 61 0 0 1 0 332 141 138 1 731 18 60 0 1 54 37 3 0 117 0 6 363 21 3 8 1065 109 86 7 115 348 7 150 446 202 0 0 0 1 0 0 46 1 3 0 0 14 0 0 5 0 0 1459 791 30 25 2977 17 191 15 1262 99 13 0 0 21 0 0 907 46 102 0 2094 81 76 0 0 71 122 0 0 36 1 0 1165 129 22 0 0 25 12 1 1546 76 68 0 13516 77 390 6 2177 100 7 1
ENSG00000008853.16 21 3 6 0 0 1 32 0 0 50 99 4 35 6 61 0 0 0 0 38 24 33 8 6 9 11 0 0 3 15 0 0 0 13 0 72 6 18 2 75 40 12 5 55 4 0 152 16 0 0 0 0 0 0 0 0 1 0 0 0 7 0 0 7 0 0 100 16 0 23 21 4 29 2 0 46 0 1 0 0 0 0 23 14 20 0 17 15 25 12 0 6 31 0 0 3 0 0 0 15 22 0 0 9 2 0 0 9 46 0 0 3 12 0 3316 0 0 0
ENSG00000008869.11 5 4 40 10 0 24 45 0 26 28 147 81 90 39 40 0 0 0 0 57 5 147 10 11 6 70 1 0 48 37 1 0 0 28 0 0 6 13 7 58 60 98 16 66 296 22 79 155 37 20 0 0 0 0 0 0 10 15 0 0 14 5 0 90 0 0 152 104 32 33 26 8 321 5 0 52 69 5 0 0 3 0 131 51 165 4 67 31 61 17 0 20 13 1 0 14 10 0 0 27 51 0 0 0 1 2 0 10 87 0 0 48 3 8 0 122 5 4
ENSG00000008952.16 22 14 32 28 0 280 173 151 255 176 188 137 123 445 241 0 0 3 0 131 43 127 89 74 60 265 3 0 201 300 359 0 17 24 46 33 61 21 140 226 204 367 182 164 385 176 234 279 281 228 0 0 0 0 0 6 43 157 0 0 180 144 0 440 0 694 90 221 132 142 93 296 766 246 0 508 445 195 0 136 17 12 481 359 483 18 70 105 328 84 8 157 89 16 0 275 178 272 28 221 109 5 0 18 49 15 0 135 351 0 0 159 110 89 0 465 180 10
ENSG00000008988.9 149 382 470 32 879 294 3141 75 371 350 973 48 891 646 1683 0 0 13 2 348 738 2296 91 525 305 2418 5 2 482 1080 24 244 339 3226 181 280 498 1912 197 484 430 1048 155 732 2381 64 857 942 621 1743 0 0 3 0 0 9 218 52 1 6 123 39 5005 1668 0 1832 694 1451 1862 316 1243 865 3146 144 1999 1832 1621 162 0 57 238 31 734 824 1931 3 742 628 1471 90 416 1196 2969 1 398 579 170 106 655 1348 1290 1 213 348 521 11 61 734 1080 0 2239 581 2125 121 392 474 267 8
ENSG00000009307.15 244 405 84 60 1 1271 2219 439 1311 974 595 698 517 1776 2382 0 1 1 28 1172 503 1016 399 376 412 2855 18 7 994 963 610 0 77 16 22 344 490 204 444 726 1252 1792 625 1247 2119 645 1872 1597 690 1254 0 0 0 0 0 10 153 272 333 15 851 523 89 1559 0 163 584 1308 106 1021 534 774 4149 1877 829 3066 2041 1069 0 236 288 1035 771 1401 2824 74 373 952 2194 838 591 942 1431 15 278 1137 1063 1086 39 1661 1111 4 25 364 455 75 0 1182 2128 0 0 873 845 542 1493 1167 884 14
ENSG00000009335.17 18 68 56 0 0 30 88 6 41 53 35 2 55 54 45 0 0 4 0 25 49 87 18 23 1 25 0 1 38 7 0 0 1 0 4 0 7 8 8 55 76 105 17 66 306 0 125 87 0 0 0 0 0 0 0 0 9 2 4 0 2 2 0 59 0 0 328 49 0 0 5 21 209 14 0 115 119 9 0 15 0 0 50 45 120 0 37 37 53 6 0 23 48 0 0 10 16 12 11 61 72 0 0 5 15 1 0 58 152 0 0 49 17 9 0 88 146 2
ENSG00000009413.15 84 334 964 83 1 110 11 71 39 81 183 23 22 58 25 0 0 18 0 27 8 86 14 13 42 28 13 0 88 13 37 0 0 0 0 0 14 0 56 105 94 139 71 7 91 65 63 202 16 62 0 0 0 0 0 0 4 22 2 0 53 16 0 122 0 0 269 94 0 51 61 25 127 45 0 197 132 54 0 21 0 0 208 61 154 4 44 102 130 49 33 49 29 1 0 57 14 3 0 137 0 0 0 8 49 27 0 37 134 0 0 66 0 45 0 47 64 0
ENSG00000009694.13 0 0 0 0 0 0 5 0 1 0 34 0 0 0 9 0 43 0 4 0 0 30 0 0 0 1 0 0 0 1 0 0 0 0 0 0 1 0 0 1 0 4 0 0 0 0 0 0 0 0 0 0 0 0 0 0 1 0 0 0 0 0 0 0 0 0 0 1 0 0 0 0 14 0 0 0 0 5 0 0 0 0 0 0 9 0 0 0 0 12 0 0 0 0 0 0 0 0 0 0 0 0 0 0 0 0 0 0 1 0 0 0 0 6 0 0 0 0
ENSG00000009709.11 0 0 0 0 0 0 0 1 0 0 0 0 0 0 0 0 0 1 1 0 0 0 0 0 0 0 0 0 0 0 0 0 0 0 0 0 0 0 0 0 0 0 0 0 0 0 0 0 0 0 0 0 0 0 0 0 0 0 0 0 0 0 0 0 0 0 0 0 0 0 0 0 0 0 0 0 0 0 0 0 0 0 16 0 0 0 0 0 0 0 0 0 0 0 0 0 0 0 0 0 0 0 0 0 0 0 0 0 0 0 0 0 0 0 0 0 0 0
ENSG00000009724.16 0 1 0 0 0 0 1 0 0 2 0 0 0 1 0 0 0 0 0 0 3 1 1 0 0 0 0 0 0 0 0 0 0 0 0 0 0 0 0 0 0 1 0 0 28 0 0 29 0 19 0 0 0 0 0 0 0 0 0 0 0 0 0 0 0 0 0 8 0 0 0 0 21 1 0 4 2 0 0 0 0 0 0 1 5 0 0 10 2 0 0 0 0 0 0 0 0 0 0 0 0 0 0 0 0 1 0 0 0 0 0 0 0 0 0 0 0 0
ENSG00000009765.14 0 0 0 0 0 0 0 0 77 0 0 0 2 0 0 0 0 0 0 6 0 0 0 2 0 0 0 0 0 0 0 0 0 0 0 0 0 0 0 2 0 0 0 0 0 0 0 0 0 0 0 0 2 0 0 0 0 0 0 0 0 0 0 0 0 0 0 0 0 0 7 0 0 0 0 0 0 0 0 0 0 0 1 0 0 0 1 0 0 0 0 0 0 0 0 0 0 0 0 0 0 0 0 0 0 0 0 0 0 0 0 0 0 0 0 0 0 0
ENSG00000009780.15 960 550 551 161 0 62 726 37 290 442 1236 52 271 326 1313 0 3 0 1 195 151 284 48 444 44 1113 0 0 67 338 27 0 0 0 0 2 45 31 46 763 277 499 94 511 2319 82 47 315 50 244 0 0 4 0 58 0 24 18 0 1 64 7 0 143 6 0 773 304 1107 28 266 135 1119 66 0 273 514 27 0 5 198 0 343 220 1283 11 244 338 1073 243 0 343 1891 1 0 323 23 20 77 552 429 0 0 94 120 6 0 202 1048 0 0 500 2083 58 0 890 430 0
ENSG00000009790.14 0 128 31 99 0 19 500 109 0 21 359 287 0 36 301 0 0 0 0 0 123 1545 260 2 15 359 7 0 61 194 312 0 7 0 369 111 49 136 90 1 83 527 201 171 2110 460 0 19 273 583 0 0 0 0 489 0 94 154 366 1 442 280 0 352 0 2343 0 68 337 287 0 1 936 151 0 85 448 351 0 1 15 60 0 147 1107 10 0 32 354 43 0 203 939 3 0 62 173 182 0 173 772 1 0 4 164 28 0 54 468 1 0 40 623 491 1 3 62 2
ENSG00000009830.11 67 0 0 0 0 2 0 0 9 0 0 0 53 6 22 0 1 0 0 14 4 0 0 10 3 8 0 0 0 11 0 0 0 0 0 46 9 0 0 19 10 5 0 6 0 0 0 37 0 0 0 0 1 0 0 0 4 0 0 0 0 0 0 0 0 0 226 31 0 3 10 6 11 1 0 16 0 1 0 0 0 0 36 5 16 0 16 4 6 13 0 21 5 0 0 13 0 0 1 13 1 0 0 0 0 0 0 4 0 0 0 7 0 0 0 0 0 1
ENSG00000009844.15 62 19 752 0 0 97 228 16 485 258 143 153 201 303 512 0 0 0 0 300 290 450 68 156 19 433 2 7 128 184 30 12 0 0 77 119 53 169 32 223 226 396 59 278 406 69 511 234 0 477 0 0 1 0 0 24 5 13 0 1 64 142 5678 190 0 0 221 429 5 108 390 110 1048 81 371 502 211 30 0 11 116 0 188 196 375 13 133 204 405 100 0 359 345 2 902 221 24 43 2 302 158 4 0 61 49 6 0 248 305 0 0 218 261 65 0 284 105 10
ENSG00000009950.15 1 7 0 0 0 1 0 0 0 15 0 0 0 1 0 0 0 0 6 0 1 0 0 1 5 0 0 0 0 0 0 0 0 0 0 0 0 0 0 4 9 0 0 2 1 0 0 0 0 0 0 0 0 0 0 0 0 0 0 0 0 0 0 0 0 0 10 8 0 0 0 1 9 1 0 2 0 0 0 0 0 0 1 3 0 0 1 25 0 0 0 16 0 0 0 0 0 0 0 0 0 0 0 5 0 2 0 0 0 0 0 8 0 0 0 0 16 0
ENSG00000009954.10 44 65 58 2 0 45 99 2 61 196 149 13 54 109 189 0 0 87 0 32 15 241 19 37 20 125 0 1 61 38 9 60 0 0 0 0 16 0 9 149 62 191 34 146 237 11 164 76 7 1 0 0 0 0 0 0 3 0 0 1 10 4 0 180 0 0 152 109 4 0 66 66 569 25 25 143 303 3 0 4 81 0 175 96 307 0 22 43 152 31 0 42 32 0 0 74 23 0 1 88 60 0 0 9 49 0 0 16 238 0 0 78 238 0 0 32 100 0
ENSG00000010017.12 33 47 587 8 0 25 82 32 260 61 275 29 18 38 66 0 0 0 48 76 19 56 14 37 5 181 0 13 139 97 18 0 0 12 0 0 18 41 35 130 69 170 22 19 193 13 154 295 0 12 0 0 0 0 0 0 2 3 5 1 16 4 0 643 0 0 2 38 51 33 18 25 354 26 320 152 252 33 0 15 7 415 60 49 378 8 36 68 228 33 0 38 35 2 0 34 17 0 0 15 174 0 0 3 29 1 0 36 245 1 0 30 3 54 0 125 15 1
ENSG00000010030.13 0 0 7 2 0 1 59 22 6 7 83 272 38 4 58 0 0 0 0 12 12 146 107 12 0 107 4 0 4 89 88 0 0 545 26 0 0 67 34 26 3 65 35 0 87 56 0 31 0 202 0 0 3302 0 0 0 17 82 0 0 78 37 0 0 0 0 6 4 0 157 34 3 135 37 0 2 173 47 0 0 99 125 11 2 49 7 1 2 50 1 0 37 172 3 0 14 139 136 22 12 27 0 0 7 129 42 0 603 713 1 1643 5 514 185 0 0 11 1
ENSG00000010072.15 27 1 88 1 0 16 54 5 72 32 0 2 56 86 118 0 0 0 5 55 20 30 54 13 5 157 1 0 24 27 9 0 0 0 0 0 18 0 12 46 64 89 12 74 79 29 284 76 0 60 0 0 0 0 0 4 0 8 0 0 18 2 0 168 0 0 0 64 0 42 102 19 156 57 0 127 109 24 0 1 2 0 27 16 40 0 27 41 93 20 0 15 36 0 0 30 7 143 18 52 18 0 0 17 0 7 0 50 92 0 0 43 54 17 0 38 4 0
ENSG00000010165.19 28 7 0 1 0 47 156 1 246 119 34 22 242 96 59 0 0 0 0 67 95 195 8 18 7 46 0 0 11 54 1 0 0 138 0 0 43 29 14 97 93 77 17 120 110 5 512 65 0 0 0 0 0 0 0 0 3 0 0 2 0 0 0 117 0 0 89 125 0 14 294 29 199 12 0 231 123 4 0 10 0 0 113 24 104 0 220 42 132 5 71 155 219 0 0 53 7 0 43 100 69 0 0 14 44 0 0 22 8 0 0 54 91 0 0 53 12 2
ENSG00000010219.13 2 53 4 0 0 9 40 1 86 35 148 2 104 35 12 0 0 0 0 9 119 78 2 11 1 25 0 0 4 16 0 0 28 0 0 52 7 0 3 53 70 30 1 146 19 2 100 57 0 0 0 0 0 0 0 0 0 0 0 0 0 0 0 0 0 0 9 72 0 7 16 39 80 8 0 51 3 1 0 0 0 0 87 36 62 0 39 33 17 0 0 61 142 0 0 18 0 0 1 89 54 0 0 4 11 0 0 15 28 0 0 65 1 0 0 20 46 0
ENSG00000010244.18 579 726 1183 278 0 947 1216 442 1327 894 555 449 554 1494 1932 1 32 2 12 570 618 914 284 355 488 2410 31 23 752 892 520 0 0 8 206 315 454 292 399 984 1212 1457 451 1008 1274 321 2121 1141 407 882 0 0 1 0 2485 11 97 259 1059 6 351 196 0 2046 687 154 662 1597 1760 988 528 790 3253 1129 2224 3362 1696 662 0 287 62 68 473 864 1609 36 433 795 1751 661 1 1389 893 24 2 957 404 400 104 1220 970 2 1189 265 225 82 0 1071 1617 1 0 1163 1735 785 7 1683 1112 38
ENSG00000010256.10 275 367 1494 0 4172 656 1413 46 456 1138 563 119 2895 1579 1460 0 0 90 0 1047 1927 1427 188 1167 738 936 6 20 1176 848 121 0 3074 2011 314 653 872 1557 304 1576 1609 1032 355 2329 2065 101 973 1364 279 1475 0 0 0 0 0 55 102 38 646 44 299 133 0 2226 0 2080 1999 3453 2442 674 3469 1500 2975 287 2922 4389 1842 99 0 228 0 0 1103 1336 926 12 3448 1519 921 148 0 2949 1217 6 0 1285 145 144 1227 1949 937 0 1483 597 285 34 3047 1022 897 0 4226 1618 1973 10 3603 1756 381 47
ENSG00000010270.13 69 52 3 12 0 429 188 197 202 158 59 173 344 724 77 0 0 0 0 131 269 111 69 206 163 272 9 0 392 132 153 0 118 0 304 102 265 93 135 191 373 166 138 470 312 233 243 110 359 120 0 0 0 0 912 2 28 66 0 9 213 203 0 1410 0 1034 320 932 1597 663 494 275 473 405 0 1654 319 245 0 216 17 0 397 444 155 13 244 311 219 163 0 840 121 6 184 565 358 112 91 669 161 0 0 129 74 35 0 498 184 0 0 436 111 424 536 710 334 28
ENSG00000010278.13 1259 1033 1 13 4498 182 21 30 1989 2605 2 31 7278 2473 288 0 0 0 0 2423 1351 74 111 5580 1105 54 6 165 1421 483 67 5 783 0 172 1519 597 147 230 3284 962 121 273 3479 1208 171 4722 3351 2512 1082 0 0 0 0 0 368 1 9 0 11 11 18 23651 3410 0 0 2717 3293 1332 1324 9119 958 705 311 6570 3056 133 246 0 142 52 0 3579 997 110 1 9233 1782 182 866 883 4693 287 3 1 875 68 110 8488 2133 166 1 1512 212 0 4 769 219 108 0 10239 1778 24 280 7792 1069 564 48
ENSG00000010282.14 5 0 0 0 0 0 0 0 1 0 0 0 0 0 0 0 0 0 0 0 0 0 0 7 0 0 0 0 0 0 0 0 0 0 0 0 0 0 0 2 0 0 0 0 0 0 0 0 0 0 0 0 0 0 0 0 0 0 0 0 0 3 0 0 0 0 0 9 0 0 0 0 0 0 0 0 0 0 0 0 0 0 1 0 0 0 0 0 0 0 0 0 0 0 0 0 0 0 0 0 0 0 0 0 0 0 0 2 0 0 0 0 0 0 0 0 0 0
ENSG00000010292.12 13 17 10 5 0 4 105 2 4 7 55 1 35 33 5 0 0 0 0 17 48 254 4 4 11 52 0 0 25 20 4 0 0 0 0 0 2 10 6 24 47 41 40 204 181 3 0 60 0 0 0 0 1 0 0 0 20 3 0 0 1 0 0 2 0 0 64 59 98 0 54 12 94 2 0 61 55 0 0 0 2 4 30 43 125 0 37 11 40 0 0 36 352 0 0 22 1 0 12 79 97 0 0 8 17 1 0 36 45 0 0 7 95 1 0 86 2 1
ENSG00000010295.19 0 73 12 0 2 8 99 0 0 30 2 7 24 101 20 0 0 0 0 0 156 200 8 5 35 36 2 0 57 25 8 0 61 0 0 0 13 4 5 23 62 22 21 178 281 20 2 41 0 170 0 0 3 0 0 0 33 14 0 6 9 15 0 250 0 0 22 79 2 77 2 100 141 14 1 264 22 16 2 16 48 0 1 96 74 1 11 48 78 0 0 298 40 0 0 83 20 1 3 255 41 0 0 30 24 7 0 71 40 0 2 58 2 0 1 54 29 0
ENSG00000010310.8 104 80 1 0 0 2 33 1 513 20 6 3 63 7 0 0 0 0 1 189 35 9 0 189 3 64 0 5 26 7 9 0 7 0 0 75 6 2 0 161 6 10 1 17 147 2 21 138 53 87 0 0 2 0 0 1 0 0 0 0 0 0 0 70 0 0 529 99 0 1 170 5 8 0 38 110 16 0 0 0 0 0 188 10 32 0 48 10 21 0 0 45 0 0 2934 45 1 4 25 21 2 0 0 0 0 0 0 4 13 0 0 55 6 0 1 5 26 0
ENSG00000010318.20 0 0 0 1 0 0 13 0 4 0 0 2 1 10 1 0 0 0 0 0 24 18 1 20 0 2 0 0 9 0 6 0 0 0 0 0 0 16 0 3 1 5 0 18 33 4 14 27 38 0 0 0 0 0 0 0 4 0 0 0 4 0 0 0 0 0 1 5 0 0 31 2 11 3 0 61 0 3 0 0 0 0 9 1 14 0 0 2 1 0 0 4 0 0 0 4 1 0 0 8 31 0 0 1 1 1 0 2 0 0 0 0 82 1 0 0 4 0
ENSG00000010319.6 0 0 0 0 0 0 0 0 0 0 0 0 0 0 0 0 0 0 0 0 0 0 0 0 0 4 0 0 0 0 0 0 0 0 0 0 0 0 0 2 0 0 0 0 0 0 14 4 0 0 0 0 0 0 0 0 0 0 0 0 0 0 0 0 0 0 0 0 0 0 0 0 0 0 0 0 0 0 0 0 0 0 0 0 3 0 0 0 0 0 0 0 0 0 0 0 0 0 0 0 0 0 0 0 0 0 0 0 0 0 0 0 0 0 0 0 0 0
ENSG00000010322.15 83 15 21 0 0 24 244 6 60 29 45 19 143 67 200 0 0 1 0 141 167 425 35 64 51 267 0 2 74 125 3 0 64 0 66 0 16 26 21 218 137 196 34 223 369 18 164 174 241 241 0 0 0 0 0 42 10 19 0 1 0 21 0 272 0 0 697 122 721 1 160 20 403 15 434 100 85 3 0 6 105 0 58 84 202 1 192 55 162 28 0 162 233 0 0 43 14 1 25 113 151 0 0 17 21 1 0 38 53 0 0 78 369 13 0 38 0 0
ENSG00000010327.10 0 586 0 11 0 124 1 1 0 169 0 2 0 251 0 0 0 0 0 0 581 6 16 0 397 3 1 0 956 4 1 0 194 32 0 0 222 86 75 0 603 19 52 1175 328 0 61 46 0 0 0 0 0 0 0 0 0 0 0 1 6 1 0 198 0 0 0 459 0 36 0 128 93 6 131 639 0 0 0 42 0 0 0 613 14 0 0 186 1 0 0 565 0 0 0 210 6 14 0 465 0 0 0 140 7 6 2 271 15 0 0 174 0 0 0 142 46 1
ENSG00000010361.13 81 2 542 3 1 8 27 13 3 4 93 11 217 12 10 0 0 0 0 39 9 35 15 179 9 12 0 0 1 4 10 130 10 8 9 28 7 21 3 156 9 92 16 15 68 22 231 3 119 0 0 0 0 0 0 0 1 2 0 1 33 6 0 66 0 0 271 168 0 41 174 1 108 20 109 12 17 2 0 0 0 0 193 4 48 0 53 9 31 0 1 4 6 0 0 6 6 4 21 8 12 0 0 1 0 5 0 2 16 0 1010 10 157 7 0 21 7 0
ENSG00000010379.15 0 0 0 0 0 1 0 4 0 0 0 1 0 0 0 0 0 0 0 0 0 6 0 1 0 0 0 0 0 0 0 0 0 0 0 0 0 0 4 0 0 0 0 0 0 0 0 1 0 0 0 0 0 0 0 0 0 1 0 0 0 0 0 0 0 3 0 14 0 0 0 0 0 1 0 3 0 1 0 0 0 0 4 0 6 0 0 2 0 10 0 0 0 0 0 4 0 4 0 0 0 0 0 0 0 0 0 0 0 0 0 1 0 1 0 3 0 0
ENSG00000010404.17 19 151 207 73 292 134 690 177 71 139 231 305 107 199 799 0 0 3 0 137 123 729 210 96 118 1584 18 3 178 560 426 0 22 405 246 76 43 161 132 88 207 815 313 189 725 329 490 367 643 163 0 0 0 0 0 2 134 113 358 3 532 338 0 482 0 772 33 210 244 418 187 95 2289 621 374 629 1356 499 0 37 270 67 130 193 816 27 126 206 1002 167 117 225 325 8 31 112 295 242 13 318 374 5 0 52 85 61 0 200 670 0 0 138 855 298 455 245 342 6
ENSG00000010438.16 1 0 0 0 0 0 0 1 130 17 38 0 18 1 0 0 18 0 0 49 0 0 0 0 3 7 0 8 102 41 7 106 0 0 0 0 6 59 0 16 0 0 0 2 0 0 0 11 0 0 0 0 0 0 0 3 0 0 0 0 3 8 0 0 0 0 0 3 0 0 25 0 0 0 2544 38 0 2 0 2 0 0 0 0 11 0 0 0 0 0 0 7 0 0 0 0 0 0 0 0 0 0 0 0 5 0 0 3 0 0 0 0 0 0 0 0 6 0
ENSG00000010539.11 0 5 0 16 0 15 25 84 26 37 49 323 46 30 37 0 1 0 0 40 49 109 105 12 1 97 5 0 27 14 86 0 0 0 0 0 13 70 39 55 28 47 93 53 186 216 0 65 0 0 0 0 0 0 0 0 12 99 0 0 250 165 0 0 0 0 1 64 0 49 3 10 73 177 0 86 86 84 0 0 43 0 25 30 48 14 23 23 27 112 0 55 95 18 0 14 69 96 0 61 30 1 0 13 48 13 0 35 353 1 0 8 0 29 2 60 27 0
ENSG00000010610.9 76 8078 2766 275 0 235 1813 4 0 587 407 15 85 992 1503 0 0 0 0 4 2661 4101 128 115 503 1256 2 0 1390 1182 2 0 194 2 0 0 684 1878 190 25 1170 1887 219 2844 4922 21 157 237 412 416 0 0 3714 0 0 33 268 5 0 23 335 91 0 1682 0 1 393 1807 712 76 248 402 2549 70 0 1708 1931 42 0 58 129 0 26 1164 1977 4 36 1018 1817 1 0 3036 2058 0 745 615 28 92 0 1916 1442 0 0 259 428 6 1429 694 714 0 0 1072 3426 0 1181 448 55 12
ENSG00000010626.14 35 4 0 0 0 2 8 6 28 12 70 4 238 38 72 0 0 0 0 20 14 18 0 372 3 12 0 0 33 14 1 0 0 0 0 211 6 0 1 96 25 41 12 53 27 1 10 29 0 0 0 0 0 0 0 0 3 1 0 0 0 0 0 0 0 0 987 453 0 0 514 12 71 1 743 68 12 8 0 0 0 0 454 17 32 1 70 21 29 0 0 35 26 0 0 10 4 0 34 43 13 0 0 3 0 0 0 7 0 0 5852 19 7 2 0 26 8 0
ENSG00000010671.15 0 66 0 96 0 51 0 37 0 238 0 90 0 313 0 0 0 0 0 0 358 43 118 0 29 0 5 0 138 0 54 0 56 0 48 0 78 17 61 0 272 23 139 592 152 167 162 55 308 65 0 0 0 0 0 0 22 79 0 7 188 112 0 295 0 0 0 322 25 89 51 72 37 78 0 457 144 198 0 11 0 0 1 316 9 4 0 352 6 20 0 548 0 7 0 136 71 48 0 537 0 2 0 74 24 13 1 271 206 0 0 226 0 77 0 219 136 6
ENSG00000010704.18 13 2 0 2 0 1 1 4 0 15 0 12 39 6 0 0 0 0 0 15 48 8 26 2 3 0 0 0 9 1 5 0 0 0 0 0 1 0 3 20 1 2 1 66 0 16 0 12 0 0 0 0 0 0 0 0 0 1 0 0 1 8 0 0 0 0 3 25 4 0 32 8 11 3 0 6 12 9 0 0 0 0 11 21 11 1 22 15 5 9 0 53 0 0 0 2 21 0 0 51 21 0 0 3 0 0 0 2 0 0 0 20 0 18 0 0 15 0
ENSG00000010803.16 26 3 4 0 0 1 35 0 0 8 52 0 59 3 16 0 0 0 0 19 4 103 0 32 4 21 0 0 7 25 0 0 0 0 0 0 2 29 0 127 13 59 1 17 37 1 153 18 0 0 0 0 0 0 0 0 0 0 0 0 0 0 0 0 0 0 30 40 0 0 72 5 126 6 0 12 2 0 0 0 0 0 56 0 60 0 53 4 48 0 0 0 14 0 0 11 0 0 50 21 19 0 0 1 0 1 0 0 23 0 0 27 113 0 0 4 6 0
ENSG00000010810.17 0 7 146 131 0 31 1361 2 4 6 901 0 0 53 1131 0 1 0 0 0 23 1163 23 5 8 1928 1 0 25 853 0 0 0 265 0 6 15 141 28 0 19 1137 24 34 1184 0 163 15 645 472 0 0 0 0 0 0 174 0 4 0 43 5 0 1568 11808 0 35 51 72 52 0 35 2327 5 0 92 1749 4 0 10 598 0 4 48 1383 0 5 26 1652 0 0 57 1136 0 0 74 29 0 0 53 769 0 0 6 232 0 0 30 1207 0 0 69 1151 0 11 76 97 0
ENSG00000010818.9 24 250 142 83 0 109 123 302 60 35 174 266 115 319 181 0 3 23 0 86 8 274 198 21 83 311 7 4 273 279 321 3 11 90 117 8 111 26 84 47 100 319 76 27 160 201 241 352 174 218 0 0 0 0 1622 4 45 253 5 2 77 63 0 173 11884 1007 373 200 262 423 70 59 1213 503 88 838 839 698 0 58 44 93 135 68 304 2 21 127 398 169 145 46 111 4 0 157 661 481 1 50 75 1 16 9 70 33 44 256 724 0 0 58 36 375 0 179 254 9
ENSG00000010932.16 0 0 0 0 0 0 0 0 0 0 0 0 0 0 0 0 0 0 0 0 0 1 0 0 0 0 1 0 0 1 0 0 0 0 0 0 1 0 0 1 0 0 0 1 0 0 1 0 0 0 0 0 0 0 0 0 0 0 0 0 0 0 0 0 0 0 0 1 0 0 0 4 2 0 0 0 0 0 0 0 0 0 3 1 0 0 0 0 0 0 0 0 0 0 0 0 0 0 0 0 0 0 0 0 0 0 0 0 0 0 0 1 0 0 0 0 0 0
ENSG00000011007.12 18 26 494 4 0 70 366 5 80 157 148 16 122 298 495 0 0 14 1 157 219 276 32 82 51 456 1 0 194 251 0 0 44 2 0 1 64 81 55 213 281 306 40 192 201 13 295 423 15 43 0 0 0 0 0 0 36 1 0 1 32 5 0 502 0 979 230 403 533 73 70 152 846 69 0 921 389 15 0 34 102 146 126 194 305 1 246 100 378 136 0 234 181 0 0 179 12 78 29 215 200 0 0 29 28 10 0 177 265 0 0 181 209 8 1057 283 86 5
ENSG00000011009.10 219 214 9 9 3065 64 484 48 297 153 137 98 754 207 434 1 0 0 0 366 228 640 189 265 56 317 1 8 98 250 73 365 282 2858 498 23 86 472 86 449 198 385 94 280 796 28 208 325 400 334 0 0 0 0 0 0 67 18 0 1 154 92 24332 333 0 0 310 391 0 333 874 103 1003 206 2039 647 735 84 0 4 229 5 219 126 292 0 980 147 256 178 876 331 575 2 42 152 90 93 299 281 288 0 863 30 95 5 1930 108 258 0 1417 157 1645 101 1576 102 96 2
ENSG00000011021.22 26 21 19 250 0 36 29 22 61 67 82 12 42 79 42 0 0 0 2 19 93 55 21 10 17 35 2 0 28 10 63 0 143 0 19 0 31 13 27 33 85 11 91 119 77 9 56 56 58 37 0 0 0 0 0 0 9 57 74 0 9 2 0 139 0 72 207 118 102 343 9 62 95 50 0 222 91 194 0 8 3 7 54 64 42 0 18 55 12 183 0 24 20 0 0 27 94 81 6 90 8 1 34 20 21 1 0 94 260 0 0 100 0 103 0 68 189 5
ENSG00000011028.13 0 8 0 0 0 4 0 0 25 8 0 0 1 23 0 0 0 0 0 0 25 7 0 9 63 5 0 0 16 0 1 0 0 0 0 0 9 5 2 1 19 4 0 105 6 1 0 5 0 0 0 0 0 0 0 0 0 0 0 1 0 0 0 75 0 0 286 90 3 17 0 9 2 1 0 13 7 2 0 0 0 0 7 15 4 0 11 27 0 1 0 41 0 0 0 0 0 0 0 44 0 0 252 4 0 0 204 2 0 0 0 7 0 0 9 29 2 0
ENSG00000011052.21 0 0 0 0 0 0 0 0 0 0 0 0 0 0 0 0 0 0 0 0 0 0 0 0 0 0 0 0 0 0 0 0 0 0 0 0 0 0 0 0 0 0 0 0 0 0 0 0 0 0 0 0 0 0 0 0 0 0 0 0 0 0 0 0 0 0 0 0 0 0 0 0 0 0 0 0 0 0 0 0 0 0 0 0 0 0 0 0 0 0 0 0 0 0 0 0 0 0 0 0 0 0 0 0 0 0 0 0 0 0 0 0 0 0 0 0 0 0
ENSG00000011083.8 0 2 0 0 0 4 0 0 0 0 0 0 0 1 0 0 0 0 0 0 0 0 0 0 1 0 0 0 6 0 0 0 0 0 0 0 1 0 0 0 1 0 0 0 0 0 0 0 0 0 0 0 0 0 0 0 0 0 0 0 0 0 0 0 0 0 0 0 0 0 0 0 0 0 0 9 0 0 0 0 0 0 1 0 0 0 0 1 0 0 0 0 0 0 0 0 0 0 0 11 0 0 0 0 0 0 0 0 0 0 0 2 0 0 0 0 0 0
ENSG00000011105.13 2 0 0 0 0 1 0 1 3 0 0 0 115 0 5 0 0 0 0 64 3 0 0 9 0 0 0 0 7 0 0 0 0 25 0 16 0 0 0 57 0 2 1 2 11 0 159 69 0 0 0 0 0 0 0 4 0 0 0 0 0 0 0 0 0 0 5 6 0 0 38 0 0 0 26 0 0 0 0 0 0 0 18 0 0 0 77 0 7 0 0 1 0 0 0 0 0 0 8 2 0 0 310 0 0 0 0 5 0 0 0 0 0 1 0 0 0 0
ENSG00000011114.14 6 14 2 0 0 2 0 2 2 5 21 3 2 4 2 0 0 0 0 1 0 5 0 0 0 9 0 0 8 0 0 0 0 0 0 0 0 0 0 4 2 2 0 1 25 0 0 5 8 0 0 0 0 0 0 0 0 0 0 0 0 1 0 0 0 1 23 0 22 0 2 0 2 1 0 13 4 1 0 0 0 0 2 0 10 0 0 4 6 0 0 0 1 0 0 1 1 0 0 4 3 0 0 0 0 0 0 0 4 0 0 4 0 0 0 10 12 0
ENSG00000011132.11 23 303 1036 5 0 80 378 70 1 123 127 71 201 161 230 0 0 4 0 61 121 373 79 35 120 248 0 0 64 208 21 0 250 950 400 62 51 249 49 103 119 295 65 152 355 46 194 65 0 72 0 0 2 0 0 30 41 27 0 5 64 64 0 409 0 0 19 194 517 160 204 73 656 180 65 388 347 127 0 1 150 0 64 71 232 1 163 94 317 65 0 271 368 2 0 158 85 0 86 204 109 1 0 14 80 12 0 149 121 1 0 157 956 235 41 132 87 9
ENSG00000011143.16 17 0 6 0 0 4 72 0 0 7 4 0 265 22 60 0 0 0 0 117 62 128 0 107 0 34 0 0 20 0 0 0 5 0 0 171 7 49 3 125 22 29 11 48 105 4 0 22 0 133 0 0 0 0 0 0 0 0 0 1 0 4 0 562 0 0 475 302 0 4 287 12 105 1 662 21 21 0 0 0 9 0 212 9 112 0 333 40 63 0 0 37 143 0 0 15 0 0 16 42 30 0 0 4 0 1 0 13 22 0 9124 27 121 0 0 6 6 0
ENSG00000011198.9 51 6 0 13 0 30 34 79 807 31 82 236 229 89 32 0 1 0 0 421 76 19 233 64 30 147 20 59 159 204 166 1 0 2 57 5 28 77 130 263 121 76 135 89 154 283 1587 620 552 681 0 0 1 0 0 2 6 84 19 2 420 302 0 148 0 21 348 151 107 171 274 41 198 172 2461 314 165 167 0 0 17 50 123 84 46 23 270 115 99 392 0 195 1 26 733 63 89 154 1 130 38 10 0 8 25 26 0 91 285 1 0 69 0 128 609 96 78 11
ENSG00000011201.11 0 0 0 0 0 1 0 0 0 0 0 0 5 2 0 0 0 0 0 0 0 0 0 1 2 0 0 0 1 0 0 0 0 0 0 0 0 0 0 0 1 0 1 3 0 0 0 0 0 0 0 0 0 0 0 0 0 0 0 0 0 0 0 0 0 0 0 0 0 0 0 9 0 0 0 0 0 0 0 0 0 0 1 2 0 0 0 2 0 0 0 0 0 0 0 8 0 0 0 0 0 0 0 0 0 0 0 0 0 0 0 2 0 0 0 0 0 0
ENSG00000011243.17 33 24 329 0 0 16 105 6 2 22 48 0 161 50 44 0 0 0 0 50 37 133 40 21 7 74 2 9 29 17 6 0 0 3 0 2 17 16 23 89 52 105 19 88 77 9 167 215 126 40 0 0 0 0 0 0 14 4 0 2 18 32 0 138 0 0 104 85 39 91 118 12 175 29 0 105 70 6 0 0 0 0 91 50 100 0 128 38 83 36 1041 84 21 0 0 38 4 0 0 64 74 0 0 16 14 0 0 20 21 0 0 18 176 9 0 92 19 0
ENSG00000011258.15 2 0 0 7 0 5 6 4 89 32 275 9 2 13 0 0 0 1 0 16 5 48 6 7 10 2 0 0 0 29 8 0 0 0 0 0 1 2 0 37 15 37 13 23 28 3 0 36 0 63 0 0 1 0 0 0 0 11 0 0 6 7 0 0 0 54 17 15 40 48 1 1 40 14 5 8 19 6 0 0 1 0 12 13 56 0 13 6 50 14 0 2 0 0 0 20 18 41 0 26 8 0 0 2 0 1 0 2 38 0 0 12 0 24 0 49 11 0
ENSG00000011260.13 41 12 25 45 0 26 278 23 95 196 140 6 239 232 587 0 0 0 0 92 200 226 23 105 36 504 7 0 98 140 13 0 15 0 94 114 54 105 40 164 167 305 37 317 329 13 322 201 24 164 0 0 0 0 0 0 31 18 0 4 12 0 0 603 7018 0 123 336 409 102 154 112 978 53 0 327 385 36 0 0 71 283 100 169 301 1 123 158 414 114 0 349 430 5 0 170 92 9 4 254 414 1 0 60 58 5 0 142 170 1 95 131 168 34 0 212 56 12
ENSG00000011275.18 110 172 1333 9 0 57 388 12 107 102 514 55 159 169 156 0 0 0 1 97 160 518 93 70 38 386 3 0 89 187 36 0 17 2 0 51 36 71 23 197 186 390 79 213 684 52 448 206 197 1 0 0 3 0 0 0 24 3 0 0 119 74 0 183 4122 0 471 172 391 9 174 60 824 77 0 335 183 61 0 1 104 0 162 146 542 6 105 120 334 0 725 179 343 1 0 111 49 164 57 237 216 0 0 26 56 11 0 103 359 1 0 103 479 3 1 147 191 0
ENSG00000011295.15 115 206 727 73 0 162 56 78 100 164 154 55 10 67 118 0 0 5 14 85 46 144 8 20 6 65 3 4 59 112 36 0 1 15 0 18 12 0 46 115 114 209 82 108 195 143 0 121 12 149 0 0 0 0 0 0 1 10 0 4 17 41 0 41 0 53 744 148 476 6 19 38 328 75 147 143 345 54 0 24 0 0 119 162 348 5 71 108 118 129 0 88 72 0 0 88 41 0 9 80 1 1 0 16 16 2 0 71 184 0 0 99 245 27 2 434 118 0
ENSG00000011304.19 152 500 1246 28 803 198 763 51 92 189 228 57 779 561 571 0 0 0 0 212 286 585 27 360 236 892 1 1 351 360 38 0 92 438 81 99 231 246 73 388 501 748 196 474 669 29 689 333 243 90 0 0 0 0 0 10 34 7 1 6 61 78 0 953 1 0 507 925 958 162 455 388 1522 187 0 1363 849 86 0 51 169 0 312 270 544 3 403 332 644 226 307 529 458 1 0 361 56 64 91 438 417 1 24 126 140 5 4 318 344 0 427 329 1096 44 374 509 213 5
ENSG00000011332.19 1 0 0 0 0 0 0 1 1 0 0 0 4 0 0 0 0 0 0 0 2 1 1 0 0 0 0 0 1 0 0 0 0 0 0 0 0 0 0 0 0 0 0 1 0 0 0 3 0 0 0 0 0 0 0 0 0 1 0 0 0 0 0 0 0 0 6 2 0 0 2 0 4 0 0 0 0 0 0 0 0 0 1 0 0 0 0 0 0 0 0 0 0 0 0 1 0 0 0 0 0 0 0 0 0 0 0 0 0 0 0 0 0 0 0 0 1 0
ENSG00000011347.9 2 0 0 0 0 0 0 0 8 0 1 0 11 0 0 0 0 0 0 21 0 0 0 2 0 0 0 1 0 7 0 0 0 0 0 0 0 0 0 26 0 0 0 0 3 0 6 2 0 0 0 0 0 0 0 0 0 0 0 0 0 0 0 0 0 0 0 0 0 0 26 0 0 0 0 0 0 0 74 0 0 0 15 0 0 0 13 0 0 0 0 0 0 0 0 0 0 0 1 0 0 0 0 0 0 1 0 0 0 0 0 0 0 0 0 0 0 0
ENSG00000011376.10 9 1 0 0 0 15 35 0 17 25 1 5 88 31 74 0 0 0 0 40 51 79 4 29 5 65 0 0 24 5 5 0 0 0 0 6 10 47 7 35 77 52 23 120 42 7 0 101 0 0 0 1 0 0 0 0 0 0 0 0 53 0 0 43 0 0 526 55 0 0 57 10 131 10 8 54 7 0 0 0 0 0 47 36 122 1 22 32 13 0 0 48 58 0 0 31 3 0 0 31 43 0 0 1 12 0 0 8 29 0 0 26 64 0 0 0 15 0
ENSG00000011405.13 45 25 4 5 0 47 27 13 44 23 73 23 62 31 39 0 0 1 0 65 7 40 18 18 2 55 0 0 22 45 37 0 0 0 0 2 1 2 8 104 63 65 16 17 42 30 40 101 99 53 0 0 0 0 0 6 1 7 2 0 8 4 0 24 0 96 291 54 0 67 51 26 121 34 5 39 70 20 0 4 9 0 133 63 128 1 53 24 27 0 0 33 30 2 0 47 19 40 4 73 8 0 0 2 0 3 0 10 30 0 0 33 5 5 0 70 5 1
ENSG00000011422.11 8655 87393 25768 158587 17739 48902 1411 65455 2767 15055 4298 49055 4701 35192 5398 1342 0 91 0 463 8065 225 9767 3779 61152 414 882 18 30016 7044 134494 904 48209 8058 115125 13583 54542 7148 59697 2492 20025 993 35746 19958 3130 48724 3511 4966 42796 5411 0 0 6375 14 236719 354 6149 32509 18981 1031 53744 34950 61030 58745 0 94281 8171 40096 44389 80577 2590 44222 7392 69122 8085 167564 82248 132150 106145 66401 85474 17098 787 46640 929 2625 4210 16816 632 30812 227 90288 3187 1362 18859 23287 47272 39713 2132 35099 1598 2424 11428 78602 26607 99553 4139 40853 23764 20 0 43078 1183 57042 20443 27495 19633 1808
ENSG00000011426.10 0 1 0 0 0 0 0 0 8 2 18 0 7 22 0 0 0 0 0 1 17 0 0 0 2 0 0 0 6 0 0 0 0 0 0 0 5 4 1 1 14 6 2 82 0 0 0 0 0 0 0 0 0 0 0 0 0 0 0 0 0 0 0 0 0 0 65 34 0 0 11 2 2 0 0 0 0 0 0 0 0 0 0 36 15 0 0 3 0 0 0 0 0 0 0 0 2 0 0 27 0 0 0 0 2 0 0 0 0 0 0 5 0 0 0 44 3 0
ENSG00000011451.19 3 40 13 0 192 3 9 1 0 1 6 0 23 6 7 0 0 0 0 5 2 8 4 1 0 24 0 0 2 3 0 0 29 0 16 0 11 53 0 5 5 7 2 3 0 0 6 19 6 6 0 0 0 0 0 0 0 4 0 0 4 0 0 0 0 0 15 18 0 0 33 2 29 6 0 11 18 0 0 0 0 0 12 5 11 0 4 8 21 1 0 42 12 0 0 3 3 0 0 11 41 0 0 3 0 0 36 1 0 0 0 8 5 0 0 12 0 0
ENSG00000011454.16 3 87 8 11 0 32 42 36 43 37 19 33 87 93 110 0 0 0 0 199 52 66 26 12 7 104 2 1 44 23 11 0 5 0 4 33 13 5 30 126 43 51 17 93 43 60 189 193 10 123 0 0 23 0 0 22 0 23 0 1 28 35 0 0 0 162 334 71 0 52 57 18 198 72 14 173 40 90 0 0 0 0 112 90 100 6 107 26 72 11 8 126 160 1 0 35 52 0 1 63 53 0 0 17 19 5 0 65 38 0 0 53 3 41 0 73 54 3
ENSG00000011465.16 0 1 0 0 0 0 0 0 1414 0 0 0 0 0 0 0 0 4 0 0 0 0 0 214 4 2 4 0 0 0 0 0 0 0 0 0 0 0 0 0 0 0 0 0 0 0 4 0 0 0 0 0 0 0 0 0 0 0 0 0 0 0 0 0 0 0 2 56 0 0 0 0 0 0 0 0 0 0 0 0 0 0 0 0 0 0 0 0 0 0 0 0 0 0 0 0 0 0 0 0 0 0 458 2 0 0 0 224 0 0 0 0 0 0 0 0 0 0
ENSG00000011478.11 0 0 0 4 0 29 16 10 17 5 10 3 85 56 15 0 0 0 1 9 24 46 3 6 2 28 0 0 31 0 4 0 54 0 16 4 32 24 7 39 39 9 7 43 11 9 28 25 69 0 0 0 0 0 0 0 0 10 0 1 22 8 0 54 0 0 10 70 0 19 42 20 76 6 0 222 19 17 0 8 0 6 28 22 5 0 17 9 18 2 13 38 4 0 0 51 2 0 6 64 37 0 0 2 8 0 0 11 15 0 0 23 29 1 0 30 28 1
ENSG00000011485.14 86 137 9 1 303 10 156 0 112 44 205 2 402 101 180 0 0 0 0 142 102 420 2 208 20 217 0 0 50 92 2 0 26 477 0 44 33 275 14 242 144 252 35 140 437 1 1 50 86 348 0 0 0 0 0 0 24 0 0 0 11 0 0 433 0 0 220 351 0 39 442 36 417 21 296 158 240 9 0 4 74 0 174 73 206 0 180 96 211 0 15 71 268 0 0 105 6 0 33 129 180 0 0 3 34 0 0 14 73 0 1332 75 152 0 318 44 12 1
ENSG00000011523.13 24 16 22 195 0 25 210 73 130 26 30 92 186 78 215 0 0 0 0 34 43 220 24 80 71 165 1 0 52 128 81 0 0 0 1 11 21 82 40 104 41 55 34 120 268 36 192 20 59 83 0 0 1 0 0 3 21 31 0 0 123 18 0 0 0 182 119 58 360 65 127 14 396 87 0 116 130 116 14 0 6 0 97 33 238 2 28 44 120 10 0 69 239 1 682 64 40 35 21 167 86 0 0 14 47 7 0 42 158 0 0 72 212 79 0 9 79 1
ENSG00000011566.14 19 9 0 0 0 15 0 0 20 20 0 0 20 42 0 0 0 0 0 13 15 5 0 1 7 8 0 2 23 1 1 0 0 0 0 3 7 0 2 20 22 7 0 7 5 0 4 120 0 127 0 0 0 0 0 0 0 0 0 0 0 0 0 0 0 0 61 25 0 24 51 13 16 2 0 15 12 0 0 1 0 0 91 5 19 0 2 14 18 0 0 5 1 0 0 17 0 0 6 25 0 0 0 1 0 0 0 7 19 0 0 12 0 0 0 41 8 0
ENSG00000011590.13 0 1 60 0 0 0 167 0 0 1 90 0 0 0 166 0 0 0 0 0 14 73 0 1 1 138 0 0 20 35 0 0 0 801 0 0 1 199 2 0 245 57 6 1 146 0 0 0 0 0 0 0 0 0 0 0 9 0 0 0 0 0 0 269 0 0 0 4 0 0 0 0 138 2 0 76 448 0 0 0 0 0 0 2 109 0 1 1 68 0 0 0 80 0 0 11 1 0 0 3 57 0 0 0 41 0 0 7 82 0 0 0 502 0 0 0 0 0
ENSG00000011600.11 0 583 496 1022 689 1981 16 2447 26 3520 646 8228 51 4401 531 4 0 74 39 2 5998 171 10154 1 3184 77 175 0 3917 458 8247 181 5790 833 12944 1186 3163 814 3930 20 3028 192 4333 6768 1130 4942 566 2279 11172 4275 0 0 0 1 12910 93 1422 6769 1932 79 8339 5387 0 11134 0 13479 1 5578 6937 12065 202 5085 2071 13476 0 11188 4337 8195 908 798 1372 1218 0 4651 109 276 0 3383 137 3270 1 11316 236 194 1266 2988 5947 4018 5 8580 245 155 377 4491 2261 3441 557 4838 2773 1 0 5345 192 5697 1507 2693 3824 145
ENSG00000011638.10 0 37 0 0 101 2 22 0 323 25 29 4 127 51 83 0 0 28 0 162 14 85 4 1 19 35 0 18 149 163 5 0 56 0 28 7 18 63 6 57 32 23 13 22 63 2 537 346 64 358 0 0 0 0 0 2 0 0 0 1 1 9 0 0 0 0 96 86 0 0 309 11 94 2 1648 224 58 2 0 0 0 0 18 11 39 0 19 7 39 0 690 93 44 0 3 30 8 44 25 42 57 0 0 11 2 0 0 20 0 0 0 13 5 0 292 68 16 0
ENSG00000011677.12 0 0 0 0 0 0 0 0 0 0 0 0 0 0 0 0 0 4 0 4 0 0 0 0 0 0 0 0 0 0 1 0 0 0 0 0 0 1 0 0 0 0 0 0 0 0 0 0 0 0 0 0 0 0 0 0 0 0 0 0 0 0 0 0 0 0 0 0 0 0 0 0 0 0 0 0 0 0 0 0 0 0 0 0 0 0 9 0 0 0 0 0 0 0 0 0 0 0 0 0 0 0 0 0 0 0 0 0 0 0 0 0 0 0 0 0 0 0
ENSG00000012048.21 30 4 0 1 0 11 5 35 0 2 74 13 4 10 20 0 0 12 28 0 16 13 31 3 0 0 0 0 6 27 8 0 0 0 0 0 3 0 4 1 5 5 17 27 0 16 0 32 20 0 0 0 2 0 0 0 3 2 0 0 7 12 0 0 0 1 0 0 0 59 17 3 17 30 0 36 4 11 0 0 1 0 55 27 18 3 0 7 6 0 0 0 0 0 0 24 23 19 0 4 94 0 0 0 1 0 0 3 62 0 0 51 0 40 0 0 10 0
ENSG00000012061.15 96 235 85 23 45 126 220 23 86 174 35 27 273 259 132 0 1 2 9 65 276 505 33 83 37 161 0 2 127 242 31 0 426 504 71 187 100 125 38 179 185 195 68 402 420 15 342 211 114 192 0 0 3 1 0 0 37 8 48 1 36 44 0 403 0 5 659 599 375 156 333 105 324 59 8 649 146 31 0 17 0 0 164 275 245 0 413 228 260 15 0 597 276 1 0 199 52 68 34 322 129 0 53 53 22 4 0 158 145 0 1778 187 367 3 186 104 71 4
ENSG00000012124.16 0 65 0 118 0 5 0 156 2 18 4 16 0 6 0 0 0 3 0 0 16 0 64 0 3 0 0 0 17 1 10 2 0 0 137 6 21 0 11 1 97 8 90 37 0 19 0 12 6 0 0 0 1 0 1284 0 1 78 0 1 1 0 0 56 0 758 0 38 555 656 0 11 0 68 0 82 279 501 0 2 0 9 0 19 0 0 0 20 2 104 9 6 0 0 0 1 78 77 0 43 2 0 0 0 42 11 0 40 83 0 0 20 3 127 23 22 264 5
ENSG00000012171.19 383 8 0 0 4299 1 0 6 209 2 0 1 2634 0 0 0 0 0 0 486 1 2 15 1154 5 7 0 1 4 0 5 0 0 0 0 208 3 7 8 1030 0 2 3 20 338 16 189 384 3 22 0 0 0 0 0 22 0 11 0 0 13 1 0 23 0 0 305 458 11 19 1481 2 1 9 41 44 6 4 0 0 4 20 602 5 0 4 2017 11 1 0 2384 0 0 0 0 9 3 49 1943 1 0 0 0 1 1 1 0 4 2 0 1129 0 0 3 405 53 3 0
ENSG00000012174.11 1 0 0 0 0 16 31 2 56 11 24 0 23 43 0 0 0 1 0 40 17 10 4 18 5 5 0 1 12 0 0 0 0 0 0 1 1 52 2 15 37 6 6 82 100 1 38 48 0 0 0 0 0 0 0 0 0 0 0 2 4 0 0 101 0 0 25 56 0 0 28 15 57 4 0 88 0 0 0 0 0 0 31 30 29 0 8 30 23 0 0 21 104 1 0 42 0 0 0 36 25 0 0 2 0 0 0 9 3 0 0 8 0 3 987 153 10 0
ENSG00000012211.12 0 1 21 0 0 7 15 2 1 6 0 2 42 19 8 0 0 0 0 21 31 20 1 8 4 0 0 0 2 11 2 0 12 0 1 9 4 49 4 75 15 18 2 14 50 5 0 36 0 0 0 0 0 0 0 0 0 5 0 0 6 10 0 7 0 0 55 51 0 2 88 0 66 10 17 12 0 0 0 0 0 0 11 9 4 1 10 6 3 1 0 14 4 0 0 27 8 15 3 37 8 0 0 4 0 5 0 6 7 0 16 5 29 7 58 14 1 1
ENSG00000012223.12 255 5 0 8 0 0 1 6 40 0 0 21 21966 1 94 0 0 1 0 594 0 0 5 3604 0 3 1 0 0 2 11 0 0 3 41 2077 9 0 9 7423 17 1 16 46 1642 276 0 0 30 0 0 0 0 0 0 95 0 5 0 0 1 0 0 0 0 0 3321 1384 1 59 5068 0 40 24 3270 2 6 12 0 0 0 0 2207 2 0 0 21677 0 19 66 0 1 0 2 0 0 5 0 256 2 0 0 0 0 1 2 0 1 35 0 203 3 0 71 779 79 29 0
ENSG00000012232.8 8 0 0 240 0 5 25 3 25 4 0 15 50 17 2 0 2 1 0 52 17 13 37 23 1 25 0 0 20 15 28 0 27 0 2 42 6 16 13 55 12 38 18 30 13 20 0 53 1 59 0 0 0 0 0 0 0 12 65 0 95 13 0 2 0 0 440 44 0 26 91 2 80 63 0 55 24 59 0 0 0 0 34 11 16 0 57 1 23 39 748 36 0 0 0 20 23 0 9 24 34 0 0 7 2 2 0 17 27 0 0 7 9 25 1 35 19 5
ENSG00000012504.14 0 0 0 0 0 0 0 0 0 0 0 0 0 0 0 0 0 0 0 0 0 0 0 0 0 0 0 0 0 0 0 0 0 0 0 0 0 0 0 0 0 0 0 0 0 0 0 0 0 0 0 0 0 0 0 0 0 0 0 0 0 0 0 0 0 0 0 0 0 0 0 0 0 0 0 0 0 0 0 0 0 0 0 0 0 0 0 0 0 0 0 0 0 0 0 0 0 0 0 0 0 0 0 0 0 0 0 0 0 0 0 0 0 0 0 0 0 0
ENSG00000012660.13 61 554 38 178 0 1044 1475 1069 129 571 847 1871 341 1291 2938 1 0 0 31 163 633 1048 777 578 992 3222 38 0 657 1578 1677 0 31 23 72 109 290 377 600 284 982 1645 790 1242 1916 1963 0 146 440 455 0 0 0 0 0 0 179 1036 44 17 1835 1749 0 1111 0 349 968 1577 1157 970 192 713 2821 1141 3 2241 3160 1034 0 803 840 516 685 1092 1910 123 208 612 2499 740 0 1446 1923 110 658 1071 1332 529 18 1347 881 46 0 430 802 963 0 1151 3440 0 0 875 1155 532 561 1212 1290 111
ENSG00000012779.10 8 183 0 0 0 101 15 36 7 155 7 167 75 194 39 0 0 10 0 180 380 8 114 19 94 2 4 0 247 0 114 0 131 2 138 40 84 24 74 25 190 9 128 380 26 170 309 252 81 46 0 0 0 0 871 0 9 18 0 8 307 113 0 1017 0 168 0 306 23 99 0 26 80 239 9 297 67 62 0 23 21 0 19 154 2 7 96 350 14 61 174 635 6 7 427 184 87 91 15 418 11 0 0 70 55 17 0 175 82 0 0 253 0 63 0 101 101 1
ENSG00000012817.15 0 0 0 0 0 0 0 0 0 0 0 0 0 0 0 0 0 0 0 0 0 0 0 0 0 0 0 0 0 0 0 0 0 0 0 0 0 0 0 0 0 0 0 0 0 0 0 0 0 0 0 0 0 0 0 0 0 0 0 0 0 0 0 0 0 0 0 0 0 0 0 0 0 0 0 0 0 0 0 0 0 0 0 0 0 0 0 0 1 0 0 0 0 0 0 0 0 0 0 0 0 0 0 0 0 0 0 0 0 0 0 0 0 0 0 0 0 0
ENSG00000012822.15 88 96 648 68 661 67 198 56 121 54 119 187 342 127 444 0 0 0 0 422 86 473 117 210 45 214 4 32 137 182 184 14 0 100 118 36 89 177 86 211 106 156 158 217 623 265 707 733 137 165 0 0 1 0 0 14 22 87 0 1 332 213 0 525 0 0 660 397 173 123 326 49 672 305 733 461 306 179 0 0 53 0 214 77 228 12 312 126 123 114 164 204 226 1 545 120 89 69 55 124 191 1 0 36 73 21 0 65 116 0 1479 86 441 65 0 191 77 10
ENSG00000012963.14 6 2 0 0 0 2 44 0 23 23 8 8 4 14 33 0 0 0 0 25 15 30 4 1 2 31 0 0 7 8 1 0 0 173 0 0 3 13 0 18 33 23 12 31 19 8 10 12 6 0 0 0 0 0 0 0 2 0 0 0 8 2 0 9 0 0 3 22 5 0 22 5 60 5 0 48 45 0 0 0 0 0 19 12 45 0 25 3 17 0 0 6 27 0 0 14 0 0 0 17 10 0 0 8 4 0 0 11 9 0 0 8 43 0 0 27 4 0
ENSG00000012983.11 43 162 42 1 0 29 43 1 230 21 33 0 58 59 47 0 0 0 0 52 15 41 0 24 32 83 1 0 36 21 8 0 0 15 1 4 12 10 5 57 22 55 9 40 97 1 115 205 461 63 0 0 8 0 0 0 0 2 0 0 8 1 0 23 0 0 47 63 0 8 106 18 145 0 107 110 51 0 0 3 0 0 66 49 125 0 135 42 45 0 6 42 24 0 1429 75 1 0 0 35 38 0 0 1 6 0 0 20 40 0 209 54 42 0 0 46 7 0
ENSG00000013016.15 37 0 0 0 0 0 25 0 412 2 0 0 167 0 32 0 0 0 0 248 2 62 4 15 0 3 0 63 98 21 3 0 0 0 0 73 6 81 0 60 30 6 14 17 3 0 757 442 53 609 0 0 0 0 0 0 0 0 163 0 0 0 0 0 0 0 0 18 0 0 167 0 7 0 2163 38 135 0 0 0 0 0 16 1 19 0 0 0 13 0 0 2 102 0 0 15 0 0 49 7 28 0 73 2 6 0 0 0 10 0 0 0 0 0 0 0 0 0
ENSG00000013275.7 13 81 0 0 482 122 347 33 103 112 90 37 477 237 347 0 0 0 0 143 250 235 26 126 84 421 2 1 138 166 34 0 323 1707 99 106 107 230 127 124 205 236 85 440 361 9 304 104 66 13 0 0 0 0 0 0 12 22 67 12 52 15 0 580 0 0 167 529 294 182 422 136 598 178 1149 673 432 112 0 16 5 0 154 222 206 2 489 167 339 48 0 539 235 0 1190 184 83 48 110 272 239 0 423 48 39 0 0 381 247 0 3344 223 927 56 413 241 119 2
ENSG00000013288.8 78 32 16 5 0 58 213 13 117 73 13 29 328 129 330 0 2 0 2 127 158 407 35 65 136 246 0 0 141 38 43 0 104 0 14 0 38 52 60 259 148 265 70 220 1429 50 11 41 0 53 0 0 0 0 0 0 22 6 0 2 141 46 20368 152 2039 0 54 228 30 2 323 32 522 129 159 442 176 97 0 0 0 0 167 92 299 3 264 163 262 105 0 252 418 0 0 62 12 49 122 264 283 0 0 48 66 0 0 119 136 0 0 82 15 73 1 27 30 1
ENSG00000013293.5 0 0 0 0 0 0 0 1 0 1 0 0 0 0 0 0 0 0 0 0 0 0 0 0 0 0 0 0 0 0 4 0 0 0 0 0 0 0 0 0 0 0 0 0 0 1 0 0 2 0 0 0 36 0 0 0 0 0 0 0 0 0 0 0 0 0 0 0 0 0 0 0 0 0 0 0 0 1 0 0 0 0 0 0 0 0 0 0 0 0 0 0 0 0 0 0 0 0 0 0 0 0 0 0 0 0 0 0 0 0 0 0 0 0 0 0 0 0
ENSG00000013297.11 9 3 11 45 0 0 0 25 96 2 0 29 24 0 0 0 0 5 0 22 0 1 2 3 1 0 0 0 1 1 10 0 0 0 1 0 0 0 7 40 1 2 1 0 0 5 17 0 1 0 0 0 0 0 0 0 0 3 0 0 0 2 0 0 1 0 0 0 41 30 0 0 0 25 1 3 10 23 0 0 0 0 6 1 23 1 12 0 1 3 0 1 0 1 0 13 2 6 0 0 8 0 0 0 0 1 0 0 29 0 0 5 93 50 1 2 3 0
ENSG00000013306.15 420 383 0 0 8264 184 928 2 356 448 391 1 1479 442 506 0 1 1 26 785 874 638 17 382 319 426 0 9 437 207 3 861 1568 1677 0 110 233 772 53 1085 777 517 148 1134 886 30 418 535 237 2456 0 0 0 0 0 55 45 0 0 10 62 19 0 1769 0 1062 467 1128 1234 134 2588 289 1016 74 1490 1129 528 20 0 24 214 0 428 460 658 0 1583 480 489 17 975 1234 508 0 1855 411 38 65 1355 1055 504 0 819 117 141 3 710 297 231 0 1238 503 1492 5 328 528 112 6
ENSG00000013364.18 368 358 163 270 8730 792 2512 332 1030 1121 740 1099 3503 1240 1891 0 0 0 0 2181 1794 2794 1106 1993 769 1435 9 16 1189 1166 694 883 2831 3459 1164 665 939 2554 697 1800 1425 1470 791 1818 3300 998 1499 2464 1547 1784 0 0 0 0 0 15 127 375 480 20 1531 971 0 4463 1 557 207 2493 1942 1014 5104 1418 4500 1422 4586 4647 2395 566 0 267 117 369 1122 1080 1473 39 4285 926 1242 428 885 2653 1895 34 6 1480 675 377 3454 1689 1249 3 3796 781 759 318 8 2324 2164 0 25479 1540 2779 536 2531 1243 556 61
ENSG00000013374.16 49 13 11 11 0 214 301 407 49 231 393 1143 210 693 468 0 0 0 0 97 198 249 234 45 128 489 124 0 188 106 332 0 99 0 459 210 48 54 326 198 350 284 187 380 478 695 87 603 639 86 0 0 0 1 663 4 36 328 124 3 429 298 0 601 0 1046 373 469 466 1189 151 271 835 220 67 756 724 903 0 45 1028 1001 195 211 488 139 199 276 339 494 79 458 120 65 2 517 613 617 12 699 181 22 0 88 246 247 1 1187 5129 5 0 419 250 918 954 210 398 31
ENSG00000013375.15 37 10 2 0 0 80 62 2 113 96 26 3 329 170 89 0 0 0 0 171 32 87 0 48 18 119 0 0 128 58 4 0 0 0 0 114 39 1 21 280 94 104 38 66 68 2 716 224 0 341 0 0 0 0 0 0 24 1 0 1 15 0 0 521 0 0 561 195 0 7 192 56 370 29 0 642 282 1 0 19 0 0 108 52 115 0 21 62 115 0 0 73 21 0 0 216 7 95 2 83 10 0 0 17 18 0 0 115 85 0 0 166 8 2 0 228 98 1
ENSG00000013392.7 0 1 0 0 0 14 51 0 0 6 0 0 27 30 39 0 0 0 0 45 0 6 0 18 1 38 0 0 1 1 0 0 17 0 0 0 0 1 0 77 3 10 2 22 18 0 136 68 0 0 0 0 0 0 0 0 0 0 0 0 7 0 0 0 0 0 20 66 0 0 87 16 22 0 0 124 0 1 0 0 202 0 86 2 5 0 0 6 1 0 0 8 40 0 0 15 1 0 11 17 0 0 0 1 0 0 0 5 4 0 0 21 8 0 0 0 0 0
ENSG00000013441.15 839 3241 1354 395 0 1113 1783 531 523 642 833 449 507 1033 1749 0 0 345 0 229 210 723 315 443 855 4306 51 37 623 976 788 116 92 92 43 123 454 40 467 1318 1280 2762 537 707 2167 491 1423 1426 1703 2444 0 0 0 0 0 1 107 377 0 18 520 281 0 1042 0 3258 702 803 1047 944 282 274 2653 922 270 2113 1726 559 0 338 205 32 817 1025 4291 88 304 956 2179 689 0 1519 1860 51 520 822 354 431 1 1228 1738 7 0 482 653 72 1488 1493 2266 0 0 1159 991 509 1 1622 1288 26
ENSG00000013503.9 2 0 5 0 84 1 20 0 10 4 28 0 47 10 19 0 248 1 2 50 12 36 0 12 0 59 0 0 0 43 0 0 0 0 0 0 2 0 1 44 3 29 3 10 38 12 70 52 0 0 0 0 5 0 0 0 0 0 0 0 3 11 0 8 0 0 80 12 0 42 38 2 106 5 0 5 90 0 0 0 16 0 61 8 41 0 0 2 17 0 0 10 0 0 1 1 0 0 0 18 1 0 0 3 0 0 0 4 5 0 0 0 0 0 0 0 7 0
ENSG00000013523.9 32 325 994 0 0 19 139 0 30 85 48 3 98 147 133 0 0 0 0 84 112 217 0 26 71 82 1 0 79 53 4 0 170 0 49 0 54 52 22 91 85 100 11 177 188 0 121 8 33 0 0 0 0 0 0 0 0 0 0 0 11 0 0 0 0 0 87 168 0 40 20 38 246 13 0 170 61 4 0 0 0 0 35 33 78 0 71 49 64 0 0 162 119 0 0 23 0 86 23 203 23 0 0 18 7 1 0 24 3 0 0 55 216 9 0 25 2 2
ENSG00000013561.17 45 8 7 3 1 36 71 7 143 102 63 37 219 166 184 0 0 0 0 102 99 133 34 40 10 112 0 0 69 37 11 0 40 0 0 101 36 0 14 110 129 97 19 190 138 36 10 143 1 141 0 0 3 0 0 0 12 17 0 1 45 3 0 179 0 0 65 217 0 27 105 48 356 30 0 296 148 15 0 0 1 0 125 73 134 0 231 125 92 29 1 102 6 1 0 128 33 0 7 186 81 0 0 24 42 1 0 66 85 0 0 116 156 43 0 173 44 1
ENSG00000013563.13 2 156 217 7 0 58 33 23 9 153 0 44 41 116 40 0 0 0 0 56 122 40 24 14 68 15 0 0 92 16 34 0 150 14 52 49 26 3 23 63 87 27 25 176 37 28 17 129 35 45 0 0 0 0 0 0 2 36 0 2 29 18 0 176 0 0 159 198 0 23 36 59 70 71 0 234 11 33 0 1 59 15 18 73 28 1 24 133 39 19 231 306 41 0 0 66 14 62 3 105 26 0 0 63 9 10 0 58 77 0 0 147 3 14 0 130 60 1
ENSG00000013573.16 0 0 0 0 0 0 21 0 6 0 2 0 26 6 9 0 0 0 0 44 13 106 0 12 4 78 0 0 5 0 0 0 5 452 0 0 7 6 0 22 23 8 3 45 176 1 0 24 27 0 0 0 0 0 0 16 1 1 0 0 0 1 0 0 0 0 155 67 0 1 19 1 14 0 1 19 10 1 0 0 0 0 95 35 99 0 26 2 10 0 0 15 25 0 0 7 0 0 3 7 1 0 0 1 0 0 0 0 15 0 0 12 46 0 271 84 6 0
ENSG00000013583.9 49 11 0 1 0 67 67 10 110 181 63 47 112 247 46 0 0 0 16 173 104 33 14 15 54 43 0 36 88 32 20 0 57 0 270 41 66 15 9 85 143 69 44 218 312 29 412 147 24 65 0 0 0 0 0 28 27 34 0 2 69 22 0 618 0 1 19 270 105 102 240 188 181 62 611 634 124 51 0 0 0 0 90 140 88 2 168 126 37 0 0 329 116 1 0 89 19 88 34 497 73 0 716 51 25 8 0 153 48 0 0 200 33 38 0 248 98 7
ENSG00000013588.8 9761 2346 141 135 23157 279 0 4 27417 303 47 283 8152 238 57 0 0 0 0 15809 233 47 0 3837 144 461 0 10727 3069 3781 411 67 0 5 0 1246 288 1721 170 7785 127 30 18 197 2142 56 40787 22819 1923 12211 0 0 0 0 0 266 0 0 29 5 0 9 2087 1561 0 0 4298 2082 970 79 12109 219 16 6 130759 5561 1430 25 109832 375 4 0 1912 249 34 0 18395 469 0 0 2563 216 0 1 5993 190 7 0 12418 2 1 1 0 172 0 1 1 181 1 0 0 892 1 0 22041 3922 1817 13
ENSG00000013619.13 0 54 0 0 0 191 4 1 29 38 0 0 12 224 24 0 0 0 0 0 8 11 1 6 71 15 0 0 114 0 1 0 1 0 0 0 116 0 29 0 41 1 1 68 4 0 0 83 0 121 0 0 0 0 0 8 0 1 0 7 5 0 0 149 0 0 0 160 0 1 0 35 68 3 0 454 22 1 0 24 0 0 2 78 5 1 0 18 2 0 0 215 0 0 0 101 21 28 1 135 0 0 0 48 0 0 0 89 0 0 0 124 0 0 0 109 1 1
ENSG00000013725.14 0 0 989 1 0 1 1810 2 0 0 231 0 6 1 938 0 0 0 0 1 11 986 0 11 1 1401 0 0 1 508 2 0 0 2109 0 0 0 609 10 2 0 849 16 15 2875 4 0 2 563 14 0 0 0 0 0 0 80 0 0 0 45 0 0 66 0 0 18 8 483 0 10 0 2740 0 0 1 1130 0 0 0 25 0 11 1 766 0 0 1 1058 10 0 3 1011 0 0 4 43 11 0 2 809 0 0 0 310 0 0 2 760 0 100 0 2557 0 0 10 70 0
ENSG00000013810.18 14 22 24 59 0 8 534 108 6 20 336 320 2 73 316 0 9 0 0 1 207 648 383 4 34 569 1 0 61 325 254 0 1 888 224 60 34 145 136 8 88 368 243 410 799 429 2 59 10 201 0 0 0 1 0 0 15 76 236 0 575 431 0 85 0 0 59 92 173 178 46 10 732 366 0 81 525 109 0 0 117 0 5 96 408 19 1 37 425 70 0 119 950 10 0 50 123 238 0 151 329 3 0 6 163 83 0 37 426 0 0 57 381 19 0 92 119 4
ENSG00000014123.9 2 5 2 0 0 46 62 2 107 137 136 9 30 72 70 0 0 1 0 148 57 94 5 47 10 119 0 0 39 146 6 0 0 0 0 11 29 2 10 107 77 158 34 126 243 8 434 142 6 3 0 1 0 0 0 23 59 0 0 0 27 11 0 200 0 0 120 92 117 0 140 45 285 10 21 205 184 13 0 10 0 0 185 122 229 0 27 84 92 0 0 88 144 0 0 81 25 0 0 109 29 0 0 6 19 0 0 17 64 0 0 37 13 0 0 82 38 0
ENSG00000014138.8 2 31 0 2 0 2 14 2 0 1 4 11 3 4 13 0 0 1 16 0 17 11 9 8 3 11 0 0 1 2 7 0 0 0 2 0 1 0 5 5 12 14 6 25 20 5 0 13 87 0 0 0 0 0 0 0 2 4 0 0 10 9 0 0 0 0 2 4 0 10 3 10 12 8 0 17 4 5 0 0 0 0 5 12 9 1 24 1 1 0 0 13 16 2 0 0 5 2 1 10 1 1 0 1 14 1 0 2 26 0 0 4 20 2 0 13 14 0
ENSG00000014164.6 8 34 6 3 252 32 60 32 10 18 60 56 87 49 42 0 0 0 0 48 52 85 44 30 78 70 0 4 17 45 51 0 13 61 50 5 27 53 31 49 87 78 47 43 174 48 114 66 95 9 0 0 0 0 47 0 5 44 0 1 57 28 0 165 28 0 25 101 343 100 75 26 166 151 0 90 121 132 0 6 18 14 17 52 21 0 139 16 51 40 0 80 21 0 0 60 100 17 28 72 34 2 0 22 29 58 0 33 43 0 0 37 73 62 0 40 13 1
ENSG00000014216.15 347 402 53 11 4686 217 626 31 1310 310 200 194 3090 416 483 0 0 0 0 1956 525 1029 174 1519 266 398 7 112 420 414 81 187 750 2076 363 140 190 874 141 1749 386 543 178 818 2117 140 2794 1994 488 832 0 0 0 0 0 93 32 19 8 1 331 171 0 388 0 0 1146 1091 839 118 3865 253 1198 304 9387 1194 635 22 0 44 147 120 811 356 500 1 4098 357 367 0 2489 836 683 1 379 363 31 0 2776 538 472 1 0 210 152 8 0 285 393 0 6554 451 815 15 2227 289 147 6
ENSG00000014257.15 7 2 0 0 0 84 0 16 0 36 0 58 17 58 0 0 0 0 0 27 136 0 27 2 12 0 4 0 75 0 11 0 0 0 0 0 20 3 34 16 68 1 44 132 124 83 0 6 0 0 0 0 0 0 0 0 0 8 0 0 127 49 0 0 0 0 49 38 0 103 74 35 3 99 0 92 30 25 0 15 0 0 24 84 0 10 42 81 0 15 0 141 0 1 0 16 4 0 0 71 0 0 0 39 1 11 0 58 101 0 0 14 0 5 798 29 36 0
ENSG00000014641.17 177 308 895 0 0 191 830 16 462 480 359 7 993 720 1012 0 0 0 0 808 735 1184 25 451 147 674 5 0 330 607 0 0 0 1791 0 90 145 198 83 562 536 690 170 845 1454 21 501 532 72 1090 0 0 0 0 0 0 51 2 0 16 129 10 10752 2373 0 0 1209 1388 1136 76 1209 363 1411 31 479 1165 883 11 0 10 54 0 944 489 1143 3 754 576 696 0 1 965 1299 0 0 393 55 68 152 761 607 0 0 90 145 12 0 392 566 0 1694 526 918 9 0 623 228 26
ENSG00000014824.13 111 72 5 1 0 49 107 11 219 88 212 13 84 129 109 0 0 0 0 118 55 103 20 60 15 99 0 1 47 100 9 3 0 0 0 1 28 32 10 163 93 120 25 163 205 21 152 133 84 74 0 0 1 0 0 0 3 4 12 0 38 28 0 45 0 0 80 173 0 27 151 28 174 60 154 137 118 14 0 1 0 0 167 110 309 2 52 63 120 28 0 103 10 1 0 76 25 42 1 190 1 1 0 17 15 3 0 71 28 0 0 114 32 14 0 75 17 2
ENSG00000014914.20 3 0 0 0 0 33 2 1 6 13 14 1 108 52 0 0 0 26 0 18 31 1 0 32 0 3 0 0 12 0 2 0 6 0 0 50 25 0 20 45 28 1 0 20 30 1 0 22 0 0 0 0 0 0 0 0 0 1 0 4 11 1 0 159 0 0 26 87 0 0 55 14 1 0 0 89 0 0 0 5 0 165 60 55 6 0 233 33 1 0 147 119 30 0 0 86 5 0 3 32 0 0 0 8 0 0 0 95 7 0 2351 19 0 5 0 6 6 0
ENSG00000014919.12 62 129 92 30 650 46 136 2 16 44 290 5 89 102 10 0 0 0 43 112 153 93 15 51 16 145 1 0 21 45 1 0 0 0 0 0 10 12 13 114 65 105 18 185 31 19 163 44 0 35 0 0 20 0 0 0 0 1 0 2 12 36 0 186 0 157 95 137 0 7 129 58 171 10 0 94 14 11 0 3 0 0 56 47 123 1 9 98 59 0 1 120 290 4 0 89 3 0 14 108 73 0 0 25 8 1 0 102 229 0 0 170 23 6 0 182 89 0
ENSG00000015133.18 159 2 1009 1 0 1 361 4 9 1 225 2 112 9 373 0 0 13 0 43 4 576 21 191 3 313 0 0 0 179 5 0 0 0 0 0 10 63 5 98 27 317 39 15 602 4 0 129 0 7 0 0 0 0 1 0 31 1 0 0 7 1 0 49 0 0 553 273 5 16 96 0 697 7 82 40 228 3 0 0 1 0 403 11 468 0 97 0 209 0 82 9 371 0 0 12 7 47 2 17 184 0 0 4 71 1 0 6 190 0 0 3 134 0 0 0 1 0
ENSG00000015153.14 49 7 36 7 0 34 86 6 12 24 22 10 62 31 188 0 0 0 0 17 2 81 21 17 17 248 2 0 7 79 16 0 0 0 0 7 7 13 7 76 38 102 12 47 24 33 28 40 27 37 0 0 0 0 0 0 1 10 0 2 19 26 0 110 0 204 79 35 262 70 21 21 268 43 0 76 97 12 0 0 43 0 33 46 205 4 35 28 191 34 0 50 6 1 0 26 29 48 0 57 75 0 0 12 44 0 0 23 263 0 0 26 75 54 0 47 149 0
ENSG00000015171.19 3 10 5 3 0 7 25 0 48 16 97 4 70 41 53 0 0 0 0 70 1 53 2 12 8 76 0 1 29 36 0 0 0 0 0 0 10 15 1 55 16 89 4 82 174 1 10 45 10 0 0 0 0 0 0 17 14 0 0 0 0 0 0 0 0 0 302 53 0 12 28 12 192 2 0 36 40 0 0 0 118 0 100 20 189 0 30 16 83 0 0 4 34 1 0 14 2 0 6 26 10 0 0 1 7 0 0 7 36 0 0 13 83 0 0 16 4 0
ENSG00000015285.10 0 164 196 405 0 6 12 24 0 5 10 22 0 15 8 0 0 0 0 0 17 53 60 0 12 17 4 0 4 11 43 0 0 2 47 1 16 12 33 0 10 22 32 26 16 64 0 3 28 18 0 0 0 0 0 1 8 18 28 0 59 45 0 19 32 4 0 20 0 34 0 9 21 63 0 26 17 42 1 0 1 0 0 26 23 2 2 6 2 19 0 22 8 1 2 9 35 13 0 36 21 0 0 3 10 12 0 15 22 0 0 14 15 19 1 2 24 0
ENSG00000015413.9 0 0 0 0 0 0 0 0 0 0 0 0 0 0 0 0 0 0 0 0 0 0 0 0 0 0 0 0 0 0 0 0 0 0 1 0 0 0 0 2 0 0 0 0 0 0 0 0 0 0 0 0 0 0 0 0 0 0 0 0 0 0 0 0 0 0 0 0 0 0 0 0 0 0 0 0 0 1 0 0 0 0 13 0 0 0 0 0 0 0 0 0 0 0 0 0 0 0 1 0 0 0 0 0 0 0 0 0 0 0 0 0 0 0 0 0 0 0
ENSG00000015475.18 36 1188 1335 74 2526 1018 268 1625 449 737 329 2884 310 1256 301 1 0 0 0 400 1323 319 2580 63 1059 297 71 15 1226 560 3466 0 914 604 2682 108 1176 363 852 253 1221 275 1413 1209 629 1307 661 1025 3562 1055 0 0 0 1 11311 42 245 1516 1239 72 1703 1152 0 4660 0 16081 91 3113 5128 5394 501 1349 1289 8105 1340 4633 2347 3262 125 277 252 752 132 1039 227 69 611 963 349 2482 0 2174 248 92 10870 1085 1847 1276 112 1601 215 26 1472 513 712 567 469 1685 1437 0 2097 1085 308 3564 1611 1642 1636 139
ENSG00000015479.18 210 60 35 122 0 91 55 27 34 64 97 8 19 23 37 0 0 0 4 22 12 101 7 15 3 97 0 0 21 85 8 0 0 31 0 0 13 7 9 39 42 122 20 28 306 6 28 17 3 17 0 0 1 0 0 0 5 3 0 0 41 5 0 22 0 0 229 24 0 1 15 19 170 25 0 61 68 16 0 5 13 36 40 32 261 4 15 19 73 10 0 35 10 0 0 41 8 1 0 30 34 0 0 0 11 3 0 47 80 0 0 34 55 3 12 18 16 0
ENSG00000015520.14 0 0 0 0 0 0 0 0 0 0 0 0 0 0 0 0 0 0 0 0 0 0 0 0 0 0 0 0 0 0 0 0 0 0 0 0 0 0 0 0 0 0 0 0 0 0 0 0 64 0 0 0 0 0 0 0 0 0 0 0 0 0 0 0 0 0 0 3 0 0 0 0 0 0 0 0 0 0 0 0 0 0 0 0 0 0 0 0 0 0 0 0 0 0 0 0 0 0 0 0 0 0 0 0 0 0 0 0 0 0 0 0 0 0 0 0 0 0
ENSG00000015532.9 142 92 330 43 95 11 102 3 78 17 30 0 252 59 133 0 0 0 2 90 19 210 6 40 2 118 1 0 11 36 0 0 11 0 0 6 17 29 6 274 45 163 15 61 380 1 141 29 0 54 0 0 0 0 0 7 5 1 0 0 18 3 0 16 8 0 230 31 29 0 132 18 245 5 0 53 67 0 0 1 0 0 134 24 168 0 149 38 104 0 0 65 190 0 0 41 16 0 18 78 67 0 32 1 36 0 0 18 34 0 5 16 141 0 4 2 10 0
ENSG00000015568.12 0 0 0 0 0 0 0 0 0 0 0 0 0 0 2 0 0 0 0 0 0 0 0 0 0 0 0 0 0 0 0 0 0 0 0 0 0 0 0 0 0 0 0 0 0 0 0 0 0 0 0 0 0 0 0 0 0 0 0 0 0 0 0 0 0 0 0 0 0 0 0 0 0 0 0 0 0 0 0 0 0 1 0 0 0 0 0 0 0 0 0 0 0 0 0 0 0 0 0 0 0 0 0 0 0 0 0 0 0 0 0 0 0 0 0 0 1 0
ENSG00000015592.16 0 0 0 0 0 0 0 0 0 0 0 0 0 0 0 0 0 0 0 0 0 0 0 0 0 0 0 0 0 0 0 0 0 0 0 0 0 0 0 0 0 0 0 0 0 0 0 1 0 0 0 0 0 0 0 0 0 0 0 0 0 0 0 0 0 0 0 0 0 0 0 0 0 0 0 0 0 0 0 0 0 0 0 0 0 0 0 0 0 0 0 0 0 0 0 0 0 0 0 0 0 0 0 0 0 0 0 0 0 0 0 0 0 0 0 0 0 0
ENSG00000015676.17 4 3 22 1 0 34 508 11 137 67 125 6 610 82 117 0 0 1 0 234 120 547 17 160 36 415 0 0 61 101 7 0 129 1092 154 53 24 287 25 393 120 344 67 248 1362 16 201 382 0 267 0 0 0 0 0 51 11 15 0 0 63 17 0 72 0 0 874 222 135 0 365 49 634 27 128 259 152 17 0 18 50 0 278 65 354 0 1395 98 216 26 0 122 392 0 0 20 33 4 198 99 430 0 0 25 91 0 1 17 79 0 0 87 1858 14 0 28 7 1
ENSG00000016082.14 5 0 0 0 0 0 0 0 0 0 0 0 0 0 0 0 0 7 0 12 0 0 0 0 0 0 0 0 0 46 0 0 0 0 0 0 0 0 0 4 0 0 0 0 0 0 0 69 0 0 0 0 0 0 0 0 0 0 0 0 0 0 0 0 0 0 0 0 0 0 0 0 0 0 0 0 0 0 0 0 0 0 0 0 0 0 0 0 0 0 0 0 0 0 0 0 0 0 0 0 0 0 0 0 0 0 0 0 0 0 0 0 0 0 0 0 0 0
ENSG00000016391.10 74 495 0 1 0 0 4 0 0 0 0 0 92 1 7 0 0 27 0 12 12 0 0 22 1 11 0 0 0 7 3 0 0 0 0 0 0 0 0 90 0 2 0 0 68 0 0 2 0 0 0 0 0 0 0 0 0 0 0 0 0 3 0 0 0 0 1 14 0 0 44 1 10 0 0 4 0 1 0 0 0 0 13 3 2 0 93 0 1 0 0 0 0 0 0 0 0 0 1 4 20 0 0 0 1 0 0 0 1 0 0 0 0 0 0 2 0 0
ENSG00000016402.13 141 0 0 0 0 0 0 0 1 0 0 0 299 0 0 0 0 0 0 123 0 0 0 193 0 0 0 0 0 0 0 0 0 0 0 0 0 0 0 110 0 1 0 6 26 21 6 84 0 0 0 0 0 0 1 13 0 0 0 0 0 0 0 0 0 0 143 75 26 14 240 1 0 0 0 0 0 0 0 0 0 0 426 0 0 0 72 0 0 0 0 0 0 0 0 0 0 0 6 0 0 0 0 0 0 0 0 0 0 0 7 0 0 1 0 0 0 0
ENSG00000016490.15 0 0 0 0 0 0 0 0 0 0 0 0 0 0 0 0 0 0 0 0 0 0 0 0 0 0 0 0 0 0 0 0 0 0 0 0 0 0 0 0 0 0 0 0 0 0 0 0 0 0 0 0 0 0 0 0 0 0 0 0 0 0 0 0 0 0 0 0 0 0 0 0 0 0 0 0 0 0 0 0 0 0 0 1 0 0 0 0 0 0 0 0 0 0 0 0 0 1 0 0 0 0 0 0 0 0 0 0 0 0 0 0 0 0 0 0 0 0
ENSG00000016602.9 25 2 0 0 0 0 0 0 4008 54 35 68 138 3 31 0 0 0 6 342 4 0 0 0 0 26 0 153 338 253 47 0 0 0 0 0 0 0 19 47 0 0 2 2 0 18 251 349 0 1 0 0 1 0 0 15 0 0 0 8 0 2 0 0 0 0 43 40 0 2 408 0 5 0 2545 163 275 8 7781 12 0 0 8 0 0 0 59 0 0 0 0 0 36 0 0 4 0 0 0 0 0 0 1080 0 0 0 0 0 0 0 0 0 0 0 73 4 0 0
ENSG00000016864.18 124 5 61 0 0 19 115 0 154 58 112 0 117 57 192 0 0 3 0 81 90 173 5 241 12 94 0 0 50 47 1 0 0 0 0 0 2 28 3 151 25 110 14 164 340 12 134 317 0 72 0 0 1 0 0 0 6 2 0 2 14 0 0 435 0 957 353 90 1 43 421 25 277 13 0 63 12 18 0 0 0 0 212 50 203 0 1 21 118 0 0 54 186 1 0 50 14 0 49 109 233 0 0 4 6 1 0 19 244 0 0 31 6 3 0 26 50 0
ENSG00000017260.19 37 282 6 0 0 243 115 6 142 135 18 4 200 624 98 0 0 0 1 129 153 101 4 93 114 192 1 0 378 38 17 0 63 0 45 0 118 37 52 182 455 77 94 406 112 28 157 251 142 20 0 0 0 0 0 0 3 7 0 6 35 8 0 335 0 155 207 407 0 47 72 150 319 60 0 1039 43 42 0 119 0 28 140 166 242 2 56 399 123 4 0 366 80 0 0 551 53 305 57 342 157 0 0 87 72 5 0 270 188 0 0 305 61 23 52 328 91 0
ENSG00000017427.16 0 0 0 0 0 0 0 0 0 0 0 0 0 2 0 0 0 0 0 8 0 0 0 0 1 0 0 0 3 0 0 0 0 0 0 0 0 0 0 0 0 0 2 13 0 0 0 12 0 0 0 0 0 0 0 0 0 0 0 0 0 0 0 0 0 0 0 39 0 5 0 0 0 0 0 0 0 0 0 0 0 0 4 2 0 0 0 0 0 0 0 2 0 0 0 1 0 0 0 0 0 0 0 0 0 0 0 0 0 0 0 0 0 0 0 0 0 0
ENSG00000017483.14 110 0 11 0 1770 1 192 0 25 2 101 0 345 7 189 0 0 0 0 19 35 157 6 51 9 139 0 0 6 65 0 0 0 1 0 54 5 142 8 199 31 82 24 17 236 0 0 42 0 227 0 0 0 0 0 0 27 0 0 0 4 0 0 279 1 0 65 147 0 0 176 2 111 0 0 22 57 0 0 0 0 0 45 8 98 0 196 2 54 0 0 15 98 0 0 16 3 0 72 29 157 0 0 0 3 0 0 227 402 0 0 16 289 0 987 53 1 0
ENSG00000017797.12 34 17 30 5 0 49 68 113 120 28 315 63 116 67 61 0 0 14 0 165 26 76 132 56 16 185 5 3 69 78 112 7 13 0 2 0 4 5 38 147 40 96 79 157 185 200 475 294 191 300 0 0 0 0 2206 2 12 59 0 0 214 199 0 122 655 0 34 73 0 63 113 55 259 100 115 112 137 31 0 0 0 81 121 72 196 8 69 59 167 22 16 70 226 7 0 102 80 76 13 72 90 1 0 21 106 21 0 37 104 0 0 57 160 21 0 45 244 1
ENSG00000018189.12 2 28 3 1 0 29 16 1 156 58 3 0 18 63 29 0 0 20 0 24 15 10 0 7 11 12 1 0 26 9 0 0 0 0 0 0 3 1 6 42 33 25 9 25 0 0 31 58 0 0 0 0 0 0 0 0 0 0 0 0 0 0 0 0 0 0 48 26 0 23 13 23 71 7 0 81 4 0 0 1 0 0 60 21 14 0 86 30 17 0 0 32 0 0 0 34 5 1 9 52 0 0 0 4 1 0 0 60 12 0 0 39 0 6 0 126 21 0
ENSG00000018236.14 0 0 0 0 0 0 0 1 0 0 0 0 0 0 0 0 0 0 0 0 0 0 0 0 0 0 0 0 0 0 0 0 0 0 0 0 0 0 0 0 0 0 0 0 0 0 0 0 0 0 0 0 0 0 0 0 0 0 0 0 0 0 0 0 0 0 0 0 0 0 0 0 0 0 0 0 0 0 0 0 0 0 0 0 0 0 0 0 0 0 0 0 0 0 0 0 0 0 0 0 0 0 0 0 0 0 0 0 0 0 0 0 0 0 0 0 0 0
ENSG00000018280.16 5 651 55 2527 0 1067 10 1332 25 1878 460 2284 32 1848 151 1 2 0 0 0 797 17 944 2 312 15 34 1 717 220 4088 0 951 82 3018 349 1097 144 1539 4 670 63 2044 903 120 2017 2 97 1289 511 0 0 2 0 3900 3 262 1723 541 39 2718 2004 0 827 0 961 45 889 1853 2028 41 734 341 3246 0 3590 2422 3744 0 109 101 394 8 1542 69 91 5 1106 19 997 2 1810 115 29 1828 1245 2579 2585 5 1484 192 42 0 915 1164 998 3 1010 639 0 0 1373 0 641 265 947 1655 72
ENSG00000018408.14 134 39 16 43 36 17 49 8 233 5 17 4 182 14 82 0 0 0 0 32 17 33 4 59 4 69 0 4 25 47 19 8 0 10 1 98 6 8 8 152 19 39 9 25 61 1 11 26 6 54 0 0 0 0 0 0 5 9 9 0 5 12 8 3 2 10 278 79 2 19 190 9 16 1 417 15 34 18 6 3 9 4 130 5 19 6 199 29 69 11 1 19 12 0 0 18 3 5 52 16 40 0 0 0 12 1 0 6 44 0 0 32 31 19 16 75 46 0
ENSG00000018510.14 16 5 18 0 1437 12 33 0 0 26 0 0 56 50 69 0 0 3 0 21 44 38 0 12 14 88 0 0 24 19 1 0 0 0 0 0 4 5 8 32 44 43 13 44 122 2 0 98 0 239 0 0 0 0 0 0 1 0 0 3 0 4 0 179 0 78 139 115 0 0 17 33 149 3 0 125 30 2 0 0 0 26 49 53 91 0 26 72 52 0 0 66 52 0 0 46 7 116 1 144 79 0 0 2 8 0 0 66 82 0 0 45 50 0 0 53 0 0
ENSG00000018607.6 0 0 0 0 0 0 0 0 0 0 0 0 0 0 0 0 0 0 0 0 0 0 0 0 0 0 0 0 0 0 0 0 0 0 0 0 0 0 0 0 0 0 0 0 0 0 0 0 0 0 0 0 0 0 0 0 0 0 0 0 0 0 0 0 0 0 0 0 0 0 0 0 0 0 0 0 0 0 0 0 0 0 0 0 0 0 0 0 0 0 0 0 0 0 0 0 0 0 0 0 0 0 0 0 0 0 0 0 0 0 0 0 0 0 0 0 0 0
ENSG00000018610.14 14 10 8 14 0 9 62 8 24 25 43 2 80 36 12 0 0 11 0 34 31 66 16 7 0 118 0 0 34 21 5 0 0 0 19 30 5 21 18 34 14 40 13 29 89 8 72 101 20 0 0 0 1 0 0 0 1 3 0 0 16 4 0 26 0 0 106 51 216 19 66 20 86 23 41 30 44 4 0 0 0 0 27 19 41 0 5 31 50 33 0 22 41 1 0 20 9 0 0 38 26 0 0 4 10 1 0 29 64 0 0 11 90 6 20 0 16 0
ENSG00000018625.14 0 0 0 0 0 0 0 0 10 0 0 0 0 0 0 0 0 0 0 0 1 0 0 0 0 0 0 0 0 0 0 0 0 0 2 0 0 0 0 0 1 0 0 0 0 0 0 0 0 0 0 0 113 0 0 0 0 0 0 0 0 0 0 0 0 0 80 21 0 0 0 0 0 0 0 0 0 0 0 0 0 0 0 0 0 0 0 0 0 0 0 0 0 0 0 0 0 0 0 0 0 0 0 0 0 0 0 0 0 0 0 0 0 0 0 0 0 0
ENSG00000018699.12 4 2 4 0 0 3 78 0 67 29 48 3 34 40 79 0 0 0 0 7 34 91 0 8 6 171 0 0 20 25 0 0 0 424 0 0 3 66 1 20 34 113 12 92 143 1 0 33 183 155 0 0 0 0 0 0 3 0 0 0 14 0 0 62 0 0 0 165 63 0 125 19 323 2 0 118 99 0 0 0 0 1 82 51 205 0 38 74 144 4 0 15 164 0 0 34 5 0 1 54 122 0 0 8 7 1 0 3 89 0 127 70 3 4 0 26 0 2
ENSG00000018869.16 17 0 0 0 0 3 19 0 0 18 0 7 38 0 29 0 0 0 0 2 0 0 0 13 0 22 0 0 2 28 0 0 0 0 0 0 1 0 1 27 15 19 3 12 0 0 0 109 2 0 0 0 0 0 0 0 0 0 0 0 0 5 0 85 0 0 3 3 0 0 20 1 35 4 0 8 0 0 0 0 0 0 34 10 3 0 32 7 39 0 0 0 0 0 0 0 0 34 0 14 0 0 0 1 0 0 0 0 4 0 0 6 0 1 0 12 9 0
ENSG00000019102.11 360 31 12 0 4508 0 0 0 408 0 0 1 357 0 1 0 0 24 0 1147 9 0 0 115 2 11 0 27 128 130 18 1 0 0 0 0 0 35 0 609 5 1 2 6 54 1 1855 934 130 322 0 0 0 0 0 18 0 0 0 0 1 0 4949 0 0 0 258 42 0 0 661 0 14 0 7558 69 0 0 0 1 0 0 113 1 0 0 554 0 0 0 240 0 0 0 4 2 0 0 130 1 0 0 0 0 0 0 0 0 0 0 0 0 0 0 0 30 1 0
ENSG00000019144.18 1 185 1 1 0 91 8 1 2 67 2 5 1 125 55 0 0 26 2 2 28 13 0 19 60 0 0 0 104 1 8 0 0 0 0 0 107 4 33 40 144 18 7 6 0 3 0 15 0 0 0 0 3 0 0 0 0 0 0 0 0 0 0 88 0 0 146 138 0 14 46 31 43 8 0 580 45 0 0 4 0 0 12 37 1 0 9 106 5 0 0 210 14 0 0 107 0 27 2 32 0 0 0 15 0 0 0 70 9 0 0 274 0 3 1 530 5 0
ENSG00000019169.10 0 370 12 42 0 1667 0 54 0 359 1 0 0 885 33 0 0 0 0 0 1555 5 53 0 91 3 1 0 357 5 0 0 1844 271 1 0 472 91 234 6 1652 151 434 444 728 2 0 222 0 0 0 0 0 0 0 0 0 4 0 18 6 23 0 1445 0 0 0 1526 370 167 70 1524 285 181 387 7140 71 63 0 145 0 0 0 615 2 0 0 2413 21 0 0 380 0 0 0 1449 12 130 0 1328 4 0 0 3823 93 79 0 684 90 0 0 1351 0 1 1340 1026 589 25
ENSG00000019186.9 88 4 0 0 0 0 8 0 629 2 71 0 2081 0 43 0 0 0 38 444 0 0 0 518 0 19 0 2 4 1 1 0 0 0 0 480 0 1 0 2757 2 2 0 8 3513 14 25 0 0 0 0 0 0 0 0 0 0 0 0 0 0 0 0 0 0 0 8560 833 0 0 626 0 0 0 0 44 0 1 0 0 0 0 2212 0 0 0 2882 0 0 0 821 0 0 0 0 0 0 0 55 0 0 0 0 0 0 0 0 0 0 0 91 0 0 0 5520 510 0 0
ENSG00000019485.13 0 0 0 0 0 0 0 0 0 0 0 0 1 0 0 0 0 0 0 2 1 2 0 0 1 1 0 0 0 0 0 0 0 0 0 0 0 0 0 3 0 2 0 1 37 0 0 0 0 0 0 0 0 0 0 0 0 0 0 0 0 0 0 10 0 0 82 3 0 1 0 5 3 0 0 1 1 0 0 0 0 0 2 0 0 0 0 0 0 0 0 0 0 0 0 0 0 0 1 0 0 0 0 0 0 0 0 6 0 0 0 0 0 0 0 0 2 0
ENSG00000019505.7 0 0 0 0 0 0 0 0 0 0 0 0 0 0 0 0 0 0 1 0 0 0 0 0 0 0 0 0 0 0 0 0 0 0 0 0 0 0 0 0 0 2 0 0 0 0 0 1 0 0 0 0 0 0 0 0 0 0 0 0 0 0 0 0 0 0 0 9 0 0 0 0 0 0 0 0 0 0 0 0 0 0 0 0 0 0 0 0 0 0 0 0 0 0 0 0 0 0 0 0 0 0 0 0 0 0 0 0 0 0 0 0 0 0 0 0 0 0
ENSG00000019549.11 0 0 0 0 0 0 0 0 0 0 0 0 0 0 0 0 0 0 0 7 0 0 0 1 0 0 0 0 0 0 0 0 0 0 0 0 0 0 0 0 0 0 0 0 0 0 0 0 0 0 0 0 0 0 0 0 0 0 0 0 0 0 0 0 0 0 0 12 0 0 0 0 0 0 0 0 0 0 0 0 0 0 0 0 0 0 0 0 0 0 0 0 0 0 0 0 0 0 0 0 0 0 0 0 0 0 0 0 0 0 0 0 0 0 0 0 0 0
ENSG00000019582.14 1632 6606 1006 1162 9432 22287 2910 1108 314 28876 1862 1736 26060 39353 3232 1 0 216 133 1544 51550 4854 3060 27698 159339 4425 228 12 36608 2050 697 0 39314 1764 1143 4144 17027 3526 5991 9565 34929 3354 5340 94946 12571 1397 1278 22465 11966 10816 0 0 131 0 2300 593 791 690 806 528 2344 1040 15986 57831 0 5790 4384 51629 6486 4918 23717 45326 10592 2750 5832 94248 3658 2237 0 27412 1338 720 8132 35742 3343 43 22835 35459 3521 1195 11675 139421 5886 43 37598 28299 1774 2979 39168 104368 1875 6 4062 79007 2099 424 17713 42748 5944 0 87315 41901 5503 1095 51293 19853 2988 213
ENSG00000019991.16 0 72 0 0 0 9 0 0 0 62 0 0 0 34 0 0 0 0 0 0 17 0 0 0 1 0 0 0 19 0 0 0 0 0 0 0 8 0 10 0 24 1 9 63 0 1 0 32 0 0 0 0 0 0 0 0 0 0 0 0 5 0 0 0 0 0 0 28 0 47 0 2 0 1 0 23 0 0 0 0 0 0 0 9 0 1 0 45 0 0 0 85 0 0 0 12 0 0 0 38 0 0 0 1 0 0 0 0 7 0 0 16 0 0 0 1 0 0
ENSG00000019995.6 35 20 21 101 47 24 56 44 45 13 2 8 28 33 52 0 0 0 29 32 7 18 6 22 14 123 1 0 10 21 28 0 0 0 0 0 5 0 17 43 16 75 20 36 7 18 0 121 4 0 0 0 0 0 0 0 0 3 108 1 50 23 0 0 0 65 127 25 0 62 28 4 53 29 162 123 93 51 0 0 0 0 19 28 48 1 36 38 66 128 0 39 5 0 0 31 12 9 0 42 9 0 0 0 1 3 0 31 60 0 0 9 340 32 0 227 116 0
ENSG00000020129.15 22 1 836 0 0 0 252 0 44 7 28 0 50 20 265 0 0 0 0 40 19 105 0 38 16 131 0 0 5 248 0 0 0 1805 0 14 12 119 4 37 14 175 12 14 103 1 0 17 2 0 0 0 0 0 0 0 30 0 0 0 2 1 0 52 0 0 203 60 350 23 26 21 572 2 0 31 373 0 0 5 20 0 20 5 138 0 67 1 128 0 0 7 107 0 0 2 20 0 23 11 94 0 43 1 30 0 5 2 148 0 173 6 449 0 120 2 2 1
ENSG00000020181.17 0 0 0 0 0 0 1 0 0 0 0 0 0 0 0 0 0 1 0 0 3 0 0 1 0 0 0 0 0 0 0 0 0 0 0 0 0 0 0 0 1 0 0 0 3 0 0 0 39 0 0 0 0 0 0 0 0 0 0 0 0 0 0 0 0 0 0 3 0 0 0 0 0 0 0 1 0 0 0 0 0 0 0 0 1 0 0 1 0 0 0 0 0 0 0 0 0 17 0 0 0 0 0 0 0 0 0 0 0 0 0 0 0 0 0 0 0 0
ENSG00000020219.9 0 0 0 0 0 0 0 1 0 0 0 0 0 0 0 0 0 0 0 0 0 0 0 0 0 0 0 0 0 0 0 0 0 0 0 0 0 0 0 0 0 0 0 4 0 0 0 0 0 0 0 0 0 0 0 0 0 2 0 0 0 0 0 0 0 0 0 0 0 0 0 0 0 0 0 0 8 1 0 0 0 0 0 0 0 0 0 0 0 0 0 0 0 0 0 0 0 0 0 0 0 0 0 0 0 0 0 0 0 0 0 0 0 0 0 0 0 0
ENSG00000020256.19 0 0 0 0 1 1 41 1 6 3 0 0 33 18 15 0 0 0 0 29 6 38 0 4 1 7 0 0 1 9 0 0 0 0 0 4 0 8 1 25 5 25 0 9 22 4 1 21 1 0 0 0 2 0 4 0 0 0 0 0 1 0 0 0 0 0 0 4 0 0 92 1 69 2 3 1 65 0 0 0 1 0 48 2 21 0 150 11 28 0 919 31 22 0 0 13 0 0 19 13 0 0 0 0 6 2 0 0 1 0 0 0 1 0 0 0 0 0
ENSG00000020426.10 33 0 8 1 0 6 48 1 30 14 54 0 76 12 78 0 0 0 0 39 26 81 0 55 1 79 3 0 6 50 0 0 0 0 0 5 6 0 6 133 16 51 15 39 142 1 175 165 115 106 0 0 0 0 0 0 4 0 0 0 0 0 0 260 0 0 206 132 0 7 68 8 112 1 0 30 137 0 0 0 0 0 221 24 142 0 38 39 61 0 0 17 60 0 0 28 2 0 30 14 48 0 0 0 6 0 0 17 43 0 0 12 5 0 0 2 0 0
ENSG00000020577.13 88 120 11 99 0 14 1 1 36 10 101 0 36 21 13 0 0 17 5 16 7 28 0 0 8 5 1 0 14 0 0 0 0 0 0 0 9 1 9 80 4 9 12 6 27 0 5 20 0 0 0 0 0 0 0 0 0 0 0 0 0 0 0 5 0 0 10 13 0 0 24 6 47 1 0 16 31 3 0 0 0 0 25 5 18 0 18 56 14 0 0 20 0 2 0 1 0 0 1 3 0 0 11 2 0 1 0 79 48 0 0 43 0 3 0 6 13 1
ENSG00000020633.18 23 117 188 1 0 41 347 4 0 59 60 24 100 73 297 0 0 0 0 7 141 441 4 46 134 635 0 0 80 214 17 0 46 190 6 158 23 193 19 140 107 379 27 177 340 8 8 41 254 53 0 0 0 0 0 4 21 0 2 2 11 0 97 258 0 0 166 163 42 3 65 60 996 3 15 207 296 10 0 11 75 0 110 172 468 0 4 55 391 12 0 283 312 0 0 110 17 90 56 209 157 0 0 15 31 1 172 104 179 0 28 43 395 4 0 31 24 0
ENSG00000020922.12 22 37 11 10 0 5 47 5 8 44 278 10 6 44 62 0 0 0 1 55 24 61 4 6 13 73 0 0 18 20 14 0 0 0 43 0 4 0 20 43 44 101 13 54 26 17 51 91 0 73 0 0 0 0 0 0 0 8 0 0 39 12 0 0 0 0 54 42 766 0 35 7 178 33 0 38 11 1 0 0 50 0 97 62 249 7 53 48 127 0 0 22 55 0 0 16 3 0 1 46 43 0 0 0 14 3 0 3 93 0 0 36 7 5 0 5 25 2
ENSG00000021300.13 113 1 0 0 0 0 317 0 0 6 30 0 241 1 145 0 0 0 0 13 0 231 0 429 2 239 0 0 2 76 0 0 0 1136 0 254 1 75 4 124 0 134 4 0 340 2 0 0 16 208 0 0 0 0 0 0 0 0 0 0 2 8 0 0 0 0 678 251 26 53 581 0 246 0 0 0 67 0 0 0 0 0 222 0 135 0 188 0 123 1 0 22 208 0 0 0 2 0 63 0 48 0 0 0 52 0 0 0 24 0 4965 0 236 0 0 0 29 0
ENSG00000021355.12 128 291 38 44 26 1990 631 1010 3368 900 510 1978 1595 2107 564 0 0 0 4 1568 1991 768 1704 1193 1936 812 54 1251 2787 1208 1929 7 14 0 1183 672 920 353 1040 810 1165 421 803 1763 1348 1814 4452 1930 378 1944 0 0 0 0 3494 59 267 841 0 90 996 885 1086 5019 0 3690 1190 3567 2659 1590 3000 1098 960 3059 2046 3796 693 1021 0 705 636 264 1405 3189 752 155 1867 1039 488 927 1 3220 690 130 9051 2119 1665 1476 494 3062 548 53 0 1487 842 514 128 2204 2239 1 697 1157 60 560 1618 1369 1338 109
ENSG00000021461.16 1 0 0 1 1 0 0 0 1 0 0 0 0 0 0 0 0 0 0 0 0 0 0 0 0 0 0 0 0 0 0 0 0 0 0 0 0 0 0 1 0 0 0 0 0 0 0 0 0 0 0 0 0 0 0 0 0 0 0 0 0 2 0 0 0 0 0 0 0 0 0 0 0 0 0 0 0 0 0 0 0 0 0 0 2 0 0 0 0 0 0 0 1 0 0 1 0 0 0 0 0 0 0 0 0 0 0 0 0 0 0 0 0 0 0 0 0 0
ENSG00000021488.12 0 0 0 0 0 0 0 0 0 0 0 0 0 1 0 0 0 2 0 0 0 1 0 0 0 4 0 0 0 0 0 0 0 0 2 0 0 0 0 0 0 1 0 0 0 0 0 9 0 0 0 0 0 0 0 0 0 0 0 0 0 0 0 0 0 0 0 0 0 0 0 0 7 0 0 10 0 0 0 0 0 0 6 1 0 0 0 4 0 0 0 0 0 0 0 0 0 0 0 0 4 0 0 0 0 0 0 0 0 0 0 9 0 0 0 9 0 0
ENSG00000021574.12 7 82 59 5 0 20 28 14 148 37 164 36 13 38 163 0 1 36 3 18 8 45 47 8 0 61 0 3 13 17 25 0 1 1 0 5 4 4 18 39 22 57 30 28 2 71 139 66 6 214 0 0 0 0 1 0 0 7 0 0 31 26 0 11 0 0 53 40 59 41 8 11 82 33 0 84 93 30 1 0 0 0 42 19 122 10 8 68 68 9 8 25 43 1 0 12 16 0 0 23 24 1 0 5 1 5 0 14 51 0 0 34 1 40 0 20 44 0
ENSG00000021645.18 6 0 0 0 0 0 0 0 45 0 0 0 151 1 1 0 0 0 0 56 0 0 0 80 0 0 0 0 0 1 0 0 0 0 0 0 0 0 1 112 0 0 1 0 0 1 0 55 0 0 0 0 3 0 0 0 0 0 0 0 0 0 0 0 0 0 108 26 0 5 85 0 0 0 0 0 0 0 0 0 0 0 265 5 0 0 115 0 0 0 1 0 0 0 0 0 0 0 0 0 0 0 0 0 0 5 0 0 0 0 89 0 0 0 0 0 0 0
ENSG00000021762.19 22 0 0 0 0 1 2 0 18 19 0 27 106 3 0 0 0 0 0 74 22 1 1 68 8 7 0 0 1 2 0 0 0 0 0 50 9 0 4 107 4 2 1 30 22 2 80 92 11 0 0 0 0 0 0 0 0 0 0 0 1 2 0 0 0 0 7 41 0 0 126 2 17 8 0 30 16 0 0 0 0 0 80 10 4 0 116 1 27 0 0 20 0 0 0 6 2 0 25 34 0 0 81 2 0 0 0 27 3 0 322 5 0 1 0 4 0 0
ENSG00000021776.10 56 87 601 182 0 25 90 9 189 107 36 16 64 69 330 0 0 25 3 79 12 214 17 24 8 122 0 1 40 87 8 0 0 1 4 0 24 23 13 48 61 115 15 77 80 2 23 156 0 0 0 0 7 0 0 3 1 8 0 4 16 11 0 7 0 1 95 49 0 36 61 15 328 8 52 107 116 4 0 0 0 0 105 76 244 4 38 56 164 0 4 27 55 1 30 40 28 0 1 118 52 0 0 4 12 0 0 21 67 0 0 25 0 5 0 13 25 5
ENSG00000021826.15 0 0 0 0 0 0 0 0 0 0 0 0 0 0 12 0 7 0 23 0 0 0 0 0 0 1 0 0 0 0 0 0 0 0 0 0 0 0 0 0 0 0 0 0 0 0 0 0 0 0 0 0 0 0 0 0 0 0 0 0 0 0 0 0 0 0 0 0 0 0 0 0 0 0 0 0 0 0 0 0 0 0 0 0 0 0 0 0 0 0 0 0 0 0 0 0 0 0 0 0 0 0 0 0 0 0 0 0 0 0 0 0 0 0 0 0 0 0
ENSG00000021852.12 0 0 0 0 0 0 0 0 0 0 0 2 1 2 0 0 0 0 1 0 0 0 0 7 0 0 0 0 0 0 0 0 0 0 0 0 0 0 0 0 0 0 0 0 0 0 0 0 0 0 0 0 0 0 0 0 0 0 0 0 0 0 0 0 0 0 90 0 0 0 26 0 0 0 0 0 0 0 0 0 0 0 3 0 0 0 0 0 0 0 0 0 0 0 0 0 0 0 0 0 0 0 0 0 0 0 0 0 0 0 0 0 0 0 0 0 0 0
ENSG00000022267.16 0 0 0 0 0 2 192 0 7 0 10 0 27 3 206 0 0 0 0 0 0 6 0 1 1 93 0 0 2 46 1 0 0 0 0 0 0 1 0 1 5 71 4 8 109 0 0 0 0 0 0 0 0 0 0 0 0 0 0 1 0 0 0 0 4470 0 83 0 0 0 20 0 112 0 0 0 45 0 0 0 9 0 0 4 88 0 0 2 87 0 0 33 237 0 0 0 2 0 10 14 189 0 0 6 5 0 0 0 77 0 0 4 218 0 0 1 8 0
ENSG00000022277.12 91 141 614 489 0 306 621 640 261 352 387 2483 459 542 579 0 0 4 4 408 643 826 1167 169 139 584 32 2 355 494 1735 0 79 1037 927 161 251 387 435 306 562 542 811 820 804 1499 959 620 1538 1258 0 0 0 0 4237 2 199 965 0 22 1643 1050 0 1112 0 2706 698 834 2110 2695 631 456 1237 1929 1355 1489 1527 1378 0 26 295 98 289 617 567 73 490 430 515 850 11 955 781 38 1574 437 1226 748 130 947 582 19 0 215 501 262 0 550 1053 1 0 488 796 1127 143 321 825 22
ENSG00000022355.16 0 0 0 0 0 0 0 0 0 0 0 0 0 0 0 0 24 0 0 0 0 0 0 0 0 0 0 0 0 0 0 0 0 0 0 0 0 0 0 0 0 0 0 0 0 0 0 0 0 0 0 0 0 0 0 0 0 0 0 0 0 1 0 0 0 0 0 0 0 0 0 0 0 0 0 0 0 0 0 0 0 0 0 0 0 0 0 0 0 0 0 0 0 0 0 0 0 0 0 0 0 0 0 0 0 0 0 0 0 0 0 0 0 0 0 0 0 0
ENSG00000022556.15 19 0 0 0 0 0 1 4 22 3 35 1 0 4 2 0 0 0 0 35 0 2 0 4 0 0 0 0 0 2 0 0 0 0 0 0 4 20 0 18 0 2 0 4 6 0 0 12 0 0 0 0 0 0 0 0 0 0 0 0 7 0 0 0 0 0 31 13 0 0 17 0 11 0 0 8 0 0 0 0 0 0 4 2 0 0 6 1 1 0 0 10 0 0 0 0 0 0 12 1 0 0 0 0 0 0 0 0 0 0 0 2 0 2 0 0 8 0
ENSG00000022567.9 6 2 0 84 0 1 11 72 6 1 6 117 91 5 2 0 0 0 0 102 6 5 136 32 7 14 1 0 30 10 287 114 0 0 96 16 3 7 42 78 3 7 77 16 10 129 334 148 212 43 0 0 0 0 719 7 4 69 0 0 94 95 0 6 0 1 252 55 96 318 147 0 43 194 304 34 305 286 6 0 19 121 33 3 9 5 49 3 21 106 0 0 0 6 0 1 124 52 51 12 8 4 0 0 34 14 0 8 148 0 0 8 1 76 0 0 77 7
ENSG00000022840.15 981 287 165 834 942 471 1069 75 979 260 419 324 1776 1003 1020 0 1 22 1 447 268 456 209 625 680 1247 6 840 496 561 223 32 47 25 138 11 307 225 147 970 583 826 345 575 2091 340 1183 1147 113 164 0 0 0 0 0 19 102 84 1 2 286 263 0 1194 0 195 867 797 190 508 1251 467 2281 666 1544 1484 885 368 0 31 293 4 375 353 798 7 644 534 1081 422 73 943 883 7 42 549 350 161 261 745 596 2 0 291 396 171 2275 561 821 0 0 501 1561 706 1635 802 510 4
ENSG00000022976.15 0 5 1 1 0 1 19 0 0 1 20 2 0 2 0 0 0 0 0 2 1 13 4 1 0 4 0 0 0 0 8 0 0 0 0 0 2 0 1 5 0 16 2 15 29 4 0 23 7 0 0 0 1 0 0 33 3 1 0 0 1 1 0 0 0 0 7 3 0 0 0 0 18 12 0 6 0 5 0 0 0 0 5 10 6 0 5 1 7 19 0 0 0 0 0 1 0 0 0 0 1 0 0 0 1 0 0 0 8 0 0 1 6 0 0 0 2 0
ENSG00000023041.11 91 167 2 6 0 198 261 27 201 188 157 74 171 402 151 0 0 0 0 208 173 261 63 53 35 347 1 4 164 154 103 0 26 409 0 0 90 85 44 220 222 226 90 211 556 39 354 214 91 514 0 0 0 0 0 28 15 74 0 5 42 50 0 774 0 0 83 437 0 68 319 125 529 136 857 816 303 64 0 10 0 0 184 296 351 5 175 111 289 118 805 318 237 5 0 243 102 37 40 350 240 0 0 57 9 13 0 160 179 0 0 152 141 92 400 250 118 8
ENSG00000023171.17 0 19 40 4 0 6 85 0 4 8 35 3 1 4 47 0 0 0 7 18 1 90 8 7 8 92 1 0 6 159 0 0 0 0 0 8 12 17 3 5 6 58 8 4 123 3 43 0 0 0 0 0 0 0 0 2 44 2 0 0 0 5 0 6 0 0 87 22 337 0 0 11 123 8 0 21 185 0 0 0 0 0 1 1 177 0 0 12 49 6 0 41 55 0 0 11 2 0 0 9 47 0 0 7 2 0 0 31 47 0 0 23 54 6 0 30 23 0
ENSG00000023191.16 48 334 1028 5 2072 190 361 4 126 593 59 25 519 653 264 0 0 1 0 151 591 315 17 329 351 253 0 0 413 216 35 330 1128 249 0 143 318 369 142 288 645 324 80 725 622 15 254 394 113 283 0 0 0 3509 0 15 33 0 0 13 54 4 6964 1325 0 0 112 1271 123 56 723 557 924 82 594 1544 364 36 0 64 21 0 206 323 243 0 412 625 348 68 0 942 292 0 532 432 28 57 271 714 170 0 700 232 66 9 354 452 112 0 936 541 899 28 800 529 168 10
ENSG00000023228.13 11 33 3 5 0 30 106 0 69 56 65 14 81 70 126 0 0 1 0 91 51 52 9 33 12 67 0 0 21 64 10 0 0 0 2 0 20 52 21 70 74 74 24 101 103 18 210 71 54 99 0 0 0 0 0 0 12 3 0 0 24 14 0 106 0 0 78 132 0 26 121 10 185 23 2 104 72 11 0 2 0 0 93 39 73 0 45 52 104 0 0 80 23 1 0 62 5 71 36 124 61 0 0 9 1 1 0 25 47 0 0 50 92 6 409 184 14 1
ENSG00000023287.12 981 1498 373 290 0 563 87 421 614 175 398 119 86 325 129 0 1 0 0 88 14 156 104 112 144 320 9 3 291 158 719 0 56 0 71 36 45 17 347 465 278 579 313 94 201 407 107 375 247 160 0 0 1 0 0 8 36 156 1 4 423 218 0 4 0 71 61 196 679 133 104 148 525 652 34 488 189 301 0 60 128 0 188 191 560 38 82 218 339 95 0 59 59 4 69 284 204 249 1 104 77 15 0 3 87 66 5 205 181 0 0 125 192 103 376 634 302 2
ENSG00000023318.7 64 68 593 45 0 899 661 180 385 702 222 619 589 1297 560 0 0 1 0 416 751 612 386 304 470 841 17 6 486 316 448 0 20 0 68 98 333 43 286 725 788 481 414 1134 1231 372 803 573 636 273 0 0 0 0 528 20 86 253 0 17 483 305 0 3371 0 721 167 1051 439 645 586 586 1089 661 1 2622 797 373 0 138 138 5 663 1227 715 63 272 735 543 136 391 1639 351 18 0 760 308 45 102 1341 465 1 0 369 191 49 0 1259 1082 0 0 1049 254 348 693 843 496 24
ENSG00000023330.14 15 25 12 39 0 349 168 35 75 228 53 34 294 726 295 0 0 0 0 237 295 139 50 87 69 181 2 14 731 174 135 0 129 0 371 18 141 179 70 253 279 194 93 260 366 41 31 290 0 166 0 0 0 0 0 22 37 209 0 0 100 40 0 2015 0 0 292 1101 0 174 257 244 510 164 1196 887 198 30 0 57 123 166 142 252 113 8 296 247 135 107 12 630 72 11 0 755 293 133 32 394 71 1 0 320 136 27 0 696 280 0 699 879 527 83 180 746 373 9
ENSG00000023445.13 80 313 626 41 0 1331 594 382 99 313 510 86 160 1505 696 0 1 0 150 167 58 322 77 138 328 1514 43 9 696 640 253 0 33 80 22 49 266 135 326 346 991 1056 290 276 595 316 306 1567 678 638 0 0 0 0 0 39 88 208 0 30 174 46 0 1851 30633 726 327 710 921 317 412 601 1772 507 107 2087 815 564 4 1055 114 1152 684 1166 2470 67 199 327 766 520 5 545 865 28 59 1157 447 280 26 1168 513 3 0 217 317 150 0 834 949 1 0 926 190 423 0 1139 709 35
ENSG00000023516.8 7 1 13 3 0 6 38 0 37 35 99 1 35 27 32 0 0 0 0 42 25 90 9 6 3 35 0 6 12 1 0 0 0 0 0 0 7 0 10 49 74 100 11 57 147 8 16 87 0 39 0 0 0 0 0 0 6 2 0 1 0 10 0 4 0 0 0 73 0 0 0 2 143 5 0 42 34 0 0 0 0 52 137 51 243 0 1 31 13 0 0 8 61 0 0 34 8 0 0 54 36 0 0 0 6 0 0 4 76 0 0 34 0 1 0 0 26 0
ENSG00000023572.9 54 103 303 15 0 34 41 7 48 34 69 14 107 103 43 0 0 0 0 39 15 52 4 13 11 111 1 0 30 24 14 0 0 0 0 33 26 9 12 47 62 88 29 94 91 27 1 61 0 21 0 0 0 0 0 0 13 2 0 1 38 14 0 6 0 556 0 94 156 4 89 73 110 36 85 143 36 3 0 9 0 0 76 37 98 4 46 57 39 41 0 110 21 1 0 56 12 21 13 79 37 0 8 10 17 3 0 37 43 0 0 51 42 4 72 132 32 7
ENSG00000023608.4 19 7 3 142 0 106 27 351 12 15 0 86 29 144 40 1 0 0 10 5 8 9 5 22 18 67 5 1 52 44 206 0 8 0 43 18 83 5 105 19 59 77 33 42 74 42 42 24 4 47 0 0 0 0 858 0 2 129 0 1 17 14 0 75 0 386 38 56 202 397 13 50 107 163 248 531 224 448 0 0 29 205 67 86 85 0 1 43 35 226 0 80 24 7 269 84 179 184 0 62 72 1 101 28 65 40 0 141 102 0 7 59 20 131 205 294 334 29
ENSG00000023697.12 54 0 0 0 0 68 116 7 305 164 75 30 248 178 36 0 0 11 0 266 190 138 29 97 64 103 0 2 136 76 33 0 0 0 86 119 56 102 38 230 150 76 58 392 230 26 871 356 134 248 0 0 0 0 0 15 10 14 0 1 54 14 0 890 0 0 516 335 439 38 505 93 172 29 1 302 148 38 0 5 83 0 231 240 108 4 257 274 118 45 0 264 188 2 0 74 37 0 70 261 30 0 0 45 14 1 0 78 92 0 0 176 0 3 0 195 13 1
ENSG00000023734.10 407 271 729 102 0 329 1417 293 791 383 238 153 703 677 1375 2 1 0 0 574 591 658 154 486 197 1870 9 1 419 734 293 0 0 0 21 174 338 479 277 738 773 1161 367 775 1193 255 332 221 1202 512 0 0 5 0 0 6 68 86 0 20 336 207 0 2898 0 633 362 1143 1687 617 753 343 2386 537 78 1714 1281 358 0 293 205 222 465 779 1125 84 583 579 1246 338 0 1046 902 23 0 606 251 100 148 788 613 1 0 164 172 55 0 367 560 0 0 504 961 116 0 1150 482 39
ENSG00000023839.11 0 0 0 0 0 0 1 3 0 1 0 7 0 0 0 0 0 11 1 0 0 3 12 3 0 0 0 0 0 0 3 0 0 0 1 33 0 0 3 3 2 2 7 0 0 14 0 0 0 0 0 0 3 0 0 0 0 0 0 0 0 0 0 0 0 0 0 0 1 0 11 1 7 1 0 0 7 6 0 11 0 0 23 5 23 0 0 0 0 0 0 0 0 0 0 0 6 0 0 1 0 0 0 0 1 0 0 5 6 0 0 8 0 18 0 0 25 0
ENSG00000023892.10 6 395 255 211 0 54 680 51 0 121 535 188 80 174 508 0 0 0 0 37 141 799 101 16 130 849 17 0 141 331 107 0 183 1346 0 2 49 414 59 63 197 877 170 618 3560 226 0 26 563 102 0 0 0 1 1639 0 95 60 579 5 362 238 0 419 0 0 0 269 0 176 219 60 1696 197 0 199 622 58 0 37 47 152 16 168 963 8 61 170 774 19 899 511 1461 4 0 139 48 70 8 264 723 1 0 86 310 27 0 96 514 0 0 152 2154 53 127 62 53 3
ENSG00000023902.13 2 60 35 22 0 65 131 11 9 84 108 67 64 126 240 0 0 0 0 1 100 204 105 2 16 179 1 0 84 120 15 0 38 465 35 0 31 66 20 5 42 61 35 320 246 46 25 97 270 0 0 0 0 0 0 0 21 26 0 1 64 32 0 373 0 0 0 103 270 2 8 67 304 41 0 298 146 21 0 10 35 0 14 134 110 0 0 52 155 11 0 207 99 0 0 137 55 0 0 240 72 0 0 46 43 0 1 254 85 0 0 86 1360 91 0 60 93 0
ENSG00000023909.9 45 321 48 168 0 32 8 224 16 29 20 91 41 80 1 0 0 1 3 4 0 6 4 66 10 31 11 0 28 5 107 0 0 0 89 12 8 0 37 76 38 29 38 11 61 128 46 82 2 34 0 0 1 0 0 1 5 34 1 0 101 30 0 20 0 40 142 150 116 94 80 65 29 27 10 168 76 23 0 26 0 116 126 11 65 13 0 129 72 1 0 19 12 15 0 57 51 188 0 22 11 2 0 0 26 16 0 195 353 1 0 46 28 24 7 498 210 2
ENSG00000024048.10 234 181 182 218 0 127 533 412 350 165 786 330 200 239 1152 0 10 0 0 157 111 179 383 158 35 980 47 0 117 268 131 0 12 0 11 14 31 60 155 516 199 720 389 177 427 416 220 485 217 1 1 0 0 0 0 0 12 159 1 1 994 537 0 378 0 19 482 282 167 303 78 59 921 347 0 265 631 122 0 99 444 206 229 117 781 89 404 277 705 104 0 132 588 82 91 179 147 144 1 397 437 4 0 25 240 20 0 343 1887 1 0 366 418 757 0 489 1084 14
ENSG00000024422.11 0 0 0 0 0 1 0 0 34 1 0 0 139 1 1 0 0 1 12 127 0 0 0 15 1 0 0 0 2 0 1 0 0 0 0 0 2 10 1 72 0 0 0 0 0 0 27 87 0 0 0 0 0 0 0 4 0 1 0 0 1 0 0 20 0 0 9 29 379 14 89 3 4 0 0 6 0 1 0 0 0 0 44 0 0 0 132 0 0 0 48 10 0 0 0 7 0 0 21 0 0 0 778 0 0 0 0 7 0 0 0 12 0 0 359 22 3 0
ENSG00000024526.16 0 0 0 0 0 0 0 0 0 0 0 0 0 1 0 0 0 0 0 0 1 0 0 0 1 0 0 0 1 0 0 0 4 0 0 0 0 1 0 0 8 2 7 27 0 0 0 0 0 0 0 0 0 0 0 0 0 0 0 0 0 0 0 0 0 0 0 0 0 0 0 0 6 0 0 0 0 0 0 0 0 0 0 7 0 0 0 1 0 0 0 0 0 0 0 3 0 0 0 5 0 0 0 0 0 0 0 0 7 0 0 0 0 0 0 18 0 0
ENSG00000024862.17 43 29 1 15 0 44 286 50 145 100 237 116 232 179 352 0 0 0 0 196 115 204 102 152 25 338 1 1 111 110 88 0 45 0 0 0 25 25 60 128 74 154 88 236 483 202 745 180 318 394 0 0 0 0 0 24 4 56 531 4 201 97 0 527 0 1509 233 360 439 175 505 103 577 178 141 200 292 68 0 10 41 0 344 116 332 16 94 152 213 70 108 204 219 15 1 123 83 46 28 307 251 0 0 20 114 6 0 123 137 0 2484 139 135 82 503 99 74 2
ENSG00000025039.14 123 562 119 166 0 25 10 65 678 205 25 61 70 102 28 0 0 0 0 86 33 8 105 30 22 19 5 0 83 22 89 0 0 0 78 24 20 4 45 70 45 6 31 33 264 57 550 506 168 846 0 0 0 0 0 0 14 62 0 0 133 22 22 381 0 320 79 138 177 185 105 15 35 48 0 267 56 83 0 0 0 0 269 33 28 4 85 226 142 220 0 409 101 11 0 130 46 108 42 141 0 0 0 23 44 14 0 379 834 0 0 395 0 354 0 319 198 1
ENSG00000025156.12 58 0 16 0 0 25 184 1 73 4 108 0 111 48 156 0 0 0 0 6 10 141 2 103 2 186 0 0 19 41 1 0 0 0 0 0 5 0 11 70 34 190 26 85 123 4 0 55 0 45 0 0 0 0 0 1 28 0 0 0 11 5 0 61 0 0 18 142 403 0 147 26 284 8 0 39 104 3 0 0 35 0 121 46 285 2 59 19 102 0 0 16 139 0 0 26 7 0 18 34 37 0 0 8 28 1 0 26 54 0 0 14 4 4 0 77 31 0
ENSG00000025293.16 28 84 133 89 0 142 428 343 192 219 353 328 103 297 509 0 0 0 1 199 123 750 228 49 57 566 8 0 152 185 369 0 19 0 150 48 74 184 150 130 278 441 191 284 661 303 446 415 374 457 0 0 0 0 0 41 16 195 16 2 223 143 0 445 0 0 90 269 710 446 109 149 839 522 250 603 1015 473 0 30 40 181 177 212 712 20 151 172 449 244 0 219 312 12 0 169 318 463 1 429 275 1 0 61 321 42 0 191 310 0 0 276 192 244 2 293 379 11
ENSG00000025423.11 0 0 12 0 0 0 0 0 0 0 0 0 0 0 0 0 0 0 0 6 3 0 0 0 0 0 0 0 0 0 0 0 0 0 0 0 0 0 0 0 1 1 0 1 0 0 0 0 0 0 0 0 0 0 0 0 0 0 0 0 0 0 0 0 0 0 0 7 0 0 0 0 0 0 0 0 0 0 0 0 0 0 0 3 14 0 0 0 5 0 0 0 0 0 0 0 0 0 0 0 25 0 0 0 0 0 0 2 0 0 0 0 0 0 0 0 0 0
ENSG00000025434.18 2 99 8 0 0 118 6 0 8 459 0 4 107 384 0 0 0 1 0 15 609 18 13 17 191 5 0 0 205 8 0 0 1299 2 0 0 112 30 29 25 684 65 161 249 71 1 10 148 233 150 0 0 0 0 0 0 23 1 0 0 4 0 0 768 0 0 0 799 0 0 146 841 388 81 0 876 7 13 0 2 0 34 15 114 2 0 34 245 5 0 0 426 103 0 0 339 15 103 6 349 0 0 0 205 39 19 0 243 41 0 0 1194 0 11 2636 657 371 5
ENSG00000025708.13 9 397 2 100 0 143 224 468 23 211 95 875 290 549 108 0 0 0 0 59 338 95 869 92 593 75 3 4 288 52 467 0 724 710 1579 186 281 150 195 67 341 81 452 931 333 1793 250 287 672 433 0 0 0 0 7487 19 159 391 6 13 1280 625 0 254 0 557 73 399 626 446 184 448 369 612 92 667 417 401 0 7 19 12 77 487 117 18 56 280 118 285 99 1693 180 38 39 717 1255 639 116 1110 155 12 17 316 509 353 215 1513 952 0 11 561 465 417 439 974 576 15
ENSG00000025770.18 110 4 26 8 23 34 431 40 54 70 128 114 166 140 280 1 1 0 2 75 77 376 34 74 37 301 1 1 110 261 126 0 176 3722 54 7 47 244 34 127 138 305 91 197 383 38 30 112 386 2 0 0 0 0 170 1 38 21 0 3 32 84 1 507 7259 0 166 238 846 17 135 83 720 107 0 213 530 81 0 6 17 0 14 72 216 2 119 102 334 0 0 168 280 6 0 123 78 0 93 78 108 0 0 12 70 17 0 85 343 0 0 84 538 41 786 154 121 4
ENSG00000025772.7 95 259 7 447 0 132 157 7 83 167 308 3 342 369 372 0 0 0 0 179 293 211 17 236 194 233 1 0 208 163 10 0 90 0 0 114 81 188 48 208 262 191 33 444 272 7 452 410 81 0 0 0 0 0 0 42 1 9 0 3 27 12 0 1445 0 0 1120 932 551 44 470 227 422 30 13 1044 527 35 0 36 54 1 323 187 93 1 555 181 216 5 0 368 122 0 0 372 14 49 162 564 105 0 1259 58 12 2 1410 194 160 0 4609 268 397 30 238 249 90 6
ENSG00000025796.13 196 124 38 10 0 173 157 5 99 131 133 16 83 210 154 0 0 5 0 122 47 106 25 73 19 258 3 0 85 113 22 0 0 0 0 76 24 0 26 336 126 184 31 142 171 32 272 255 4 113 0 0 8 0 0 0 0 8 0 1 24 15 0 170 0 0 118 127 1 30 111 115 311 76 4 205 224 25 0 3 0 1 230 200 356 4 84 106 164 120 0 40 37 1 2 123 40 0 4 172 67 0 0 10 82 6 8 58 134 0 0 101 0 44 11 403 114 0
ENSG00000025800.13 294 156 249 40 0 502 1150 91 894 426 1107 66 681 633 2356 0 0 24 0 701 328 884 113 384 121 1727 5 2 327 613 71 0 39 482 57 131 197 402 117 1047 692 1147 131 791 2879 85 752 641 425 341 0 0 22 0 0 33 23 16 0 6 126 68 42 1612 0 822 1903 1015 511 161 760 186 2405 186 27 1199 1209 72 0 17 260 0 346 342 1119 1 560 487 1156 2 264 948 1690 3 0 527 89 25 141 577 521 1 351 170 207 2 0 255 654 0 0 1039 1994 99 113 1203 178 1
ENSG00000026025.15 23 1521 3054 78 2270 14706 5273 711 443 9156 1981 1085 774 28580 11669 0 6 267 125 90 5893 3050 600 2381 39225 9153 151 4 7722 6933 1301 44 1759 4039 1201 473 9513 1643 4477 425 10310 4347 2596 6384 4577 653 778 4840 7690 3077 0 0 372 1 55 1 829 417 620 178 1351 953 0 34463 8330 7572 1644 22085 11407 2356 1259 61766 18664 3694 74 42938 10051 1748 2316 22481 1527 826 1053 12133 6548 117 2168 20857 15236 1114 48 21115 7291 62 5150 13271 1808 1441 573 16371 3262 31 4264 24588 1620 1144 1818 15323 6199 0 489 26674 18698 867 16494 27250 7882 1117
ENSG00000026036.22 2 11 0 0 15 0 0 0 0 4 0 4 7 7 0 0 0 0 0 4 2 2 1 5 1 0 0 0 1 0 1 0 1 0 0 0 1 7 5 8 4 1 0 2 9 0 5 1 0 2 0 0 0 0 0 0 0 1 0 1 1 0 0 0 0 0 0 1 0 0 3 1 9 0 8 8 0 1 0 0 0 0 2 4 4 0 3 0 1 0 0 3 1 0 0 7 0 2 2 2 0 0 0 1 0 1 0 1 2 0 0 1 0 0 18 0 2 0
ENSG00000026103.21 8 4 37 37 0 114 406 130 96 74 250 429 31 266 1360 0 0 0 0 172 45 350 68 19 95 1076 6 0 159 859 239 0 10 4 3 0 55 45 115 66 171 715 162 37 586 420 139 213 202 41 0 0 0 0 0 0 34 133 0 1 401 295 0 160 715 2964 136 134 667 209 153 34 2416 430 0 709 1330 234 1 33 759 0 258 166 821 39 230 105 1484 281 0 19 68 32 0 193 182 158 11 118 334 0 0 5 144 42 0 183 1456 1 0 123 370 392 0 154 204 20
ENSG00000026297.15 825 829 1622 839 1280 245 807 370 142 239 638 300 1666 679 356 0 0 1 0 109 600 465 435 595 553 496 27 0 723 480 1129 269 69 927 521 391 241 261 365 872 337 625 835 1336 1947 890 377 502 364 727 0 0 0 0 0 41 94 270 1007 22 1444 701 1241 2380 0 1306 238 1145 1586 1319 1777 669 976 1451 887 1108 1322 932 0 5 265 236 564 473 413 52 1001 906 493 334 871 1226 735 56 0 431 383 208 3480 948 333 9 0 182 330 81 661 546 611 0 140 722 873 374 711 640 491 20
ENSG00000026508.18 687 7317 5809 2068 2164 24513 8430 6374 626 7065 2600 7290 1412 20462 15018 11 15 7 5 539 3709 4691 2996 453 9762 11739 224 0 11902 6197 9385 0 1223 6194 4545 855 8406 3088 6263 851 11706 7392 4885 7060 6955 3667 1389 1736 8441 2683 0 0 269 0 7230 89 1695 6439 140 213 2679 1643 26379 12809 47064 18357 1126 13037 9150 8281 1866 21405 22946 14320 718 52828 14536 11794 2803 16121 5110 3572 741 12401 8661 130 2260 10897 8753 3443 951 18914 4936 510 3545 12035 10231 10229 990 13725 5241 167 1025 15213 2982 3504 59 10138 13346 9 0 18534 11511 6846 3530 21746 15737 702
ENSG00000026559.13 0 132 0 0 0 0 0 0 13 0 0 0 0 0 0 0 0 0 0 6 0 0 0 0 0 0 0 1 10 0 0 0 0 0 0 0 0 4 0 0 0 0 0 0 0 0 0 71 0 0 0 0 0 0 0 0 0 0 0 0 0 0 0 0 0 0 3 0 0 0 0 0 0 0 96 0 0 0 0 0 0 0 1 0 0 0 0 0 0 0 0 0 0 0 0 0 0 0 0 0 0 0 0 0 0 0 0 0 0 0 0 0 0 0 0 0 0 0
ENSG00000026652.13 21 127 35 4 0 108 58 4 2 70 26 0 76 140 134 0 0 2 0 11 15 25 6 44 18 99 0 0 63 111 5 0 22 0 0 3 50 51 18 19 132 127 17 51 13 8 60 32 198 91 0 0 0 0 0 0 36 0 0 2 0 1 0 779 0 0 384 223 0 0 92 84 603 17 0 654 128 12 0 8 0 0 70 81 60 0 52 114 88 25 0 171 29 0 0 157 4 1 4 92 23 0 0 6 36 0 0 134 219 0 0 191 93 1 99 219 27 8
ENSG00000026751.16 0 429 312 1316 0 607 31 655 0 604 33 100 0 1661 415 0 0 0 0 6 430 89 486 0 344 138 18 0 446 16 190 45 67 0 631 196 579 52 993 0 521 41 254 311 78 114 5 570 617 150 0 0 0 0 0 0 57 345 0 1 23 23 0 2490 0 6185 0 873 1516 2695 15 613 377 826 73 3342 991 2185 0 306 243 295 0 264 37 6 0 534 66 567 0 968 20 4 0 947 1220 1073 1 960 86 0 284 177 322 194 1 4156 1934 1 0 1043 82 1563 423 963 1996 35
ENSG00000026950.16 24 11 361 168 0 6 281 112 4 3 460 352 97 30 52 0 0 0 0 75 4 480 196 13 4 399 5 0 9 95 78 0 0 297 2 0 3 22 36 61 15 246 169 19 552 392 105 74 172 68 0 0 0 0 0 0 44 97 37 0 301 122 0 23 0 1355 23 61 19 115 1 14 447 195 0 18 355 165 0 0 27 4 36 10 415 18 85 37 181 12 17 65 724 6 441 36 164 3 10 26 121 1 0 1 108 13 0 87 361 0 0 16 56 342 0 13 25 4
ENSG00000027001.9 51 0 0 0 0 8 30 0 9 0 12 0 170 25 31 0 0 0 0 60 62 82 0 125 9 22 0 0 6 37 0 0 0 0 0 48 8 1 4 95 35 21 3 22 81 2 0 42 0 0 0 0 0 0 0 21 1 0 0 0 0 0 0 0 0 0 272 215 0 0 147 18 29 0 0 91 0 0 0 0 0 0 181 13 33 0 66 12 40 0 0 30 28 0 0 9 3 0 9 28 67 0 0 1 0 0 0 0 8 0 0 22 123 0 0 0 0 0
ENSG00000027075.14 48 340 49 515 0 217 1260 682 197 70 644 556 195 132 694 0 0 6 1 192 25 853 138 79 106 1220 37 5 182 608 802 0 85 108 375 87 84 243 237 165 131 1342 184 81 1586 113 429 313 642 483 0 0 0 0 0 1 56 141 0 6 138 82 0 956 0 725 67 208 458 1024 152 96 1602 576 277 772 1522 1162 0 35 341 336 68 127 1327 8 59 159 952 622 0 271 633 10 35 187 549 422 18 123 706 2 0 39 306 63 0 158 1246 0 0 151 1044 552 36 381 1192 18
ENSG00000027644.4 0 0 0 0 0 0 0 0 0 0 0 0 0 0 0 0 0 0 0 0 0 0 0 0 0 2 0 0 0 1 0 0 0 0 0 0 0 0 0 0 0 3 0 0 0 0 0 0 0 0 0 0 0 0 0 0 0 0 0 0 0 0 0 22 0 0 0 1 0 0 0 0 0 0 0 0 0 0 0 0 0 0 0 0 5 0 0 0 1 0 0 0 0 0 0 0 0 0 0 0 0 0 0 0 0 0 0 0 0 0 0 0 0 0 0 12 0 0
ENSG00000027697.14 74 497 706 330 0 641 769 1553 416 1075 328 4603 470 1836 1256 17 0 52 0 689 1653 499 1734 281 1035 1236 86 4 866 1046 3674 0 24 0 251 427 311 125 732 639 1459 899 1480 3050 1108 3248 834 856 4600 2101 0 0 0 0 71 57 142 1402 0 23 2193 1805 3273 2594 6 8097 1096 1380 1664 2801 737 669 1970 4799 112 2284 2783 2563 0 181 774 430 695 1637 932 268 622 1313 904 3624 0 2437 557 260 1 916 1741 1348 2 3521 494 88 0 412 636 847 0 1241 1477 0 0 987 153 784 0 1442 1575 51
ENSG00000027847.13 81 0 0 0 0 18 82 1 4 23 24 0 177 34 116 0 0 0 0 51 44 107 7 82 24 30 0 0 25 40 1 0 49 0 39 0 23 93 3 167 51 34 23 102 210 2 112 32 0 0 0 0 0 0 0 0 0 0 0 1 0 0 0 0 0 0 204 132 444 23 178 58 133 6 239 41 30 1 0 0 0 0 80 30 44 0 71 37 13 0 0 75 82 0 0 20 1 0 78 47 29 0 0 8 3 1 82 40 5 0 437 27 176 0 0 28 8 0
ENSG00000027869.11 0 1 2085 0 0 3 433 0 0 4 280 0 4 9 238 0 0 0 0 0 0 727 2 0 14 389 0 0 1 300 1 0 4 826 0 0 1 466 12 0 6 312 6 0 503 0 0 4 26 0 0 0 0 0 0 0 68 2 0 0 13 0 0 311 0 0 0 11 558 6 0 1 875 4 8 10 526 2 0 0 9 0 0 1 367 0 0 0 266 0 0 10 178 0 0 46 15 0 0 1 228 0 0 0 39 0 0 0 206 0 0 0 496 1 0 10 2 0
ENSG00000028116.17 28 20 4 2 0 70 40 14 126 138 136 35 14 172 47 0 0 0 0 95 35 58 7 25 47 94 0 0 82 25 10 0 7 6 0 0 42 0 32 84 170 112 59 166 194 46 155 97 40 19 0 0 0 0 0 0 0 0 0 1 10 7 0 252 1 0 64 118 0 30 59 37 194 38 0 321 97 18 0 2 0 0 83 162 197 7 25 93 117 23 0 248 18 1 0 128 31 130 0 146 14 2 0 28 12 4 0 181 162 0 0 177 34 34 0 180 118 4
ENSG00000028137.18 1 1080 77 351 28 8894 3269 4608 16 1177 996 3973 147 4374 3169 1 0 0 0 6 1973 1790 2387 22 1805 2371 60 1 4093 1425 8237 0 2506 788 4024 487 3759 2831 1921 49 3396 2805 3733 4326 4582 3664 196 1281 1714 641 0 0 28 0 10825 62 804 2295 458 235 4741 3070 0 2826 23 4713 109 3829 4059 7745 56 2696 5195 8773 13 8826 5993 6826 0 1349 227 634 13 3233 1917 69 126 1674 2273 1967 0 5217 1331 93 523 3806 3094 3014 25 6355 1697 45 0 6051 1866 1194 1136 3489 3050 0 0 2917 8842 9332 1023 3551 4591 96
ENSG00000028203.17 120 164 61 1 0 99 149 3 54 157 18 5 53 143 58 0 0 2 77 148 39 75 1 53 15 203 2 0 105 170 1 0 4 0 1 47 18 13 20 184 168 241 41 131 224 1 90 197 4 22 0 0 0 0 0 0 1 0 0 2 0 0 0 89 0 0 45 162 184 21 129 46 395 31 0 306 159 2 0 1 1 0 107 83 331 0 57 95 178 1 14 58 33 0 0 82 11 0 1 111 225 0 0 23 0 0 0 95 244 0 0 72 0 0 0 78 78 0
ENSG00000028277.21 3 107 5 39 0 72 37 43 0 66 138 11 1 23 32 0 0 6 0 0 164 152 63 2 27 33 2 2 38 24 23 0 0 10 75 17 11 2 13 8 214 74 62 90 56 9 0 44 140 51 0 0 14 0 0 2 2 9 35 1 28 7 0 59 0 432 8 16 0 53 2 37 224 64 0 88 117 80 0 2 88 0 3 114 239 0 0 13 96 71 0 52 36 1 4 81 33 70 0 80 17 0 0 27 17 15 0 20 54 0 0 25 57 29 0 12 60 0
ENSG00000028310.17 16 2 71 0 0 12 113 3 0 14 23 0 12 29 139 0 14 0 0 21 24 140 2 10 5 116 0 1 7 78 1 0 24 77 3 4 4 10 6 27 22 86 12 43 215 3 58 173 10 0 0 0 0 0 0 2 4 0 0 0 0 1 0 31 0 0 163 61 24 0 82 22 354 4 0 103 294 12 0 1 1 0 31 30 141 0 101 16 172 5 7 95 1 0 0 31 1 0 3 77 71 0 0 5 5 0 0 11 56 0 0 64 231 6 0 63 0 0
ENSG00000028528.14 247 558 1285 1 236 239 377 41 195 339 157 125 573 547 390 0 0 0 0 581 454 550 238 156 156 521 5 10 332 285 24 0 83 0 7 27 206 200 89 442 487 594 145 713 895 150 765 449 273 735 0 0 21 0 0 0 35 53 0 10 195 79 0 1860 0 0 1018 746 224 191 555 215 1175 113 138 1246 575 78 0 62 38 39 308 376 484 1 310 416 360 27 0 628 565 4 0 307 59 20 101 666 467 0 0 139 99 31 0 462 208 0 0 368 1046 87 1305 442 254 11
ENSG00000028839.9 31 0 6 0 0 47 248 25 16 19 63 99 87 89 206 0 17 18 0 101 57 177 100 87 27 409 4 0 27 67 34 0 0 0 0 22 42 78 36 76 87 196 79 114 454 67 143 45 532 424 0 0 0 0 0 0 6 48 0 4 97 44 0 157 0 748 165 105 302 79 151 32 328 108 0 135 257 55 1 0 97 166 152 78 234 6 52 84 283 98 0 107 352 3 0 78 43 1 19 103 18 2 0 35 75 1 21 79 180 0 0 44 221 145 82 166 24 20
ENSG00000029153.14 50 61 375 13 0 21 5 1 434 50 31 14 4 74 4 0 5 11 0 141 16 0 0 2 2 11 0 9 54 36 6 1 17 0 0 0 7 15 3 101 46 0 4 21 0 1 69 180 0 255 0 0 0 0 0 24 0 1 0 4 4 7 10375 1 0 0 190 55 0 0 17 42 63 9 582 127 0 0 0 11 0 0 16 18 17 0 34 46 11 14 0 46 0 0 0 74 2 0 14 103 0 0 0 6 17 0 0 160 102 0 0 62 0 1 0 9 21 0
ENSG00000029363.16 509 100 266 41 27 421 427 431 356 349 481 233 124 232 214 1 0 20 0 117 66 363 266 124 55 882 21 1 132 236 150 0 1 0 38 46 49 31 219 356 291 722 347 215 427 296 201 485 378 767 0 0 0 0 0 3 12 45 10 5 395 249 0 473 0 571 288 311 380 275 150 70 1173 492 0 385 504 318 0 44 67 314 422 278 1251 72 159 158 602 353 22 222 377 19 18 163 308 340 21 244 231 5 0 16 127 11 15 202 887 1 1 113 358 202 294 364 272 10
ENSG00000029364.11 337 506 361 115 0 849 537 160 802 259 73 36 759 535 819 0 0 0 41 364 174 317 54 843 108 1282 4 4 263 190 69 0 14 0 0 29 105 138 66 595 497 485 144 852 1100 89 331 387 4 141 0 0 0 0 0 62 52 2 0 3 41 48 0 235 0 4 741 1091 91 140 717 176 646 273 0 1164 316 131 0 126 82 0 332 347 738 12 442 808 975 285 1 842 983 4 7356 424 47 11 167 1141 252 1 0 205 112 2 0 423 721 1 0 1105 1156 428 0 1032 264 9
ENSG00000029534.20 0 0 0 0 0 1 48 0 0 2 1 0 0 1 106 0 0 0 0 0 0 39 2 0 0 12 0 0 1 2 0 0 43 0 0 0 1 17 1 0 1 76 2 1 18 0 0 0 0 0 0 0 0 0 0 0 25 0 0 1 0 0 0 1 0 0 0 4 0 0 98 0 83 0 0 5 134 0 0 2 0 0 0 0 70 0 0 0 75 0 0 0 34 0 0 1 9 0 1 0 16 0 0 2 10 0 0 0 25 0 0 9 83 0 0 1 3 0
ENSG00000029559.6 0 163 1694 0 0 14 0 0 0 657 0 0 0 21 0 0 0 0 0 0 35 0 0 0 11 0 0 0 34 0 0 0 0 0 0 0 1 0 3 0 5 0 1 0 0 1 0 0 0 0 0 0 0 0 0 0 0 0 0 0 0 0 0 0 0 0 0 0 0 0 0 120 0 6 0 191 0 0 0 0 0 0 0 65 0 0 0 325 2 0 0 8 0 0 0 30 0 0 0 8 0 0 0 0 0 0 0 0 0 0 0 59 0 0 0 86 0 0
ENSG00000029639.10 19 76 823 2 0 2 75 0 26 9 22 4 79 46 126 0 0 0 1 66 79 155 1 15 0 43 0 0 32 68 2 0 0 0 0 0 0 97 7 62 29 57 15 59 140 1 207 76 1 119 0 0 0 0 0 0 2 1 0 0 16 0 0 5 0 0 155 67 107 0 48 25 124 8 0 44 15 2 0 6 12 0 111 25 121 0 166 18 67 2 0 40 151 0 0 15 7 0 1 29 44 0 0 0 1 0 0 22 25 0 0 16 175 2 0 69 17 0
ENSG00000029725.16 12 173 126 10 0 118 228 57 2 147 463 54 31 217 274 0 3 0 0 46 61 175 15 49 57 291 7 0 97 107 81 0 5 0 0 29 44 15 31 97 177 292 101 282 671 70 152 159 64 27 0 0 0 0 0 17 29 36 0 1 53 73 0 96 0 0 186 243 38 29 111 151 565 66 53 296 281 75 0 4 63 25 171 172 352 3 47 192 283 208 209 93 269 0 0 217 20 50 0 274 92 4 0 23 64 19 0 131 140 0 0 171 219 104 2 343 166 5
ENSG00000029993.14 19 2 0 0 0 9 21 0 81 12 53 0 273 44 10 0 0 0 0 225 82 55 0 244 10 80 0 0 32 35 0 0 0 611 0 72 13 5 4 343 42 28 21 119 90 6 84 19 0 0 0 0 0 0 0 0 0 0 0 0 0 0 0 213 0 0 319 123 12 16 334 70 162 5 187 140 109 0 0 0 6 0 170 35 25 0 147 36 41 1 124 40 48 0 0 33 1 0 117 70 0 0 0 6 5 0 0 1 38 0 0 80 0 0 9 70 9 0
ENSG00000030066.13 0 37 10 5 0 0 58 1 13 11 77 6 42 30 58 0 0 0 0 7 26 86 10 12 2 96 0 0 17 43 0 0 0 0 3 0 4 2 4 15 39 70 9 44 51 3 4 29 0 68 0 0 0 0 0 0 0 4 0 0 9 0 0 46 0 0 122 17 1 15 31 3 193 7 0 25 65 15 0 0 0 0 41 21 77 0 52 24 67 12 0 15 56 0 0 7 2 0 0 34 50 0 0 2 9 0 0 41 57 0 645 9 68 7 0 6 8 2
ENSG00000030110.12 58 15 8 2 0 35 333 4 149 49 131 31 201 140 297 0 0 0 0 193 140 379 46 48 118 293 1 0 189 345 22 0 154 363 0 54 53 384 42 114 185 354 55 182 571 15 381 157 0 323 0 0 0 0 0 27 70 17 0 1 95 54 0 816 0 0 19 422 613 116 307 124 856 26 469 450 630 6 454 0 57 0 21 92 281 1 81 86 148 33 31 126 435 0 5 218 80 17 53 180 210 0 0 18 80 1 0 104 279 0 0 105 1130 20 279 127 55 3
ENSG00000030304.13 4 3 0 0 0 0 0 0 0 1 0 0 0 0 0 0 0 3 0 0 0 0 0 0 0 0 0 0 0 0 0 0 0 0 0 0 0 0 0 3 0 0 0 0 0 0 0 8 0 0 0 0 0 0 0 0 0 0 0 0 0 0 0 0 0 0 1 0 0 0 1 0 0 0 0 0 0 0 0 0 0 0 0 0 0 0 0 1 0 0 0 0 0 0 0 0 0 0 0 0 0 0 0 0 0 0 0 0 0 0 0 0 0 0 0 0 0 0
ENSG00000030419.16 9 0 5 0 0 0 14 0 120 0 1 3 56 1 1 0 0 0 0 69 1 44 7 14 2 38 0 1 8 3 5 0 0 0 0 0 0 2 1 53 1 15 1 0 45 1 197 368 0 0 0 0 0 0 0 4 1 0 47 0 0 0 0 0 0 0 129 48 4 0 22 0 45 0 27 24 0 0 0 0 0 0 92 1 132 0 24 0 4 0 0 0 57 0 0 0 0 0 0 9 64 0 0 0 2 0 0 0 38 0 0 1 30 0 0 0 0 0
ENSG00000030582.17 391 4837 3059 1295 7756 1886 273 911 3857 4409 162 1442 4246 7213 909 2 0 0 0 3100 7723 605 1719 532 8314 199 35 186 4471 451 1144 347 15562 3151 6401 1344 2454 1171 1382 2425 6171 467 1459 10411 2348 682 5543 4669 3295 3683 0 0 0 0 0 94 99 759 11 117 1901 1109 0 15164 0 4102 5085 10152 3638 5205 4442 6123 2914 2366 11159 17352 1367 1863 0 893 162 140 847 3765 304 17 5255 8106 340 1570 3526 11998 842 26 3069 3476 1165 500 3755 9600 279 4 3697 4296 432 315 7871 8155 2039 0 0 9627 569 6605 5408 4211 3172 134
ENSG00000031003.10 68 67 89 462 0 75 114 80 55 96 95 75 33 157 156 0 0 0 0 55 35 219 79 17 24 294 5 0 46 133 56 0 0 1 30 5 34 14 50 115 176 196 97 56 170 87 51 120 216 145 0 0 1 0 14 0 13 55 77 1 186 61 0 110 0 870 71 102 0 57 47 65 432 144 0 330 341 81 0 20 0 2 101 82 351 8 326 88 273 66 0 112 288 10 0 127 156 2 0 124 22 2 0 26 1 21 0 134 271 0 0 92 115 93 3 282 173 7
ENSG00000031081.10 0 15 3 0 0 97 31 21 2 160 0 14 7 286 98 0 0 0 0 0 179 87 45 0 100 30 1 0 218 38 5 0 3 0 140 0 107 8 24 2 257 82 25 132 145 3 0 81 4 0 0 0 0 0 0 0 4 8 0 5 7 4 0 238 0 45 55 254 254 155 4 89 211 75 0 365 57 94 0 33 0 0 0 195 44 0 27 96 37 9 0 424 13 1 0 216 62 246 3 501 25 0 0 99 33 4 0 327 40 0 0 189 117 103 0 28 57 5
ENSG00000031691.6 10 1 0 2 19 9 22 0 14 0 0 0 0 4 0 0 0 0 0 9 2 20 0 1 1 8 0 0 19 4 0 0 0 0 0 0 0 0 1 1 6 15 3 50 2 0 0 17 0 0 0 0 0 0 0 0 0 0 0 0 0 0 0 0 0 0 0 2 0 0 0 0 19 1 1 21 25 0 0 0 0 0 4 5 16 0 0 2 1 0 0 0 0 0 0 47 0 0 0 12 0 0 0 0 0 0 0 23 6 0 0 16 0 0 0 0 0 0
ENSG00000031698.12 173 244 675 0 1912 137 987 11 369 506 516 118 1240 846 1718 0 0 0 0 640 618 1430 119 330 102 1402 0 0 365 810 25 0 30 188 91 237 202 506 80 579 517 888 121 983 2000 70 958 486 365 604 0 0 0 0 0 63 142 8 0 8 144 55 0 1858 0 1598 708 1247 1272 294 1326 514 2415 213 642 1008 1631 35 0 42 105 1 435 359 903 4 1104 452 1041 87 1 723 1161 6 0 294 63 83 595 1015 832 0 1083 139 184 6 0 373 916 0 4775 490 1940 25 0 647 225 16
ENSG00000031823.14 101 170 938 22 0 40 288 10 122 39 77 13 329 107 161 0 0 5 1 122 168 378 50 86 26 286 0 0 109 310 22 0 5 1095 7 1 41 99 24 204 116 333 26 214 696 31 123 190 0 33 0 0 1 0 0 1 26 13 1 1 83 2 0 738 0 0 509 229 350 64 348 45 784 35 10 225 382 22 0 8 91 0 172 75 208 1 294 88 280 1 0 96 278 0 0 80 18 0 40 140 147 0 0 21 32 0 0 111 150 0 116 87 370 13 27 80 36 0
ENSG00000032219.18 199 133 152 29 0 132 85 76 199 119 323 198 22 113 268 0 1 14 0 40 23 100 267 11 10 198 6 0 101 213 103 0 0 1 0 0 11 20 72 262 115 390 109 96 468 292 192 498 285 482 0 0 0 0 0 0 0 70 0 1 198 146 0 0 0 1392 2 48 581 172 41 61 575 169 5 138 314 56 0 3 57 13 84 149 704 44 188 47 200 198 0 94 38 11 0 99 93 109 9 124 124 4 0 15 103 8 0 31 531 0 0 35 50 190 0 137 86 2
ENSG00000032389.12 130 148 102 0 0 16 194 2 107 35 43 18 341 98 143 0 0 1 6 60 101 253 0 174 0 96 0 0 23 9 2 0 109 0 0 57 19 135 16 167 73 141 19 107 496 7 124 124 0 0 0 0 0 0 0 0 28 10 0 1 9 8 0 280 0 0 174 146 0 12 349 36 260 19 472 143 103 14 0 3 33 0 181 118 187 0 284 79 184 0 0 99 109 1 289 51 14 0 47 160 170 0 0 7 24 0 0 45 64 0 4235 55 360 12 0 41 6 0
ENSG00000032444.16 73 668 160 91 0 133 294 40 28 348 104 306 274 267 105 0 65 0 1 130 254 266 59 113 275 129 2 1 254 97 192 0 521 0 251 152 147 300 68 183 314 161 106 447 247 59 69 254 0 127 0 0 0 0 0 6 23 36 0 5 83 74 0 211 0 20 294 374 33 112 263 87 467 221 741 606 312 150 0 18 0 0 72 161 153 0 198 352 111 134 696 508 105 7 270 223 203 45 72 421 61 1 0 42 61 19 0 156 52 0 0 246 166 37 0 134 92 6
ENSG00000032742.17 53 2 1 12 0 19 11 32 20 30 50 14 62 57 14 0 0 0 1 19 15 31 18 102 1 16 0 0 14 26 20 0 16 0 44 0 10 13 24 62 42 38 33 26 61 37 0 32 0 114 0 0 1 0 0 0 0 5 0 0 27 11 0 98 0 0 207 156 254 58 73 30 122 36 0 121 83 42 0 15 3 322 530 62 83 1 54 22 57 17 633 6 0 2 0 36 51 26 5 33 46 1 0 4 19 6 0 17 28 0 0 18 20 18 0 29 80 0
ENSG00000033011.12 38 0 11 0 0 15 112 0 37 38 0 0 247 95 68 0 22 0 0 193 115 149 12 54 18 64 0 0 39 43 0 0 222 0 45 61 23 149 7 235 86 108 13 166 489 1 0 5 274 244 0 0 0 0 0 0 4 0 0 0 2 0 0 1 0 0 206 164 213 17 312 11 262 0 0 93 20 1 0 0 0 0 64 87 42 0 221 49 109 0 0 75 33 0 0 41 0 0 147 103 7 0 0 3 23 0 55 32 65 0 0 55 110 0 21 16 7 0
ENSG00000033030.13 35 31 11 5 0 68 129 9 10 100 27 17 90 151 157 0 2 5 0 48 51 148 9 40 19 282 1 0 26 43 7 0 5 156 0 1 23 3 24 121 114 132 29 100 440 15 141 89 0 185 0 0 4 0 0 0 0 7 0 0 4 7 0 597 0 0 30 101 0 71 47 24 388 27 1 140 138 3 0 12 14 46 171 77 152 0 89 87 194 9 0 50 33 2 114 73 19 15 11 135 193 1 0 8 18 2 0 31 98 0 0 119 15 7 0 34 107 1
ENSG00000033050.8 13 30 4 2 0 9 118 1 5 14 39 5 63 22 101 0 0 0 0 39 102 165 0 34 1 98 0 0 11 46 1 52 0 0 0 3 2 17 1 23 34 91 13 52 126 1 39 5 149 0 0 0 0 0 0 13 5 5 0 4 0 2 0 121 0 0 48 107 0 14 77 33 209 5 91 41 41 0 0 1 0 0 50 38 75 0 78 7 83 0 0 76 99 0 0 32 2 0 0 64 38 0 0 4 11 0 0 8 48 0 0 18 136 0 0 80 7 0
ENSG00000033100.16 50 2 0 2 0 1 42 6 13 30 2 19 84 20 44 0 0 0 0 67 27 116 25 30 16 30 0 7 14 30 7 0 43 129 0 38 11 74 5 113 47 61 11 69 97 4 30 27 1 12 0 0 0 1 0 0 18 4 33 0 18 11 0 24 0 0 395 85 0 20 61 11 135 49 141 126 21 8 0 0 10 0 41 10 35 1 81 22 45 1 0 81 10 0 0 51 3 36 8 59 52 0 0 2 7 1 0 23 34 0 0 37 24 9 0 13 14 1
ENSG00000033122.18 7 36 21 0 0 18 5 0 37 16 54 0 0 12 0 0 0 4 0 4 0 5 0 0 0 10 0 0 7 7 0 0 0 0 0 0 0 0 1 2 3 13 3 4 16 0 0 6 12 0 0 0 0 0 0 0 0 0 0 1 0 0 0 0 0 0 1 6 0 0 0 7 21 0 0 5 0 2 0 0 0 0 0 5 40 0 0 8 18 0 0 11 0 0 0 7 0 0 0 0 37 0 0 0 1 0 0 0 1 0 0 13 6 0 0 0 0 0
ENSG00000033170.16 4 6 16 0 0 9 74 1 64 21 107 6 48 100 256 0 0 0 1 79 19 100 0 42 15 71 0 0 44 4 0 0 0 21 0 0 23 1 7 84 101 94 22 105 91 0 0 1 1 0 0 0 4 0 0 0 18 0 0 0 0 0 0 201 0 0 136 65 0 0 104 5 129 5 0 42 74 0 0 0 0 0 78 85 149 0 65 46 51 0 0 16 27 0 0 45 0 0 24 68 38 0 0 3 23 0 0 3 0 0 0 37 21 0 0 2 57 0
ENSG00000033178.12 395 1067 583 219 0 268 44 76 6460 1722 2528 390 78 533 248 0 5 1 12 389 88 133 55 49 111 582 8 81 373 312 216 0 30 0 30 0 38 33 54 469 447 366 211 597 662 166 391 655 199 96 0 0 0 0 0 3 23 55 46 0 76 46 0 384 0 54 205 342 174 94 150 503 1201 498 23 374 45 85 0 15 0 0 221 546 1021 34 55 95 126 1 0 483 155 30 3 174 107 94 3 774 436 4 45 26 47 20 0 285 280 0 0 565 80 173 744 1304 723 16
ENSG00000033327.12 0 84 26 136 0 161 40 200 102 65 68 219 49 213 51 0 0 0 0 4 55 20 204 2 80 44 4 0 124 16 339 0 69 0 206 9 138 91 189 4 108 30 187 145 12 297 48 44 121 188 0 0 0 0 3 0 4 127 0 2 283 128 0 317 0 1146 133 196 16 402 18 98 138 341 0 479 269 327 0 40 1 219 5 130 26 8 44 76 4 152 13 228 34 9 0 135 131 81 30 211 9 5 51 58 55 56 1 207 187 0 2 111 0 144 0 84 204 3
ENSG00000033627.16 22 340 0 343 0 131 49 39 114 476 25 89 206 488 16 0 1 0 5 124 462 124 108 35 147 26 4 0 340 25 73 0 198 0 116 30 250 57 70 112 477 59 125 545 184 100 36 242 718 27 0 0 79 0 0 1 5 55 1 5 180 89 0 1152 0 0 529 510 0 267 235 351 282 147 0 1068 149 136 0 36 0 0 46 287 59 0 162 548 52 144 0 649 68 3 0 294 103 2 39 463 40 1 0 57 13 11 0 345 215 0 0 343 199 98 0 373 208 3
ENSG00000033800.13 35 117 21 23 0 159 321 368 234 210 197 441 251 426 430 0 0 0 0 159 103 140 328 57 64 541 11 1 193 181 348 0 19 312 469 11 67 60 203 249 303 463 335 344 649 457 482 367 39 782 0 0 1 0 0 8 46 200 524 4 429 269 0 493 0 2914 224 269 582 470 253 113 853 930 749 675 396 415 0 21 7 33 244 235 516 11 124 210 457 589 0 259 141 18 3030 218 406 289 13 262 177 12 0 24 126 48 0 378 663 0 493 278 30 805 0 59 701 13
ENSG00000033867.16 47 41 73 2 0 41 30 1 1 20 244 0 36 80 12 0 0 0 0 8 8 56 0 29 8 107 1 0 32 40 3 0 12 0 0 0 2 12 9 82 146 104 22 140 160 10 37 39 2 70 0 0 0 0 0 0 1 0 0 1 1 15 0 0 0 0 75 61 0 2 18 43 233 2 0 132 65 3 0 1 0 0 101 84 279 0 25 103 53 0 0 27 142 0 28 61 2 0 8 112 156 1 0 4 10 0 0 3 7 0 0 61 4 0 1 243 31 2
ENSG00000034053.14 0 0 0 0 0 0 51 0 0 0 8 0 9 0 42 0 0 0 0 0 0 58 0 10 0 29 0 0 0 32 0 0 0 0 0 7 0 5 1 11 0 35 0 0 71 0 0 0 0 28 0 0 0 0 0 0 1 0 0 0 0 1 0 21 0 0 18 1 162 0 37 0 62 0 0 0 51 0 0 0 26 0 17 0 26 0 23 0 40 0 0 0 42 0 0 1 0 0 4 0 14 0 0 0 5 0 0 0 6 0 464 0 93 0 0 0 0 0
ENSG00000034152.18 183 1278 127 657 3550 928 550 1210 208 352 181 489 1058 1606 602 0 0 15 0 312 215 344 260 755 2747 780 48 229 1147 450 2344 638 664 96 817 132 1486 492 850 381 1216 331 911 562 714 1000 608 738 1103 284 0 0 0 0 0 67 231 1214 730 10 769 561 0 2598 0 1835 1394 2644 833 1640 947 824 1520 1765 2028 5756 1650 1737 0 339 477 498 330 1211 739 62 583 1533 827 464 351 1846 436 46 3524 1338 1139 805 339 1071 282 23 848 754 1086 1496 3824 1234 800 0 1 1528 710 520 2040 2120 1054 74
ENSG00000034239.10 146 0 1 0 0 0 0 1 1 0 0 2 120 0 0 0 0 1 21 16 0 0 0 789 1 2 0 0 0 0 0 0 0 0 0 131 0 0 0 55 0 0 0 2 2 3 0 0 0 0 0 0 0 0 0 0 0 0 0 0 8 7 13612 0 0 0 886 442 1 29 325 0 0 4 0 0 0 1 0 0 0 0 739 1 0 0 9 0 0 0 0 0 0 0 0 0 0 0 0 0 0 0 0 0 0 0 0 0 0 0 1500 0 0 0 0 0 0 0
ENSG00000034510.5 318 854 665 293 18757 3155 9143 286 4226 4364 2562 2198 9161 8057 5845 0 8 59 48 3533 7669 7429 763 6818 9141 6614 52 1342 6067 3989 476 1357 4376 5926 621 1519 3788 9119 1523 2728 3439 3187 1132 8176 13562 897 10551 8618 4132 8203 0 0 0 3868 1652 259 741 554 719 73 929 384 11719 16625 15397 2248 828 11685 6350 2111 14722 15100 12315 897 39542 12208 4547 722 568 2055 1431 344 5732 7076 5599 37 8225 7745 3784 393 8646 14693 11447 30 9327 6054 916 1283 20328 10527 3681 1 8914 9717 1787 126 4769 15299 7573 4 8152 12265 10224 1380 6795 4495 1866 120
ENSG00000034533.11 14 117 14 13 0 22 229 0 63 23 115 6 26 26 492 0 0 0 0 26 48 161 7 5 1 237 0 0 21 138 3 0 7 0 36 48 9 1 12 82 65 211 23 110 230 6 36 59 0 182 0 0 0 0 0 0 2 2 0 0 22 2 0 0 0 0 185 19 0 0 62 8 357 16 0 53 284 5 0 3 0 0 14 20 87 0 57 39 244 6 0 12 61 0 0 22 15 0 4 45 42 0 0 2 37 0 0 46 200 0 0 43 164 0 0 0 1 1
ENSG00000034677.12 289 558 666 93 0 193 1079 58 200 273 657 88 349 367 926 0 0 0 1 194 14 662 74 199 83 1956 2 5 199 669 106 0 0 42 37 16 44 260 65 320 297 1484 109 86 773 98 560 781 177 113 0 0 0 0 1 15 87 34 0 8 146 42 0 352 760 0 661 376 118 146 228 119 2256 168 359 393 835 54 0 11 90 0 419 105 2058 9 94 223 755 51 588 228 475 12 257 229 126 98 22 107 671 3 0 15 167 18 0 346 998 0 0 254 365 101 933 334 323 13
ENSG00000034693.14 43 0 658 0 0 4 134 0 0 11 367 0 50 47 109 0 0 0 0 46 30 85 4 38 2 172 0 0 12 109 0 0 0 0 0 0 5 0 7 75 26 102 20 76 63 3 125 93 0 0 0 0 0 0 0 0 1 1 0 0 10 3 0 256 0 0 252 119 97 65 76 13 361 5 0 68 125 0 0 0 0 0 90 27 102 1 27 39 130 0 0 77 203 0 0 37 0 0 2 120 121 0 0 0 7 0 0 16 99 0 0 31 38 1 968 56 34 0
ENSG00000034713.7 190 239 283 549 110 449 730 1265 1569 484 320 1058 1152 892 1246 9 14 43 1 987 698 780 1192 633 402 976 64 332 967 997 2468 466 512 978 1919 474 425 596 661 637 632 438 800 800 1140 828 3146 1604 3482 2104 0 0 1 0 4438 74 453 1694 0 7 1121 594 1243 2900 0 14238 357 1628 4826 8167 1754 846 1322 2299 7550 2626 2341 3446 14065 208 888 697 976 773 860 65 1002 462 479 2022 0 1360 1174 49 318 828 1614 924 312 1300 712 5 31 196 935 605 0 878 1347 1 5430 748 1325 3233 3219 745 1938 115
ENSG00000034971.16 0 0 0 0 0 0 0 0 0 0 0 0 0 0 0 0 0 0 0 0 0 0 0 0 0 0 0 0 0 0 0 0 0 0 0 0 0 0 0 18 1 0 0 0 0 0 0 0 0 0 0 0 0 0 0 0 0 0 0 0 0 0 0 0 0 0 0 0 0 0 0 0 5 0 0 0 0 0 0 0 0 0 0 0 0 0 0 0 0 0 0 0 0 0 0 0 0 0 0 0 0 0 0 0 0 0 0 0 0 0 0 0 0 0 0 0 0 0
ENSG00000035115.21 25 0 275 0 0 5 272 6 383 4 84 6 337 9 88 0 0 42 0 373 5 115 1 96 0 156 0 2 50 231 10 0 0 0 0 0 3 30 3 303 4 97 3 46 439 33 763 311 0 461 0 0 0 0 0 42 2 1 0 0 4 1 0 48 0 0 250 94 149 0 299 1 170 1 32 38 186 7 0 0 0 0 397 15 174 0 151 9 70 0 12 26 109 0 0 0 3 0 18 30 92 0 0 4 32 0 0 5 36 0 0 13 50 0 197 0 6 0
ENSG00000035141.7 144 0 0 0 0 12 245 5 712 78 145 3 318 107 235 0 53 0 98 179 202 293 11 83 14 249 0 3 103 165 13 0 10 147 13 1 57 89 7 294 94 182 37 318 479 14 487 230 472 438 0 0 0 0 0 0 32 7 0 1 12 8 0 204 0 0 596 276 77 14 484 75 656 17 983 159 168 7 0 2 36 0 215 120 327 0 326 103 237 46 0 259 316 0 0 69 28 0 75 199 153 0 0 20 21 2 0 53 143 0 85 64 256 24 0 43 39 0
ENSG00000035403.17 67 30 11 3 0 12 91 4 457 30 61 17 438 74 11 0 0 2 72 168 18 9 18 47 12 66 1 2 56 27 31 0 0 0 0 13 11 10 8 190 61 52 19 42 185 51 60 251 13 811 0 0 0 0 0 4 2 13 0 0 123 15 0 92 0 0 633 182 0 41 274 24 203 29 1 189 45 18 0 0 0 0 213 47 27 11 376 72 71 11 0 31 114 1 8 32 12 153 46 57 0 0 0 10 16 2 0 24 15 0 19 32 0 2 0 59 19 0
ENSG00000035499.12 0 10 4 2 0 0 9 1 15 1 50 0 0 8 0 0 0 0 0 0 19 0 0 0 4 2 0 0 5 0 0 0 0 0 0 0 0 0 1 0 26 1 15 36 0 8 0 9 0 0 0 0 0 0 0 0 13 0 0 0 0 0 0 0 0 0 0 0 0 0 0 1 25 0 0 7 1 1 0 0 0 0 0 20 17 0 0 6 2 0 0 3 0 0 0 9 0 0 0 0 0 0 0 0 0 0 0 13 0 0 0 6 0 0 0 0 0 0
ENSG00000035664.11 8 1 34 19 0 0 1 18 0 4 0 33 41 4 88 0 0 0 3 35 10 59 129 7 0 21 1 1 13 2 30 0 0 0 23 0 0 2 6 33 3 61 50 30 0 27 131 115 20 8 0 0 1 0 0 0 10 8 0 0 124 95 0 295 0 0 0 9 0 0 65 0 35 24 170 0 32 15 0 5 0 34 46 7 44 2 97 2 68 0 0 9 188 0 0 0 52 0 56 13 14 0 0 1 32 11 0 1 24 0 0 0 0 0 0 0 71 0
ENSG00000035681.8 82 129 55 930 592 127 174 2031 19 426 357 1908 54 591 411 1 0 0 0 60 48 161 436 28 82 234 86 0 196 227 1830 0 61 740 1250 190 228 38 1318 132 264 209 665 397 478 902 2 83 3181 207 0 0 0 0 1117 32 72 841 76 2 536 426 0 1034 0 17228 126 472 3994 6083 99 163 476 2723 0 1258 3197 7770 0 117 1913 1712 51 169 350 65 46 267 221 2809 0 299 126 41 0 205 2088 2919 0 562 259 15 0 60 569 339 0 666 2494 3 0 566 198 5836 1410 1500 3323 154
ENSG00000035687.9 5 2 597 0 0 168 414 9 245 181 78 35 130 233 402 0 0 2 0 181 155 235 14 115 60 417 2 0 117 291 9 0 33 0 30 0 92 33 41 170 214 259 41 210 427 61 150 190 7 0 0 0 0 0 0 0 34 4 0 4 84 20 0 564 0 0 103 320 255 42 159 86 966 36 0 327 584 3 0 25 22 0 292 145 499 2 178 149 299 4 0 304 255 1 0 270 94 0 3 311 309 0 0 43 86 0 0 74 264 0 0 270 58 9 2 524 47 5
ENSG00000035720.7 0 1 0 0 0 0 3 0 0 37 90 0 0 0 0 0 0 7 2 0 0 6 0 0 2 13 0 0 0 0 0 0 0 0 0 0 0 0 1 12 35 29 113 0 22 0 0 4 0 120 0 0 0 0 0 0 0 0 0 0 0 0 0 95 0 0 0 0 0 0 0 0 0 0 0 1 0 0 0 0 0 0 0 3 75 0 0 1 0 0 0 8 0 0 0 0 0 0 0 7 1 0 0 4 0 0 0 350 25 0 0 15 0 7 0 0 0 0
ENSG00000035862.12 1 18 0 6 2 10 1 9 95 41 6 10 14 86 2 0 0 2 43 16 64 39 105 2 12 1 0 14 130 23 20 0 2 0 0 4 22 4 21 18 37 2 11 117 0 69 82 93 21 199 0 0 0 0 0 18 2 23 35 0 72 45 0 467 0 0 29 100 0 22 58 42 38 15 525 170 28 19 0 0 13 0 8 70 7 1 19 173 9 4 112 58 33 0 214 39 18 26 3 141 9 0 0 1 6 1 0 59 51 0 0 66 0 11 82 11 49 1
ENSG00000035928.15 3 2 26 2 0 28 160 0 191 41 205 0 30 50 78 0 0 2 1 66 8 136 4 26 1 186 1 0 34 85 3 0 0 13 0 3 7 19 9 56 43 246 45 67 180 14 122 184 103 120 0 0 2 0 0 0 11 1 0 0 18 7 0 255 0 0 127 71 0 0 24 38 690 15 0 46 178 6 0 3 2 0 193 76 380 2 21 27 175 10 1 7 150 1 0 23 61 0 0 93 44 0 0 5 42 2 0 28 356 0 0 10 1 2 0 13 31 0
ENSG00000036054.12 125 323 1635 45 0 216 123 142 124 146 206 161 50 381 226 0 0 0 0 150 45 53 43 27 51 332 5 0 178 116 179 3 0 0 134 0 72 6 91 85 229 220 91 213 304 128 381 266 855 517 0 0 0 0 0 0 6 71 0 1 59 54 0 185 0 861 88 232 1386 77 45 79 360 353 19 688 246 216 0 43 7 0 94 129 340 17 90 204 296 267 362 101 175 7 0 171 230 50 7 171 87 2 0 28 25 24 6 151 304 0 0 143 192 145 0 350 285 4
ENSG00000036257.12 71 30 161 19 0 66 23 41 73 25 102 15 5 63 35 0 0 1 2 23 4 46 32 17 10 55 5 0 19 42 44 0 0 0 1 0 14 1 25 67 22 98 48 57 161 45 1 74 173 50 0 0 0 0 0 5 14 0 0 1 57 56 0 8 0 0 77 29 15 43 14 8 178 70 7 129 28 45 0 9 0 45 122 21 161 8 89 33 147 33 0 6 68 3 0 61 43 0 0 41 64 1 0 1 14 14 0 59 61 0 0 14 0 69 0 24 43 2
ENSG00000036448.9 0 0 0 1 0 0 0 0 0 0 0 0 2 0 0 0 1 0 0 0 0 10 0 0 4 1 0 0 3 0 0 0 0 0 0 0 3 0 4 0 4 4 0 0 0 0 32 1 0 155 0 0 0 0 0 4 0 0 0 0 0 0 0 82 0 0 20 10 0 0 14 0 0 0 0 8 0 2 0 1 0 0 0 0 0 0 0 0 0 3 0 0 30 0 0 0 1 0 5 4 0 0 0 0 0 0 0 4 9 0 0 1 0 0 0 2 0 0
ENSG00000036473.7 0 0 0 0 0 0 0 0 0 0 0 1 0 0 0 0 0 0 0 0 0 0 0 0 0 0 0 0 0 0 0 0 0 0 3 0 0 0 0 0 0 0 0 0 0 0 0 0 0 0 0 0 0 0 0 0 0 0 0 0 0 1 0 0 0 0 0 0 0 0 0 0 0 0 0 0 0 0 0 0 0 0 0 0 0 0 0 0 0 0 0 0 0 0 0 0 0 0 0 0 0 0 0 0 0 0 0 0 0 0 0 0 0 0 0 0 0 0
ENSG00000036530.8 1 0 0 0 0 0 0 0 0 0 0 0 0 0 0 0 0 14 0 0 0 0 0 0 0 0 0 0 0 3 0 0 0 0 0 0 0 0 0 0 0 0 0 0 0 0 3 0 0 0 0 0 7 0 0 0 0 0 0 0 0 0 0 0 0 0 0 0 110 0 0 0 0 0 0 0 0 0 0 0 0 0 5 0 0 0 0 0 0 0 0 0 0 0 0 0 0 0 0 0 0 0 0 0 0 1 0 0 1 0 0 1 0 0 0 0 0 0
ENSG00000036549.12 5 6 2 0 0 6 114 8 69 72 98 0 29 94 121 0 0 30 0 91 19 97 2 46 8 151 0 1 15 122 4 0 0 0 0 0 5 10 10 91 64 125 20 83 279 21 62 84 0 3 0 0 0 0 0 0 0 0 0 0 17 0 0 5 0 0 119 65 0 0 23 29 390 10 0 114 59 19 0 11 111 0 101 45 259 0 34 34 161 14 0 79 115 0 0 18 2 0 0 64 111 0 0 3 4 0 0 22 38 0 0 11 0 14 1 144 13 0
ENSG00000036565.14 0 0 0 0 0 0 0 0 0 2 0 3 0 0 0 0 0 0 0 0 0 0 0 0 0 0 0 0 0 0 0 0 0 0 0 0 0 0 0 0 0 0 0 0 0 0 0 0 0 0 0 0 0 0 0 0 0 0 0 0 0 0 0 0 0 0 0 0 0 0 0 0 0 2 0 0 0 0 0 0 0 0 0 1 0 0 0 1 0 0 0 0 0 0 0 0 0 0 0 0 0 0 0 0 0 0 0 0 0 0 0 1 0 0 0 0 0 0
ENSG00000036672.15 222 94 72 45 1792 3 39 2 20 22 0 0 131 7 0 0 0 0 0 13 0 5 0 315 18 19 0 2 19 37 4 0 0 0 0 0 6 2 1 252 60 43 11 6 39 0 58 43 0 1 0 0 0 0 0 0 1 0 0 0 0 0 0 41 0 0 1857 460 493 13 273 37 28 6 232 38 42 3 0 0 0 0 436 12 12 0 51 101 38 18 0 7 0 0 0 40 0 0 7 17 0 0 0 0 0 0 0 12 22 0 1397 1 0 0 0 88 76 0
ENSG00000036828.16 0 0 0 0 0 0 18 0 0 0 0 0 0 0 5 0 0 1 1 0 0 5 0 0 1 0 0 0 1 1 4 0 0 0 0 0 0 0 0 0 0 0 0 0 51 0 0 0 0 0 0 0 29 0 0 0 0 0 0 0 11 0 0 0 0 0 0 0 0 0 0 1 0 1 0 0 0 0 0 0 0 0 0 0 8 0 0 1 0 0 0 0 0 0 0 0 0 0 0 1 0 0 0 0 0 0 0 2 0 0 0 0 0 0 0 0 0 0
ENSG00000037042.8 20 0 0 0 0 0 17 0 4 9 2 0 22 2 0 0 0 0 0 16 9 30 0 7 5 18 0 1 10 2 0 14 66 4 0 0 1 0 0 40 2 10 3 41 19 0 2 2 0 0 0 0 0 0 0 0 0 1 0 0 0 0 0 5 0 0 6 9 0 0 36 9 15 0 0 12 16 0 0 2 0 0 36 7 36 0 98 11 6 0 0 18 33 0 0 3 1 0 0 15 6 0 0 0 0 0 0 9 0 0 0 9 35 0 7 27 0 0
ENSG00000037241.7 1 0 3 0 0 20 42 2 40 33 26 8 114 53 38 0 0 7 0 62 107 44 13 76 8 23 1 0 47 23 8 165 7 0 31 59 19 58 22 56 58 46 14 92 66 6 146 43 0 87 0 0 0 0 0 0 8 1 0 1 17 25 0 237 0 0 143 145 331 41 153 32 66 24 129 130 49 8 0 5 0 0 102 42 44 5 69 28 39 11 0 69 27 1 0 33 13 18 22 83 42 0 0 2 3 1 0 16 17 0 373 41 54 4 147 13 20 0
ENSG00000037280.15 0 0 0 0 0 0 5 5 0 0 0 0 0 0 0 0 0 0 0 0 0 21 0 0 0 11 0 0 0 0 0 0 0 0 0 0 0 0 0 1 0 5 0 0 0 0 0 0 0 0 0 0 0 0 0 0 0 0 0 0 0 0 0 0 0 0 0 0 0 0 0 0 3 1 0 0 0 0 0 0 0 0 0 0 0 0 0 0 16 0 0 0 0 0 0 0 0 0 0 0 0 0 0 0 0 0 0 0 0 0 0 1 0 0 0 0 0 0
ENSG00000037474.14 36 42 1419 2 0 123 424 29 1 172 188 19 143 364 407 0 0 22 0 115 299 388 28 93 103 595 0 0 158 153 1 0 0 54 0 19 118 62 50 136 294 393 95 323 763 2 46 72 0 4 0 0 0 0 0 0 12 3 0 3 0 0 0 460 0 0 205 367 0 34 160 102 1136 90 0 1248 447 120 1016 59 44 0 150 211 307 1 74 183 414 43 0 390 289 0 214 208 136 281 2 456 188 0 0 32 36 1 0 195 532 0 0 275 683 8 0 318 69 1
ENSG00000037637.10 170 59 172 11 0 181 193 14 228 83 466 25 237 193 326 0 4 0 0 83 206 272 107 41 47 306 0 7 189 251 120 0 148 0 81 55 93 89 58 217 253 319 73 338 339 65 911 225 32 756 0 0 0 0 0 26 13 19 162 4 105 27 0 630 0 0 727 340 965 2 172 73 567 130 7 490 300 37 0 0 0 0 102 194 286 4 297 137 203 67 0 336 177 2 0 128 61 0 13 367 215 1 0 56 41 5 0 96 66 0 0 133 106 118 12 593 56 2
ENSG00000037749.12 0 105 0 0 0 11 11 1 45 52 7 46 43 33 3 0 0 8 1 46 6 29 65 9 1 23 0 4 22 21 2 0 0 0 0 0 2 1 8 17 17 45 15 19 61 15 2 13 8 1 0 0 0 0 0 0 0 13 0 0 81 1 0 2 0 0 136 30 0 8 9 6 99 34 0 67 4 20 0 0 0 0 15 10 35 0 2 33 55 2 0 80 26 2 0 30 9 32 1 35 44 0 0 3 23 0 0 37 49 0 0 5 0 14 0 26 1 0
ENSG00000037757.13 11 3 1 0 0 6 79 0 38 6 48 0 31 18 95 0 0 0 0 72 26 83 0 25 4 38 0 1 8 37 0 0 0 0 0 0 6 0 3 78 15 75 2 37 233 0 58 82 1 0 0 0 0 0 0 0 0 0 299 0 17 0 0 50 0 0 62 77 0 0 73 3 109 5 0 21 87 3 0 0 50 0 72 17 79 1 39 17 90 13 0 37 20 0 0 12 1 0 22 6 27 0 0 1 6 2 0 16 3 0 0 16 9 0 0 4 10 0
ENSG00000037897.16 5 6 0 0 0 36 50 0 0 56 17 4 153 185 108 0 0 0 0 2 246 175 5 28 9 64 0 0 72 71 0 0 209 158 0 67 52 100 4 76 215 76 45 91 76 2 0 43 127 0 0 0 0 0 0 0 0 0 0 0 2 0 0 434 0 0 73 438 0 15 274 195 349 7 0 350 103 12 0 0 12 0 23 64 76 0 122 88 47 13 0 272 92 0 0 88 0 0 6 96 18 0 21 5 9 0 0 57 17 0 0 181 154 8 155 131 54 1
ENSG00000037965.5 0 0 0 0 0 0 0 0 0 0 0 0 0 0 0 0 0 0 0 0 0 0 0 0 0 0 0 0 0 0 0 0 0 0 0 0 0 0 0 0 0 0 0 0 0 0 4 0 0 0 0 0 0 0 0 0 0 0 0 0 0 0 0 0 0 0 0 0 0 0 0 0 0 0 0 0 0 0 0 1 0 0 0 0 0 0 0 0 0 0 0 0 0 0 0 0 0 0 0 0 0 0 0 0 0 0 0 0 0 0 0 0 0 0 0 0 0 0
ENSG00000038002.8 7 71 694 0 0 35 178 0 33 61 280 5 43 154 150 0 0 0 0 10 98 274 0 28 31 91 0 0 70 146 10 0 0 0 0 0 39 98 19 36 61 107 12 115 250 0 0 107 32 584 0 0 0 0 0 0 8 0 0 0 0 0 0 399 0 0 44 213 502 0 70 16 289 10 0 136 98 0 0 6 0 0 81 103 274 0 95 100 167 0 0 130 153 0 0 17 5 0 4 115 101 0 0 22 10 0 0 55 43 0 0 75 216 0 0 68 8 0
ENSG00000038210.12 9 0 14 0 0 4 5 0 0 1 10 4 0 11 51 0 0 0 0 0 2 10 0 7 0 62 0 0 7 7 0 0 0 0 0 0 7 0 0 6 11 1 6 9 20 1 0 7 0 0 0 0 1 0 0 0 0 0 0 0 0 0 0 41 0 0 28 3 0 0 0 1 22 1 0 9 1 0 0 0 0 0 16 3 6 0 0 8 2 3 0 18 0 0 0 10 5 0 1 1 21 0 0 1 2 0 0 30 100 0 0 20 0 3 0 30 0 0
ENSG00000038219.12 68 70 996 447 1 119 32 547 237 124 403 572 19 57 38 0 1 0 1 51 37 129 199 20 7 100 21 1 41 19 377 0 1 8 14 11 16 23 154 104 85 120 242 40 117 671 12 171 540 17 0 0 6 0 976 17 22 140 6 4 655 320 0 250 0 0 161 49 4 137 27 28 185 554 0 67 239 367 0 14 0 865 115 87 187 37 35 55 44 90 6 22 199 21 0 59 370 287 4 91 22 6 0 22 141 110 1 87 190 0 0 38 88 299 0 31 210 3
ENSG00000038274.16 236 171 919 50 0 169 1541 129 431 291 813 221 415 497 2155 0 0 0 0 628 465 1342 361 312 131 2532 5 2 256 902 189 0 0 728 232 165 149 541 134 462 384 1411 211 698 1688 445 609 620 691 623 0 0 0 0 0 77 137 111 0 10 463 380 0 1223 0 0 352 807 420 560 651 134 2950 322 0 856 1833 167 0 117 440 224 670 394 1724 24 616 381 1712 156 25 382 1874 25 0 300 292 0 117 644 1478 1 0 114 435 37 0 653 1519 0 0 336 802 430 28 207 374 21
ENSG00000038295.7 0 0 0 0 0 0 0 0 0 0 0 0 0 0 0 0 0 3 0 0 0 0 0 0 0 0 0 0 0 0 0 0 0 0 0 0 0 0 0 3 0 0 0 0 0 0 0 0 0 0 0 0 0 0 0 0 0 0 0 0 0 0 0 0 0 0 0 0 0 0 0 0 0 0 0 0 0 0 0 0 0 0 2 0 0 0 0 0 0 0 0 0 0 0 0 0 0 0 0 0 0 0 0 0 0 0 0 0 0 0 0 0 0 0 0 0 0 0
ENSG00000038358.14 129 567 0 0 0 48 228 3 28 54 62 5 175 144 153 0 0 0 0 65 59 260 23 95 68 149 0 1 60 30 10 0 72 567 16 2 57 161 17 84 146 235 30 105 419 22 39 175 12 37 0 0 0 0 0 0 30 0 0 0 26 15 0 87 0 0 116 218 264 8 63 25 462 47 72 191 71 39 0 1 119 0 26 54 130 0 83 103 100 40 235 249 339 0 0 50 5 70 0 119 107 0 65 17 43 3 0 34 15 0 0 81 463 33 314 115 55 2
ENSG00000038382.19 10 130 19 1 0 35 4 4 42 67 17 0 49 82 14 0 0 0 2 12 47 3 4 8 12 3 0 0 73 1 0 0 2 32 0 36 15 0 12 40 53 4 29 95 32 0 23 141 0 0 0 0 0 0 0 0 0 1 0 1 0 0 0 519 0 0 371 101 1 0 78 19 19 2 0 196 0 2 0 1 0 0 82 57 0 0 99 109 0 0 1 34 1 0 0 70 5 0 0 106 0 0 0 14 7 0 0 118 14 0 0 59 6 6 0 69 41 0
ENSG00000038427.15 0 139 0 0 0 3963 0 40 186 867 67 34 5 1425 38 0 23 0 0 0 352 0 13 3 89 0 4 0 1374 61 1 0 134 86 0 0 984 48 828 2 1092 3 167 1027 17 0 46 2 15 596 0 0 357 0 0 0 0 6 0 98 128 26 0 0 0 0 504 245 0 21 22 329 87 109 0 1065 50 0 0 153 0 0 0 5497 113 4 4 436 12 25 0 915 0 0 23 1309 102 333 0 1919 0 0 360 410 1 1 0 743 40 0 0 681 0 9 50 924 251 6
ENSG00000038532.15 47 28 114 13 0 21 91 26 24 56 89 8 190 90 86 0 2 0 0 38 62 141 27 56 16 103 0 5 32 105 12 0 0 0 6 14 15 30 20 146 91 81 44 56 156 41 232 267 58 0 0 0 0 0 0 0 0 6 0 3 44 57 0 290 1 0 185 95 8 0 134 16 199 51 0 146 107 25 0 2 0 0 176 85 164 2 28 46 42 80 0 111 41 3 0 99 26 66 21 60 90 2 0 11 15 4 93 81 148 0 0 15 123 25 43 50 42 0
ENSG00000038945.14 0 2182 415 157 0 28 0 0 0 397 0 0 0 1667 5 0 0 13 3 0 105 1 0 0 167 16 6 0 357 1 1 0 0 0 0 0 134 1 75 0 84 10 5 1023 103 0 0 92 64 0 0 0 0 0 0 0 0 0 0 1 3 0 0 129 0 0 1 428 0 1 1 185 52 23 0 163 0 4 0 0 1 0 0 455 2 0 0 925 14 0 0 808 97 0 0 107 0 12 0 637 3 0 0 86 18 4 24 851 96 0 0 481 0 0 0 82 39 0
ENSG00000039068.18 270 2 3 7 0 2 1 0 2721 3 0 0 771 0 4 0 0 1 1 451 0 7 0 546 2 8 0 7 9 14 3 0 0 0 0 88 1 13 2 993 5 1 2 4 205 9 501 531 1 0 0 0 0 0 0 61 8 0 0 0 0 0 0 198 0 0 2665 455 0 45 750 0 1 0 163 20 33 2 0 2 1 0 616 10 5 0 373 0 0 0 22 0 0 0 0 0 1 7 120 5 0 0 0 1 1 0 0 0 0 0 0 7 0 0 0 116 0 0
ENSG00000039123.15 77 5 11 0 0 37 92 4 155 111 53 2 28 82 157 0 1 117 0 51 12 81 2 40 68 144 0 0 28 39 3 0 1 8 0 0 6 0 5 51 96 129 30 124 138 15 20 232 168 14 0 0 0 0 0 0 12 0 0 0 2 6 0 7 0 3 87 85 41 4 64 13 385 22 0 133 59 9 0 0 0 0 148 85 276 2 150 48 55 44 9 61 35 1 0 38 4 0 0 94 25 0 0 28 26 0 0 45 85 0 0 58 1 4 0 213 75 0
ENSG00000039139.9 59 0 0 0 0 0 0 5 38 0 0 0 53 0 0 0 5 0 0 21 0 2 0 103 0 0 0 0 0 0 0 0 0 0 0 80 0 0 0 83 1 0 0 0 6 4 0 21 0 0 1 0 0 0 0 0 0 0 0 0 0 0 0 19 0 0 810 275 0 0 55 0 0 0 0 0 0 0 0 0 0 0 787 8 0 0 72 0 1 0 0 0 0 0 0 0 0 0 0 0 0 0 0 0 0 0 0 0 1 0 0 0 0 0 0 37 1 0
ENSG00000039319.16 16 114 8 295 0 377 39 703 125 294 42 236 50 251 40 0 2 1 2 49 24 19 155 14 22 25 27 0 191 55 309 14 37 1 139 112 45 3 193 61 142 45 167 107 181 345 395 312 466 71 0 0 1141 0 0 0 25 149 9 5 217 157 0 222 0 135 11 105 737 423 23 89 72 278 37 452 356 686 0 150 75 811 156 193 46 18 5 144 23 383 196 157 4 8 0 315 649 732 9 444 2 7 0 22 92 78 0 506 341 0 0 110 5 209 0 124 1029 20
ENSG00000039523.19 92 84 951 87 725 45 34 71 39 47 37 35 174 142 107 0 0 0 0 58 70 131 283 5 58 38 0 0 114 60 62 0 251 0 194 71 107 91 40 89 100 61 48 143 29 67 138 147 15 1 0 0 0 0 0 0 28 19 0 5 65 44 0 187 0 3868 105 265 399 208 120 61 253 247 1 480 267 212 0 8 0 0 37 83 36 1 57 64 21 197 0 121 40 1 16 130 132 223 29 203 7 0 0 18 30 11 1295 75 105 0 0 114 130 162 192 64 118 3
ENSG00000039537.13 22 0 0 0 0 0 0 3 0 0 0 0 50 0 0 0 0 1 0 0 0 0 0 233 0 0 0 0 0 0 0 0 0 0 0 0 0 0 0 14 0 0 0 4 77 4 0 0 0 0 0 0 0 0 0 0 0 0 0 0 0 0 0 0 0 0 396 112 0 0 33 0 0 0 0 0 0 0 0 0 0 0 368 0 0 0 0 0 0 0 0 0 0 0 0 0 0 0 0 0 0 0 0 0 0 0 0 0 0 0 0 0 0 0 0 0 0 0
ENSG00000039560.13 26 2 0 0 0 21 0 0 504 17 1 0 184 65 7 0 0 2 0 138 1 0 0 46 2 2 0 2 15 14 0 28 0 0 0 0 4 0 4 184 3 0 1 10 59 3 911 292 3 272 0 0 0 0 0 11 0 0 0 0 0 0 0 0 0 0 77 67 0 17 167 14 34 0 203 12 0 0 0 0 0 0 225 33 18 0 67 5 10 0 47 0 0 1 0 7 0 0 12 4 12 0 0 1 0 0 0 0 4 0 0 26 0 0 275 61 50 1
ENSG00000039600.10 0 7 0 0 0 1 2 0 0 0 0 0 0 10 0 0 0 0 0 0 1 0 0 3 1 6 0 0 30 14 0 0 2 0 0 0 1 0 0 1 14 3 0 0 19 0 0 0 0 0 0 0 0 0 0 0 0 0 0 1 0 0 1179 0 0 0 0 8 0 0 9 1 1 0 0 8 0 0 0 0 0 0 6 0 4 0 0 2 0 0 0 0 3 0 0 7 0 0 0 9 9 0 0 1 0 0 0 1 0 0 0 0 3 0 0 9 3 1
ENSG00000039650.11 71 59 18 1 0 11 123 12 8 35 21 23 111 73 101 0 0 5 0 37 47 184 22 64 14 94 0 0 45 57 18 0 103 345 106 1 27 130 13 97 14 70 23 109 145 27 0 68 136 0 0 0 0 0 0 34 5 16 0 1 47 43 0 15 0 670 73 170 0 32 150 50 175 33 62 103 155 32 0 12 0 0 72 24 89 3 84 55 78 14 283 41 87 4 0 68 50 67 45 48 80 0 0 26 61 14 0 65 63 0 0 36 146 40 14 91 28 2
ENSG00000039987.6 0 0 0 0 0 0 0 0 0 0 0 1 3 0 0 0 0 1 0 0 0 0 0 0 0 0 0 0 0 0 1 0 0 0 0 0 0 0 0 0 0 0 0 0 0 0 0 2 0 0 0 0 0 0 0 0 0 0 0 0 0 0 0 0 0 0 0 0 0 0 0 0 0 0 0 0 0 0 0 0 0 0 0 0 0 0 0 0 0 0 0 0 0 0 0 0 0 0 0 0 0 0 0 0 0 0 0 0 0 0 0 0 0 0 0 0 0 0
ENSG00000040199.18 8 11 47 2 0 0 5 0 0 4 13 1 8 27 7 0 0 0 0 10 3 10 0 8 4 66 0 0 4 21 2 0 8 0 0 0 6 0 1 20 13 26 3 13 0 0 0 5 8 0 0 0 0 0 0 0 0 0 0 0 0 2 0 194 0 0 102 18 0 0 19 5 93 0 0 28 20 1 0 8 0 0 10 6 46 0 19 0 26 0 0 5 1 0 0 5 0 0 0 14 1 0 0 4 8 0 0 6 9 0 0 14 0 0 0 2 1 0
ENSG00000040275.16 14 5 0 0 0 7 9 3 58 15 20 0 4 42 17 0 0 0 0 33 15 1 0 0 0 16 0 0 14 40 0 0 0 0 0 0 4 1 2 8 21 9 13 29 5 3 0 86 0 0 0 0 0 0 0 0 0 0 0 1 0 0 0 1 0 0 0 2 0 0 5 6 64 0 0 17 59 8 0 0 0 0 25 34 103 0 3 10 11 4 0 9 11 0 0 30 0 0 1 9 1 0 0 0 0 0 0 0 0 0 0 3 0 0 1260 30 5 0
ENSG00000040341.17 4 3 6 3 0 13 46 8 153 23 55 43 40 64 110 0 14 0 0 152 7 151 16 15 3 143 0 5 52 59 20 8 24 0 22 9 23 12 22 63 37 137 23 70 168 73 345 176 76 115 0 0 1 0 0 3 8 11 0 1 61 37 0 0 0 0 61 41 0 45 80 3 129 33 67 99 57 17 0 3 0 0 77 72 310 0 25 27 209 16 37 58 56 2 66 15 34 0 14 78 56 0 0 2 16 5 0 24 99 0 0 37 27 15 0 34 9 0
ENSG00000040487.12 21 34 1393 22 0 12 10 10 42 69 4 20 98 114 40 0 0 0 0 54 130 99 9 10 54 11 1 0 42 0 7 0 109 0 9 49 41 1 7 88 77 27 23 155 202 10 0 48 0 0 0 0 0 0 0 0 0 4 0 1 3 10 0 203 0 0 192 262 16 139 273 57 38 24 0 322 7 23 0 1 0 0 24 26 24 1 161 57 27 0 0 95 58 1 0 46 33 0 38 110 22 0 0 21 21 0 0 47 24 0 0 65 0 44 0 80 37 1
ENSG00000040531.14 34 2 0 0 0 53 27 12 136 321 68 109 666 261 30 0 0 74 0 87 157 97 19 177 44 29 1 0 83 16 16 0 138 0 124 11 61 34 23 245 214 69 41 255 11 18 192 43 0 8 0 0 0 0 0 0 14 13 0 1 31 0 0 273 0 379 366 445 495 524 524 114 207 66 1515 636 88 84 0 1 1 192 177 74 46 0 224 229 65 104 0 492 198 0 0 98 18 0 159 286 14 0 0 40 0 4 0 193 15 0 835 175 82 197 688 123 46 4
ENSG00000040608.13 7 0 0 0 0 0 7 0 0 0 0 0 8 1 0 0 0 0 0 1 0 27 0 4 3 3 0 1 12 0 0 0 0 0 0 0 0 10 0 1 1 4 0 0 96 0 0 26 0 0 0 0 0 0 0 0 0 0 0 0 0 0 0 0 0 0 2 0 0 0 13 3 9 0 0 0 9 0 0 0 0 0 1 0 0 0 25 0 4 0 0 0 0 0 0 0 0 0 0 0 11 0 0 0 0 0 0 1 0 0 0 0 0 0 0 0 0 0
ENSG00000040633.12 110 6 678 0 185 9 51 24 155 9 1 45 246 30 85 0 0 0 0 94 43 107 87 45 11 78 0 1 61 118 10 6 53 420 48 3 10 42 1 152 13 119 14 43 159 55 193 51 21 78 0 0 0 0 0 0 8 33 0 0 105 46 0 225 0 0 364 106 0 21 322 47 311 41 509 125 198 30 0 0 71 0 51 16 68 0 211 22 74 100 0 48 97 0 0 65 46 19 38 78 40 0 0 2 23 8 0 44 46 0 225 33 239 67 262 74 23 0
ENSG00000040731.10 0 0 0 0 0 0 0 0 0 0 0 0 0 0 0 0 0 0 0 0 0 0 0 0 0 0 0 0 0 0 1 0 0 0 0 0 0 0 0 0 0 0 0 0 0 0 0 0 0 0 0 0 0 0 0 0 0 0 0 0 0 0 0 0 0 0 0 0 0 0 0 0 0 1 0 0 0 0 0 0 0 0 0 0 0 0 0 0 0 0 0 0 0 0 0 0 0 0 0 0 0 0 0 0 0 0 0 0 0 0 0 0 0 0 0 0 0 0
ENSG00000040933.15 9 4 170 17 8 2 56 6 7 16 123 12 9 7 81 0 0 1 0 12 15 157 9 4 2 77 1 0 9 7 10 0 0 0 0 0 8 16 6 6 6 86 15 37 259 53 2 50 0 108 0 0 0 0 0 0 0 5 0 1 77 11 0 218 366 0 10 21 0 55 13 10 112 17 0 28 84 11 0 0 69 0 25 34 214 1 0 15 53 0 0 68 95 4 0 9 2 43 0 107 73 2 0 5 16 5 0 4 47 0 0 0 82 0 0 5 42 0
ENSG00000041353.9 3 0 0 0 0 0 0 0 250 0 0 0 8 0 0 0 0 0 1 138 0 7 0 0 0 2 0 2 1 18 0 0 0 0 0 0 0 0 0 38 0 18 2 0 1 2 241 190 0 188 0 0 0 0 0 0 0 0 0 0 0 0 0 0 0 0 81 2 0 0 30 0 24 0 42 7 8 0 0 0 0 0 2 0 20 0 2 0 9 0 0 0 1 0 0 0 0 0 1 0 0 0 0 0 3 0 0 3 0 0 0 0 9 0 0 0 0 0
ENSG00000041357.15 80 30 27 3 0 235 422 47 310 367 335 186 385 594 911 0 0 0 0 487 409 650 225 209 115 753 4 3 252 250 62 0 1 0 56 29 160 131 129 382 408 539 165 663 800 132 653 464 791 670 0 0 0 1 0 3 57 64 0 21 105 68 0 2579 0 0 902 973 1683 278 539 379 1465 373 139 941 467 89 0 30 187 0 508 625 630 14 519 339 557 209 20 747 653 4 0 433 151 59 126 764 499 1 0 132 147 16 0 1604 1122 0 0 593 588 111 834 985 273 11
ENSG00000041515.15 0 36 1 0 0 0 0 0 0 1 0 0 0 0 0 0 0 0 0 0 0 1 0 0 0 0 0 0 0 0 0 0 0 0 0 0 2 0 0 0 0 7 0 0 0 0 0 0 0 0 0 0 0 0 0 0 0 0 0 0 0 0 0 0 0 0 0 0 0 0 0 0 0 0 0 0 20 0 0 0 0 0 0 0 0 0 0 0 2 0 0 0 0 0 0 0 0 0 3 1 0 0 0 0 0 0 0 0 1 0 0 0 0 0 0 2 0 0
ENSG00000041802.10 57 259 101 76 0 33 143 35 90 68 251 20 169 101 355 0 0 0 0 151 164 190 11 72 14 377 2 1 37 190 7 0 1 0 9 16 27 9 22 227 145 301 49 210 315 1 555 73 425 166 0 0 0 0 0 0 45 1 0 0 37 9 0 229 0 0 324 210 854 22 240 38 605 90 35 331 471 38 0 0 34 140 211 139 257 4 117 96 298 84 0 159 236 1 0 60 48 49 2 86 139 0 1 20 43 0 0 63 175 0 0 93 215 12 0 62 65 2
ENSG00000041880.14 0 0 0 0 0 4 0 0 0 9 0 0 119 1 29 0 0 0 0 50 16 59 6 28 3 8 0 0 2 0 0 0 0 0 0 110 2 15 0 115 23 30 4 4 80 1 0 22 0 0 0 0 0 0 0 0 0 0 0 0 0 0 0 2 0 0 144 48 0 19 183 10 71 0 0 71 111 0 0 0 0 0 91 3 16 0 91 5 18 0 0 7 50 0 0 18 0 0 23 6 44 0 0 0 5 0 0 2 35 0 0 29 0 0 0 0 0 0
ENSG00000041982.15 51 30 24 9 0 7 0 17 96 4 0 1 1449 15 14 0 0 0 0 48 1 0 2 502 0 8 0 0 1 0 6 377 0 0 0 53 10 0 2 782 13 0 2 2 127 5 0 0 0 0 0 0 0 0 0 0 0 1 0 0 0 2 0 344 0 0 767 94 0 9 403 4 7 0 0 37 1 5 1 0 0 0 798 4 3 0 1127 7 0 0 0 0 1 0 0 6 10 0 182 8 0 0 118 6 7 2 0 14 0 0 0 13 0 1 493 54 0 0
ENSG00000041988.15 0 89 3 0 0 29 116 5 55 18 28 1 195 66 132 0 0 0 0 40 7 118 5 25 27 103 0 1 58 106 3 0 1 0 0 0 25 116 24 91 54 67 5 93 254 1 205 146 0 0 0 0 0 0 0 0 0 0 0 0 0 7 0 141 0 0 86 154 810 0 218 90 274 10 0 154 123 4 0 0 0 0 85 24 53 0 63 19 69 15 0 52 13 0 0 42 6 0 65 86 37 0 0 3 7 0 0 53 36 0 1441 71 89 2 492 23 9 0
ENSG00000042062.11 1 99 85 5 0 12 6 0 24 51 188 7 0 30 4 0 0 0 0 10 11 61 11 4 5 19 0 0 28 33 5 0 13 0 0 0 17 4 4 4 49 27 13 21 53 3 0 112 0 21 0 0 0 0 0 0 11 1 0 0 5 1 0 201 0 0 11 70 0 36 0 3 66 17 0 137 45 5 0 4 1 38 4 15 11 0 0 56 29 0 0 46 26 0 0 47 7 0 0 24 12 0 0 0 5 0 0 17 11 0 0 41 130 4 4 49 3 0
ENSG00000042088.13 42 2 3 2 0 38 215 2 17 22 75 0 132 90 269 0 0 0 0 60 114 273 4 41 21 156 1 0 41 101 0 0 0 54 0 0 25 50 3 62 101 180 27 170 282 7 0 165 131 267 0 0 0 0 0 0 9 0 0 1 8 0 0 496 0 28 605 178 605 41 104 59 509 12 34 282 287 6 0 30 0 0 76 104 260 0 162 21 273 2 0 69 188 0 0 49 17 0 44 105 233 0 0 6 14 0 0 81 45 0 0 118 254 0 0 47 21 0
ENSG00000042286.14 16 143 0 4 0 50 18 1 47 119 0 2 238 192 9 0 0 0 0 19 76 51 8 30 19 8 0 1 76 0 0 0 206 0 0 63 22 0 3 98 68 10 26 63 57 9 23 126 15 108 0 0 0 0 0 0 0 0 0 1 1 0 0 400 0 1406 117 271 34 5 221 150 57 19 298 652 0 6 0 21 0 0 84 53 11 0 285 116 26 0 0 229 18 0 0 146 15 0 8 101 6 0 0 9 0 2 0 222 58 0 0 182 14 6 90 112 78 5
ENSG00000042304.11 0 0 0 0 0 0 0 0 0 1 0 0 0 0 0 0 0 1 1 0 0 0 0 0 0 0 0 0 1 0 0 0 0 0 0 0 0 0 0 0 0 0 0 0 0 0 0 1 0 0 0 0 0 0 0 0 0 0 0 0 0 0 0 0 0 0 0 0 0 0 0 0 1 0 0 0 0 0 0 0 0 0 0 0 0 0 0 0 0 1 0 0 0 0 0 0 0 0 0 0 0 0 0 0 0 0 0 0 0 0 0 0 0 0 0 0 0 0
ENSG00000042317.16 14 1 0 0 0 1 10 0 0 2 0 0 14 9 7 0 0 0 0 16 0 10 0 68 0 2 0 0 1 0 0 0 0 0 0 60 1 0 0 58 3 1 0 12 5 1 1 50 7 0 0 0 0 0 0 0 0 0 0 0 0 0 0 0 0 0 103 43 0 0 48 4 16 0 0 10 0 0 0 0 0 0 163 8 15 0 9 0 20 0 0 1 1 0 0 4 0 0 0 0 0 0 0 0 0 0 0 0 0 0 0 0 4 0 0 0 6 0
ENSG00000042429.11 21 59 279 0 0 42 58 1 136 89 291 33 13 44 76 0 0 46 15 16 8 71 4 32 6 252 0 1 15 35 8 0 0 0 0 0 5 7 17 60 29 85 10 55 66 7 22 62 143 92 0 0 3 0 0 0 1 4 0 0 7 9 0 96 0 0 36 46 66 5 10 15 185 13 0 237 239 4 1 0 92 0 30 26 158 2 38 125 388 62 0 67 4 0 0 56 11 0 0 13 14 0 0 2 64 1 0 20 49 0 0 32 39 1 0 32 69 1
ENSG00000042445.13 10 2 0 0 0 11 122 0 38 25 0 0 253 72 144 0 1 0 0 116 16 148 1 38 12 42 0 4 21 91 2 0 0 0 0 140 11 96 19 105 31 91 13 91 199 7 285 34 7 0 0 0 0 0 0 30 10 2 0 0 0 0 0 224 3977 0 157 134 148 20 136 21 195 29 0 74 73 1 0 0 0 0 63 23 92 0 137 39 67 36 0 109 9 0 0 16 12 0 36 79 61 0 0 6 19 0 0 12 12 0 3273 62 1 6 0 58 9 0
ENSG00000042493.15 155 7399 2195 563 6121 2225 523 142 369 5542 126 187 1284 7746 1563 0 0 28 17 213 5998 1576 271 91 3829 487 7 0 3352 1168 88 527 19343 2946 2167 352 2552 2032 938 469 4440 894 780 8311 5215 157 1240 2403 2333 1910 0 0 0 1 0 17 156 142 108 39 269 153 0 23685 0 2317 301 11255 3753 2043 2628 18100 6675 1231 2632 16423 1622 400 1713 679 143 0 255 2714 1290 1 1595 4286 1275 537 1005 8764 1305 1 0 4252 265 512 1073 8651 1475 1 1658 2884 207 31 35 2134 335 0 0 10639 2834 713 6663 6612 2134 119
ENSG00000042753.11 90 304 0 3 1406 147 297 23 80 301 67 70 331 379 189 0 23 0 0 268 703 357 95 110 97 173 1 11 382 133 45 278 924 1327 94 88 201 469 68 208 413 178 128 780 649 34 282 425 610 220 0 0 0 0 0 9 70 21 0 13 157 49 0 1010 0 780 154 902 186 162 676 622 649 127 607 1126 368 62 0 15 69 0 131 329 210 2 324 414 186 84 1 1239 335 2 0 358 56 57 176 821 152 2 0 144 58 11 548 323 77 0 0 398 474 11 243 394 147 6
ENSG00000042781.12 0 0 0 0 0 0 0 1 0 0 0 0 0 0 0 0 0 0 0 0 0 0 0 0 0 0 0 0 0 0 0 0 0 0 0 0 0 0 1 0 0 0 0 0 0 0 0 0 0 0 0 0 5 0 0 0 0 2 0 0 0 0 0 0 0 0 2 0 0 0 0 0 0 0 0 0 0 0 0 0 0 1 0 0 0 0 0 0 0 0 0 0 0 0 0 0 0 0 0 0 0 0 0 0 0 0 0 0 0 0 0 0 0 0 0 0 0 0
ENSG00000042813.7 0 0 0 0 0 0 0 0 0 1 0 0 0 0 0 0 0 0 0 0 0 0 0 1 0 0 0 0 0 0 0 0 0 0 0 0 0 0 0 0 0 0 0 0 0 0 0 0 0 0 0 0 0 0 0 0 0 0 0 0 0 0 0 0 0 0 0 0 0 0 0 0 0 0 0 0 0 0 0 0 0 0 1 0 0 0 8 0 0 0 0 0 0 0 0 0 0 0 0 0 0 0 0 0 0 0 0 0 0 0 0 0 0 0 0 0 0 0
ENSG00000042832.11 0 0 0 19 0 0 1 25 0 5 0 40 0 2 2 0 0 28 0 3 0 8 37 0 0 2 1 0 5 1 51 0 0 0 44 8 0 3 30 3 1 1 18 0 11 68 0 1 29 0 0 0 0 0 186 0 12 48 0 0 31 18 0 0 0 0 3 0 0 36 4 1 5 94 0 7 49 69 0 0 0 1 2 2 1 0 11 1 1 20 0 0 32 2 0 0 45 29 0 4 3 0 0 0 26 11 0 3 44 0 0 2 0 37 0 0 28 3
ENSG00000042980.12 76 1754 557 93 0 195 0 7 435 161 2 25 56 560 8 0 0 0 0 365 142 0 21 56 113 8 1 0 400 1 32 0 4 0 0 62 94 3 167 221 444 15 129 419 208 24 352 271 0 3 0 0 0 0 0 8 0 17 0 2 59 3 0 143 0 212 377 194 0 14 64 111 138 194 0 417 45 37 0 87 0 18 234 376 2 2 190 464 20 51 0 459 39 0 0 297 22 122 7 540 0 2 0 45 1 4 0 342 81 0 0 259 0 12 0 500 236 1
ENSG00000043039.6 2 0 0 0 0 0 2 0 36 0 0 0 42 0 0 0 157 8 0 22 0 1 0 3 0 5 0 0 0 0 0 0 0 0 0 13 0 0 0 39 0 0 0 0 0 0 117 15 0 0 0 0 0 0 0 0 0 1 0 0 0 1 0 0 0 0 130 29 0 0 60 0 0 0 0 0 0 0 0 0 0 0 44 1 3 0 36 0 0 0 0 0 0 0 0 0 0 0 17 0 0 0 0 0 0 1 0 0 0 0 0 0 0 0 246 0 0 0
ENSG00000043093.13 85 653 417 95 0 241 117 26 651 326 82 142 116 370 242 1 10 29 5 109 30 96 56 47 59 316 14 4 124 114 30 0 0 0 0 67 62 4 56 90 160 197 71 200 363 95 136 220 15 544 0 0 0 0 0 0 0 28 0 0 97 89 0 247 0 26 34 144 454 85 28 118 385 93 0 272 141 43 0 173 71 2 195 202 462 15 36 307 356 70 0 157 137 11 0 228 72 129 20 176 118 1 0 15 26 17 1 116 334 0 0 262 1 130 0 441 204 10
ENSG00000043143.20 7 71 35 0 0 1 130 1 0 2 39 0 42 13 170 0 0 5 1 28 12 224 1 9 6 103 0 0 12 98 0 0 0 40 20 20 8 45 7 52 13 123 6 45 308 3 63 34 109 4 0 0 0 0 0 0 7 1 0 0 26 0 0 174 0 0 380 46 90 0 54 4 313 5 0 56 62 2 0 0 0 0 48 7 150 1 34 13 127 0 0 2 81 0 0 2 17 0 13 15 16 0 0 1 33 0 0 28 44 0 1077 32 194 3 0 8 0 1
ENSG00000043355.11 0 0 0 0 0 0 0 0 0 0 0 0 0 0 0 0 0 0 0 0 0 0 0 0 0 0 0 0 1 0 0 0 0 0 0 0 0 0 0 0 0 0 0 0 0 0 0 0 0 0 0 0 0 0 0 0 0 0 0 0 0 0 0 0 0 0 0 0 0 0 0 0 0 0 0 0 0 0 0 0 0 0 0 0 0 0 0 0 0 0 0 0 0 0 0 0 0 0 0 0 0 0 0 0 0 0 0 0 0 0 0 0 0 0 0 0 0 0
ENSG00000043462.11 0 632 170 3288 0 349 367 2794 117 468 1530 7295 1 333 787 2 0 0 0 1 148 745 1168 0 436 537 176 0 287 308 3432 4 18 208 935 330 383 247 1342 3 325 383 1194 291 1051 2579 115 57 1519 326 0 0 0 0 4266 0 182 1270 457 6 1641 1165 0 250 2 11661 0 360 2562 2868 0 105 623 2719 0 874 1803 4050 0 258 1095 2668 0 626 668 101 0 503 427 2979 0 1130 378 252 0 323 2231 2808 0 487 608 51 48 140 932 495 24 897 5409 5 0 310 302 1900 1505 441 1945 122
ENSG00000043514.16 2 2 3 0 0 3 49 0 3 16 0 6 68 9 18 0 0 0 1 27 37 24 0 15 2 63 0 0 4 11 0 0 0 0 0 0 0 0 0 55 19 34 5 59 150 0 3 40 0 0 0 0 0 0 0 0 1 0 0 0 0 0 0 64 0 1 20 79 0 0 11 7 214 6 0 9 2 0 0 0 0 0 64 24 31 0 0 4 26 0 0 0 7 0 0 6 9 0 25 67 31 0 0 0 14 0 0 0 139 0 0 8 52 0 0 0 19 0
ENSG00000043591.5 158 6 0 6 0 16 3 2 590 33 0 3 1 9 27 0 0 0 0 328 10 8 0 53 1 19 1 0 20 0 1 0 0 0 0 0 0 2 0 47 4 3 0 199 9 0 573 473 0 340 0 0 0 0 0 0 0 0 0 0 0 0 0 0 0 0 0 15 0 1 66 0 9 1 0 11 18 2 0 0 0 0 144 56 63 0 9 16 40 0 0 15 0 0 0 127 0 37 0 76 0 0 0 16 5 0 0 1 0 0 0 16 0 0 0 0 16 0
ENSG00000044012.3 0 0 0 0 0 0 0 0 0 0 0 0 0 0 0 0 0 0 0 0 0 0 0 0 0 0 0 0 0 0 0 0 0 0 0 0 0 0 0 0 0 0 0 0 0 0 0 0 0 0 0 0 0 0 0 0 0 0 0 0 0 0 0 0 0 0 0 0 0 0 0 0 0 0 0 1 0 0 0 0 0 0 0 0 0 0 0 0 0 0 0 0 0 0 0 0 0 0 0 0 0 0 0 0 0 0 0 0 0 0 0 0 0 0 0 0 0 0
ENSG00000044090.8 19 0 0 1 0 6 25 0 30 34 0 0 177 42 13 0 0 0 0 40 20 85 4 45 9 38 0 0 18 14 0 0 0 0 0 0 4 13 6 63 45 23 9 57 94 1 1 141 314 0 0 0 1 0 0 0 0 1 0 0 12 1 0 14 0 14 248 58 0 2 102 11 86 9 0 91 74 1 0 1 0 0 71 14 42 0 93 26 31 0 1419 6 44 0 0 40 2 0 46 34 26 0 0 7 0 4 0 7 6 0 0 9 216 4 0 8 4 1
ENSG00000044115.20 648 1220 13 0 0 688 151 63 2355 702 31 129 1625 1026 448 0 0 0 7 2250 494 194 140 1124 302 205 3 118 1037 365 77 0 114 0 0 147 356 19 215 1339 584 176 128 910 488 81 2550 3172 647 601 0 0 3 1 0 85 6 48 1 13 59 51 210 2140 0 167 5207 1596 221 205 1676 379 461 198 1896 2442 210 121 0 119 8 114 1620 722 275 1 1841 679 188 67 938 893 61 7 296 815 159 258 351 1061 228 0 0 302 28 29 1 843 168 0 0 534 119 115 886 750 417 17
ENSG00000044446.11 35 42 20 1 0 13 26 5 13 7 35 5 23 17 37 0 3 0 0 3 38 68 32 16 9 36 1 0 6 2 22 0 0 0 36 58 10 17 13 39 7 26 26 42 91 15 38 3 92 0 0 0 0 0 0 0 0 1 0 0 53 33 0 15 0 0 16 15 13 0 13 8 100 27 0 26 88 27 0 0 0 0 36 32 88 1 27 26 44 21 0 19 54 0 0 9 15 0 2 37 36 2 0 4 4 2 4 17 33 0 0 21 130 2 0 14 25 0
ENSG00000044459.14 0 2 6 0 0 13 0 0 3 23 0 0 2 42 0 0 0 0 1 0 12 13 1 5 7 0 0 0 15 0 0 0 0 1 0 0 1 0 4 7 36 3 5 35 0 6 0 31 0 0 0 0 0 0 0 0 0 0 0 1 8 0 0 13 0 0 61 15 0 8 0 9 29 1 0 93 0 1 0 8 0 0 24 48 11 0 3 15 0 16 0 44 0 0 0 20 8 0 0 26 0 0 0 5 0 0 0 42 11 0 0 8 3 0 0 67 5 0
ENSG00000044524.10 0 0 0 0 0 0 0 0 0 2 0 0 0 0 0 0 0 0 0 0 0 0 0 0 0 0 0 0 0 0 0 0 0 0 0 0 0 0 0 0 2 0 0 0 0 0 0 0 0 0 0 0 0 0 0 0 0 0 0 0 0 1 0 0 0 0 0 0 0 0 0 1 0 0 0 0 0 0 0 0 0 0 1 0 0 0 0 0 0 0 0 0 0 0 0 0 0 0 0 0 0 0 0 0 0 0 0 0 0 0 0 0 0 0 0 0 0 0
ENSG00000044574.7 1095 1494 158 1055 150 16074 4946 3426 2810 4042 1101 2181 8115 5410 3335 1 28 36 7 1772 5949 2757 1604 9908 4500 4201 161 187 7157 1907 1351 820 429 2303 920 800 2303 1049 3152 8427 7015 3384 2165 6477 5105 2237 5499 3671 3312 1789 0 0 0 0 0 253 299 1014 47 172 2565 1572 2689 9743 2141 3688 5170 5988 3499 3541 6394 5341 4895 4016 3016 14823 5266 3098 8605 6572 407 1304 4667 11313 4172 215 5397 3878 5784 3383 513 9930 2476 90 0 5303 1859 1932 1541 5630 1597 89 0 10760 1819 1770 441 6034 3046 0 1382 5699 1948 1294 4916 7584 3034 148
ENSG00000046604.12 31 10 0 0 0 0 0 0 498 0 0 1 70 2 0 0 0 3 5 413 1 13 0 57 0 0 0 0 1 8 0 0 0 0 0 0 0 0 1 192 2 0 5 2 58 1 355 408 0 0 0 0 15 0 0 0 0 0 0 0 0 0 0 168 0 0 362 61 0 13 79 0 0 0 0 12 0 0 0 0 0 0 140 1 0 0 41 0 0 0 138 0 1 0 0 0 0 0 11 0 0 0 0 0 0 0 0 0 0 0 0 0 0 0 0 0 0 0
ENSG00000046647.13 66 2 3 2 0 7 88 12 3 18 1 5 83 44 53 0 0 1 0 13 38 89 2 48 3 79 0 0 30 172 1 0 0 0 4 0 9 114 8 99 28 71 5 60 95 1 0 41 0 32 0 0 0 0 0 0 47 0 0 0 0 4 0 266 0 0 312 74 0 40 285 17 144 7 0 57 108 0 0 4 0 0 142 38 70 0 87 16 55 6 0 56 75 0 0 8 17 0 69 79 55 0 0 8 24 4 0 25 58 0 0 18 158 1 1228 52 6 0
ENSG00000046651.14 70 30 157 20 0 48 143 32 149 28 359 32 78 58 173 0 0 1 5 162 20 236 28 43 18 446 2 4 82 211 57 0 23 0 11 44 1 13 27 218 95 394 57 33 266 35 973 931 289 0 0 0 0 0 0 0 12 31 0 0 92 17 0 158 0 0 174 158 297 93 142 25 579 87 20 183 326 127 0 0 20 170 367 30 733 5 68 65 564 24 0 22 352 4 0 60 74 51 28 61 111 0 0 2 35 7 0 41 422 0 0 33 134 85 0 236 119 4
ENSG00000046653.14 45 3 28 22 0 7 2 3 10 8 3 1 11 0 6 0 0 0 0 2 2 1 1 85 0 1 0 0 2 38 15 0 0 0 8 4 0 1 0 12 7 22 6 2 10 7 95 7 0 0 0 0 0 0 0 0 0 0 0 0 6 3 0 4 0 0 1035 105 0 12 0 0 29 25 0 8 34 14 0 0 0 0 179 0 22 1 1 1 5 17 0 0 11 1 0 4 1 0 0 8 28 0 0 0 1 0 0 2 23 0 0 6 0 14 0 0 12 0
ENSG00000046774.9 0 0 0 0 0 0 0 0 0 0 0 0 0 0 0 0 0 0 0 0 0 0 0 0 0 0 0 0 0 0 0 0 0 0 0 0 0 0 0 0 0 0 0 0 0 0 0 0 0 0 0 0 0 0 0 0 0 0 0 0 0 0 0 0 0 0 0 0 0 0 0 0 0 0 0 0 0 0 0 0 0 0 0 0 0 0 0 0 0 0 0 0 0 0 0 0 0 0 0 0 0 0 0 0 0 0 0 0 0 0 0 0 0 0 0 0 0 0
ENSG00000046889.18 151 3 8 2 0 1 0 0 69 8 0 0 89 1 0 0 0 1 0 1 1 0 0 80 4 0 0 0 0 0 0 0 0 0 0 4 0 0 0 130 0 1 0 0 0 0 0 0 0 0 0 0 0 0 0 0 0 0 0 0 0 0 0 0 0 0 324 39 0 0 43 0 1 0 0 2 0 1 0 0 0 0 322 1 0 0 91 0 4 0 79 0 1 0 0 0 0 0 32 15 0 0 0 0 0 0 0 0 0 0 0 14 0 0 0 2 0 1
ENSG00000047056.15 8 23 44 1 0 16 57 10 1 23 45 61 27 20 83 0 0 9 1 19 47 92 46 14 12 114 0 1 43 11 10 0 0 38 35 59 14 12 18 27 34 39 10 59 264 24 110 32 25 112 0 0 0 0 0 0 3 6 0 0 28 11 0 13 0 0 3 51 6 22 48 22 142 18 0 123 87 10 0 0 0 0 29 24 61 1 19 33 41 7 0 63 24 1 0 49 7 1 0 40 92 1 0 9 3 1 0 25 26 0 0 32 90 42 0 49 38 0
ENSG00000047188.15 63 46 141 14 0 27 66 30 162 33 16 29 77 36 105 0 0 0 0 47 26 78 15 4 15 54 0 0 30 82 97 0 0 0 36 0 9 10 7 45 82 127 38 107 84 40 64 105 0 15 0 0 0 0 0 0 2 3 0 2 33 14 0 10 0 0 149 40 0 8 44 24 325 17 0 74 199 56 0 4 18 158 44 115 336 1 15 25 66 1 0 65 69 2 0 79 20 0 2 89 122 1 0 8 54 4 0 61 130 0 0 32 32 3 0 76 23 0
ENSG00000047230.14 27 4 0 0 0 3 7 0 42 0 0 0 27 17 0 0 0 0 0 3 4 1 0 2 1 0 0 4 18 24 1 0 0 0 0 0 2 0 1 29 7 9 5 18 49 3 17 44 0 0 0 0 0 0 0 24 0 0 1 0 0 0 0 130 0 0 8 29 0 0 30 6 36 5 17 0 28 0 0 0 0 0 32 10 2 0 0 7 3 0 0 1 20 0 0 3 0 0 17 9 0 0 0 0 0 0 0 6 0 0 0 21 0 1 0 0 2 1
ENSG00000047249.17 50 250 48 65 0 378 104 130 245 467 196 154 268 958 213 0 0 0 0 297 274 179 50 215 1004 171 12 4 506 210 180 0 100 0 34 66 255 14 191 243 540 197 136 336 259 37 645 660 426 480 0 0 0 0 0 49 7 164 0 3 33 19 0 900 0 587 272 728 629 120 544 509 805 196 0 2289 325 199 0 257 122 418 322 292 176 3 106 369 183 61 271 471 170 3 0 532 241 219 106 659 121 0 0 201 24 88 0 594 343 0 0 849 34 111 0 812 400 23
ENSG00000047315.15 83 30 15 5 0 77 237 18 196 151 505 23 158 217 846 0 0 0 1 178 110 290 114 67 44 392 2 0 82 137 15 0 17 0 0 19 19 88 38 156 189 405 89 218 288 57 165 130 113 1 0 0 0 0 0 26 8 7 0 0 84 23 0 481 0 58 242 252 4 41 189 62 945 74 0 283 279 59 0 6 0 0 185 92 483 4 56 140 455 46 0 82 114 2 0 124 68 92 6 220 162 0 0 34 51 3 23 61 530 0 0 162 955 28 0 216 19 2
ENSG00000047346.12 700 82 477 150 0 27 60 71 4482 63 566 58 89 9 84 0 3 0 2 295 10 153 25 24 1 138 8 86 266 322 66 4 1 65 1 1 10 17 24 608 87 460 133 15 192 39 660 1095 94 450 0 0 0 0 0 6 0 18 0 0 71 33 0 44 7461 0 615 66 0 7 103 13 590 47 733 142 268 63 0 0 16 453 141 6 596 10 0 39 407 31 0 13 1 5 387 10 50 66 0 25 106 2 0 2 95 7 0 37 409 0 0 1 20 58 0 101 52 0
ENSG00000047365.11 18 38 949 0 13 84 229 12 242 56 176 45 61 123 340 0 85 1 0 53 7 276 24 16 43 434 0 1 39 91 15 0 0 21 9 0 14 4 38 41 40 237 31 59 313 9 62 503 202 141 0 0 0 0 0 0 16 8 0 1 4 0 0 346 0 0 35 37 1 10 13 20 431 11 114 87 308 22 0 22 41 0 74 122 610 1 5 208 290 54 0 45 30 1 0 73 41 47 0 192 184 0 0 15 7 0 0 266 607 0 0 20 207 175 0 17 34 0
ENSG00000047410.13 45 177 80 14 0 176 166 358 297 199 478 278 46 91 260 0 0 13 1 66 60 250 174 15 24 632 24 0 48 127 266 0 0 2 39 49 3 8 288 113 116 473 274 104 296 762 117 365 8 428 0 0 1 0 2344 8 35 72 299 0 546 305 0 127 0 1076 158 146 1150 85 80 79 662 439 12 80 427 149 0 20 52 119 266 100 579 72 80 71 136 9 0 34 238 23 0 123 256 31 18 78 90 9 0 11 82 48 0 88 345 0 0 39 14 93 0 29 122 8
ENSG00000047457.13 440 5 2 1 0 0 0 0 38 0 0 0 498 0 124 0 0 0 0 324 0 1 1 276 0 3 0 0 0 0 0 0 0 0 0 53 0 0 0 1215 2 0 8 16 148 16 55 132 0 14 0 0 0 0 0 4 0 0 0 0 0 0 0 0 0 0 1254 230 135 0 392 0 0 1 152 18 20 0 0 0 0 0 1350 4 1 0 601 1 7 0 0 0 0 0 0 1 0 0 68 0 0 0 0 0 0 0 0 0 0 0 1107 4 0 0 0 29 9 0
ENSG00000047578.12 53 0 12 5 0 15 23 18 13 6 1 24 71 28 40 0 0 0 0 50 31 55 43 45 8 27 0 0 7 62 8 0 17 0 11 58 12 5 13 70 24 37 28 45 114 45 147 183 2 0 0 0 0 0 0 0 0 6 0 0 49 13 0 27 0 1252 919 148 175 72 42 12 94 38 27 98 46 49 0 0 0 0 178 15 39 3 71 14 25 4 0 37 40 1 0 15 26 51 0 32 11 0 0 3 7 3 694 29 17 0 0 26 45 54 0 60 28 0
ENSG00000047579.19 18 172 1 105 0 21 80 63 34 41 50 65 21 109 114 0 0 0 0 41 102 145 95 25 10 166 1 0 41 29 70 0 126 0 101 92 28 50 52 90 71 91 44 124 198 73 87 83 0 0 0 0 0 0 687 0 31 65 0 2 21 20 0 289 0 121 52 115 650 373 66 87 239 88 268 165 296 306 0 7 0 0 67 84 129 4 116 35 102 219 0 157 173 0 0 26 89 39 10 179 111 0 0 15 56 28 0 139 169 0 0 121 0 257 9 81 263 6
ENSG00000047597.6 0 0 0 0 0 0 0 0 0 0 0 0 16 0 12 0 0 0 0 0 0 0 0 10 0 0 0 0 0 0 0 0 0 0 0 0 0 0 0 8 0 0 0 0 0 0 6 0 0 0 0 0 0 0 0 0 0 0 0 0 0 0 0 0 0 0 44 14 0 0 27 0 0 0 0 0 0 0 0 0 0 0 10 0 0 0 0 0 1 0 0 0 0 0 0 0 0 0 0 0 0 0 0 0 0 0 0 0 0 0 0 0 0 0 0 0 0 0
ENSG00000047617.14 0 0 0 0 0 0 0 0 0 0 0 0 0 0 0 0 0 0 0 0 0 0 0 0 0 0 0 0 0 14 0 0 0 0 0 0 0 0 0 0 0 0 0 0 0 0 12 1 0 0 0 0 0 0 0 0 0 0 0 0 0 0 0 0 0 0 0 0 0 0 0 0 0 0 0 0 0 0 0 0 0 0 0 0 0 0 0 0 0 0 0 0 0 0 0 0 0 0 0 0 0 0 0 0 0 0 0 0 0 0 0 0 0 0 0 0 0 0
ENSG00000047621.11 7 3 7 1 0 46 46 2 65 65 37 11 18 91 58 0 0 0 0 22 41 109 17 7 4 114 0 0 47 71 9 0 0 0 0 0 28 47 21 10 78 37 31 146 101 10 19 66 0 53 0 0 0 0 0 0 0 10 0 1 2 2 0 0 0 57 16 72 0 0 6 40 58 8 21 128 88 1 0 16 0 0 67 101 148 2 8 41 98 1 0 215 68 6 0 30 6 5 1 168 185 0 0 14 13 0 27 102 65 0 0 85 0 7 0 181 44 0
ENSG00000047634.14 9 9 0 10 0 67 37 18 0 42 97 6 31 94 51 0 0 3 0 10 14 12 3 4 29 82 0 0 46 3 45 0 6 0 10 0 24 15 29 15 87 33 18 36 4 9 35 32 39 74 0 0 0 0 0 0 0 23 0 1 14 2 0 378 0 0 1 112 0 38 0 29 30 22 0 416 63 58 0 20 0 0 78 71 59 0 9 105 54 24 1 133 29 0 0 144 51 26 0 49 36 1 0 7 16 1 2 142 38 0 0 46 0 14 0 201 52 2
ENSG00000047644.18 7 0 18 22 0 17 83 124 2 0 70 211 28 21 56 0 0 1 0 31 17 214 278 17 7 52 4 1 23 23 67 0 0 0 118 0 2 13 79 29 17 75 110 40 105 329 72 106 0 124 0 0 0 0 0 0 23 51 0 0 313 148 0 35 0 0 7 14 0 141 54 0 82 235 0 19 123 174 0 0 189 0 44 17 39 19 18 5 40 192 0 5 1 7 0 3 90 0 0 38 23 1 0 4 8 11 0 21 169 0 0 13 180 152 137 39 161 4
ENSG00000047648.21 0 1 0 0 0 6 0 0 1 10 0 0 2 16 1 0 0 0 0 19 3 0 0 0 6 0 0 0 11 0 0 0 1 0 0 0 6 0 1 1 2 0 0 21 0 1 11 18 0 0 0 0 0 0 0 0 0 0 0 0 0 0 0 0 0 0 0 2 0 0 0 11 0 0 0 51 0 0 0 0 0 0 1 3 0 0 0 3 0 0 0 5 0 0 0 4 0 0 0 13 0 0 0 2 0 0 0 0 0 0 0 6 0 0 0 8 16 0
ENSG00000047662.4 0 15 7 40 0 0 0 7 3 1 4 16 1 0 0 0 0 0 0 3 0 0 0 0 0 0 2 0 0 0 7 0 1 0 0 3 0 0 8 1 1 0 5 0 0 0 9 3 0 0 0 0 0 0 0 0 0 1 0 0 4 1 0 0 0 1 0 0 0 7 0 0 1 15 0 0 4 23 0 1 0 0 0 1 0 0 0 4 2 1 0 0 0 0 0 0 9 21 0 1 1 0 0 0 5 1 0 4 24 0 0 2 0 12 0 5 1 0
ENSG00000047849.21 101 272 1158 4 0 138 672 23 384 362 680 44 320 520 376 0 0 0 1 314 369 771 17 177 102 451 3 2 395 262 10 0 128 0 1 4 117 210 69 161 443 573 100 652 943 20 518 478 0 0 0 0 0 0 0 58 22 1 4 4 26 28 0 2029 1 0 2095 800 1056 47 307 232 960 99 0 800 423 20 0 25 4 0 367 283 792 0 393 463 497 91 0 641 264 0 0 341 40 0 84 607 486 0 67 100 137 3 159 276 581 0 0 449 721 65 0 361 113 9
ENSG00000047932.13 24 41 803 0 0 3 72 1 6 19 54 5 46 44 93 0 2 0 1 25 30 59 2 26 5 48 0 0 24 36 1 0 0 0 0 11 2 8 5 53 40 84 20 69 278 9 197 88 88 0 0 0 0 0 0 3 3 2 0 1 2 1 0 190 0 0 23 46 0 22 32 39 157 2 0 58 35 3 0 0 0 6 74 39 100 0 25 31 47 0 0 42 0 0 0 26 8 0 3 73 51 0 0 4 23 0 0 32 36 0 0 26 80 3 0 11 8 0
ENSG00000047936.10 0 0 0 0 0 0 0 0 0 0 0 0 0 5 0 0 0 1 0 0 0 0 0 0 0 0 0 0 0 0 0 0 0 0 0 0 0 0 0 0 0 0 0 0 0 0 0 0 0 0 0 0 0 0 0 0 0 0 0 0 0 0 0 0 0 0 0 0 0 0 0 0 0 0 0 0 0 0 0 0 0 0 0 0 0 0 0 0 0 0 0 0 0 0 0 0 0 0 0 0 0 0 0 0 0 0 0 1 0 0 0 0 0 0 0 0 0 0
ENSG00000048028.11 43 0 2 5 0 26 60 4 0 13 47 1 51 58 14 0 41 1 0 42 19 66 0 29 3 94 0 0 17 0 0 0 1 1 3 0 10 19 5 79 31 37 5 62 172 2 37 4 0 0 0 0 0 0 1 0 0 2 1 1 1 0 0 209 0 0 38 37 1 0 9 5 114 8 0 55 18 12 0 0 0 1 106 27 75 0 124 24 18 0 7 0 22 0 0 43 6 1 1 62 57 0 0 2 6 0 1 21 26 0 0 7 0 0 1 75 0 1
ENSG00000048052.21 155 183 21 7 0 33 15 10 337 4 0 1 126 72 9 0 0 0 0 11 7 6 0 6 1 26 0 0 43 0 2 0 0 0 0 0 9 0 16 63 71 11 33 8 83 2 94 119 0 38 0 0 0 0 0 0 0 0 0 0 19 6 0 5 0 0 165 100 0 22 111 23 16 4 244 107 37 15 0 12 0 0 202 34 34 2 227 27 16 0 0 37 1 0 580 85 10 0 2 6 47 0 0 0 7 0 0 22 27 0 0 41 16 3 0 261 60 0
ENSG00000048140.17 44 1 51 0 0 1 133 1 5 19 35 5 380 22 252 0 1 0 0 67 33 206 0 32 1 45 0 0 2 29 0 0 0 425 37 40 12 49 9 97 27 120 11 104 332 1 0 49 0 117 0 0 0 0 0 0 12 1 0 0 2 0 0 372 0 0 137 147 1 25 268 11 259 3 37 44 50 2 0 0 0 0 33 27 135 0 173 16 85 41 0 86 50 0 0 21 6 0 61 45 130 0 1 3 41 0 159 28 69 0 0 24 345 4 0 3 11 0
ENSG00000048162.20 5 62 0 1 0 8 258 12 0 82 54 16 260 91 374 0 0 0 0 59 433 397 11 70 5 359 0 0 57 265 0 122 69 0 10 74 36 407 24 198 264 311 66 199 396 4 0 117 4 0 0 0 0 0 0 0 19 3 0 1 2 0 0 947 0 0 408 413 908 33 570 180 939 11 399 211 748 1 0 1 22 0 81 73 77 0 222 59 409 42 0 168 232 0 0 68 22 0 16 113 181 0 416 9 45 0 0 40 84 0 0 82 554 0 356 209 81 8
ENSG00000048342.15 57 5 2 371 0 1 0 88 1 9 14 96 43 2 1 0 0 0 0 14 0 2 29 121 0 1 5 0 5 0 68 0 0 0 19 47 1 1 29 31 4 2 68 3 15 125 0 6 50 0 0 0 0 0 43 1 2 43 0 0 75 32 9580 50 0 10 251 87 10 77 68 0 1 89 0 5 49 113 0 0 7 67 371 2 1 8 0 9 0 15 0 0 0 9 0 3 78 116 7 10 0 4 0 0 41 33 0 5 89 1 0 0 0 56 0 25 142 2
ENSG00000048392.11 1 73 0 1 0 15 12 18 9 32 0 38 20 103 50 0 0 0 0 66 21 14 60 40 28 31 0 0 65 28 25 0 1 0 6 0 14 0 14 15 58 30 40 71 51 112 63 32 23 122 0 0 0 0 0 0 6 17 0 1 36 44 0 16 0 73 116 55 0 94 20 19 70 24 0 126 19 18 0 2 0 0 119 31 40 7 15 44 69 95 0 50 0 2 0 18 7 0 0 87 59 0 0 11 19 23 0 32 51 0 0 61 0 46 0 114 69 1
ENSG00000048405.9 57 92 113 2 0 89 102 29 35 45 98 23 60 160 156 0 0 0 1 23 3 68 4 78 80 180 11 25 52 53 26 12 0 10 1 0 18 11 19 86 86 161 26 92 343 20 19 115 12 237 0 0 0 0 0 0 0 6 4 0 27 0 0 43 0 347 39 47 29 16 22 58 128 34 12 118 85 58 0 0 0 0 93 42 324 1 1 108 316 37 0 22 152 3 0 63 17 13 8 100 89 0 0 1 12 4 0 108 87 0 0 57 94 64 0 177 18 0
ENSG00000048462.10 0 0 0 0 0 0 0 0 0 0 0 0 0 0 0 0 0 0 0 0 0 0 0 0 0 0 0 0 0 0 0 0 0 0 0 0 1 0 0 0 2 0 26 7 0 0 0 0 0 0 0 0 0 0 0 0 0 0 0 0 1 0 0 0 0 0 0 1 0 0 0 0 0 0 0 0 0 0 0 0 0 0 0 1 0 0 0 0 1 0 0 0 0 0 0 0 0 0 0 5 0 0 0 0 0 0 0 0 0 0 0 0 0 0 0 0 0 0
ENSG00000048471.13 15 15 1 6 0 27 97 13 22 95 125 12 68 132 64 0 0 2 1 31 98 143 28 42 8 47 1 0 93 34 22 0 86 0 46 20 41 15 33 81 138 75 39 201 240 27 231 360 37 67 0 0 4 0 0 1 1 2 0 1 8 28 0 37 0 0 747 184 4 14 163 46 179 27 1 338 51 15 0 0 7 0 176 58 100 1 66 112 22 77 0 75 69 1 12 53 13 1 23 204 81 0 0 27 24 6 0 98 27 0 1 78 15 19 0 71 23 0
ENSG00000048540.14 10 0 0 0 0 0 0 0 0 0 0 0 0 0 0 0 0 0 0 0 0 0 0 2 0 0 0 0 0 0 0 0 0 0 0 0 0 1 0 0 0 0 0 5 0 0 0 0 0 0 0 0 0 0 0 0 0 0 0 0 0 0 0 0 0 0 0 0 0 0 0 0 0 0 0 0 0 0 0 0 0 0 5 0 0 0 17 0 0 0 0 0 0 0 0 0 0 0 0 0 0 0 0 0 0 0 0 0 0 0 0 0 0 0 0 0 0 0
ENSG00000048544.5 19 6 29 0 1 37 154 3 240 149 56 9 145 222 273 0 0 34 66 200 168 201 76 82 25 274 0 5 105 316 5 0 1 0 2 53 48 98 27 182 98 172 39 225 533 21 909 278 4 8 0 0 1 0 0 63 6 2 0 1 35 20 0 533 0 0 70 394 337 7 456 137 627 39 753 278 251 7 0 38 30 0 189 176 195 1 52 100 170 2 29 135 124 4 0 118 39 0 13 286 163 0 0 11 1 2 0 61 97 0 0 151 97 35 0 202 51 3
ENSG00000048545.13 0 0 0 0 0 0 0 0 0 0 0 0 0 0 0 0 0 0 0 0 0 0 0 0 0 0 0 0 0 0 0 0 0 0 0 0 0 0 0 0 0 0 0 0 0 0 0 0 0 0 0 0 0 0 0 0 0 0 0 0 0 0 0 0 0 0 0 0 0 0 0 0 0 0 0 0 0 0 0 0 0 0 0 0 0 0 0 0 0 0 0 0 0 0 0 0 0 0 0 0 0 0 0 0 0 0 0 0 0 0 0 0 0 0 0 0 0 0
ENSG00000048649.13 24 25 59 3 0 86 59 56 475 48 134 75 45 117 83 0 1 0 3 56 15 138 91 22 12 188 0 0 52 118 33 0 0 31 0 0 18 2 40 159 88 211 87 90 185 142 147 233 2 20 0 0 0 0 0 8 13 25 0 0 50 41 0 67 0 538 0 41 0 52 8 57 345 126 244 69 147 74 0 12 38 123 130 136 356 8 34 30 90 58 0 33 54 2 0 51 61 136 3 47 30 1 0 3 19 6 8 96 183 0 0 35 0 72 0 48 171 4
ENSG00000048707.15 111 36 901 89 0 36 176 257 123 80 165 69 125 99 147 0 0 8 0 69 31 190 74 27 14 133 1 0 101 166 186 0 0 0 39 38 24 65 62 236 99 150 47 101 292 101 27 423 42 286 0 0 3 0 0 19 24 120 0 4 26 27 0 57 0 0 441 119 1 264 141 22 512 127 6 272 326 195 156 21 1 120 542 77 326 2 435 55 127 26 68 57 280 2 7 100 85 18 0 127 112 1 0 29 60 50 0 60 296 1 0 48 0 107 0 98 224 11
ENSG00000048740.18 21 245 163 40 0 72 583 159 5 127 437 354 22 185 403 0 0 58 0 1 96 629 196 10 46 572 11 0 93 482 112 0 49 73 156 82 23 121 105 15 179 569 180 394 949 527 49 182 276 415 0 0 0 0 0 0 58 117 0 4 380 222 0 9 3073 0 0 123 135 151 11 42 1389 194 0 202 685 136 0 1 32 162 32 275 886 24 18 152 739 194 0 285 333 9 13 103 113 235 11 342 403 6 0 46 93 17 0 178 546 0 0 104 398 126 0 50 142 7
ENSG00000048828.16 61 123 56 95 0 66 137 51 307 75 48 101 125 144 268 0 2 0 0 170 97 173 44 66 17 181 7 1 66 87 54 0 0 0 1 46 23 90 36 236 85 90 50 266 259 99 250 240 0 1 0 0 0 0 0 8 7 29 0 2 181 77 0 193 17019 434 1117 165 0 19 106 24 269 98 159 184 212 47 0 12 0 0 281 177 332 4 115 153 70 24 0 171 59 4 0 159 33 17 16 211 67 1 0 29 42 5 0 147 225 0 0 136 80 23 0 111 100 5
ENSG00000048991.16 23 137 31 1 0 8 70 8 36 25 15 0 25 37 18 0 0 0 2 13 38 113 1 7 14 90 1 0 21 3 1 0 0 0 11 0 9 0 7 74 47 80 14 94 107 2 54 22 0 85 0 0 1 0 0 0 0 0 0 0 1 0 0 3 0 0 28 40 0 0 31 12 163 7 0 47 27 0 0 0 0 0 75 49 208 1 6 14 89 22 0 17 15 0 0 18 0 0 3 49 53 0 0 4 0 2 0 9 11 0 0 16 0 0 0 17 15 0
ENSG00000049089.14 81 31 0 8 0 1 5 8 0 4 11 4 108 6 1 0 0 0 2 37 1 9 8 63 0 1 0 0 1 2 1 0 0 0 0 1 0 0 0 124 12 5 1 5 0 11 0 96 0 0 0 0 0 0 0 0 0 6 0 0 6 2 0 128 0 0 40 32 0 0 102 2 6 1 0 3 0 2 0 0 0 0 187 0 4 0 186 14 0 0 0 9 0 0 0 11 1 8 64 3 30 0 0 0 1 0 0 6 0 0 0 2 1 3 0 49 0 0
ENSG00000049130.15 0 0 0 0 0 0 0 0 4 0 0 0 6 4 0 0 0 0 0 14 0 0 0 1 1 0 0 2 0 0 0 0 0 0 0 0 0 0 0 1 1 0 0 4 0 0 11 0 0 0 0 0 0 0 0 0 0 0 0 0 0 0 0 150 0 57 0 0 0 4 10 1 0 0 0 14 0 0 0 0 1 0 0 1 0 0 2 6 0 0 0 0 0 0 0 0 0 0 0 0 0 0 0 0 0 0 0 0 0 0 0 1 0 0 0 3 0 0
ENSG00000049167.14 0 59 0 0 0 7 11 7 18 20 1 0 37 42 35 0 2 8 0 7 25 31 3 2 5 12 0 0 28 31 3 0 0 0 0 0 12 0 5 22 34 14 21 9 43 3 0 2 0 27 0 0 0 0 0 0 0 9 0 0 10 1 0 29 0 0 5 32 0 0 0 13 32 10 0 28 0 10 0 6 0 0 12 34 30 3 0 20 8 0 0 26 15 0 0 13 18 0 1 29 37 0 0 0 8 2 0 25 1 0 0 23 0 0 0 0 42 0
ENSG00000049192.14 0 0 8 0 0 0 1 0 4 0 0 0 0 0 0 0 0 1 0 0 0 1 0 0 0 0 0 0 0 0 0 0 0 0 0 0 0 0 0 4 1 0 0 0 9 0 0 0 0 134 0 0 0 0 0 0 0 0 0 0 0 0 0 0 0 0 29 29 0 0 0 0 0 0 0 0 0 0 0 0 0 0 0 0 0 0 0 0 0 0 0 0 0 0 0 0 0 0 0 0 0 0 0 0 0 0 0 0 0 0 0 0 0 0 0 21 0 0
ENSG00000049239.12 41 30 105 64 7 86 145 3 177 63 114 3 446 100 86 0 0 4 1 190 12 54 6 55 6 60 1 7 79 27 1 0 82 1 0 170 22 49 28 236 83 57 4 139 112 2 596 309 0 88 0 0 1 0 0 30 2 0 0 0 18 2 0 116 0 24 319 150 4 0 190 32 100 10 105 281 16 2 0 0 0 0 137 32 59 0 484 62 36 1 0 147 63 0 43 58 8 0 92 275 57 0 0 15 20 3 0 23 29 0 0 84 16 6 0 1 57 3
ENSG00000049245.12 29 43 14 5 0 407 263 93 422 507 189 253 337 837 261 0 0 0 4 630 484 336 190 205 184 252 2 14 488 207 178 0 111 12 39 215 259 62 155 312 374 199 188 798 470 344 776 503 183 424 0 0 0 0 0 1 19 117 0 18 351 231 0 542 0 567 170 970 796 376 444 476 907 572 142 1502 441 151 0 67 81 0 338 581 316 16 361 640 453 318 0 1045 225 15 27 525 201 202 44 716 261 2 0 207 77 52 0 595 440 0 0 607 131 245 0 824 407 21
ENSG00000049246.14 0 6 0 13 0 0 1 4 6 21 0 0 27 13 28 0 0 0 0 11 4 20 0 5 2 10 1 1 11 2 0 0 0 0 0 0 0 0 1 19 7 25 2 3 35 1 96 90 0 35 0 0 0 0 0 0 0 3 0 0 4 0 0 4 0 0 4 33 139 43 31 2 26 7 0 11 0 22 0 0 0 0 17 9 23 0 0 8 23 4 0 12 6 0 0 2 1 0 1 9 29 0 0 0 0 0 0 3 13 0 0 22 26 0 0 0 5 3
ENSG00000049247.13 0 2 0 0 0 0 0 0 0 0 0 0 0 0 0 0 0 0 5 0 0 0 0 0 0 4 0 0 0 0 0 0 0 0 0 0 0 0 0 1 14 30 16 0 7 0 0 2 0 143 0 0 0 0 0 0 0 0 0 0 0 0 0 0 0 0 0 4 0 36 4 0 5 0 0 2 0 0 0 0 0 0 0 2 0 0 0 0 0 0 0 1 18 0 0 0 0 0 0 0 0 0 0 0 0 0 0 0 0 0 0 2 0 0 0 0 0 0
ENSG00000049249.8 1 411 10 6 0 249 354 24 0 63 81 43 12 935 665 0 0 0 0 0 415 312 117 2 305 970 5 1 423 324 43 0 282 0 170 0 208 135 123 1 823 170 84 561 704 39 9 98 161 0 0 0 0 0 0 0 47 25 0 6 22 27 0 1824 0 168 0 1377 296 172 0 730 997 346 0 1998 429 91 0 101 114 191 0 324 672 3 0 617 559 96 0 402 141 2 0 810 114 3 0 652 131 0 0 101 193 16 0 394 358 0 0 829 175 86 1 634 264 4
ENSG00000049283.17 28 0 0 0 0 0 0 0 1 0 0 0 27 0 0 0 0 1 0 19 0 1 0 4 0 0 0 15 10 8 5 0 0 0 0 0 0 0 0 21 0 0 0 1 6 0 47 38 0 0 0 0 0 0 0 21 0 0 0 0 0 0 0 0 0 0 0 0 0 0 0 0 0 0 35 0 0 0 0 0 0 0 3 0 0 0 7 0 0 0 0 0 0 0 0 0 0 4 0 0 0 0 0 0 0 0 0 0 0 0 0 0 0 0 0 1 0 0
ENSG00000049323.15 10 0 0 0 0 0 0 2 1 0 0 0 28 0 0 0 0 0 3 16 0 0 0 10 0 0 0 0 0 1 0 0 0 0 0 5 0 0 0 21 2 1 7 0 0 7 0 1 0 0 0 0 0 0 0 0 0 0 0 0 0 0 0 0 0 0 224 21 0 0 6 1 0 0 0 0 26 0 0 0 0 0 26 0 0 0 136 0 0 0 0 0 0 0 0 0 0 0 2 0 0 0 0 0 0 0 0 0 0 0 0 0 0 0 0 0 0 0
ENSG00000049449.9 37 43 1 0 0 4 19 0 43 6 0 2 114 60 20 0 0 0 0 48 24 7 0 88 13 9 0 1 8 0 0 0 1 0 0 11 13 0 3 70 45 6 8 59 60 3 4 53 0 59 0 0 0 0 0 22 2 0 0 0 0 0 0 134 0 0 69 107 0 1 105 83 35 0 20 57 12 0 0 9 0 0 99 7 25 0 173 14 19 0 36 69 0 0 0 23 0 0 23 32 21 0 0 15 2 1 0 17 4 0 0 38 0 1 4 98 17 0
ENSG00000049540.16 0 2 0 0 0 0 0 0 0 0 0 0 1 0 2 0 0 0 0 0 0 0 0 1 0 0 0 1 0 0 0 0 0 0 0 0 0 0 0 1 0 0 0 0 0 0 0 0 0 0 0 0 0 0 0 0 0 0 0 0 0 0 0 0 0 0 14 2 0 1 0 0 4 0 0 0 1 0 0 0 0 0 8 0 0 0 0 0 0 0 0 0 0 0 0 0 0 0 0 0 0 0 0 0 0 0 0 0 0 0 0 1 0 0 0 0 0 0
ENSG00000049541.10 30 92 2 1 1588 45 162 26 34 56 99 80 154 163 193 0 0 1 1 54 223 209 89 46 26 327 2 0 86 123 26 0 36 0 0 38 86 114 56 86 144 178 49 244 277 46 24 16 0 160 0 0 2 0 0 0 9 20 0 1 121 61 0 90 0 0 309 214 1118 47 152 58 529 60 827 294 232 27 0 0 0 0 63 142 96 2 53 58 95 41 0 151 182 0 685 123 41 0 6 229 53 0 0 26 26 1 18 32 140 0 0 108 668 7 93 75 42 0
ENSG00000049618.23 446 485 321 113 1 41 249 29 149 60 264 14 78 122 153 0 0 1 6 164 29 353 8 67 13 351 3 0 54 100 17 0 1 0 12 37 4 45 20 318 62 231 23 102 296 13 360 461 13 198 0 1 6 0 0 0 10 1 2 2 74 23 0 132 0 4 244 125 1 9 90 27 560 19 104 137 229 11 0 2 0 0 262 92 466 5 91 74 373 10 0 56 282 5 0 87 12 0 4 144 162 1 0 2 19 1 0 78 339 0 7 87 71 1 59 44 26 0
ENSG00000049656.13 21 41 0 0 0 5 17 10 1 9 0 3 102 11 135 0 0 0 0 10 14 39 2 17 0 14 0 1 8 17 6 0 23 0 0 48 6 16 2 62 27 17 8 63 125 4 0 24 0 0 0 0 0 0 0 0 5 13 0 0 35 1 0 100 0 0 253 64 0 2 79 8 100 17 0 20 16 10 0 0 0 0 64 23 37 1 21 29 27 13 0 18 70 1 14 17 1 53 19 47 4 0 0 1 0 3 0 10 17 0 0 38 24 10 0 13 5 0
ENSG00000049759.17 318 280 338 4 71 68 20 0 376 36 0 4 237 65 104 0 21 0 0 272 9 7 0 69 21 11 0 8 159 90 2 0 5 0 9 0 24 12 22 243 46 22 14 21 195 2 753 792 0 74 0 0 0 0 0 16 0 0 0 0 0 0 0 218 0 97 378 181 0 29 221 38 48 8 1447 267 37 8 0 8 1 0 206 25 41 0 83 136 10 0 0 27 0 0 95 108 1 137 16 49 22 0 23 5 0 2 0 61 0 0 0 88 0 0 0 380 59 7
ENSG00000049768.14 0 4 15 0 0 0 64 0 0 1 54 0 0 0 14 0 0 0 0 0 1 109 0 0 0 29 0 0 0 5 0 0 0 12 0 0 0 15 2 0 0 10 1 1 46 1 0 0 0 0 0 0 0 0 0 0 3 0 0 0 0 0 0 0 0 0 0 1 12 1 0 0 63 0 0 0 63 0 0 0 0 0 0 0 49 0 0 0 15 0 0 0 21 0 0 0 0 0 0 1 33 0 0 0 17 0 0 0 23 0 0 0 65 0 0 0 6 0
ENSG00000049769.12 0 1 9 0 0 0 11 0 0 0 53 0 0 0 0 0 0 0 1 1 5 9 0 8 0 7 0 0 0 0 0 0 0 0 0 0 0 0 0 5 1 11 1 2 87 4 0 0 0 0 0 0 0 0 0 0 0 0 0 0 0 0 0 6 0 0 5 2 0 0 7 0 15 0 0 1 0 0 0 0 0 0 17 1 9 0 0 3 20 0 0 0 1 0 0 0 0 0 0 7 6 0 0 0 0 0 0 0 0 0 0 0 11 0 0 0 2 0
ENSG00000049860.13 47 661 7 54 1817 781 307 242 112 1206 41 318 539 2874 487 0 0 0 1 290 877 367 136 224 1683 460 32 0 755 171 357 445 204 0 325 163 522 153 288 370 1095 325 441 2224 1118 337 562 477 908 464 0 0 0 0 0 36 13 320 0 21 294 214 0 4194 0 843 173 1734 923 877 615 1073 1054 588 0 3748 424 585 0 241 494 112 381 1536 522 50 663 1962 383 286 0 2976 357 22 707 939 308 358 108 2788 206 6 0 773 164 163 0 1231 717 0 0 2125 487 639 1545 1593 990 65
ENSG00000049883.14 11 2 0 0 0 0 82 0 0 2 45 0 21 18 0 0 0 0 52 13 11 24 0 5 8 22 1 0 1 1 0 0 0 0 0 0 1 0 2 16 13 19 0 36 135 1 0 7 0 140 0 0 0 0 0 0 0 0 0 0 0 1 0 0 0 0 1 2 32 0 5 3 29 0 0 0 25 0 0 0 0 0 54 22 31 0 30 26 13 0 0 11 0 0 0 2 2 1 14 16 15 0 0 0 0 0 0 1 0 0 0 15 86 0 0 7 4 0
ENSG00000050030.14 23 0 0 0 0 0 0 0 0 0 0 0 2 0 0 0 0 0 0 0 0 0 0 3 0 0 0 0 0 0 0 0 0 0 0 0 0 0 0 6 2 0 1 0 0 0 0 0 0 0 0 0 0 0 0 0 0 0 0 0 0 0 0 0 0 0 0 0 0 0 0 0 0 0 0 0 0 0 0 0 0 0 6 0 1 0 0 0 0 0 0 0 0 0 0 1 0 0 0 0 0 0 0 0 0 0 0 0 0 0 0 0 0 0 0 0 0 0
ENSG00000050130.17 200 120 22 0 0 91 249 14 362 253 323 121 581 340 434 0 2 0 0 636 477 438 149 366 47 296 7 0 117 175 54 0 0 0 0 3 94 112 74 460 260 225 119 635 681 198 754 312 299 681 0 0 0 0 0 0 50 21 0 6 292 138 0 1256 0 0 970 599 0 68 682 93 687 146 46 521 128 49 0 14 0 0 600 285 283 13 251 245 315 121 0 467 367 7 0 257 74 0 24 597 159 1 0 47 54 8 0 190 346 0 0 257 205 53 0 294 120 20
ENSG00000050165.17 0 0 0 0 0 0 80 0 29 0 0 0 0 0 264 0 0 0 0 0 0 105 0 0 6 383 0 0 0 45 0 0 0 0 0 0 0 10 3 0 1 53 0 0 199 0 161 0 0 45 0 0 0 0 0 0 0 0 0 0 0 0 0 0 0 0 0 20 633 15 0 0 113 7 0 0 70 0 0 0 0 0 0 0 28 0 0 0 107 0 0 0 74 0 0 0 0 0 0 2 61 0 0 0 0 0 0 0 72 0 0 0 104 0 0 0 0 0
ENSG00000050327.14 0 0 0 0 0 0 0 0 0 0 0 0 1 0 0 0 0 0 0 3 0 0 0 0 0 2 0 0 3 2 0 0 0 0 0 0 0 0 0 0 0 0 0 0 0 0 34 0 0 0 0 0 0 0 0 0 0 0 0 0 0 0 0 0 0 0 28 13 0 6 12 0 4 1 0 0 0 0 0 0 0 0 6 0 2 0 3 0 1 0 0 0 10 0 0 0 0 0 8 6 0 0 0 0 0 0 0 0 0 0 0 0 0 0 0 0 0 0
ENSG00000050344.8 13 2 5 6 0 4 15 14 0 5 23 10 2 4 29 0 0 0 0 3 3 37 6 5 0 26 0 0 2 4 18 9 0 0 32 0 8 4 2 14 20 21 14 8 24 16 81 7 29 0 0 0 0 0 0 0 0 15 0 0 24 5 0 0 0 0 12 16 28 59 0 4 78 19 0 16 54 39 0 0 0 0 21 39 29 1 3 18 23 73 0 15 0 0 0 6 27 43 0 6 113 0 0 6 22 13 0 54 49 0 4 5 4 13 0 8 92 2
ENSG00000050393.11 52 17 13 3 0 11 62 5 16 16 13 7 159 70 105 0 1 0 5 30 8 13 5 111 36 72 0 11 28 35 0 2 0 0 0 1 4 6 3 57 37 23 13 83 123 0 135 62 158 2 0 0 0 0 0 17 0 0 15 0 0 3 0 63 0 0 11 24 0 5 102 97 94 3 73 40 95 2 0 0 0 0 116 41 44 0 105 59 36 0 0 54 1 0 0 15 6 43 21 49 28 0 0 8 3 0 0 34 8 0 0 22 82 1 0 32 34 1
ENSG00000050405.13 67 0 0 2 0 36 147 0 963 88 0 0 390 103 193 0 0 0 0 505 172 212 8 51 14 204 1 1 45 87 4 0 0 0 0 70 3 4 10 459 124 151 30 287 673 4 1027 1100 166 242 0 0 2 0 0 6 16 0 0 2 20 0 0 134 0 0 185 202 0 0 237 43 180 12 18 79 251 6 0 0 57 0 290 121 401 0 132 70 133 0 0 86 22 0 0 89 0 0 36 219 44 0 0 16 20 0 0 18 12 0 0 43 50 2 0 52 40 0
ENSG00000050426.15 13 1 2 2 0 46 374 0 27 41 264 0 197 77 230 0 0 0 0 116 123 453 32 30 4 468 0 0 35 122 3 0 0 733 24 66 38 105 5 179 86 206 38 140 351 5 65 119 0 219 0 0 5 0 2 1 70 3 0 1 14 13 0 201 0 0 351 282 533 27 404 70 504 14 0 240 236 8 0 11 32 0 213 96 405 0 260 102 258 20 0 88 476 0 1 48 1 1 55 145 242 0 0 3 18 1 0 81 226 0 2732 55 417 12 0 183 35 0
ENSG00000050438.16 24 55 0 5 0 7 0 3 0 21 0 4 5 21 0 0 2 32 1 7 7 16 2 24 2 7 0 0 10 4 9 0 9 0 0 0 5 17 12 27 11 16 4 18 14 3 70 1 0 0 0 0 0 0 0 0 0 0 0 0 0 0 0 47 0 0 85 19 0 0 40 4 62 4 0 86 3 1 0 0 1 0 21 10 39 0 0 3 35 0 0 15 0 0 0 7 0 2 33 16 0 0 0 3 0 1 0 9 0 0 0 68 1 4 0 2 0 0
ENSG00000050555.17 0 0 0 0 0 0 0 0 97 0 0 0 0 0 0 0 0 0 0 0 0 0 0 32 1 1 0 0 1 0 0 0 0 0 0 0 0 0 0 0 0 0 0 0 0 0 12 0 0 0 0 0 0 0 0 0 0 0 0 0 0 0 0 0 0 0 0 4 0 0 0 0 0 0 0 1 0 0 0 0 1 0 0 0 0 0 0 2 0 0 0 0 0 0 0 0 0 0 0 0 0 0 0 0 0 0 0 9 0 0 0 0 0 0 0 0 0 0
ENSG00000050628.20 0 0 0 0 0 3 0 0 0 0 0 0 0 1 0 0 0 0 0 0 0 0 0 0 0 0 0 0 0 0 0 0 0 0 0 0 0 0 0 0 0 0 0 3 0 0 0 0 0 0 0 0 3 0 0 0 0 0 0 0 1 0 0 0 0 0 0 1 0 0 0 0 8 0 0 1 0 0 0 0 0 0 0 0 0 0 0 2 0 0 0 0 0 0 0 0 0 0 0 9 0 0 0 0 0 0 0 0 0 0 0 0 0 0 0 9 0 0
ENSG00000050730.15 1 149 655 14 0 1810 15 20 0 148 0 1 38 1234 163 0 0 1 0 51 249 91 11 4 37 118 1 0 452 62 2 0 10 0 0 0 422 36 227 35 308 51 44 213 127 3 0 93 0 0 0 0 0 0 0 1 0 1 9 24 13 13 0 793 0 0 6 305 348 0 19 355 221 63 0 1820 94 13 0 617 0 216 179 626 132 1 52 458 80 0 0 172 29 0 0 809 3 0 0 358 46 0 0 393 33 1 0 1196 148 0 0 517 14 0 0 865 203 3
ENSG00000050748.17 0 1 0 0 0 4 11 2 40 0 38 0 7 6 26 0 0 2 0 18 14 10 0 3 2 36 0 0 6 0 1 0 0 0 0 77 8 16 1 29 5 8 3 13 45 1 0 22 0 3 0 0 1 0 0 0 6 0 0 0 0 7 0 0 0 0 0 30 0 0 11 1 61 3 0 1 0 2 0 0 0 0 40 20 59 0 0 8 10 0 0 8 0 0 1 0 2 0 0 31 17 0 0 4 0 0 0 5 8 0 0 4 0 12 0 4 2 0
ENSG00000050767.16 0 2 0 1 0 1 0 0 0 10 0 0 0 0 0 0 0 0 2 0 0 0 0 1 0 5 0 0 3 0 0 0 0 0 0 0 0 1 0 5 4 0 1 6 0 0 0 0 0 0 0 0 0 0 0 0 0 0 0 0 0 0 0 0 0 0 0 0 0 0 0 0 0 0 0 4 0 3 0 0 0 0 2 2 0 0 0 0 17 0 0 0 0 0 0 0 0 0 0 5 0 0 0 0 12 0 0 5 0 0 0 2 0 0 0 0 0 0
ENSG00000050820.16 5 0 0 0 0 0 0 0 9 0 0 0 25 2 4 0 0 0 0 11 0 0 0 12 1 0 0 5 2 0 0 0 1 0 0 0 0 0 0 14 0 0 0 0 0 0 4 21 0 0 0 0 0 0 0 2 0 0 0 0 0 0 0 0 0 0 29 14 0 0 41 0 0 0 16 0 0 0 0 0 0 0 10 0 0 0 39 0 0 0 0 0 0 0 0 0 0 0 2 0 0 0 0 0 0 0 0 0 0 0 0 1 0 0 0 0 0 0
ENSG00000051009.10 83 170 10 10 0 50 38 69 2 29 11 32 29 59 51 1 2 0 0 17 18 97 12 49 17 33 2 1 42 67 77 0 37 29 2 23 19 6 29 164 76 57 39 50 77 25 23 67 5 17 0 0 0 0 0 0 0 11 200 0 56 32 0 95 19906 0 279 122 0 68 67 57 197 96 0 167 126 125 0 0 54 0 63 25 39 5 109 30 47 45 0 24 33 2 0 30 24 0 12 32 58 0 0 15 40 11 2 20 37 0 0 24 36 23 2 71 42 0
ENSG00000051108.14 4344 2428 8668 1902 0 1234 1845 947 757 805 723 470 3472 1118 2417 4 0 0 99 588 1609 884 358 3015 706 1904 227 10 1546 1144 881 0 320 1693 754 566 820 1166 790 3702 1638 1288 1438 4812 2370 759 1826 1527 3171 3352 0 0 0 0 0 2 359 663 76 25 417 288 7303 3463 0 2792 7167 2054 4457 3037 2684 767 3327 1135 1637 2318 2110 1426 7632 245 1351 175 1481 1519 1852 141 4138 988 1975 2257 1602 3751 2112 35 11292 1081 1105 1238 1274 3939 1734 23 0 952 1100 715 1552 1369 3892 0 2297 967 3000 1147 4655 1168 2202 58
ENSG00000051128.18 0 67 0 3 29 6 2 3 17 11 0 11 68 18 0 0 0 1 0 34 23 0 6 8 16 1 0 1 25 0 9 0 0 0 27 15 8 0 5 14 17 0 1 35 3 1 95 33 0 0 0 0 0 0 0 0 1 1 0 0 3 0 0 1 0 0 1 30 0 45 33 25 4 12 1 90 15 14 0 0 0 0 5 6 0 0 76 10 0 5 0 45 9 0 60 13 17 0 4 32 0 0 0 5 0 0 0 25 2 0 0 21 0 0 0 20 9 1
ENSG00000051180.16 0 0 0 0 0 0 0 0 0 2 1 0 0 1 0 0 0 0 0 0 5 3 0 0 0 0 0 0 0 0 1 0 0 0 0 0 0 1 0 0 2 2 0 2 0 0 0 3 0 0 0 0 0 0 0 0 0 0 0 0 0 0 0 0 0 0 20 3 0 0 0 0 4 0 0 0 0 0 0 1 0 0 0 0 1 0 0 0 1 0 0 0 9 0 0 0 0 0 0 1 1 0 0 0 0 0 0 0 0 0 0 0 0 0 0 4 2 0
ENSG00000051341.13 0 7 0 20 0 1 0 0 0 1 94 4 0 2 0 0 0 6 44 0 29 0 0 0 5 3 0 0 0 11 4 0 11 0 0 0 0 0 3 0 16 1 18 44 0 0 0 0 0 0 0 0 0 0 0 0 0 0 0 0 8 0 0 0 0 0 19 2 0 0 0 2 16 0 0 5 13 0 0 0 0 0 14 11 15 0 0 0 1 0 0 15 0 0 0 1 0 0 0 9 0 0 0 0 0 0 0 5 0 0 0 13 0 1 0 9 79 0
ENSG00000051382.8 27 41 425 16 0 201 90 11 23 110 76 65 61 276 90 0 0 0 0 8 46 39 67 24 46 44 3 0 148 114 36 0 0 141 74 2 54 4 21 74 95 90 40 109 65 62 0 91 157 117 0 0 0 0 0 0 4 11 0 2 35 18 0 113 0 67 85 232 0 21 69 69 243 116 0 386 81 55 0 18 10 161 97 118 148 1 77 97 38 31 0 60 2 2 0 182 78 62 15 267 49 3 0 29 13 6 0 122 36 0 0 149 100 164 0 342 196 14
ENSG00000051523.10 201 542 519 375 224 35 100 60 9 79 28 97 440 161 142 0 39 0 10 60 179 134 188 31 17 83 3 0 81 83 173 0 220 201 371 95 89 158 46 85 106 27 106 252 337 140 143 88 316 84 0 0 0 0 0 19 20 89 4 2 194 53 0 230 0 895 45 279 209 380 739 184 342 301 130 470 139 279 0 10 17 7 104 137 73 0 310 121 69 63 354 208 134 5 55 174 252 197 165 286 87 0 0 22 85 26 0 212 166 0 0 163 331 133 357 112 98 1
ENSG00000051596.9 4 0 48 0 0 3 57 0 6 12 18 0 47 7 40 0 0 0 1 19 38 47 1 5 3 33 0 0 4 22 0 0 18 0 0 0 0 51 5 24 3 17 0 20 116 1 200 48 0 15 0 0 0 0 0 3 16 2 0 0 0 0 0 50 0 0 112 62 50 7 109 6 155 2 0 17 62 0 0 0 0 0 27 3 39 0 65 17 12 0 0 12 52 0 0 15 3 0 23 41 43 0 0 0 4 0 0 7 7 0 2 8 60 0 0 4 3 0
ENSG00000051620.10 36 0 25 3 0 28 79 21 456 5 1 23 376 40 45 0 5 108 0 388 8 27 3 85 5 63 0 79 181 145 15 6 6 6 73 83 8 44 5 132 6 11 7 39 112 30 1623 776 350 266 0 0 0 0 0 7 1 3 15 0 47 32 0 0 0 0 134 49 0 23 339 11 74 12 3218 60 19 13 0 1 0 12 243 21 21 0 146 10 50 3 174 83 18 2 3 19 15 13 138 52 38 1 0 6 16 1 0 28 41 0 0 11 74 6 22 21 31 0
ENSG00000051825.14 8 1 5 0 0 7 96 1 2 8 261 0 3 23 129 0 0 0 1 0 5 133 1 21 10 177 1 0 20 83 2 0 0 0 0 2 2 0 4 51 35 141 30 51 84 0 128 0 1 12 0 0 0 0 0 0 0 1 0 1 19 19 0 1 0 0 10 11 98 0 7 6 184 5 0 32 60 0 0 0 1 0 68 45 306 0 0 21 59 1 0 39 11 0 1 22 2 0 0 25 23 0 0 5 5 0 74 2 38 0 0 16 40 1 0 39 0 1
ENSG00000052126.14 23 17 5 1 0 64 23 0 266 46 0 0 12 96 82 0 2 1 1 85 5 24 0 38 42 28 0 1 128 10 0 0 68 0 0 65 14 7 18 161 80 18 15 32 8 6 253 744 0 1 0 0 0 0 0 0 3 0 0 1 0 6 0 497 0 1 202 75 1 4 103 33 53 0 0 368 15 0 0 0 0 0 250 42 118 0 57 7 46 0 0 15 0 0 0 184 5 0 6 75 0 0 0 16 12 0 0 21 2 0 0 30 0 0 0 101 0 0
ENSG00000052344.15 162 1 0 11 3003 0 0 1 6613 50 25 37 2742 2 31 0 2 66 2 3211 22 4 0 457 0 7 0 1477 736 771 87 773 7 0 19 265 0 752 12 1191 6 0 6 18 381 7 11074 3441 144 1853 0 0 2 0 0 13 0 1 15 0 7 2 0 168 0 0 328 281 0 10 4000 1 0 4 50905 725 469 5 21335 12 0 0 403 0 0 0 2024 0 0 0 3555 0 0 0 1383 4 8 6 3662 0 0 0 1215 0 0 0 1555 0 0 0 0 0 0 0 1358 37 40 0
ENSG00000052723.11 15 2 8 0 0 34 174 12 71 45 23 31 112 53 154 0 0 1 0 66 45 160 33 10 9 203 1 0 47 160 14 0 0 9 0 46 14 50 1 59 41 111 20 72 290 28 490 67 2 0 0 0 0 0 0 0 4 6 0 3 7 12 0 374 0 0 54 56 549 29 99 39 406 23 326 126 172 26 0 3 16 0 35 74 190 1 2 39 146 12 0 110 41 2 0 47 17 69 13 111 56 0 0 3 26 1 20 51 43 0 0 29 10 17 0 110 20 0
ENSG00000052749.13 38 26 78 184 0 78 160 122 37 80 170 140 260 197 216 0 0 0 1 33 209 178 104 84 44 182 8 0 54 92 86 0 172 281 98 28 56 10 125 125 273 314 168 135 23 82 23 100 32 163 0 0 1 0 0 0 21 48 0 2 247 151 0 80 0 0 713 790 516 444 186 65 612 252 369 327 286 413 0 2 60 1 96 182 175 16 130 77 287 411 812 175 158 5 0 137 89 340 21 104 38 2 0 20 56 85 0 79 146 0 0 202 222 59 396 290 81 2
ENSG00000052795.12 72 892 40 82 18 915 25 342 414 1083 27 76 66 609 0 0 0 15 0 37 60 25 27 14 193 25 2 0 657 15 41 0 99 0 89 15 216 14 217 57 542 38 98 143 58 13 178 534 21 124 0 0 0 0 0 7 0 54 0 5 18 6 0 487 0 72 75 362 8 361 4 233 182 77 0 1957 145 395 0 251 0 4 19 241 16 0 6 608 90 273 0 346 44 2 84 716 70 262 0 482 0 0 0 108 73 24 0 1066 193 0 0 782 0 400 0 1112 683 18
ENSG00000052802.12 57 0 21 0 0 114 151 3 306 42 21 5 203 156 335 0 0 0 0 135 105 183 4 96 16 257 0 2 80 67 5 525 0 0 0 61 18 61 12 177 174 176 29 296 276 2 481 189 247 24 0 0 0 0 0 0 34 4 0 2 0 2 0 222 0 0 395 253 605 8 187 152 639 23 2 237 118 1 0 0 54 0 325 120 266 1 36 50 251 0 0 220 152 0 0 224 6 20 12 190 140 0 0 44 21 0 0 99 65 0 0 124 381 0 0 284 0 6
ENSG00000052841.14 284 352 215 5 0 131 533 86 439 307 757 181 400 474 455 1 0 0 2 393 251 1008 99 203 108 672 4 0 318 391 145 0 2 10 0 131 181 94 182 653 581 869 203 454 1653 209 729 514 213 454 0 0 0 0 0 4 60 34 0 1 258 119 0 583 0 1841 521 517 102 186 377 170 1368 339 472 1166 717 213 0 14 63 0 468 389 1019 17 346 450 550 391 0 343 701 4 0 217 235 216 13 585 492 0 0 54 87 30 0 252 642 0 0 253 620 124 1087 212 204 6
ENSG00000052850.6 0 0 0 0 0 0 0 0 0 0 0 0 0 0 0 0 0 0 0 0 0 0 0 0 0 0 0 0 0 0 0 0 0 0 0 0 0 0 0 0 0 0 0 0 0 0 0 0 0 0 0 0 0 0 0 0 0 0 0 0 0 0 0 0 0 0 0 0 0 0 0 0 0 0 0 0 0 0 0 0 0 0 0 0 5 0 0 0 0 0 0 0 0 0 0 0 0 0 0 0 0 0 0 0 3 0 0 0 0 0 0 0 0 0 0 0 0 0
ENSG00000053108.16 10 0 0 0 0 0 0 0 0 0 0 0 0 0 2 0 0 0 0 4 0 0 0 2 0 0 0 0 0 0 0 0 0 0 0 9 0 0 1 8 2 0 0 0 0 0 88 2 0 0 0 0 0 0 0 0 1 0 0 0 0 0 0 0 0 0 0 3 0 0 51 0 0 0 0 3 0 0 0 0 0 0 14 0 0 0 23 0 0 0 0 0 0 0 0 0 0 0 29 0 0 0 0 0 0 2 0 0 0 0 0 0 0 0 0 0 0 0
ENSG00000053254.15 0 21 1057 13 1 56 347 34 76 96 59 21 13 69 65 0 10 0 10 57 82 177 51 5 42 301 6 0 78 123 20 0 4 12 31 52 34 16 47 27 64 233 72 165 543 43 115 85 250 1 0 0 0 0 7 0 27 12 4 0 66 33 105 45 834 0 44 97 155 21 47 24 477 24 21 215 129 53 0 15 0 0 60 106 255 2 76 97 186 19 0 109 63 2 0 51 33 4 1 132 41 0 0 13 32 7 0 107 148 0 227 60 129 12 0 138 102 2
ENSG00000053328.8 0 0 0 0 0 0 0 0 0 0 0 0 1 0 8 0 0 0 0 0 0 0 0 0 0 0 0 0 0 0 0 0 0 0 0 0 0 0 0 0 0 0 0 0 0 0 0 0 0 0 0 0 0 0 0 0 0 0 0 0 0 0 0 0 0 0 42 6 0 0 0 0 10 0 0 0 0 0 0 0 0 0 0 0 1 0 0 0 0 0 0 0 0 0 0 0 0 0 0 0 0 0 0 0 0 0 0 0 0 0 0 0 0 0 0 0 0 0
ENSG00000053371.12 113 96 0 0 0 40 259 2 12 59 19 0 399 150 138 0 0 3 0 65 95 108 0 467 86 156 6 15 131 108 10 0 621 0 16 62 104 115 17 145 113 116 27 389 496 7 0 77 37 45 0 0 0 0 0 16 28 0 0 0 21 3 0 61 0 0 451 483 172 140 329 160 178 7 30 189 36 7 0 7 0 0 385 145 177 0 305 143 139 0 0 285 316 0 0 72 12 0 189 253 120 0 29 40 68 1 0 65 114 0 256 187 288 0 332 119 23 5
ENSG00000053372.4 8 8 6 1 0 11 147 0 32 27 39 0 48 52 192 0 0 0 0 44 132 121 7 23 10 187 0 0 36 74 1 449 145 0 0 0 15 132 11 49 78 93 14 157 100 1 3 4 142 0 0 0 0 0 0 0 10 1 0 0 14 4 0 346 0 0 104 286 107 1 219 104 316 21 1 82 105 1 0 5 0 0 64 36 105 0 226 36 79 0 830 54 71 0 0 20 12 0 11 66 43 0 0 1 13 2 0 20 105 0 0 58 132 4 0 185 19 1
ENSG00000053438.9 0 0 1 0 0 0 0 0 0 0 0 0 16 0 5 0 0 0 0 30 0 1 0 0 1 3 0 1 2 0 0 0 0 0 0 0 0 0 0 2 0 0 0 0 0 0 0 34 0 0 0 0 0 0 0 0 0 0 0 0 0 0 0 0 0 0 17 0 1 0 8 0 0 0 0 1 2 0 0 0 0 0 17 0 0 0 0 1 0 0 368 0 0 0 0 2 0 0 0 1 0 0 0 0 0 0 0 0 0 0 0 0 0 1 0 0 0 0
ENSG00000053501.12 31 322 60 105 358 38 234 27 14 33 134 9 159 155 134 0 0 0 0 81 140 293 24 50 13 142 0 0 80 33 19 0 164 309 1 41 64 222 24 134 80 148 31 118 285 6 266 122 51 88 0 0 7 0 0 0 19 9 0 2 36 5 0 197 2789 0 78 255 420 41 272 82 462 29 0 307 115 31 0 1 39 0 62 73 110 0 184 73 91 32 354 206 165 0 0 140 29 1 41 139 89 0 0 22 16 1 810 87 66 0 0 76 235 9 52 77 20 1
ENSG00000053524.12 0 8 175 14 0 2 5 16 45 1 77 9 0 1 5 0 0 0 28 0 0 52 7 0 1 2 0 0 5 41 22 0 0 0 52 0 1 0 15 4 0 45 32 0 101 5 10 10 73 0 0 0 0 0 0 0 1 8 0 0 0 1 0 4 0 0 0 3 0 52 2 0 75 14 0 26 25 48 0 0 0 0 0 0 127 0 0 4 17 6 0 13 12 1 0 11 35 73 0 0 55 0 0 0 1 6 1 5 11 0 0 8 19 2 0 1 70 0
ENSG00000053702.14 0 29 0 0 0 1 6 0 3 0 0 0 0 0 0 0 0 0 0 2 2 32 0 1 0 7 0 0 1 0 1 0 0 0 0 0 0 4 0 0 1 19 0 1 11 1 1 22 0 0 0 0 0 0 0 1 13 1 0 0 0 0 0 5 0 0 1 2 0 13 0 0 8 1 0 2 0 0 0 0 0 0 0 0 17 0 0 0 10 0 0 0 0 0 0 7 0 0 0 0 0 0 0 0 0 0 0 8 0 0 0 0 0 0 0 0 1 0
ENSG00000053747.16 56 22 0 0 1 0 1 0 166 8 0 0 664 1 0 0 0 3 3 26 0 0 0 99 0 3 0 0 0 0 0 0 0 0 0 56 0 0 3 250 2 1 0 10 121 4 35 99 0 0 0 0 0 0 0 15 0 0 0 0 0 7 0 37 0 0 530 69 0 9 576 1 0 0 0 14 0 0 0 0 0 0 403 0 0 0 510 0 2 0 10 0 0 0 0 1 0 0 37 0 0 0 0 0 0 0 0 24 15 0 0 0 0 0 154 117 0 0
ENSG00000053770.11 34 3 2 1 0 20 159 3 138 59 57 42 103 138 200 0 0 0 0 171 59 184 29 13 3 206 1 0 51 63 10 1 27 0 0 46 12 16 30 151 76 153 31 168 130 31 227 60 72 134 0 0 0 0 0 0 0 4 0 0 6 41 0 143 0 0 113 88 10 26 152 42 249 24 0 180 153 1 0 0 0 0 120 29 252 1 109 72 162 0 0 37 57 1 0 116 6 0 24 149 109 0 0 11 7 1 1 64 97 0 0 66 0 29 1 17 48 0
ENSG00000053900.10 58 5 0 0 0 42 79 2 10 57 31 34 174 72 141 0 8 0 0 18 54 142 16 369 24 62 0 0 18 22 10 0 0 0 10 71 9 11 15 186 95 115 39 120 143 32 99 51 135 258 0 0 0 0 0 0 0 9 0 1 21 1 0 112 0 0 730 386 3 5 180 24 255 28 0 125 89 19 0 0 0 0 1806 105 327 2 39 79 135 3 0 96 129 3 0 24 10 74 13 59 68 0 0 6 19 3 0 53 76 0 320 66 71 12 0 113 32 0
ENSG00000053918.16 0 16 0 1 0 1 3 0 9 2 0 0 36 1 2 0 0 0 0 34 1 7 0 4 6 0 0 1 0 7 0 0 0 0 0 0 0 0 0 26 0 2 1 3 8 1 38 21 0 0 0 0 0 0 0 0 0 1 0 0 5 4 0 10 0 0 1 6 0 0 38 0 1 0 60 7 0 0 0 0 0 0 28 4 2 0 73 6 0 0 0 4 1 0 0 4 0 0 32 3 8 0 0 0 0 0 0 4 0 0 14 0 6 0 0 1 0 0
ENSG00000054116.11 187 57 0 200 0 118 423 84 177 263 304 122 627 404 428 0 0 0 0 389 479 499 182 122 58 390 1 7 165 232 81 0 290 863 382 262 152 182 83 299 266 323 104 479 811 118 1069 340 187 259 0 0 0 0 0 0 72 85 0 8 117 97 0 284 0 0 79 515 0 364 557 221 766 163 1191 970 564 183 0 19 2 0 328 292 374 1 518 211 470 222 0 571 459 1 0 215 108 57 90 639 364 0 0 73 61 7 0 240 344 0 1259 352 920 323 187 368 336 16
ENSG00000054118.14 1040 1853 3794 1617 0 870 2853 950 1225 1480 1739 872 788 1720 3095 0 4 0 0 718 795 1763 559 852 513 4381 39 8 847 992 920 0 8 873 260 322 413 274 550 1837 1690 2653 985 2431 4925 915 922 1163 919 1654 0 1 67 0 2925 9 115 366 464 16 1296 713 32 3244 30654 2672 1684 1699 2327 1043 723 1331 4719 1328 0 3783 2945 1469 278 170 427 673 1182 1261 3658 83 868 1725 3774 1519 318 1933 2032 73 16 1423 982 823 143 2288 1556 13 0 389 914 145 0 1529 3150 1 0 1948 1724 1434 943 3398 2246 34
ENSG00000054148.17 167 86 1 19 439 38 243 1 115 174 22 6 931 302 199 0 0 0 0 224 390 371 26 225 39 167 0 0 203 166 8 215 344 0 0 172 125 332 31 509 214 192 32 395 684 8 222 191 362 199 0 0 0 0 0 44 15 5 0 4 16 1 0 907 0 0 611 617 536 107 1030 273 645 29 364 564 412 6 0 7 28 68 359 206 251 0 596 200 154 0 0 434 153 0 0 168 2 0 281 300 95 0 489 46 67 0 0 134 97 0 818 207 616 0 288 106 32 1
ENSG00000054179.11 1 0 0 0 0 0 0 0 1 0 0 0 2 0 0 0 0 0 0 0 0 0 0 0 0 0 0 0 0 0 0 0 0 0 0 0 0 5 0 0 0 0 0 0 0 0 0 0 0 0 0 0 0 0 0 0 0 0 0 0 1 0 0 0 0 0 0 5 0 0 0 0 0 0 27 0 0 0 0 0 0 0 0 0 1 0 0 0 0 0 0 0 0 0 0 0 0 0 0 0 0 0 0 0 0 0 0 0 0 0 0 0 0 0 0 0 0 0
ENSG00000054219.10 9 1 4 2 0 11 67 12 1 20 3 1 27 76 105 0 0 0 0 24 30 112 9 10 4 33 1 0 8 6 5 0 17 0 0 0 3 49 3 26 26 65 11 16 44 11 143 28 22 0 0 0 0 0 0 0 1 0 0 0 16 5 0 62 0 0 34 21 11 0 39 10 131 11 0 17 23 8 0 13 51 57 181 18 172 3 15 9 46 1 0 29 21 1 0 25 3 0 1 84 16 0 0 13 0 1 0 23 91 0 0 27 63 3 0 16 17 0
ENSG00000054267.21 470 415 3546 209 0 492 282 808 472 217 1427 1255 120 384 377 0 0 8 5 139 26 315 458 68 93 1141 77 8 200 499 973 0 40 15 232 120 82 70 498 301 407 1497 551 142 424 1053 445 599 880 243 0 0 2 0 576 22 80 314 84 9 826 473 0 86 0 4630 150 126 5 678 113 183 1589 1670 0 676 1153 858 6 92 423 234 268 336 1264 87 63 187 766 286 0 159 91 55 0 303 881 758 1 163 200 33 0 18 263 210 819 614 3730 6 0 153 54 936 0 137 711 16
ENSG00000054277.13 0 120 13 62 0 21 0 0 0 28 0 0 0 32 19 0 0 0 0 6 5 0 0 0 7 0 0 0 33 0 0 0 1 0 0 3 6 0 10 3 27 0 2 30 0 0 0 15 0 0 0 0 0 0 0 0 1 0 0 0 0 0 0 6 0 0 32 26 0 5 0 11 1 3 0 58 1 2 0 8 0 0 3 8 0 0 0 36 0 1 0 12 0 0 0 31 0 8 1 44 0 0 0 7 0 0 0 38 1 0 0 30 0 0 0 42 9 0
ENSG00000054282.15 6 44 10 11 0 61 49 10 43 129 45 47 27 154 18 0 0 0 0 16 63 48 28 18 24 43 0 0 74 16 28 0 38 84 58 40 39 18 16 48 90 49 52 166 35 40 94 67 90 78 0 0 0 0 0 3 3 11 0 6 41 16 0 252 0 66 148 118 0 50 28 48 44 56 46 185 41 41 0 2 2 10 96 107 66 1 6 79 29 57 0 109 76 1 0 77 53 10 8 185 17 0 0 22 10 1 0 136 55 0 0 81 42 10 24 112 93 3
ENSG00000054356.13 0 0 0 0 0 0 0 0 0 1 0 0 0 1 0 0 0 0 0 0 0 0 0 7 1 0 0 0 0 7 0 0 0 0 0 0 2 0 0 0 0 0 0 12 0 0 0 0 0 0 0 0 0 0 0 0 0 0 0 0 0 1 0 133 0 0 0 0 0 0 0 0 0 0 0 5 0 0 0 0 0 0 1 0 0 0 0 0 0 0 0 17 0 0 0 3 0 0 0 1 0 0 0 0 0 1 0 0 0 0 0 0 0 0 0 0 0 0
ENSG00000054392.12 0 0 0 0 0 0 0 0 0 0 0 0 3 0 7 0 0 0 0 10 0 7 0 12 0 2 0 0 0 8 0 0 0 0 0 0 0 2 0 7 1 4 1 4 0 0 0 0 0 0 0 0 0 0 0 0 0 0 0 0 0 0 0 0 0 0 60 24 0 0 10 1 15 0 0 1 0 0 0 0 0 0 16 1 0 0 0 0 12 0 0 1 0 0 0 0 0 8 0 4 4 0 0 2 1 0 0 2 4 0 0 4 0 0 0 5 0 0
ENSG00000054523.17 52 179 23 53 0 69 10 28 116 127 51 34 63 253 12 0 0 2 1 95 36 21 23 50 87 19 0 5 177 12 69 0 58 1 19 4 55 3 68 130 170 25 58 112 35 79 24 396 385 233 0 0 9 0 0 4 0 21 0 1 45 44 0 428 0 0 203 252 195 68 166 191 84 198 0 619 72 125 0 9 2 99 155 118 73 7 60 423 30 46 0 84 9 5 0 195 127 103 14 183 25 2 0 9 19 10 58 233 102 0 0 228 39 60 284 644 60 3
ENSG00000054598.7 6 4 0 0 0 0 0 0 36 0 0 0 21 0 5 0 0 1 0 26 0 0 0 11 0 0 0 16 55 30 7 1 2 0 0 0 0 0 0 20 0 0 0 0 4 0 107 82 3 0 0 0 0 0 0 25 0 0 1 0 0 0 0 5 0 0 9 6 0 19 45 0 0 0 352 0 0 0 0 0 0 0 28 0 0 0 9 1 0 0 0 0 0 0 0 5 0 0 0 0 0 0 0 0 0 0 0 0 0 0 0 1 0 0 0 0 0 0
ENSG00000054611.13 70 98 74 22 0 117 233 133 91 151 135 115 360 298 216 0 0 1 0 101 280 277 194 92 149 191 2 5 203 182 169 0 69 0 162 49 62 56 56 250 207 197 136 516 892 142 526 271 477 291 0 0 0 0 0 10 30 67 0 4 123 71 1 724 0 0 211 421 123 218 243 79 411 245 326 360 444 200 1 3 0 53 141 181 237 7 453 284 260 160 0 414 326 5 0 203 86 35 45 454 60 3 0 63 51 22 0 252 184 0 127 241 386 151 0 367 35 0
ENSG00000054654.16 299 3 1838 38 0 0 295 121 718 0 1648 118 613 3 458 0 0 0 19 220 2 870 27 204 6 757 10 0 5 559 178 0 0 88 26 56 4 60 105 880 20 1143 208 17 1069 126 437 1146 600 423 0 5 1 0 0 0 70 50 0 0 255 153 0 339 0 0 695 246 855 143 518 0 2757 56 1 32 1131 50 0 0 98 364 1579 30 2238 54 595 3 703 31 1 0 132 2 0 2 234 126 18 0 249 0 2 0 240 46 134 1 1446 1 437 0 148 22 0 0 242 0
ENSG00000054690.13 11 0 0 0 0 0 0 0 0 2 0 0 10 0 0 0 0 0 0 8 0 2 0 11 0 2 0 0 0 0 0 0 0 0 0 0 0 2 0 34 2 4 0 2 0 0 0 13 0 0 0 0 0 0 0 0 0 0 0 0 2 0 0 0 0 1 580 45 0 0 29 0 0 0 0 0 0 0 0 0 0 0 66 3 0 0 1 1 1 0 0 0 0 0 0 4 0 0 0 0 10 0 0 0 0 0 0 0 0 0 0 2 0 0 0 0 0 0
ENSG00000054793.13 20 1 0 0 0 0 0 4 117 0 0 14 67 4 0 0 0 0 0 55 0 9 0 47 0 11 0 0 15 8 0 2 0 0 0 0 0 0 0 42 0 2 0 0 55 2 63 31 4 56 0 0 0 0 0 13 0 0 0 0 0 4 0 0 0 0 1197 16 0 0 86 0 7 0 52 2 18 0 0 0 0 0 141 0 22 0 26 1 1 0 0 2 13 0 0 0 0 0 22 0 10 0 0 0 0 0 0 0 45 0 0 0 0 0 0 0 1 0
ENSG00000054796.12 0 0 0 0 0 0 0 0 0 0 0 0 0 0 0 0 0 1 0 0 0 0 0 0 0 0 0 0 0 0 0 0 0 0 0 0 0 0 0 0 0 0 0 0 0 0 0 0 0 0 0 0 0 0 0 0 0 0 0 0 0 0 0 0 0 0 0 0 0 0 0 0 0 0 0 0 0 0 0 0 0 0 0 0 0 0 0 0 0 0 0 0 0 0 0 0 0 0 0 0 0 0 0 0 0 0 0 0 0 0 0 0 0 0 0 2 0 0
ENSG00000054803.3 0 0 0 0 0 0 0 0 0 0 0 0 0 0 0 0 0 0 0 0 0 0 0 0 0 0 0 0 0 0 0 0 0 0 0 0 0 0 0 0 0 0 0 0 0 0 0 0 0 0 0 0 0 0 0 0 0 0 0 0 0 0 0 0 0 0 0 0 0 0 0 0 0 0 0 0 0 0 0 0 0 0 0 0 0 0 0 0 0 0 0 0 0 0 0 0 0 0 0 0 0 0 0 0 0 0 0 0 0 0 0 0 0 0 0 0 0 0
ENSG00000054938.15 0 0 0 0 0 0 0 0 0 0 0 0 2 0 0 0 0 1 17 0 0 0 0 0 0 0 0 0 0 0 0 0 0 0 0 0 0 0 0 2 0 0 0 0 0 0 0 0 0 0 0 0 0 0 0 0 0 0 0 0 0 0 0 0 0 0 1 1 0 0 0 0 0 0 0 0 0 0 0 0 0 0 4 0 0 0 0 0 0 0 0 0 0 0 0 0 0 0 0 0 0 0 0 0 0 0 0 6 0 0 0 2 0 0 0 0 0 0
ENSG00000054965.10 9 51 13 45 0 11 27 61 2 32 16 82 79 18 56 0 0 0 22 14 54 43 111 1 2 31 1 0 9 14 37 0 0 0 4 1 8 5 39 25 38 49 42 53 88 102 3 82 54 4 0 0 0 0 0 0 7 15 0 2 37 48 0 87 0 0 216 31 24 64 54 20 44 30 65 73 105 69 0 0 0 0 38 50 83 7 50 40 23 5 0 46 9 2 0 35 59 32 0 87 39 0 0 6 76 26 0 88 123 0 0 21 32 47 0 44 132 1
ENSG00000054967.12 0 216 11 49 0 261 162 201 25 97 24 363 82 356 126 0 0 0 1 18 340 94 190 19 452 200 24 2 305 90 710 0 334 770 88 0 374 144 245 20 414 184 312 289 180 286 301 204 953 0 0 0 0 0 0 0 20 153 4 2 428 218 0 70 0 779 28 363 4 621 93 251 210 652 352 1396 639 644 0 8 61 70 3 354 90 17 30 280 139 153 144 858 52 15 16 259 406 464 15 259 17 2 0 107 120 196 1122 281 254 0 0 335 71 317 1014 247 339 7
ENSG00000054983.16 29 339 17 33 0 90 146 207 0 115 89 168 43 245 123 1 0 0 0 49 107 109 150 50 107 139 6 0 156 171 244 0 0 0 326 1 31 21 83 37 149 155 186 243 241 250 16 98 20 0 0 0 0 0 0 0 28 122 0 1 240 144 0 59 0 475 123 117 266 183 98 56 295 446 0 402 283 557 0 19 23 101 139 197 285 12 0 196 120 290 0 167 17 2 0 149 400 254 0 278 116 2 0 21 93 52 0 126 386 0 0 143 73 413 651 98 126 7
ENSG00000055044.10 376 216 577 70 0 128 827 23 118 220 1109 12 69 246 986 0 0 6 0 64 66 461 1 88 69 1896 2 0 118 394 22 0 1 1 8 14 28 27 66 588 443 947 164 201 1064 18 27 318 439 84 0 0 0 0 0 0 49 23 0 3 109 23 0 640 19 0 12 206 623 93 86 113 1679 69 0 400 1053 36 0 18 70 0 202 304 2428 5 20 196 1265 0 0 141 458 2 0 277 150 0 11 259 738 0 0 33 265 1 0 177 999 0 19 282 874 21 1 472 327 1
ENSG00000055070.16 120 454 769 263 0 168 353 94 120 171 157 89 427 271 377 0 0 0 4 147 258 503 127 76 57 364 2 0 169 221 125 0 98 1123 123 39 136 318 101 241 253 358 107 217 369 43 181 184 170 258 0 0 0 0 0 22 7 31 282 1 95 51 0 503 0 1 406 397 775 336 371 169 689 356 173 839 418 152 0 37 33 5 79 130 246 1 154 224 270 119 0 411 264 1 1594 236 105 113 15 310 245 0 0 41 30 8 41 255 444 0 0 158 632 293 57 197 83 2
ENSG00000055118.14 0 0 0 0 0 0 3 0 0 0 0 4 0 0 0 0 0 0 0 0 0 0 0 1 0 0 0 1 0 0 0 0 0 0 0 0 0 0 0 1 0 0 0 0 0 0 0 0 0 0 0 0 0 0 0 0 0 1 0 0 0 0 0 0 0 0 0 0 0 0 0 0 0 0 0 0 0 0 0 0 0 0 0 1 0 0 0 0 0 0 0 0 0 0 0 0 0 0 0 0 0 0 0 0 0 0 0 0 0 0 0 0 0 0 0 0 0 0
ENSG00000055130.15 112 186 244 3 0 351 253 0 64 286 107 18 116 709 398 0 0 0 0 114 151 227 5 59 230 610 2 0 416 213 2 0 2 0 0 0 88 14 91 120 291 377 85 240 711 1 189 355 306 46 0 0 0 0 0 0 15 0 0 7 24 16 0 251 0 0 111 396 13 39 89 176 880 50 0 1903 557 15 0 235 26 0 179 217 501 0 22 325 561 0 0 429 371 0 3007 431 80 0 4 399 233 0 0 62 26 1 0 740 374 1 0 275 229 0 196 344 110 0
ENSG00000055147.18 0 0 0 1 0 27 97 0 47 30 0 18 41 70 166 0 0 0 0 37 20 85 5 10 12 30 0 0 14 62 1 0 0 0 0 0 6 0 5 26 48 48 10 68 148 17 128 35 0 0 0 0 0 0 0 0 1 3 0 0 34 18 0 32 0 0 55 49 0 18 25 12 112 22 0 77 77 2 0 0 0 0 39 62 212 0 53 48 100 73 0 33 60 0 156 49 3 12 3 51 23 0 0 10 27 2 0 29 4 0 0 27 0 3 0 113 14 0
ENSG00000055163.19 1 4 298 42 0 7 1047 203 20 44 155 172 0 45 826 0 0 2 0 1 45 1341 294 13 83 1014 13 0 40 480 447 0 0 0 162 33 18 362 118 0 64 790 113 81 2625 279 118 13 792 130 0 0 0 0 13 0 73 142 36 1 347 239 0 442 5015 124 1 31 1001 183 12 9 1328 265 0 180 664 513 0 18 0 0 8 69 852 6 2 23 791 11 0 129 984 6 0 55 254 468 0 48 647 1 14 12 370 172 0 41 516 0 0 37 1362 238 0 0 173 5
ENSG00000055208.18 30 47 957 96 0 123 286 182 3 99 310 147 67 289 177 0 0 6 0 55 52 352 150 33 35 491 9 0 128 79 205 8 1 82 4 86 89 16 106 61 137 330 146 140 56 153 6 141 266 29 0 0 0 0 506 2 14 113 19 0 84 77 0 5 0 345 111 185 291 222 69 48 722 402 45 342 431 218 0 44 88 6 107 101 452 4 73 135 385 151 0 111 105 8 0 122 250 488 7 116 370 1 0 8 49 15 0 167 472 0 0 104 280 194 1 317 249 6
ENSG00000055211.13 30 0 4 36 0 88 214 51 478 103 48 73 217 308 204 0 0 0 0 175 98 155 49 78 96 292 1 1 89 147 60 0 89 0 31 7 59 77 39 207 93 139 39 159 263 93 431 184 0 345 0 0 1 0 0 2 15 10 0 0 76 77 0 176 1 0 88 196 355 133 93 65 363 119 11 367 147 59 0 25 0 0 229 170 127 8 95 131 222 21 0 146 70 4 0 107 23 38 59 247 82 0 0 60 36 5 0 61 93 0 0 132 223 73 0 110 65 4
ENSG00000055332.17 34 311 484 59 0 28 85 38 406 140 560 2076 34 91 71 0 0 0 20 58 17 125 207 35 22 263 23 3 59 154 155 0 0 0 0 22 33 55 76 129 70 150 244 112 84 936 245 212 296 99 0 0 1 0 116 3 38 433 33 4 280 113 0 586 0 2839 130 73 645 267 122 9 303 59 15 210 310 392 0 17 313 83 192 102 236 36 44 148 119 39 51 84 161 24 81 23 116 147 33 110 181 1 0 7 22 11 99 1493 4098 5 114 116 118 231 0 94 17 9
ENSG00000055483.19 159 1799 780 3042 170 49 1039 571 17 80 370 208 168 141 285 0 0 1 1 38 61 542 21 55 114 895 3 2 147 566 475 147 209 55 634 11 106 276 169 180 343 583 150 152 1294 386 338 271 340 25 0 0 0 0 1399 3 106 230 20 3 265 121 0 367 0 11 304 186 766 767 160 68 717 101 294 512 982 1077 6 50 49 132 35 136 581 20 379 122 598 73 1988 240 454 9 782 100 460 504 70 228 161 5 0 30 313 185 236 130 420 0 0 89 789 94 526 556 208 4
ENSG00000055609.17 311 97 995 128 0 193 102 365 153 293 533 449 147 183 167 1 0 1 15 114 71 222 366 41 33 180 10 1 196 221 499 153 28 0 454 107 33 40 188 387 246 286 291 182 611 542 367 706 629 44 0 0 0 0 0 1 88 128 0 8 556 312 0 486 0 976 1535 251 713 312 35 83 552 580 354 340 469 578 0 45 53 84 294 207 587 27 94 256 211 373 141 160 82 35 0 239 441 542 17 251 77 5 0 35 127 42 0 197 824 0 0 153 11 288 0 227 756 6
ENSG00000055732.12 0 79 4 7 0 1 2 0 0 148 106 0 0 34 0 0 0 0 14 0 3 0 0 1 0 2 0 0 6 5 0 0 0 0 0 0 5 1 11 3 16 14 6 21 30 0 0 23 0 0 0 0 0 0 0 0 0 0 0 0 0 0 0 72 0 0 0 46 0 0 30 9 9 2 0 79 0 0 0 13 0 0 21 4 1 0 0 24 5 0 0 34 0 0 0 22 0 0 0 23 0 0 0 1 0 0 0 4 0 0 0 58 0 0 0 22 0 0
ENSG00000055813.5 0 0 0 0 0 0 0 0 0 0 0 0 2 0 0 0 0 0 0 0 0 0 0 0 0 0 0 0 0 0 0 0 0 0 0 0 0 0 0 0 0 0 0 0 0 0 0 0 0 0 0 0 0 0 0 0 0 0 0 0 0 0 0 0 0 0 0 0 0 0 0 0 0 0 0 0 0 0 0 0 0 0 0 0 0 0 0 0 0 0 0 0 0 0 0 0 0 0 0 0 0 0 0 0 0 0 0 0 0 0 0 0 0 1 0 0 0 0
ENSG00000055917.15 415 90 86 67 1 95 86 109 340 107 245 131 43 79 103 0 0 1 0 95 60 200 106 37 7 332 2 1 146 82 136 0 0 9 1 21 34 19 34 199 149 297 124 157 209 226 0 302 44 23 0 0 0 0 0 1 18 42 0 1 183 85 0 53 0 0 126 112 531 57 57 31 519 167 44 213 202 110 0 13 1 229 178 183 581 19 20 131 248 130 0 12 93 5 1328 65 62 58 2 100 229 3 0 4 142 25 0 100 241 0 0 89 1 58 0 368 271 3
ENSG00000055950.16 16 0 0 0 859 38 261 0 47 45 61 10 428 123 219 0 0 0 0 173 119 238 8 131 17 151 0 0 67 209 1 0 66 202 33 128 35 245 22 229 83 141 37 120 381 5 116 180 156 108 0 0 0 0 0 0 1 0 0 0 44 0 0 180 0 0 139 295 381 4 569 113 353 21 759 179 226 2 0 3 0 7 244 100 164 0 368 87 210 5 0 139 283 0 0 56 22 3 123 173 202 0 0 12 51 0 1090 59 84 0 834 96 225 0 583 59 11 0
ENSG00000055955.15 0 0 0 0 0 0 0 1 0 0 0 0 0 0 0 0 0 0 0 0 0 2 0 0 0 0 0 0 0 0 0 0 0 0 0 0 0 0 1 0 0 1 1 0 5 0 0 0 0 0 0 0 0 0 0 0 0 0 0 0 0 0 0 0 0 0 0 4 0 0 3 0 2 1 0 0 0 0 0 0 0 0 2 0 5 0 0 3 0 0 0 0 0 0 0 0 0 0 0 0 0 0 0 1 0 0 0 1 0 0 0 0 0 0 0 0 0 0
ENSG00000055957.10 0 0 0 0 0 0 0 0 0 0 0 0 0 6 0 0 0 0 0 0 0 0 0 0 0 0 0 0 0 0 0 0 24 0 0 0 0 0 1 0 6 0 1 0 0 0 0 0 62 0 0 0 0 0 0 0 0 0 0 0 0 0 0 0 0 0 0 0 0 3 0 5 0 0 0 12 0 0 0 0 0 0 0 0 0 0 0 0 0 0 0 0 0 0 0 0 0 40 0 2 0 0 0 2 0 0 0 0 0 0 0 3 0 0 0 0 0 0
ENSG00000056050.6 1 0 0 0 0 4 51 0 60 9 112 1 46 54 36 0 0 0 0 48 31 99 0 9 4 58 0 0 10 35 0 0 0 0 0 1 6 1 1 29 14 74 9 55 50 0 135 58 0 68 0 0 0 0 0 0 0 1 0 0 4 7 0 42 0 0 48 61 0 0 41 26 130 6 0 22 16 0 0 0 0 0 58 56 134 1 46 26 46 0 0 49 94 0 0 16 0 7 1 43 81 0 0 0 1 2 0 12 70 0 0 30 43 0 0 33 5 0
ENSG00000056097.15 183 733 917 1 0 485 541 27 214 373 447 62 214 690 548 0 0 0 0 282 163 515 79 155 202 1122 0 0 342 264 29 0 63 4 64 0 161 84 122 341 522 698 138 549 923 70 342 735 1322 41 0 0 0 0 0 0 48 43 0 11 77 74 0 586 0 17 468 718 698 313 253 170 1292 144 408 1421 897 90 0 74 161 20 497 483 927 4 241 306 903 87 1 305 522 3 1743 488 117 11 78 626 371 0 0 106 61 7 0 291 698 0 0 365 269 32 100 749 228 16
ENSG00000056277.15 0 1 0 0 0 3 7 0 0 7 0 0 4 10 5 0 20 1 0 0 0 42 0 1 1 28 0 0 3 3 0 0 5 0 0 0 1 0 0 3 12 32 1 3 0 0 0 16 27 0 0 0 1 0 0 0 2 0 0 0 0 0 0 0 0 0 0 1 0 0 0 1 33 1 0 6 0 1 0 0 1 0 23 13 50 0 0 4 11 0 0 7 0 0 0 4 3 1 0 5 14 0 0 0 0 0 0 1 28 0 0 0 0 0 0 13 0 0
ENSG00000056291.17 0 0 0 0 0 0 0 0 0 0 0 0 0 0 0 0 0 0 0 0 0 0 0 0 0 0 0 0 0 0 0 0 0 0 0 0 0 0 0 0 0 0 0 2 0 0 0 0 0 0 0 0 0 0 0 0 0 0 0 0 0 0 0 0 0 0 0 0 0 0 0 0 0 0 0 0 0 0 0 0 0 0 0 0 0 0 0 0 0 0 0 0 0 0 0 0 0 0 0 0 0 0 0 0 0 0 0 0 0 0 0 0 0 0 0 0 0 0
ENSG00000056487.15 0 0 0 0 0 0 0 0 0 0 0 0 0 0 0 0 0 0 0 0 0 0 0 0 0 0 0 0 0 0 0 0 0 0 0 0 0 0 0 0 0 0 0 0 0 0 0 0 0 0 0 0 0 0 0 0 1 0 0 0 1 0 0 0 0 0 44 4 0 0 0 0 0 0 0 0 0 0 0 0 0 0 0 0 0 0 0 0 0 0 0 0 0 0 0 0 0 0 0 0 0 0 0 0 0 0 0 0 0 0 0 0 0 0 0 0 0 0
ENSG00000056558.10 0 718 32 35 466 4067 1098 2002 0 727 339 103 27 8106 2513 6 3 12 0 11 926 1043 446 2 5891 1422 25 4 5638 1525 808 0 4362 2974 1412 514 6587 3268 2450 3 4050 1322 762 1308 1017 63 54 1260 2682 592 0 0 1 0 371 0 206 376 0 42 189 83 0 10074 9381 7607 58 10724 3539 6151 146 3711 3279 3160 0 28567 4846 4156 203 4242 624 862 5 2034 1057 1 0 2783 2742 1650 2 3259 1334 2 0 3319 2081 2083 38 2673 428 5 0 2067 742 454 0 5577 1635 0 0 6278 4516 2036 3673 4039 1759 134
ENSG00000056586.15 83 207 1173 7 0 41 184 5 245 115 164 54 75 132 151 0 0 18 6 99 31 161 29 48 51 391 1 0 109 102 22 0 1 145 7 6 20 9 25 75 154 292 70 98 396 40 121 124 98 34 0 0 0 0 0 1 1 22 0 1 50 45 0 172 0 185 353 84 1088 41 111 56 551 87 422 241 377 93 1 4 4 3 112 98 284 1 108 55 234 79 0 48 76 1 0 88 37 95 12 150 192 1 0 24 33 15 0 83 177 0 0 51 204 67 1 115 97 0
ENSG00000056736.9 1 0 0 3 0 0 0 0 0 1 0 0 18 3 19 0 0 0 0 9 0 7 0 0 0 2 0 0 1 0 0 0 0 0 0 8 0 0 3 12 0 5 0 1 52 0 0 31 0 0 0 0 0 0 0 0 0 1 0 0 10 0 0 1 0 0 7 2 0 34 7 1 0 3 0 4 0 0 0 6 0 0 11 3 3 0 25 5 9 0 0 0 1 0 0 0 0 0 0 1 0 0 0 0 2 0 0 2 15 0 0 0 2 0 0 0 0 0
ENSG00000056972.18 22 2 0 2 0 241 92 5 143 25 0 13 393 280 114 0 0 1 0 181 27 56 15 101 22 48 0 3 106 70 16 0 0 535 0 0 116 123 53 208 82 43 19 49 187 8 831 125 0 0 0 0 3 0 0 6 1 23 0 1 14 30 0 521 0 0 413 280 1 13 344 101 131 97 276 716 150 21 0 11 2 0 100 49 124 1 251 127 52 13 0 27 12 2 223 110 15 10 39 66 19 0 0 25 39 12 0 139 39 0 0 171 0 41 868 62 48 1
ENSG00000056998.19 7 0 0 0 0 0 0 0 15 0 0 0 77 0 0 0 0 0 0 17 0 0 0 52 0 0 0 0 0 0 0 0 0 0 0 46 0 0 0 68 0 0 0 0 0 1 0 0 0 0 0 0 0 0 0 0 0 0 0 0 0 0 0 0 0 0 402 29 0 0 40 0 0 0 0 0 0 0 0 0 0 0 32 0 0 0 12 0 0 0 0 0 0 0 0 0 0 0 0 0 0 0 0 0 0 0 0 0 0 0 1746 0 0 0 0 47 0 0
ENSG00000057019.15 123 40 0 17 0 13 1 1 781 20 0 11 41 7 0 0 0 1 0 23 4 0 0 51 0 0 0 0 3 0 5 0 1 0 0 0 1 0 5 72 20 0 19 57 29 6 32 57 0 0 0 0 0 0 0 0 0 1 0 0 0 0 0 0 0 0 182 182 44 11 130 18 0 17 0 22 0 8 0 0 0 15 314 9 0 0 36 24 0 0 0 0 52 0 0 7 9 6 27 36 0 0 0 0 4 0 0 4 14 0 0 22 0 2 0 0 44 1
ENSG00000057149.15 14 11 172 0 0 0 0 0 1899 0 0 6 607 0 25 0 0 0 30 704 0 6 0 1326 0 19 0 37 50 8 15 17 0 0 0 98 0 0 2 348 4 0 0 4 241 36 115 41 0 0 0 400 0 0 0 29 0 0 6 0 0 0 0 40 0 0 2 25 0 0 701 0 0 0 338 14 0 0 91 258 4 0 854 0 77 0 611 0 0 0 0 0 0 1 0 0 0 0 759 0 0 0 0 0 0 0 0 0 0 0 0 0 0 0 243 0 0 0
ENSG00000057252.12 134 395 374 48 0 563 404 59 406 3568 531 92 232 1825 567 0 0 12 1 41 315 469 85 211 504 818 11 0 613 376 76 26 138 31 0 146 338 57 231 341 642 467 132 1164 723 270 109 472 250 11 0 0 2 0 1 19 32 22 0 7 257 168 0 1182 0 459 567 995 234 82 234 402 1332 196 0 2970 485 85 0 279 0 0 392 640 663 14 156 876 496 160 0 1521 365 4 0 1050 99 1 27 1754 473 0 0 233 78 10 0 1226 411 1 0 1060 38 18 0 1378 615 10
ENSG00000057294.14 57 0 0 2 0 2 7 0 33 2 0 0 85 1 0 0 0 0 20 40 0 0 0 129 15 1 0 1 0 0 2 0 0 0 0 31 0 0 0 105 7 1 0 3 34 13 2 59 0 0 0 0 0 0 0 25 0 0 0 0 0 0 0 2 0 0 190 86 0 0 152 0 0 4 0 4 1 0 0 0 0 0 427 2 0 0 121 1 0 1 0 0 0 0 0 0 0 0 11 0 0 0 0 2 0 2 1 0 0 0 0 0 0 0 0 0 17 0
ENSG00000057468.6 0 0 0 0 0 0 0 1 0 0 0 0 0 0 0 0 0 9 0 0 0 1 0 0 0 0 0 0 0 0 0 0 0 0 0 0 0 0 0 1 4 0 0 0 0 0 0 1 0 0 0 0 0 0 0 0 0 0 0 0 0 0 0 0 0 0 0 0 0 0 0 0 0 2 0 0 0 0 0 0 0 0 1 0 1 0 0 0 0 0 0 0 0 0 0 6 0 0 0 0 0 0 0 0 0 0 0 4 0 0 0 0 0 0 0 0 0 0
ENSG00000057593.13 0 0 0 0 0 0 0 0 0 0 0 0 0 0 3 0 0 0 0 0 0 4 0 0 0 0 0 0 0 0 0 0 0 0 0 0 0 0 0 0 1 0 0 0 0 0 0 0 0 0 0 0 0 0 0 0 0 0 0 0 0 0 0 0 0 0 0 0 0 0 0 0 0 0 0 0 0 0 0 0 0 0 0 0 2 0 0 0 0 0 0 0 0 0 0 0 0 0 0 0 0 0 0 0 0 0 0 0 0 0 0 0 0 0 0 0 0 0
ENSG00000057608.16 159 440 1208 91 0 746 1285 202 691 1262 1501 278 903 1544 1406 0 0 4 28 504 1305 1433 307 482 525 1732 7 1 819 674 175 0 33 0 231 166 384 302 330 724 1653 952 455 2427 1729 369 1068 1044 49 2334 0 0 0 0 0 26 38 90 2 34 451 358 0 2259 16 0 372 1786 952 462 804 1240 2561 444 4 2164 1129 231 0 227 197 0 718 1695 1490 30 393 1217 1117 274 0 2070 1174 18 48 1228 327 51 303 2398 1120 0 0 812 479 41 0 1415 1320 0 0 1138 742 162 3349 1418 586 38
ENSG00000057657.16 240 3566 1472 384 1 1882 1923 141 8521 602 1848 111 75 2564 3018 0 0 0 2 648 293 718 178 54 3104 4440 83 1101 1457 1233 437 41 168 43 6 28 887 190 630 807 2686 1504 506 1723 3605 157 6039 3889 1893 2596 0 0 0 0 0 55 62 64 35 41 141 34 0 771 0 243 328 1190 46 186 633 1295 1711 568 1975 3145 1487 271 0 1046 706 1099 23 1311 4861 23 18 5773 2865 239 9 2442 2147 21 60 1185 132 44 2 1870 3235 0 0 407 682 8 0 3389 2842 0 0 4988 1348 250 5 5669 1725 22
ENSG00000057663.15 60 119 7 2 0 95 430 15 181 154 199 75 209 288 464 0 0 0 20 181 126 261 85 148 76 619 2 0 97 133 24 0 0 0 88 49 55 79 51 211 207 312 75 197 604 63 491 425 339 356 0 0 0 0 0 0 30 23 0 0 30 29 0 779 0 0 208 199 102 112 296 67 680 119 0 287 380 59 0 0 111 93 223 193 448 6 157 139 326 174 0 225 104 1 0 202 88 43 10 246 260 0 0 30 92 6 0 120 267 1 0 168 158 72 0 349 24 6
ENSG00000057704.12 6 143 0 21 0 35 15 349 84 206 36 474 6 126 80 0 0 0 0 19 63 1 153 1 89 43 13 1 93 45 895 0 0 0 36 30 50 0 165 43 44 17 283 362 74 683 10 327 179 0 0 0 0 0 0 0 44 194 0 3 818 481 0 25 0 0 84 123 0 173 0 39 90 983 41 281 209 446 0 9 213 195 4 134 23 27 56 133 24 198 0 243 65 13 0 159 465 253 0 481 102 6 0 67 154 142 0 29 109 0 0 190 2 200 0 14 317 6
ENSG00000057757.9 68 59 5 1 0 28 416 9 18 17 109 4 412 165 162 0 0 0 0 33 34 167 4 108 36 396 0 0 50 147 13 0 190 0 20 21 33 66 6 158 53 190 56 187 590 21 113 160 166 153 0 0 0 0 0 0 2 6 0 2 1 9 0 210 0 0 15 178 0 70 142 60 407 38 0 193 255 30 0 2 36 2 98 90 246 5 164 82 235 9 0 143 251 0 0 182 39 21 28 129 277 1 0 12 67 7 0 83 85 0 1 75 322 32 223 221 22 2
ENSG00000057935.13 39 0 0 0 0 1 28 0 136 48 182 11 295 27 95 0 0 0 5 168 26 57 0 42 0 69 0 0 0 27 2 0 0 0 0 0 5 0 0 224 2 58 5 44 156 2 172 129 7 6 0 0 1 0 0 0 4 0 0 0 0 0 0 0 0 1 339 123 91 49 134 9 81 2 3 31 102 1 0 0 0 0 300 11 137 0 59 32 36 0 0 0 43 0 0 11 2 0 0 5 60 0 0 0 2 1 0 0 18 0 0 24 0 0 0 0 0 0
ENSG00000058056.8 31 11 165 0 0 5 17 0 1 10 11 0 0 21 0 0 0 2 7 0 0 28 0 5 1 10 0 0 19 5 0 0 0 0 0 0 0 0 2 6 17 5 3 10 44 0 0 1 0 0 0 0 0 0 0 0 0 1 0 0 0 0 0 0 0 0 254 21 0 0 0 21 38 0 0 13 0 0 0 6 0 0 12 18 30 0 31 22 2 0 0 27 0 0 0 13 0 0 0 8 13 0 0 0 0 0 0 3 0 0 0 26 0 0 0 26 0 0
ENSG00000058063.15 17 18 1098 42 0 64 42 52 44 49 89 125 26 79 37 0 0 0 4 73 7 90 23 15 34 123 4 0 50 74 85 1 0 0 16 0 24 7 27 35 49 130 56 22 44 75 11 71 25 1 0 0 0 0 0 1 18 17 0 0 47 47 0 3 0 0 1 44 0 17 8 36 279 85 0 87 70 44 0 43 0 0 41 53 247 4 3 71 111 24 0 48 0 10 0 34 16 29 11 38 37 1 0 1 41 10 0 60 186 0 0 50 0 85 0 88 110 0
ENSG00000058085.14 158 39 0 0 3279 0 0 0 3023 0 1 0 2860 3 33 0 0 0 1 534 0 2 1 641 0 0 0 8 29 85 7 0 0 0 0 226 0 24 0 1041 7 1 2 9 169 5 562 506 126 0 0 0 0 0 0 87 0 0 0 0 0 0 0 219 0 0 6314 1420 19 22 3459 0 0 1 1747 164 0 7 0 0 0 0 803 0 0 0 2873 3 0 0 569 0 0 0 0 0 0 0 1594 0 0 0 0 0 0 0 0 0 0 0 1826 2 0 0 77 47 0 0
ENSG00000058091.16 2 54 0 1 0 20 0 5 7 48 18 49 4 53 0 0 0 0 1 9 6 0 12 5 17 10 1 0 26 4 18 0 0 0 0 0 10 8 12 6 33 12 37 46 0 50 140 11 62 0 0 0 0 0 0 0 1 8 0 2 32 7 0 11 0 0 0 11 0 20 10 24 2 24 0 108 58 54 0 3 2 9 22 29 31 4 21 25 1 27 0 43 0 6 0 41 25 1 6 79 0 1 0 7 32 2 0 55 39 0 0 37 0 32 29 129 29 0
ENSG00000058262.9 1678 1044 725 9 1859 1190 2176 325 1383 1279 1609 253 4773 1379 1822 0 0 5 0 1770 1410 2364 172 2506 451 2026 8 7 975 911 109 416 684 1227 350 316 862 831 413 4171 1593 1844 525 1791 3889 160 1512 1083 326 218 0 0 0 570 0 117 253 110 0 12 316 52 0 1832 0 0 1740 2379 1124 567 2791 839 4029 539 2228 4028 2244 414 0 164 93 1 1088 1141 1972 5 2731 762 1951 411 2631 2521 2356 7 4396 1245 240 36 1378 1608 1299 0 579 387 229 17 1335 1501 1636 1 1202 1448 2548 371 195 1650 586 11
ENSG00000058272.18 93 88 57 60 0 316 106 281 305 328 395 364 32 241 109 0 0 0 1 122 51 170 253 17 51 260 25 1 139 91 196 0 10 0 45 0 53 38 156 134 331 427 277 193 310 487 151 217 730 319 0 0 0 0 0 0 14 99 585 2 447 253 0 310 0 85 1 98 30 218 12 160 626 473 13 505 349 399 3 9 3 391 116 295 735 59 5 95 266 248 0 179 272 15 0 274 285 360 3 310 115 1 0 22 122 107 0 157 405 2 0 100 98 325 0 235 238 1
ENSG00000058335.15 4 4 0 2 0 0 0 0 9 3 0 0 18 9 0 0 0 8 0 0 5 0 0 1 0 0 0 0 0 0 0 0 0 0 0 0 6 0 0 0 3 0 0 12 0 0 0 0 0 0 0 0 0 0 0 0 0 0 0 0 0 0 0 0 0 0 55 16 0 0 0 0 2 0 0 4 0 5 0 0 0 0 8 5 0 0 16 24 0 0 0 16 0 0 0 1 4 0 0 16 17 0 0 0 0 0 0 6 0 0 0 10 0 0 0 0 5 0
ENSG00000058404.19 0 0 0 0 0 0 0 0 0 0 0 0 0 0 0 0 0 0 0 0 0 0 0 0 0 0 0 0 0 0 0 0 0 0 0 0 0 0 0 0 0 0 2 0 0 0 0 0 0 6 0 0 0 0 0 0 0 0 8 0 0 0 0 0 0 0 10 0 0 0 0 0 0 0 0 0 0 0 0 0 0 0 0 0 0 0 0 0 0 0 0 0 0 0 0 0 0 0 0 0 0 0 0 0 0 0 1 4 0 0 0 0 0 2 0 0 0 0
ENSG00000058453.16 15 6 0 0 0 1 41 0 0 2 0 1 17 1 21 0 29 0 0 2 1 12 2 38 0 12 0 0 8 21 3 0 9 0 0 0 3 5 1 16 0 16 1 25 77 1 0 70 0 11 0 0 0 0 0 0 0 0 0 0 0 1 0 99 0 0 180 149 7 14 58 4 32 0 1 10 12 4 0 0 0 0 128 0 22 0 11 4 15 0 0 3 27 0 0 2 0 0 0 9 20 0 0 2 7 0 0 6 0 0 0 1 27 0 0 9 2 1
ENSG00000058600.15 41 6 813 0 0 9 355 1 37 24 92 0 157 34 361 0 2 0 0 80 26 178 0 35 38 450 0 0 40 171 3 0 10 140 0 19 15 118 15 121 66 187 31 76 106 5 34 66 232 63 0 0 0 0 0 0 3 0 0 0 0 0 0 346 411 0 31 119 87 51 85 11 486 4 236 152 464 3 0 0 4 20 54 20 201 0 58 28 191 4 0 44 199 0 0 17 3 0 8 34 123 0 146 6 45 0 0 32 179 0 0 34 387 0 0 75 45 0
ENSG00000058668.14 76 88 880 48 0 69 1110 51 1106 208 793 135 104 86 1078 0 0 0 0 70 30 915 29 165 75 1621 8 1 66 816 55 0 0 589 114 1 16 276 66 67 43 637 56 280 1332 52 147 350 137 165 0 0 0 0 0 0 104 32 291 2 89 111 0 618 3 381 3529 418 21 35 137 38 2873 130 4 142 1721 70 0 0 7 0 230 126 2108 13 84 181 1532 68 581 361 1671 5 0 84 134 5 9 111 425 4 0 36 276 19 0 38 501 0 0 320 1842 38 0 179 201 2
ENSG00000058673.16 5 2 8 47 0 7 0 11 5 0 21 4 1 4 7 0 0 0 0 0 0 6 5 0 0 7 0 0 5 1 12 0 2 0 0 2 0 1 4 3 4 4 3 1 2 7 7 4 4 0 0 0 1 0 0 0 0 5 0 0 3 1 0 8 0 111 2 5 17 20 0 0 2 13 4 11 5 20 0 0 0 5 5 7 16 1 2 11 9 7 0 3 0 0 0 6 17 31 0 2 0 1 0 3 4 0 0 9 11 0 0 1 19 9 0 13 43 0
ENSG00000058729.10 4 0 0 0 0 18 194 2 9 52 3 0 41 47 241 0 77 0 0 33 72 103 7 20 4 237 0 0 32 61 0 0 0 0 0 44 16 9 2 121 80 245 27 116 205 9 154 14 0 0 0 0 0 0 0 8 7 0 0 0 0 3 0 53 0 0 73 79 414 0 94 19 395 8 0 93 185 2 0 0 0 0 20 59 162 0 50 62 166 0 0 63 131 0 0 29 15 0 11 114 109 0 0 2 30 0 0 41 188 0 0 47 52 0 0 139 0 7
ENSG00000058799.14 76 10 4 13 0 104 112 32 137 93 154 210 500 162 133 0 0 0 0 418 139 175 87 93 30 132 1 8 75 118 44 0 0 0 148 112 71 108 71 255 79 77 89 216 202 136 1324 295 312 336 0 0 0 0 0 8 13 60 0 3 173 98 0 355 0 0 462 230 0 106 528 75 174 108 636 249 68 60 0 0 0 3 241 129 196 3 523 167 141 14 0 295 166 2 0 88 47 83 92 235 242 0 0 38 21 16 0 136 106 0 0 125 131 48 0 197 29 6
ENSG00000058804.11 16 2 4 0 0 1 55 0 71 12 59 0 30 51 91 0 0 0 0 41 49 152 1 18 5 18 0 0 12 0 0 0 0 0 0 0 10 18 5 36 58 54 51 60 103 2 0 56 0 0 0 0 0 0 0 0 13 0 0 0 0 0 0 2 0 0 4 73 0 0 55 18 125 5 0 17 107 4 0 0 0 0 57 120 133 0 24 49 62 0 0 63 77 0 0 14 0 0 14 57 125 0 0 18 30 0 0 8 3 0 1875 35 84 2 0 33 11 0
ENSG00000058866.14 0 0 0 1 0 1 0 5 0 2 0 0 0 1 0 0 0 0 0 0 3 0 4 0 0 0 1 0 4 0 11 0 0 0 0 0 6 0 3 0 2 1 3 0 3 11 0 0 0 0 0 0 0 0 0 0 0 1 0 0 48 23 0 78 0 0 0 2 0 0 0 2 0 10 0 8 24 12 0 0 0 0 0 7 0 0 0 11 0 0 0 0 0 0 0 0 0 0 4 9 0 0 0 0 2 1 0 9 0 0 0 7 0 0 0 2 1 0
ENSG00000059122.16 90 18 41 1 0 2 62 1 0 0 87 1 54 32 14 0 1 18 1 18 15 14 0 26 11 58 0 1 5 24 0 0 0 12 0 19 7 10 6 90 10 48 1 69 81 5 216 69 23 191 0 0 0 0 0 1 0 0 0 0 3 0 0 0 0 0 170 45 0 0 100 4 82 0 0 28 79 0 0 0 1 0 70 15 115 0 100 10 40 0 0 1 8 0 0 30 0 0 3 39 2 0 0 6 16 0 0 23 35 0 0 64 0 0 25 12 4 0
ENSG00000059145.18 15 7 0 6 973 1 41 4 47 5 43 3 38 5 46 0 1 0 0 18 3 35 17 8 8 98 0 0 5 13 2 0 2 0 12 0 4 28 1 19 29 47 11 10 21 7 8 109 14 0 0 0 0 0 0 0 0 2 0 0 24 3 0 59 0 0 0 32 100 16 52 6 143 27 261 36 185 17 0 5 48 16 2 4 24 1 3 15 47 22 0 5 46 0 48 17 10 0 4 19 12 0 0 1 12 3 4 16 11 0 0 5 109 8 0 31 18 0
ENSG00000059377.16 0 175 20 236 0 241 178 291 28 296 84 700 34 636 388 0 0 1 0 1 903 209 797 1 326 126 21 0 496 179 658 0 335 0 1689 258 323 187 361 2 572 297 499 1424 721 844 0 108 823 646 0 0 0 0 0 0 86 249 583 17 1009 1063 0 627 0 618 0 961 357 1121 16 151 431 1080 0 900 344 579 0 18 18 41 4 970 186 54 1 661 213 428 0 1701 270 49 714 402 383 336 1 1024 208 0 0 275 210 61 0 262 435 5 0 586 299 189 0 224 368 9
ENSG00000059378.12 6 6 14 6 0 3 25 1 25 69 58 106 28 48 64 0 1 0 0 30 38 70 43 23 5 74 2 0 12 39 17 0 1 235 33 83 3 3 17 38 33 22 10 45 259 98 0 6 6 1 0 0 0 0 0 0 4 40 0 0 4 9 0 538 0 0 123 74 0 0 43 104 250 23 0 82 194 81 0 22 0 0 25 24 48 1 30 39 30 62 0 68 10 0 1775 12 4 29 15 89 46 1 0 8 7 0 0 335 493 0 0 101 5 51 0 24 91 0
ENSG00000059573.8 111 89 1 2 0 16 167 0 81 29 126 0 687 53 304 0 0 0 0 174 120 441 2 206 18 204 0 1 59 118 0 0 0 0 0 13 16 182 7 414 115 201 31 158 361 3 8 54 0 0 0 0 0 0 0 0 21 0 0 1 0 9 0 114 0 0 318 253 0 36 366 13 263 5 62 94 173 0 0 0 0 0 279 54 378 0 623 34 173 0 11 88 569 0 0 73 1 0 229 97 118 0 0 1 28 0 0 1 85 0 170 68 173 0 715 44 0 1
ENSG00000059588.9 44 2 0 0 0 8 18 0 0 1 32 20 7 12 0 0 0 3 0 16 1 9 0 19 1 71 1 0 5 2 0 1 0 0 0 3 0 8 1 21 10 7 1 55 12 0 0 79 0 0 0 0 0 0 0 3 4 0 0 0 0 0 0 86 0 0 225 6 0 22 23 0 19 0 0 1 34 2 0 0 0 0 100 37 51 0 1 13 16 0 0 4 14 0 0 0 2 1 0 10 25 0 0 0 47 0 0 3 44 0 404 4 0 0 0 0 8 0
ENSG00000059691.11 36 0 0 0 0 4 31 0 33 53 30 0 66 68 43 0 0 13 0 58 139 33 1 30 25 35 0 0 23 53 0 0 83 0 0 0 19 0 12 40 75 33 9 101 13 0 0 22 0 0 0 0 0 0 0 0 0 0 0 4 7 0 0 0 0 0 82 198 0 0 214 46 96 0 0 66 69 0 0 0 0 0 63 34 63 0 75 38 29 0 0 53 83 0 0 64 0 0 5 110 108 0 0 3 0 0 0 15 1 0 0 87 0 0 0 1 12 0
ENSG00000059728.10 412 2602 302 17883 4 3306 363 11275 28571 1459 1972 17498 1489 2904 1464 0 245 54 70 1294 752 72 7569 190 2704 685 857 7295 6371 3077 29731 943 330 169 4918 470 2560 603 5608 1554 2747 475 7294 2887 1109 24598 12490 7005 5153 3918 0 0 0 1 17324 190 863 11555 2573 161 18509 12251 1662 1271 0 17007 167 2070 3763 7519 1826 1292 847 24184 14702 10478 6031 14815 5260 3590 2846 4737 176 4890 459 1141 90 1963 300 5860 336 6081 519 1235 1786 3390 12111 9301 3 4394 455 846 10 4210 5927 16214 0 4464 7863 10 0 4555 235 19854 818 3628 13737 408
ENSG00000059758.7 53 15 21 9 0 51 417 27 12 32 76 49 40 177 372 0 0 0 0 14 18 64 3 70 121 903 1 4 54 255 34 0 0 33 0 0 36 35 9 34 131 404 120 92 482 88 26 67 7 26 0 0 0 0 0 0 5 23 0 0 56 44 0 186 0 0 48 62 0 9 2 40 835 29 14 129 439 35 0 2 9 12 93 36 477 6 5 68 366 10 0 81 134 1 1011 157 35 13 0 101 317 0 0 10 49 19 0 105 640 0 0 60 227 41 0 194 85 1
ENSG00000059769.19 10 1 1 1 0 4 8 7 0 3 0 0 3 1 4 0 0 0 0 3 1 4 0 3 2 2 0 0 7 11 1 0 0 0 0 0 4 4 1 28 0 10 0 0 1 0 0 12 0 44 0 0 0 0 0 0 0 1 0 0 0 0 0 0 0 0 54 6 0 0 22 5 25 0 0 8 0 3 0 0 0 0 12 4 15 0 9 12 0 0 0 25 27 1 0 12 0 0 7 7 2 0 0 0 12 1 0 7 0 0 0 11 0 2 0 0 12 0
ENSG00000059804.15 0 195 101 1879 3 8830 2471 2672 49 2087 962 2678 33 4114 669 15 0 7 30 0 627 2175 2048 0 2691 2925 124 0 5244 1510 5852 0 1433 1667 5638 255 2310 854 2763 4 1550 1201 2858 2246 2097 6329 0 727 2848 1092 0 0 8 1 8393 1 459 3003 1635 180 9829 6844 0 1018 0 4305 1 1189 2062 1988 23 1289 1816 4567 0 5485 2879 3135 0 1398 314 465 0 7704 3099 370 0 1928 1232 1437 0 11350 5033 384 1669 6154 6416 5070 4 6343 2083 334 1 12592 6236 8731 353 8294 2873 4 0 1296 681 2226 477 2788 2793 121
ENSG00000059915.16 13 38 0 56 43 4 20 30 0 1 4 13 5 7 5 0 0 2 0 0 2 10 23 1 2 10 0 0 4 0 12 0 8 87 54 3 9 25 15 4 7 6 7 11 20 24 4 5 5 5 0 0 0 0 24 0 1 3 0 0 17 11 0 5 0 0 6 16 301 50 22 0 31 22 2 11 77 79 0 0 0 5 5 6 12 0 3 9 3 57 0 7 21 1 0 4 32 31 0 14 6 0 0 3 15 5 0 7 24 0 0 7 94 14 0 0 56 0
ENSG00000060069.16 3 53 0 0 0 5 26 2 0 1 0 4 19 6 4 0 0 1 0 24 1 45 13 2 11 47 0 1 26 0 10 6 0 111 0 4 4 5 5 11 3 20 2 10 45 16 4 22 11 0 0 0 0 0 0 0 3 3 11 4 23 3 0 65 0 0 98 31 364 0 57 12 87 12 395 32 10 35 0 1 0 0 13 2 16 0 30 4 26 0 0 6 25 0 0 34 35 0 0 24 9 0 0 5 10 0 0 22 25 0 0 0 75 41 0 58 71 0
ENSG00000060138.12 31 111 3 0 0 69 14 28 56 41 11 12 110 95 0 0 96 0 0 139 62 31 45 121 24 31 4 2 55 18 34 136 17 0 5 23 62 14 31 124 81 4 12 77 1 28 58 249 5 129 0 0 0 0 0 34 0 20 0 5 29 7 0 16 0 0 578 245 144 37 269 34 52 36 456 206 42 102 0 27 0 55 372 210 6 1 82 45 1 50 80 210 1 0 117 90 52 23 2 223 10 0 0 24 0 3 41 182 20 0 0 66 0 1 442 69 54 0
ENSG00000060140.8 25 0 0 0 0 0 0 1 338 2 0 0 30 0 0 0 14 0 0 125 0 6 0 20 0 0 0 4 11 79 5 0 0 0 0 21 0 46 0 44 0 0 2 0 0 2 414 263 0 0 0 0 0 0 0 0 0 0 0 0 0 0 0 0 0 0 61 40 0 0 66 0 0 0 0 44 0 0 0 0 0 0 12 0 0 0 0 0 0 0 0 0 0 0 0 0 9 0 12 0 0 0 0 0 0 0 0 0 0 0 0 0 0 0 0 214 0 0
ENSG00000060237.16 150 70 338 24 0 99 185 45 47 225 503 114 90 210 266 0 0 2 0 122 75 430 268 22 76 329 2 10 217 241 169 18 25 230 57 2 59 51 82 220 170 356 142 291 800 203 380 837 190 192 0 0 0 0 450 0 18 65 0 2 271 153 0 201 0 536 1008 167 92 103 147 97 905 193 108 374 427 138 0 46 4 94 252 233 730 8 68 235 341 43 58 155 73 4 0 197 80 56 1 388 245 3 0 33 104 35 0 198 216 0 0 182 19 62 0 482 270 3
ENSG00000060303.5 0 0 0 0 0 0 0 0 0 0 2 0 0 0 0 0 0 0 0 0 0 0 0 1 0 0 0 0 0 0 0 0 0 1 0 0 0 0 0 0 0 0 0 0 0 0 0 0 0 0 0 0 0 0 0 0 0 0 0 0 0 0 0 0 0 0 0 0 0 0 0 0 0 0 0 0 0 0 0 0 0 0 0 0 0 0 0 0 1 0 0 0 0 0 0 0 0 0 1 0 0 0 0 0 0 0 0 0 0 0 0 0 0 0 0 0 0 0
ENSG00000060339.13 33 49 88 1 0 108 158 16 203 195 112 24 23 125 117 0 0 12 4 101 123 210 6 36 38 153 1 0 82 82 10 0 0 0 0 0 26 0 50 141 185 303 73 243 360 34 210 192 220 276 0 0 2 0 0 0 0 2 0 2 63 49 0 39 1 0 24 125 1 44 22 68 297 70 0 341 254 21 0 4 12 0 202 230 422 0 59 146 119 134 9 50 186 0 0 127 32 49 29 147 76 1 0 16 3 2 0 35 81 0 0 69 0 32 0 190 63 0
ENSG00000060491.16 23 1 0 3 0 4 22 11 12 1 0 6 6 15 30 0 0 5 0 0 16 24 13 16 1 10 0 0 10 1 34 0 0 0 55 0 2 16 9 2 2 2 10 11 17 7 48 16 1 0 0 0 332 0 28 0 0 14 0 0 40 8 0 29 0 0 41 21 48 35 10 7 76 21 22 45 43 41 0 0 5 1 16 3 19 0 9 4 15 2 0 38 13 1 29 8 16 0 4 6 8 0 0 3 14 16 56 48 48 0 0 2 0 13 0 4 16 0
ENSG00000060558.3 22 28 16 7 3573 1367 835 112 455 409 152 144 883 756 453 0 0 16 13 830 452 194 89 158 437 391 4 71 1117 704 197 1 1241 1307 709 120 441 689 165 300 548 257 125 744 257 41 3769 1065 320 398 0 0 0 0 0 0 82 63 1 34 54 60 0 407 0 0 1 758 345 300 862 477 631 529 6954 2079 570 292 1 94 63 0 146 708 282 0 384 299 363 155 0 1779 403 2 6075 1162 228 261 347 1644 245 0 0 622 241 48 1868 705 171 0 663 659 967 214 332 422 172 10
ENSG00000060566.13 0 0 1 0 0 0 1 0 0 0 0 0 0 0 0 0 0 0 0 0 0 0 0 0 0 0 0 0 0 0 0 0 0 0 0 0 0 0 0 0 0 0 0 0 0 0 0 0 0 0 0 0 0 0 0 0 0 0 0 0 0 0 0 0 0 0 0 0 0 0 0 0 0 0 0 0 0 0 0 0 0 0 0 0 5 0 0 0 0 0 0 0 0 0 0 0 0 0 0 0 0 0 0 0 0 0 0 0 0 0 0 0 0 0 0 0 0 0
ENSG00000060642.10 47 98 41 18 0 23 171 3 14 35 440 12 252 136 180 0 0 0 0 191 91 90 59 60 10 135 2 0 27 67 14 0 99 1130 0 0 28 150 19 200 49 138 24 99 179 16 1 88 0 0 0 0 0 0 0 0 15 2 0 0 35 32 0 544 0 0 252 253 0 10 354 40 216 115 0 146 191 75 0 0 0 0 158 17 137 0 196 82 159 35 0 39 161 0 0 31 37 0 117 102 125 0 0 8 16 0 0 39 112 0 2311 124 61 24 462 80 34 5
ENSG00000060656.19 64 0 0 0 0 0 0 0 57 0 0 0 168 0 0 0 0 0 0 181 0 4 0 101 0 0 0 1 8 0 0 0 0 0 0 16 0 18 0 187 0 0 0 11 8 1 243 209 0 5 0 0 0 0 0 0 0 0 0 0 0 0 0 3 0 0 428 35 0 0 205 0 0 0 937 9 0 0 0 0 0 0 188 2 0 0 209 0 0 0 0 0 0 0 0 0 0 0 85 0 0 0 0 0 0 0 0 0 0 0 3082 0 0 0 0 11 0 0
ENSG00000060688.12 37 155 1062 0 0 43 392 1 149 125 347 10 460 160 522 0 0 0 0 135 305 638 33 64 19 436 1 0 148 259 6 0 18 0 0 0 67 335 43 239 252 450 53 497 832 18 371 57 0 309 0 0 0 0 0 0 80 5 0 8 3 14 0 262 0 2297 672 536 826 46 400 41 940 10 263 385 764 17 0 0 91 0 159 211 467 0 245 104 401 0 0 441 738 0 0 125 36 0 63 380 548 0 0 33 21 1 0 126 136 0 0 107 662 10 0 321 24 2
ENSG00000060709.15 1 0 0 0 0 0 0 0 0 0 0 0 6 0 0 0 0 2 0 0 0 0 0 0 0 0 0 0 0 0 0 0 0 0 0 7 0 0 0 8 0 0 0 1 0 0 0 0 0 0 0 0 0 0 0 0 0 0 0 0 0 0 0 0 0 0 0 10 0 0 16 0 0 0 0 0 0 0 0 0 0 0 41 1 0 0 0 0 0 0 0 0 0 0 0 0 0 0 0 0 0 0 0 0 0 0 0 0 0 0 0 0 0 0 0 0 0 0
ENSG00000060718.21 0 0 0 0 0 0 0 0 0 0 0 0 0 0 0 0 0 11 0 0 0 0 0 0 0 0 0 0 0 0 0 0 0 0 0 0 0 0 0 0 0 0 0 0 0 0 0 0 0 0 0 0 0 0 0 0 0 0 0 0 0 0 0 0 0 0 0 0 0 0 0 0 0 0 0 0 0 0 0 0 0 0 0 0 0 0 0 0 0 0 0 0 0 0 0 0 0 0 0 0 0 0 0 0 0 0 0 0 0 0 0 0 0 0 0 0 0 0
ENSG00000060749.15 2 3 359 0 0 5 3 0 23 16 30 0 10 8 0 0 0 0 0 16 2 14 0 4 1 29 0 0 1 21 0 6 0 0 0 0 1 0 2 12 10 3 3 47 0 0 122 42 0 151 0 0 0 0 0 6 0 0 0 0 6 0 0 1 0 0 77 6 0 1 1 1 22 0 0 18 0 0 0 14 0 0 24 23 31 0 2 9 1 0 0 26 0 0 0 4 0 0 0 10 0 0 0 1 0 0 0 2 39 0 0 2 0 0 0 2 2 0
ENSG00000060762.18 90 22 27 5 0 43 112 22 65 83 147 29 402 104 187 1 0 0 0 159 182 192 28 134 40 187 2 2 68 85 12 0 37 0 40 31 43 60 41 186 88 132 29 241 252 34 0 193 374 135 0 0 0 0 0 9 19 31 0 2 66 50 0 289 0 0 330 255 0 101 387 93 285 38 284 172 153 11 0 3 0 0 469 244 271 2 258 161 228 107 0 316 432 4 0 83 17 64 76 228 175 1 0 43 42 6 0 130 136 0 898 150 156 70 0 94 74 0
ENSG00000060971.17 88 2 0 9 0 134 425 104 99 84 55 71 505 279 204 1 0 0 0 185 189 314 178 90 129 363 7 108 290 112 299 830 338 0 130 161 140 200 93 153 154 208 179 423 766 397 1286 515 142 284 0 0 0 0 0 0 72 175 0 6 291 183 0 457 0 694 99 346 256 232 579 27 413 306 596 476 479 286 0 6 35 0 197 390 346 13 267 158 279 108 0 609 424 5 1834 242 202 85 149 405 188 0 667 72 308 78 0 236 260 0 0 223 527 255 1080 165 166 2
ENSG00000060982.14 3 363 19 13 13 1165 3 29 1453 629 1 23 94 1360 106 0 1 0 2 189 266 11 20 4 199 1 2 0 561 29 11 0 36 6 233 0 193 64 134 22 766 87 119 571 24 6 212 367 37 378 0 0 0 0 53 12 0 1 0 13 0 12 0 989 0 3 188 579 0 143 100 478 343 75 590 2560 17 42 0 124 0 0 18 556 57 0 0 497 1 0 0 640 0 1 0 1186 23 186 0 1089 33 1 566 176 0 6 0 625 26 0 0 1010 0 3 1430 3231 1076 15
ENSG00000061273.17 20 11 618 0 420 3 78 5 84 7 8 69 157 11 95 0 11 0 0 99 14 309 65 29 6 114 0 14 34 60 18 0 0 51 2 4 2 61 13 142 17 110 28 40 161 19 226 248 1 3 0 0 0 0 0 21 9 23 370 0 30 17 0 17 0 3 158 55 256 0 67 6 323 36 287 46 180 35 0 0 0 0 101 16 93 2 177 10 92 2 0 12 51 2 0 17 15 0 47 32 68 0 0 8 6 12 509 14 77 0 0 0 132 3 0 36 31 0
ENSG00000061337.15 0 2 0 19 0 1 6 1 14 17 1 12 0 2 22 0 0 1 0 0 1 71 25 0 0 18 0 0 0 39 11 0 0 0 0 0 0 38 6 2 5 16 0 0 26 0 0 0 6 0 0 0 0 0 0 0 8 12 0 0 0 2 0 0 0 0 0 13 0 2 0 7 78 14 0 2 2 10 0 0 0 0 0 2 7 0 0 5 23 0 0 25 27 0 0 0 22 107 0 0 36 0 0 0 0 1 0 2 66 0 0 3 47 10 0 7 8 0
ENSG00000061455.10 2 1 0 0 0 0 0 0 0 0 0 0 3 0 0 0 0 0 0 0 0 0 0 0 0 0 0 0 0 0 0 0 0 0 0 0 0 0 0 1 0 0 0 0 0 0 0 0 0 0 0 0 0 0 0 0 0 0 0 0 0 0 0 0 0 0 0 2 0 0 0 0 0 0 0 0 0 0 0 0 0 0 1 0 0 0 0 0 0 0 0 0 0 0 0 0 0 0 0 0 0 0 0 0 0 0 0 0 0 0 0 0 0 0 0 0 0 0
ENSG00000061492.11 0 0 0 0 0 0 0 0 0 0 0 0 0 0 0 0 0 0 0 0 0 0 0 0 0 0 0 0 0 0 0 0 0 0 0 0 0 0 0 0 0 0 0 0 0 0 0 0 0 0 0 0 0 0 0 0 0 0 0 0 0 0 0 0 0 0 0 0 0 0 0 0 0 0 0 0 0 0 0 0 0 0 0 0 0 0 0 0 0 0 0 0 0 0 0 0 0 0 0 0 0 0 0 0 0 0 0 0 0 0 0 0 0 0 0 0 0 0
ENSG00000061656.9 6 2 4 2 1410 1 30 5 2 1 0 0 111 0 18 0 20 0 0 4 11 5 0 31 0 19 0 0 37 10 0 0 61 6 17 0 0 12 7 33 2 9 4 24 37 1 95 29 0 0 0 0 0 0 0 0 7 9 0 0 0 5 0 5 0 0 17 37 0 0 91 2 38 8 310 52 17 1 0 3 0 0 29 1 6 0 8 24 28 8 0 3 9 0 0 11 1 42 59 22 0 0 0 0 0 0 0 0 1 0 0 36 66 1 0 1 2 0
ENSG00000061676.14 53 18 7 14 0 1 10 1 245 0 0 7 18 0 33 0 0 1 0 109 0 2 0 27 0 40 0 6 25 36 0 15 0 0 0 41 0 4 6 73 0 6 1 1 38 3 330 119 0 0 0 0 0 0 0 2 0 0 0 1 0 0 0 0 0 0 185 41 32 33 50 1 4 0 0 12 33 0 0 0 0 0 259 0 1 0 38 1 15 0 2 0 0 0 0 0 0 0 0 1 0 0 0 0 0 0 0 0 0 0 0 0 0 0 0 9 0 0
ENSG00000061794.12 34 0 66 0 0 67 427 0 84 132 267 0 409 204 524 0 0 0 0 262 340 351 9 305 69 414 0 1 76 183 0 0 0 0 0 128 45 47 20 321 252 242 48 270 602 11 147 186 0 226 0 0 0 0 0 0 32 0 0 8 0 0 0 374 0 756 350 406 11 6 393 191 575 24 0 319 358 6 0 9 61 0 334 180 283 0 257 251 283 0 0 241 368 0 0 88 20 0 26 308 202 0 0 48 61 5 0 53 224 0 0 180 460 7 1807 327 107 1
ENSG00000061918.12 0 0 0 0 0 2 0 0 15 16 0 0 56 30 8 0 0 0 0 18 26 0 0 7 2 0 0 0 10 0 0 0 0 0 0 0 2 11 0 32 43 12 4 28 35 0 0 9 0 2 0 0 0 0 0 0 0 0 0 0 0 0 0 23 0 0 36 18 318 0 41 6 9 1 0 11 0 0 0 0 0 0 5 2 0 0 7 26 4 0 17 40 0 0 0 46 0 0 0 36 0 0 0 4 0 0 0 35 0 0 0 41 0 0 0 73 0 0
ENSG00000061936.9 158 351 21 23 0 71 216 29 46 70 18 46 248 82 178 0 0 0 0 105 95 180 43 39 14 117 0 0 83 92 49 0 0 0 126 75 27 92 31 155 79 117 37 89 333 38 15 221 0 17 0 0 2 0 0 0 5 13 0 0 56 21 114 345 0 0 212 145 579 127 151 18 293 120 261 172 157 68 0 7 0 144 123 78 230 3 67 105 125 131 684 109 273 7 83 71 95 0 16 87 39 0 0 21 25 5 0 61 220 0 0 78 110 37 0 70 48 1
ENSG00000061938.17 8 0 146 0 0 0 34 1 15 4 6 2 11 1 35 0 4 0 0 1 9 50 6 4 5 14 0 5 4 17 7 0 1 127 0 0 4 31 1 7 3 27 8 26 72 2 0 46 0 80 0 0 0 0 0 0 1 2 0 0 12 1 0 184 0 1 8 14 0 2 16 3 66 1 77 11 15 15 0 0 0 0 20 11 58 1 1 1 6 0 0 18 10 0 0 9 6 10 2 12 31 0 0 1 5 9 0 3 83 0 0 7 0 0 0 0 0 0
ENSG00000061987.15 34 13 28 11 0 77 104 74 25 80 71 73 37 71 94 0 0 3 2 61 30 145 106 25 6 167 2 0 29 40 66 0 0 0 26 0 33 9 21 83 95 110 86 124 206 98 241 253 7 35 0 0 0 0 0 1 7 25 0 2 92 34 0 128 0 220 206 45 93 68 56 12 285 89 151 163 93 83 0 21 0 1 170 90 229 9 12 58 118 19 0 34 14 3 0 28 90 106 13 100 44 4 0 14 4 4 0 54 60 0 0 23 53 60 0 168 70 1
ENSG00000062038.13 0 0 0 0 869 0 0 0 431 15 0 0 224 0 0 0 1 0 27 1238 0 3 0 12 0 10 0 8 33 3 5 0 0 0 0 37 0 37 0 249 0 3 1 0 0 0 302 479 0 1 0 0 2 0 0 1 0 0 0 1 0 0 0 0 0 0 10 14 0 0 537 0 0 0 19 12 0 0 0 0 0 0 40 0 19 0 344 0 0 0 272 0 0 0 0 0 0 0 65 0 0 0 0 0 1 0 0 0 2 0 1 0 0 0 530 0 1 0
ENSG00000062096.14 0 1 0 0 1 0 0 0 1 0 0 0 0 0 0 0 0 0 0 0 0 0 0 0 0 0 0 0 13 0 0 0 0 0 0 0 0 0 1 0 0 0 0 0 0 0 0 0 0 0 0 0 0 0 0 0 0 0 0 0 0 0 0 0 0 0 0 0 0 0 0 0 0 0 0 2 0 0 0 0 0 0 0 0 0 0 0 0 0 0 0 0 0 0 0 0 0 0 0 0 0 0 0 0 0 0 0 0 0 0 0 0 0 0 0 0 0 0
ENSG00000062194.15 477 314 2079 857 0 683 1215 1219 627 351 1267 742 202 851 1206 0 0 0 0 295 87 547 347 232 268 2004 75 12 488 673 1027 0 1 0 268 18 231 122 410 580 682 1273 554 350 1185 828 1049 1069 541 285 0 0 0 0 0 3 56 486 0 22 505 390 0 592 0 2982 489 542 1419 715 308 326 1849 1458 82 1821 1815 1388 0 345 559 1336 517 629 1586 86 215 460 1712 872 92 376 658 56 0 779 1273 1557 40 735 500 11 0 130 535 123 58 1221 3024 3 0 627 283 1474 0 1687 1442 52
ENSG00000062282.14 2 52 0 21 0 24 13 715 176 17 117 1855 49 75 99 1 0 2 0 42 58 0 671 3 57 1 22 9 51 69 1583 0 35 0 2577 53 128 105 420 8 33 8 937 26 137 1246 622 70 1436 85 0 0 0 0 5 24 108 572 543 5 1695 1143 0 132 0 1700 0 65 381 1814 225 32 97 3351 1271 98 579 1237 0 0 41 51 16 56 3 18 12 4 0 748 0 114 0 16 0 41 1242 1169 0 79 115 12 0 8 388 397 0 33 415 0 0 49 22 906 0 127 867 28
ENSG00000062370.16 0 0 0 0 0 0 0 0 0 0 0 0 0 0 0 0 0 0 0 0 0 0 0 3 0 0 0 0 0 0 0 0 0 0 0 0 0 0 0 6 0 0 0 3 0 0 28 0 0 0 0 0 0 0 0 0 0 0 0 0 0 0 0 0 0 0 0 13 0 0 3 0 0 0 0 0 0 0 0 0 0 0 5 1 0 0 2 0 0 0 0 0 0 0 0 0 0 0 0 1 0 0 0 0 0 0 0 0 0 0 0 0 0 0 0 0 0 0
ENSG00000062485.18 160 137 1732 30 0 193 437 35 214 336 280 84 359 411 479 0 0 36 0 259 529 709 152 111 100 560 2 1 298 422 82 0 7 492 248 68 204 229 63 362 490 460 146 459 480 70 278 219 205 107 0 0 5 0 0 7 35 72 0 5 109 59 0 1193 0 489 399 648 102 260 710 305 1363 258 203 945 753 119 0 38 54 0 199 302 551 3 361 193 493 190 0 521 470 1 1287 414 113 124 130 436 284 1 0 144 117 20 0 215 307 0 25 323 236 78 117 442 119 1
ENSG00000062524.15 0 0 13 0 0 0 15 0 0 0 36 0 0 0 0 0 0 0 0 1 0 67 4 0 0 6 0 0 1 11 0 0 0 0 0 0 0 25 1 0 0 39 0 0 262 0 0 0 0 0 0 0 0 0 0 0 3 0 0 0 0 0 0 0 0 0 0 0 0 0 0 0 60 0 0 0 42 0 0 0 1 0 0 0 62 0 0 0 58 0 0 0 0 0 0 0 0 0 0 0 84 0 0 0 31 0 0 0 22 0 0 0 12 0 0 0 0 0
ENSG00000062582.13 35 225 25 59 4 29 44 23 18 6 9 1 260 84 46 0 0 0 0 14 17 25 22 21 14 26 1 0 29 17 22 0 26 62 63 12 67 31 34 71 54 27 8 16 40 8 16 19 29 22 0 0 0 0 0 1 3 9 0 0 9 8 0 88 0 340 97 146 137 28 79 39 96 51 87 153 60 52 0 13 6 0 35 40 27 0 113 64 19 69 0 50 23 1 0 33 28 31 13 41 13 0 0 1 18 0 0 48 14 0 98 45 41 23 109 133 31 0
ENSG00000062598.17 97 103 1820 4 0 245 663 6 109 181 354 29 418 294 685 0 0 0 17 206 260 931 79 100 38 1096 0 1 213 387 17 0 0 0 208 1 122 173 47 353 266 562 60 343 1178 29 94 151 115 167 0 0 0 0 0 0 39 17 0 5 131 22 0 1078 0 0 211 300 183 143 202 103 1458 129 36 896 880 25 0 19 141 0 127 125 597 2 156 161 458 14 0 265 503 0 0 236 67 6 86 216 395 0 0 73 114 1 0 519 575 0 0 282 420 22 0 381 55 6
ENSG00000062650.18 242 989 406 61 0 191 229 184 95 173 267 267 120 331 91 0 0 1 11 91 78 179 97 51 75 485 3 3 149 226 191 0 7 0 47 4 70 30 131 214 243 325 199 162 391 110 52 441 141 131 0 0 0 0 399 0 21 73 0 7 243 143 0 112 0 1249 185 201 389 172 37 198 751 445 159 708 388 318 0 10 56 162 122 242 543 16 73 169 292 264 343 398 122 6 0 243 198 434 5 145 217 2 0 37 7 59 0 251 602 0 0 124 125 126 28 433 303 13
ENSG00000062716.12 11706 7214 2199 8818 549 9102 2597 5338 17214 7575 5583 25235 5544 4591 7326 2 0 14 71 7410 6047 4089 7454 59382 7910 8753 2432 2944 4992 3552 4569 1 2292 5674 12353 2536 5896 2478 5058 28204 4662 2993 3933 18752 15181 45394 11944 15569 5052 4793 0 0 95 0 10880 178 649 3210 1654 376 8785 5578 11832 5100 0 2004 19685 9821 6943 7313 8818 2218 6499 6473 12589 22820 10227 6625 17039 3391 1504 4592 4822 17499 8781 1913 5605 4879 4784 5015 1138 19937 8669 1346 6741 7014 7240 5797 2423 18989 4811 1884 989 29282 20190 34844 1493 14816 21966 20 939 7518 4594 6140 31449 22810 9972 300
ENSG00000062725.9 41 140 771 9 0 24 106 24 62 69 260 64 188 105 34 0 1 0 0 54 45 155 27 43 19 142 1 0 26 105 11 0 0 0 0 0 23 3 15 204 81 160 44 61 225 33 156 111 61 283 0 0 1 0 0 0 0 12 0 2 50 65 0 13 0 21 70 104 0 20 85 40 420 51 0 331 114 57 0 0 1 0 75 36 128 3 123 61 223 121 0 96 69 0 0 53 49 0 0 98 110 0 0 11 15 6 0 42 204 0 0 37 398 140 0 168 38 0
ENSG00000062822.13 19 235 5 2 0 2 107 1 20 21 79 0 70 67 62 0 1 0 11 59 144 235 0 27 50 71 0 0 60 74 8 0 199 0 40 18 38 47 13 50 166 119 39 246 261 1 3 32 0 0 0 0 0 0 0 24 16 1 0 0 0 7 0 16 0 0 79 283 9 7 70 35 137 24 0 144 38 7 0 0 7 0 11 51 102 0 167 70 108 1 0 70 292 0 0 62 5 3 14 128 29 0 0 8 23 0 0 30 30 0 0 69 99 1 0 45 41 1
ENSG00000063015.19 0 3 8 31 0 4 18 8 0 7 0 27 16 1 79 0 0 0 0 0 14 2 20 2 0 1 1 0 3 6 33 0 1 0 283 0 2 10 19 8 10 15 23 14 70 11 0 28 79 0 0 0 0 0 0 0 0 16 0 0 37 14 0 3 0 0 0 2 0 48 6 2 24 54 0 11 39 67 0 0 0 0 1 9 8 2 0 8 39 14 0 0 0 2 0 1 21 16 0 16 0 0 0 16 8 7 0 6 3 0 0 2 0 26 14 9 15 0
ENSG00000063046.17 114 197 204 139 0 327 1495 95 174 234 378 102 355 484 1004 0 0 4 21 224 193 760 64 136 156 1507 1 0 265 394 68 220 0 0 135 63 139 108 126 307 332 813 148 540 1251 53 176 187 447 464 0 0 2 1 0 0 44 55 0 2 139 66 0 752 0 463 395 440 197 81 217 86 1289 175 0 708 648 181 0 69 155 163 243 385 924 4 398 432 1129 183 2 411 800 2 0 258 189 131 98 717 682 0 0 144 287 17 0 312 904 0 0 270 407 125 0 601 311 3
ENSG00000063127.15 1 14 0 11 0 1 1 0 0 5 0 4 0 0 0 0 0 0 0 0 0 20 3 15 0 2 0 0 1 0 6 0 0 0 0 54 1 0 1 4 1 4 6 2 4 2 0 0 0 0 0 0 0 0 0 0 0 7 0 0 2 3 0 0 0 5 9 9 0 0 19 1 5 11 0 0 37 10 0 0 0 0 29 0 12 0 0 0 8 0 0 0 32 0 0 4 5 13 1 0 0 0 0 1 6 0 0 0 0 0 0 0 0 11 0 0 0 0
ENSG00000063169.10 5 0 0 0 0 0 7 0 2 0 0 1 0 1 9 0 0 0 0 1 1 18 0 0 0 3 0 1 2 4 0 0 0 0 0 0 0 0 4 3 1 2 3 8 4 2 1 19 0 0 0 0 0 0 0 0 1 0 0 0 0 0 0 1 0 0 11 1 0 0 1 2 29 0 4 0 0 5 0 1 0 0 7 3 0 0 0 1 0 0 0 1 3 0 0 4 0 0 2 0 0 0 0 0 0 0 0 0 0 0 0 0 16 0 0 0 1 0
ENSG00000063176.15 15 5 0 0 0 2 20 0 25 11 5 1 70 23 30 0 0 0 0 26 40 75 4 45 15 19 0 0 14 12 3 0 7 0 0 37 3 17 2 42 31 25 3 33 41 0 6 24 76 0 0 0 1 0 0 12 0 1 0 0 2 0 0 0 0 0 80 42 24 10 31 12 113 7 154 45 20 6 0 0 1 0 21 9 22 0 16 5 34 3 673 34 14 0 0 20 3 47 11 12 24 0 0 1 5 0 0 13 24 0 0 16 6 0 0 19 1 0
ENSG00000063177.12 93 31 25 1 657 460 5563 59 923 467 1458 71 2072 937 2379 0 4 25 10 823 1199 4789 123 511 331 3478 0 45 1064 2592 60 429 1708 7110 216 512 574 5822 311 860 907 2525 312 1056 4480 79 1607 1650 1134 2349 0 0 0 0 0 49 398 22 308 27 231 88 0 4447 23715 1244 647 2300 2596 414 2560 1196 6491 252 5720 2503 2979 91 0 41 54 75 761 1068 2328 3 1510 689 2159 49 496 1656 5042 0 3710 726 206 192 1040 1771 1725 0 2703 382 1042 16 1853 763 1343 1 1545 765 3729 31 2387 613 478 6
ENSG00000063180.8 0 0 0 0 0 0 10 0 3 9 0 0 1 2 5 0 0 0 4 0 4 35 0 0 7 3 0 0 8 14 0 0 0 11 0 0 0 0 1 5 1 14 0 19 34 0 1 2 0 1 0 0 0 0 0 1 0 0 0 0 0 0 0 0 0 0 0 9 0 1 0 6 4 0 0 0 49 0 0 0 0 0 7 2 21 0 0 4 1 0 0 34 37 0 0 0 0 0 0 17 8 0 0 1 1 0 0 7 1 0 0 4 9 0 0 0 0 0
ENSG00000063241.7 19 2 0 0 0 8 48 0 12 33 90 0 674 32 116 0 0 17 0 130 235 145 0 128 10 37 0 0 58 33 0 0 4 482 0 95 34 124 17 367 141 72 15 201 103 5 202 123 164 106 0 0 0 0 0 58 0 0 0 0 10 0 0 361 0 0 51 349 0 31 659 62 182 2 0 110 46 0 0 3 0 0 246 84 56 0 362 20 43 0 68 157 147 0 0 65 2 0 89 80 30 0 1583 3 0 0 0 28 44 0 3364 53 184 0 258 47 30 0
ENSG00000063244.12 28 1 1 0 0 12 67 6 3 14 10 13 78 51 57 0 0 0 0 16 24 136 27 23 10 82 0 0 29 16 2 0 111 5 32 65 25 77 9 45 38 61 21 45 71 14 5 6 1 0 0 0 0 0 0 0 0 0 1 1 17 22 0 23 0 0 255 92 0 3 57 21 137 33 12 163 99 18 0 0 1 0 46 26 57 1 39 10 89 23 0 21 48 2 0 17 6 20 16 43 47 0 0 7 8 3 0 13 43 0 0 64 23 10 1 36 10 0
ENSG00000063245.14 26 54 25 16 0 0 22 8 0 11 1 7 31 9 3 0 1 2 0 17 14 38 18 14 13 21 1 2 0 12 1 7 1 96 0 10 3 12 3 31 8 8 6 14 3 11 13 39 1 0 0 0 3 0 0 0 4 2 0 0 7 28 0 67 0 0 87 24 60 7 19 7 57 15 159 12 16 5 1 4 1 0 18 6 10 2 25 6 5 3 16 13 69 1 8 1 7 1 2 5 0 1 0 9 4 1 0 11 24 0 0 2 44 1 1 5 6 0
ENSG00000063322.13 188 301 1057 764 286 124 446 477 179 168 51 439 307 274 372 0 0 0 5 243 262 521 545 152 258 484 17 4 232 424 486 0 180 106 600 112 262 165 423 319 511 429 388 305 593 414 544 830 984 175 0 0 0 0 0 12 64 381 69 6 597 429 0 542 0 2560 562 818 1631 1455 429 120 647 826 1288 1056 1180 1341 0 36 296 178 234 346 492 30 335 173 485 775 0 810 459 26 0 259 488 382 85 469 319 2 0 89 214 189 199 325 872 0 299 213 94 493 126 358 488 7
ENSG00000063438.16 0 14 0 0 0 0 0 1 0 0 0 0 0 15 0 0 0 0 0 0 0 0 2 2 6 2 0 0 42 0 0 0 0 0 0 1 6 0 4 2 5 1 0 0 0 0 0 30 0 0 0 0 0 0 0 0 0 0 0 0 0 0 0 0 0 0 54 16 0 0 0 6 4 8 0 20 0 1 0 11 0 0 7 3 5 0 0 1 3 0 0 0 0 0 0 19 0 0 0 0 0 0 0 0 0 0 0 0 15 0 0 1 0 1 0 27 0 1
ENSG00000063515.2 0 0 0 0 0 0 0 0 0 0 0 0 0 0 0 0 0 0 0 0 0 0 0 0 0 0 0 0 0 0 0 0 0 0 0 0 0 0 0 0 0 0 0 0 0 0 0 0 0 0 0 0 0 0 0 0 0 0 0 0 0 0 0 0 0 0 0 0 0 0 0 0 0 0 0 0 0 0 0 0 0 0 0 0 0 0 0 0 0 0 0 0 0 0 0 0 0 0 0 0 0 0 0 0 0 0 0 0 0 0 0 0 0 0 0 0 0 0
ENSG00000063587.14 2 0 13 0 0 0 58 0 1 1 10 0 27 4 32 0 0 1 0 7 0 108 0 5 0 57 0 0 1 35 0 0 0 0 0 0 3 13 0 13 25 18 4 0 163 5 149 11 0 0 0 0 0 0 0 0 0 0 0 0 0 0 0 0 0 0 0 11 433 0 9 3 88 0 0 11 13 0 0 0 0 0 27 14 30 0 2 13 46 0 0 12 24 0 0 4 1 0 0 9 34 0 0 1 4 0 0 1 44 0 0 0 48 0 0 23 0 0
ENSG00000063601.16 34 5 2 0 0 7 25 2 44 6 47 8 17 6 80 0 0 0 7 10 5 67 16 6 0 33 1 5 21 49 3 0 4 0 9 0 2 0 1 26 4 41 20 19 156 41 14 41 0 0 0 0 0 0 0 0 2 3 2 0 37 29 0 0 0 0 48 25 0 25 12 0 101 10 38 4 34 1 0 0 0 0 56 3 93 0 0 10 32 1 0 8 0 0 82 1 11 0 4 4 0 0 0 0 4 0 0 6 34 0 0 24 15 0 0 0 0 0
ENSG00000063660.8 32 1 0 1 0 0 2 0 8 0 0 0 54 0 0 0 0 0 2 72 0 0 0 12 0 2 0 5 7 6 0 0 14 0 1 0 0 10 0 46 1 3 1 0 0 0 399 179 0 63 0 0 1 0 0 8 0 0 1 0 0 0 0 81 0 0 281 25 0 24 64 0 4 0 337 4 0 0 0 0 0 0 6 0 3 0 138 0 2 0 5 7 0 0 0 0 0 0 42 1 0 0 9 0 0 0 0 0 0 0 0 0 0 1 0 7 0 0
ENSG00000063761.15 37 1 0 0 0 3 1 0 0 13 0 0 1 2 38 0 7 1 0 17 14 22 0 3 5 15 0 0 2 0 0 0 0 1 0 0 9 58 6 36 24 3 3 8 3 1 173 35 0 0 0 0 0 0 0 0 0 0 0 0 0 0 0 0 0 0 78 44 0 1 118 9 5 2 0 30 0 2 0 0 0 0 45 12 9 0 42 18 18 0 0 20 73 0 0 7 0 0 8 21 12 0 0 0 4 0 0 0 0 0 0 19 129 0 0 11 0 0
ENSG00000063854.12 21 4 1 0 0 22 216 3 51 34 34 3 384 97 163 0 25 12 1 111 73 151 7 217 13 196 1 0 44 20 7 0 222 1019 72 37 44 117 18 141 61 211 22 131 463 18 346 79 464 5 0 0 2 0 0 0 12 8 0 0 16 33 0 171 0 0 183 195 301 96 574 68 334 10 193 208 198 22 0 6 0 0 262 64 117 0 294 89 166 0 0 198 232 0 0 61 26 0 62 198 140 0 0 14 6 0 0 58 112 0 615 71 311 0 1113 91 19 1
ENSG00000063978.15 169 209 1157 2 0 105 982 17 314 185 386 76 455 364 1174 0 0 0 0 358 264 1089 255 126 60 1024 0 1 276 505 45 1 0 1 2 45 160 348 100 275 329 747 136 396 1449 107 548 354 242 262 0 0 0 0 0 0 55 55 0 10 112 139 0 1259 0 0 600 543 697 73 497 151 2013 200 124 798 1051 70 0 17 83 0 135 209 608 4 477 159 608 101 28 452 808 1 0 256 63 40 132 473 445 0 0 39 78 9 0 170 311 0 1772 235 1446 84 2272 450 150 10
ENSG00000064012.21 6 5 19 51 0 5 275 27 37 43 226 179 16 27 478 0 0 1 0 16 45 524 209 11 0 585 5 0 14 458 138 0 0 118 26 0 7 109 16 28 50 485 95 80 501 221 79 88 52 36 0 0 0 0 1 0 74 60 0 0 250 184 0 99 785 21 109 48 0 51 86 7 1408 197 64 90 572 133 0 4 33 0 89 74 781 3 1 49 383 131 0 50 227 2 26 13 174 163 0 29 289 2 0 5 67 6 22 50 366 0 0 30 407 25 0 2 67 2
ENSG00000064042.17 78 8 0 2 0 4 0 1 230 33 0 0 63 16 35 0 66 0 0 359 0 0 0 69 1 4 0 6 39 22 2 0 0 0 0 0 4 0 0 159 3 0 0 4 26 4 663 352 204 0 0 0 0 0 0 0 0 0 4 0 0 0 0 0 0 0 199 47 0 55 44 1 0 0 642 50 0 6 0 0 0 0 178 1 1 0 163 5 0 0 0 3 0 0 115 11 0 0 0 11 0 0 0 5 0 0 0 7 0 0 0 5 0 0 0 6 1 0
ENSG00000064102.14 1 5 0 1 0 26 156 4 0 35 28 7 13 96 111 0 0 0 1 15 68 98 12 11 17 151 0 1 25 92 1 0 0 0 0 1 0 16 14 28 77 144 9 32 274 18 0 45 0 0 0 0 0 0 0 0 1 4 0 0 0 0 0 188 0 0 43 73 0 0 53 5 399 14 103 122 190 7 0 0 0 0 73 62 213 0 0 47 177 3 0 24 153 0 0 45 24 0 0 50 63 0 0 5 38 0 0 18 260 0 0 55 66 0 0 4 21 3
ENSG00000064115.10 190 3 13 0 0 0 39 1 31 12 1 0 122 38 36 0 4 0 0 96 7 74 1 28 8 42 0 1 32 29 4 0 0 0 0 10 2 59 5 90 37 74 15 170 357 10 266 83 51 51 0 0 0 0 0 0 3 1 0 1 9 1 0 15 0 0 0 69 8 0 179 16 122 1 0 12 106 0 0 1 0 0 58 51 130 0 84 12 29 0 0 68 52 0 0 28 5 114 0 64 77 0 0 3 10 2 0 29 41 0 0 51 39 1 0 14 16 0
ENSG00000064195.7 0 0 0 0 0 0 0 0 0 0 0 0 0 0 0 0 0 0 0 1 0 0 0 0 0 0 0 0 0 0 0 0 0 0 0 0 0 0 0 13 0 0 0 0 0 0 0 0 0 0 0 0 0 0 0 0 0 0 0 0 0 0 0 0 0 0 0 3 0 0 0 0 0 0 0 0 0 0 0 0 0 0 0 0 0 0 1 0 0 0 0 0 0 0 0 0 0 0 0 0 0 0 0 0 0 0 0 0 0 0 0 2 0 0 0 0 0 0
ENSG00000064199.6 20 0 0 0 0 1 0 0 5 1 1 0 63 2 0 0 0 0 0 11 2 9 0 95 0 3 0 0 0 1 0 0 0 0 0 22 0 0 0 24 0 0 0 0 8 0 0 16 0 0 0 0 0 0 0 1 0 0 0 0 0 0 0 34 0 0 129 100 0 23 119 2 3 1 0 2 0 0 0 0 0 0 238 2 14 0 30 2 0 0 0 0 0 0 0 0 0 0 1 1 0 0 0 0 0 0 0 0 1 0 281 5 24 0 0 4 0 0
ENSG00000064201.15 0 0 0 0 0 7 55 1 2 9 30 5 0 0 0 0 0 0 0 7 15 65 6 11 2 68 0 0 11 42 11 0 46 1114 0 0 22 42 14 26 16 43 18 41 237 17 0 1 0 170 0 0 0 0 0 0 0 5 0 4 24 31 0 191 0 0 3 2 0 3 0 8 45 21 0 32 30 12 0 0 0 0 1 32 12 0 0 16 44 10 0 21 68 0 0 11 7 15 0 67 70 0 0 0 18 1 0 38 10 0 0 1 0 6 0 14 5 0
ENSG00000064205.10 0 0 0 1 0 0 0 0 0 0 0 0 7 0 0 0 0 0 0 0 0 0 0 0 0 0 0 0 0 0 0 0 0 0 0 0 0 1 0 4 0 0 0 0 0 0 0 0 0 0 0 0 1 0 0 0 0 1 0 0 0 0 0 0 0 0 1 0 8 0 0 0 0 0 0 0 0 0 0 0 0 0 0 1 0 0 0 0 0 0 0 0 0 0 0 0 0 0 0 0 0 0 0 0 0 0 0 0 0 0 0 0 0 0 0 135 0 0
ENSG00000064218.4 0 0 0 0 0 0 0 0 0 0 0 0 0 0 0 0 0 0 0 0 0 0 0 0 0 0 0 0 0 0 0 0 0 0 0 0 0 0 0 0 0 0 0 0 0 0 0 0 0 0 0 0 0 0 0 0 0 0 0 0 0 0 0 0 0 0 0 0 0 0 0 0 0 0 0 0 1 0 0 0 0 0 0 0 0 0 0 3 0 0 0 0 0 0 0 0 0 0 0 0 0 0 0 0 0 0 0 0 0 0 0 0 0 0 0 0 0 0
ENSG00000064225.12 75 471 53 162 0 335 0 51 69 432 27 142 124 311 34 0 0 0 0 26 120 0 168 115 90 10 9 0 250 12 86 0 9 0 41 35 128 1 80 204 404 23 123 338 0 45 0 181 548 22 0 0 2 0 0 15 12 56 0 2 34 80 0 15 0 0 224 435 64 272 211 126 64 145 0 1518 14 112 0 33 2 29 375 224 1 4 137 471 10 406 0 446 0 3 0 292 100 157 7 329 26 1 0 47 6 10 0 284 93 0 0 646 0 269 78 526 215 8
ENSG00000064270.12 64 4 1 30 0 0 0 17 69 0 1 20 278 0 9 0 0 5 0 210 2 0 3 224 0 1 0 2 0 7 124 0 0 0 15 39 0 0 1 229 0 0 11 1 60 8 27 171 0 0 0 0 0 0 0 9 0 10 11 0 40 19 0 0 0 0 295 135 0 5 305 0 7 4 232 7 0 18 0 0 0 0 228 1 6 0 148 1 0 9 0 0 0 0 0 3 12 15 114 0 0 0 0 0 0 0 0 1 9 0 0 1 0 22 389 0 24 0
ENSG00000064300.8 0 0 0 0 0 0 0 0 0 0 0 0 1 1 2 0 0 0 6 0 0 6 0 0 1 3 0 0 1 6 0 0 0 0 0 0 0 0 0 2 1 1 1 0 0 0 0 0 0 0 0 0 0 0 0 0 0 0 0 0 0 0 0 0 0 0 0 0 0 0 0 1 1 0 0 0 8 0 0 0 0 0 0 0 1 0 0 0 3 0 0 0 0 0 0 3 0 0 0 0 1 0 0 0 0 0 0 0 0 0 0 0 0 0 0 0 0 0
ENSG00000064309.14 5 0 0 0 0 0 0 0 0 0 0 0 0 0 0 0 0 0 0 8 0 0 0 4 0 1 0 0 0 0 0 0 0 0 0 0 0 0 0 1 0 0 0 0 0 0 0 0 0 0 0 0 0 0 0 0 0 0 0 0 0 0 0 0 0 0 101 0 0 0 1 0 0 0 0 13 0 0 0 0 0 0 1 0 0 0 57 0 0 0 0 0 0 0 0 0 0 0 0 1 0 0 0 0 0 0 0 0 0 0 0 0 0 0 0 0 0 0
ENSG00000064313.11 51 39 21 2 12 76 95 27 34 90 260 46 74 132 143 0 0 0 0 107 56 146 26 28 10 155 4 0 40 147 49 0 0 0 0 33 19 1 22 94 126 170 102 117 423 31 45 171 29 45 0 0 0 0 0 0 11 22 0 8 56 12 0 212 0 0 60 76 35 137 134 20 292 80 0 205 401 45 0 7 0 0 113 150 251 2 2 71 203 68 0 149 239 0 0 80 23 17 0 136 67 1 0 6 13 7 284 63 130 0 0 89 1 52 0 150 94 0
ENSG00000064393.15 66 187 159 7 0 124 85 8 120 35 51 2 54 61 115 0 0 1 0 92 78 146 11 30 39 117 0 0 53 83 6 46 57 1 59 3 35 31 19 87 80 145 22 88 170 10 62 68 2 48 0 0 0 0 0 18 2 5 0 3 18 0 0 454 0 0 530 212 0 17 68 15 336 18 103 206 249 23 0 34 0 0 173 73 126 1 68 70 96 28 31 84 78 1 0 131 15 5 0 156 77 0 0 24 18 1 0 40 19 0 0 121 0 15 0 294 43 0
ENSG00000064419.13 12 25 9 13 0 56 113 13 208 75 93 47 83 165 214 0 0 4 0 85 126 293 62 36 10 220 1 1 78 132 6 29 0 0 0 26 55 2 28 95 129 226 62 146 243 22 25 91 16 14 0 0 0 0 0 0 0 16 0 0 46 59 0 315 0 85 341 298 201 56 53 43 443 62 0 357 198 54 0 42 50 0 63 95 269 1 0 86 173 47 22 116 193 3 0 106 11 40 1 111 73 0 0 29 49 6 0 107 200 0 0 133 113 92 0 198 55 1
ENSG00000064489.22 0 0 0 0 0 0 0 0 0 0 0 0 0 0 0 0 0 0 0 0 0 0 0 0 0 0 0 0 0 0 0 0 0 0 0 0 0 0 0 0 0 0 0 0 0 0 0 0 0 0 0 0 0 0 0 0 0 0 0 0 0 1 0 7 0 0 0 0 0 0 0 0 0 0 0 1 0 0 0 0 0 0 0 0 0 0 0 0 0 0 0 0 0 0 0 0 0 0 0 0 0 0 0 0 0 0 0 0 0 0 0 0 0 0 0 0 0 0
ENSG00000064490.13 44 8 12 12 0 17 65 0 63 39 27 2 327 43 78 0 0 0 0 50 97 112 26 79 13 51 0 0 41 75 1 0 107 340 4 54 29 99 19 147 76 53 26 130 180 13 72 44 1 72 0 0 1 0 0 12 15 4 0 0 25 6 0 59 0 0 434 174 132 19 379 31 133 4 281 176 44 7 0 1 0 0 103 51 36 1 190 48 49 9 43 149 61 0 0 42 13 0 28 106 26 0 0 8 9 0 828 39 41 0 1190 30 129 2 47 33 8 0
ENSG00000064545.14 83 206 0 1 0 17 132 1 1 43 25 0 415 89 113 0 0 0 0 123 112 276 0 65 74 101 0 0 45 58 0 0 104 0 0 55 21 265 15 215 68 99 15 190 497 0 152 75 41 0 0 0 1 0 0 23 1 0 0 0 11 0 0 71 0 0 70 145 0 0 192 38 234 14 56 127 90 0 0 3 0 0 159 49 123 0 261 73 88 18 0 99 159 0 0 39 3 0 41 103 98 0 0 2 69 0 0 6 41 0 349 54 56 10 132 36 1 2
ENSG00000064547.13 11 203 19 673 0 37 373 259 25 19 142 206 391 74 190 0 0 0 0 73 46 711 143 78 43 498 4 0 34 454 82 1 24 1030 138 42 31 244 91 147 32 297 152 71 879 254 55 115 11 0 0 0 0 0 0 2 27 52 31 0 186 123 0 74 0 82 368 189 135 119 246 20 738 222 0 216 576 167 0 0 96 0 26 53 268 13 416 82 507 194 0 88 494 13 0 86 148 81 68 59 219 3 0 29 132 124 1946 151 555 1 0 68 593 179 1 299 94 6
ENSG00000064601.18 74 385 18 829 0 462 471 118 739 898 71 230 830 1657 490 0 0 11 0 981 1269 1353 379 320 717 344 3 4 773 522 215 0 1277 852 668 205 424 509 328 568 1034 565 281 1944 1995 196 1417 1009 830 1617 0 0 0 0 0 9 75 296 0 14 383 195 0 4428 0 2319 421 1724 1646 1341 863 682 1279 486 2941 3200 989 406 0 143 192 264 329 917 841 7 810 1224 845 371 173 2509 533 9 0 805 284 353 371 1594 558 0 0 562 136 50 0 1110 493 0 0 1507 1586 1251 3239 1460 772 26
ENSG00000064607.16 23 37 0 898 0 56 87 0 34 53 363 17 56 85 7 0 0 0 2 92 86 156 22 39 7 102 2 1 109 47 4 0 110 0 2 1 16 18 23 150 66 160 45 229 228 2 265 218 218 4 0 0 2 0 0 0 1 1 0 1 17 1 0 124 0 0 422 124 0 29 55 33 306 18 0 126 125 21 0 34 102 0 155 136 244 0 54 97 64 0 281 84 53 0 0 97 19 90 0 127 27 0 0 18 9 1 0 42 32 0 0 61 0 1 0 276 35 6
ENSG00000064651.13 652 326 526 64 0 88 290 0 1258 149 575 7 161 136 345 0 0 1 0 297 22 75 0 222 45 934 1 0 60 153 5 0 16 0 0 3 10 16 22 1203 131 364 33 202 533 18 57 280 68 26 0 0 1 0 0 5 11 4 0 2 7 8 0 26 0 0 706 245 40 4 166 50 559 14 65 104 266 3 0 25 319 0 364 43 423 1 267 55 664 20 30 97 372 0 0 184 18 0 54 100 158 0 0 10 65 0 0 13 411 0 0 36 16 5 0 558 154 1
ENSG00000064652.10 148 79 2 1 0 3 3 0 32 74 0 0 70 8 0 0 0 0 0 12 31 12 1 16 2 8 0 3 10 13 2 0 0 0 0 0 3 3 2 58 18 13 1 46 41 3 73 48 0 0 0 0 0 0 0 0 0 2 1 0 0 1 0 0 0 0 274 32 106 0 48 8 26 6 0 18 0 0 0 0 0 0 64 6 67 0 0 50 0 0 0 34 0 0 0 10 0 1 4 55 0 0 0 10 4 0 0 8 7 0 0 21 7 2 0 35 0 0
ENSG00000064655.18 259 0 0 0 0 0 4 0 6 9 0 0 417 0 36 0 0 0 0 361 9 0 0 183 2 0 0 22 39 6 0 0 0 0 0 53 4 0 2 390 9 0 1 22 14 2 487 443 93 0 0 0 0 0 0 0 1 0 0 0 0 0 1414 191 0 0 1297 295 402 43 387 6 0 0 6 12 2 0 0 0 0 0 273 0 0 0 476 10 0 0 0 3 0 0 0 0 0 0 44 2 0 0 0 0 0 0 0 0 0 0 0 0 0 0 0 0 0 0
ENSG00000064666.14 217 106 45 669 999 716 2470 1252 1876 651 727 4381 3023 690 940 3 22 23 2 792 1341 2655 1884 891 677 1546 46 69 968 1098 2643 500 1499 1714 3664 724 656 1838 1716 1203 982 1259 2026 1687 5396 3634 2460 795 2123 1232 0 0 2 0 1474 86 316 1459 805 38 5789 3707 0 1809 12082 2057 462 1149 3541 2321 2055 90 2483 4904 9538 1838 2387 2005 0 217 523 472 632 1350 1865 213 2559 406 1420 412 1442 1797 3289 107 0 669 1382 1102 1757 1872 1637 50 10 1134 2033 1239 152 752 1868 0 2711 471 3226 1108 622 340 1527 56
ENSG00000064687.12 82 13 39 65 453 9 107 69 95 2 15 63 230 8 5 0 0 0 14 21 9 180 6 75 31 145 9 33 24 41 65 0 15 0 0 75 21 22 49 311 24 69 95 24 273 110 7 153 13 74 0 0 0 0 3976 11 1 35 12 0 226 134 0 40 0 0 70 37 0 25 179 6 187 142 88 6 134 114 0 0 13 70 137 9 159 8 210 24 142 83 1179 46 93 1 581 20 82 32 42 35 41 2 0 13 66 62 0 3 130 0 387 2 50 28 1186 3 35 0
ENSG00000064692.18 8 0 0 0 86 0 0 0 19 0 0 0 229 1 0 0 0 0 0 161 0 0 0 91 1 0 0 0 0 0 0 0 0 0 0 44 0 0 0 251 0 0 0 0 0 0 44 5 0 0 0 0 0 0 0 18 3 0 0 0 0 0 0 0 0 0 166 29 0 0 80 0 0 0 0 0 0 0 0 0 0 0 278 0 0 0 205 0 0 0 0 0 0 0 0 0 0 0 35 0 0 0 0 0 0 0 0 0 0 0 0 0 0 0 0 5 0 0
ENSG00000064703.11 5 1 1 6 0 40 349 3 32 26 67 2 80 103 351 0 0 0 0 15 84 81 4 32 12 311 0 0 35 99 7 0 0 0 0 0 9 109 10 63 97 232 32 88 178 5 0 75 94 155 0 0 1 0 0 0 10 20 0 0 2 23 0 0 0 0 0 103 0 25 92 22 387 31 0 123 256 8 0 0 0 79 32 27 111 0 173 74 278 59 0 134 196 0 0 42 30 0 0 100 139 0 0 15 9 4 0 18 264 0 0 82 0 18 0 84 27 7
ENSG00000064726.9 33 574 32 4 0 33 66 23 16 23 48 2 76 51 38 0 0 0 0 16 16 20 7 39 37 94 0 0 20 10 7 0 0 0 0 4 12 1 2 23 52 71 21 87 22 5 19 50 0 17 0 0 5 0 0 0 0 1 0 0 4 6 0 26 0 0 8 60 75 0 10 14 125 14 0 91 58 20 0 0 89 0 86 38 85 0 4 65 109 17 0 83 16 0 2823 22 10 5 0 117 60 0 0 4 30 0 0 73 47 0 0 55 0 23 0 55 8 0
ENSG00000064763.10 0 7 0 0 0 14 10 43 0 24 0 67 56 106 11 0 0 0 0 1 44 17 51 3 16 27 3 0 37 43 34 0 35 11 29 0 44 0 51 12 98 32 65 76 49 78 0 47 55 59 0 0 0 0 0 0 19 26 4 1 134 85 0 325 0 0 0 114 0 20 0 18 176 104 0 115 52 43 0 0 1 0 5 36 31 9 0 35 13 19 0 62 0 3 0 58 51 0 9 65 0 1 0 19 8 2 0 78 75 1 0 30 46 25 0 2 29 6
ENSG00000064787.13 71 27 0 0 0 2 0 0 742 16 10 38 188 8 29 0 0 0 100 1428 8 2 6 75 1 7 0 80 234 82 31 3 1 0 0 53 4 0 1 402 2 3 0 0 185 5 3210 2742 18 602 0 0 39 0 0 22 0 0 11 0 4 1 0 0 0 0 115 17 0 0 414 3 4 1 418 140 11 2 5599 1 0 0 226 0 2 0 49 0 10 0 14 0 0 0 6 21 3 0 16 0 1 0 0 0 1 0 0 0 0 0 0 25 0 0 0 58 0 0
ENSG00000064835.10 0 0 0 0 0 0 0 1 0 0 0 0 0 0 0 0 0 0 0 0 0 0 0 0 0 0 0 0 0 0 0 0 0 0 0 0 0 0 0 0 0 0 0 0 0 1 0 0 0 0 0 0 0 0 0 0 0 0 0 0 1 0 0 0 0 0 0 0 1 0 0 0 0 0 0 0 0 0 0 0 0 0 0 0 1 0 0 0 0 0 0 0 0 0 0 0 0 0 0 0 0 0 0 0 0 0 0 0 0 0 0 0 0 0 0 0 0 0
ENSG00000064886.13 0 4 0 9 0 58 73 16 1 0 39 1 3 125 28 0 0 0 0 1 11 260 13 0 1 95 2 0 25 0 5 0 0 0 0 31 119 83 27 8 44 146 31 13 208 3 0 47 0 235 0 0 0 0 0 0 20 18 0 1 0 0 0 0 0 0 14 42 11 178 10 15 47 87 64 248 56 102 0 0 67 0 13 60 270 0 545 10 37 116 0 1 182 1 0 18 136 137 0 35 239 0 0 20 99 8 0 64 93 0 0 19 0 83 0 10 42 0
ENSG00000064932.15 0 0 0 1 10 6 13 11 0 2 0 5 19 10 9 0 0 1 0 21 14 3 6 7 9 13 0 2 10 9 13 0 38 38 10 1 7 2 6 2 1 0 3 6 19 36 26 46 0 0 0 0 0 0 369 0 9 8 0 0 15 33 0 14 0 0 50 5 0 31 7 5 30 35 0 22 12 21 0 0 2 0 2 2 6 1 3 1 5 24 0 5 3 0 1 12 19 27 9 14 10 0 0 5 8 22 0 20 30 0 0 4 4 13 0 1 0 0
ENSG00000064933.17 61 23 6 0 0 3 36 0 0 16 34 0 40 30 38 0 0 0 0 25 36 83 6 37 1 61 0 0 5 0 0 0 0 0 0 0 5 10 1 53 29 29 16 37 59 1 0 36 0 12 0 0 0 0 0 0 1 0 0 0 6 0 0 35 0 0 91 17 0 0 15 11 50 1 0 29 27 2 0 0 0 0 158 35 128 0 45 17 40 0 0 8 109 0 0 12 23 8 0 17 16 0 0 0 5 0 5 13 3 0 0 15 59 0 0 18 29 0
ENSG00000064961.18 370 730 50 1 411 30 213 5 67 52 37 3 399 128 98 0 0 6 2 183 144 100 20 159 67 112 2 5 79 63 15 0 161 58 0 62 49 180 20 292 104 162 50 272 348 29 310 228 0 333 0 0 0 0 0 15 23 6 0 6 44 41 0 304 0 35 156 406 0 36 378 77 256 25 793 285 325 36 0 3 0 0 208 96 132 2 357 82 110 4 0 229 228 0 4 127 6 0 134 257 93 0 617 51 41 6 1 39 36 0 246 110 334 19 223 50 38 3
ENSG00000064989.12 0 10 0 0 0 51 1 0 8 16 0 0 0 119 0 0 1 0 0 0 23 0 0 0 25 0 0 0 60 0 0 0 0 0 0 0 11 0 4 4 52 0 6 38 0 0 40 29 0 0 0 0 0 0 0 0 0 0 0 6 0 0 0 108 0 0 0 125 0 0 0 4 0 0 0 230 0 2 0 3 0 0 6 44 1 0 0 8 0 0 0 72 0 0 0 40 1 0 0 389 0 0 0 16 0 0 0 35 0 0 0 57 0 0 0 0 0 0
ENSG00000064995.17 10 1 6 3 29 38 139 29 101 63 207 20 66 75 198 0 0 0 0 99 100 120 13 40 10 197 2 0 21 58 16 0 5 0 5 0 26 59 20 76 56 143 12 99 237 28 253 71 0 36 0 0 0 0 0 0 0 6 0 1 2 17 0 393 0 0 25 141 29 78 96 71 220 54 41 163 60 21 0 0 42 0 88 77 249 1 83 84 125 17 0 105 164 0 272 20 37 0 2 29 45 0 0 0 0 1 0 43 87 0 0 53 265 34 390 113 59 2
ENSG00000064999.14 39 81 7 23 0 4 7 15 39 16 51 13 186 20 40 0 0 1 0 4 9 77 18 61 6 15 0 1 19 1 15 0 3 0 1 6 4 16 10 62 21 15 15 66 33 9 68 89 33 0 0 0 0 0 0 0 0 6 4 0 33 7 0 24 0 0 411 107 0 33 23 13 105 46 19 81 3 51 0 0 0 0 93 46 29 1 59 13 18 0 0 51 21 5 0 12 27 32 15 41 52 2 0 0 34 5 0 29 29 0 0 21 0 8 0 0 41 0
ENSG00000065000.17 33 475 64 17 0 35 226 59 88 88 156 56 275 113 158 0 0 0 0 136 128 209 141 79 22 141 2 15 111 131 42 0 66 0 327 31 45 49 55 255 114 134 39 216 360 20 352 197 4 3 0 0 0 0 0 28 24 45 1 0 17 21 0 745 0 2815 446 174 536 134 276 56 275 74 1459 328 360 120 0 35 15 2 276 117 224 1 239 101 149 191 1193 185 77 2 335 86 91 137 110 148 99 1 0 35 45 28 0 92 139 0 0 103 359 88 841 60 158 4
ENSG00000065029.14 87 1 1 3 0 16 173 14 91 26 44 11 166 80 117 0 0 0 0 96 119 338 27 51 17 219 1 0 64 70 27 91 121 884 30 40 31 197 24 282 123 259 37 171 331 17 213 60 42 0 0 0 0 0 0 0 5 9 0 0 7 11 0 762 0 0 234 258 0 9 215 31 489 16 396 201 202 35 0 24 0 0 167 35 152 1 328 53 156 86 0 139 155 0 0 55 2 5 37 115 55 1 0 205 207 7 0 56 64 0 0 44 1552 12 36 68 41 0
ENSG00000065054.13 10 14 0 0 122 0 0 0 17 2 0 0 35 1 0 0 0 0 0 23 0 0 0 22 0 0 0 1 3 2 0 29 0 0 0 17 0 0 0 52 0 0 0 0 15 0 7 23 19 0 0 0 0 0 0 0 0 0 0 0 0 0 0 0 0 0 20 3 0 0 137 1 0 0 311 1 16 0 0 0 0 0 36 1 0 0 64 0 0 0 43 0 0 0 0 1 0 0 23 2 0 0 0 0 0 0 0 0 0 0 0 0 0 0 0 0 0 0
ENSG00000065057.7 52 0 0 0 247 1 23 0 175 9 66 0 218 4 22 0 0 0 0 119 38 78 0 29 1 30 0 6 34 67 1 355 0 0 0 14 6 21 2 117 19 41 3 53 163 0 141 63 0 0 0 0 0 0 0 0 0 0 2 0 1 0 0 67 0 0 208 87 1 0 269 18 22 1 1982 44 23 0 0 0 0 0 93 15 43 0 257 6 17 0 0 6 39 0 0 1 0 0 61 20 13 0 0 0 11 0 0 4 8 0 490 2 13 0 44 23 1 0
ENSG00000065060.16 15 26 2 5 0 8 16 0 46 90 10 0 16 63 33 0 0 0 0 19 30 47 1 6 8 20 0 1 36 41 0 0 16 0 0 0 15 12 9 28 67 42 7 147 38 5 2 94 0 1 0 0 0 0 0 0 0 0 0 0 0 2 0 34 0 0 108 92 0 0 8 18 119 5 0 38 21 5 0 0 0 0 25 8 60 0 3 30 12 0 0 89 0 0 0 55 0 0 0 68 39 0 0 3 0 0 0 39 85 0 0 40 25 9 9839 3 12 0
ENSG00000065135.10 788 1621 1965 1174 0 881 1220 1180 1325 1296 1347 3584 486 1830 1875 4 1 4 2 602 694 664 1016 428 584 2648 91 14 1000 1125 2760 6 0 0 317 300 532 277 981 898 1468 1529 1513 1325 1771 3240 1312 1148 1441 1333 0 0 2 0 48 6 182 1245 754 27 3222 2369 0 2738 88 5633 1156 1614 1314 1891 577 1101 4003 2959 88 4523 3054 1963 0 598 489 636 427 1174 1704 296 306 1170 2466 1752 50 938 671 192 0 1253 1870 1509 138 1465 866 65 0 366 973 649 0 1127 1867 1 0 1059 1223 2069 1332 2965 2299 124
ENSG00000065150.18 32 243 60 11 0 130 194 14 147 94 156 3 80 313 254 0 0 3 0 118 52 165 5 135 64 277 4 0 151 115 14 0 5 0 0 0 68 57 68 105 181 171 73 161 479 4 1 59 279 258 0 0 2 0 0 0 6 0 0 2 22 5 1 354 1 0 246 275 508 0 77 88 641 37 0 763 231 16 0 17 0 0 147 104 183 0 19 186 328 82 3 81 213 0 0 145 9 13 1 150 32 0 1 23 1 0 0 25 117 0 0 237 5 0 0 532 220 1
ENSG00000065154.11 10 9 0 7 0 183 382 53 355 227 78 35 564 504 391 0 0 1 0 278 271 154 74 156 55 810 1 0 384 422 69 0 3 805 0 114 182 130 97 448 292 427 122 364 485 45 194 140 638 246 0 0 0 0 0 16 34 39 0 6 216 66 0 1278 0 672 156 502 1181 174 500 48 793 208 0 636 535 119 0 1 45 1 549 748 485 19 342 215 715 24 1 682 358 4 0 337 127 6 47 536 184 1 0 103 66 1 0 169 214 0 0 309 92 32 0 400 121 6
ENSG00000065183.15 16 0 4 0 0 2 110 1 0 15 43 7 78 29 98 0 0 0 1 31 112 121 2 9 9 89 0 0 16 11 1 0 0 4 0 0 6 0 4 62 45 71 4 70 219 7 0 3 0 0 0 0 0 0 0 0 1 1 0 0 16 0 0 274 0 0 89 38 0 8 11 15 199 6 0 70 3 0 0 1 0 6 99 31 81 1 4 5 38 0 0 17 67 0 0 27 0 0 4 61 201 0 0 2 28 2 0 16 27 0 0 23 121 2 0 57 11 0
ENSG00000065243.19 119 29 605 31 129 11 72 155 505 46 30 272 57 71 77 0 0 12 0 202 10 128 92 50 20 114 7 3 92 51 77 0 0 0 4 0 1 0 70 126 76 90 145 50 108 396 581 510 93 291 0 0 0 0 0 0 5 54 3 3 302 253 0 48 0 0 46 62 0 27 67 20 178 217 63 90 167 106 0 7 64 141 156 46 169 42 57 89 84 56 0 15 35 16 19 94 48 32 9 46 27 2 0 3 15 10 0 69 388 0 59 68 52 119 114 93 195 3
ENSG00000065268.10 188 5 0 0 941 32 249 0 71 70 90 4 410 128 234 0 0 0 0 68 251 267 13 129 39 116 1 0 45 84 0 0 237 0 105 63 54 184 20 165 138 165 24 224 277 13 170 88 0 154 0 0 0 0 0 0 15 0 0 1 39 4 0 419 0 0 175 273 0 35 510 110 414 15 0 121 148 1 0 23 65 0 118 140 163 0 377 84 106 9 1820 211 175 0 0 37 2 65 210 175 83 0 0 30 39 0 0 65 89 0 427 161 695 0 714 94 52 1
ENSG00000065308.4 36 6 0 0 0 15 14 0 0 15 43 4 60 16 20 0 0 8 4 11 28 23 1 25 1 117 0 0 16 0 1 0 0 54 0 0 1 8 4 71 33 39 24 55 193 3 0 49 0 4 0 0 1 0 0 3 5 0 0 0 2 7 0 0 0 0 145 59 0 0 95 5 78 6 0 12 0 1 0 0 0 0 60 2 40 1 220 58 56 0 0 13 51 0 0 0 0 0 1 42 12 0 0 6 0 0 0 7 9 0 0 30 0 0 0 18 0 0
ENSG00000065320.8 0 0 0 0 0 0 0 0 101 0 0 0 59 3 17 0 0 0 0 15 0 0 0 2 2 0 0 0 2 0 0 0 0 0 0 13 0 0 0 12 0 0 0 0 0 0 152 0 0 0 0 0 0 0 0 0 0 0 0 0 0 0 0 0 0 0 156 23 0 0 0 1 0 0 0 31 0 0 0 0 0 0 21 0 0 0 3 0 0 0 103 5 1 0 0 6 0 0 1 1 0 0 0 0 0 0 0 2 0 0 0 0 0 0 0 0 0 0
ENSG00000065325.12 0 0 0 0 0 0 0 0 0 0 0 0 0 0 0 0 0 1 0 0 0 0 1 0 0 0 0 0 0 0 0 0 0 0 0 0 0 0 0 0 0 0 0 0 0 0 0 0 0 0 0 0 0 0 0 0 0 0 0 0 0 0 0 0 0 0 0 0 0 0 0 0 0 0 0 0 1 0 0 0 0 0 0 0 0 0 0 8 0 0 0 0 0 0 0 0 0 0 0 0 0 0 0 0 0 0 0 0 0 0 0 0 0 0 0 0 0 0
ENSG00000065328.16 0 13 0 0 0 0 5 0 1 2 44 0 0 0 24 0 0 2 0 0 10 24 0 0 0 7 0 0 3 20 0 0 0 0 0 0 0 0 1 0 26 7 13 24 0 0 0 0 0 0 0 0 0 0 0 0 0 0 0 0 0 0 0 98 0 0 0 10 0 4 5 1 0 4 0 0 0 0 0 0 0 0 0 17 6 0 0 0 1 0 0 1 32 0 0 2 0 0 0 0 42 0 0 0 0 0 0 1 0 0 0 3 0 4 0 6 0 0
ENSG00000065357.19 1 3 49 1 0 83 963 8 74 72 707 21 51 99 667 0 0 0 18 179 63 2269 49 4 35 741 1 1 104 405 34 0 15 295 0 0 43 155 49 60 80 850 21 148 1544 71 238 334 622 311 0 0 0 0 12 5 79 6 0 0 33 45 0 93 0 20 29 116 1109 0 60 30 1930 40 0 427 548 55 0 33 71 0 14 95 1235 3 132 46 583 45 0 177 1190 1 0 58 33 145 0 285 742 0 0 31 226 5 0 95 626 0 0 57 1106 13 69 59 24 0
ENSG00000065361.15 155 3 0 1 806 3 3 1 908 8 3 12 748 2 34 0 0 0 1 990 14 21 0 151 0 15 0 6 155 131 14 40 2 685 0 52 2 4 2 1415 6 5 1 2 87 3 833 2116 348 779 0 0 1 0 0 21 20 12 0 0 0 4 0 35 0 0 886 130 0 62 566 0 44 3 3612 108 67 3 0 0 0 0 204 2 63 0 1194 26 0 0 2 0 0 0 0 200 9 0 76 2 1 0 0 3 0 1 0 24 161 0 0 146 91 0 382 138 0 0
ENSG00000065371.17 0 0 0 0 0 0 0 0 0 0 0 0 0 0 0 0 0 0 0 0 0 0 0 0 0 0 0 0 0 0 0 0 0 0 0 0 0 0 0 0 0 0 0 0 0 0 0 0 0 0 0 0 0 0 0 0 0 0 0 0 0 0 0 0 0 0 0 0 0 0 2 0 1 0 0 0 0 0 0 0 0 0 0 0 0 0 0 0 0 0 0 0 0 0 0 0 0 0 0 0 0 0 0 0 0 0 0 0 0 0 0 0 0 0 0 0 0 0
ENSG00000065413.19 22 513 462 679 0 252 828 611 383 316 1412 887 12 309 1555 0 3 1 0 50 162 856 592 13 146 1517 77 4 226 464 511 0 0 3 10 93 88 170 385 61 525 1380 519 964 1938 1055 1 203 339 75 0 0 0 0 0 0 59 211 43 4 940 669 0 451 0 3111 176 304 372 145 1 82 1402 844 40 441 964 444 0 52 34 812 73 408 2498 210 39 716 1353 492 0 380 1260 32 0 218 389 215 0 697 491 27 0 121 388 231 0 295 1414 0 0 427 383 351 0 682 789 3
ENSG00000065427.14 71 22 1571 20 0 154 1164 47 495 260 246 101 413 418 751 0 0 29 0 446 413 941 94 192 56 880 1 1 213 421 37 0 21 800 67 0 97 179 54 344 317 538 104 541 1334 65 861 228 719 434 0 0 0 0 0 30 49 15 0 9 75 16 0 792 0 9 479 587 574 246 638 209 1544 157 1127 656 433 52 0 10 188 0 371 351 723 0 217 300 791 157 33 550 858 3 0 352 176 203 95 694 523 0 0 67 185 3 0 737 1018 0 0 322 659 192 0 404 112 5
ENSG00000065457.10 33 8 94 15 0 13 142 97 34 51 86 61 59 41 127 0 0 1 7 50 77 263 100 25 0 105 0 1 42 88 175 2 0 0 114 29 21 37 43 75 44 84 40 102 77 42 0 21 46 31 0 0 0 0 0 0 12 53 0 0 52 72 0 4 0 26 141 77 369 220 74 13 190 219 0 147 220 220 0 0 1 139 75 23 190 4 33 51 72 35 0 85 71 0 0 16 88 175 1 24 68 2 0 9 46 12 0 28 235 0 0 34 14 39 338 6 167 1
ENSG00000065485.19 41 0 0 0 0 2 3 0 0 15 4 0 306 16 28 0 0 0 0 8 46 14 0 26 4 9 0 0 3 13 0 0 0 0 0 0 7 0 3 129 18 12 12 39 74 0 0 23 0 0 0 0 0 0 0 0 0 0 0 1 0 0 149 1 0 0 67 52 0 0 144 2 35 1 0 22 0 0 0 0 0 0 121 32 22 0 164 15 18 2 0 9 0 0 0 0 0 0 48 33 20 0 0 3 0 0 0 19 0 0 0 25 61 0 0 93 0 0
ENSG00000065491.8 20 2 0 0 0 67 75 0 46 32 12 0 59 64 23 0 0 0 0 4 5 31 2 17 8 93 1 1 30 37 2 0 2 0 0 51 14 11 3 105 60 55 24 2 33 0 149 21 0 0 0 0 0 0 0 3 2 5 0 0 4 0 0 11 0 0 251 57 0 0 59 33 188 13 0 158 35 2 0 0 0 0 45 23 30 0 13 36 36 0 365 59 31 0 0 73 0 0 2 21 37 0 0 9 14 1 15 75 32 0 0 75 21 1 0 40 19 0
ENSG00000065518.7 152 70 53 0 379 234 479 12 402 185 335 71 606 304 566 0 0 24 0 659 230 491 51 201 77 525 0 12 277 332 34 3 156 381 86 134 86 327 66 418 134 338 79 377 824 41 852 498 191 589 0 0 0 0 0 3 36 35 120 12 87 39 0 816 84 0 367 492 177 110 984 256 863 75 2423 695 274 59 0 42 12 0 595 325 877 3 561 329 600 77 1201 559 456 3 0 295 43 92 186 433 299 0 31 71 111 1 0 246 302 0 749 168 274 41 112 383 87 3
ENSG00000065526.10 117 96 204 22 0 185 122 58 158 131 176 46 163 191 246 0 0 0 1 101 142 222 124 40 38 185 5 2 138 66 57 0 2 1 59 53 38 18 29 232 162 179 71 170 404 85 137 374 27 10 0 0 0 0 0 0 16 9 0 5 103 92 0 433 448 0 630 222 35 28 121 119 496 96 93 349 484 54 0 0 7 262 274 251 654 12 197 154 215 62 12 294 106 10 0 204 116 175 8 349 83 0 0 29 113 7 0 237 128 0 878 206 321 63 1 437 77 3
ENSG00000065534.18 4 0 1 0 0 2 1 0 1 1 0 0 19 0 0 0 0 0 0 5 0 0 0 38 0 0 0 0 1 0 0 0 0 0 0 0 2 1 0 4 0 4 0 0 0 1 0 21 0 39 0 0 0 0 0 0 0 0 0 0 0 0 0 0 0 0 290 71 0 0 29 1 0 0 0 0 0 0 0 0 0 0 213 1 4 0 1 4 8 0 0 0 0 0 0 8 0 0 0 3 0 0 0 2 0 0 0 0 1 0 0 8 0 0 0 10 0 0
ENSG00000065548.17 40 133 777 1 0 91 288 50 330 237 381 109 41 241 228 0 0 0 0 174 114 229 64 76 51 566 5 0 141 303 62 0 0 56 1 32 52 28 75 236 285 417 114 317 295 43 777 304 688 556 0 0 0 0 0 0 41 16 0 12 106 44 0 174 0 0 131 236 112 110 173 148 875 182 0 529 510 114 0 43 124 151 224 311 488 4 238 168 474 184 0 101 213 2 0 135 117 132 14 259 265 0 0 29 16 1 9 154 351 0 0 128 199 66 0 188 68 1
ENSG00000065559.14 92 14 494 5 0 11 20 25 20 10 6 42 40 39 80 0 0 0 0 15 5 15 17 11 11 73 1 0 9 1 16 1 0 0 3 25 1 33 17 37 14 47 23 42 40 74 0 69 0 20 0 0 0 0 0 1 0 4 0 0 49 57 0 18 0 0 0 38 403 7 13 6 54 21 0 65 48 33 0 1 1 0 21 14 29 3 25 8 72 4 0 8 28 3 0 22 11 41 2 24 81 1 0 2 8 1 0 1 27 0 0 21 0 3 0 68 6 0
ENSG00000065600.12 0 4 0 0 0 63 88 5 200 109 53 5 91 293 71 0 0 29 0 57 237 166 2 2 53 94 0 4 94 16 0 0 142 0 0 79 44 0 29 64 197 46 18 216 42 0 458 126 0 124 0 0 0 0 0 0 1 0 0 0 3 0 0 320 0 0 69 218 0 20 205 171 268 27 1162 518 26 0 0 4 1 0 61 195 148 0 114 123 97 5 0 230 229 0 0 163 19 11 0 315 183 0 0 48 39 0 0 107 33 0 0 130 0 0 0 317 32 0
ENSG00000065609.14 0 0 0 0 0 0 0 0 0 0 0 0 0 0 0 0 0 0 0 0 0 0 0 0 0 0 0 0 0 0 0 0 0 0 0 0 0 0 0 0 0 0 0 0 0 0 0 0 0 0 0 0 1 0 0 0 0 0 0 0 0 0 0 0 0 0 0 0 0 0 0 0 0 0 0 0 0 0 0 0 0 0 0 0 0 0 0 0 0 0 0 0 0 0 0 0 0 0 0 1 0 0 0 0 0 0 0 0 0 0 0 0 0 0 0 0 0 0
ENSG00000065613.13 217 106 251 64 0 278 39 129 1021 98 378 56 111 136 24 0 1 62 0 148 9 84 66 18 18 194 5 25 237 187 163 7 0 0 5 6 13 0 51 82 67 162 55 45 133 123 542 872 175 361 0 0 0 0 9 4 24 52 20 0 95 44 0 39 0 1 19 49 85 39 98 68 276 224 288 91 188 94 0 7 0 0 111 59 294 6 30 53 129 28 0 15 5 3 229 71 103 260 0 47 11 1 0 1 20 8 0 34 112 0 0 79 0 123 0 140 129 1
ENSG00000065615.13 5 10 0 32 0 326 176 627 344 333 276 1120 52 499 230 3 0 0 6 178 197 141 528 56 85 212 61 5 247 85 729 0 6 6 368 194 131 79 328 72 240 172 447 410 347 1082 433 188 1056 655 0 0 0 0 3556 0 43 705 127 8 1026 734 0 456 0 1238 72 354 876 1205 26 69 463 1137 0 1094 547 713 0 35 103 483 89 515 369 108 223 285 231 511 349 457 381 102 9 314 576 674 0 589 459 11 61 196 387 302 0 965 1091 2 0 359 18 770 91 465 782 86
ENSG00000065618.19 0 27 0 0 0 3 0 20 11 0 36 10 9 6 0 0 0 0 3 0 0 0 1 1 0 0 0 0 1 0 31 0 0 0 106 3 0 0 4 2 1 1 3 0 47 0 27 10 87 79 0 0 12 0 0 0 12 52 0 0 0 0 0 5 0 35 131 19 209 74 2 0 0 155 0 12 44 97 0 0 0 0 9 0 1 1 45 0 6 40 0 2 0 0 0 0 89 17 0 6 0 0 0 0 26 3 0 1 15 0 0 9 0 1 0 16 2 0
ENSG00000065621.14 9 453 22 753 0 13 14 146 0 47 52 100 158 7 11 1 0 0 0 113 5 17 59 37 1 7 6 0 22 45 170 22 0 0 121 92 4 12 113 65 12 3 235 5 105 49 7 38 17 1 0 0 0 0 0 0 0 121 0 0 69 83 0 45 0 0 8 51 0 98 153 14 23 420 0 161 126 188 0 0 50 2 97 11 23 1 16 71 11 114 0 5 0 0 0 54 101 146 3 10 34 0 0 0 15 8 0 20 185 0 0 36 1 89 0 194 64 1
ENSG00000065665.20 117 5 42 16 0 16 25 17 91 5 111 31 21 13 174 0 3 0 0 47 32 19 16 19 1 90 0 0 12 14 21 0 0 0 0 0 1 1 16 100 19 76 18 44 119 73 38 22 0 0 0 0 0 0 0 0 0 14 0 0 48 56 0 0 0 0 36 25 0 6 31 10 182 30 0 20 78 30 0 0 0 0 38 23 158 2 0 17 50 95 50 0 14 0 0 30 1 4 0 19 2 1 0 0 0 5 0 15 144 0 0 33 0 31 9 96 53 0
ENSG00000065675.14 0 1 64 2 0 0 507 5 2 0 466 1 0 0 201 0 0 0 0 0 0 381 2 0 1 328 0 0 2 105 5 0 0 32 0 0 0 103 4 0 1 333 3 0 684 0 0 0 0 77 0 0 0 0 0 0 28 0 0 0 16 0 0 0 0 0 0 0 336 30 0 0 685 0 0 0 171 19 0 0 0 0 0 0 471 0 0 0 208 5 0 2 519 0 0 8 21 73 0 0 324 0 0 0 82 0 0 0 337 0 0 0 98 4 0 0 21 0
ENSG00000065717.14 19 24 0 0 0 0 7 0 75 0 0 0 42 2 20 0 1 0 0 61 1 1 0 11 0 11 0 3 14 1 0 0 0 1 0 0 0 0 0 78 0 3 0 3 139 0 65 223 0 0 0 0 1 0 0 19 0 0 0 0 0 0 0 0 1 0 70 2 0 1 42 0 0 0 368 1 1 0 0 0 0 0 34 1 5 0 54 0 2 0 0 0 1 0 1667 0 0 0 26 0 4 0 0 0 0 0 0 0 13 0 0 0 0 0 0 0 0 0
ENSG00000065802.11 30 0 10 0 1774 3 70 0 16 22 8 0 41 19 78 0 10 3 0 3 58 105 6 30 10 64 0 0 12 21 0 0 74 175 0 75 12 47 2 15 42 49 9 73 363 1 0 12 0 20 0 0 0 0 0 0 4 0 0 0 0 0 0 133 42140 0 363 88 0 34 99 22 151 4 0 64 160 1 0 0 0 0 26 20 60 0 38 16 88 0 0 114 40 0 0 20 10 20 13 27 32 0 0 1 29 0 0 18 43 0 0 35 608 0 0 85 0 0
ENSG00000065809.13 71 621 626 178 0 211 450 126 341 89 342 134 253 265 685 0 0 56 18 296 40 337 44 93 68 1085 11 34 369 773 250 1 0 352 0 41 93 69 166 232 300 647 170 159 299 125 265 515 879 900 0 0 0 0 0 0 50 109 21 0 161 119 0 31 367 52 626 245 0 72 212 91 1554 336 1104 703 904 211 253 38 103 109 298 212 740 4 16 215 589 36 0 85 404 13 133 249 239 130 5 93 411 1 0 47 113 13 0 215 811 0 194 438 371 102 32 576 187 23
ENSG00000065833.8 14 11 0 0 0 2 3 0 2 34 7 0 11 28 0 0 0 0 0 5 15 0 0 15 36 6 1 0 26 0 0 0 7 0 0 0 4 0 0 24 4 0 4 25 36 0 0 92 0 0 0 0 0 0 0 0 0 0 0 0 0 2 0 41 0 0 0 67 0 0 24 7 1 0 0 115 0 0 0 0 0 0 22 18 9 0 0 74 7 0 0 40 0 0 0 3 0 0 8 6 0 0 0 21 4 3 0 70 0 0 0 10 0 0 91 0 40 2
ENSG00000065882.15 67 256 27 8 0 64 53 50 90 116 268 102 122 97 49 0 0 1 0 21 64 100 88 24 47 55 8 0 71 11 13 0 42 0 15 46 24 14 56 58 74 74 65 138 270 162 211 77 108 91 0 0 0 0 0 25 28 19 15 0 258 82 0 239 0 701 21 142 0 58 54 55 127 80 50 289 145 65 0 9 0 24 85 78 179 6 2 208 76 48 0 61 34 7 0 67 61 33 0 183 87 1 0 32 55 12 0 178 285 0 0 116 89 81 0 125 93 0
ENSG00000065883.15 44 17 199 28 0 33 78 17 95 48 285 14 60 50 133 0 0 20 4 74 14 127 51 49 13 161 1 4 35 56 13 0 9 0 68 7 15 37 10 98 36 101 46 29 161 24 135 273 214 63 0 0 42 0 0 62 9 0 1 2 33 25 0 106 0 3 155 64 10 1 47 15 210 33 2 108 155 11 0 0 18 0 178 72 263 6 60 72 114 92 0 68 27 1 695 48 18 1 6 44 102 2 0 16 19 3 0 26 101 0 0 58 8 22 0 13 127 0
ENSG00000065911.11 41 345 731 12 0 548 663 55 174 1016 405 82 397 1699 856 0 0 29 0 154 743 205 109 159 661 1074 3 0 771 324 40 0 45 0 16 0 426 223 217 366 1109 539 232 1167 511 98 517 570 164 204 0 0 1 0 0 1 58 132 0 7 113 48 10 2504 0 0 151 2040 46 405 433 798 1198 217 0 1833 734 107 0 440 75 9 175 791 735 11 307 802 496 156 0 1690 814 2 0 1212 197 158 54 2554 715 6 0 670 233 86 723 1668 1198 0 0 961 244 94 0 2054 212 27
ENSG00000065923.9 8 56 21 14 0 21 5 2 0 126 0 5 24 108 1 0 1 21 1 20 10 23 21 7 6 20 0 1 26 36 48 22 0 0 23 57 11 2 17 30 84 8 25 118 9 14 154 105 56 0 0 0 12 0 0 13 0 2 0 0 7 10 0 7 0 0 0 80 0 13 5 18 45 18 1 159 97 53 0 9 0 0 18 34 36 1 0 39 2 3 1 30 0 0 493 61 5 33 4 217 3 0 0 4 4 0 0 17 30 0 0 105 30 6 1 34 19 0
ENSG00000065970.8 1 109 200 0 0 3 61 10 1 11 13 7 92 31 42 0 0 21 0 48 15 180 6 19 17 176 1 0 25 96 39 0 10 0 14 0 23 39 17 32 32 93 12 41 177 13 11 28 0 1 0 0 5 0 0 0 6 19 0 0 74 13 0 99 0 0 84 26 44 63 31 26 222 65 2 39 40 91 0 0 0 0 44 31 123 2 22 10 122 6 0 62 54 0 0 15 51 0 51 119 129 0 0 8 66 1 0 12 52 0 0 7 0 25 0 40 36 1
ENSG00000065978.18 63 215 8 23 0 203 455 101 42 262 115 10 257 542 253 0 0 4 31 73 124 196 23 78 90 495 4 1 133 59 7 0 33 37 83 10 111 65 39 193 197 131 60 491 352 18 45 149 189 191 0 0 0 0 2400 22 4 14 0 0 25 8 0 269 0 0 192 384 209 158 108 134 242 62 10 391 216 112 0 10 26 42 133 373 325 1 152 352 205 143 0 471 174 1 164 578 72 46 28 561 116 0 0 139 102 4 0 355 213 0 0 331 311 72 96 359 269 7
ENSG00000065989.15 41 384 50 1 0 335 148 18 0 197 1 6 96 176 84 0 0 0 0 21 52 111 0 17 165 169 0 0 210 97 19 0 249 2224 0 16 158 84 54 113 134 56 22 263 126 12 0 95 0 0 0 0 0 0 0 20 4 9 0 11 13 15 0 445 0 0 65 224 3 4 52 60 83 4 0 430 186 14 0 40 48 0 11 187 77 0 83 74 140 0 0 475 99 0 8 362 10 0 26 367 40 0 0 134 37 11 0 116 54 0 33 153 345 9 0 251 72 1
ENSG00000066027.11 79 16 86 14 0 3 71 9 2 27 85 28 17 11 31 0 0 0 0 40 9 50 6 46 5 157 0 4 8 10 2 0 0 7 0 0 1 3 5 51 7 68 24 26 177 20 0 22 5 69 0 0 0 0 0 0 27 3 0 0 48 63 0 154 0 0 69 34 0 26 35 4 127 16 0 36 208 14 0 0 0 0 123 13 133 1 4 30 65 9 0 25 267 2 0 27 7 0 0 24 140 0 0 2 1 0 0 21 78 0 0 15 19 5 0 21 12 5
ENSG00000066032.18 0 0 0 0 0 0 0 0 6 0 0 0 0 0 0 0 0 1 1 0 0 0 0 0 0 0 0 0 0 0 0 0 0 0 0 0 0 0 0 0 0 0 0 0 0 0 0 0 0 0 0 0 0 0 0 0 0 0 0 0 0 0 0 0 0 0 49 3 0 0 0 0 0 0 0 0 0 0 0 0 0 0 2 0 0 0 30 0 0 0 0 0 0 0 0 0 0 0 0 0 0 0 0 0 0 0 0 0 0 0 0 0 0 1 0 0 0 0
ENSG00000066044.14 51 0 0 0 0 33 126 0 1 10 72 1 153 171 179 0 0 1 0 39 59 72 0 133 51 105 0 7 25 18 0 1 0 550 0 5 22 111 3 37 24 44 17 72 197 20 144 38 3 10 0 0 0 0 0 0 1 0 0 0 3 3 0 153 0 0 242 103 14 55 111 281 147 2 202 39 108 2 0 0 0 0 119 69 63 0 84 31 123 1 0 70 29 0 0 56 18 23 12 142 57 0 0 16 4 0 0 83 70 0 0 40 176 7 0 149 35 0
ENSG00000066056.13 0 0 0 0 0 0 0 0 3 0 0 0 0 2 0 0 0 0 0 0 0 3 0 0 1 0 0 0 2 0 0 0 0 0 0 0 0 1 1 0 1 0 1 0 0 0 0 0 0 0 0 0 0 0 0 0 0 0 0 0 0 0 0 325 0 0 0 0 0 0 0 0 0 3 0 0 0 0 0 0 0 0 0 0 0 0 0 0 0 0 0 0 0 0 0 19 0 18 0 0 0 0 0 0 0 0 0 0 0 0 0 0 0 0 0 0 0 0
ENSG00000066084.12 4 78 15 105 0 33 44 133 57 58 336 276 29 48 16 0 0 0 0 83 70 165 226 4 3 65 4 1 39 32 110 0 46 0 203 4 30 29 47 36 85 72 83 52 55 256 11 130 8 229 0 0 0 0 0 0 16 134 0 0 199 208 0 200 0 249 200 51 138 228 18 14 132 176 360 243 67 248 0 18 16 0 43 62 109 14 41 59 36 129 0 61 1 15 0 45 178 44 13 151 163 1 0 9 111 34 0 141 255 0 0 62 0 121 0 65 113 14
ENSG00000066117.14 5 10 113 0 0 3 55 0 0 9 33 0 60 17 7 0 0 0 0 9 14 68 1 7 2 72 0 0 1 15 0 0 12 1 0 1 13 22 4 17 12 17 1 20 15 1 136 12 0 0 0 0 0 0 0 0 17 2 0 0 12 1 0 11 0 0 67 18 0 3 4 4 61 3 49 8 3 0 0 0 0 0 27 13 15 0 71 8 56 1 120 9 10 0 23 3 0 1 16 18 15 0 0 2 1 0 0 1 33 0 0 23 10 0 67 16 1 0
ENSG00000066135.12 24 28 2 93 0 3 40 0 41 7 20 8 70 23 39 0 0 0 0 18 39 118 3 11 6 69 0 0 14 14 1 0 28 0 1 0 4 8 7 51 37 46 11 52 75 1 9 30 19 2 0 0 0 0 0 0 5 1 0 0 17 10 0 14 0 0 187 58 0 2 70 11 64 10 18 47 29 1 0 6 5 0 32 17 44 0 31 16 49 0 0 10 34 0 0 15 4 0 0 36 30 0 0 3 2 0 0 11 30 0 48 18 46 5 63 26 0 0
ENSG00000066136.20 114 136 1063 27 0 202 388 162 71 258 148 363 248 474 430 0 0 0 0 201 397 572 372 61 127 406 0 0 254 340 159 0 14 474 515 84 177 254 164 204 409 409 245 493 455 298 225 459 98 440 0 0 6 0 1326 13 114 96 0 8 412 258 0 739 0 0 64 529 221 525 511 259 999 648 64 1150 557 326 0 58 7 156 137 266 368 38 439 301 473 274 0 584 307 10 0 261 100 193 10 462 296 4 1184 97 150 39 0 206 238 0 0 272 621 186 720 240 138 8
ENSG00000066185.12 6 0 0 0 0 1 0 0 0 2 0 0 86 6 1 0 0 0 0 36 0 3 0 133 0 0 0 0 0 0 0 0 0 0 0 80 0 0 1 42 2 2 0 3 0 1 0 0 0 0 0 0 0 0 0 0 0 0 0 0 0 0 0 243 0 0 285 159 600 71 113 4 0 4 0 12 0 0 0 0 0 0 305 6 7 0 25 0 15 0 0 9 0 0 0 0 0 0 0 0 0 0 0 0 0 0 0 0 0 0 0 0 0 0 0 0 5 0
ENSG00000066230.11 3 0 0 0 0 0 12 4 0 1 7 0 21 1 5 0 0 0 0 2 2 0 0 8 1 6 0 0 0 1 0 0 0 0 0 1 0 0 0 7 1 5 2 0 22 0 0 11 10 0 0 0 0 0 0 0 0 0 0 0 0 0 0 5 0 0 79 5 0 0 28 1 13 0 0 0 0 1 0 0 0 0 10 0 1 0 28 0 4 0 0 0 4 0 0 0 0 0 9 0 3 0 0 0 0 0 0 0 0 0 0 0 0 0 0 0 0 0
ENSG00000066248.14 0 0 0 0 0 0 0 0 0 0 0 0 5 0 0 0 0 0 0 3 1 0 0 12 0 0 0 0 0 0 0 0 0 0 0 59 0 0 0 0 1 0 0 2 0 1 0 0 0 0 0 0 0 0 0 0 1 0 0 0 0 0 0 0 0 0 71 15 14 0 6 0 0 0 0 0 0 0 0 0 0 0 44 2 0 0 81 0 0 0 0 0 0 0 0 0 0 0 7 0 0 0 0 0 0 0 0 0 1 0 0 0 0 0 33 1 0 0
ENSG00000066279.17 0 2 0 0 0 0 0 0 1 0 14 0 2 6 0 0 0 0 0 6 0 5 0 0 0 1 0 0 2 10 1 0 4 0 0 0 0 3 0 2 1 4 21 73 0 1 0 0 0 0 0 0 0 0 0 0 0 0 0 0 0 0 0 12 0 0 0 3 0 0 0 0 3 0 0 0 34 0 0 0 0 0 0 18 23 0 0 0 0 0 0 0 0 0 0 1 0 0 0 0 0 0 0 0 0 0 0 0 5 0 0 0 0 0 0 9 0 0
ENSG00000066294.14 0 238 2 0 0 268 116 18 8 1030 291 26 0 875 126 0 2 1 4 1 514 531 112 0 185 235 5 0 540 121 0 1 71 1 9 0 255 15 125 0 999 238 159 1116 472 2 124 300 232 285 0 0 1 0 0 1 42 3 1 0 11 3 0 640 0 0 0 493 0 62 45 292 669 187 0 2213 220 220 0 14 0 0 0 426 462 0 4 1240 179 469 0 461 501 0 0 643 22 0 0 802 427 0 0 247 96 4 553 556 295 0 0 763 145 19 1286 526 370 2
ENSG00000066322.14 76 247 1182 367 0 201 366 60 307 831 407 202 1178 1087 626 0 0 0 0 722 1226 722 342 165 247 478 1 1 469 451 85 928 1395 2555 460 175 343 385 120 640 889 426 216 1161 1116 213 494 458 595 320 0 0 0 0 0 2 62 56 0 19 335 143 0 1676 0 140 168 1294 977 540 1752 500 1906 577 482 2379 944 184 0 9 0 0 352 570 333 7 1125 531 557 316 0 1708 716 3 721 566 82 0 527 1473 503 0 1080 173 103 9 0 344 195 0 0 700 1199 309 395 1072 425 6
ENSG00000066336.11 0 572 14 867 0 15 0 37 0 26 5 111 0 50 3 0 0 0 0 0 58 0 121 0 18 0 0 0 43 3 138 0 17 0 45 6 56 0 38 0 40 7 76 69 2 160 8 13 165 2 0 0 0 0 1 0 5 60 82 2 145 128 0 20 0 2143 0 77 3 75 0 60 7 207 0 85 50 145 0 11 0 89 0 44 0 3 0 17 1 18 0 42 0 4 0 43 114 90 0 47 11 0 0 34 19 49 0 29 54 0 0 29 0 49 11 23 50 0
ENSG00000066379.14 4 0 0 0 0 9 75 16 14 11 60 16 61 24 83 0 0 0 1 34 20 126 34 13 1 71 0 0 6 60 54 0 53 124 23 26 15 129 10 29 21 108 22 24 163 15 111 43 60 84 0 0 0 0 691 0 12 7 0 0 26 19 0 102 0 0 15 43 142 127 78 13 202 42 123 51 131 44 0 4 11 16 23 35 60 0 45 12 58 38 0 65 93 0 378 24 37 70 5 37 30 0 0 5 32 9 0 20 55 0 0 8 138 26 105 14 12 0
ENSG00000066382.16 107 0 0 0 0 0 8 0 0 0 0 0 137 0 1 0 0 0 0 24 0 0 0 99 6 0 0 4 0 0 0 0 0 0 0 8 0 0 0 170 0 0 1 4 29 0 30 140 0 0 0 0 1 0 0 0 0 0 0 0 0 0 0 0 0 0 497 65 0 0 87 0 0 0 0 4 0 0 0 6 0 0 183 0 0 0 35 0 0 0 0 0 0 0 0 0 0 0 21 0 11 0 0 0 0 0 0 0 0 0 0 0 0 0 42 0 0 0
ENSG00000066405.12 0 0 0 0 0 0 0 0 0 0 0 0 0 0 0 0 0 0 0 0 0 0 0 0 0 0 0 0 0 0 0 0 0 0 0 0 0 0 0 0 0 0 0 1 0 0 0 0 0 0 0 0 0 0 0 0 0 0 0 0 0 0 0 0 0 0 30 0 0 0 0 0 0 0 0 0 0 0 0 0 0 0 7 0 0 0 0 0 0 0 0 0 0 0 0 0 0 0 0 1 0 0 0 0 0 0 0 0 0 0 0 0 0 0 0 0 0 0
ENSG00000066422.4 24 90 368 42 0 33 135 43 34 42 15 9 7 79 117 0 0 0 0 7 39 35 18 42 24 157 1 0 17 27 47 0 1 0 165 0 1 48 34 97 97 217 69 29 344 24 5 80 209 0 0 0 2 0 0 2 2 36 0 2 45 13 0 52 0 0 0 40 68 20 22 26 383 125 0 122 198 44 0 42 0 0 50 153 520 10 46 21 158 14 0 14 18 14 0 23 40 9 1 33 46 0 0 3 35 12 0 50 386 0 0 20 0 55 0 47 88 0
ENSG00000066427.22 9 2 33 5 0 27 59 16 47 112 134 55 33 112 163 0 0 4 19 67 82 101 30 0 3 123 0 0 49 20 10 0 0 0 6 0 8 22 24 45 101 106 34 82 90 32 326 142 0 0 0 0 2 0 1 0 1 24 0 1 63 52 0 378 0 70 42 45 394 26 8 80 240 52 0 190 179 34 0 7 61 0 69 82 143 0 47 72 129 36 0 38 21 5 9 75 27 11 4 153 26 0 0 13 16 1 0 77 138 0 0 67 10 14 460 36 24 3
ENSG00000066455.12 78 71 0 0 0 52 71 27 208 115 73 37 107 108 192 0 0 0 20 195 37 147 58 65 20 64 3 2 92 43 10 0 1 0 0 14 21 0 20 121 75 90 19 119 60 40 179 205 155 1 0 0 0 0 0 0 0 3 4 1 16 6 0 113 0 0 51 120 4 35 127 24 297 79 100 225 106 28 0 0 65 0 179 77 162 2 39 63 120 0 0 170 119 0 0 81 26 0 96 131 60 0 0 22 3 0 0 59 137 0 0 68 189 15 0 100 33 0
ENSG00000066468.22 46 0 0 0 0 0 0 0 11 0 0 3 57 0 21 0 0 0 1 52 0 0 0 22 0 9 0 3 15 0 0 0 0 0 0 0 0 20 0 50 0 4 0 0 49 1 1 279 36 0 0 0 1 0 0 0 0 0 0 0 0 0 0 0 0 0 300 12 0 3 25 0 0 0 472 0 6 0 0 0 0 0 116 0 0 0 37 0 5 0 0 0 0 0 0 0 0 0 5 0 0 0 0 0 1 0 0 0 0 0 0 0 0 0 0 0 0 0
ENSG00000066557.5 5 27 84 2 0 50 38 0 80 34 152 4 12 78 78 0 0 0 0 1 49 31 1 3 13 140 3 0 77 52 0 0 0 0 2 0 25 0 11 19 57 104 19 84 73 2 0 12 4 66 0 0 0 0 0 0 2 0 0 0 10 1 0 21 0 0 0 48 0 0 20 19 193 9 0 122 71 1 0 11 88 0 28 45 100 0 5 48 107 0 0 6 21 0 0 58 1 0 1 34 132 0 0 4 0 0 0 32 33 0 0 30 68 0 0 264 30 0
ENSG00000066583.11 115 0 1 0 0 33 303 1 115 59 28 7 402 242 307 0 0 0 0 174 90 215 12 157 34 358 1 0 84 124 9 0 75 0 0 0 58 68 26 268 123 282 33 175 508 40 383 157 0 326 0 0 0 0 0 0 10 1 0 0 132 77 0 478 6508 0 484 273 413 77 239 82 600 16 549 583 339 1 0 59 110 71 191 77 382 1 175 136 491 25 0 186 256 1 0 152 22 0 85 186 134 2 0 8 26 0 0 192 218 0 0 78 287 1 0 212 35 0
ENSG00000066629.17 1 0 0 2 0 0 0 0 25 3 0 0 0 0 0 0 0 0 0 0 0 0 0 10 0 1 0 0 26 0 1 0 0 0 0 0 0 0 0 7 17 1 1 7 0 3 45 40 1 0 0 0 0 0 0 0 0 0 0 0 1 0 0 0 0 0 474 16 0 0 1 2 1 0 1 16 0 0 0 0 0 0 23 0 3 0 0 0 6 0 0 0 24 0 0 5 1 0 0 6 0 0 0 0 0 0 0 1 1 0 0 1 0 0 0 0 0 0
ENSG00000066651.19 20 0 0 0 0 5 114 0 2 8 117 0 55 19 62 0 0 0 11 47 7 14 1 32 9 60 0 0 2 14 0 0 0 0 0 0 0 41 0 90 42 99 13 48 74 0 101 77 0 0 0 0 0 0 0 0 10 0 0 0 9 0 0 12 0 0 100 66 0 29 64 7 156 1 0 28 161 7 0 0 0 0 97 32 129 0 24 19 53 0 0 15 83 0 0 8 0 0 19 32 194 0 0 4 10 0 0 2 106 0 0 7 229 0 0 0 21 0
ENSG00000066654.13 529 474 1806 70 0 426 1591 48 825 659 2938 65 226 351 1481 0 0 0 0 279 124 374 41 340 116 3359 9 0 228 624 42 0 0 0 12 0 23 16 32 1506 622 2620 192 530 2395 26 171 618 413 142 0 0 1 0 0 0 25 18 0 15 126 39 0 34 38 0 346 239 38 2 154 148 2744 93 0 489 1204 21 0 0 1 0 453 328 2548 21 285 442 2765 76 0 62 906 1 0 427 67 120 7 709 854 1 0 58 195 3 0 239 2111 0 0 564 906 4 0 1067 1144 2
ENSG00000066697.14 14 130 27 1 0 428 18 3 17 111 44 0 46 347 63 0 0 5 0 17 24 1 0 11 47 15 0 0 86 0 2 0 8 6 4 0 66 0 29 33 156 21 21 20 130 2 55 68 171 6 0 0 0 0 0 0 0 1 0 5 3 0 0 466 0 1 30 289 0 39 96 204 144 29 0 1018 30 6 0 51 35 0 11 31 40 0 26 161 29 0 0 155 40 0 6 362 1 93 12 258 22 0 0 94 19 0 0 112 1 0 0 449 0 9 0 472 230 3
ENSG00000066735.14 0 0 0 0 0 0 1 0 0 0 0 0 2 0 0 0 0 0 0 0 0 0 0 0 0 0 0 0 1 7 0 0 0 0 0 0 0 0 0 0 0 0 0 0 0 0 0 0 0 0 0 0 0 0 0 0 0 0 0 0 0 0 0 0 0 0 0 0 0 0 0 0 0 0 0 0 0 0 0 0 0 0 0 0 0 0 0 0 0 0 0 0 0 0 0 0 0 0 0 0 0 0 0 0 0 0 0 0 0 0 0 0 0 0 0 0 0 0
ENSG00000066739.11 49 2 13 2 0 8 33 11 80 6 53 4 42 33 107 0 0 0 12 20 9 90 23 9 7 40 0 0 8 20 11 0 0 101 0 0 0 3 14 60 29 80 13 42 113 33 0 58 142 0 0 0 2 0 0 8 2 8 0 0 58 21 0 52 0 0 33 33 0 1 27 8 326 11 0 96 16 10 0 0 0 0 86 13 138 6 43 26 13 41 0 5 45 0 0 3 9 0 0 21 113 0 16 1 20 1 0 14 83 0 0 30 0 22 2 187 31 0
ENSG00000066777.8 143 18 50 21 0 66 28 85 184 54 276 90 56 35 92 0 0 0 0 51 40 154 48 17 4 159 3 0 28 55 63 0 0 4 5 3 10 11 44 109 38 131 48 25 175 93 320 215 225 3 0 0 0 0 0 0 5 22 0 1 127 43 0 37 0 1651 215 60 14 75 38 7 207 97 26 87 165 101 0 21 110 0 180 101 378 9 32 44 125 38 0 6 42 2 0 54 110 104 1 59 67 2 0 9 28 11 0 32 212 0 34 48 0 156 8 136 88 0
ENSG00000066813.14 0 0 0 0 0 0 0 0 0 0 0 0 0 0 0 0 0 0 0 0 0 0 0 0 0 0 0 0 0 0 1 0 0 0 0 0 0 0 0 0 0 0 0 0 0 0 0 0 0 0 0 0 26 0 0 0 0 0 0 0 0 0 0 0 0 0 0 0 0 0 0 0 0 0 0 0 0 0 0 0 0 1 0 0 0 0 0 0 0 0 0 0 0 0 0 0 0 0 0 0 0 0 0 0 0 0 0 0 0 0 0 0 0 0 0 0 0 0
ENSG00000066827.15 16 1 1 13 0 15 9 10 62 4 0 6 27 32 20 0 0 0 0 33 0 5 19 6 4 10 1 0 7 1 15 0 0 1 14 0 2 6 9 26 54 42 18 33 2 15 0 67 0 0 0 0 0 0 0 12 0 3 0 0 14 8 0 76 0 0 193 39 0 17 21 4 78 32 0 106 0 44 0 0 0 0 17 7 14 0 35 9 28 0 0 8 0 0 0 10 19 118 5 13 0 0 0 2 1 4 1107 27 13 0 0 20 0 1 0 32 26 0
ENSG00000066855.15 4 0 0 2 0 0 2 9 2 1 9 3 4 0 17 0 0 0 0 14 5 5 0 0 0 14 0 0 2 6 1 0 0 0 0 0 0 0 1 12 4 10 6 1 9 5 33 3 0 0 0 0 0 0 0 0 0 0 0 0 7 3 0 22 0 0 14 6 38 0 27 0 15 1 0 3 1 0 0 0 0 0 11 3 19 2 0 4 0 3 43 0 0 0 0 2 1 0 0 3 2 0 0 0 10 1 0 0 1 0 0 9 0 1 0 0 8 0
ENSG00000066923.17 19 1 6 2 0 1 3 0 0 2 4 1 78 1 23 0 6 0 14 3 1 20 0 69 0 29 0 0 0 18 0 0 286 0 0 61 1 5 0 10 9 8 8 14 2 1 0 20 116 31 0 0 0 0 0 0 0 0 0 0 1 0 0 88 0 0 125 105 0 0 117 3 37 1 0 1 2 0 0 0 0 0 109 2 29 0 3 4 9 0 0 0 22 0 1 0 0 7 5 1 0 0 0 0 5 0 0 1 11 0 839 0 0 1 4 0 0 0
ENSG00000066926.10 32 50 14 6 0 10 89 0 0 86 191 0 122 85 333 0 0 24 0 98 125 156 20 64 39 110 0 0 56 70 0 0 0 0 0 0 11 13 17 103 119 92 13 298 115 2 61 84 0 0 0 0 0 0 0 0 0 0 0 1 21 0 0 336 0 0 261 256 448 120 189 30 227 5 387 127 115 4 0 0 68 0 103 62 122 0 112 127 54 0 0 203 308 0 0 43 0 0 16 119 50 0 0 30 1 1 0 152 216 0 0 107 141 13 0 156 52 2
ENSG00000066933.15 320 30 4 13 0 10 46 0 21 42 8 0 45 42 21 0 0 28 0 27 19 58 0 37 10 38 0 2 42 54 0 2 13 0 57 0 6 0 8 291 36 79 16 61 196 4 147 286 108 0 0 0 0 0 0 0 23 2 0 0 7 0 0 18 0 12 136 44 0 29 68 10 91 11 0 78 108 1 0 0 0 0 300 37 204 0 37 44 53 7 0 9 0 0 0 34 2 0 0 57 43 0 0 9 1 1 0 38 23 0 0 12 73 0 0 45 1 0
ENSG00000067048.16 0 0 0 0 0 0 0 0 0 0 0 0 0 0 0 0 0 0 0 0 0 0 0 0 0 0 0 0 0 0 0 0 0 0 0 0 0 0 0 0 0 1 0 0 0 1 0 0 0 0 0 0 0 0 0 0 0 0 0 0 0 0 0 0 0 0 0 0 0 0 0 0 0 0 0 0 0 0 0 0 0 0 0 0 0 0 0 0 0 0 0 0 0 0 0 0 0 0 0 0 0 0 0 0 0 0 0 0 0 0 0 0 0 0 0 0 0 0
ENSG00000067057.16 100 156 10 0 1505 218 413 2 660 171 114 15 800 293 443 0 0 16 0 354 153 560 2 225 49 320 0 19 347 191 1 0 286 1454 0 361 68 151 10 359 166 301 31 213 550 4 290 124 0 0 0 0 0 0 0 1 44 1 0 0 5 1 4186 1335 0 1 629 526 673 46 886 168 588 31 1139 561 399 6 0 46 1 0 327 105 278 0 846 156 316 16 2699 349 410 0 12 300 13 0 721 288 306 0 0 59 75 1 0 466 249 0 811 376 729 0 64 427 63 1
ENSG00000067064.11 53 27 638 1 0 321 1138 300 1702 162 480 1346 279 429 827 1 1 8 2 154 209 435 173 131 193 2064 52 158 525 1006 339 44 7 0 273 119 132 240 278 337 530 851 294 368 835 923 6951 840 753 1094 0 0 0 0 0 19 72 380 1 0 1053 637 0 1126 0 1296 208 507 310 612 340 383 2027 819 555 1840 1251 382 4973 196 104 0 292 384 854 48 83 257 1216 633 0 447 512 118 0 698 532 159 4 425 792 14 221 62 419 230 0 302 1413 2 0 286 444 198 0 1067 358 44
ENSG00000067066.16 78 98 48 680 0 129 732 464 256 558 1313 3144 223 416 645 0 0 18 28 156 153 981 623 96 47 696 43 0 123 492 550 0 0 0 147 52 66 54 281 269 296 667 632 405 1266 2002 917 624 1037 296 0 0 0 0 0 0 81 806 0 6 1023 605 0 437 0 3797 216 309 116 473 240 136 1561 894 2 743 1665 934 0 107 410 540 396 467 1374 97 96 273 656 536 0 333 569 54 0 194 627 290 48 510 695 19 0 81 433 236 148 1080 6234 3 0 371 500 802 0 463 576 14
ENSG00000067082.14 689 2975 2362 716 0 18933 17118 2426 3382 8534 5364 5398 5142 15205 10187 5 13 160 11 1283 5117 10421 2454 17621 38238 28347 365 17 6989 6939 3306 0 791 6097 959 1171 6024 2697 4412 13184 19320 21830 4545 4838 8568 1738 6702 9079 10397 10120 0 0 0 0 184 18 865 1345 363 163 3177 1678 992 11444 28086 19331 8431 11436 7234 3902 6868 23980 29510 7216 2142 41761 22537 4873 0 12459 8950 3950 4202 10347 25910 96 3950 14819 27569 5370 800 15008 5525 93 2199 5734 1822 1728 503 17660 8068 38 0 3448 2781 1027 1484 16950 12027 4 82 17068 7619 3979 3369 10574 5488 298
ENSG00000067113.16 161 79 3 0 0 6 53 0 36 15 25 0 367 64 150 0 0 0 0 104 19 43 3 108 62 92 0 0 37 25 0 0 0 38 0 81 11 10 0 160 31 64 4 30 133 4 358 173 0 0 0 0 0 0 0 0 12 0 0 1 0 0 0 416 0 53 152 154 296 9 215 11 129 2 1 193 107 1 0 0 0 0 108 7 77 0 202 19 70 0 0 80 83 0 0 44 1 0 45 62 59 0 0 1 7 0 1419 28 0 0 0 3 242 0 0 105 14 0
ENSG00000067141.16 1 1 24 0 0 0 47 2 43 0 0 0 108 0 40 0 0 11 0 175 0 52 0 16 0 47 0 0 1 1 0 0 0 2 0 56 0 9 1 88 1 29 1 0 50 6 5 22 0 220 0 0 0 0 0 20 0 0 0 0 6 0 0 0 0 0 211 32 226 0 34 0 63 0 0 4 18 0 0 0 0 0 43 0 36 0 47 0 79 0 83 14 28 0 0 0 1 0 0 0 0 0 0 0 1 0 0 0 75 0 0 0 0 0 0 0 0 0
ENSG00000067167.7 7389 2224 2550 52 0 1475 2194 35 1242 570 759 36 1100 1297 1918 0 0 7 0 711 419 721 36 4027 674 2780 8 7 568 975 51 0 0 26 0 177 237 294 144 1670 773 1450 279 1569 2982 143 1102 711 61 944 0 0 0 0 0 0 86 25 0 8 119 95 0 985 6533 455 1255 1133 1037 209 1092 869 3127 189 1420 1621 1205 50 0 379 318 2 1580 644 1633 5 1249 842 2318 111 111 1238 728 2 3431 855 179 163 604 1384 1146 0 0 516 324 18 0 1391 2263 0 0 1100 3124 7 326 2125 770 30
ENSG00000067177.14 0 0 0 0 0 0 0 0 0 0 0 0 0 0 8 0 0 0 0 15 0 5 0 0 0 0 0 0 0 0 0 0 0 0 0 0 0 0 1 5 0 0 1 0 35 0 28 5 4 0 0 0 0 0 0 0 0 0 0 0 0 0 0 0 0 0 73 10 0 0 16 0 0 0 0 0 0 1 0 0 0 0 11 0 0 0 11 0 2 0 0 0 0 0 0 0 1 0 0 0 0 0 0 0 0 0 0 0 0 0 0 0 0 0 0 0 0 0
ENSG00000067182.7 325 798 80 3874 0 166 82 1113 293 368 1116 5807 881 398 391 0 0 0 1 537 620 440 1824 336 86 218 96 5 331 230 2769 0 584 42 2373 83 169 206 540 581 311 161 1008 1232 1313 3689 1018 494 1031 178 0 0 873 1 5791 6 105 688 975 13 3660 2565 0 581 0 2063 856 767 1775 1701 550 190 664 2477 292 812 819 1330 0 52 114 580 306 370 336 201 574 320 208 893 0 945 350 241 322 279 1176 916 37 935 545 25 832 269 667 229 119 473 2455 0 966 255 1041 901 470 418 1348 41
ENSG00000067191.15 121 3 62 0 11 0 2 0 29 5 0 0 137 1 11 0 0 1 0 68 4 82 0 41 1 11 0 1 18 27 0 0 0 0 0 21 0 15 0 174 1 16 1 2 89 0 106 196 0 24 0 0 0 0 0 1 12 0 0 0 0 0 0 0 0 0 46 3 0 0 130 1 49 0 0 26 3 0 0 0 0 0 54 2 26 0 74 0 16 0 0 0 1 0 0 3 0 0 31 0 15 0 0 0 7 0 0 6 17 0 319 0 1 0 0 0 1 0
ENSG00000067208.14 84 128 0 7 0 77 7 39 59 66 0 56 52 88 33 0 0 5 0 90 43 34 63 99 18 3 2 0 45 1 24 0 0 0 0 71 21 0 43 215 85 16 91 161 0 99 4 379 285 158 0 0 70 0 0 0 0 1 0 3 131 83 0 0 0 3 275 210 208 65 110 35 30 69 19 150 0 35 0 5 0 0 371 105 2 2 25 113 6 0 0 21 0 9 0 62 61 0 12 147 0 0 0 6 0 4 0 35 64 0 0 91 74 11 0 157 33 4
ENSG00000067221.13 56 3 11 0 0 4 32 0 4 8 0 37 208 28 0 0 0 0 0 42 15 54 7 33 1 3 0 1 20 9 5 0 309 0 88 55 5 22 0 98 33 21 23 41 132 0 294 4 10 0 0 0 0 0 66 0 0 2 0 0 1 2 0 10 0 0 62 82 0 0 442 30 177 2 0 46 77 6 0 0 0 0 67 7 32 0 274 24 16 0 0 52 27 0 0 31 12 87 42 20 3 0 0 7 10 2 0 62 49 0 0 67 124 3 0 11 0 1
ENSG00000067225.17 1572 2128 996 186 9956 5949 2064 273 1630 6610 989 345 12917 8524 2512 0 1 17 32 4221 4495 2700 481 6443 4062 1153 21 32 6329 1181 633 2379 5715 2501 797 1567 4305 2650 1553 9814 5772 1933 1052 5343 3034 227 2763 3406 1166 1156 0 0 0 0 814 251 288 379 0 76 412 237 273 9884 0 682 7527 11621 2500 1070 13215 16782 7293 1594 3250 21090 2174 934 0 846 228 55 3302 3847 1936 3 9474 5678 1289 545 3345 7136 1044 8 3805 7462 705 841 9567 6102 1109 5 2750 4410 578 183 2640 3814 1313 0 4900 8147 4213 631 6700 5211 1770 65
ENSG00000067248.9 46 90 403 0 0 25 55 5 91 44 130 10 44 80 96 0 3 1 0 153 44 57 13 30 6 106 0 1 44 37 7 0 0 0 0 0 14 23 9 184 77 138 14 126 98 15 73 274 161 156 0 0 0 0 0 0 6 5 0 1 46 7 0 147 0 0 75 67 0 36 104 47 184 18 266 84 48 6 0 4 0 0 180 118 227 0 8 65 60 9 42 30 0 0 0 73 9 24 5 86 124 0 0 9 35 0 0 36 33 0 0 48 69 2 0 87 28 3
ENSG00000067334.13 85 496 30 676 0 589 533 2018 407 401 346 1741 83 792 454 1 1 0 29 137 50 217 99 112 207 881 83 1 532 301 2067 0 0 0 558 73 210 2 910 291 880 730 1056 228 517 804 23 709 1451 694 0 0 10 0 99 12 27 784 1 19 1155 613 0 1284 0 9498 192 551 1309 1587 113 471 1247 2619 0 1981 1159 2213 0 273 789 2013 211 548 672 150 94 480 931 1352 41 484 126 83 0 682 1720 1243 2 357 193 14 384 43 326 294 0 489 1347 0 0 463 85 762 4 1822 1922 74
ENSG00000067365.14 18 6 0 7 2053 34 76 64 14 43 129 152 55 76 47 0 38 0 1 66 62 123 90 13 16 90 1 2 58 58 74 0 22 0 271 0 27 26 38 74 62 47 74 117 113 89 2 65 20 1 0 0 0 0 0 0 1 26 0 0 160 88 0 314 0 59 24 131 459 196 69 32 216 201 0 273 182 122 0 11 28 1 33 53 52 3 51 37 48 124 0 220 42 6 0 78 72 119 0 83 98 0 0 9 13 21 2 48 152 0 0 28 90 23 0 105 38 2
ENSG00000067369.13 396 103 654 240 0 192 163 140 131 98 326 148 107 85 412 0 0 0 0 50 20 193 54 119 5 418 5 0 37 151 204 0 0 1 282 29 25 28 75 420 150 369 220 100 210 94 168 98 44 1 0 0 4 0 0 0 6 85 0 0 47 69 1399 312 0 528 937 182 66 195 136 5 673 319 0 242 484 334 0 0 0 284 269 94 549 13 86 95 476 220 0 75 166 4 0 99 257 80 0 86 55 0 0 20 67 39 0 56 549 0 0 132 29 524 0 27 308 3
ENSG00000067445.20 0 0 0 0 1 0 0 0 0 3 0 0 0 0 0 0 0 0 0 0 0 11 0 6 1 6 0 0 0 2 0 0 0 0 0 0 0 0 0 15 1 0 1 0 0 0 1 0 0 0 0 0 0 0 0 0 0 0 0 0 0 0 0 0 0 0 0 0 0 0 0 0 4 0 0 0 0 0 0 0 0 0 3 3 3 0 1 0 0 0 0 0 0 0 0 0 0 0 10 0 0 0 0 0 0 0 0 0 0 0 0 0 0 0 0 0 0 0
ENSG00000067533.5 106 168 24 68 0 10 84 0 163 88 424 3 35 50 361 0 0 0 0 39 16 52 3 31 6 183 0 0 10 52 0 0 0 0 0 5 3 0 2 90 56 153 17 89 82 1 18 17 235 105 0 0 0 0 0 8 1 0 0 0 17 0 0 18 0 0 1 18 0 3 27 26 199 1 0 51 79 2 0 0 14 0 71 75 306 0 143 79 311 32 0 117 154 0 0 71 5 0 0 47 111 0 0 8 72 0 0 39 60 0 0 102 86 0 0 19 121 4
ENSG00000067560.10 1265 1261 2688 288 1507 4910 5093 3060 3395 4778 2407 3297 5481 7908 6781 27 204 4 4 3162 4781 5052 4074 4947 7513 6564 111 224 5203 3984 5786 763 680 3573 6620 1377 2665 3165 2176 3200 5117 3432 3183 7249 7779 3435 5860 4916 8488 5466 0 0 2901 4 9386 137 806 3165 2653 115 4732 3494 15354 13766 30158 16827 2407 9649 10693 9047 7516 12123 9001 9063 3874 15192 6727 5115 287 2420 1676 1069 2471 5809 5487 259 5426 5596 5120 4083 1064 12978 6598 191 6092 5608 4334 3235 2953 7967 4095 103 4743 7755 2720 3175 182 6278 4572 1 7938 9261 7969 4066 7108 7494 6577 386
ENSG00000067596.11 223 306 536 94 0 402 1010 75 816 533 695 75 524 444 1566 0 1 7 1 570 639 638 336 259 159 1844 10 0 243 437 75 0 17 79 136 0 142 67 125 834 502 899 151 898 1151 181 297 711 92 453 0 0 0 0 0 0 61 23 0 17 474 135 0 756 0 335 254 577 236 424 406 307 1293 463 186 755 938 182 0 18 190 0 186 269 743 17 476 571 942 91 0 595 1360 3 6091 380 80 56 13 695 306 1 0 145 263 28 0 493 1009 0 0 513 3543 212 0 985 320 8
ENSG00000067601.7 0 0 0 0 0 0 1 0 3 4 0 2 7 2 0 0 0 0 0 1 10 19 2 2 0 12 0 0 4 8 3 0 3 0 0 0 1 1 2 22 7 18 8 11 17 3 43 21 2 0 0 0 0 0 0 0 0 4 0 0 1 2 0 6 0 71 58 19 0 8 0 0 7 2 0 0 0 0 0 0 0 0 4 2 13 0 17 0 7 0 0 1 13 0 0 0 8 2 0 0 1 0 0 0 1 0 0 3 6 0 0 0 0 1 19 0 0 0
ENSG00000067606.16 28 0 0 0 0 0 16 1 21 0 0 12 80 1 26 0 0 0 19 11 1 14 11 18 2 2 0 7 7 6 2 0 21 0 1 0 1 3 3 18 4 20 0 4 68 5 236 76 0 0 0 0 0 0 0 0 0 1 0 0 0 4 0 0 0 0 49 20 0 0 84 0 31 1 246 21 11 6 0 0 0 0 36 4 9 0 42 0 13 0 0 6 6 0 38 1 6 1 5 3 0 0 0 0 6 0 0 0 7 0 0 2 32 3 0 0 0 1
ENSG00000067646.11 0 0 0 0 0 0 0 0 0 0 0 0 0 0 0 0 0 0 0 0 0 0 0 0 0 0 0 0 0 0 0 0 0 0 0 0 0 0 0 0 0 0 0 0 0 0 0 0 0 0 0 0 0 0 0 0 0 0 0 0 0 0 0 0 0 0 0 0 0 0 0 0 0 0 0 0 0 0 0 0 0 0 0 0 0 0 0 0 0 0 0 0 0 0 0 0 0 0 0 1 0 0 0 0 0 0 0 0 0 0 0 0 0 0 0 0 0 0
ENSG00000067704.9 77 62 0 2 0 71 340 2 65 141 347 5 353 257 509 0 0 26 0 215 131 248 14 204 77 262 2 1 95 74 4 0 1 0 0 2 22 22 49 142 214 182 39 198 332 11 0 150 33 120 0 0 0 0 0 0 19 0 0 1 76 4 0 197 0 0 174 433 0 28 158 29 563 8 0 295 154 1 0 0 0 0 308 138 421 0 12 180 193 4 0 212 155 0 0 122 21 0 4 250 316 0 0 50 53 3 167 76 94 0 0 94 0 3 0 185 33 1
ENSG00000067715.13 0 0 0 0 0 0 0 0 0 0 0 0 0 0 0 0 0 0 0 4 0 0 0 1 1 0 0 0 2 0 0 0 0 0 0 0 2 0 0 0 5 0 1 1 0 0 0 6 0 0 0 0 0 0 0 0 0 0 0 0 0 0 0 0 0 0 0 0 0 0 0 0 0 0 0 0 0 0 0 0 0 0 0 0 0 0 0 0 0 0 0 0 0 0 0 3 0 0 0 0 0 0 0 0 0 0 0 0 0 0 0 0 0 0 0 0 0 0
ENSG00000067798.15 0 0 0 0 0 0 0 1 2 0 0 0 1 0 0 0 0 0 8 0 0 0 12 0 0 0 0 0 1 0 0 0 0 0 0 0 0 0 0 11 0 0 1 0 0 2 0 0 0 0 0 0 0 0 0 0 0 0 0 0 20 0 0 0 0 443 31 1 0 5 0 0 0 2 0 0 0 1 0 0 0 0 0 0 0 0 0 0 0 0 0 0 0 0 0 0 0 0 1 0 0 0 0 0 0 1 0 0 0 0 0 0 5 0 0 0 0 0
ENSG00000067829.18 115 87 31 5 0 181 334 19 117 247 210 15 891 314 244 0 0 0 0 227 465 581 48 188 136 311 0 0 217 189 24 0 1021 369 95 117 184 369 77 322 330 226 58 596 730 42 1113 376 515 656 0 0 0 0 0 0 25 9 0 11 166 22 0 621 0 0 413 837 460 280 587 317 681 66 470 1006 423 14 0 5 0 0 374 406 307 6 783 295 247 34 0 800 369 1 18 294 33 80 296 651 236 4 1094 109 60 1 0 328 163 0 0 321 727 9 0 351 70 4
ENSG00000067836.12 45 0 282 1 0 3 12 1 0 11 7 8 93 33 32 0 0 0 0 91 30 55 0 63 3 27 0 2 17 33 0 0 110 0 0 19 31 48 2 89 20 19 10 73 62 5 4 59 97 107 0 0 0 0 0 0 6 1 0 0 4 13 0 72 0 0 100 83 0 26 124 25 78 0 28 26 9 2 0 2 0 0 46 36 30 0 102 20 45 0 0 69 27 0 0 24 0 0 10 34 33 0 0 1 0 0 0 19 0 0 0 9 22 0 0 0 3 0
ENSG00000067840.12 0 0 0 0 0 0 12 0 0 0 0 0 8 0 0 0 0 0 0 0 0 0 0 14 0 3 0 0 0 0 0 0 0 0 0 0 0 1 0 0 0 1 0 0 0 0 0 0 0 8 0 0 0 0 0 0 0 0 0 0 0 0 0 0 0 0 0 15 0 0 11 0 2 0 0 0 0 0 0 0 0 0 16 1 0 0 0 0 7 0 0 0 10 0 0 0 0 14 0 0 0 0 0 0 0 0 0 0 5 0 0 0 0 0 0 0 0 0
ENSG00000067842.17 1 0 0 0 0 0 0 0 0 0 0 0 0 0 0 0 0 0 0 0 0 0 0 0 0 0 0 0 0 0 0 0 0 0 0 0 0 0 0 3 0 0 0 0 0 0 0 0 0 0 0 0 0 0 0 0 0 0 0 0 0 0 0 0 0 0 12 21 0 0 0 0 0 0 0 0 0 0 0 0 0 0 1 2 0 0 0 0 0 0 0 0 0 0 0 0 0 0 0 0 0 0 0 0 0 0 0 0 0 0 0 21 0 0 0 0 0 0
ENSG00000067900.7 25 61 816 42 0 180 63 186 39 253 278 319 22 192 101 1 0 3 0 19 43 205 118 29 99 173 6 0 159 245 183 0 0 24 29 0 7 18 135 44 166 405 247 119 249 419 17 283 1 26 0 0 0 0 0 0 8 85 120 1 394 192 1461 128 0 777 8 66 465 74 42 109 494 361 0 172 244 132 0 12 11 20 123 141 440 37 30 90 246 62 22 23 64 17 11 150 152 32 3 139 100 11 18 5 35 111 380 115 313 0 0 89 0 60 0 92 133 6
ENSG00000067955.13 52 28 79 8 0 95 188 25 198 82 573 39 70 109 82 0 0 0 21 11 66 129 11 25 48 277 0 6 59 98 17 0 1 0 2 19 15 32 14 77 110 146 30 178 322 25 81 58 0 186 0 0 0 0 0 1 30 1 0 6 22 8 0 25 0 266 164 108 0 8 22 42 404 42 0 129 176 15 0 19 0 0 120 108 429 3 85 142 203 72 0 261 502 7 0 58 27 19 1 194 254 3 0 26 127 1 1 112 170 0 0 135 198 91 0 357 64 2
ENSG00000067992.13 23 182 949 3 0 118 322 44 48 93 80 94 84 165 646 0 0 0 0 176 157 663 151 35 148 481 2 0 148 196 72 0 4 0 0 62 54 124 65 118 116 845 115 346 812 289 0 211 437 347 0 0 0 0 0 0 52 37 0 2 605 344 0 482 0 0 37 196 870 98 115 75 931 159 0 164 606 110 0 41 67 0 94 127 850 23 79 179 447 0 0 110 305 7 4146 151 62 0 60 277 315 0 0 9 57 2 0 187 356 0 0 125 412 67 195 136 63 0
ENSG00000068001.13 150 250 0 0 573 2 22 0 44 5 0 0 210 19 23 0 0 0 0 180 44 0 9 15 6 9 0 0 14 16 4 0 64 0 0 0 10 37 7 132 31 12 13 44 3 2 98 81 0 120 0 0 0 0 0 0 0 1 0 2 24 0 0 0 0 0 240 63 0 21 335 24 27 12 0 115 0 8 0 0 0 0 49 19 13 0 154 16 4 0 0 49 0 1 0 19 4 0 61 39 0 0 0 2 0 1 0 16 1 0 1 17 0 5 691 25 10 0
ENSG00000068024.16 7 9 55 247 0 31 207 93 15 8 80 88 11 43 111 0 0 3 0 11 16 144 190 8 15 89 11 0 28 45 99 0 0 0 315 13 63 8 68 20 49 110 48 91 320 146 129 58 71 34 0 0 0 0 0 0 9 35 0 6 102 56 0 0 0 0 179 38 0 188 71 21 299 154 879 108 246 143 0 0 1 226 37 42 120 5 13 34 92 192 0 43 190 2 0 16 114 54 8 56 61 2 0 16 43 47 0 67 171 0 0 70 405 322 0 24 190 1
ENSG00000068028.17 57 100 1082 0 1878 114 765 5 63 135 344 18 571 283 494 0 0 0 0 68 180 699 38 136 110 897 1 0 209 516 14 0 204 1067 541 0 95 168 60 210 347 620 133 384 1129 39 557 381 10 127 0 0 0 0 0 0 44 2 0 0 69 65 0 681 0 184 479 445 631 44 313 278 1247 69 271 792 557 10 0 8 35 0 83 171 561 2 428 165 529 17 0 185 563 0 4411 159 47 117 131 265 674 0 0 31 132 2 2296 111 105 0 769 122 635 24 4247 222 92 0
ENSG00000068078.18 0 0 0 0 0 0 0 0 3 1 0 0 2 1 0 0 0 0 0 2 0 0 0 1 0 0 0 0 0 0 0 0 0 0 0 0 0 0 0 5 1 0 1 0 0 0 4 7 0 0 0 0 0 0 0 0 0 0 0 0 0 0 0 1 0 0 116 0 0 0 2 1 0 0 1 0 0 0 0 0 0 0 1 0 0 0 3 0 0 0 0 0 0 0 0 0 0 0 0 0 0 0 0 0 0 0 0 0 0 0 0 0 0 0 0 0 0 0
ENSG00000068079.7 5 114 1 68 74 17 192 33 52 110 57 497 160 108 218 0 0 0 0 59 101 285 175 29 26 124 2 1 58 80 43 0 21 636 144 135 82 205 43 102 85 81 72 147 313 166 342 187 410 0 0 0 0 0 0 8 47 121 0 1 126 50 0 1328 0 0 42 238 337 80 245 74 349 41 1028 401 216 65 0 11 13 0 62 110 117 7 370 129 122 0 0 352 245 5 1543 67 60 0 130 175 127 0 1460 30 37 14 0 1362 1305 0 1536 284 555 114 0 55 21 1
ENSG00000068097.14 74 79 18 12 0 20 170 6 13 78 126 7 84 98 105 0 0 0 1 36 100 37 4 11 7 84 0 0 21 32 2 0 20 0 1 0 18 0 7 83 70 90 7 129 213 7 0 39 59 0 0 0 0 0 0 0 0 0 0 0 0 8 0 13 0 0 42 118 508 0 25 20 310 9 0 113 6 6 0 0 93 0 94 37 74 0 104 76 92 1 0 111 97 1 0 41 7 0 16 196 130 0 0 6 9 0 0 9 45 0 0 55 150 1 0 32 3 0
ENSG00000068120.14 144 3 1333 0 2155 70 208 8 212 80 142 25 615 130 123 0 0 0 0 163 198 354 26 156 39 138 0 1 62 93 6 0 171 0 0 109 44 184 17 339 136 104 36 269 392 9 658 130 0 351 0 0 0 0 0 12 22 3 0 2 29 22 0 354 0 0 334 309 800 52 738 73 345 35 1783 221 134 8 0 42 0 0 224 95 123 1 652 124 69 34 1917 230 247 1 0 118 23 1 187 205 113 0 0 15 41 0 0 145 69 0 1432 119 156 6 1814 48 18 1
ENSG00000068137.14 0 1 0 0 0 0 0 0 25 1 0 0 58 0 0 0 0 0 2 14 1 0 0 38 9 0 0 10 9 1 1 0 39 0 0 0 0 0 0 20 1 0 0 4 0 0 295 60 54 0 0 0 1 0 0 1 0 1 0 1 0 0 0 0 0 0 78 7 1 0 36 1 5 0 311 1 1 0 0 0 0 0 18 1 4 0 5 1 0 0 0 0 0 0 0 0 0 0 36 1 0 0 0 0 0 0 0 0 0 0 0 1 0 0 0 0 0 0
ENSG00000068305.17 106 399 4 5 0 62 38 24 75 139 86 99 41 148 66 0 0 2 0 60 109 68 28 29 47 68 6 2 131 41 31 0 42 0 20 0 29 25 31 91 175 46 54 248 134 68 235 219 253 43 0 0 0 0 0 0 1 23 0 0 33 16 0 231 0 0 105 152 45 74 50 63 97 50 4 250 71 50 2 2 0 7 116 146 84 7 31 138 48 59 226 80 36 1 0 95 42 19 2 134 98 0 0 17 17 13 327 263 122 0 0 103 33 34 232 115 90 8
ENSG00000068308.13 82 36 26 130 0 18 130 109 42 69 69 75 107 80 160 0 0 13 0 41 56 222 169 26 5 214 2 0 72 62 207 0 59 1226 448 30 45 25 58 148 87 118 61 51 178 131 136 154 5 67 0 0 1 0 681 0 45 117 0 1 127 118 0 435 0 29 302 113 0 203 72 18 497 287 114 151 222 188 0 13 0 0 66 43 133 2 11 33 94 228 0 108 108 0 0 57 101 22 13 79 139 1 0 10 89 28 0 94 560 0 956 71 203 175 84 45 200 0
ENSG00000068323.16 58 730 269 76 189 143 120 162 63 152 122 297 186 156 32 0 0 13 0 55 114 31 126 44 119 80 3 3 89 76 282 0 112 146 136 40 165 67 148 100 159 71 165 107 18 203 169 133 220 35 0 0 0 0 0 5 9 147 0 4 237 188 0 173 0 0 181 217 738 491 156 136 288 631 332 491 381 444 0 21 15 17 61 122 73 6 101 81 69 101 0 173 29 7 0 115 137 376 40 172 47 2 0 70 50 72 0 177 209 1 0 113 163 316 494 21 178 0
ENSG00000068354.15 22 152 401 6 0 17 179 18 2 20 25 14 191 109 197 0 0 0 0 62 33 166 28 86 17 310 0 3 40 127 26 0 162 0 1 0 10 76 25 168 83 209 63 68 35 18 348 80 0 0 0 0 0 0 0 2 1 17 0 0 59 41 0 2 0 1 106 157 10 74 152 53 562 31 0 188 329 48 0 6 0 0 71 18 133 0 118 34 238 5 0 53 188 0 0 46 26 0 7 56 25 0 97 13 4 7 0 7 72 0 0 93 452 13 0 111 136 0
ENSG00000068366.19 117 112 14 5 0 1873 21 85 34 435 90 202 277 700 384 0 0 5 0 50 104 48 165 65 120 176 6 0 652 28 142 0 2 9 66 120 188 2 225 387 590 125 209 400 177 226 1 6 327 3 0 0 0 0 0 4 0 52 0 22 288 221 0 379 0 0 174 259 592 81 220 280 385 213 0 1675 118 95 0 543 104 256 526 685 202 27 425 345 123 35 0 581 40 16 1 1136 186 15 3 477 66 2 0 178 38 66 104 487 345 0 0 400 0 69 722 423 344 18
ENSG00000068383.18 21 36 32 25 0 45 112 209 242 18 97 90 114 16 62 0 0 0 0 73 4 34 35 62 27 115 9 0 32 17 119 0 0 0 0 2 7 12 10 41 16 29 14 34 378 46 66 128 0 28 0 0 0 0 30 0 17 56 0 0 95 47 0 13 0 1 21 82 0 56 96 5 26 61 118 54 66 99 0 0 1 0 109 32 57 13 134 49 50 58 28 41 153 9 46 12 21 5 38 48 28 1 0 12 56 47 0 35 107 0 0 11 137 67 0 19 198 0
ENSG00000068394.10 43 2 1034 0 0 33 104 9 39 29 2 17 68 68 188 0 0 0 0 61 101 125 31 21 2 153 0 0 35 161 4 0 0 0 0 37 9 120 14 93 36 128 19 55 95 3 306 91 0 0 0 0 0 0 0 0 2 16 0 1 24 5 0 0 0 0 219 103 705 0 140 55 404 24 45 97 146 5 0 0 0 0 43 39 102 0 175 35 115 0 0 71 269 0 0 33 24 0 39 113 81 0 0 15 32 0 0 42 191 0 0 46 255 1 834 0 66 3
ENSG00000068400.13 86 73 198 169 1319 238 345 99 254 229 121 340 205 362 374 0 1 1 0 198 338 612 257 105 150 349 2 6 208 262 117 0 48 0 467 39 199 137 111 182 307 354 141 429 459 211 219 431 0 422 0 0 1 0 0 1 73 132 0 12 210 156 0 1071 0 0 455 451 1166 249 306 128 819 352 239 1216 606 201 0 42 24 0 184 258 406 7 231 205 370 513 97 649 267 7 397 296 138 148 212 526 253 1 0 107 73 23 98 504 647 0 11 380 590 325 100 139 122 2
ENSG00000068438.14 67 58 7 0 1770 54 321 0 222 88 30 0 722 160 283 0 0 0 0 325 165 357 24 145 37 389 0 6 175 134 9 0 305 0 33 121 63 179 22 330 136 262 32 173 414 18 146 220 286 155 0 0 0 0 0 1 34 0 0 2 6 5 0 710 0 0 373 308 371 0 500 75 754 13 601 238 523 4 0 1 0 0 302 164 216 2 418 83 203 0 1271 260 422 0 92 123 29 0 72 171 159 0 0 28 20 0 1359 50 129 0 0 140 699 8 0 76 55 1
ENSG00000068489.12 16 83 0 2 0 5 13 0 12 3 3 6 4 9 0 0 0 0 0 0 19 2 1 0 0 11 0 1 4 1 2 0 0 0 0 0 1 0 7 1 13 3 0 90 23 0 0 0 0 0 0 0 1 0 1 0 0 0 0 0 4 0 0 0 0 0 58 16 0 0 0 6 7 0 0 4 0 1 0 0 2 0 0 41 17 0 0 8 1 16 0 18 1 0 0 13 1 0 1 33 1 0 0 5 0 0 56 12 16 0 0 3 255 0 0 6 13 0
ENSG00000068615.18 13 0 0 0 0 0 0 0 0 0 0 0 0 0 0 0 0 0 0 2 0 0 0 21 0 0 0 0 0 5 0 0 0 0 0 0 0 0 0 2 0 0 0 20 118 0 0 3 12 89 0 0 0 0 0 0 0 0 0 0 0 0 0 58 0 0 165 13 0 0 22 1 0 0 0 2 0 0 0 0 0 0 78 1 26 0 0 0 0 0 0 2 0 0 0 0 0 0 0 1 0 0 0 0 0 0 0 0 0 0 0 0 0 0 0 9 0 0
ENSG00000068650.18 89 58 4 13 790 25 26 32 239 25 0 83 148 52 13 0 0 0 0 81 17 41 65 29 12 55 1 2 57 18 60 0 0 0 48 0 12 5 27 104 42 24 43 88 54 47 13 149 72 0 0 0 0 0 1 75 1 12 0 5 89 113 0 225 0 0 615 104 0 120 72 7 102 46 64 80 43 81 0 6 0 4 77 70 31 4 14 42 4 62 50 26 15 4 0 76 62 8 31 81 1 1 0 13 14 8 31 38 14 1 0 58 23 26 0 54 29 1
ENSG00000068654.15 15 9 6 5 0 7 63 0 28 19 98 1 73 17 89 0 0 0 1 42 66 111 1 4 0 47 0 0 11 7 0 0 0 7 5 10 3 18 0 45 51 63 5 60 140 0 0 56 13 0 0 0 4 0 0 0 0 1 0 0 4 0 0 237 0 0 39 31 0 0 102 4 183 5 0 13 97 1 0 0 0 0 36 24 79 0 12 24 35 49 0 33 0 0 151 21 14 0 8 42 71 0 0 0 9 1 0 4 24 0 16 17 90 0 0 32 66 0
ENSG00000068697.6 418 151 4 8 131 859 962 136 2426 1076 242 265 2820 1991 1160 0 15 0 0 2615 1317 814 426 2655 1554 1519 18 128 1155 595 163 0 226 31 295 539 522 445 304 1704 848 532 364 2921 1188 457 2340 2110 1522 1901 0 0 0 1 0 70 86 162 395 33 338 209 330 3077 34 1108 2398 2483 3939 828 2751 1246 1458 540 1009 3497 1112 239 0 161 34 1 1849 1671 829 27 2951 1355 917 448 2 3135 979 17 0 1429 237 311 1170 3530 399 5 0 865 198 73 1333 1855 586 1 2865 1451 983 315 3208 1392 684 45
ENSG00000068724.15 30 3 32 7 0 35 115 3 49 42 5 2 180 98 161 0 0 3 0 38 78 248 9 53 27 152 0 0 64 121 1 4 213 372 0 0 40 55 26 116 64 122 16 144 285 6 51 203 10 0 0 0 0 0 0 0 76 0 0 1 0 0 0 209 0 0 624 240 86 65 319 71 386 6 59 229 85 2 0 5 0 0 106 81 163 0 149 224 180 0 0 218 18 0 353 110 16 5 36 222 207 0 0 22 33 0 0 68 28 0 0 51 99 0 656 6 16 1
ENSG00000068745.14 182 208 130 29 0 189 600 123 431 114 162 108 470 280 724 0 0 113 0 459 226 350 202 167 61 757 6 9 165 286 49 1663 11 66 59 178 155 316 131 571 307 479 107 384 775 112 2042 647 594 379 0 0 0 0 0 13 20 37 0 5 130 91 0 602 168 0 555 537 1186 353 793 136 1033 325 1670 688 694 165 2530 30 50 0 373 136 552 7 585 272 568 320 729 439 548 3 2689 233 121 56 44 273 497 1 0 28 75 11 1073 157 246 0 0 330 1091 395 360 565 363 8
ENSG00000068781.21 0 0 0 0 0 0 0 0 0 0 0 0 0 0 0 0 0 0 0 0 0 0 0 0 0 0 0 0 0 0 0 0 0 0 0 0 0 0 0 0 0 0 0 0 0 0 0 0 0 0 0 0 0 0 0 0 1 0 0 0 0 0 0 0 0 0 0 0 0 0 0 0 0 0 0 0 0 0 0 0 0 0 0 0 0 0 0 0 0 0 0 0 0 0 0 0 0 0 0 0 0 0 0 0 0 0 0 0 0 0 0 0 0 0 0 0 0 0
ENSG00000068784.12 39 1 2 34 0 16 22 23 23 32 88 56 51 76 0 0 0 10 0 7 16 39 32 29 5 29 2 0 8 14 28 0 0 0 0 53 10 3 20 64 38 36 19 122 195 51 14 109 22 0 0 0 0 0 0 10 5 30 0 0 47 4 0 0 0 0 86 68 182 15 57 17 65 15 40 24 29 38 0 0 0 0 90 86 106 1 33 48 39 7 235 83 84 4 0 33 43 17 4 93 80 0 0 5 24 7 0 72 49 0 0 16 5 35 0 3 47 1
ENSG00000068796.16 42 0 11 1 0 14 269 1 46 38 199 5 119 74 159 0 0 0 0 27 62 185 17 46 8 295 0 0 32 212 13 0 28 0 0 0 6 37 6 119 47 259 28 61 575 30 0 155 240 580 0 0 0 0 0 0 6 4 0 2 53 18 0 108 0 1 190 138 42 12 24 17 811 17 0 93 333 12 0 1 16 0 317 91 576 1 44 9 167 7 0 58 126 0 19 78 46 0 4 58 211 0 0 13 36 4 0 30 276 0 0 43 44 4 0 45 96 1
ENSG00000068831.18 0 27 9 0 0 1 158 5 0 13 90 49 0 7 24 0 0 0 0 0 9 161 61 0 4 168 1 0 2 71 48 0 0 116 41 21 9 136 19 0 24 97 40 47 243 46 77 1 0 235 0 0 0 0 0 0 0 16 0 0 77 55 0 31 0 0 0 10 195 19 0 1 191 48 0 16 134 32 0 0 4 0 0 15 59 0 0 34 65 0 0 41 199 2 0 4 13 27 0 12 55 0 0 12 32 8 0 19 3 0 0 2 83 6 195 0 13 0
ENSG00000068878.14 319 333 356 23 0 96 98 55 286 126 807 69 61 100 190 0 17 9 17 92 32 137 43 19 28 341 3 1 53 105 75 0 0 0 1 0 12 12 48 305 134 136 77 52 489 62 154 297 445 37 0 0 1 0 0 0 22 35 0 0 54 16 0 228 0 18 381 171 1 38 90 18 451 130 0 255 93 51 0 17 48 0 159 184 464 13 98 66 228 119 0 165 108 8 120 61 83 35 56 116 51 0 0 9 40 20 0 162 201 0 0 76 0 113 0 99 153 1
ENSG00000068885.14 12 2 14 0 0 2 0 1 69 1 0 0 23 3 23 0 0 4 1 5 0 7 2 29 0 0 0 0 0 11 0 0 0 0 0 0 0 2 0 12 4 12 6 4 13 1 0 25 18 62 0 0 0 0 0 0 0 0 0 0 7 2 0 35 0 0 59 7 0 16 3 0 6 0 0 0 1 0 0 0 0 0 84 3 13 0 0 9 17 0 0 2 15 0 0 1 1 0 0 8 0 0 0 1 0 0 0 0 10 0 0 7 0 8 0 0 0 0
ENSG00000068903.19 33 64 383 1 165 66 114 15 12 85 16 36 215 97 151 0 0 0 0 89 170 115 54 43 48 208 0 0 73 65 77 0 248 381 44 38 75 148 36 61 128 104 62 206 67 39 0 61 40 77 0 0 0 0 1 0 30 15 0 1 80 36 0 437 0 25 69 276 300 138 136 18 277 167 112 395 252 69 0 7 21 52 48 87 119 2 114 109 124 48 0 260 104 0 546 50 38 82 65 207 126 0 0 53 38 9 564 94 103 0 0 109 297 42 294 76 20 1
ENSG00000068912.13 111 34 7 2 0 171 245 20 436 214 341 0 753 283 473 0 0 0 0 572 133 285 2 360 116 588 0 5 164 284 13 0 2 0 92 64 84 10 65 725 191 265 102 348 462 14 462 458 264 936 0 0 0 0 0 4 28 6 0 1 2 23 0 476 2683 0 403 378 337 45 481 191 854 29 137 486 451 14 0 14 18 0 461 174 492 0 197 176 426 27 0 275 328 0 0 225 20 0 50 245 241 0 0 69 81 1 0 105 239 0 0 148 129 0 0 114 19 5
ENSG00000068971.13 32 129 0 0 0 5 12 0 1 0 8 0 75 13 6 0 13 0 0 34 3 9 0 8 9 25 0 1 14 16 2 0 20 0 0 15 2 5 3 24 4 9 1 5 15 1 202 42 22 24 0 0 0 0 0 0 1 2 0 0 1 7 0 4 0 0 23 15 0 0 36 0 25 1 34 5 3 4 0 0 0 0 15 5 14 0 57 5 29 1 119 0 9 0 0 10 6 0 25 4 14 0 0 0 24 1 0 14 14 0 0 8 2 0 14 23 7 0
ENSG00000068976.13 2 12 0 4 0 0 7 5 0 5 142 35 4 6 1 0 1 3 0 0 0 11 28 0 1 8 0 0 0 0 14 0 0 0 14 0 0 2 17 2 1 7 3 0 201 31 0 0 0 0 0 0 3 0 0 0 0 11 0 0 8 10 0 314 0 0 0 19 21 40 0 0 14 18 0 19 0 2 0 0 1 0 0 4 9 1 0 5 4 0 0 0 0 0 0 1 23 0 0 0 0 0 0 0 1 1 0 0 3 0 0 0 1 23 0 0 28 0
ENSG00000068985.4 0 0 0 0 0 0 0 0 0 0 0 0 0 0 0 0 0 0 0 0 0 0 0 0 0 0 0 0 0 0 0 0 0 0 0 0 0 0 0 0 0 0 0 0 0 0 0 0 0 0 0 0 0 0 0 0 0 0 0 0 0 0 0 0 0 0 0 0 0 0 0 0 0 0 0 0 0 0 0 0 0 0 0 0 0 0 0 0 0 0 0 0 0 0 0 0 0 0 0 0 0 0 0 0 0 0 0 0 0 0 0 0 0 0 0 0 0 0
ENSG00000069011.15 5 27 0 0 0 0 3 5 220 0 2 1 147 0 0 0 1 1 2 111 8 10 0 0 0 11 0 108 225 152 34 757 5 37 0 0 0 4 0 42 0 0 4 1 6 1 603 213 81 136 0 0 0 1 0 61 0 0 120 0 0 12 0 0 0 0 36 7 19 1 94 0 0 0 2221 63 0 0 3 0 0 0 3 0 9 0 0 0 0 0 329 0 0 0 149 4 0 1 0 1 0 0 0 1 7 0 0 0 0 0 0 0 0 0 165 19 1 0
ENSG00000069018.18 0 0 0 0 0 0 0 1 2 0 0 0 0 0 0 0 0 0 0 0 0 0 0 0 0 0 0 0 0 0 0 0 0 0 0 0 0 0 0 0 0 0 0 0 0 0 0 0 0 0 0 0 0 0 0 0 0 0 0 0 0 0 0 0 0 0 0 0 0 0 0 0 0 0 0 0 0 0 0 0 0 0 0 0 0 0 0 0 0 0 0 0 0 0 0 0 1 0 0 0 0 0 0 0 0 0 0 0 0 0 0 1 0 0 0 0 0 0
ENSG00000069020.18 111 8 274 1 0 6 272 5 121 21 195 2 94 3 246 0 0 1 2 172 10 188 5 52 1 183 0 13 55 219 3 0 31 301 0 0 1 103 4 73 2 199 6 2 172 3 203 765 22 126 0 0 1 0 0 1 20 0 0 0 0 0 0 0 0 0 288 123 0 10 134 1 476 2 310 36 202 2 0 6 47 0 99 1 351 1 105 3 162 5 0 1 62 0 411 0 17 0 11 14 94 0 0 2 22 0 0 3 133 0 0 5 99 0 166 5 12 0
ENSG00000069122.18 0 0 0 0 0 0 0 0 0 0 0 0 0 0 0 0 15 1 0 0 0 0 0 0 0 0 0 0 0 0 0 0 0 0 0 0 0 0 0 0 0 0 0 0 0 0 0 0 0 0 0 0 0 0 0 0 0 0 0 0 0 0 0 3 0 0 0 0 0 24 0 0 0 1 0 0 0 0 0 0 0 0 0 0 0 0 0 0 0 0 0 0 0 0 0 0 0 0 0 0 0 0 0 0 0 0 0 0 0 0 0 0 0 0 0 0 0 0
ENSG00000069188.16 0 25 14 2 0 1 66 0 4 7 0 0 6 1 0 0 0 2 0 16 3 0 0 16 5 68 0 0 1 0 0 0 0 0 0 0 1 0 0 90 7 9 0 0 54 5 0 32 0 27 0 0 0 0 0 0 0 0 0 0 0 0 0 0 0 0 766 120 292 64 10 1 1 0 0 8 0 1 0 0 0 0 14 2 6 0 105 11 1 0 0 0 48 0 0 3 0 0 3 43 0 0 0 0 0 0 0 8 0 0 0 13 0 0 0 22 0 0
ENSG00000069206.15 0 0 0 0 0 0 0 0 0 0 0 0 0 0 0 0 0 0 0 0 0 0 0 0 0 0 0 0 0 0 0 0 0 0 0 0 0 0 0 0 0 0 0 0 0 0 0 0 0 0 0 0 0 0 0 0 0 0 0 0 0 0 0 0 0 0 0 0 0 0 0 0 0 0 0 0 0 0 0 0 0 0 0 0 0 0 0 0 0 0 0 0 0 0 0 0 0 0 0 0 0 0 0 0 0 0 0 0 0 0 0 0 0 0 0 0 0 0
ENSG00000069248.11 9 10 47 6 0 13 145 9 71 56 117 6 56 109 99 0 0 1 0 56 31 124 13 44 18 216 0 0 31 21 7 0 0 0 0 25 3 1 8 58 121 119 31 126 147 29 95 106 0 50 0 0 0 0 0 0 10 8 0 0 11 23 0 41 0 0 111 103 9 11 50 12 312 38 0 190 58 17 0 0 0 0 99 88 195 4 136 75 120 65 0 74 118 0 0 58 8 0 10 150 60 0 0 5 7 1 0 8 108 0 0 79 301 7 33 124 70 0
ENSG00000069275.12 46 88 78 37 0 129 406 0 69 128 302 4 121 199 255 0 0 7 0 159 84 212 11 135 59 559 0 0 105 66 0 0 0 29 0 8 21 23 28 297 212 244 66 424 959 40 45 251 119 55 0 0 0 0 0 0 7 3 0 3 11 3 0 47 0 0 226 153 6 19 74 42 249 4 1 124 111 3 0 1 0 9 583 318 695 0 69 202 378 0 0 120 530 1 0 103 2 28 16 340 199 0 0 36 46 0 0 86 213 0 0 151 29 1 42 146 81 0
ENSG00000069329.17 302 220 1290 111 0 683 929 214 760 899 1129 352 608 1456 1039 0 0 4 0 797 911 600 161 784 394 932 16 1 880 471 507 0 10 4 76 66 336 153 345 658 1021 732 397 2051 1697 945 971 568 125 626 0 0 4 0 0 85 90 335 375 14 902 627 1 1271 0 513 1458 1864 371 461 975 705 2315 595 232 2608 1525 474 0 71 150 6 821 1431 866 86 227 735 633 415 1 1625 761 28 0 796 338 221 129 2139 831 9 0 452 540 194 0 754 750 0 0 945 185 194 0 1333 492 46
ENSG00000069345.11 2361 1703 900 441 0 292 1234 92 625 387 907 161 498 720 1933 1 0 0 0 387 275 677 121 487 179 2011 6 9 223 421 212 1 55 0 107 80 145 328 95 679 449 822 146 601 924 160 509 393 264 505 0 0 0 0 0 17 98 53 0 10 189 88 0 863 0 6 2150 750 1 194 539 198 1787 273 75 1238 782 113 0 31 80 0 512 493 1360 15 423 376 1049 271 0 826 1387 22 2106 518 173 45 10 649 404 3 0 95 308 11 0 364 1298 0 1139 563 860 111 229 620 346 26
ENSG00000069399.14 46 484 760 1457 0 30 78 319 26 30 115 250 74 71 86 8 0 20 0 62 93 55 373 60 133 150 17 8 63 52 289 0 44 70 538 106 50 131 213 81 32 94 186 95 136 628 39 157 175 105 0 0 0 1 1281 17 88 313 217 1 436 300 0 86 0 164 877 142 60 355 48 25 158 551 249 94 325 364 0 6 198 164 99 130 155 21 127 16 87 273 0 141 99 18 395 42 442 493 14 172 68 1 108 24 199 256 0 118 301 0 25 35 126 262 4 41 193 4
ENSG00000069424.14 15 31 0 10 4 65 454 183 5 229 206 167 2 350 244 0 0 56 0 0 246 981 117 74 168 295 5 0 244 309 227 0 148 154 135 7 177 411 124 4 268 401 101 306 1060 80 8 92 383 235 0 0 0 0 36 0 51 95 0 1 213 125 0 221 0 3 108 340 358 471 30 174 828 171 0 592 491 325 0 0 34 11 20 171 409 3 0 331 302 310 0 337 234 1 0 146 95 59 0 375 340 1 0 71 101 60 143 94 148 0 0 161 486 133 0 107 146 2
ENSG00000069431.11 0 0 0 0 0 0 0 1 0 0 0 0 0 0 0 0 0 0 0 0 0 0 1 0 0 0 0 0 0 0 0 0 0 0 0 9 0 0 0 4 0 0 0 0 0 0 0 0 0 0 0 0 4 0 0 0 0 0 0 0 0 0 0 0 0 0 22 1 0 0 0 0 0 0 0 0 0 0 0 0 0 0 0 0 0 0 0 0 0 0 0 0 0 0 0 0 0 0 0 0 0 0 0 0 0 0 0 0 0 0 0 0 0 0 0 0 0 0
ENSG00000069482.6 0 0 0 0 0 1 0 0 0 0 0 0 0 4 0 0 0 0 0 0 0 0 0 13 0 0 0 0 0 0 0 0 0 0 0 0 1 0 0 0 0 0 0 0 0 0 0 0 18 0 0 0 0 0 0 0 0 0 0 0 0 0 0 5 0 0 0 31 0 0 0 12 0 0 0 0 0 0 0 0 0 0 0 0 0 0 0 0 0 0 0 0 0 0 0 1 0 0 7 2 0 0 0 0 0 0 0 0 0 0 0 1 0 0 0 25 0 0
ENSG00000069493.14 91 1621 2913 88 0 174 1640 50 11 121 5760 13 0 203 1329 0 0 0 35 12 14 636 24 1 30 3699 0 0 165 1056 28 0 0 0 0 1 21 257 100 16 226 1919 241 68 1965 8 103 142 342 725 0 0 0 0 0 0 30 4 0 0 138 2 0 1031 183 9 48 80 1085 52 19 35 2789 49 0 599 1748 14 0 115 529 163 30 15 3479 1 0 128 2025 0 0 10 1570 0 0 243 81 31 0 91 667 0 0 2 195 11 0 361 2502 0 0 192 862 13 0 283 405 2
ENSG00000069509.5 0 0 0 0 0 16 44 0 74 14 34 3 44 43 51 0 0 0 0 36 58 79 20 24 5 37 0 0 15 24 1 0 0 503 64 54 2 1 4 67 15 24 8 73 125 35 0 23 0 0 0 0 0 0 0 0 0 2 0 0 8 0 0 0 0 0 136 97 0 0 46 15 64 9 0 43 67 3 0 0 0 0 57 32 88 4 34 25 22 0 0 0 66 0 0 13 0 0 2 65 44 0 0 7 3 0 0 22 15 0 0 12 0 15 0 8 0 0
ENSG00000069535.13 36 0 0 0 0 0 0 0 56 0 0 0 146 0 0 0 0 0 0 0 0 0 0 132 0 9 0 0 0 0 0 0 0 0 0 0 0 0 0 38 0 0 28 0 3 2 0 1 0 0 0 0 1 0 0 0 0 0 0 0 0 0 0 0 0 0 1247 335 499 42 208 0 0 0 0 0 0 0 0 0 0 0 334 18 0 0 45 0 0 0 0 0 0 0 0 0 0 0 0 3 0 0 0 0 0 0 0 0 0 0 0 0 0 0 0 0 0 0
ENSG00000069667.15 33 1 267 1 0 6 1160 0 37 2 728 5 40 6 1641 0 0 0 0 11 0 704 1 10 0 1615 0 8 8 1218 0 0 1 925 0 1 0 213 36 98 3 1901 33 3 1124 7 557 135 912 35 0 0 0 0 0 0 37 0 0 0 36 4 0 91 0 0 87 31 1003 0 10 2 2845 11 0 5 1719 0 0 0 86 0 80 2 2491 2 10 4 1311 0 0 0 527 0 168 21 94 2 0 7 1155 0 0 0 310 0 0 0 1191 0 0 3 500 0 0 0 57 0
ENSG00000069696.6 0 0 0 0 0 0 0 0 0 0 0 0 0 0 0 0 0 0 0 0 0 0 0 0 0 0 0 0 0 0 0 0 0 0 0 0 0 0 0 0 0 0 0 0 0 0 0 0 0 0 0 0 0 0 0 0 0 0 0 0 0 0 0 0 0 0 0 0 0 0 0 0 0 0 0 0 0 0 0 0 0 0 0 0 0 0 0 0 0 0 0 0 0 0 0 0 0 0 0 0 0 0 0 0 0 0 0 0 0 0 0 0 0 0 0 0 0 0
ENSG00000069702.10 128 0 38 1 0 1 174 3 3 0 54 0 47 4 39 0 0 0 0 15 0 81 1 53 0 205 1 0 0 31 0 0 0 0 0 0 0 1 3 151 2 100 1 1 383 4 0 6 9 109 0 0 1 0 0 20 0 2 0 0 5 0 0 0 0 0 303 20 0 40 86 0 98 5 0 2 124 11 0 0 0 12 77 3 177 0 86 2 108 49 0 1 58 0 0 0 2 0 3 2 59 0 0 1 40 1 0 0 24 0 0 1 67 0 0 1 8 2
ENSG00000069764.9 0 0 0 0 0 0 0 0 0 0 0 0 10 0 0 0 0 0 0 16 0 0 0 8 0 0 0 0 0 0 0 0 0 0 0 0 0 0 0 4 0 0 0 1 2 0 8 14 0 0 0 0 0 0 0 0 0 0 0 0 0 0 0 0 0 0 2 0 0 0 12 0 0 0 8 0 0 0 0 0 0 0 2 0 0 0 2 0 0 0 0 0 0 0 0 0 0 0 0 0 0 0 0 0 0 0 0 0 0 0 14 0 0 0 0 0 0 0
ENSG00000069812.11 1 1 0 1 48 0 0 0 5 0 0 0 89 0 0 0 0 0 0 44 7 0 0 50 0 1 0 6 2 1 0 0 0 0 1 0 0 10 0 52 0 0 0 0 0 3 99 86 0 0 0 0 4 0 0 0 0 0 0 0 1 0 0 0 0 0 147 14 2 0 107 0 0 0 8 1 0 0 0 0 0 0 27 0 1 0 11 1 0 0 0 0 0 0 0 0 0 0 68 0 0 0 0 0 0 0 0 0 1 0 0 0 0 0 0 0 3 0
ENSG00000069849.10 95 259 25 6 0 1866 986 32 243 1013 267 59 925 2154 1656 0 0 0 0 665 798 441 43 176 2851 2261 13 0 1384 685 20 248 174 77 116 113 803 250 369 446 1546 849 254 1500 921 17 563 820 859 535 0 0 0 0 0 0 82 37 0 45 58 17 0 6458 0 1240 1054 3199 3865 256 565 1156 1436 150 4 5541 2156 81 0 1799 161 158 342 1871 514 0 1133 1294 1095 174 0 2937 621 1 6903 2048 166 197 133 2685 358 1 0 1093 131 15 1 1998 702 0 0 1526 1280 46 65 2212 446 45
ENSG00000069869.16 0 0 0 0 0 7 48 0 12 5 0 0 8 25 37 0 0 0 0 4 8 37 1 2 0 47 0 0 5 20 1 0 0 0 7 0 2 16 6 15 1 48 7 3 116 0 22 10 0 0 0 0 0 0 0 0 0 1 0 0 14 9 0 80 0 0 0 2 0 0 15 3 83 10 0 47 42 0 0 3 0 0 13 13 110 1 5 10 35 1 24 3 0 0 0 25 8 0 0 34 7 0 0 0 6 0 0 1 10 0 0 0 0 0 0 1 2 0
ENSG00000069943.9 44 62 682 0 0 16 47 16 4 33 140 28 26 49 59 0 0 1 0 30 15 34 23 20 6 90 2 0 18 14 31 0 0 0 0 0 6 27 29 59 69 63 96 82 26 64 0 52 0 0 0 0 0 0 0 0 0 18 22 0 137 67 0 5 0 0 44 69 0 0 57 5 173 54 0 87 169 45 0 5 0 0 61 37 138 10 6 32 49 6 0 40 60 4 0 17 0 14 0 66 25 1 0 1 17 8 1 39 132 1 0 33 0 39 0 64 74 0
ENSG00000069956.11 166 506 273 453 0 605 124 660 649 247 98 134 122 889 178 1 0 0 0 152 44 90 35 115 202 203 17 1 454 139 716 0 17 0 24 65 340 96 286 141 683 206 242 122 137 82 614 339 500 100 0 0 0 0 0 1 10 145 0 7 91 30 0 328 0 2732 64 382 170 480 50 261 466 444 168 1868 284 895 0 254 67 244 172 475 354 14 61 352 399 1146 6 212 52 9 0 401 442 224 0 172 159 2 4 52 95 55 522 609 319 1 0 503 258 266 38 1204 909 9
ENSG00000069966.18 10 11 8 1 0 4 265 0 292 11 447 2 223 3 159 0 1 3 0 55 10 395 0 81 16 517 0 0 12 209 0 0 35 0 0 10 3 170 8 186 57 366 27 35 527 2 290 56 442 253 0 0 0 0 0 20 12 0 0 1 4 9 1 48 0 0 354 166 331 36 123 4 477 4 0 60 348 1 0 0 0 0 173 33 550 0 69 4 227 0 1012 33 206 0 0 5 6 0 14 14 187 0 0 6 17 0 0 11 261 0 0 6 238 0 0 38 8 0
ENSG00000069974.15 2 2 855 233 0 35 368 124 171 80 326 212 208 207 879 0 5 0 0 170 53 509 238 31 14 654 4 3 101 358 203 0 0 0 181 205 61 300 122 148 101 710 201 113 361 408 0 180 7 151 0 0 2 0 0 17 68 99 76 0 615 392 0 225 20222 0 43 139 657 246 321 124 1656 768 0 310 1213 155 0 4 25 0 95 101 784 31 31 96 461 47 0 251 471 9 0 139 314 175 60 195 414 2 0 15 94 27 0 65 960 0 0 103 956 164 145 106 236 13
ENSG00000069998.12 0 1 0 0 0 103 239 0 0 86 48 10 256 278 102 0 0 0 0 68 136 145 41 75 34 124 0 0 139 70 1 0 104 0 96 29 52 40 20 89 151 104 26 391 384 6 0 202 406 79 0 0 0 0 0 0 28 0 0 0 0 0 0 122 0 407 0 205 427 11 183 208 213 31 515 243 168 7 0 0 0 0 117 208 199 0 122 181 104 5 0 185 130 0 0 102 13 0 96 344 187 0 0 46 30 2 0 120 75 0 152 203 130 26 536 151 53 0
ENSG00000070010.18 70 205 1170 19 663 96 458 47 211 195 231 121 435 260 312 0 0 8 0 214 260 445 101 68 30 380 0 1 171 289 73 262 187 223 74 98 112 248 70 227 184 268 102 266 415 63 325 107 731 316 0 0 0 0 0 1 97 39 0 3 86 53 0 452 0 0 470 471 82 257 649 155 827 167 778 785 452 126 0 39 0 30 175 193 375 7 445 183 240 37 0 475 516 5 48 271 31 71 134 266 357 0 212 32 135 10 0 219 210 0 0 210 673 51 0 280 176 1
ENSG00000070018.8 12 0 0 0 0 1 0 0 0 0 2 0 15 0 23 0 0 0 0 13 0 0 0 2 0 0 0 0 0 0 0 0 0 0 0 5 0 0 0 25 0 0 0 1 0 0 12 4 0 0 0 0 0 0 0 0 0 0 0 0 0 0 0 0 0 0 14 7 0 0 4 0 0 0 0 0 0 0 0 0 0 0 11 2 4 0 8 0 0 0 0 0 0 0 0 0 0 0 0 0 0 0 0 0 0 0 0 0 0 0 0 0 0 0 0 0 0 0
ENSG00000070019.4 0 0 0 0 0 1 0 1 0 2 0 0 0 2 0 0 0 0 0 2 0 0 1 5 0 0 0 0 0 1 0 0 0 0 0 0 0 0 0 0 0 0 2 0 0 5 0 2 2 3 0 0 0 0 0 0 0 0 0 0 2 0 0 19 0 0 0 1 0 0 0 0 0 1 0 0 0 0 0 0 0 0 1 1 0 0 0 0 0 0 0 0 0 0 0 0 0 0 0 2 0 0 0 0 0 0 0 0 12 0 0 2 0 0 0 0 1 0
ENSG00000070031.3 0 0 0 0 0 0 0 0 0 0 0 0 0 0 0 0 0 0 0 0 0 0 0 0 0 0 0 0 0 0 0 0 0 0 0 0 0 0 0 0 0 0 0 0 0 0 0 0 0 0 0 0 0 0 0 0 0 0 0 0 0 0 0 0 0 0 0 0 0 0 0 0 0 0 0 0 0 0 0 0 0 0 0 0 0 0 0 0 0 0 0 0 0 0 0 0 0 0 0 0 0 0 0 0 0 0 0 0 0 0 0 0 0 0 0 0 0 0
ENSG00000070047.11 8 5 283 1 0 0 12 3 0 1 0 1 25 4 8 0 0 0 0 5 9 15 2 4 0 11 0 0 9 21 0 0 14 0 16 6 3 12 4 0 7 7 0 7 29 0 8 35 0 32 0 0 0 0 0 0 2 0 0 0 5 2 0 35 0 0 87 10 0 4 3 4 63 0 0 14 13 2 0 0 0 0 4 4 5 0 25 2 15 3 0 22 11 0 0 10 6 0 2 4 4 0 0 1 3 0 0 0 13 0 0 4 0 0 0 0 3 0
ENSG00000070061.14 10 0 1 2 0 6 73 2 4 7 20 2 92 41 109 0 0 0 0 62 17 124 1 32 19 73 1 0 33 87 8 0 0 0 0 1 3 45 7 70 34 104 13 42 138 7 9 145 89 0 0 0 0 0 0 0 3 0 0 1 19 9 0 55 0 0 311 63 133 37 30 11 170 6 0 19 35 9 0 0 0 0 89 32 159 0 49 32 47 0 0 31 117 0 0 2 12 2 0 49 63 0 0 3 11 0 0 5 0 0 0 4 0 0 0 0 0 0
ENSG00000070081.16 433 186 2 1 0 237 242 18 78 51 35 32 511 65 222 0 35 9 0 128 13 126 10 445 13 361 3 0 70 116 28 0 0 0 1 72 44 0 54 661 111 289 74 158 604 55 126 164 383 282 0 0 15 0 0 19 12 18 0 0 62 29 0 320 11978 0 114 194 447 22 588 11 341 40 12 204 345 53 0 13 25 0 1214 131 530 8 200 58 211 0 0 22 245 1 0 127 13 74 34 111 130 0 0 25 52 0 0 54 142 0 0 43 139 12 0 80 11 0
ENSG00000070087.14 54 0 0 114 0 1 25 0 96 0 1 3 512 2 50 0 0 0 0 104 0 13 0 536 0 16 0 0 5 1 8 0 0 0 1 153 1 50 0 271 1 10 0 13 108 21 318 83 0 0 0 0 0 0 0 0 0 1 0 0 2 1 0 0 0 0 1309 479 416 55 395 5 0 1 25 1 26 29 0 0 0 1 858 4 35 1 126 0 5 6 0 0 0 1 0 15 0 0 2 7 3 0 0 2 0 1 0 6 0 0 0 0 12 1 0 9 0 0
ENSG00000070159.13 88 28 0 6 0 0 0 0 970 11 0 21 227 1 36 0 1 0 0 302 4 0 0 127 0 2 0 35 116 71 2 9 0 0 0 34 0 0 2 312 2 0 0 7 115 3 309 726 350 639 0 0 0 0 0 15 0 0 1 0 0 1 0 0 0 0 401 98 0 0 205 0 0 0 228 54 5 5 0 3 0 0 308 1 0 0 150 0 0 0 0 0 0 0 271 0 0 0 39 0 0 0 0 0 0 0 0 0 0 0 11 0 0 0 0 22 11 0
ENSG00000070182.20 0 1 0 0 0 0 1 0 0 0 0 0 0 0 0 0 0 4 0 0 0 1 11 0 0 0 0 0 0 0 1 0 0 0 7 0 0 1 0 2 0 0 0 0 0 3 0 2 0 0 0 0 0 0 0 0 0 0 0 0 14 0 0 0 0 0 25 0 0 0 0 0 2 0 0 0 0 0 0 0 0 0 0 0 1 0 0 0 0 0 0 0 1 0 0 0 0 0 0 0 0 0 0 0 0 0 0 0 1 0 0 0 0 0 0 0 0 0
ENSG00000070190.12 818 653 137 355 0 499 128 343 964 321 478 2139 303 963 436 0 0 21 16 393 249 164 749 231 620 337 112 19 611 97 245 0 19 1 83 60 131 56 204 859 926 266 482 482 352 940 1524 1831 593 810 0 1 0 0 3743 34 46 439 119 4 682 417 0 473 0 605 328 766 0 351 532 209 227 1313 650 2242 237 335 374 461 71 980 359 408 284 105 142 417 174 773 0 694 283 70 0 729 452 76 23 1319 226 12 0 204 289 138 102 1064 4805 2 0 873 191 1046 143 465 516 7
ENSG00000070193.4 0 0 0 0 0 0 0 0 0 0 0 0 0 0 0 0 0 0 0 0 0 0 0 0 0 0 0 0 0 0 0 0 0 0 0 0 0 0 0 0 0 0 0 0 0 0 0 0 0 0 0 0 0 0 0 0 0 0 0 0 0 0 0 0 0 0 0 0 0 0 0 0 0 0 0 0 0 0 0 0 0 0 0 0 0 0 0 0 0 0 0 0 0 0 0 0 0 0 0 0 0 0 0 0 0 0 0 0 0 0 0 1 0 0 0 0 0 0
ENSG00000070214.15 76 501 38 8 1 439 48 6 153 442 296 1 49 208 84 0 0 8 0 65 76 62 0 47 112 78 6 0 156 23 3 1 0 0 0 9 54 7 68 155 219 50 40 377 168 10 1 308 0 2 0 0 0 0 0 0 1 0 0 4 0 11 0 58 0 1 281 215 0 0 13 110 96 14 1 315 26 1 3 65 0 0 109 240 145 0 0 642 43 0 0 676 62 2 1 257 4 0 14 450 1 0 1 82 1 0 0 138 28 0 1 234 0 2 1 295 92 3
ENSG00000070269.13 20 14 15 0 0 13 2 11 6 30 57 17 56 23 17 0 0 0 0 8 7 28 6 160 3 17 1 0 4 2 9 0 0 0 0 2 1 3 4 61 13 22 20 34 166 49 47 34 6 190 0 0 0 0 0 0 3 18 0 0 9 6 0 0 0 55 45 36 0 58 10 12 52 26 130 17 27 7 0 0 0 0 66 26 86 3 0 3 20 18 0 58 8 3 0 0 2 0 71 48 28 2 0 3 2 10 0 6 10 0 0 19 2 10 0 0 6 0
ENSG00000070366.13 3 1 12 1 273 6 67 2 76 27 0 23 35 26 21 0 0 0 0 28 31 97 17 6 8 38 0 1 32 41 7 0 0 0 43 9 7 11 5 32 19 50 9 17 187 15 126 161 61 29 0 0 0 0 0 6 0 1 38 1 5 4 0 68 0 38 452 45 0 4 56 13 196 6 48 67 11 7 0 0 0 0 36 27 136 0 21 22 61 0 0 29 3 1 0 26 1 0 0 14 29 0 0 5 23 2 0 12 24 0 408 26 45 2 0 11 17 0
ENSG00000070367.15 28 4 9 7 0 79 66 6 221 133 60 30 15 162 103 0 0 0 0 42 24 60 13 41 30 141 0 1 80 47 22 16 0 0 0 0 13 4 32 62 126 113 80 120 152 37 172 84 10 1 0 0 0 0 0 1 0 8 0 1 16 13 0 7 0 0 50 64 397 32 14 83 274 29 0 176 120 23 0 8 0 0 110 143 233 1 19 68 104 2 0 60 10 1 22 154 11 42 7 142 29 1 0 12 18 1 160 118 98 0 21 104 0 7 0 228 196 1
ENSG00000070371.15 0 0 0 0 0 0 0 0 17 1 0 0 0 2 19 0 8 0 1 4 0 18 10 1 1 1 1 0 7 0 4 0 0 0 0 1 0 0 2 9 0 8 4 5 0 2 0 21 0 0 0 0 0 0 0 0 0 2 0 0 2 4 0 0 0 0 60 10 2 0 81 0 9 2 0 5 0 1 0 0 0 0 10 6 2 0 0 0 0 0 2 0 0 0 0 1 0 7 3 3 0 0 0 0 0 2 0 0 0 0 0 1 0 9 0 0 0 0
ENSG00000070388.11 0 1 0 0 0 0 1 0 0 0 0 0 0 0 1 0 0 0 0 0 0 0 0 0 0 6 0 0 0 0 0 0 0 0 0 0 0 1 0 0 1 0 0 0 1 1 0 0 0 0 0 0 1 0 0 0 0 0 0 0 0 0 0 0 0 0 0 0 1 0 0 1 0 0 25 0 0 0 0 0 0 0 0 0 1 0 0 0 0 0 1 0 0 0 55 0 0 0 1 0 0 0 0 0 0 0 0 0 0 0 0 0 0 0 0 0 0 0
ENSG00000070404.9 1 6 0 0 0 2 0 1 15 1 0 0 159 27 0 0 0 0 0 16 7 4 0 30 22 1 0 0 5 0 0 257 30 0 0 0 7 1 1 30 8 0 0 5 26 0 0 16 0 0 0 0 0 0 0 0 0 1 0 0 0 0 0 0 0 0 136 32 0 48 97 12 26 1 0 20 0 4 0 0 0 0 8 18 6 0 41 2 0 0 1133 9 0 0 0 19 0 0 31 16 13 0 0 5 0 0 1 7 0 0 0 4 0 0 81 0 0 0
ENSG00000070413.19 65 73 0 1 0 22 387 23 386 41 103 133 922 155 337 0 0 0 0 700 152 608 271 277 90 228 4 5 59 155 55 0 265 657 0 60 78 368 73 501 158 333 141 244 1474 120 519 518 106 120 0 0 0 0 0 0 51 11 0 1 334 232 0 153 0 0 439 216 141 13 749 29 753 164 392 237 315 33 0 0 37 0 268 78 344 3 1332 43 331 37 0 250 457 4 0 79 33 0 361 148 323 0 0 10 12 22 0 49 168 0 956 70 486 33 999 29 48 2
ENSG00000070423.17 41 126 0 0 0 39 395 1 17 21 78 6 132 26 236 0 0 0 0 37 45 96 5 45 82 259 0 0 43 214 10 461 136 40 4 38 31 123 11 56 41 198 8 80 483 6 119 115 98 26 0 0 2 0 0 0 20 8 3 1 5 4 4686 280 0 3 27 65 164 19 158 35 553 3 2 56 320 4 0 0 66 1 22 31 99 0 94 13 224 6 1 73 250 0 0 91 4 0 69 54 84 0 0 27 64 1 0 36 83 0 1 30 379 2 17 24 29 0
ENSG00000070444.14 32 68 40 54 0 2 15 11 1 6 0 36 28 9 12 0 1 4 1 6 10 31 71 5 1 2 0 3 13 33 67 2 0 3 17 0 4 34 15 12 10 18 33 14 0 44 21 53 0 0 0 0 0 0 0 4 6 20 0 1 54 40 0 0 8 1 44 12 0 72 5 12 32 27 0 2 23 92 0 0 0 23 10 12 18 1 6 4 11 39 0 26 0 0 81 3 28 2 2 9 2 0 0 2 13 3 0 3 21 0 0 10 12 11 0 3 11 1
ENSG00000070476.14 0 2 4 0 0 2 13 6 0 4 0 7 17 13 5 0 0 0 0 22 10 32 7 3 6 26 1 0 16 9 6 0 0 156 46 0 11 3 14 17 10 49 13 6 250 6 0 78 1 0 0 0 0 0 0 10 42 14 0 0 24 0 0 30 0 1 250 10 0 36 1 7 39 14 0 25 4 24 0 0 0 0 44 7 34 0 20 4 16 31 0 24 0 0 0 26 18 46 0 45 2 0 0 1 16 0 1084 17 29 0 0 38 121 19 0 0 14 5
ENSG00000070495.14 189 298 2478 185 0 317 558 396 58 235 151 557 327 649 927 0 0 0 0 83 284 348 258 165 154 935 16 0 338 768 1152 0 186 452 685 188 329 214 408 304 492 626 407 367 455 245 388 238 426 264 0 0 1 0 506 4 131 350 0 12 682 482 0 1295 0 2083 109 648 2324 1850 335 330 1312 898 159 1929 1366 740 0 66 315 121 135 303 512 17 671 223 679 439 1223 691 941 24 0 470 693 563 45 585 241 1 0 158 315 74 0 494 601 0 107 443 965 461 966 390 759 27
ENSG00000070501.11 30 22 6 22 0 4 118 44 1058 14 54 178 118 24 122 0 0 10 48 296 66 110 66 12 17 164 3 11 100 156 67 0 0 374 2 60 9 65 29 40 23 100 54 51 177 134 1084 512 131 820 0 0 0 0 0 0 18 46 461 0 95 96 0 323 0 608 70 73 214 88 152 20 163 90 416 79 181 62 1 0 14 120 57 35 208 18 15 28 68 4 0 70 140 4 101 23 81 25 0 67 61 0 0 8 95 35 0 10 105 0 0 21 64 167 132 68 71 2
ENSG00000070526.14 193 53 0 0 66 0 2 0 54 0 0 0 1824 0 53 0 0 0 0 278 0 11 0 448 0 9 0 2 10 1 0 0 0 0 0 98 0 17 0 1121 1 0 1 7 155 25 339 180 0 0 0 0 0 0 0 15 0 0 0 0 0 0 0 0 0 0 837 171 2 0 1438 0 5 0 680 17 2 4 0 0 0 0 856 0 1 0 990 0 0 0 0 0 108 0 0 0 1 0 352 0 0 0 0 0 6 0 0 0 0 0 691 0 0 0 2 23 0 0
ENSG00000070540.12 158 118 0 45 1151 98 22 18 303 118 32 1 625 239 67 0 0 14 1 184 63 95 42 162 102 48 2 2 237 50 16 0 81 0 131 56 81 10 65 450 97 14 24 220 371 44 857 540 197 233 0 0 0 0 0 92 9 10 0 0 60 26 0 40 0 0 288 260 124 6 319 61 154 47 260 573 79 35 0 0 0 0 174 153 64 6 424 151 46 37 1 237 24 2 0 142 1 12 132 344 136 0 0 93 17 2 0 108 50 0 0 152 28 12 0 244 23 2
ENSG00000070601.9 0 0 0 0 0 0 0 0 1 0 0 0 0 0 0 0 0 0 0 0 0 0 0 0 0 0 0 0 0 0 0 0 0 0 0 0 0 0 0 0 0 0 0 0 0 0 0 0 0 0 0 0 0 0 0 0 0 0 0 0 0 0 0 0 0 0 0 0 0 0 0 0 0 0 0 0 0 0 0 0 0 0 0 0 0 0 0 0 0 0 0 0 0 0 0 0 0 0 0 0 0 0 0 0 0 0 0 0 0 0 0 0 0 0 0 0 0 0
ENSG00000070610.14 49 7 8 24 0 24 115 21 36 43 17 77 134 54 131 0 0 1 0 68 35 173 80 94 6 101 0 0 70 33 58 0 0 0 235 0 45 26 17 251 86 91 42 81 209 29 411 137 0 299 0 0 0 0 0 0 10 18 0 1 32 53 0 306 601 0 210 137 1 70 181 27 157 125 1 202 75 105 1 68 0 0 119 55 98 0 480 58 66 62 0 42 59 0 0 53 66 40 40 90 92 1 0 11 1 2 0 25 57 0 1 45 170 72 153 54 86 8
ENSG00000070614.14 36 2 18 14 220 27 0 4 35 48 0 27 296 117 1 0 1 0 0 53 43 0 48 41 119 2 0 8 54 2 30 0 48 0 134 40 88 8 37 79 54 2 35 110 10 7 313 71 1 14 0 0 0 0 0 0 17 6 83 0 12 52 0 123 0 0 317 162 15 27 198 41 127 49 353 292 26 40 0 0 0 0 36 42 0 1 92 20 0 0 0 141 3 1 0 67 13 0 60 89 0 0 8 30 1 10 0 37 0 0 0 87 4 44 3 58 28 0
ENSG00000070669.16 0 0 0 0 0 0 1 0 0 0 3 0 0 1 4 0 1 0 2 1 0 3 0 1 0 5 0 0 0 1 0 0 0 64 0 3 1 0 0 1 0 1 0 0 0 0 0 0 0 0 0 0 0 0 0 0 0 0 0 0 2 0 0 0 0 0 0 1 0 0 0 0 5 0 0 2 0 0 0 0 0 0 1 0 0 0 0 0 2 0 0 0 0 0 0 2 1 0 1 1 0 0 0 0 0 0 0 1 0 0 0 0 10 0 0 0 3 0
ENSG00000070718.11 14 31 40 5 0 7 969 1 45 13 616 0 105 37 892 0 0 0 0 84 52 166 0 90 2 907 0 0 9 347 1 0 29 145 0 0 5 157 3 25 42 414 4 50 472 1 65 23 47 273 0 0 0 0 0 0 48 0 0 0 30 1 0 46 0 0 259 86 0 0 141 16 1290 16 0 44 517 4 0 0 0 0 77 11 613 0 1 6 322 0 0 33 468 0 0 12 15 82 1 68 335 0 0 9 194 0 0 3 463 0 0 25 158 0 0 35 13 0
ENSG00000070729.13 1 0 0 0 0 1 0 0 11 0 0 3 0 0 0 0 0 0 0 7 1 0 7 0 0 1 0 1 0 0 2 0 0 0 0 0 1 0 1 0 0 1 0 0 0 3 44 0 0 0 0 0 0 0 0 0 3 6 0 0 0 1 0 0 0 0 4 1 0 8 6 1 0 5 5 3 0 4 0 0 0 0 1 1 0 0 0 4 0 9 0 0 0 0 0 0 4 0 0 0 0 0 0 1 0 0 0 1 0 0 0 2 0 7 0 1 3 0
ENSG00000070731.10 103 0 0 2 60 4 0 16 0 3 0 12 102 6 7 0 0 0 0 28 0 0 8 129 0 7 0 0 17 1 15 0 0 0 0 0 0 2 1 71 0 3 19 5 11 19 67 19 87 0 0 0 0 0 0 0 0 4 0 0 100 27 0 1 0 0 636 84 245 81 288 2 4 23 270 55 0 14 0 0 0 0 59 1 0 1 143 7 0 2 0 32 0 1 0 2 7 1 13 12 0 0 0 0 0 0 0 5 3 0 2070 0 0 35 0 0 3 0
ENSG00000070748.18 0 0 0 0 0 0 0 0 0 0 0 0 0 0 0 0 0 0 0 0 0 0 0 0 0 0 0 0 0 0 0 0 0 0 0 0 0 0 0 0 0 0 0 0 0 0 0 0 0 0 0 0 0 0 0 0 0 0 0 0 0 0 0 0 0 0 0 0 0 0 0 0 0 0 0 0 0 0 0 0 0 0 0 0 0 0 0 0 0 0 0 0 0 0 0 0 0 0 0 0 0 0 0 0 0 0 0 0 0 0 0 0 0 0 0 0 0 0
ENSG00000070756.15 586 1901 1959 966 19 1269 4499 815 2041 1664 4447 602 537 1705 1555 0 797 203 214 926 669 2190 327 227 1363 4830 43 357 1823 1902 659 191 89 529 275 26 784 324 724 1623 1541 2000 549 1391 2556 485 3189 2989 356 1326 0 0 5 0 87 46 198 284 260 41 684 469 0 2288 88 536 1001 1475 1178 1170 448 752 4336 958 4380 4360 3898 1140 153 677 448 406 474 1990 3860 54 468 1648 2517 1382 200 2021 2594 46 2730 1447 746 567 61 2756 1469 3 22 706 1028 91 110 1994 3145 2 15 1065 561 743 176 853 1048 25
ENSG00000070759.16 1 203 16 158 0 37 69 22 14 165 118 76 40 83 57 0 0 0 0 78 34 43 96 2 63 60 1 0 57 34 47 1 0 573 4 0 14 5 19 27 33 30 31 59 1 54 192 189 181 0 0 0 0 0 0 0 1 30 0 0 57 24 0 116 0 0 7 88 0 152 3 14 115 134 0 165 49 33 0 0 0 0 18 14 39 2 4 128 27 55 0 212 6 3 0 35 16 11 0 122 6 0 0 2 8 0 1 38 284 0 0 67 101 49 0 237 23 0
ENSG00000070761.7 36 0 5 9 0 65 721 44 24 88 75 16 455 139 545 0 0 0 0 141 155 550 23 565 27 781 3 0 106 151 71 0 35 1564 82 373 68 399 64 427 125 550 80 193 408 14 339 158 170 0 0 0 0 0 0 28 57 69 0 1 52 51 0 833 0 0 730 460 1456 484 944 114 1099 143 0 291 832 144 0 0 0 40 410 157 806 13 367 91 483 84 0 138 492 2 0 127 95 265 76 146 202 0 0 18 89 3 0 118 332 0 4305 116 1402 97 0 100 34 2
ENSG00000070770.8 3452 4016 2380 167 0 2852 3164 70 1658 2319 3216 145 604 2014 5859 0 0 43 0 390 359 490 47 850 1520 5749 14 1 634 388 24 0 70 357 9 61 499 161 348 1028 1246 1673 239 2503 3620 42 183 427 169 569 0 0 0 0 0 0 9 11 0 8 50 10 0 962 0 125 979 1971 316 71 454 1388 3874 332 0 1822 776 53 5 334 290 0 430 996 3142 13 342 2779 3808 181 80 1812 2845 5 6 1147 108 42 140 2533 808 1 0 1360 535 5 0 1115 1932 0 0 2775 1979 260 901 8842 2183 62
ENSG00000070778.12 24 0 0 0 0 0 0 0 3 0 0 0 11 1 0 0 0 0 0 1 0 0 0 7 0 0 0 0 0 0 0 0 0 0 0 0 0 0 0 12 0 0 0 0 0 0 0 6 62 0 0 0 0 0 0 0 0 0 0 0 0 0 0 31 0 0 20 1 0 0 8 0 0 0 0 0 0 0 0 0 0 0 35 0 0 0 44 0 0 0 0 0 0 0 0 10 0 0 0 0 0 0 0 0 0 0 0 0 0 0 0 0 0 0 0 1 0 0
ENSG00000070785.16 2 321 5 0 0 12 56 2 34 70 8 0 228 60 103 0 1 1 0 53 149 75 6 53 14 70 1 0 51 99 2 0 0 0 6 0 10 35 10 110 90 76 25 187 292 4 145 46 0 201 0 0 0 0 0 0 8 0 0 0 12 1 0 377 0 0 184 260 0 29 215 57 199 5 0 59 22 0 0 1 48 0 131 123 226 0 241 74 114 0 0 96 192 0 0 34 0 7 8 157 157 0 0 13 0 0 0 51 56 0 0 64 39 0 0 57 30 1
ENSG00000070808.15 0 2 0 0 0 0 0 0 7 0 0 0 0 0 0 0 0 0 0 0 0 0 0 1 0 0 0 0 0 0 0 0 0 0 0 0 0 0 0 0 0 0 0 0 0 0 0 0 0 0 0 0 0 0 0 0 0 0 0 0 0 0 0 0 0 0 0 1 0 0 0 7 0 1 0 1 24 0 0 0 0 0 0 0 0 0 0 3 0 0 0 0 0 0 0 0 0 0 0 0 0 0 0 0 0 0 0 3 0 0 0 7 0 1 0 0 0 0
ENSG00000070814.19 7 318 34 107 0 71 240 35 84 550 291 17 117 107 77 0 0 0 1 28 656 378 90 39 64 236 1 0 49 58 41 0 10 111 67 8 26 5 23 101 183 275 35 266 348 14 95 116 66 20 0 0 1 0 0 0 11 39 0 6 57 52 0 304 0 0 160 230 0 33 32 32 430 54 0 189 218 67 0 21 66 82 132 166 327 1 59 152 183 193 0 532 185 0 0 50 65 38 0 1009 78 0 0 29 17 4 0 162 394 0 0 102 168 71 0 44 38 0
ENSG00000070831.15 6 13 14 31 1 35 27 35 10 24 22 30 14 44 72 0 11 0 3 8 21 29 35 10 11 84 2 0 32 23 42 0 6 2 53 0 23 22 18 9 46 46 23 27 45 13 58 53 64 69 0 0 0 0 25 0 3 12 0 0 29 16 0 134 0 21 88 100 225 109 10 24 94 45 104 92 47 45 0 8 9 0 11 46 58 0 16 19 23 52 0 59 49 1 0 33 24 15 3 17 9 0 0 6 6 5 0 45 21 0 0 33 69 13 17 31 31 3
ENSG00000070882.12 200 278 117 15 245 22 93 0 439 123 197 13 89 103 286 0 0 0 0 196 71 159 2 50 53 161 0 27 188 86 1 0 0 0 0 5 22 18 6 147 98 171 17 211 444 5 239 330 0 266 0 0 0 0 0 26 6 1 0 1 0 0 0 41 0 0 693 82 0 1 152 21 350 0 893 149 119 0 0 8 110 0 298 109 300 0 115 148 186 1 0 130 21 0 480 95 50 0 26 127 153 0 0 29 51 0 0 74 128 0 28 99 164 0 0 26 42 1
ENSG00000070886.11 0 0 0 0 0 0 0 0 0 0 0 0 0 0 0 0 0 0 0 0 0 0 0 0 0 0 0 0 0 0 0 0 0 0 0 0 0 0 0 0 0 0 0 0 0 0 0 0 0 0 0 0 0 0 0 0 0 0 0 0 0 0 0 0 0 0 0 0 0 0 0 0 0 0 0 0 0 0 0 0 0 0 0 0 0 0 0 0 0 0 0 0 0 0 0 0 0 0 0 0 0 0 0 0 0 0 0 0 0 0 0 0 0 0 0 0 0 0
ENSG00000070915.9 0 0 0 0 0 0 0 0 0 2 0 0 0 1 0 0 0 4 10 0 0 0 0 0 0 0 0 0 0 0 1 0 0 0 0 0 0 0 0 0 1 1 1 0 0 0 0 3 0 0 0 0 0 0 0 0 0 0 0 0 0 0 0 0 0 0 162 2 0 0 0 0 0 1 0 10 0 0 0 0 0 0 2 0 0 0 0 8 0 0 0 0 0 0 0 0 1 0 0 16 0 0 0 0 0 0 0 0 0 0 0 8 0 0 0 0 0 0
ENSG00000070950.9 10 4 20 1 0 21 26 7 36 16 14 0 18 29 23 0 2 0 0 0 2 21 3 1 3 44 2 0 4 26 4 0 0 0 0 0 5 0 13 12 31 48 9 22 24 6 0 97 0 0 0 0 0 0 0 0 2 0 0 0 0 0 0 3 0 0 52 33 0 13 32 20 156 14 0 65 34 14 0 8 0 0 19 18 57 1 1 54 39 39 0 1 0 0 0 30 10 23 0 19 31 0 0 1 0 1 0 11 18 0 0 6 0 12 0 55 19 0
ENSG00000070961.15 57 1457 938 3539 9 3622 239 4423 104 830 489 1538 47 3318 1014 2 0 0 0 125 114 174 519 15 859 627 117 1 1142 669 4504 0 9 126 345 189 807 141 2038 96 1795 1044 1978 593 506 2990 110 780 1597 169 1 0 1 0 6589 0 104 1649 228 25 1058 688 0 1431 0 10399 62 944 210 1666 22 1645 2238 4603 6 4922 2562 5157 7124 1706 622 2484 74 1707 874 183 26 1436 800 1391 0 544 127 141 0 2296 5027 4278 0 996 209 51 2 224 945 1568 0 1414 1894 0 0 1217 307 3143 596 3579 5452 207
ENSG00000070985.13 0 0 0 0 0 0 0 1 0 0 0 0 0 0 0 0 0 0 0 0 0 0 0 0 0 0 0 1 0 0 0 0 0 0 0 0 1 0 0 0 0 0 0 0 0 0 0 11 0 0 0 0 0 0 0 0 0 0 0 0 0 0 0 0 0 0 0 0 0 1 0 0 0 0 0 0 0 0 0 0 0 0 0 1 0 0 0 0 0 0 0 0 0 0 0 0 0 0 0 0 0 0 0 0 0 0 0 0 0 0 0 0 0 0 0 0 0 0
ENSG00000071051.13 6 12 0 0 0 11 206 7 67 12 52 3 68 20 189 0 0 0 0 83 0 95 14 18 22 346 1 5 19 54 2 6 0 284 0 0 7 25 1 51 18 98 9 18 250 3 93 55 25 0 0 0 0 0 0 0 16 3 0 0 36 5 0 175 0 0 357 78 527 34 21 9 329 47 77 61 174 4 0 0 0 0 58 22 239 1 60 15 73 0 16 1 142 3 0 14 12 0 17 43 83 0 0 4 12 1 0 26 45 0 0 33 53 9 0 214 9 1
ENSG00000071054.16 92 628 273 862 0 374 237 914 120 77 227 352 103 380 312 0 3 1 2 65 41 137 262 23 67 318 7 7 175 168 687 1 19 22 429 21 112 47 231 34 141 104 219 88 125 202 0 397 305 300 0 0 0 0 1 0 31 492 12 0 319 166 56 420 0 2613 546 296 486 915 106 92 424 547 576 1051 726 1230 1376 90 249 409 138 144 157 19 33 119 84 320 196 58 83 6 3 247 582 796 4 225 146 3 0 43 228 131 435 172 346 0 0 251 100 575 0 243 881 16
ENSG00000071073.12 22 100 1067 0 105 47 918 15 127 110 289 25 105 196 872 0 0 8 0 135 128 772 42 72 124 1129 1 0 168 741 9 0 29 67 0 30 20 252 33 97 145 698 66 294 1339 63 671 200 0 1070 0 0 1 0 0 0 90 23 0 5 81 13 0 79 0 0 0 165 447 50 92 40 1538 48 0 157 1136 34 0 3 273 0 59 239 1761 3 95 328 708 65 0 254 788 5 0 124 74 0 1 256 1143 0 0 37 190 9 0 153 356 0 0 167 539 22 965 121 150 2
ENSG00000071082.10 38 199 162 20 2073 658 8692 57 597 700 2643 80 2131 1506 4337 0 9 8 48 784 1395 7389 131 1004 663 6450 11 31 1117 3913 87 190 232 5320 96 455 931 5301 397 1014 935 3727 368 1556 5858 107 1321 1672 1262 6538 0 0 0 3490 0 56 449 52 20 36 397 119 15028 5100 21609 538 314 2650 4147 519 2522 1823 8979 292 1842 2961 4175 72 0 133 412 47 1724 1896 4642 3 1476 934 3466 67 978 2335 8687 0 1602 976 295 97 1549 2576 3409 0 500 854 1174 6 598 1224 2438 1 4497 1000 4923 29 1233 871 511 15
ENSG00000071127.16 299 963 2734 242 2715 638 921 418 687 678 558 1046 1224 1291 1122 0 0 1 2 804 753 1527 458 325 422 852 9 38 1003 706 815 281 327 757 221 244 819 879 564 602 982 874 563 1024 1688 654 1210 895 818 707 0 0 0 0 86 27 138 266 147 12 864 587 53 1588 0 242 968 1733 1250 806 1106 676 2229 1258 1214 3097 1222 760 0 223 150 86 414 853 1117 16 816 647 702 285 1271 1458 1055 22 3405 1067 586 421 252 938 668 1 0 404 292 138 383 749 761 0 10 979 958 226 873 894 442 9
ENSG00000071189.21 29 8 9 14 0 156 124 125 60 98 193 171 48 186 62 0 0 2 0 85 41 106 102 62 36 123 6 2 147 73 106 0 11 0 0 0 30 0 65 114 181 182 131 209 93 244 210 440 0 256 0 0 0 0 0 0 20 39 0 0 142 99 0 23 0 1555 209 123 4 46 61 71 279 248 0 235 107 191 0 14 0 125 225 179 335 24 1 157 153 39 0 148 54 10 0 100 70 154 9 192 25 2 0 15 30 22 16 70 70 0 0 99 0 119 0 156 341 1
ENSG00000071203.9 0 0 0 0 0 0 0 0 0 0 0 0 0 0 0 0 0 0 0 0 0 0 0 0 0 0 0 0 0 0 0 0 0 0 0 0 0 0 0 0 0 0 0 0 0 0 0 0 0 0 0 0 0 0 0 0 0 0 0 0 0 0 0 0 0 0 0 0 0 0 1 0 0 0 0 0 0 0 0 0 0 0 1 0 0 0 0 0 0 0 0 0 0 0 0 0 0 0 0 0 0 0 0 0 0 0 0 0 0 0 0 0 0 0 0 0 0 0
ENSG00000071205.11 0 134 18 0 0 84 43 5 14 151 13 2 23 262 61 0 1 6 0 38 59 42 0 1 51 48 0 197 172 52 0 0 0 0 0 0 37 1 24 3 101 83 12 106 187 2 71 163 46 54 0 0 44 0 0 0 4 2 0 5 0 0 0 32 0 0 0 94 0 5 8 99 174 4 188 328 35 4 0 6 0 0 9 63 64 0 24 120 105 0 0 203 18 0 0 169 11 0 0 226 4 0 0 60 3 0 0 133 108 0 0 194 212 0 0 391 51 4
ENSG00000071242.11 6 263 0 2 0 12 7 10 12 53 0 0 34 59 7 0 12 2 0 118 4 47 7 48 14 11 0 9 40 46 2 0 4 0 125 55 6 10 8 90 35 18 2 150 195 5 76 166 7 0 0 0 0 0 0 6 0 1 0 0 0 0 0 18 0 0 218 76 25 30 98 23 46 2 157 77 36 2 0 1 6 0 190 9 36 0 53 98 30 4 0 37 132 0 0 38 6 0 56 57 6 0 0 13 18 1 0 9 16 0 0 93 0 3 0 8 2 1
ENSG00000071243.15 3072 4343 1483 2688 0 1197 916 311 412 569 877 275 237 715 1591 0 0 4 0 184 303 264 131 411 287 1787 67 5 162 232 393 0 66 0 13 94 139 75 233 861 709 620 314 844 1193 169 419 466 214 788 0 0 0 0 0 1 2 109 108 5 262 162 0 337 0 646 844 718 449 682 225 288 918 738 6 1091 856 578 0 103 665 1003 249 366 1230 80 235 1107 1314 889 0 963 680 32 5 631 206 72 167 765 728 1 0 175 287 37 0 826 1699 1 0 1121 160 845 140 2546 1158 7
ENSG00000071246.10 0 22 196 2 0 25 9 0 17 82 39 0 0 81 9 0 0 0 0 0 201 57 4 0 96 13 0 0 120 3 0 0 131 16 4 0 32 2 4 1 133 19 6 377 27 0 0 17 0 0 0 0 0 0 0 0 2 0 0 3 11 0 0 18 0 0 5 168 88 0 0 80 45 9 0 217 1 1 0 1 0 0 0 112 26 0 6 41 35 0 0 390 8 0 0 64 0 0 0 206 3 0 0 7 2 0 0 162 16 0 0 99 9 0 0 33 7 0
ENSG00000071282.11 0 0 0 1 0 0 11 0 0 18 0 0 74 1 11 0 0 4 0 4 19 3 0 18 1 20 0 0 4 8 1 0 0 0 0 0 1 0 0 17 12 4 7 25 18 0 0 17 0 0 0 0 0 0 0 39 0 2 0 0 2 0 0 0 0 0 250 109 0 31 41 2 6 0 0 10 0 0 0 0 0 0 20 7 18 0 112 3 16 0 0 16 0 0 0 2 0 0 0 3 10 0 0 3 0 0 0 11 0 0 0 0 54 0 0 0 0 0
ENSG00000071462.11 65 58 7 0 0 54 735 8 81 106 342 16 670 223 488 0 0 13 6 421 540 898 51 393 56 641 0 0 127 383 5 460 24 1511 46 150 59 701 62 376 238 488 91 422 1129 6 412 182 675 7 0 0 0 0 0 17 88 1 0 2 32 1 8951 704 0 0 445 1016 905 330 870 52 1001 41 173 440 657 15 1 16 198 0 460 171 428 0 793 187 550 120 0 379 618 0 0 134 10 14 140 342 317 0 699 36 135 1 0 215 333 0 5946 217 918 15 1031 229 115 1
ENSG00000071537.13 188 419 350 118 0 832 320 247 395 538 322 243 102 535 631 0 1 14 0 162 160 235 262 145 106 643 17 0 226 213 172 0 60 0 0 96 98 32 136 443 426 390 219 684 772 462 298 311 0 49 0 0 0 0 0 0 2 71 0 2 274 174 0 569 0 1828 498 354 292 348 280 130 595 442 4 653 262 274 0 24 213 0 204 444 620 55 215 565 694 661 0 583 164 24 0 456 240 451 35 517 268 2 0 158 132 33 253 305 672 0 0 649 189 738 0 1223 580 10
ENSG00000071539.13 13 1 0 0 0 0 12 0 0 4 1 0 136 14 0 0 0 0 0 18 47 44 0 86 1 54 0 1 3 45 0 0 0 0 0 4 2 36 0 34 28 25 17 56 0 6 0 22 0 0 0 0 0 0 0 0 4 0 0 0 0 0 0 22 0 0 334 112 462 0 210 18 82 6 0 4 89 0 0 0 0 0 313 26 33 0 12 18 100 0 0 21 0 0 0 11 0 0 0 15 6 0 0 2 0 0 0 1 96 0 0 9 83 0 0 0 0 0
ENSG00000071553.16 547 4069 2118 286 2654 2044 1086 747 383 2581 320 425 3184 5031 1462 0 0 40 1 1226 2895 1054 790 1715 3274 824 21 17 2359 347 767 1646 10407 1021 2857 923 1873 1109 861 1494 3150 782 788 4186 2111 522 1917 1655 1900 1309 0 0 3 0 3472 15 182 491 451 26 734 572 0 8646 0 3898 3019 6288 3196 5729 2772 5200 2792 1958 3490 9735 1345 1373 0 904 655 184 1024 1974 792 9 2608 2530 880 1478 0 5549 1777 17 86 2812 881 807 1456 5436 873 0 540 2286 589 266 1906 2882 1206 0 3375 4170 1762 1103 1767 2765 1284 53
ENSG00000071564.14 26 16 18 0 1 6 83 0 31 1 43 0 94 42 35 0 10 0 0 63 25 28 0 21 46 69 0 4 3 0 3 0 39 1 0 1 6 76 2 72 66 43 17 117 276 2 0 38 35 73 0 0 0 0 0 0 0 0 0 0 0 0 0 181 0 0 28 70 0 0 36 18 146 0 0 60 23 1 0 0 0 0 42 14 80 0 66 11 62 0 0 41 92 0 0 14 0 0 14 29 25 0 0 0 9 0 0 4 7 0 0 25 16 0 1 9 0 1
ENSG00000071575.11 24 1 422 0 0 1 410 1 322 11 309 12 215 18 338 0 0 0 0 261 7 1198 1 46 10 562 1 5 35 255 0 0 6 377 0 0 1 131 0 243 16 295 21 46 1097 5 187 174 240 127 0 0 0 0 0 24 54 0 0 0 24 13 0 108 0 0 43 78 0 0 307 1 351 1 5 12 298 0 0 0 7 0 160 4 857 1 176 49 315 0 0 24 600 0 0 1 1 6 14 33 283 0 0 0 31 0 0 28 79 0 0 17 736 0 0 7 3 0
ENSG00000071626.16 67 194 71 138 0 8 70 3 4 21 62 0 30 34 50 0 0 0 0 11 42 77 3 16 7 57 0 0 18 19 5 0 0 5 1 18 10 8 6 30 44 40 7 50 110 1 63 81 19 56 0 0 0 0 0 1 1 7 0 1 7 6 0 33 0 0 160 46 7 6 75 34 106 10 108 92 57 5 0 0 0 0 26 22 66 0 21 9 75 17 0 27 5 0 0 35 6 2 40 37 46 0 0 4 6 0 0 21 9 0 0 43 41 1 0 40 5 0
ENSG00000071655.17 29 30 12 0 0 19 44 0 60 8 48 1 108 34 58 0 0 3 0 26 35 110 1 25 26 41 0 0 26 16 0 0 15 0 63 0 9 75 3 106 31 83 7 83 22 3 108 69 0 0 0 0 0 0 0 5 1 0 0 0 23 2 0 186 0 58 240 71 0 0 117 16 129 0 0 106 32 1 0 1 47 0 45 22 55 0 189 30 54 0 0 45 9 0 0 14 0 0 25 60 70 0 0 5 0 1 0 59 17 0 0 13 2 2 0 11 0 0
ENSG00000071677.1 0 0 0 0 0 0 0 0 0 0 0 0 0 0 0 0 0 0 0 0 0 0 0 0 0 0 0 0 0 0 0 0 0 0 0 0 0 0 0 0 0 0 0 0 0 0 0 0 0 0 0 0 0 0 0 0 0 0 0 0 0 0 0 0 0 0 0 0 0 0 0 0 0 0 0 0 0 0 0 0 0 0 0 0 0 0 0 0 0 0 0 0 0 0 0 0 0 0 0 0 0 0 0 0 0 0 0 0 0 0 0 0 0 0 0 0 0 0
ENSG00000071794.15 41 16 1 1 0 2 13 0 37 28 94 8 41 38 44 0 0 0 0 27 16 64 2 63 14 125 0 0 26 20 0 0 0 0 0 90 2 0 7 39 17 29 16 68 89 0 7 51 0 90 0 1 0 0 0 0 0 1 0 0 0 0 0 216 0 0 168 75 0 7 48 10 97 8 0 33 26 4 0 7 0 0 228 46 205 0 3 12 92 0 0 4 45 0 0 0 0 29 0 15 54 0 0 5 11 0 0 8 96 0 0 8 0 0 0 20 1 0
ENSG00000071859.14 27 149 34 96 37 60 187 124 26 122 173 38 210 221 67 0 0 0 0 77 99 100 20 85 123 134 0 4 99 43 97 0 88 370 155 0 83 99 38 80 91 49 64 187 326 40 8 107 64 1 0 0 0 0 0 4 4 68 1 1 32 7 0 328 0 0 68 207 67 277 189 325 274 73 0 365 182 178 0 4 0 0 101 72 117 1 110 118 103 147 12 296 107 2 0 162 93 142 90 337 81 1 1 89 19 41 0 202 101 0 0 132 598 165 1365 128 106 2
ENSG00000071889.16 72 280 25 1 3056 19 127 1 11 69 289 9 223 91 41 0 0 2 2 145 97 190 26 109 45 85 0 0 90 28 9 0 162 0 76 121 39 117 16 184 82 54 26 115 290 6 19 197 259 8 0 0 0 0 0 1 21 1 0 4 23 2 0 251 0 0 190 276 0 70 223 66 159 21 10 248 68 9 0 11 0 32 98 70 94 1 304 72 71 0 1460 117 57 0 0 84 4 0 90 97 23 0 0 8 9 3 0 36 9 0 0 110 246 10 0 66 5 0
ENSG00000071894.16 15 37 0 0 0 14 222 1 10 42 89 0 136 67 92 0 0 0 0 63 86 239 1 40 67 95 0 1 31 59 2 0 101 31 0 9 34 130 12 78 73 142 24 107 412 2 63 55 0 9 0 0 0 0 0 0 5 2 0 1 25 6 0 126 0 0 219 123 187 19 104 15 185 12 0 91 71 2 0 12 92 0 69 39 121 2 255 51 151 0 0 96 239 0 0 14 6 0 84 75 138 0 0 19 47 0 0 6 19 0 0 34 275 0 89 59 4 3
ENSG00000071909.18 1 0 0 0 0 0 0 0 0 0 0 0 3 0 0 0 12 0 1 0 0 0 0 32 0 0 0 0 0 0 0 0 0 0 0 0 0 0 0 21 2 0 0 0 0 0 0 1 0 0 1 0 3 0 0 0 0 0 0 0 0 0 0 0 1 0 140 41 0 0 21 0 0 0 0 0 0 0 0 0 0 0 65 0 0 0 7 0 0 0 0 0 0 0 0 0 0 0 0 0 0 0 0 0 0 0 0 0 0 0 0 0 0 0 0 0 0 0
ENSG00000071967.11 7 7 0 0 0 15 4 2 24 36 0 26 130 87 9 0 0 0 0 31 44 0 1 13 20 0 0 0 43 0 7 0 55 0 0 0 23 0 11 82 27 4 12 117 47 12 0 64 0 5 0 0 0 0 0 0 0 4 0 0 44 1 0 65 0 0 56 39 0 30 0 3 12 10 0 24 34 2 0 1 0 0 35 70 4 0 130 59 0 34 0 17 0 2 0 25 11 0 1 90 5 0 0 47 23 1 0 59 14 0 0 3 0 2 0 58 0 0
ENSG00000071991.8 0 0 0 0 0 0 0 0 1 0 0 0 0 0 0 0 0 0 0 0 0 0 0 0 0 0 0 0 0 0 0 0 0 0 0 0 0 0 0 0 0 0 0 0 0 0 0 1 0 0 0 0 0 0 0 0 0 0 0 0 0 0 0 0 0 0 0 0 0 0 0 0 0 0 0 0 0 0 0 0 0 0 0 0 0 0 0 0 0 0 0 0 0 0 0 0 0 0 0 0 0 0 0 0 0 0 0 0 0 0 0 0 0 0 0 0 0 0
ENSG00000071994.10 1 1 0 0 0 19 212 1 49 20 121 3 45 48 128 0 0 1 0 107 41 84 0 37 1 192 0 0 4 90 1 0 12 292 0 0 10 34 3 50 61 78 11 127 91 2 195 68 164 16 0 0 0 0 0 0 11 4 0 0 19 0 0 93 0 0 198 106 0 19 82 22 345 17 0 61 55 12 0 11 7 0 111 82 131 2 203 63 128 0 0 63 90 0 0 16 2 26 4 102 183 0 0 3 38 1 0 57 117 0 0 74 131 4 0 51 14 3
ENSG00000072041.16 1 0 0 0 0 0 0 0 1 10 0 0 0 0 0 0 0 0 0 0 0 0 0 0 0 0 0 0 0 1 1 0 0 0 0 0 1 0 0 0 0 0 0 0 0 0 0 0 0 0 0 0 0 0 0 0 0 0 0 0 0 0 0 0 0 0 0 0 0 0 0 1 0 0 0 0 0 0 0 0 0 0 0 0 0 0 0 0 0 0 0 0 0 0 0 0 0 0 0 0 0 0 0 0 0 0 0 0 0 0 0 0 0 0 0 0 0 0
ENSG00000072042.12 109 99 10 6 0 228 366 1 96 248 155 3 249 413 287 0 0 53 0 263 303 232 7 63 73 321 3 0 172 345 1 0 0 0 0 52 73 6 36 434 237 211 73 488 649 6 0 103 0 390 0 0 8 0 0 0 35 2 0 2 10 12 0 194 0 0 15 394 2 9 355 337 867 34 21 661 180 10 0 20 0 0 244 350 539 0 174 337 267 101 158 544 262 0 0 305 23 8 38 368 215 0 0 79 47 2 0 155 141 0 492 338 16 2 45 311 69 0
ENSG00000072062.13 25 55 7 3 0 14 11 3 9 21 6 12 21 46 0 0 0 0 0 9 30 10 58 4 1 8 0 1 22 38 10 0 2 0 64 0 11 23 10 19 14 19 3 38 65 17 29 71 17 38 0 0 0 0 0 2 6 5 0 0 30 27 0 47 0 0 153 43 20 19 8 9 37 22 25 37 38 10 2 23 30 31 25 71 24 1 20 13 1 1 0 36 8 0 10 36 8 0 1 42 0 0 0 12 5 6 0 14 8 0 86 12 9 3 2 9 7 0
ENSG00000072071.16 60 5 249 0 556 2 16 0 0 2 0 0 29 7 3 0 0 0 0 17 3 16 2 17 0 16 0 0 1 0 0 0 0 0 0 57 4 13 0 63 8 13 0 8 73 0 0 6 0 0 0 0 1 0 0 0 0 2 0 0 0 1 0 86 0 0 164 18 42 1 40 1 22 0 0 15 0 1 0 0 0 0 12 3 2 0 7 6 3 0 0 12 0 0 0 0 0 28 6 0 5 0 0 0 0 0 0 0 0 0 109 2 2 0 0 3 0 0
ENSG00000072080.10 0 0 0 0 0 0 0 0 0 0 0 0 0 0 0 0 0 0 3 0 0 0 0 0 0 0 0 0 0 0 0 0 0 0 0 0 0 0 0 0 0 0 0 0 0 0 0 0 0 0 0 0 0 0 0 0 0 0 0 0 0 0 0 0 0 0 0 0 0 0 0 0 0 0 0 0 0 0 0 0 0 0 0 0 0 0 0 0 0 0 0 0 0 0 0 0 0 0 0 0 0 0 0 0 0 0 0 0 0 0 0 0 0 0 0 0 0 0
ENSG00000072110.13 23 367 1 102 144 906 398 913 117 715 288 1640 876 1386 176 0 0 21 0 116 770 254 537 302 1267 161 29 2 738 12 1515 0 153 0 1374 206 534 48 583 242 975 247 985 1117 596 1827 189 385 408 411 0 0 0 0 0 33 145 936 56 29 2439 1405 0 871 0 104 450 1067 189 1117 367 722 513 1615 0 2536 483 1173 0 235 78 195 270 946 151 62 359 513 47 882 0 2402 477 63 0 1230 935 548 201 1421 59 10 101 698 423 457 0 1248 856 1 0 1118 222 717 841 1195 740 27
ENSG00000072121.15 49 79 0 38 0 37 9 40 14 50 5 29 36 19 1 0 0 0 0 20 50 62 27 4 0 7 0 0 51 23 25 7 0 0 5 0 41 7 22 11 54 35 16 42 99 11 48 73 467 0 0 0 2 0 0 0 16 111 0 0 10 12 0 0 0 115 239 28 284 101 81 16 106 15 54 147 143 194 0 0 0 14 32 24 36 0 34 47 16 18 0 39 95 1 13 48 68 222 0 130 39 1 0 7 43 9 0 67 175 0 0 67 66 73 0 71 23 3
ENSG00000072133.10 0 0 0 0 0 0 0 0 0 0 0 0 0 1 0 0 0 0 4 0 0 0 0 5 0 0 0 0 1 0 0 0 0 0 0 0 0 0 0 1 0 0 0 0 0 0 0 0 0 6 0 0 0 0 0 0 0 0 0 0 0 0 0 0 0 0 42 7 0 0 0 0 0 0 0 0 0 0 0 0 0 0 34 7 0 0 1 0 0 0 0 0 0 0 0 0 0 0 0 0 0 0 0 0 0 0 0 7 0 0 0 0 0 0 0 0 0 0
ENSG00000072134.15 13 5 0 0 0 1 1 0 12 0 0 0 102 0 28 0 13 0 0 76 1 30 6 53 0 14 0 2 10 16 7 0 0 0 1 5 0 4 5 103 0 11 7 1 15 3 260 278 0 56 0 0 1 0 0 6 0 1 0 0 0 1 114 7 0 0 207 80 0 13 47 5 19 3 68 14 33 3 0 0 0 0 95 5 20 0 69 5 1 0 0 9 7 0 0 8 0 0 0 8 3 1 140 0 3 0 343 0 1 0 0 0 0 1 1 7 0 0
ENSG00000072135.12 99 205 72 17 0 25 69 11 2 82 3 22 188 84 44 0 0 0 0 116 126 166 66 56 2 29 0 6 40 30 7 0 16 2465 76 26 36 23 8 178 120 75 53 338 184 22 0 162 96 480 0 0 0 0 0 1 0 2 0 2 11 25 0 131 0 0 132 134 0 34 131 57 301 27 3 119 61 5 0 0 1 0 179 74 125 1 233 74 55 5 0 302 206 1 0 97 5 0 28 139 33 0 0 20 36 5 0 59 47 0 222 125 60 2 861 72 14 2
ENSG00000072163.19 2 2 0 0 0 0 2 2 0 0 30 4 10 0 0 0 0 6 0 0 0 8 1 0 2 7 0 0 9 6 4 0 0 0 0 0 3 15 4 0 10 6 2 0 0 9 0 13 0 47 0 0 0 0 0 0 0 5 0 0 18 2 0 1 0 0 63 1 0 0 0 1 12 1 0 15 24 1 0 0 0 0 1 0 6 0 1 2 0 0 0 0 17 0 0 2 4 0 0 0 0 0 0 0 3 0 0 0 0 0 0 5 12 0 0 10 5 0
ENSG00000072182.12 0 0 0 0 0 0 0 0 0 0 0 0 1 0 0 0 0 0 0 0 0 0 0 0 0 0 0 0 0 0 0 0 0 0 0 0 0 0 0 1 1 0 0 0 0 0 0 28 0 0 0 0 0 0 0 0 1 0 0 0 0 0 0 0 0 0 0 0 0 0 0 0 0 0 0 0 0 0 0 0 0 0 0 0 0 0 0 0 0 0 0 0 0 0 0 0 0 0 0 0 0 0 0 0 0 0 0 0 0 0 0 1 0 0 0 0 0 0
ENSG00000072195.14 0 0 1 0 0 0 1 1 1 1 0 0 1 0 0 0 1 1 0 20 0 0 0 0 0 3 0 0 1 0 0 0 0 0 0 0 0 1 1 6 0 4 0 0 0 0 3 11 0 0 0 0 0 0 0 0 0 0 0 0 0 0 0 0 0 0 2 4 0 0 2 1 1 0 0 0 0 0 0 0 0 0 0 0 2 0 0 0 21 0 0 0 0 0 0 0 0 0 0 0 0 0 0 0 0 0 0 0 2 0 0 0 0 0 0 1 0 0
ENSG00000072201.13 3 37 3 1 0 0 6 1 730 4 15 23 182 6 3 0 0 0 0 208 0 0 1 21 0 9 0 21 76 124 4 0 0 0 0 0 0 0 3 78 0 1 0 19 3 1 192 242 0 0 0 0 0 0 0 5 0 1 0 0 1 0 0 0 0 0 192 30 0 0 109 2 2 1 1861 48 0 9 72 10 0 0 47 3 2 0 14 2 1 0 0 0 0 0 0 6 7 0 17 0 0 0 0 0 0 0 0 3 0 0 0 5 6 0 0 32 0 0
ENSG00000072210.18 52 102 0 0 0 31 87 1 70 96 5 0 280 130 18 0 95 1 1 261 75 121 0 221 18 88 0 3 40 14 0 0 12 0 0 0 15 33 7 409 66 72 14 180 115 1 165 55 0 1 0 0 0 0 0 20 0 1 0 2 0 1 0 285 0 0 318 330 0 0 269 38 207 6 48 186 99 12 0 0 0 0 347 81 116 0 463 95 68 0 0 99 0 0 0 52 5 0 106 204 56 0 0 16 0 2 0 54 8 0 0 110 233 0 0 48 26 7
ENSG00000072274.12 167 341 83 5 0 1025 519 181 854 2868 537 130 245 756 437 0 0 1 1 220 582 508 130 107 453 842 8 9 906 320 285 0 0 0 22 65 577 216 222 307 1074 501 274 867 533 90 7 586 208 439 0 0 1 0 2005 10 27 60 0 30 154 74 0 660 1 75 445 897 142 167 347 1098 1391 313 24 2275 526 453 0 312 34 0 239 1259 1371 7 246 641 504 152 0 3297 545 20 556 941 172 355 24 2689 529 4 0 482 474 73 0 495 634 0 0 709 628 165 37 361 518 7
ENSG00000072310.16 70 315 0 20 69 17 63 34 4 24 0 15 60 34 18 0 0 0 0 57 29 77 16 75 56 56 2 45 62 23 28 0 110 0 0 0 17 1 11 48 40 40 28 87 185 24 128 135 30 45 0 0 0 0 0 39 8 7 0 0 29 5 0 60 0 0 526 139 0 92 100 43 102 33 314 127 96 108 0 5 0 0 43 27 52 0 60 60 17 68 0 150 22 1 0 42 52 11 9 132 44 0 11 25 35 29 0 38 46 0 0 63 179 111 304 58 2 6
ENSG00000072315.3 0 0 0 0 0 0 0 0 0 0 0 0 0 0 0 0 0 0 0 0 0 0 0 0 0 0 0 0 0 1 0 0 0 0 0 0 0 0 0 0 1 0 0 0 0 0 0 0 0 0 0 0 0 0 0 0 0 0 0 0 0 0 0 0 0 0 0 0 0 0 0 0 0 0 0 0 1 0 0 0 0 0 0 0 0 0 0 0 0 0 0 0 0 0 0 0 0 0 0 0 0 0 0 0 0 0 0 0 0 0 0 0 0 0 0 0 0 0
ENSG00000072364.12 117 252 17 395 0 275 172 256 398 217 85 310 252 386 109 0 1 0 97 244 57 159 104 85 179 268 5 32 365 201 369 9 84 226 100 22 160 38 220 253 319 240 199 167 126 168 695 704 116 94 0 0 0 0 1280 9 26 198 0 4 113 111 0 297 0 1011 484 234 35 542 99 145 559 221 544 1004 484 672 0 81 52 1 274 255 323 6 176 402 154 186 81 263 39 11 423 344 604 861 12 149 99 3 0 50 51 93 0 597 688 0 0 172 99 394 0 296 630 15
ENSG00000072401.14 23 149 3 11 0 449 137 439 146 147 64 678 167 714 310 0 0 19 0 141 110 63 235 108 620 188 86 9 271 129 267 0 10 0 43 18 223 42 178 115 328 177 426 230 36 904 573 406 508 604 0 0 0 0 0 0 24 185 1084 9 576 311 0 330 0 734 65 491 731 442 118 332 383 586 3 1701 346 369 0 130 144 307 131 387 114 67 17 284 314 466 1 187 23 43 0 586 417 365 2 390 4 17 0 113 196 488 0 637 655 0 0 435 0 561 0 1005 714 93
[truncated: 15,770,120 more chars]
