# Supplementary material for: Antigen Presenting Cells Link the Female Genital Tract Microbiome to Mucosal Inflammation, With Hormonal Contraception as an Additional Modulator of Inflammatory Signatures
Source: Front Cell Infect Microbiol. 2021 Sep 16;11:733619. doi: 10.3389/fcimb.2021.733619 (PMC8482842; doi:10.3389/fcimb.2021.733619)
Supplement: Supplementary file 3 [file DataSheet_3.zip › Supplementary_file_3_revised_RNASeq/FRESH_RNASeq_MasterSampleSheet_072618_MF_ipcEHB.txt]

GroupID	P.ID	Timepoint	Date_Format	Date	CT	STI	pid_date	Are you using a family planning method now?	Which family planning method are you using?	Other:	FP.summary	For how long?	Number of Months Using Family Planning Method:	c. Is this a change in family planning method in the last 3 months?	LMP	STIResult	Nugent Score	BV	Alpha Diversity	IFN-g	IL-10	IL-12p70	IL-13	IL-17	IL-1a	IL-1b	IL-21	IL-23	IL-4	IL-5	IL-6	IL-8	IP-10	ITAC	MIG	MIP-1a	MIP-1b	MIP-3a	TNF-a	PC1	PC1 Quantile	IL-8 ELISA
rW	127-33-0637-457	1-019-5	13-Feb-15	2/13/15	4	not detected	127-33-0637-457, 13-Feb-15	Yes	Lipez Loop	n/a	Lipez Loop	7/1/13	19	No	1/26/15	0	8	1	n/a	n/a	n/a	n/a	n/a	n/a	n/a	n/a	n/a	n/a	n/a	n/a	n/a	n/a	n/a	n/a	n/a	n/a	n/a	n/a	n/a	n/a	n/a	n/a
rO	127-33-0707-511	1-005-0	3-Mar-15	3-Mar-15	2	not detected	127-33-0707-511, 3-Mar-15	No	0	0	None	1/0/00	0	No	2/10/15	#N/A	#N/A	#N/A	#N/A	#N/A	#N/A	#N/A	#N/A	#N/A	#N/A	#N/A	#N/A	#N/A	#N/A	#N/A	#N/A	#N/A	#N/A	#N/A	#N/A	#N/A	#N/A	#N/A	#N/A	#N/A	#N/A	#N/A
rV	127-33-0584-428	1-028-5	19-Feb-15	2/19/15	4	not detected	127-33-0584-428, 19-Feb-15	No	None	n/a	None	n/a	n/a	No	2/19/15	0	6	0	n/a	n/a	n/a	n/a	n/a	n/a	n/a	n/a	n/a	n/a	n/a	n/a	n/a	n/a	n/a	n/a	n/a	n/a	n/a	n/a	n/a	n/a	n/a	n/a
rP	127-33-0675-493	1-017-0	23-Feb-15	2/23/15	4	not detected	127-33-0675-493, 23-Feb-15	Yes	Depo-provera	n/a	Depo-provera	7/15/14	7	No	2/22/15	0	0	0	n/a	n/a	n/a	n/a	n/a	n/a	n/a	n/a	n/a	n/a	n/a	n/a	n/a	n/a	n/a	n/a	n/a	n/a	n/a	n/a	n/a	n/a	n/a	n/a
rZ	127-33-0920-669	1-007-0	18-Aug-15	8/18/15	1	not detected	127-33-0920-669, 18-Aug-15	No	None	n/a	None	n/a	n/a	No	7/31/15	0	1	0	383.4314935	1.99	2.78	0.25	0.95	2.76	14.11	2.69	2.42	82.24	3.74	0.69	3.15	796.71	115.9	21.85	980.69	7.1	20.17	64.58	0.41	0.517728693	quantile.3	n/a
rE	127-33-0946-689	1-007-0	5-Oct-15	5-Oct-15	4	not detected	127-33-0946-689, 5-Oct-15	Yes	Depo-provera	0	Depo-provera	6/1/15	4	No	8/3/15	#N/A	#N/A	#N/A	#N/A	#N/A	#N/A	#N/A	#N/A	#N/A	#N/A	#N/A	#N/A	#N/A	#N/A	#N/A	#N/A	#N/A	#N/A	#N/A	#N/A	#N/A	#N/A	#N/A	#N/A	#N/A	#N/A	#N/A
rY	127-33-0934-686	1-006-5	1-Oct-15	10/1/15	1	not detected	127-33-0934-686, 1-Oct-15	No	0	0	None	1/0/00	0	No	9/7/15	#N/A	#N/A	#N/A	#N/A	#N/A	#N/A	#N/A	#N/A	#N/A	#N/A	#N/A	#N/A	#N/A	#N/A	#N/A	#N/A	#N/A	#N/A	#N/A	#N/A	#N/A	#N/A	#N/A	#N/A	#N/A	#N/A	#N/A
rGamma	127-33-0957-694	1-007-5	8-Oct-15	10/8/15	3	not detected	127-33-0957-694, 8-Oct-15	No	0	0	None	1/0/00	0	No	9/17/15	#N/A	#N/A	#N/A	#N/A	#N/A	#N/A	#N/A	#N/A	#N/A	#N/A	#N/A	#N/A	#N/A	#N/A	#N/A	#N/A	#N/A	#N/A	#N/A	#N/A	#N/A	#N/A	#N/A	#N/A	#N/A	#N/A	#N/A
rBeta	127-33-0988-745	1-006-5	13-Nov-15	11/13/15	3	not detected	127-33-0988-745, 13-Nov-15	No	None	n/a	None	n/a	n/a	No	10/21/15	0	7	1	718.8788425	0.48	3.02	0.48	0.12	0.37	589.38	16.42	0.12	3.97	0.92	0.25	6.95	168.37	6.18	5.67	176.23	3.11	5.26	17.43	0.69	-2.848463313	quantile.1	n/a
rM	127-33-1049-778	1-005-5	3-Dec-15	3-Dec-15	2	not detected	127-33-1049-778, 3-Dec-15	No	0	0	None	1/0/00	0	No	11/25/15	#N/A	#N/A	#N/A	#N/A	#N/A	#N/A	#N/A	#N/A	#N/A	#N/A	#N/A	#N/A	#N/A	#N/A	#N/A	#N/A	#N/A	#N/A	#N/A	#N/A	#N/A	#N/A	#N/A	#N/A	#N/A	#N/A	#N/A
rEpsilon	127-33-1185-859	1-005-5	13-May-16	5/13/16	3	not detected	127-33-1185-859, 13-May-16	No	None	n/a	None	n/a	n/a	Yes	2/1/16	0	6	0	401.2577487	n/a	n/a	n/a	n/a	n/a	n/a	n/a	n/a	n/a	n/a	n/a	n/a	n/a	n/a	n/a	n/a	n/a	n/a	n/a	n/a	n/a	n/a	n/a
rQ	127-33-1363-1001	1-005-0	19-Sep-16	9/19/16	4	not detected	127-33-1363-1001, 19-Sep-16	No	0	0	None	1/0/00	0	No	9/3/16	#N/A	#N/A	#N/A	#N/A	#N/A	#N/A	#N/A	#N/A	#N/A	#N/A	#N/A	#N/A	#N/A	#N/A	#N/A	#N/A	#N/A	#N/A	#N/A	#N/A	#N/A	#N/A	#N/A	#N/A	#N/A	#N/A	#N/A
rU	127-33-1366-1007	1-007-0	3-Oct-16	10/3/16	4	not detected	127-33-1366-1007, 3-Oct-16	No	0	0	None	1/0/00	0	No	9/13/16	#N/A	#N/A	#N/A	#N/A	#N/A	#N/A	#N/A	#N/A	#N/A	#N/A	#N/A	#N/A	#N/A	#N/A	#N/A	#N/A	#N/A	#N/A	#N/A	#N/A	#N/A	#N/A	#N/A	#N/A	#N/A	#N/A	#N/A
rAlpha	127-33-1362-973	1-006-0	26-Sep-16	9/26/16	3	not detected	127-33-1362-973, 26-Sep-16	Yes	Depo-provera	0	Depo-provera	11/1/14	23	No	9/25/16	#N/A	#N/A	#N/A	#N/A	#N/A	#N/A	#N/A	#N/A	#N/A	#N/A	#N/A	#N/A	#N/A	#N/A	#N/A	#N/A	#N/A	#N/A	#N/A	#N/A	#N/A	#N/A	#N/A	#N/A	#N/A	#N/A	#N/A
rS	127-33-1329-986	1-007-0	3-Oct-16	3-Oct-16	4	not detected	127-33-1329-986, 3-Oct-16	Yes	Depo-provera	0	Depo-provera	9/5/16	1	Yes	10/3/16	#N/A	#N/A	#N/A	#N/A	#N/A	#N/A	#N/A	#N/A	#N/A	#N/A	#N/A	#N/A	#N/A	#N/A	#N/A	#N/A	#N/A	#N/A	#N/A	#N/A	#N/A	#N/A	#N/A	#N/A	#N/A	#N/A	#N/A
rDelta	127-33-1470-1099	1-005-5	10-Mar-17	3/10/17	3	not detected	127-33-1470-1099, 10-Mar-17	No	0	0	None	1/0/00	0	No	3/10/17	#N/A	#N/A	#N/A	#N/A	#N/A	#N/A	#N/A	#N/A	#N/A	#N/A	#N/A	#N/A	#N/A	#N/A	#N/A	#N/A	#N/A	#N/A	#N/A	#N/A	#N/A	#N/A	#N/A	#N/A	#N/A	#N/A	#N/A
rR	127-33-1511-1126	1-007-5	24-Mar-17	3/24/17	4	not detected	127-33-1511-1126, 24-Mar-17	No	0	0	None	1/0/00	0	No	3/22/17	#N/A	#N/A	#N/A	#N/A	#N/A	#N/A	#N/A	#N/A	#N/A	#N/A	#N/A	#N/A	#N/A	#N/A	#N/A	#N/A	#N/A	#N/A	#N/A	#N/A	#N/A	#N/A	#N/A	#N/A	#N/A	#N/A	#N/A
rC	127-33-1018-752	1-029-5	19-May-16	19-May-16	1	not detected	127-33-1018-752, 19-May-16	Yes	Depo-provera	n/a	Depo-provera	12/1/13	30	No	12/1/13	0	1	0	125.662677	2.42	4.4	0.25	0.91	1.46	17.5	2.35	4.12	42.87	8.89	1.35	0.7	228.67	170.32	29.01	916.02	4.32	0.46	9.08	0.73	n/a	n/a	n/a
rD	127-33-1042-771	1-030-0	23-May-16	23-May-16	1	not detected	127-33-1042-771, 23-May-16	Yes	Depo-provera	n/a	Depo-provera	2/1/15	16	No	3/1/15	0	1	0	112.145	2.09	3.53	0.25	0.72	2.21	7.41	6.44	2	36	7.12	0.48	22.14	2336.56	213.68	4	758.57	3.96	7.84	81.49	0.22	n/a	n/a	n/a
rG	127-33-0968-712	1-006-0	28-Sep-15	28-Sep-15	1	not detected	127-33-0968-712, 28-Sep-15	Yes	Implanon	n/a	Implanon	11/17/14	10	No	11/17/14	0	1	0	263.8554496	1.47	5.24	2.95	0.39	3.1	38.69	4.92	0.12	77.1	0.92	0.25	28.17	204.13	117.95	15.01	301.88	13.98	22.82	152.14	2.09	0.743623562	quantile.4	n/a
rK	127-33-0821-613	1-005-5	11-Jun-15	11-Jun-15	1	not detected	127-33-0821-613, 11-Jun-15	Yes	Nur-isterate	n/a	Nur-isterate	1/18/14	17	No	5/1/15	0	1	0	139.5143211	1.49	3.12	0.67	0.59	1.25	23.78	1.07	0.49	28.4	2.08	0.69	2.66	85.24	30.09	2.93	43.64	2.44	3.08	10.19	0.54	-1.860591586	quantile.2	30
rL	127-33-0917-644	1-007-0	18-Aug-15	18-Aug-15	1	not detected	127-33-0917-644, 18-Aug-15	Yes	Nur-isterate	n/a	Nur-isterate	4/1/15	5	No	6/1/15	0	1	0	264.5252941	1.57	0.98	0.46	0.44	0.28	10.17	0.29	0.36	3.97	1.77	0.25	0.76	25.24	132.18	8.16	431.15	1.56	0.46	21.75	0.22	-4.110851785	quantile.1	n/a
rT	127-33-0667-482	1-017-0	23-Feb-15	23-Feb-15	1	not detected	127-33-0667-482, 23-Feb-15	Yes	Depo-provera	n/a	Depo-provera	2/18/15	0	Yes	1/9/15	0	1	0	n/a	n/a	n/a	n/a	n/a	n/a	n/a	n/a	n/a	n/a	n/a	n/a	n/a	n/a	n/a	n/a	n/a	n/a	n/a	n/a	n/a	n/a	n/a	n/a
rB	127-33-1027-755	1-030-0	23-May-16	23-May-16	2	not detected	127-33-1027-755, 23-May-16	No	None	n/a	None	n/a	n/a	No	5/23/16	0	1	0	295.8439184	1.75	3.41	0.25	0.59	0.96	25.01	0.87	0.12	6.34	5.67	0.47	2.45	153.77	15.51	0.73	72.3	2.75	7.61	2.64	0.22	n/a	n/a	n/a
rA	127-33-1000-738	1-006-0	10-Nov-15	10-Nov-15	2	not detected	127-33-1000-738, 10-Nov-15	Yes	Depo-provera	n/a	Depo-provera	8/1/14	15	No	8/1/14	0	3	0	311.0811072	1.83	4.89	2.31	0.68	0.37	24.34	2.04	0.12	186.9	0.92	0.25	10.93	346.63	288.7	40.97	525.35	6.26	12.81	145.46	1.64	0.16086895	quantile.3	n/a
rN	127-33-0977-716	1-006-5	13-Nov-15	13-Nov-15	2	not detected	127-33-0977-716, 13-Nov-15	Yes	Nur-isterate	n/a	Nur-isterate	9/1/15	2	No	9/1/15	0	1	0	51.37333333	1.38	3.58	0.88	0.55	0.37	24.55	2.91	1.09	48.41	0.92	0.25	4.72	505.37	121.53	20.65	553.48	12.38	15.4	113.29	0.22	-0.479167028	quantile.3	n/a
rF	127-33-1183-865	1-006-0	17-May-16	17-May-16	4	not detected	127-33-1183-865, 17-May-16	No	None	n/a	None	n/a	n/a	No	4/1/16	0	7	1	671.1728235	n/a	n/a	n/a	n/a	n/a	n/a	n/a	n/a	n/a	n/a	n/a	n/a	n/a	n/a	n/a	n/a	n/a	n/a	n/a	n/a	n/a	n/a	n/a
rH	127-33-0966-710	1-005-0	21-Sep-15	21-Sep-15	4	not detected	127-33-0966-710, 21-Sep-15	No	None	n/a	None	n/a	n/a	No	9/19/15	0	4	0	1473.289931	1.87	2.81	0.83	0.7	0.89	228.07	91.75	0.94	3.85	0.92	0.25	3.42	383.77	6	0.73	209.49	5.27	0.46	0.3	5.6	-1.914081102	quantile.2	n/a
rI	127-33-1057-783	1-029-5	19-May-16	19-May-16	4	not detected	127-33-1057-783, 19-May-16	No	None	n/a	None	n/a	n/a	No	5/2/16	0	9	1	1187.939804	2.07	3.49	0.25	0.71	1.32	107.08	67.97	0.53	35.42	4.97	0.53	2.13	522.91	8.82	2.34	27.7	5	13.01	5.22	1.3	n/a	n/a	n/a
rJ	127-33-0922-672	1-007-0	18-Aug-15	18-Aug-15	4	not detected	127-33-0922-672, 18-Aug-15	No	None	n/a	None	n/a	n/a	No	8/4/15	0	9	1	722.63974	2.15	2.81	0.27	1.19	1.77	145.19	27.1	0.03	27.63	0.92	0.25	8.9	270.85	50.28	14.07	273.78	5.69	14.11	92	1.38	-0.595405722	quantile.3	n/a
