# Supplementary material for: Antigen Presenting Cells Link the Female Genital Tract Microbiome to Mucosal Inflammation, With Hormonal Contraception as an Additional Modulator of Inflammatory Signatures
Source: Front Cell Infect Microbiol. 2021 Sep 16;11:733619. doi: 10.3389/fcimb.2021.733619 (PMC8482842; doi:10.3389/fcimb.2021.733619)
Supplement: Supplementary file 3 [file DataSheet_3.zip › Supplementary_file_3_revised_RNASeq/sampleCondition_mt_updatedCT_040621.csv]

sum_ID	X	GroupID	P.ID	Timepoint	Date	CT	CT_Cbnd	CT_Seth	CT_Seth_bin	STI	Cell_Type	Cell_Count	RINe	pg.uL	Notes	Work.Up	Sequenced	Primer_Plate	Index_Primer	i7_index_sequence	i5_index_sequence	N700_primer	N500_primer	r1_Uniquely.mapped.reads..	r2_Uniquely.mapped.reads..	r3_Uniquely.mapped.reads..	mt_count	non_mt_count	percent	GroupID2
sum_rBeta4	16	rBeta4	127-33-0988-745	1-006-5	11/13/15	3	3_4	3	3_4	not_detected	Neutrophil	50000	7.6	625	NA	May	18-Jul	R2C2	N700_BC18_N500_BC16	TCGGAATG	TCTCGGTC	CAAGCAGAAGACGGCATACGAGATTCGGAATGGTCTCGTGGGCTCGGAGATGT	AATGATACGGCGACCACCGAGATCTACACTCTCGGTCTCGTCGGCAGCGTCAGATGTG	59.3	59.98	60.32	97	41307	0.234276881	rBeta4
sum_rA4	4	rA4	127-33-1000-738	1-006-0	10-Nov-15	2	2	2	1_2	not_detected	Neutrophil	34541	6.5	978	9-cycle_Nextera	Dec	17-Dec	R1C1	N700_BC8_N500_BC08	TTAATCAG	TGTCGGAT	CAAGCAGAAGACGGCATACGAGATTTAATCAGGTCTCGTGGGCTCGGAGATGT	AATGATACGGCGACCACCGAGATCTACACTGTCGGATTCGTCGGCAGCGTCAGATGTG	78.86	77.21	78.06	38018	5934904	0.636505884	rA4
sum_rA2	2	rA2	127-33-1000-738	1-006-0	10-Nov-15	2	2	2	1_2	not_detected	APC	7821	8.7	1980	9-cycle_Nextera	Dec	17-Dec	R1C1	N700_BC6_N500_BC06	TTATATCT	TTACGCAC	CAAGCAGAAGACGGCATACGAGATTTATATCTGTCTCGTGGGCTCGGAGATGT	AATGATACGGCGACCACCGAGATCTACACTTACGCACTCGTCGGCAGCGTCAGATGTG	77.09	75.79	76.32	59456	6401422	0.920246443	rA2
sum_rA1	1	rA1	127-33-1000-738	1-006-0	10-Nov-15	2	2	2	1_2	not_detected	Epithelial	7158	8.4	1720	9-cycle_Nextera	Dec	17-Dec	R1C1	N700_BC5_N500_BC05	AAGTAGAG	AAGGATGT	CAAGCAGAAGACGGCATACGAGATAAGTAGAGGTCTCGTGGGCTCGGAGATGT	AATGATACGGCGACCACCGAGATCTACACAAGGATGTTCGTCGGCAGCGTCAGATGTG	77.89	76.91	77.46	66810	6030187	1.095785351	rA1
sum_rGamma4	46	rGamma4	127-33-0957-694	1-007-5	10/8/15	3	3_4	3	3_4	not_detected	Neutrophil	46637	5.7	217	NA	May	18-Jul	R2C2	N700_BC19_N500_BC12	AGGTTATC	TGCTCGAC	CAAGCAGAAGACGGCATACGAGATAGGTTATCGTCTCGTGGGCTCGGAGATGT	AATGATACGGCGACCACCGAGATCTACACTGCTCGACTCGTCGGCAGCGTCAGATGTG	81.01	79.85	80.6	105670	8731067	1.195803383	rGamma4
sum_rY4	114	rY4	127-33-0934-686	1-006-5	10/1/15	1	1	1	1_2	not_detected	Neutrophil	11983	NA	NA	NA	May	18-Jul	R2C2	N700_BC17_N500_BC12	AGGTCGCA	TGCTCGAC	CAAGCAGAAGACGGCATACGAGATAGGTCGCAGTCTCGTGGGCTCGGAGATGT	AATGATACGGCGACCACCGAGATCTACACTGCTCGACTCGTCGGCAGCGTCAGATGTG	81.88	80.89	81.93	107818	8762735	1.215459735	rY4
sum_rV4	106	rV4	127-33-0584-428	1-028-5	2/19/15	4	3_4	4	3_4	not_detected	Neutrophil	50000	5.5	1600	NA	May	18-Jul	R2C2	N700_BC16_N500_BC12	TCTGCAAG	TGCTCGAC	CAAGCAGAAGACGGCATACGAGATTCTGCAAGGTCTCGTGGGCTCGGAGATGT	AATGATACGGCGACCACCGAGATCTACACTGCTCGACTCGTCGGCAGCGTCAGATGTG	58.3	58.08	58.36	163053	13136969	1.225960378	rV4
sum_rQ4	86	rQ4	127-33-1363-1001	1-005-0	9/19/16	4	3_4	4	3_4	not_detected	Neutrophil	26447	6.4	254	NA	May	18-Jul	R2C2	N700_BC13_N500_BC16	AGCAATTC	TCTCGGTC	CAAGCAGAAGACGGCATACGAGATAGCAATTCGTCTCGTGGGCTCGGAGATGT	AATGATACGGCGACCACCGAGATCTACACTCTCGGTCTCGTCGGCAGCGTCAGATGTG	72.23	72.41	71.86	9633	692697	1.371577464	rQ4
sum_rN4	74	rN4	127-33-0977-716	1-006-5	13-Nov-15	2	2	2	1_2	not_detected	Neutrophil	50000	8.5	641	NA	April	18-Jul	R1C3	N700_BC4_N500_BC24	TTGAATAG	TACTTAGC	CAAGCAGAAGACGGCATACGAGATTTGAATAGGTCTCGTGGGCTCGGAGATGT	AATGATACGGCGACCACCGAGATCTACACTACTTAGCTCGTCGGCAGCGTCAGATGTG	80.32	79.59	80.41	186174	12809958	1.432533926	rN4
sum_rE4	31	rE4	127-33-0946-689	1-007-0	5-Oct-15	4	3_4	4	3_4	not_detected	Neutrophil	50000	7	1780	NA	April	18-Apr	R1C3	N700_BC2_N500_BC20	TTGTCTAT	TCCTTGGT	CAAGCAGAAGACGGCATACGAGATTTGTCTATGTCTCGTGGGCTCGGAGATGT	AATGATACGGCGACCACCGAGATCTACACTCCTTGGTTCGTCGGCAGCGTCAGATGTG	82.11	81.01	82.06	163076	10262460	1.564197754	rE4
sum_rDelta4	27	rDelta4	127-33-1470-1099	1-005-5	3/10/17	3	3_4	3	3_4	not_detected	Neutrophil	34202	5	1320	NA	May	18-Jul	R2C2	N700_BC19_N500_BC16	AGGTTATC	TCTCGGTC	CAAGCAGAAGACGGCATACGAGATAGGTTATCGTCTCGTGGGCTCGGAGATGT	AATGATACGGCGACCACCGAGATCTACACTCTCGGTCTCGTCGGCAGCGTCAGATGTG	73.54	73.84	72.75	9052	552725	1.611315522	rDelta4
sum_rU4	102	rU4	127-33-1366-1007	1-007-0	10/3/16	4	3_4	4	3_4	not_detected	Neutrophil	39343	5.8	482	NA	May	18-Jul	R2C2	N700_BC15_N500_BC16	AGGATCTA	TCTCGGTC	CAAGCAGAAGACGGCATACGAGATAGGATCTAGTCTCGTGGGCTCGGAGATGT	AATGATACGGCGACCACCGAGATCTACACTCTCGGTCTCGTCGGCAGCGTCAGATGTG	69.53	71.72	70.84	17390	940083	1.816239205	rU4
sum_rA3	3	rA3	127-33-1000-738	1-006-0	10-Nov-15	2	2	2	1_2	not_detected	CD4	1431	6	330	9-cycle_Nextera	Dec	17-Dec	R1C1	N700_BC7_N500_BC07	ACACGATC	AATGTTCT	CAAGCAGAAGACGGCATACGAGATACACGATCGTCTCGTGGGCTCGGAGATGT	AATGATACGGCGACCACCGAGATCTACACAATGTTCTTCGTCGGCAGCGTCAGATGTG	83.23	81.96	82.8	116409	5994039	1.905081264	rA3
sum_rO4	78	rO4	127-33-0707-511	1-005-0	3-Mar-15	2	2	2	1_2	not_detected	Neutrophil	40235	7	159	NA	April	18-Jul	R1C3	N700_BC5_N500_BC20	AAGTAGAG	TCCTTGGT	CAAGCAGAAGACGGCATACGAGATAAGTAGAGGTCTCGTGGGCTCGGAGATGT	AATGATACGGCGACCACCGAGATCTACACTCCTTGGTTCGTCGGCAGCGTCAGATGTG	79.32	78.4	79.27	247094	12553495	1.93033305	rO4
sum_rAlpha4	8	rAlpha4	127-33-1362-973	1-006-0	9/26/16	3	3_4	4	3_4	not_detected	Neutrophil	58390	2.6	249	NA	May	18-Jul	R2C2	N700_BC18_N500_BC12	TCGGAATG	TGCTCGAC	CAAGCAGAAGACGGCATACGAGATTCGGAATGGTCTCGTGGGCTCGGAGATGT	AATGATACGGCGACCACCGAGATCTACACTGCTCGACTCGTCGGCAGCGTCAGATGTG	79.98	78.87	79.8	162674	7912129	2.014587848	rAlpha4
sum_rY3	113	rY3	127-33-0934-686	1-006-5	10/1/15	1	1	1	1_2	not_detected	CD4	448	NA	NA	NA	May	18-Jul	R2C2	N700_BC17_N500_BC11	AGGTCGCA	ACCAACTG	CAAGCAGAAGACGGCATACGAGATAGGTCGCAGTCTCGTGGGCTCGGAGATGT	AATGATACGGCGACCACCGAGATCTACACACCAACTGTCGTCGGCAGCGTCAGATGTG	74.93	73.94	74.71	249552	11256604	2.168856393	rY3
sum_rT3	97	rT3	127-33-0667-482	1-017-0	23-Feb-15	1	1	1	1_2	not_detected	CD4	906	5.2	95	NA	May	18-Jul	R2C2	N700_BC15_N500_BC11	AGGATCTA	ACCAACTG	CAAGCAGAAGACGGCATACGAGATAGGATCTAGTCTCGTGGGCTCGGAGATGT	AATGATACGGCGACCACCGAGATCTACACACCAACTGTCGTCGGCAGCGTCAGATGTG	73.79	72.8	73.53	194663	8219084	2.313630301	rT3
sum_rR4	90	rR4	127-33-1511-1126	1-007-5	3/24/17	4	3_4	4	3_4	not_detected	Neutrophil	2291	2.3	73.2	NA	May	18-Jul	R2C2	N700_BC14_N500_BC12	TGCAAGTA	TGCTCGAC	CAAGCAGAAGACGGCATACGAGATTGCAAGTAGTCTCGTGGGCTCGGAGATGT	AATGATACGGCGACCACCGAGATCTACACTGCTCGACTCGTCGGCAGCGTCAGATGTG	75.98	75.01	75.9	191403	7937621	2.354563106	rR4
sum_rD4	23	rD4	127-33-1042-771	1-030-0	23-May-16	1	1	1	1_2	not_detected	Neutrophil	7381	3	276	NA	April	18-Apr	R1C3	N700_BC1_N500_BC24	AACGCATT	TACTTAGC	CAAGCAGAAGACGGCATACGAGATAACGCATTGTCTCGTGGGCTCGGAGATGT	AATGATACGGCGACCACCGAGATCTACACTACTTAGCTCGTCGGCAGCGTCAGATGTG	78.17	77.28	78.05	130989	5300634	2.411599627	rD4
sum_rF4	39	rF4	127-33-1183-865	1-006-0	17-May-16	4	3_4	3	3_4	not_detected	Neutrophil	50000	7.7	3120	NA	April	18-Apr	R1C3	N700_BC2_N500_BC24	TTGTCTAT	TACTTAGC	CAAGCAGAAGACGGCATACGAGATTTGTCTATGTCTCGTGGGCTCGGAGATGT	AATGATACGGCGACCACCGAGATCTACACTACTTAGCTCGTCGGCAGCGTCAGATGTG	72.29	71.84	72.46	144972	5693837	2.48290362	rF4
sum_rS4	94	rS4	127-33-1329-986	1-007-0	3-Oct-16	4	3_4	4	3_4	not_detected	Neutrophil	9443	5.4	164	NA	May	18-Jul	R2C2	N700_BC14_N500_BC16	TGCAAGTA	TCTCGGTC	CAAGCAGAAGACGGCATACGAGATTGCAAGTAGTCTCGTGGGCTCGGAGATGT	AATGATACGGCGACCACCGAGATCTACACTCTCGGTCTCGTCGGCAGCGTCAGATGTG	67.61	67.79	67.54	14349	550233	2.541526297	rS4
sum_rB4	12	rB4	127-33-1027-755	1-030-0	23-May-16	2	2	2	1_2	not_detected	Neutrophil	24006	5.4	414	NA	April	18-Apr	R1C3	N700_BC1_N500_BC20	AACGCATT	TCCTTGGT	CAAGCAGAAGACGGCATACGAGATAACGCATTGTCTCGTGGGCTCGGAGATGT	AATGATACGGCGACCACCGAGATCTACACTCCTTGGTTCGTCGGCAGCGTCAGATGTG	82.86	81.93	82.96	256031	9800584	2.545896407	rB4
sum_rG4	43	rG4	127-33-0968-712	1-006-0	28-Sep-15	1	1	1	1_2	not_detected	Neutrophil	32121	8.1	378	NA	April	18-Apr	R1C3	N700_BC3_N500_BC20	AAGACACT	TCCTTGGT	CAAGCAGAAGACGGCATACGAGATAAGACACTGTCTCGTGGGCTCGGAGATGT	AATGATACGGCGACCACCGAGATCTACACTCCTTGGTTCGTCGGCAGCGTCAGATGTG	80.19	79.17	80.15	149898	5613401	2.600906182	rG4
sum_rT4	98	rT4	127-33-0667-482	1-017-0	23-Feb-15	1	1	1	1_2	not_detected	Neutrophil	29283	2.1	53.1	NA	May	18-Jul	R2C2	N700_BC15_N500_BC12	AGGATCTA	TGCTCGAC	CAAGCAGAAGACGGCATACGAGATAGGATCTAGTCTCGTGGGCTCGGAGATGT	AATGATACGGCGACCACCGAGATCTACACTGCTCGACTCGTCGGCAGCGTCAGATGTG	72.56	71.46	72.29	212630	7425281	2.783876377	rT4
sum_rP4	82	rP4	127-33-0675-493	1-017-0	2/23/15	4	3_4	4	3_4	not_detected	Neutrophil	50000	-	-	No_pellet	May	18-Jul	R2C2	N700_BC13_N500_BC12	AGCAATTC	TGCTCGAC	CAAGCAGAAGACGGCATACGAGATAGCAATTCGTCTCGTGGGCTCGGAGATGT	AATGATACGGCGACCACCGAGATCTACACTGCTCGACTCGTCGGCAGCGTCAGATGTG	63.14	62.85	62.92	157349	4735822	3.215685697	rP4
sum_rM4	70	rM4	127-33-1049-778	1-005-5	3-Dec-15	2	2	2	1_2	not_detected	Neutrophil	12081	2.4	293	NA	April	18-Jul	R1C3	N700_BC4_N500_BC20	TTGAATAG	TCCTTGGT	CAAGCAGAAGACGGCATACGAGATTTGAATAGGTCTCGTGGGCTCGGAGATGT	AATGATACGGCGACCACCGAGATCTACACTCCTTGGTTCGTCGGCAGCGTCAGATGTG	76.99	76.2	77.05	484697	14522153	3.229838374	rM4
sum_rEpsilon4	35	rEpsilon4	127-33-1185-859	1-005-5	5/13/16	3	3_4	3	3_4	not_detected	Neutrophil	1970	NA	NA	NA	May	18-Jul	R2C2	N700_BC20_N500_BC12	TCGCCTTG	TGCTCGAC	CAAGCAGAAGACGGCATACGAGATTCGCCTTGGTCTCGTGGGCTCGGAGATGT	AATGATACGGCGACCACCGAGATCTACACTGCTCGACTCGTCGGCAGCGTCAGATGTG	71.95	71.17	71.82	288452	8530815	3.270702656	rEpsilon4
sum_rBeta2	14	rBeta2	127-33-0988-745	1-006-5	11/13/15	3	3_4	3	3_4	not_detected	APC	12082	9	671	NA	May	18-Jul	R2C2	N700_BC18_N500_BC14	TCGGAATG	TCTGGCGA	CAAGCAGAAGACGGCATACGAGATTCGGAATGGTCTCGTGGGCTCGGAGATGT	AATGATACGGCGACCACCGAGATCTACACTCTGGCGATCGTCGGCAGCGTCAGATGTG	79.29	78.41	79.39	393106	11539462	3.294395641	rBeta2
sum_rO2	76	rO2	127-33-0707-511	1-005-0	3-Mar-15	2	2	2	1_2	not_detected	APC	2827	9.7	72.6	NA	April	18-Jul	R1C3	N700_BC5_N500_BC18	AAGTAGAG	TCGCTAGA	CAAGCAGAAGACGGCATACGAGATAAGTAGAGGTCTCGTGGGCTCGGAGATGT	AATGATACGGCGACCACCGAGATCTACACTCGCTAGATCGTCGGCAGCGTCAGATGTG	78.66	77.94	78.8	900646	25917536	3.358340994	rO2
sum_rAlpha2	6	rAlpha2	127-33-1362-973	1-006-0	9/26/16	3	3_4	4	3_4	not_detected	APC	22236	8.9	3430	NA	May	18-Jul	R2C2	N700_BC18_N500_BC10	TCGGAATG	TGTAACTC	CAAGCAGAAGACGGCATACGAGATTCGGAATGGTCTCGTGGGCTCGGAGATGT	AATGATACGGCGACCACCGAGATCTACACTGTAACTCTCGTCGGCAGCGTCAGATGTG	80.15	79.28	80.09	311001	8610813	3.485849402	rAlpha2
sum_rP3	81	rP3	127-33-0675-493	1-017-0	2/23/15	4	3_4	4	3_4	not_detected	CD4	6449	-	-	No_pellet	May	18-Jul	R2C2	N700_BC13_N500_BC11	AGCAATTC	ACCAACTG	CAAGCAGAAGACGGCATACGAGATAGCAATTCGTCTCGTGGGCTCGGAGATGT	AATGATACGGCGACCACCGAGATCTACACACCAACTGTCGTCGGCAGCGTCAGATGTG	63.52	63.21	63.61	346182	9218307	3.619451076	rP3
sum_rF2	37	rF2	127-33-1183-865	1-006-0	17-May-16	4	3_4	3	3_4	not_detected	APC	4872	8.6	851	NA	April	18-Apr	R1C3	N700_BC2_N500_BC22	TTGTCTAT	TATCTGCC	CAAGCAGAAGACGGCATACGAGATTTGTCTATGTCTCGTGGGCTCGGAGATGT	AATGATACGGCGACCACCGAGATCTACACTATCTGCCTCGTCGGCAGCGTCAGATGTG	70.98	70.57	71.19	203452	5363966	3.654333122	rF2
sum_rW3	109	rW3	127-33-0637-457	1-019-5	2/13/15	4	3_4	4	3_4	not_detected	CD4	756	4.7	142	NA	May	18-Jul	R2C2	N700_BC16_N500_BC15	TCTGCAAG	AGCATGGA	CAAGCAGAAGACGGCATACGAGATTCTGCAAGGTCTCGTGGGCTCGGAGATGT	AATGATACGGCGACCACCGAGATCTACACAGCATGGATCGTCGGCAGCGTCAGATGTG	61.29	60.74	61.44	684303	17177883	3.83101486	rW3
sum_rK3	61	rK3	127-33-0821-613	1-005-5	11-Jun-15	1	1	1	1_2	not_detected	CD4	202	2.4	537	NA	April	18-Apr	R1C3	N700_BC6_N500_BC23	TTATATCT	ATTATCAA	CAAGCAGAAGACGGCATACGAGATTTATATCTGTCTCGTGGGCTCGGAGATGT	AATGATACGGCGACCACCGAGATCTACACATTATCAATCGTCGGCAGCGTCAGATGTG	79.52	78.75	79.44	339603	8428242	3.873277869	rK3
sum_rEpsilon2	33	rEpsilon2	127-33-1185-859	1-005-5	5/13/16	3	3_4	3	3_4	not_detected	APC	738	NA	NA	NA	May	18-Jul	R2C2	N700_BC20_N500_BC10	TCGCCTTG	TGTAACTC	CAAGCAGAAGACGGCATACGAGATTCGCCTTGGTCTCGTGGGCTCGGAGATGT	AATGATACGGCGACCACCGAGATCTACACTGTAACTCTCGTCGGCAGCGTCAGATGTG	62.96	62.56	62.86	204256	5009681	3.917500346	rEpsilon2
sum_rO3	77	rO3	127-33-0707-511	1-005-0	3-Mar-15	2	2	2	1_2	not_detected	CD4	828	-	43.5	NA	April	18-Jul	R1C3	N700_BC5_N500_BC19	AAGTAGAG	AGGTGCGA	CAAGCAGAAGACGGCATACGAGATAAGTAGAGGTCTCGTGGGCTCGGAGATGT	AATGATACGGCGACCACCGAGATCTACACAGGTGCGATCGTCGGCAGCGTCAGATGTG	77.04	76.27	77.21	617145	14993094	3.953462852	rO3
sum_rV1	103	rV1	127-33-0584-428	1-028-5	2/19/15	4	3_4	4	3_4	not_detected	Epithelial	42	2	43.1	NA	May	18-Jul	R2C2	N700_BC16_N500_BC09	TCTGCAAG	ACAGGTAT	CAAGCAGAAGACGGCATACGAGATTCTGCAAGGTCTCGTGGGCTCGGAGATGT	AATGATACGGCGACCACCGAGATCTACACACAGGTATTCGTCGGCAGCGTCAGATGTG	31.05	30.97	30.97	161139	3868698	3.998648084	rV1
sum_rG2	41	rG2	127-33-0968-712	1-006-0	28-Sep-15	1	1	1	1_2	not_detected	APC	16251	8.9	950	NA	April	18-Apr	R1C3	N700_BC3_N500_BC18	AAGACACT	TCGCTAGA	CAAGCAGAAGACGGCATACGAGATAAGACACTGTCTCGTGGGCTCGGAGATGT	AATGATACGGCGACCACCGAGATCTACACTCGCTAGATCGTCGGCAGCGTCAGATGTG	82.34	81.4	82.36	320957	7692223	4.005363663	rG2
sum_rV3	105	rV3	127-33-0584-428	1-028-5	2/19/15	4	3_4	4	3_4	not_detected	CD4	615	5.1	214	NA	May	18-Jul	R2C2	N700_BC16_N500_BC11	TCTGCAAG	ACCAACTG	CAAGCAGAAGACGGCATACGAGATTCTGCAAGGTCTCGTGGGCTCGGAGATGT	AATGATACGGCGACCACCGAGATCTACACACCAACTGTCGTCGGCAGCGTCAGATGTG	38.95	38.77	38.91	222899	5330909	4.013444469	rV3
sum_rGamma2	44	rGamma2	127-33-0957-694	1-007-5	10/8/15	3	3_4	3	3_4	not_detected	APC	2055	6.8	60.5	NA	May	18-Jul	R2C2	N700_BC19_N500_BC10	AGGTTATC	TGTAACTC	CAAGCAGAAGACGGCATACGAGATAGGTTATCGTCTCGTGGGCTCGGAGATGT	AATGATACGGCGACCACCGAGATCTACACTGTAACTCTCGTCGGCAGCGTCAGATGTG	76.66	75.87	76.53	405943	9679456	4.025056421	rGamma2
sum_rF3	38	rF3	127-33-1183-865	1-006-0	17-May-16	4	3_4	3	3_4	not_detected	CD4	1670	7	524	NA	April	18-Apr	R1C3	N700_BC2_N500_BC23	TTGTCTAT	ATTATCAA	CAAGCAGAAGACGGCATACGAGATTTGTCTATGTCTCGTGGGCTCGGAGATGT	AATGATACGGCGACCACCGAGATCTACACATTATCAATCGTCGGCAGCGTCAGATGTG	42.8	42.92	43	225010	5358152	4.030153522	rF3
sum_rJ4	58	rJ4	127-33-0922-672	1-007-0	18-Aug-15	4	3_4	4	3_4	not_detected	Neutrophil	26841	5.8	561	NA	April	18-Apr	R1C3	N700_BC3_N500_BC24	AAGACACT	TACTTAGC	CAAGCAGAAGACGGCATACGAGATAAGACACTGTCTCGTGGGCTCGGAGATGT	AATGATACGGCGACCACCGAGATCTACACTACTTAGCTCGTCGGCAGCGTCAGATGTG	57.35	57.1	57.37	214905	5048038	4.083361724	rJ4
sum_rP1	79	rP1	127-33-0675-493	1-017-0	2/23/15	4	3_4	4	3_4	not_detected	Epithelial	607	-	-	No_pellet	May	18-Jul	R2C2	N700_BC13_N500_BC09	AGCAATTC	ACAGGTAT	CAAGCAGAAGACGGCATACGAGATAGCAATTCGTCTCGTGGGCTCGGAGATGT	AATGATACGGCGACCACCGAGATCTACACACAGGTATTCGTCGGCAGCGTCAGATGTG	65.66	65.38	65.86	513811	12061416	4.08589841	rP1
sum_rU2	100	rU2	127-33-1366-1007	1-007-0	10/3/16	4	3_4	4	3_4	not_detected	APC	1459	8.6	162	NA	May	18-Jul	R2C2	N700_BC15_N500_BC14	AGGATCTA	TCTGGCGA	CAAGCAGAAGACGGCATACGAGATAGGATCTAGTCTCGTGGGCTCGGAGATGT	AATGATACGGCGACCACCGAGATCTACACTCTGGCGATCGTCGGCAGCGTCAGATGTG	73.25	72.33	73.12	521863	12041685	4.153786812	rU2
sum_rDelta3	26	rDelta3	127-33-1470-1099	1-005-5	3/10/17	3	3_4	3	3_4	not_detected	CD4	7181	8.3	126	NA	May	18-Jul	R2C2	N700_BC19_N500_BC15	AGGTTATC	AGCATGGA	CAAGCAGAAGACGGCATACGAGATAGGTTATCGTCTCGTGGGCTCGGAGATGT	AATGATACGGCGACCACCGAGATCTACACAGCATGGATCGTCGGCAGCGTCAGATGTG	70.29	69.34	70.04	498365	11286430	4.228881368	rDelta3
sum_rN3	73	rN3	127-33-0977-716	1-006-5	13-Nov-15	2	2	2	1_2	not_detected	CD4	3066	9.2	162	NA	April	18-Jul	R1C3	N700_BC4_N500_BC23	TTGAATAG	ATTATCAA	CAAGCAGAAGACGGCATACGAGATTTGAATAGGTCTCGTGGGCTCGGAGATGT	AATGATACGGCGACCACCGAGATCTACACATTATCAATCGTCGGCAGCGTCAGATGTG	78.14	77.53	78.18	745457	16579857	4.302704124	rN3
sum_rS2	92	rS2	127-33-1329-986	1-007-0	3-Oct-16	4	3_4	4	3_4	not_detected	APC	749	6	79.6	NA	May	18-Jul	R2C2	N700_BC14_N500_BC14	TGCAAGTA	TCTGGCGA	CAAGCAGAAGACGGCATACGAGATTGCAAGTAGTCTCGTGGGCTCGGAGATGT	AATGATACGGCGACCACCGAGATCTACACTCTGGCGATCGTCGGCAGCGTCAGATGTG	75.4	74.56	75.39	672563	14954535	4.303825317	rS2
sum_rBeta3	15	rBeta3	127-33-0988-745	1-006-5	11/13/15	3	3_4	3	3_4	not_detected	CD4	761	5.7	159	NA	May	18-Jul	R2C2	N700_BC18_N500_BC15	TCGGAATG	AGCATGGA	CAAGCAGAAGACGGCATACGAGATTCGGAATGGTCTCGTGGGCTCGGAGATGT	AATGATACGGCGACCACCGAGATCTACACAGCATGGATCGTCGGCAGCGTCAGATGTG	73.98	73.08	74	448345	9933529	4.318536326	rBeta3
sum_rAlpha3	7	rAlpha3	127-33-1362-973	1-006-0	9/26/16	3	3_4	4	3_4	not_detected	CD4	4255	6	252	NA	May	18-Jul	R2C2	N700_BC18_N500_BC11	TCGGAATG	ACCAACTG	CAAGCAGAAGACGGCATACGAGATTCGGAATGGTCTCGTGGGCTCGGAGATGT	AATGATACGGCGACCACCGAGATCTACACACCAACTGTCGTCGGCAGCGTCAGATGTG	73.47	72.49	73.31	434861	9592293	4.336833762	rAlpha3
sum_rY2	112	rY2	127-33-0934-686	1-006-5	10/1/15	1	1	1	1_2	not_detected	APC	1654	NA	NA	NA	May	18-Jul	R2C2	N700_BC17_N500_BC10	AGGTCGCA	TGTAACTC	CAAGCAGAAGACGGCATACGAGATAGGTCGCAGTCTCGTGGGCTCGGAGATGT	AATGATACGGCGACCACCGAGATCTACACTGTAACTCTCGTCGGCAGCGTCAGATGTG	76.36	75.74	76.4	474795	10468729	4.338593309	rY2
sum_rEpsilon3	34	rEpsilon3	127-33-1185-859	1-005-5	5/13/16	3	3_4	3	3_4	not_detected	CD4	494	NA	NA	NA	May	18-Jul	R2C2	N700_BC20_N500_BC11	TCGCCTTG	ACCAACTG	CAAGCAGAAGACGGCATACGAGATTCGCCTTGGTCTCGTGGGCTCGGAGATGT	AATGATACGGCGACCACCGAGATCTACACACCAACTGTCGTCGGCAGCGTCAGATGTG	64.99	64.2	64.7	460897	10087673	4.369284178	rEpsilon3
sum_rL3	65	rL3	127-33-0917-644	1-007-0	18-Aug-15	1	1	1	1_2	not_detected	CD4	2226	2.5	287	No_pellet	April	18-Jul	R1C3	N700_BC7_N500_BC19	ACACGATC	AGGTGCGA	CAAGCAGAAGACGGCATACGAGATACACGATCGTCTCGTGGGCTCGGAGATGT	AATGATACGGCGACCACCGAGATCTACACAGGTGCGATCGTCGGCAGCGTCAGATGTG	75.61	74.46	75.53	617645	13276493	4.445363937	rL3
sum_rR2	88	rR2	127-33-1511-1126	1-007-5	3/24/17	4	3_4	4	3_4	not_detected	APC	2983	6.7	541	NA	May	18-Jul	R2C2	N700_BC14_N500_BC10	TGCAAGTA	TGTAACTC	CAAGCAGAAGACGGCATACGAGATTGCAAGTAGTCTCGTGGGCTCGGAGATGT	AATGATACGGCGACCACCGAGATCTACACTGTAACTCTCGTCGGCAGCGTCAGATGTG	76.98	76.22	76.8	391163	8164089	4.572197289	rR2
sum_rW2	108	rW2	127-33-0637-457	1-019-5	2/13/15	4	3_4	4	3_4	not_detected	APC	4009	3.8	105	NA	May	18-Jul	R2C2	N700_BC16_N500_BC14	TCTGCAAG	TCTGGCGA	CAAGCAGAAGACGGCATACGAGATTCTGCAAGGTCTCGTGGGCTCGGAGATGT	AATGATACGGCGACCACCGAGATCTACACTCTGGCGATCGTCGGCAGCGTCAGATGTG	70.13	69.23	70.03	571108	11464312	4.745227005	rW2
sum_rR3	89	rR3	127-33-1511-1126	1-007-5	3/24/17	4	3_4	4	3_4	not_detected	CD4	4604	7.6	87.5	NA	May	18-Jul	R2C2	N700_BC14_N500_BC11	TGCAAGTA	ACCAACTG	CAAGCAGAAGACGGCATACGAGATTGCAAGTAGTCTCGTGGGCTCGGAGATGT	AATGATACGGCGACCACCGAGATCTACACACCAACTGTCGTCGGCAGCGTCAGATGTG	77.16	76.16	76.92	443642	8767010	4.816618845	rR3
sum_rQ3	85	rQ3	127-33-1363-1001	1-005-0	9/19/16	4	3_4	4	3_4	not_detected	CD4	6224	5.1	107	NA	May	18-Jul	R2C2	N700_BC13_N500_BC15	AGCAATTC	AGCATGGA	CAAGCAGAAGACGGCATACGAGATAGCAATTCGTCTCGTGGGCTCGGAGATGT	AATGATACGGCGACCACCGAGATCTACACAGCATGGATCGTCGGCAGCGTCAGATGTG	76.42	75.24	76.18	537779	10305782	4.959431685	rQ3
sum_rZ2	116	rZ2	127-33-0920-669	1-007-0	8/18/15	1	1	1	1_2	not_detected	APC	2246	3.3	99.9	NA	May	18-Jul	R2C2	N700_BC17_N500_BC14	AGGTCGCA	TCTGGCGA	CAAGCAGAAGACGGCATACGAGATAGGTCGCAGTCTCGTGGGCTCGGAGATGT	AATGATACGGCGACCACCGAGATCTACACTCTGGCGATCGTCGGCAGCGTCAGATGTG	78.88	77.64	78.54	696844	13045221	5.070882724	rZ2
sum_rD2	21	rD2	127-33-1042-771	1-030-0	23-May-16	1	1	1	1_2	not_detected	APC	1240	7.2	448	NA	April	18-Apr	R1C3	N700_BC1_N500_BC22	AACGCATT	TATCTGCC	CAAGCAGAAGACGGCATACGAGATAACGCATTGTCTCGTGGGCTCGGAGATGT	AATGATACGGCGACCACCGAGATCTACACTATCTGCCTCGTCGGCAGCGTCAGATGTG	78.4	77.85	78.6	343638	6362924	5.123907003	rD2
sum_rDelta2	25	rDelta2	127-33-1470-1099	1-005-5	3/10/17	3	3_4	3	3_4	not_detected	APC	11211	9	2630	NA	May	18-Jul	R2C2	N700_BC19_N500_BC14	AGGTTATC	TCTGGCGA	CAAGCAGAAGACGGCATACGAGATAGGTTATCGTCTCGTGGGCTCGGAGATGT	AATGATACGGCGACCACCGAGATCTACACTCTGGCGATCGTCGGCAGCGTCAGATGTG	70.79	70.18	70.96	646154	11854853	5.1688156	rDelta2
sum_rL4	66	rL4	127-33-0917-644	1-007-0	18-Aug-15	1	1	1	1_2	not_detected	Neutrophil	5501	-	26.5	No_pellet	April	18-Jul	R1C3	N700_BC7_N500_BC20	ACACGATC	TCCTTGGT	CAAGCAGAAGACGGCATACGAGATACACGATCGTCTCGTGGGCTCGGAGATGT	AATGATACGGCGACCACCGAGATCTACACTCCTTGGTTCGTCGGCAGCGTCAGATGTG	79.2	78.25	79.31	983374	17929431	5.199514297	rL4
sum_rV2	104	rV2	127-33-0584-428	1-028-5	2/19/15	4	3_4	4	3_4	not_detected	APC	4531	9.1	469	NA	May	18-Jul	R2C2	N700_BC16_N500_BC10	TCTGCAAG	TGTAACTC	CAAGCAGAAGACGGCATACGAGATTCTGCAAGGTCTCGTGGGCTCGGAGATGT	AATGATACGGCGACCACCGAGATCTACACTGTAACTCTCGTCGGCAGCGTCAGATGTG	66.54	66.1	66.64	481919	8547900	5.336972978	rV2
sum_rT2	96	rT2	127-33-0667-482	1-017-0	23-Feb-15	1	1	1	1_2	not_detected	APC	4080	8.3	453	NA	May	18-Jul	R2C2	N700_BC15_N500_BC10	AGGATCTA	TGTAACTC	CAAGCAGAAGACGGCATACGAGATAGGATCTAGTCTCGTGGGCTCGGAGATGT	AATGATACGGCGACCACCGAGATCTACACTGTAACTCTCGTCGGCAGCGTCAGATGTG	78.9	78.13	78.79	454390	8025572	5.358396653	rT2
sum_rP2	80	rP2	127-33-0675-493	1-017-0	2/23/15	4	3_4	4	3_4	not_detected	APC	23435	-	-	No_pellet	May	18-Jul	R2C2	N700_BC13_N500_BC10	AGCAATTC	TGTAACTC	CAAGCAGAAGACGGCATACGAGATAGCAATTCGTCTCGTGGGCTCGGAGATGT	AATGATACGGCGACCACCGAGATCTACACTGTAACTCTCGTCGGCAGCGTCAGATGTG	64.48	64.42	64.95	417429	7315034	5.398396345	rP2
sum_rI4	55	rI4	127-33-1057-783	1-029-5	19-May-16	4	3_4	4	3_4	not_detected	Neutrophil	9649	-	94.7	No_pellet	April	18-Jul	R1C3	N700_BC6_N500_BC20	TTATATCT	TCCTTGGT	CAAGCAGAAGACGGCATACGAGATTTATATCTGTCTCGTGGGCTCGGAGATGT	AATGATACGGCGACCACCGAGATCTACACTCCTTGGTTCGTCGGCAGCGTCAGATGTG	55.87	55.76	56.09	807594	14123388	5.408847188	rI4
sum_rL2	64	rL2	127-33-0917-644	1-007-0	18-Aug-15	1	1	1	1_2	not_detected	APC	1526	2.6	366	No_pellet	April	18-Jul	R1C3	N700_BC7_N500_BC18	ACACGATC	TCGCTAGA	CAAGCAGAAGACGGCATACGAGATACACGATCGTCTCGTGGGCTCGGAGATGT	AATGATACGGCGACCACCGAGATCTACACTCGCTAGATCGTCGGCAGCGTCAGATGTG	79.21	78.18	79.17	1063149	18394716	5.463852278	rL2
sum_rZ3	117	rZ3	127-33-0920-669	1-007-0	8/18/15	1	1	1	1_2	not_detected	CD4	225	3.2	113	NA	May	18-Jul	R2C2	N700_BC17_N500_BC15	AGGTCGCA	AGCATGGA	CAAGCAGAAGACGGCATACGAGATAGGTCGCAGTCTCGTGGGCTCGGAGATGT	AATGATACGGCGACCACCGAGATCTACACAGCATGGATCGTCGGCAGCGTCAGATGTG	77.7	76.35	77.36	590578	9784750	5.692138118	rZ3
sum_rU3	101	rU3	127-33-1366-1007	1-007-0	10/3/16	4	3_4	4	3_4	not_detected	CD4	530	5.2	96.3	NA	May	18-Jul	R2C2	N700_BC15_N500_BC15	AGGATCTA	AGCATGGA	CAAGCAGAAGACGGCATACGAGATAGGATCTAGTCTCGTGGGCTCGGAGATGT	AATGATACGGCGACCACCGAGATCTACACAGCATGGATCGTCGGCAGCGTCAGATGTG	37.18	36.58	36.97	359294	5945214	5.699001413	rU3
sum_rY1	111	rY1	127-33-0934-686	1-006-5	10/1/15	1	1	1	1_2	not_detected	Epithelial	13	NA	NA	NA	May	18-Jul	R2C2	N700_BC17_N500_BC09	AGGTCGCA	ACAGGTAT	CAAGCAGAAGACGGCATACGAGATAGGTCGCAGTCTCGTGGGCTCGGAGATGT	AATGATACGGCGACCACCGAGATCTACACACAGGTATTCGTCGGCAGCGTCAGATGTG	72.71	71.92	72.55	933529	15404128	5.713971104	rY1
sum_rG3	42	rG3	127-33-0968-712	1-006-0	28-Sep-15	1	1	1	1_2	not_detected	CD4	16645	9	1090	NA	April	18-Apr	R1C3	N700_BC3_N500_BC19	AAGACACT	AGGTGCGA	CAAGCAGAAGACGGCATACGAGATAAGACACTGTCTCGTGGGCTCGGAGATGT	AATGATACGGCGACCACCGAGATCTACACAGGTGCGATCGTCGGCAGCGTCAGATGTG	79.81	78.84	79.89	459977	7509376	5.771823635	rG3
sum_rS3	93	rS3	127-33-1329-986	1-007-0	3-Oct-16	4	3_4	4	3_4	not_detected	CD4	738	2.2	59.9	NA	May	18-Jul	R2C2	N700_BC14_N500_BC15	TGCAAGTA	AGCATGGA	CAAGCAGAAGACGGCATACGAGATTGCAAGTAGTCTCGTGGGCTCGGAGATGT	AATGATACGGCGACCACCGAGATCTACACAGCATGGATCGTCGGCAGCGTCAGATGTG	66.59	65.81	66.51	600569	9802066	5.773239184	rS3
sum_rD3	22	rD3	127-33-1042-771	1-030-0	23-May-16	1	1	1	1_2	not_detected	CD4	3065	5.9	388	NA	April	18-Apr	R1C3	N700_BC1_N500_BC23	AACGCATT	ATTATCAA	CAAGCAGAAGACGGCATACGAGATAACGCATTGTCTCGTGGGCTCGGAGATGT	AATGATACGGCGACCACCGAGATCTACACATTATCAATCGTCGGCAGCGTCAGATGTG	74.38	73.71	74.37	551180	8682644	5.969141279	rD3
sum_rQ2	84	rQ2	127-33-1363-1001	1-005-0	9/19/16	4	3_4	4	3_4	not_detected	APC	3812	6.7	127	NA	May	18-Jul	R2C2	N700_BC13_N500_BC14	AGCAATTC	TCTGGCGA	CAAGCAGAAGACGGCATACGAGATAGCAATTCGTCTCGTGGGCTCGGAGATGT	AATGATACGGCGACCACCGAGATCTACACTCTGGCGATCGTCGGCAGCGTCAGATGTG	75.01	74.06	74.91	584013	9163085	5.991660287	rQ2
sum_rGamma3	45	rGamma3	127-33-0957-694	1-007-5	10/8/15	3	3_4	3	3_4	not_detected	CD4	2440	5.7	113	NA	May	18-Jul	R2C2	N700_BC19_N500_BC11	AGGTTATC	ACCAACTG	CAAGCAGAAGACGGCATACGAGATAGGTTATCGTCTCGTGGGCTCGGAGATGT	AATGATACGGCGACCACCGAGATCTACACACCAACTGTCGTCGGCAGCGTCAGATGTG	68.03	67.16	67.81	929888	14526754	6.016106215	rGamma3
sum_rN2	72	rN2	127-33-0977-716	1-006-5	13-Nov-15	2	2	2	1_2	not_detected	APC	24367	9.6	9300	NA	April	18-Jul	R1C3	N700_BC4_N500_BC22	TTGAATAG	TATCTGCC	CAAGCAGAAGACGGCATACGAGATTTGAATAGGTCTCGTGGGCTCGGAGATGT	AATGATACGGCGACCACCGAGATCTACACTATCTGCCTCGTCGGCAGCGTCAGATGTG	74.15	73.39	74	840994	12582873	6.264916063	rN2
sum_rZ1	115	rZ1	127-33-0920-669	1-007-0	8/18/15	1	1	1	1_2	not_detected	Epithelial	157	1.4	62.9	NA	May	18-Jul	R2C2	N700_BC17_N500_BC13	AGGTCGCA	ACTGTATC	CAAGCAGAAGACGGCATACGAGATAGGTCGCAGTCTCGTGGGCTCGGAGATGT	AATGATACGGCGACCACCGAGATCTACACACTGTATCTCGTCGGCAGCGTCAGATGTG	69.81	69.03	69.48	861467	12439297	6.476823437	rZ1
sum_rZ4	118	rZ4	127-33-0920-669	1-007-0	8/18/15	1	1	1	1_2	not_detected	Neutrophil	10889	3	74.9	NA	May	18-Jul	R2C2	N700_BC17_N500_BC16	AGGTCGCA	TCTCGGTC	CAAGCAGAAGACGGCATACGAGATAGGTCGCAGTCTCGTGGGCTCGGAGATGT	AATGATACGGCGACCACCGAGATCTACACTCTCGGTCTCGTCGGCAGCGTCAGATGTG	66.62	68.33	67.19	41235	592102	6.51075178	rZ4
sum_rW4	110	rW4	127-33-0637-457	1-019-5	2/13/15	4	3_4	4	3_4	not_detected	Neutrophil	15018	1.9	81.3	750_uL_initial_volume	May	18-Jul	R2C2	N700_BC16_N500_BC16	TCTGCAAG	TCTCGGTC	CAAGCAGAAGACGGCATACGAGATTCTGCAAGGTCTCGTGGGCTCGGAGATGT	AATGATACGGCGACCACCGAGATCTACACTCTCGGTCTCGTCGGCAGCGTCAGATGTG	37.14	40.38	39.56	764	10817	6.597012348	rW4
sum_rB2	10	rB2	127-33-1027-755	1-030-0	23-May-16	2	2	2	1_2	not_detected	APC	11879	7.5	721	NA	April	18-Apr	R1C3	N700_BC1_N500_BC18	AACGCATT	TCGCTAGA	CAAGCAGAAGACGGCATACGAGATAACGCATTGTCTCGTGGGCTCGGAGATGT	AATGATACGGCGACCACCGAGATCTACACTCGCTAGATCGTCGGCAGCGTCAGATGTG	82.48	81.46	82.49	505969	6714052	7.007860503	rB2
sum_rBeta1	13	rBeta1	127-33-0988-745	1-006-5	11/13/15	3	3_4	3	3_4	not_detected	Epithelial	436	6.8	171	NA	May	18-Jul	R2C2	N700_BC18_N500_BC13	TCGGAATG	ACTGTATC	CAAGCAGAAGACGGCATACGAGATTCGGAATGGTCTCGTGGGCTCGGAGATGT	AATGATACGGCGACCACCGAGATCTACACACTGTATCTCGTCGGCAGCGTCAGATGTG	74.97	74.44	75.2	840647	10798449	7.222614196	rBeta1
sum_rO1	75	rO1	127-33-0707-511	1-005-0	3-Mar-15	2	2	2	1_2	not_detected	Epithelial	617	-	42.6	NA	April	18-Jul	R1C3	N700_BC5_N500_BC17	AAGTAGAG	AGGTAAGG	CAAGCAGAAGACGGCATACGAGATAAGTAGAGGTCTCGTGGGCTCGGAGATGT	AATGATACGGCGACCACCGAGATCTACACAGGTAAGGTCGTCGGCAGCGTCAGATGTG	64.94	64.85	65.08	2014101	24757952	7.523147366	rO1
sum_rN1	71	rN1	127-33-0977-716	1-006-5	13-Nov-15	2	2	2	1_2	not_detected	Epithelial	455	8.7	86.1	NA	April	18-Jul	R1C3	N700_BC4_N500_BC21	TTGAATAG	AGTTGCTT	CAAGCAGAAGACGGCATACGAGATTTGAATAGGTCTCGTGGGCTCGGAGATGT	AATGATACGGCGACCACCGAGATCTACACAGTTGCTTTCGTCGGCAGCGTCAGATGTG	76.28	75.75	76.5	1125168	12200681	8.443499547	rN1
sum_rK4	62	rK4	127-33-0821-613	1-005-5	11-Jun-15	1	1	1	1_2	not_detected	Neutrophil	24246	2.5	401	NA	April	18-Apr	R1C3	N700_BC6_N500_BC24	TTATATCT	TACTTAGC	CAAGCAGAAGACGGCATACGAGATTTATATCTGTCTCGTGGGCTCGGAGATGT	AATGATACGGCGACCACCGAGATCTACACTACTTAGCTCGTCGGCAGCGTCAGATGTG	78.27	77.31	77.83	490857	5302322	8.473016283	rK4
sum_rAlpha1	5	rAlpha1	127-33-1362-973	1-006-0	9/26/16	3	3_4	4	3_4	not_detected	Epithelial	175	2.4	202	NA	May	18-Jul	R2C2	N700_BC18_N500_BC09	TCGGAATG	ACAGGTAT	CAAGCAGAAGACGGCATACGAGATTCGGAATGGTCTCGTGGGCTCGGAGATGT	AATGATACGGCGACCACCGAGATCTACACACAGGTATTCGTCGGCAGCGTCAGATGTG	67.94	67.23	67.73	917918	9811416	8.555218805	rAlpha1
sum_rG1	40	rG1	127-33-0968-712	1-006-0	28-Sep-15	1	1	1	1_2	not_detected	Epithelial	5230	8.4	1850	NA	April	18-Apr	R1C3	N700_BC3_N500_BC17	AAGACACT	AGGTAAGG	CAAGCAGAAGACGGCATACGAGATAAGACACTGTCTCGTGGGCTCGGAGATGT	AATGATACGGCGACCACCGAGATCTACACAGGTAAGGTCGTCGGCAGCGTCAGATGTG	82.62	81.72	82.61	899668	9400845	8.734205762	rG1
sum_rE3	30	rE3	127-33-0946-689	1-007-0	5-Oct-15	4	3_4	4	3_4	not_detected	CD4	2564	4	455	NA	April	18-Apr	R1C3	N700_BC2_N500_BC19	TTGTCTAT	AGGTGCGA	CAAGCAGAAGACGGCATACGAGATTTGTCTATGTCTCGTGGGCTCGGAGATGT	AATGATACGGCGACCACCGAGATCTACACAGGTGCGATCGTCGGCAGCGTCAGATGTG	70.15	69.71	70.51	612047	6075158	9.15250841	rE3
sum_rT1	95	rT1	127-33-0667-482	1-017-0	23-Feb-15	1	1	1	1_2	not_detected	Epithelial	181	2.1	106	NA	May	18-Jul	R2C2	N700_BC15_N500_BC09	AGGATCTA	ACAGGTAT	CAAGCAGAAGACGGCATACGAGATAGGATCTAGTCTCGTGGGCTCGGAGATGT	AATGATACGGCGACCACCGAGATCTACACACAGGTATTCGTCGGCAGCGTCAGATGTG	61.45	60.64	61.11	976592	9442412	9.373180008	rT1
sum_rR1	87	rR1	127-33-1511-1126	1-007-5	3/24/17	4	3_4	4	3_4	not_detected	Epithelial	303	7.1	82.6	NA	May	18-Jul	R2C2	N700_BC14_N500_BC09	TGCAAGTA	ACAGGTAT	CAAGCAGAAGACGGCATACGAGATTGCAAGTAGTCTCGTGGGCTCGGAGATGT	AATGATACGGCGACCACCGAGATCTACACACAGGTATTCGTCGGCAGCGTCAGATGTG	73.64	72.75	73.44	992502	9396960	9.55296819	rR1
sum_rK2	60	rK2	127-33-0821-613	1-005-5	11-Jun-15	1	1	1	1_2	not_detected	APC	1235	2.3	391	NA	April	18-Apr	R1C3	N700_BC6_N500_BC22	TTATATCT	TATCTGCC	CAAGCAGAAGACGGCATACGAGATTTATATCTGTCTCGTGGGCTCGGAGATGT	AATGATACGGCGACCACCGAGATCTACACTATCTGCCTCGTCGGCAGCGTCAGATGTG	68.15	75.48	72.21	21625	203548	9.603726912	rK2
sum_rE2	29	rE2	127-33-0946-689	1-007-0	5-Oct-15	4	3_4	4	3_4	not_detected	APC	5852	5.6	1560	NA	April	18-Apr	R1C3	N700_BC2_N500_BC18	TTGTCTAT	TCGCTAGA	CAAGCAGAAGACGGCATACGAGATTTGTCTATGTCTCGTGGGCTCGGAGATGT	AATGATACGGCGACCACCGAGATCTACACTCGCTAGATCGTCGGCAGCGTCAGATGTG	70.86	70.42	71.11	786345	7333691	9.68400879	rE2
sum_rB3	11	rB3	127-33-1027-755	1-030-0	23-May-16	2	2	2	1_2	not_detected	CD4	2029	2.9	279	NA	April	18-Apr	R1C3	N700_BC1_N500_BC19	AACGCATT	AGGTGCGA	CAAGCAGAAGACGGCATACGAGATAACGCATTGTCTCGTGGGCTCGGAGATGT	AATGATACGGCGACCACCGAGATCTACACAGGTGCGATCGTCGGCAGCGTCAGATGTG	80.28	79.07	80.12	723123	6704022	9.736217618	rB3
sum_rH3	49	rH3	127-33-0966-710	1-005-0	21-Sep-15	4	3_4	4	3_4	not_detected	CD4	639	2.6	303	No_pellet	April	18-Jul	R1C3	N700_BC5_N500_BC23	AAGTAGAG	ATTATCAA	CAAGCAGAAGACGGCATACGAGATAAGTAGAGGTCTCGTGGGCTCGGAGATGT	AATGATACGGCGACCACCGAGATCTACACATTATCAATCGTCGGCAGCGTCAGATGTG	74.39	73.65	74.24	1081243	9649046	10.07655059	rH3
sum_rW1	107	rW1	127-33-0637-457	1-019-5	2/13/15	4	3_4	4	3_4	not_detected	Epithelial	61	2.9	50.8	NA	May	18-Jul	R2C2	N700_BC16_N500_BC13	TCTGCAAG	ACTGTATC	CAAGCAGAAGACGGCATACGAGATTCTGCAAGGTCTCGTGGGCTCGGAGATGT	AATGATACGGCGACCACCGAGATCTACACACTGTATCTCGTCGGCAGCGTCAGATGTG	28.24	27.83	27.73	477762	4090805	10.45758987	rW1
sum_rM2	68	rM2	127-33-1049-778	1-005-5	3-Dec-15	2	2	2	1_2	not_detected	APC	4547	6.6	639	NA	April	18-Jul	R1C3	N700_BC4_N500_BC18	TTGAATAG	TCGCTAGA	CAAGCAGAAGACGGCATACGAGATTTGAATAGGTCTCGTGGGCTCGGAGATGT	AATGATACGGCGACCACCGAGATCTACACTCGCTAGATCGTCGGCAGCGTCAGATGTG	77.5	76.64	77.52	1711301	14104006	10.82053608	rM2
sum_rM1	67	rM1	127-33-1049-778	1-005-5	3-Dec-15	2	2	2	1_2	not_detected	Epithelial	3071	1.3	130	NA	April	18-Jul	R1C3	N700_BC4_N500_BC17	TTGAATAG	AGGTAAGG	CAAGCAGAAGACGGCATACGAGATTTGAATAGGTCTCGTGGGCTCGGAGATGT	AATGATACGGCGACCACCGAGATCTACACAGGTAAGGTCGTCGGCAGCGTCAGATGTG	55.73	55.59	56.1	1322567	10774270	10.93316377	rM1
sum_rM3	69	rM3	127-33-1049-778	1-005-5	3-Dec-15	2	2	2	1_2	not_detected	CD4	584	2.6	234	NA	April	18-Jul	R1C3	N700_BC4_N500_BC19	TTGAATAG	AGGTGCGA	CAAGCAGAAGACGGCATACGAGATTTGAATAGGTCTCGTGGGCTCGGAGATGT	AATGATACGGCGACCACCGAGATCTACACAGGTGCGATCGTCGGCAGCGTCAGATGTG	74.66	73.77	74.65	1857924	14712304	11.21242267	rM3
sum_rH1	47	rH1	127-33-0966-710	1-005-0	21-Sep-15	4	3_4	4	3_4	not_detected	Epithelial	2764	3.6	390	No_pellet	April	18-Jul	R1C3	N700_BC5_N500_BC21	AAGTAGAG	AGTTGCTT	CAAGCAGAAGACGGCATACGAGATAAGTAGAGGTCTCGTGGGCTCGGAGATGT	AATGATACGGCGACCACCGAGATCTACACAGTTGCTTTCGTCGGCAGCGTCAGATGTG	75.31	74.74	75.55	1611703	12227980	11.64551963	rH1
sum_rL1	63	rL1	127-33-0917-644	1-007-0	18-Aug-15	1	1	1	1_2	not_detected	Epithelial	480	2.4	411	No_pellet	April	18-Jul	R1C3	N700_BC7_N500_BC17	ACACGATC	AGGTAAGG	CAAGCAGAAGACGGCATACGAGATACACGATCGTCTCGTGGGCTCGGAGATGT	AATGATACGGCGACCACCGAGATCTACACAGGTAAGGTCGTCGGCAGCGTCAGATGTG	77.38	76.65	77.4	2394464	16536850	12.64816589	rL1
sum_rU1	99	rU1	127-33-1366-1007	1-007-0	10/3/16	4	3_4	4	3_4	not_detected	Epithelial	154	6.7	65.3	NA	May	18-Jul	R2C2	N700_BC15_N500_BC13	AGGATCTA	ACTGTATC	CAAGCAGAAGACGGCATACGAGATAGGATCTAGTCTCGTGGGCTCGGAGATGT	AATGATACGGCGACCACCGAGATCTACACACTGTATCTCGTCGGCAGCGTCAGATGTG	62.6	62.37	62.8	1308241	8695452	13.07758045	rU1
sum_rH4	50	rH4	127-33-0966-710	1-005-0	21-Sep-15	4	3_4	4	3_4	not_detected	Neutrophil	2898	1.3	112	No_pellet	April	18-Jul	R1C3	N700_BC5_N500_BC24	AAGTAGAG	TACTTAGC	CAAGCAGAAGACGGCATACGAGATAAGTAGAGGTCTCGTGGGCTCGGAGATGT	AATGATACGGCGACCACCGAGATCTACACTACTTAGCTCGTCGGCAGCGTCAGATGTG	71.21	70.5	71.04	1504813	9598999	13.55221972	rH4
sum_rJ3	57	rJ3	127-33-0922-672	1-007-0	18-Aug-15	4	3_4	4	3_4	not_detected	CD4	327	3.3	271	NA	April	18-Apr	R1C3	N700_BC3_N500_BC23	AAGACACT	ATTATCAA	CAAGCAGAAGACGGCATACGAGATAAGACACTGTCTCGTGGGCTCGGAGATGT	AATGATACGGCGACCACCGAGATCTACACATTATCAATCGTCGGCAGCGTCAGATGTG	19.22	19.1	19.13	215928	1370389	13.61190733	rJ3
sum_rDelta1	24	rDelta1	127-33-1470-1099	1-005-5	3/10/17	3	3_4	3	3_4	not_detected	Epithelial	5578	7.8	628	NA	May	18-Jul	R2C2	N700_BC19_N500_BC13	AGGTTATC	ACTGTATC	CAAGCAGAAGACGGCATACGAGATAGGTTATCGTCTCGTGGGCTCGGAGATGT	AATGATACGGCGACCACCGAGATCTACACACTGTATCTCGTCGGCAGCGTCAGATGTG	73.14	72.57	73.21	1639651	9802298	14.33017225	rDelta1
sum_rD1	20	rD1	127-33-1042-771	1-030-0	23-May-16	1	1	1	1_2	not_detected	Epithelial	4381	3.2	278	NA	April	18-Apr	R1C3	N700_BC1_N500_BC21	AACGCATT	AGTTGCTT	CAAGCAGAAGACGGCATACGAGATAACGCATTGTCTCGTGGGCTCGGAGATGT	AATGATACGGCGACCACCGAGATCTACACAGTTGCTTTCGTCGGCAGCGTCAGATGTG	78.89	78.18	79.06	1135048	6091093	15.70752633	rD1
sum_rH2	48	rH2	127-33-0966-710	1-005-0	21-Sep-15	4	3_4	4	3_4	not_detected	APC	3844	2.4	244	No_pellet	April	18-Jul	R1C3	N700_BC5_N500_BC22	AAGTAGAG	TATCTGCC	CAAGCAGAAGACGGCATACGAGATAAGTAGAGGTCTCGTGGGCTCGGAGATGT	AATGATACGGCGACCACCGAGATCTACACTATCTGCCTCGTCGGCAGCGTCAGATGTG	75.81	75.09	75.7	1912340	9975830	16.08607549	rH2
sum_rB1	9	rB1	127-33-1027-755	1-030-0	23-May-16	2	2	2	1_2	not_detected	Epithelial	14394	3.1	290	NA	April	18-Apr	R1C3	N700_BC1_N500_BC17	AACGCATT	AGGTAAGG	CAAGCAGAAGACGGCATACGAGATAACGCATTGTCTCGTGGGCTCGGAGATGT	AATGATACGGCGACCACCGAGATCTACACAGGTAAGGTCGTCGGCAGCGTCAGATGTG	75.81	74.91	75.57	2281415	9002411	20.2184525	rB1
sum_rQ1	83	rQ1	127-33-1363-1001	1-005-0	9/19/16	4	3_4	4	3_4	not_detected	Epithelial	2571	5.1	188	NA	May	18-Jul	R2C2	N700_BC13_N500_BC13	AGCAATTC	ACTGTATC	CAAGCAGAAGACGGCATACGAGATAGCAATTCGTCTCGTGGGCTCGGAGATGT	AATGATACGGCGACCACCGAGATCTACACACTGTATCTCGTCGGCAGCGTCAGATGTG	73.07	72.21	72.8	1817546	6626872	21.52363846	rQ1
sum_rS1	91	rS1	127-33-1329-986	1-007-0	3-Oct-16	4	3_4	4	3_4	not_detected	Epithelial	36	2.1	116	NA	May	18-Jul	R2C2	N700_BC14_N500_BC13	TGCAAGTA	ACTGTATC	CAAGCAGAAGACGGCATACGAGATTGCAAGTAGTCTCGTGGGCTCGGAGATGT	AATGATACGGCGACCACCGAGATCTACACACTGTATCTCGTCGGCAGCGTCAGATGTG	47.21	46.91	46.92	1422704	4033730	26.07387902	rS1
sum_rI2	53	rI2	127-33-1057-783	1-029-5	19-May-16	4	3_4	4	3_4	not_detected	APC	18400	2.6	108	No_pellet	April	18-Jul	R1C3	N700_BC6_N500_BC18	TTATATCT	TCGCTAGA	CAAGCAGAAGACGGCATACGAGATTTATATCTGTCTCGTGGGCTCGGAGATGT	AATGATACGGCGACCACCGAGATCTACACTCGCTAGATCGTCGGCAGCGTCAGATGTG	15.09	14.76	14.89	774287	1089550	41.5426349	rI2
sum_rI3	54	rI3	127-33-1057-783	1-029-5	19-May-16	4	3_4	4	3_4	not_detected	CD4	536	2.3	163	No_pellet	April	18-Jul	R1C3	N700_BC6_N500_BC19	TTATATCT	AGGTGCGA	CAAGCAGAAGACGGCATACGAGATTTATATCTGTCTCGTGGGCTCGGAGATGT	AATGATACGGCGACCACCGAGATCTACACAGGTGCGATCGTCGGCAGCGTCAGATGTG	5.95	5.99	6	462476	633813	42.18559157	rI3
sum_rF1	36	rF1	127-33-1183-865	1-006-0	17-May-16	4	3_4	3	3_4	not_detected	Epithelial	2227	3	277	NA	April	18-Apr	R1C3	N700_BC2_N500_BC21	TTGTCTAT	AGTTGCTT	CAAGCAGAAGACGGCATACGAGATTTGTCTATGTCTCGTGGGCTCGGAGATGT	AATGATACGGCGACCACCGAGATCTACACAGTTGCTTTCGTCGGCAGCGTCAGATGTG	54.71	54.54	54.92	2054368	2763602	42.63970095	rF1
sum_rEpsilon1	32	rEpsilon1	127-33-1185-859	1-005-5	5/13/16	3	3_4	3	3_4	not_detected	Epithelial	4462	NA	NA	NA	May	18-Jul	R2C2	N700_BC20_N500_BC09	TCGCCTTG	ACAGGTAT	CAAGCAGAAGACGGCATACGAGATTCGCCTTGGTCTCGTGGGCTCGGAGATGT	AATGATACGGCGACCACCGAGATCTACACACAGGTATTCGTCGGCAGCGTCAGATGTG	52.32	50.79	50.96	1413228	1689165	45.55283615	rEpsilon1
sum_rE1	28	rE1	127-33-0946-689	1-007-0	5-Oct-15	4	3_4	4	3_4	not_detected	Epithelial	7641	5.2	1710	NA	April	18-Apr	R1C3	N700_BC2_N500_BC17	TTGTCTAT	AGGTAAGG	CAAGCAGAAGACGGCATACGAGATTTGTCTATGTCTCGTGGGCTCGGAGATGT	AATGATACGGCGACCACCGAGATCTACACAGGTAAGGTCGTCGGCAGCGTCAGATGTG	23.06	23.28	23.14	2359013	2670333	46.90496538	rE1
sum_rJ1	56	rJ1	127-33-0922-672	1-007-0	18-Aug-15	4	3_4	4	3_4	not_detected	Epithelial	1253	4.3	138	NA	April	18-Apr	R1C3	N700_BC3_N500_BC21	AAGACACT	AGTTGCTT	CAAGCAGAAGACGGCATACGAGATAAGACACTGTCTCGTGGGCTCGGAGATGT	AATGATACGGCGACCACCGAGATCTACACAGTTGCTTTCGTCGGCAGCGTCAGATGTG	6.34	6.27	6.34	331866	366374	47.52892988	rJ1
sum_rK1	59	rK1	127-33-0821-613	1-005-5	11-Jun-15	1	1	1	1_2	not_detected	Epithelial	2073	2.6	620	NA	April	18-Apr	R1C3	N700_BC6_N500_BC21	TTATATCT	AGTTGCTT	CAAGCAGAAGACGGCATACGAGATTTATATCTGTCTCGTGGGCTCGGAGATGT	AATGATACGGCGACCACCGAGATCTACACAGTTGCTTTCGTCGGCAGCGTCAGATGTG	66.56	65.69	66.23	4482958	2574157	63.52394711	rK1
sum_rC2	18	rC2	127-33-1018-752	1-029-5	19-May-16	1	1	1	1_2	not_detected	APC	12499	2	414	NA	April	18-Apr	R1C3	N700_BC7_N500_BC22	ACACGATC	TATCTGCC	CAAGCAGAAGACGGCATACGAGATACACGATCGTCTCGTGGGCTCGGAGATGT	AATGATACGGCGACCACCGAGATCTACACTATCTGCCTCGTCGGCAGCGTCAGATGTG	45.9	47.32	46.31	1020845	195005	83.96142616	rC2
sum_rI1	51	rI1	127-33-1057-783	1-029-5	19-May-16	4	3_4	4	3_4	not_detected	Epithelial	2931	2.3	205	No_pellet_	April	18-Jul	R1C3	N700_BC6_N500_BC17	TTATATCT	AGGTAAGG	CAAGCAGAAGACGGCATACGAGATTTATATCTGTCTCGTGGGCTCGGAGATGT	AATGATACGGCGACCACCGAGATCTACACAGGTAAGGTCGTCGGCAGCGTCAGATGTG	0.85	0.84	0.85	212405	32666	86.67080152	rI1
sum_rC4	19	rC4	127-33-1018-752	1-029-5	19-May-16	1	1	1	1_2	not_detected	Neutrophil	11293	2.2	317	NA	April	18-Apr	R1C3	N700_BC7_N500_BC23	ACACGATC	ATTATCAA	CAAGCAGAAGACGGCATACGAGATACACGATCGTCTCGTGGGCTCGGAGATGT	AATGATACGGCGACCACCGAGATCTACACATTATCAATCGTCGGCAGCGTCAGATGTG	42.46	42.2	42.35	1477824	203836	87.87888158	rC4
sum_rI1-RE	52	rI1-RE	NA	NA	NA	4	NA	4	3_4	NA	Epithelial	NA	NA	935	EtOH_Re-extraction	April	18-Jul	R1C3	N700_BC7_N500_BC24	ACACGATC	TACTTAGC	CAAGCAGAAGACGGCATACGAGATACACGATCGTCTCGTGGGCTCGGAGATGT	AATGATACGGCGACCACCGAGATCTACACTACTTAGCTCGTCGGCAGCGTCAGATGTG	0.29	0.29	0.3	68508	7637	89.97045111	rI1-RE
sum_rC1	17	rC1	127-33-1018-752	1-029-5	19-May-16	1	1	1	1_2	not_detected	Epithelial	5721	2.4	258	NA	April	18-Apr	R1C3	N700_BC7_N500_BC21	ACACGATC	AGTTGCTT	CAAGCAGAAGACGGCATACGAGATACACGATCGTCTCGTGGGCTCGGAGATGT	AATGATACGGCGACCACCGAGATCTACACAGTTGCTTTCGTCGGCAGCGTCAGATGTG	51.19	50.59	51.06	4869633	278146	94.59677659	rC1
