# Supplementary material for: Antigen Presenting Cells Link the Female Genital Tract Microbiome to Mucosal Inflammation, With Hormonal Contraception as an Additional Modulator of Inflammatory Signatures
Source: Front Cell Infect Microbiol. 2021 Sep 16;11:733619. doi: 10.3389/fcimb.2021.733619 (PMC8482842; doi:10.3389/fcimb.2021.733619)
Supplement: Supplementary file 3 [file DataSheet_3.zip › Supplementary_file_3_revised_RNASeq/run2_gct.txt]

ensg rA1 rA2 rA3 rA4 rAlpha1 rAlpha2 rAlpha3 rAlpha4 rB1 rB2 rB3 rB4 rBeta1 rBeta2 rBeta3 rBeta4 rC1 rC2 rC4 rD1 rD2 rD3 rD4 rDelta1 rDelta2 rDelta3 rDelta4 rE1 rE2 rE3 rE4 rEpsilon1 rEpsilon2 rEpsilon3 rEpsilon4 rF1 rF2 rF3 rF4 rG1 rG2 rG3 rG4 rGamma2 rGamma3 rGamma4 rH1 rH2 rH3 rH4 rI1-RE rI1 rI2 rI3 rI4 rJ1 rJ3 rJ4 rK1 rK2 rK3 rK4 rL1 rL2 rL3 rL4 rM1 rM2 rM3 rM4 rN1 rN2 rN3 rN4 rO1 rO2 rO3 rO4 rP1 rP2 rP3 rP4 rQ1 rQ2 rQ3 rQ4 rR1 rR2 rR3 rR4 rS1 rS2 rS3 rS4 rT1 rT2 rT3 rT4 rU1 rU2 rU3 rU4 rV1 rV2 rV3 rV4 rW1 rW2 rW3 rW4 rY1 rY2 rY3 rY4 rZ1 rZ2 rZ3 rZ4
__alignment_not_unique 1222809 2076378 2288132 2195198 10317067 3661628 7939939 4343948 5036075 2370202 2982743 2608719 8587511 5117574 6570495 45905 2734754 1396682 1743627 3080912 3246130 7277222 2756202 7668347 8121986 6573324 209307 50816909 8445582 5887465 3416882 2479597 8387143 13107477 7243003 2874234 4351102 8247997 3001629 3258415 2717298 3667808 2254901 4950119 10344066 2993203 8954881 8835236 6891211 6019893 49702 53736 1870911 796228 5371686 555985 1031845 2072803 3118704 115554 3793428 2304997 7142946 8069667 4732089 8095643 35510341 7812013 9560413 7477580 8178706 7257909 9573893 5392551 34033861 12690912 7912196 6056785 10039217 5588955 3814592 1407746 6993319 5664826 6524347 228069 7590849 4893897 5269701 4887521 9200050 8959917 7586591 193429 14197368 4218872 5545834 5691592 12818890 7577376 4592117 362331 4484641 7172590 3694836 5552432 10127348 8399645 10276139 7660 12249465 6096419 8235506 3744028 9274548 5873070 5547491 535352
__ambiguous 134407 262307 229026 185147 570099 362388 402896 260477 287628 309506 232980 289167 446424 535317 402688 1188 20218 9533 9345 255547 372161 401343 201112 286243 514443 423303 15498 72736 340783 266849 380312 75186 317456 489229 446407 128945 262188 270933 221324 323696 354433 297870 204102 490277 619566 232071 535800 417020 463268 392632 41 2253 47564 49580 633717 14660 64839 191847 83741 13515 262245 161943 825427 967772 621405 899905 408947 688277 759273 739889 564188 736673 740342 508724 1067553 1190900 645849 520781 357024 281909 307982 137607 263285 443525 377192 18767 414858 390415 346241 295651 223745 854048 423064 14866 410005 380478 320293 278145 306647 655270 238107 11542 217399 548228 197791 411794 221569 473028 503499 283 815695 541989 527664 389740 559349 486875 381861 20735
__no_feature 1284018 2291129 2049464 3308913 294710 1191945 495421 2421042 1503278 1369054 3031772 1921784 333908 721343 848360 841 841398 644926 662628 362172 467068 1325854 1353013 215332 206462 736366 150145 51744 665372 829030 2329162 126552 258576 695485 1377491 381529 381017 292077 1113637 1347718 864900 1043768 1072001 777657 1614885 1832411 1184349 2320588 2244698 1048844 2352 5323 993264 119066 1558425 42590 142013 647764 415669 31432 1732227 1254281 1042467 1345369 2789063 3780765 2311971 885051 1720865 1987598 371994 415191 1883891 1982571 784590 1953763 2384412 2969273 433559 338639 552035 1347398 880417 805254 2218333 204498 377436 879926 750071 1885480 367635 914986 692449 140061 814845 907119 1634862 2031442 103975 846078 502928 124615 143130 223211 796636 691045 366866 1342812 3965379 3038 373696 930406 744097 1594279 969853 1944143 3372093 79362
__not_aligned 0 0 0 0 0 0 0 0 0 0 0 0 0 0 0 0 0 0 0 0 0 0 0 0 0 0 0 0 0 0 0 0 0 0 0 0 0 0 0 0 0 0 0 0 0 0 0 0 0 0 0 0 0 0 0 0 0 0 0 0 0 0 0 0 0 0 0 0 0 0 0 0 0 0 0 0 0 0 0 0 0 0 0 0 0 0 0 0 0 0 0 0 0 0 0 0 0 0 0 0 0 0 0 0 0 0 0 0 0 0 0 0 0 0 0 0 0 0
__too_low_aQual 0 0 0 0 0 0 0 0 0 0 0 0 0 0 0 0 0 0 0 0 0 0 0 0 0 0 0 0 0 0 0 0 0 0 0 0 0 0 0 0 0 0 0 0 0 0 0 0 0 0 0 0 0 0 0 0 0 0 0 0 0 0 0 0 0 0 0 0 0 0 0 0 0 0 0 0 0 0 0 0 0 0 0 0 0 0 0 0 0 0 0 0 0 0 0 0 0 0 0 0 0 0 0 0 0 0 0 0 0 0 0 0 0 0 0 0 0 0
ENSG00000000003.14 153 20 0 2 429 0 7 0 2375 6 0 14 741 0 17 0 0 0 76 1142 17 0 5 495 0 19 0 195 315 369 26 0 1 0 0 311 0 0 2 570 1 1 1 19 52 2 2226 639 1 347 0 0 0 0 0 0 0 0 0 6 0 0 0 0 0 0 894 458 0 23 1594 5 0 0 3685 120 7 6 0 3 0 0 856 5 0 0 371 0 6 0 0 0 0 0 1104 9 0 0 85 0 0 0 0 0 0 0 0 0 0 0 1611 0 0 0 0 26 9 0
ENSG00000000005.5 0 0 0 0 0 0 0 0 0 0 0 0 0 0 1 0 0 0 0 0 0 0 0 0 0 0 0 0 0 0 0 0 0 0 0 0 0 0 0 1 0 0 0 0 0 0 0 0 0 0 0 0 0 0 0 0 0 0 0 0 0 0 0 0 0 0 0 1 0 0 0 0 0 0 0 0 0 0 0 0 0 0 0 0 0 0 0 0 0 0 0 0 0 0 0 0 0 0 0 0 0 0 0 0 0 0 0 0 0 0 0 0 0 0 0 0 0 0
ENSG00000000419.12 1 4 0 0 0 51 46 15 38 21 56 27 44 67 49 0 0 0 0 25 33 24 12 12 20 103 0 0 25 59 5 0 0 0 13 0 14 41 9 29 40 53 15 45 48 10 88 12 0 0 0 0 0 0 122 0 1 6 0 8 17 9 0 0 0 0 0 104 0 5 54 28 156 9 0 143 56 24 0 31 0 0 73 38 63 0 41 48 74 8 0 72 52 4 0 51 8 9 0 55 126 0 0 9 2 1 0 36 40 0 0 53 9 20 0 78 32 12
ENSG00000000457.13 16 0 6 1 0 17 66 1 34 8 181 47 23 20 20 0 1 0 2 64 7 97 0 30 11 95 2 0 21 50 2 0 1 0 1 32 2 1 1 71 33 73 9 16 197 11 253 74 0 1 0 0 0 0 0 0 4 4 1 0 46 4 0 6 0 0 131 47 0 35 143 2 200 15 92 12 77 11 0 2 0 0 81 26 42 3 30 15 103 0 0 4 154 0 1 27 3 0 0 14 110 3 0 4 13 0 0 28 108 0 0 9 0 14 1 25 2 0
ENSG00000000460.16 4 0 0 0 0 1 13 0 0 2 62 0 1 8 1 0 0 1 0 22 19 40 0 2 0 23 1 0 7 29 0 0 6 18 0 0 1 2 7 18 13 14 5 48 75 4 0 4 58 0 0 0 0 0 0 0 2 0 0 0 16 0 0 0 0 0 5 46 0 0 67 2 43 4 0 16 4 12 0 0 0 0 12 13 54 0 60 21 14 0 0 20 17 0 0 9 4 0 0 49 18 0 0 1 8 0 0 5 52 0 0 9 2 12 0 0 17 0
ENSG00000000938.12 0 2015 84 3911 2975 853 100 5014 15 2205 973 4282 45 1509 393 0 0 10 24 0 1725 3 4782 2 547 53 142 0 1462 301 7054 0 1167 712 6682 167 966 179 1232 19 1558 81 1532 1749 230 2154 69 383 3501 789 0 0 0 0 2187 67 335 3355 232 43 3210 2122 0 4006 0 11624 0 2208 2674 7571 4 1270 523 7587 0 5026 5456 7397 0 627 804 1443 0 1526 47 176 0 1565 34 2243 0 3792 135 208 0 1447 3958 3637 0 1988 89 63 0 1084 2307 3313 0 1894 2305 0 0 2292 49 6348 2475 4229 6730 161
ENSG00000000971.15 145 1 0 0 0 0 5 1 286 10 0 1 321 0 55 0 0 0 0 509 0 34 1 114 2 1 0 6 30 47 0 0 0 0 0 101 1 0 3 460 0 10 0 4 249 24 141 373 0 0 0 0 3 0 0 18 0 0 0 0 0 0 0 0 0 0 245 80 113 0 367 0 2 0 153 10 0 0 0 0 0 0 614 0 42 0 110 0 28 0 0 0 0 0 0 0 0 0 56 3 12 0 0 0 2 0 0 0 4 0 6 1 0 0 0 6 0 0
ENSG00000001036.13 7 84 0 0 0 64 49 8 235 139 0 4 334 389 127 0 0 0 0 177 213 172 9 168 107 65 0 0 154 106 1 0 6 0 45 0 82 73 33 220 262 51 53 636 428 16 227 158 13 0 0 0 0 0 0 74 0 0 0 3 11 2 0 479 0 0 104 471 876 13 552 143 175 15 0 478 46 5 0 5 59 0 207 346 172 1 520 207 51 0 0 549 116 0 0 113 0 4 98 382 27 0 987 43 30 1 0 123 10 0 569 280 382 0 0 163 156 6
ENSG00000001084.12 16 27 22 9 0 5 4 3 0 11 0 1 12 36 5 0 0 0 0 0 17 27 0 5 4 13 0 0 16 42 17 0 1 0 0 64 2 1 2 39 17 14 8 36 46 4 108 192 0 256 0 0 0 0 0 0 0 9 0 0 0 0 0 300 0 0 126 66 14 9 21 1 43 21 6 71 1 30 0 11 0 0 32 22 34 0 1 21 29 0 0 57 25 1 0 15 13 6 0 40 0 0 0 1 0 0 0 17 7 0 0 20 0 9 0 125 118 0
ENSG00000001167.14 58 28 7 114 0 75 189 94 137 94 100 228 48 179 318 0 0 8 0 62 36 129 48 50 9 190 2 0 59 107 137 0 0 0 24 7 40 12 79 80 119 200 138 142 165 241 604 127 0 100 0 0 0 0 0 0 11 121 79 2 95 100 0 132 0 0 16 98 0 194 97 41 227 203 405 265 74 170 0 0 13 0 54 69 209 5 101 109 94 101 0 53 328 3 0 81 114 249 0 115 110 0 0 8 49 33 0 143 123 0 4 111 90 207 0 53 3 0
ENSG00000001460.17 11 0 1 0 0 2 40 0 44 6 0 0 38 6 1 0 0 0 0 18 6 9 0 110 3 28 0 0 2 0 1 0 0 428 8 0 2 0 0 40 9 25 0 1 3 2 34 87 73 42 0 0 0 0 0 0 6 0 0 0 0 0 0 0 0 0 399 170 0 17 231 5 44 0 0 30 0 3 0 0 0 0 120 13 59 1 41 7 64 0 0 44 11 0 1 7 8 0 19 9 1 0 0 5 5 0 0 30 3 0 0 10 0 0 0 22 31 0
ENSG00000001461.16 116 68 126 24 0 11 726 1 857 37 128 9 530 46 223 0 0 3 0 767 65 248 1 37 11 321 0 10 73 228 9 0 0 0 0 124 27 132 16 728 74 335 33 259 1417 11 461 589 238 346 0 0 1 0 0 14 31 4 0 1 1 12 7 424 0 0 988 211 184 28 444 7 420 2 585 173 302 0 0 22 130 0 246 14 454 0 368 75 595 0 0 91 643 0 0 76 8 0 70 75 522 0 0 2 149 0 0 16 468 0 0 133 486 0 823 33 5 0
ENSG00000001497.16 129 2 16 0 0 35 309 1 67 58 279 18 395 104 381 0 0 0 0 103 203 462 0 61 21 244 0 1 68 298 4 0 0 82 0 64 57 83 24 166 222 273 34 253 245 7 61 344 425 0 0 0 0 0 0 0 39 6 0 0 48 5 0 187 0 0 471 410 0 64 169 41 818 7 753 278 149 6 0 0 0 0 153 151 208 0 344 140 344 0 830 355 325 0 0 149 23 0 75 151 273 0 0 31 70 0 0 26 216 0 0 85 748 0 0 199 40 1
ENSG00000001561.6 7 0 0 0 0 32 18 0 298 142 2 3 12 46 27 0 0 0 0 123 6 22 0 98 17 37 0 0 42 19 0 0 0 0 0 11 8 0 19 72 16 35 9 20 31 15 33 57 0 0 0 0 0 0 0 0 0 0 0 0 0 5 0 0 0 0 171 42 0 0 120 20 68 4 36 196 42 0 0 4 79 0 305 48 22 0 33 120 87 0 0 4 0 0 0 117 0 24 0 71 0 0 0 15 1 0 0 47 28 0 0 8 52 7 0 9 24 0
ENSG00000001617.11 1 0 0 0 0 0 0 1 16 0 0 0 1 0 7 0 0 0 0 10 0 0 0 5 0 0 0 3 13 6 0 0 0 0 0 0 0 0 0 8 0 0 0 0 0 0 6 14 0 0 0 0 1 0 0 11 0 1 0 0 0 0 0 0 0 0 126 12 0 0 7 0 0 0 126 0 0 0 0 0 0 0 5 0 0 0 7 0 0 0 15 0 0 0 0 1 0 0 1 0 0 0 0 0 0 0 0 0 0 0 0 0 0 0 0 0 0 0
ENSG00000001626.15 18 0 0 0 0 1 0 1 44 0 6 0 402 0 77 0 0 3 0 151 0 2 0 129 0 0 0 0 1 0 0 0 0 0 0 56 0 0 0 566 1 1 0 2 100 10 0 1 0 0 0 0 0 0 0 63 0 1 0 0 0 0 0 0 0 0 152 18 0 0 275 0 0 0 196 1 0 0 0 0 0 0 423 1 0 0 481 0 0 0 0 0 0 0 0 0 0 0 20 1 0 0 0 0 0 4 0 0 0 0 52 0 0 0 1 7 0 0
ENSG00000001629.9 58 54 122 2 0 33 75 7 114 54 562 19 40 36 51 0 0 0 0 38 13 137 6 22 5 99 0 0 35 60 5 0 0 0 0 0 5 6 9 140 35 94 20 25 179 8 1 58 118 1 0 0 0 0 0 0 3 0 0 0 10 9 0 0 0 128 129 62 0 12 73 8 151 15 0 51 178 10 0 0 0 0 118 61 242 1 14 29 115 4 44 41 76 1 0 64 26 46 1 39 129 0 0 5 17 0 0 54 121 0 0 16 73 10 0 38 31 0
ENSG00000001630.16 3 1 0 0 0 18 30 0 13 21 0 1 10 15 36 0 0 1 0 9 16 2 0 8 0 12 0 0 19 18 2 0 0 0 0 0 1 5 8 17 24 14 6 25 14 0 68 9 0 0 0 0 0 0 0 0 4 0 0 1 5 1 0 1 0 0 56 29 129 9 29 13 72 3 0 118 68 0 0 0 0 0 28 21 9 0 16 11 13 0 144 31 22 0 0 35 7 0 0 47 18 0 0 2 1 0 0 16 12 0 0 21 27 0 0 32 6 1
ENSG00000001631.15 0 1 6 0 0 1 9 0 3 7 12 0 4 13 9 0 0 0 0 7 1 21 0 5 0 5 0 0 0 17 0 0 0 0 0 6 1 0 0 15 7 8 1 3 31 0 5 11 0 0 0 0 0 0 0 0 0 0 0 0 2 0 0 26 0 0 15 1 0 8 4 7 20 0 0 10 8 0 0 0 0 2 20 4 15 0 4 3 6 1 0 1 2 0 0 11 0 0 0 7 0 0 0 0 1 0 0 14 2 0 0 0 10 0 6 5 0 0
ENSG00000002016.17 229 78 71 53 0 7 128 5 19 73 512 13 43 38 48 0 6 0 0 102 99 121 21 8 2 53 0 0 7 13 3 0 0 0 9 0 4 1 3 297 53 134 22 191 514 5 9 83 73 33 0 0 0 0 0 0 1 0 0 1 13 13 0 51 0 0 366 48 0 3 95 5 117 6 0 69 54 10 0 2 22 0 78 46 220 6 85 108 195 0 0 0 26 1 0 52 23 0 0 111 76 0 0 3 15 0 0 19 75 0 0 98 103 6 0 0 16 0
ENSG00000002079.14 0 0 0 0 0 0 0 0 0 0 2 0 0 0 0 0 0 0 0 0 0 0 0 0 0 0 0 0 1 0 0 0 0 0 0 0 0 0 0 0 0 0 0 2 0 0 0 0 0 0 0 0 0 0 0 0 0 0 0 0 0 0 0 0 0 0 0 0 0 0 5 0 0 0 0 0 0 0 0 0 0 0 0 0 0 0 0 0 0 0 0 0 0 0 0 0 0 0 0 0 0 0 0 0 0 0 0 0 0 0 0 0 0 0 0 0 0 0
ENSG00000002330.13 124 5 8 12 0 22 151 12 39 22 36 21 443 50 114 0 0 0 0 118 60 125 25 171 18 171 1 2 40 110 22 0 126 236 86 110 18 118 22 173 53 106 38 104 248 23 220 138 23 116 0 0 0 0 0 1 12 24 0 0 78 26 2029 38 0 0 533 208 169 80 452 49 289 50 240 112 129 37 0 6 19 0 158 59 117 3 191 55 154 30 16 49 43 0 0 34 51 2 85 56 76 0 0 6 49 5 0 50 36 0 862 49 291 38 50 62 61 0
ENSG00000002549.12 238 409 36 243 0 560 459 111 661 1899 615 1888 388 1200 447 1 2 0 0 313 1451 413 373 445 530 691 28 5 866 316 187 1 84 5 95 221 348 44 226 568 1135 500 333 1939 717 411 1098 976 1281 1617 0 0 360 0 0 64 43 173 0 51 332 174 0 5638 0 5235 761 2105 1002 759 654 527 1433 303 446 2874 994 314 0 269 282 395 491 1239 285 6 363 1407 464 244 0 3604 255 22 597 1289 374 182 35 2014 182 2 0 825 331 73 235 8824 6839 5 11 1991 950 1710 127 800 625 24
ENSG00000002586.19 0 0 0 0 0 0 0 0 0 0 0 0 0 0 0 0 0 0 0 0 0 0 0 0 0 0 0 0 0 0 0 0 0 0 0 0 0 0 0 0 0 0 0 0 0 0 0 0 0 0 0 0 0 0 0 0 0 0 0 0 0 0 0 0 0 0 0 0 0 0 0 0 0 0 0 0 0 0 0 0 0 0 0 0 0 0 0 0 0 0 0 0 0 0 0 0 0 0 0 0 0 0 0 0 0 0 0 0 0 0 2 0 0 0 0 0 0 0
ENSG00000002586.19_PAR_Y 0 0 0 0 0 0 0 0 0 0 0 0 0 0 0 0 0 0 0 0 0 0 0 0 0 0 0 0 0 0 0 0 0 0 0 0 0 0 0 0 0 0 0 0 0 0 0 0 0 0 0 0 0 0 0 0 0 0 0 0 0 0 0 0 0 0 0 0 0 0 0 0 0 0 0 0 0 0 0 0 0 0 0 0 0 0 0 0 0 0 0 0 0 0 0 0 0 0 0 0 0 0 0 0 0 0 0 0 0 0 0 0 0 0 0 0 0 0
ENSG00000002587.9 200 274 3 0 468 50 1 3 347 191 0 8 886 102 19 0 0 0 0 647 817 14 3 259 225 1 0 16 717 10 21 0 0 0 0 88 19 75 8 245 185 12 29 428 286 4 1693 529 0 395 0 0 0 0 0 26 0 0 0 7 10 6 0 2 0 0 236 362 203 14 872 47 60 6 2479 490 32 2 109 25 0 0 342 322 8 0 636 21 25 0 105 928 0 0 540 234 1 0 313 156 0 0 0 133 3 1 323 39 3 0 23 143 79 0 694 402 42 2
ENSG00000002726.20 326 12 0 92 0 1 0 2 123 15 0 2 1003 2 0 0 0 0 1 107 56 0 0 216 3 6 0 0 6 1 0 0 131 0 191 163 7 0 0 953 72 1 1 23 384 8 0 77 0 93 0 0 0 0 0 125 0 0 0 1 58 86 0 0 0 0 393 124 161 103 982 0 0 1 670 43 0 0 0 0 0 0 309 11 0 0 1151 1 0 0 0 45 0 0 0 27 0 0 628 95 0 0 0 12 0 0 0 4 0 0 1303 22 0 0 2120 0 0 0
ENSG00000002745.12 0 0 0 0 0 0 0 0 0 0 0 0 0 0 0 0 0 0 0 5 0 0 0 0 0 0 0 0 0 0 0 0 0 0 0 0 0 0 0 2 0 0 0 0 0 0 0 3 0 0 0 0 0 0 0 0 0 0 0 0 0 0 0 0 0 0 0 4 0 0 0 0 0 0 0 0 0 0 0 0 0 0 0 0 0 0 0 0 0 0 0 0 0 0 0 0 0 0 0 0 0 0 0 0 0 0 0 0 0 0 0 0 0 0 0 3 0 0
ENSG00000002746.14 0 0 0 0 0 0 0 0 0 0 0 0 0 0 0 0 20 18 0 0 0 0 0 0 0 0 0 0 0 0 0 0 0 0 0 0 0 0 0 0 2 0 0 0 0 0 0 0 0 0 0 0 1 0 0 0 0 0 0 0 0 0 0 0 0 0 0 6 0 2 0 0 0 0 0 0 0 0 0 0 0 0 0 0 0 0 0 0 0 0 0 0 0 0 0 0 0 0 0 0 0 0 0 0 0 0 0 0 0 0 0 0 0 0 0 0 0 0
ENSG00000002822.15 36 61 66 5 0 120 358 13 85 126 130 12 260 384 365 0 0 0 0 82 225 351 15 42 59 232 4 0 202 196 37 0 460 394 0 86 147 241 75 121 214 242 57 267 841 4 233 196 0 244 0 0 0 0 0 0 39 0 0 4 74 56 0 752 0 278 48 504 468 7 197 155 560 93 0 958 54 62 0 76 83 0 48 156 266 1 113 197 187 11 0 414 637 1 0 205 18 0 62 367 115 0 0 40 94 0 0 169 50 0 0 202 619 1 193 265 66 2
ENSG00000002834.17 40 88 0 2 19 222 394 171 874 430 233 461 880 714 686 0 0 144 0 951 483 1114 694 290 453 563 3 74 610 288 545 263 127 23 343 140 279 396 327 571 623 515 384 760 1024 402 872 720 627 330 0 0 0 0 69 55 61 213 139 5 855 408 0 1723 0 376 103 956 775 649 677 176 1465 1115 734 1809 840 387 4541 46 203 79 174 335 588 7 865 523 719 433 0 650 497 11 0 552 231 359 89 732 644 4 0 172 198 129 0 324 294 0 0 508 1127 653 104 417 563 12
ENSG00000002919.14 16 239 2 2 2503 120 190 14 158 159 0 88 208 482 217 0 0 0 0 145 322 416 158 71 31 289 0 0 218 131 43 0 314 0 113 70 98 337 75 225 281 186 108 330 350 105 734 482 0 161 0 0 0 0 0 1 1 51 0 9 421 219 0 319 0 0 184 407 2 40 414 86 348 107 282 872 250 32 0 4 0 0 67 128 171 5 384 150 175 232 99 191 170 2 0 251 103 131 131 383 180 0 0 66 76 9 2063 266 116 0 0 162 981 106 1176 84 134 2
ENSG00000002933.8 205 343 15 0 11776 359 3 7 115 453 1 26 1289 325 14 0 0 0 0 225 1549 0 0 2102 287 7 1 1 924 36 0 2 1862 0 0 451 177 22 42 1806 725 26 78 1182 640 19 182 529 0 0 0 0 0 0 0 29 0 0 0 35 35 50 2002 2979 0 0 238 1652 317 335 3337 619 151 26 694 789 0 6 0 71 0 0 946 331 8 0 2272 305 19 0 625 4085 244 0 0 362 1 0 2800 1684 40 0 0 294 17 14 623 293 73 0 7724 442 0 0 3837 302 89 0
ENSG00000003056.7 26 288 883 25 0 655 671 310 171 1174 70 350 406 1590 522 0 0 0 0 460 1703 946 410 132 554 468 11 0 894 225 276 0 391 0 468 124 535 258 299 324 1159 528 356 1682 1511 200 86 467 1034 842 0 0 0 0 0 34 38 254 0 30 251 38 0 3523 1473 451 565 1545 1384 1721 299 519 1262 705 0 3501 1274 1229 0 257 295 134 222 1105 721 5 413 907 520 979 0 2054 764 6 2241 873 618 604 19 1780 621 1 0 339 185 61 0 1376 773 0 0 1159 670 1021 599 1319 1010 49
ENSG00000003096.14 45 0 0 0 0 0 0 0 0 0 0 0 44 0 0 0 0 4 22 9 0 0 0 77 0 8 0 0 0 0 4 0 0 0 0 51 0 0 0 92 0 2 0 0 22 3 0 0 0 0 0 0 0 0 0 0 0 0 0 0 0 0 0 0 0 0 57 32 0 0 20 0 13 0 0 0 0 0 0 0 0 0 140 2 1 0 36 0 14 0 2 0 0 0 0 0 0 0 0 2 0 0 0 0 0 0 0 0 0 0 0 0 0 0 0 7 0 0
ENSG00000003137.8 0 0 0 0 0 0 0 0 0 0 0 0 0 0 0 0 0 0 0 0 0 0 0 0 0 0 0 0 0 0 0 0 0 0 0 0 0 0 0 0 0 0 0 0 0 0 0 0 0 0 0 0 0 0 0 0 0 0 0 0 0 0 0 0 0 0 0 0 0 0 0 0 0 0 0 0 0 0 0 0 0 0 0 0 0 0 0 0 0 0 0 0 0 0 0 0 0 0 0 0 0 0 0 0 0 0 0 0 0 0 0 0 0 0 0 0 0 0
ENSG00000003147.18 60 1 322 1 0 9 64 9 196 31 162 9 350 46 184 0 0 0 0 262 43 557 13 132 10 66 1 2 45 42 8 0 0 169 0 64 8 88 5 482 16 326 9 80 164 20 690 634 0 728 0 0 1 0 0 11 18 3 0 0 16 11 0 193 0 0 234 133 17 0 267 23 237 6 1 49 316 1 0 0 0 0 250 11 384 1 330 33 175 0 34 19 174 1 0 0 5 55 56 19 49 0 0 3 27 0 0 35 21 0 0 18 149 1 656 28 3 0
ENSG00000003249.13 25 0 0 0 0 0 6 0 12 0 0 0 76 0 0 0 0 0 0 4 3 11 0 20 1 3 0 1 0 0 1 0 0 0 1 0 0 0 0 24 6 5 10 2 47 1 0 38 7 0 0 0 0 0 0 0 0 0 0 0 0 0 0 33 0 0 209 14 0 0 80 0 2 0 10 5 0 0 0 0 0 0 31 0 2 0 28 0 12 0 0 0 0 0 0 0 5 0 73 0 0 0 0 0 0 0 0 0 0 0 0 0 0 0 0 0 0 0
ENSG00000003393.14 27 14 5 6 0 15 44 7 84 35 115 8 100 59 24 0 0 2 0 22 15 43 3 28 2 10 1 0 10 12 3 0 0 0 9 0 2 16 4 38 25 40 14 47 2 16 181 41 0 0 0 0 0 0 0 11 1 13 0 0 3 4 0 0 0 0 423 70 0 14 19 3 25 15 0 126 8 41 0 2 0 0 97 26 52 0 2 25 61 27 0 7 0 0 0 23 24 72 15 23 88 0 0 9 11 2 0 41 5 0 0 51 0 10 0 84 1 4
ENSG00000003400.14 28 29 28 14 0 9 85 8 65 52 286 66 12 37 65 0 1 0 0 99 13 35 26 12 12 143 3 2 11 66 28 0 2 0 0 0 14 49 20 84 21 50 42 75 278 6 281 187 1 15 0 0 2 0 0 0 12 14 18 0 10 4 507 240 0 0 95 24 1 20 0 2 74 12 379 107 55 7 0 0 0 0 37 54 62 6 27 81 136 14 0 65 141 0 0 40 15 13 0 117 29 0 0 15 25 0 1231 228 244 0 0 15 0 17 0 6 24 0
ENSG00000003402.19 1355 1836 298 1686 1 1663 1821 2068 833 1536 719 2158 1542 3236 1851 0 26 0 9 338 707 1209 2039 1982 1643 2456 107 28 1894 779 1810 18 362 1766 1205 577 2106 955 1602 2016 1750 1227 1205 868 743 1337 1645 1438 2515 586 0 0 0 0 9270 28 207 1014 178 27 1525 979 5892 4972 10732 6566 1479 3410 1522 2560 1588 1165 3266 4552 4065 10414 3654 3154 0 765 708 1607 674 1514 1434 99 1560 2632 1498 2543 36 3098 1466 115 1739 2152 1579 1990 106 2639 833 22 75 435 666 301 283 3668 3968 0 5279 2529 3482 2376 3233 2244 2310 92
ENSG00000003436.15 4 22 3 1 0 159 0 2 64 10 0 0 63 125 6 0 166 0 0 0 0 0 0 33 3 1 0 0 74 0 0 0 0 6 0 99 22 0 13 217 16 1 5 16 38 1 0 53 0 0 0 0 0 0 0 0 0 0 0 3 0 0 0 213 0 0 9 61 0 0 136 6 5 1 259 469 5 0 0 14 0 0 195 86 10 0 286 11 2 0 4 71 0 0 0 34 1 32 12 140 0 0 0 8 0 0 0 40 0 0 0 118 0 0 0 54 39 2
ENSG00000003509.15 0 1 3 0 0 5 48 1 65 10 136 12 26 28 149 0 0 0 25 23 15 47 22 9 2 108 0 0 13 44 6 0 0 0 15 1 3 1 7 30 51 66 18 49 96 25 0 32 162 0 0 0 0 0 0 0 12 21 0 1 23 8 0 60 2 0 131 31 67 15 55 10 204 32 0 54 101 25 0 0 0 1 38 31 162 2 23 13 61 13 0 43 73 1 0 13 21 0 0 50 90 0 0 1 13 4 0 24 60 0 0 46 21 4 0 4 10 1
ENSG00000003756.16 559 695 1072 62 1519 351 471 241 288 520 1191 309 202 597 817 0 4 0 0 243 394 837 354 228 104 1153 7 2 280 509 215 0 8 29 27 15 224 66 253 1033 754 999 321 482 632 224 1152 1140 761 28 0 0 0 0 194 0 59 128 5 19 318 285 0 1596 23186 0 873 603 362 255 331 300 1512 329 218 1533 945 296 0 109 136 26 438 426 1266 23 641 381 1062 283 1 441 824 22 216 521 176 397 20 427 580 4 0 46 179 25 1823 576 1046 1 730 684 898 398 0 1739 861 16
ENSG00000003987.13 0 0 0 9 0 0 1 0 11 0 0 0 0 6 0 0 0 0 14 0 0 7 0 2 0 0 0 0 1 0 1 0 0 0 0 0 0 2 0 1 2 1 1 0 0 0 0 10 0 0 0 0 0 0 0 0 0 0 0 0 0 1 0 13 0 0 0 2 0 0 0 0 9 1 0 1 0 3 0 0 0 0 1 0 4 0 3 1 0 0 0 15 0 0 0 0 0 0 0 0 0 1 0 0 0 0 0 0 0 0 0 0 0 0 0 0 0 0
ENSG00000003989.17 5 1 0 0 0 0 0 0 17 0 0 0 51 0 0 0 0 0 0 2 0 0 0 158 0 1 0 0 0 0 0 0 0 0 0 0 0 1 0 55 0 0 0 0 0 1 0 0 0 0 0 0 0 0 0 0 0 0 0 0 0 0 0 35 0 0 850 108 0 4 23 0 0 0 0 0 0 0 0 0 0 0 77 0 0 0 15 0 0 0 0 0 0 0 0 0 0 0 6 0 0 0 0 0 0 0 0 0 0 0 0 0 0 0 0 0 0 0
ENSG00000004059.10 209 32 84 1 2215 179 672 65 103 249 176 201 775 344 426 0 0 0 0 372 359 561 334 358 163 364 7 14 392 395 244 140 307 1011 215 136 173 637 128 486 325 409 199 570 1140 199 487 421 349 220 0 0 0 0 0 16 137 66 44 11 511 330 0 1069 0 799 333 705 520 305 824 222 1012 291 865 813 622 222 0 32 43 0 272 355 421 2 665 241 451 92 384 722 476 5 0 362 174 55 378 648 371 0 0 133 164 76 713 199 298 0 1088 333 876 127 382 307 188 19
ENSG00000004139.13 37 1 0 1 0 0 28 0 0 0 1 0 37 1 4 0 0 0 0 11 2 58 9 9 0 5 1 0 5 0 0 0 0 0 0 0 0 0 0 12 2 6 2 3 44 0 0 27 0 0 0 0 4 0 7 1 0 0 0 0 0 1 0 1 0 0 102 2 0 3 9 0 33 0 0 1 0 0 0 0 0 0 21 4 13 0 0 7 11 0 0 0 8 0 0 1 0 0 5 4 6 0 0 3 0 0 0 3 6 0 0 0 40 2 167 0 0 0
ENSG00000004142.11 426 322 246 814 157 52 542 21 342 117 149 66 877 292 383 0 1 5 8 329 432 393 45 192 83 349 1 4 158 178 18 7 299 1202 12 167 105 219 20 530 286 288 89 544 1011 55 259 340 279 166 0 0 0 0 0 4 33 10 0 0 75 2 0 193 0 104 733 606 2 67 805 159 653 53 338 496 332 37 0 0 26 0 228 163 279 0 927 202 313 8 811 295 523 0 0 248 33 0 433 427 259 0 0 51 92 6 0 117 283 0 1188 414 1716 51 1281 381 90 2
ENSG00000004399.12 5 3 0 0 0 45 85 1 1 102 6 0 18 273 102 0 0 0 0 0 258 281 9 2 97 78 0 0 131 62 0 0 449 0 0 1 62 21 26 10 315 98 55 348 253 2 55 16 1 114 0 0 0 0 0 0 0 0 0 1 13 0 0 189 0 0 4 324 153 55 46 192 302 19 0 434 48 11 0 13 20 0 25 177 91 0 67 193 72 0 0 212 27 0 0 150 0 0 15 426 59 0 0 53 6 1 0 118 30 0 0 218 52 0 1763 119 35 2
ENSG00000004455.16 95 20 430 7 0 207 454 48 120 269 106 112 930 377 355 0 0 8 1 553 608 687 154 240 66 326 3 1 359 415 119 23 112 172 0 184 146 243 62 640 426 372 117 676 876 61 680 480 563 368 0 0 0 0 0 49 47 65 0 6 59 59 0 1164 0 774 484 824 1635 93 1139 347 728 284 1072 571 354 98 0 44 41 35 594 517 542 4 924 392 313 77 134 817 550 9 0 338 120 227 306 690 505 0 0 70 79 8 489 531 504 0 1254 359 649 75 723 375 265 3
ENSG00000004468.12 42 3 5 11 0 57 60 11 0 23 87 20 75 178 89 0 0 1 0 0 75 89 10 41 69 294 0 0 77 13 6 0 78 688 1 56 51 0 10 15 62 86 184 60 127 8 92 16 0 27 0 0 0 0 0 0 6 4 0 3 2 0 0 1846 0 0 213 214 0 19 108 23 64 22 0 222 19 0 0 8 57 0 69 96 124 0 69 90 56 0 0 256 220 0 0 214 13 0 2 125 31 0 0 16 24 1 0 3169 731 0 1792 122 0 2 0 7 12 0
ENSG00000004478.7 168 45 4 2 499 125 418 5 294 51 63 5 643 545 511 0 0 0 0 280 189 170 4 221 153 540 2 23 389 145 24 0 258 0 23 45 52 99 16 373 306 161 51 313 257 10 561 569 180 281 0 0 0 0 0 0 47 38 9 3 40 1 0 728 0 0 385 468 104 38 352 157 484 24 951 699 172 5 150 4 132 0 253 260 180 1 338 299 192 13 1 495 679 0 1499 756 52 44 77 550 306 0 614 221 241 5 0 617 212 0 771 521 489 14 503 429 201 6
ENSG00000004487.16 45 60 656 5 0 34 83 0 13 10 27 0 72 75 35 0 0 0 0 19 31 48 1 26 2 72 0 0 19 58 0 0 2 0 0 4 7 25 8 76 47 29 4 69 129 0 1 113 0 0 0 0 0 0 0 0 16 0 0 2 0 0 0 4 0 0 138 97 1 0 117 8 188 8 0 96 37 2 0 0 9 0 112 53 64 1 263 39 64 0 0 7 197 0 0 65 14 0 10 43 27 0 0 10 17 0 0 6 50 0 0 71 0 0 0 2 29 0
ENSG00000004534.14 1785 732 679 553 0 651 1063 292 946 1024 5830 188 373 542 1009 0 1 8 18 492 349 889 88 713 64 1071 4 3 253 612 332 0 19 5 210 23 103 58 109 5399 1066 1549 460 1317 2860 209 422 1675 815 272 0 0 0 0 0 29 54 36 0 18 169 146 0 425 143 86 1770 683 1144 232 239 184 1683 219 226 879 1054 224 0 129 127 165 2193 955 3229 34 831 349 1495 471 0 785 1587 30 1 861 110 45 84 910 631 5 0 357 442 46 1 619 1621 0 0 864 1706 136 12 1373 634 13
ENSG00000004660.14 1 70 4 12 0 2 1 8 1 23 70 41 2 4 0 0 0 0 2 9 48 49 45 12 0 17 1 0 6 6 20 0 0 0 29 0 4 13 4 5 10 13 15 47 79 18 0 32 124 0 0 0 0 0 0 0 0 5 0 0 68 27 0 44 0 0 17 46 0 15 11 14 61 41 0 49 0 14 0 0 23 0 4 9 13 0 10 34 11 16 0 39 0 1 0 3 5 0 0 33 1 0 0 1 0 6 0 2 23 0 0 20 0 3 0 42 6 0
ENSG00000004700.15 4 5 424 1 0 96 138 0 63 164 13 10 23 220 112 0 0 0 0 30 48 102 27 9 27 122 1 0 83 59 2 0 0 22 0 0 21 3 28 40 196 194 39 156 337 0 0 45 0 53 0 0 0 0 0 12 1 1 0 1 27 28 0 28 0 0 0 104 0 41 8 24 331 21 3 283 75 5 0 24 0 0 30 110 257 0 50 113 237 53 0 144 4 1 0 151 2 0 0 149 41 0 0 10 29 0 0 90 123 0 0 101 4 0 0 298 80 6
ENSG00000004766.16 9 9 0 0 0 13 41 0 41 46 36 0 9 45 63 0 0 13 1 30 26 41 13 8 3 53 0 0 14 21 5 0 0 0 0 0 5 0 3 31 40 51 14 66 10 2 134 64 0 0 0 0 0 0 0 0 17 0 0 0 0 6 0 0 0 0 0 28 0 2 57 9 63 12 0 67 19 3 0 0 54 0 31 35 112 1 56 29 51 0 0 4 0 0 0 17 0 0 0 56 73 0 0 5 3 0 0 39 57 0 0 50 0 0 0 18 0 0
ENSG00000004776.12 0 0 0 0 0 0 0 0 0 0 0 0 0 0 0 0 0 0 0 0 0 0 0 0 0 0 0 0 0 0 1 0 0 0 0 0 0 0 0 0 1 0 0 0 0 0 2 0 0 0 0 0 0 0 0 0 0 0 0 0 0 0 0 0 0 0 0 0 0 0 0 0 0 0 0 0 0 0 0 0 0 0 0 0 0 0 0 0 0 0 0 0 0 0 0 0 0 0 0 0 0 0 0 0 0 0 0 0 0 0 0 0 0 0 0 0 0 0
ENSG00000004777.18 0 5 75 0 0 0 0 0 1 0 3 0 6 0 1 0 0 0 0 0 2 59 0 1 2 0 0 0 5 2 0 0 1 0 1 4 2 23 0 1 0 1 4 4 14 0 0 0 0 0 0 0 0 0 0 0 0 0 0 0 7 0 0 8 0 0 9 1 0 0 0 1 15 0 0 0 15 0 0 0 0 0 3 6 6 0 2 0 4 0 0 0 0 0 0 0 0 0 0 0 0 0 0 0 0 0 0 0 0 0 0 1 0 0 0 0 1 0
ENSG00000004779.9 86 84 1 0 0 91 311 2 52 98 250 0 577 199 523 0 0 0 0 245 334 397 23 271 20 391 1 0 118 282 6 320 107 1315 18 8 72 514 28 233 199 307 52 417 459 19 488 227 82 207 0 0 0 0 0 3 42 2 0 11 20 8 0 1126 0 0 294 688 1057 62 963 295 810 28 286 402 621 4 0 0 0 0 419 352 278 0 588 136 391 0 0 413 514 0 0 208 21 0 225 404 324 0 0 12 124 0 0 127 240 0 948 224 453 7 751 226 125 2
ENSG00000004799.7 155 1 0 0 0 1 0 0 1 0 0 0 46 3 16 0 0 0 0 4 0 0 0 306 7 7 0 0 0 0 0 0 0 0 0 93 0 0 1 144 11 0 6 6 59 4 32 28 0 0 0 0 0 0 0 0 0 0 0 0 0 9 0 0 0 0 488 228 10 10 19 0 0 0 0 1 0 0 0 0 0 0 199 1 0 0 3 2 0 0 0 5 0 0 0 27 0 0 0 0 0 0 0 2 0 0 0 2 0 0 0 2 0 0 332 1 20 0
ENSG00000004809.13 15 0 0 15 0 3 0 0 1 9 0 5 0 19 0 0 0 0 1 4 32 0 0 8 4 0 0 0 8 0 2 0 11 0 0 0 22 0 14 0 3 0 1 75 65 0 0 0 0 0 0 0 0 0 0 0 0 0 0 0 0 0 0 0 0 0 0 44 0 0 113 1 0 0 0 17 0 0 0 0 0 0 106 20 0 0 0 7 0 30 0 2 0 0 0 0 0 0 0 45 0 0 0 5 6 0 0 29 0 0 278 6 0 0 0 0 0 0
ENSG00000004838.13 264 0 0 0 0 0 2 0 0 0 0 0 1217 7 0 0 0 0 0 36 5 8 0 6355 0 2 0 1 0 0 0 0 0 0 0 838 0 0 0 228 0 0 0 30 1 1 0 19 0 0 0 0 0 0 0 0 0 0 0 0 0 0 0 109 0 0 9511 1962 1583 166 2702 0 11 0 1198 13 0 0 0 0 0 0 1427 0 1 0 414 0 9 0 0 0 0 0 0 0 0 0 65 0 0 0 0 0 7 1 0 0 0 0 34497 4 0 0 0 0 0 0
ENSG00000004846.16 0 0 0 2 0 2 0 0 0 1 0 0 1 3 13 0 0 0 22 0 0 0 0 0 1 0 0 0 0 0 0 0 0 0 0 0 0 0 0 0 1 0 4 0 0 0 0 0 0 0 0 0 0 0 0 0 0 0 0 0 0 0 0 0 0 0 0 0 0 0 0 1 0 1 0 11 0 0 0 0 0 0 0 0 0 0 0 0 0 0 0 0 0 0 0 0 0 0 0 0 0 0 0 3 0 0 0 0 0 0 0 12 0 0 0 0 0 0
ENSG00000004848.7 1 0 0 0 0 0 0 0 0 0 0 0 1 0 0 0 0 0 0 0 0 0 0 1 0 0 0 0 0 0 0 0 0 0 0 0 0 0 0 0 0 0 0 0 0 0 0 0 0 0 0 0 0 0 0 0 0 0 0 0 0 0 0 0 0 0 0 0 0 0 0 0 0 0 0 0 0 0 0 0 0 0 5 0 0 0 0 0 0 0 0 0 0 0 0 0 0 0 0 0 0 0 0 0 0 0 0 0 0 0 0 0 0 0 0 0 0 0
ENSG00000004864.13 47 121 4 364 0 117 30 721 32 144 130 271 108 114 43 0 1 0 0 62 191 76 270 103 53 20 17 0 62 42 437 0 7 0 330 26 65 7 119 93 149 29 110 166 39 117 2 132 254 158 0 0 0 0 0 12 60 316 0 5 70 43 0 310 0 1978 73 339 369 1078 155 85 115 361 0 731 738 1135 0 74 40 166 157 153 97 2 94 144 16 438 0 232 11 17 0 154 322 427 7 168 22 6 0 24 118 172 1 135 488 0 922 213 2 747 726 300 1642 35
ENSG00000004866.20 28 16 11 0 0 6 11 0 1 21 24 0 71 40 92 0 0 0 0 72 24 106 1 22 1 24 0 0 6 59 0 0 2 0 0 3 12 14 3 85 10 28 4 44 51 0 0 30 373 49 0 0 0 0 0 0 0 0 0 0 1 0 300 272 0 0 0 59 0 1 217 6 155 3 0 61 56 0 0 9 0 0 54 24 48 0 25 22 17 0 0 4 0 0 0 16 1 0 23 17 30 0 0 1 1 0 0 4 0 0 0 13 95 0 0 0 0 0
ENSG00000004897.11 12 8 44 2 0 82 105 3 70 103 135 11 52 110 124 0 2 0 1 22 26 109 29 15 28 211 1 0 86 29 6 0 0 0 187 6 6 17 16 77 85 121 45 77 157 43 1 136 0 0 0 0 0 0 0 21 0 8 0 0 44 19 0 183 0 0 94 89 0 47 7 53 287 34 0 171 234 6 0 0 0 0 72 145 207 2 35 80 103 27 0 101 115 0 0 74 56 0 0 58 49 0 0 15 24 8 0 135 365 0 0 52 73 16 0 34 76 0
ENSG00000004939.14 0 0 0 0 0 0 0 0 0 0 0 0 4 0 0 0 0 0 0 0 0 0 0 0 0 0 0 0 0 0 0 0 0 0 0 0 0 0 0 0 0 0 0 0 0 0 0 0 0 0 0 0 1 0 0 0 0 0 0 0 0 0 0 0 0 0 0 0 0 0 0 0 0 0 0 0 0 0 0 0 0 0 1 0 0 0 0 0 0 0 0 0 0 0 0 0 0 0 0 0 0 0 0 0 0 0 0 0 0 0 0 0 0 0 0 0 0 0
ENSG00000004948.14 0 0 0 0 0 0 0 0 0 0 0 0 0 0 0 0 0 0 0 0 0 0 0 0 0 0 0 0 0 0 0 0 0 0 0 0 0 0 0 0 0 0 0 1 0 0 0 0 0 0 0 0 0 0 0 0 0 0 0 0 0 0 0 0 0 0 0 0 0 0 0 0 0 0 0 4 0 0 0 0 0 0 0 0 0 0 0 0 0 0 0 1 0 0 0 0 0 0 0 0 0 0 0 0 0 0 0 0 0 0 0 0 0 0 0 0 0 0
ENSG00000004961.14 51 516 0 1 1193 93 123 4 174 76 106 19 350 201 250 0 0 0 0 172 135 149 27 87 52 224 0 0 157 110 19 0 4 0 0 21 142 69 46 179 173 186 59 175 49 19 951 173 37 391 0 0 0 0 0 0 20 14 0 8 56 34 0 396 0 0 416 268 0 107 261 162 457 57 155 748 148 24 0 28 0 0 143 222 165 1 188 155 218 22 0 256 100 0 4 117 38 0 36 209 232 0 630 9 11 1 0 162 238 0 795 182 484 16 630 350 39 7
ENSG00000004975.11 99 2 0 0 120 21 66 7 99 52 166 8 54 90 107 0 23 0 0 87 43 158 19 25 35 78 1 3 40 87 15 0 54 212 7 52 40 46 24 65 52 118 20 68 115 23 75 132 2 0 0 0 0 0 0 0 24 41 0 0 21 6 0 119 0 216 250 115 94 100 66 44 359 40 0 168 94 44 0 13 65 31 39 24 95 1 29 43 76 16 29 46 50 0 0 42 75 31 52 91 112 0 0 6 8 3 0 51 49 0 0 24 84 53 0 0 57 0
ENSG00000005001.9 117 28 22 2 19 0 1 0 272 6 0 5 91 0 1 0 8 0 4 134 1 3 0 19 0 3 0 255 82 71 8 3 0 0 0 1 0 25 7 53 0 0 0 0 4 0 489 150 2 28 0 0 0 0 0 0 0 0 0 1 0 0 56 0 0 0 15 9 0 0 248 0 0 0 1421 46 10 3 488 6 0 0 13 0 6 0 24 0 0 0 44 0 0 0 16 4 0 0 8 0 0 0 0 0 0 0 32 0 0 0 21 0 0 0 64 6 2 0
ENSG00000005007.12 32 31 33 12 0 28 109 7 14 32 34 39 65 30 107 0 0 0 0 73 26 56 100 27 5 103 1 0 36 65 15 7 262 279 114 24 14 24 21 88 16 92 40 85 60 31 539 127 135 1 0 0 0 0 0 5 4 6 0 1 93 53 0 159 0 47 968 63 180 51 139 20 191 43 453 58 130 54 0 9 0 0 97 24 42 1 69 18 55 37 4 74 290 1 904 43 34 0 49 71 13 1 0 5 8 4 0 28 42 0 101 18 133 23 0 29 23 0
ENSG00000005020.12 8 184 104 249 0 660 2 971 176 415 112 1145 88 560 139 0 54 18 1 23 232 101 465 52 121 110 75 0 359 68 1373 0 71 0 160 0 114 38 347 143 568 83 464 672 193 1000 250 238 540 433 0 0 0 0 351 0 15 299 0 16 737 636 0 462 0 2699 114 304 645 511 35 180 161 1070 0 857 318 835 36 108 188 130 149 692 184 222 44 421 115 512 0 555 8 100 0 358 618 547 12 559 29 21 1 103 291 270 0 315 502 1 0 648 72 547 0 493 1324 29
ENSG00000005022.5 925 1637 900 292 2720 927 2175 70 587 1104 928 79 2287 1788 2422 0 0 0 88 1671 2597 1908 118 764 1243 2696 11 4 1019 1361 73 0 1093 2966 168 346 798 1712 273 1861 1781 1496 523 2552 1834 51 1932 1247 356 1207 0 0 0 0 0 42 172 112 0 58 263 145 0 3024 0 0 3663 3804 2272 680 2435 1977 3240 328 3011 3901 2405 147 0 239 41 136 1134 1953 2190 10 3122 1307 1924 183 0 4032 2925 2 5261 1647 246 168 879 2810 1151 0 826 790 635 47 0 1215 1022 0 0 1403 3315 44 3542 2091 657 64
ENSG00000005059.15 0 165 44 0 1 98 1201 0 5 104 246 0 95 325 659 0 0 0 0 13 125 329 1 29 123 1071 1 0 196 157 0 0 0 30 0 15 69 84 18 24 192 609 62 370 1311 2 0 18 0 412 0 0 0 0 0 0 38 0 0 23 25 6 0 287 0 0 1 223 66 27 162 158 1291 10 0 275 603 0 0 15 31 0 17 319 789 0 85 247 562 0 0 541 1379 1 0 190 52 0 30 445 664 0 0 107 115 9 0 803 716 0 0 237 430 0 49 442 162 1
ENSG00000005073.5 0 0 0 0 0 0 0 0 0 0 0 0 0 0 0 0 0 0 0 12 0 0 0 1 0 0 0 0 6 0 0 0 0 0 0 0 0 0 0 3 0 0 0 0 0 0 78 14 0 0 0 0 0 0 0 0 0 0 0 0 0 0 0 0 0 0 0 3 0 0 0 0 0 0 0 0 0 0 0 0 0 0 0 0 0 0 0 0 0 0 0 0 0 0 0 3 0 0 0 0 0 0 0 0 0 0 0 0 0 0 0 0 0 0 0 0 0 0
ENSG00000005075.15 57 61 227 18 688 67 319 44 149 89 188 85 224 122 113 0 0 0 0 228 160 364 121 79 8 208 1 3 107 105 57 0 65 336 158 82 77 199 70 178 121 167 85 156 304 38 697 187 17 199 0 0 0 132 0 0 22 48 22 4 170 88 0 193 2995 0 364 331 1125 115 434 275 538 132 951 376 246 61 1170 21 9 0 280 184 287 5 292 82 137 78 0 190 155 1 0 76 26 9 51 201 166 0 172 30 50 1 0 105 88 0 912 83 342 84 4 76 31 1
ENSG00000005100.12 29 8 0 1 0 4 18 1 16 13 6 2 15 7 100 0 0 0 0 12 19 63 9 12 0 51 0 0 0 3 0 0 0 0 0 0 1 2 1 44 14 29 2 10 0 0 0 23 0 189 0 0 0 0 0 0 0 1 0 6 8 0 0 0 0 0 14 37 0 0 10 4 126 1 0 7 29 1 0 0 0 0 36 25 33 0 68 7 29 0 0 9 0 0 0 9 2 0 4 14 0 0 0 0 9 4 1 2 10 0 0 4 0 0 0 6 2 0
ENSG00000005102.12 0 0 0 0 0 0 59 0 0 0 183 0 0 0 7 0 0 0 0 0 0 43 0 0 0 6 0 0 0 21 0 0 0 0 0 0 0 9 0 0 0 10 0 0 23 0 0 0 0 0 0 0 0 0 0 0 0 0 0 0 0 0 0 0 0 0 0 0 0 0 0 0 20 0 0 0 0 0 0 0 0 0 0 0 32 0 0 0 18 0 0 0 0 0 0 0 0 0 0 0 33 0 0 0 6 0 0 0 9 0 0 0 209 0 0 0 8 0
ENSG00000005108.15 0 0 0 0 0 0 0 0 86 0 0 0 11 0 0 0 0 0 0 0 0 0 0 3 0 0 0 0 0 0 0 0 0 0 0 0 0 0 0 10 0 0 0 0 0 10 0 2 0 0 0 0 0 0 0 0 0 1 0 0 0 0 0 0 0 0 250 16 149 0 14 0 0 2 0 0 0 3 0 0 0 0 13 0 0 0 194 0 0 0 39 0 0 0 0 0 0 0 3 0 0 0 0 0 0 0 0 2 0 0 0 0 0 0 0 0 24 0
ENSG00000005156.11 36 59 15 4 0 19 79 9 26 77 184 29 120 64 76 0 0 0 0 32 75 234 25 49 7 123 1 0 46 36 4 0 0 0 19 42 9 58 17 51 75 102 21 93 272 6 179 58 11 46 0 0 0 0 0 0 0 4 0 1 12 4 0 4 0 0 267 170 0 43 41 14 207 60 6 131 42 15 0 0 0 0 99 60 144 0 159 39 104 39 0 170 36 1 0 54 23 69 1 94 173 0 0 12 11 1 0 61 30 0 0 22 372 9 0 3 35 3
ENSG00000005175.9 14 0 0 2 0 4 47 12 32 16 66 68 17 16 40 0 0 0 0 13 24 64 24 9 6 57 0 0 16 41 5 0 0 0 0 0 5 1 9 27 24 56 47 56 52 105 8 98 38 181 0 0 0 0 0 1 1 27 0 0 108 41 0 45 0 0 42 82 11 16 14 11 223 26 0 61 66 35 0 5 45 38 128 45 169 14 47 15 81 69 1 9 52 3 0 23 13 1 6 42 7 1 0 0 35 2 0 17 70 0 29 19 0 12 86 32 93 4
ENSG00000005187.11 0 0 0 0 0 1 5 0 0 1 41 2 4 2 0 0 0 1 0 0 1 8 0 1 1 4 1 0 0 0 2 0 0 0 0 0 1 0 0 25 3 3 1 13 0 1 0 8 0 0 0 0 0 0 0 0 0 0 0 0 0 0 0 0 0 0 139 33 0 0 0 0 16 0 0 10 0 0 0 0 0 0 32 0 11 0 53 0 1 0 0 50 33 0 0 0 0 0 13 8 0 0 0 0 0 0 0 1 0 0 0 0 0 0 0 0 0 0
ENSG00000005189.19 0 7 261 43 0 1 0 16 0 8 53 84 13 3 0 0 0 0 0 9 23 11 0 3 2 0 1 1 6 6 30 0 0 0 0 0 0 0 14 14 21 1 64 41 3 3 0 6 301 10 0 0 0 0 0 0 5 2 0 0 10 4 0 0 0 0 0 39 0 12 9 1 1 35 7 9 1 17 1 0 19 0 20 6 4 0 0 23 0 2 0 0 23 2 0 1 7 0 5 22 0 0 0 0 1 0 0 4 41 0 0 6 0 2 0 60 7 0
ENSG00000005194.14 57 14 0 0 0 43 296 5 216 100 130 12 362 140 419 0 0 0 0 315 321 441 55 77 34 289 0 3 100 289 14 3 285 0 0 48 60 110 35 344 248 247 49 290 792 4 346 182 217 265 0 0 0 0 0 0 24 1 0 4 8 17 0 793 0 0 767 433 193 8 564 113 564 41 19 334 215 18 0 4 0 0 110 92 212 1 745 128 199 80 0 236 430 0 0 207 8 74 262 232 79 0 0 21 12 1 0 87 141 0 0 179 623 31 64 152 33 0
ENSG00000005206.16 146 0 61 0 0 19 145 7 100 17 54 12 251 40 47 0 1 1 0 51 95 146 11 354 83 78 1 1 28 55 11 0 17 19 0 185 36 25 7 313 63 104 21 169 272 13 39 226 3 0 0 0 2 0 0 0 3 7 0 0 32 4 0 187 0 0 184 441 0 16 293 18 194 16 706 94 85 8 0 1 39 0 270 58 74 0 206 60 62 0 961 127 73 1 0 24 15 43 175 69 61 0 0 8 11 3 1093 33 39 0 1133 34 49 1 0 26 9 0
ENSG00000005238.19 81 215 25 55 0 51 21 30 19 235 59 139 115 239 53 0 0 1 0 82 142 108 230 99 73 52 1 9 162 83 177 0 1119 111 752 39 69 4 56 271 257 91 75 356 176 93 0 166 314 233 0 0 0 0 0 1 39 103 0 8 138 147 0 538 0 0 44 237 0 297 85 108 277 220 30 608 135 147 0 49 0 0 37 142 74 12 113 142 42 238 0 331 132 6 0 121 111 51 4 216 98 3 0 89 78 45 36 94 203 0 0 458 387 125 684 972 275 2
ENSG00000005243.9 3 70 0 0 0 4 0 0 10 0 0 0 5 0 0 0 0 0 0 0 0 1 0 0 0 0 0 1 2 0 0 0 0 0 0 0 0 0 2 10 0 0 0 0 0 0 0 0 0 0 0 0 0 0 0 0 0 0 0 0 0 0 0 0 0 0 0 9 0 0 0 1 0 0 0 0 0 0 0 0 0 0 0 1 0 0 15 0 0 0 0 9 0 0 0 1 0 0 0 6 0 0 0 0 0 0 0 0 0 0 0 2 0 0 0 0 0 0
ENSG00000005249.12 0 0 0 0 0 0 0 0 0 3 0 0 13 4 0 0 0 0 0 2 0 0 0 0 0 0 0 0 6 0 0 0 0 0 0 0 0 0 0 13 3 0 0 4 0 0 0 2 0 122 0 0 0 0 0 0 0 0 0 0 0 0 0 52 0 0 4 0 0 0 2 0 2 0 0 1 21 0 0 0 0 0 15 1 0 0 4 4 7 0 0 7 0 0 0 1 0 0 0 0 0 0 0 0 0 0 0 4 0 0 0 3 0 0 0 3 0 0
ENSG00000005302.18 1 1 38 12 0 74 361 40 91 86 378 381 93 81 535 0 1 0 0 91 112 355 129 42 9 1004 4 1 75 210 72 0 0 0 78 47 44 80 59 57 130 295 113 131 317 224 74 156 149 2 0 0 1 1 0 0 20 48 483 0 267 94 0 463 33759 264 61 221 139 171 144 45 866 143 0 145 610 72 0 2 138 183 90 161 402 16 72 78 283 43 0 153 722 16 0 33 61 6 23 152 306 0 0 32 88 25 0 137 951 0 0 110 282 85 0 80 105 9
ENSG00000005339.14 182 371 376 851 76 315 283 356 188 117 593 433 195 294 301 0 0 0 0 121 114 370 347 45 94 552 14 3 91 251 262 1 85 0 441 46 130 20 201 316 273 418 240 210 1063 266 571 366 397 139 0 0 1 0 0 7 32 94 10 1 364 359 1 304 18 317 144 227 10 393 222 49 647 429 722 607 814 412 2 60 4 8 114 139 472 21 156 195 389 338 163 338 131 10 0 145 278 344 12 253 224 3 53 55 164 57 12 315 733 1 0 385 1574 401 26 310 403 2
ENSG00000005379.16 1 18 0 6 0 2 16 6 0 7 25 5 15 8 2 0 0 0 0 0 2 160 37 29 14 64 1 0 1 39 14 0 0 0 0 0 14 7 26 40 7 45 13 2 31 2 0 5 53 207 0 0 0 0 0 0 13 7 0 0 31 26 0 143 0 0 238 30 2 59 3 1 78 3 0 67 33 25 0 3 0 0 60 5 141 1 82 26 56 0 0 16 17 0 0 5 14 0 0 29 9 0 0 0 10 3 0 34 154 0 0 11 48 13 0 0 6 1
ENSG00000005381.7 0 0 0 3 0 4 0 1 0 5 0 0 0 12 0 0 0 0 0 0 0 6 0 0 0 0 0 0 0 0 16 0 0 0 5 0 2 0 4 0 1 0 1 0 0 3 0 5 0 0 0 0 0 0 0 0 0 0 0 0 5 1 0 0 0 0 0 0 0 0 0 4 0 1 0 32 0 0 0 0 0 0 0 1 0 0 0 10 0 0 0 0 0 0 0 1 0 0 0 24 0 0 0 1 0 0 0 1 0 0 0 0 0 2 0 0 0 0
ENSG00000005421.8 0 0 0 0 0 0 0 0 0 0 0 0 0 0 0 0 0 0 0 4 0 0 0 0 0 0 0 0 0 0 0 0 0 0 0 0 0 0 0 5 0 1 0 0 0 0 0 0 0 0 0 0 1 0 0 0 0 0 0 0 0 0 0 0 0 0 0 0 0 0 0 0 0 0 0 0 0 0 0 0 0 0 0 0 0 0 33 0 0 0 0 0 0 0 0 0 0 0 0 0 0 0 0 0 0 0 0 0 0 0 0 0 0 0 0 0 0 0
ENSG00000005436.13 2 1 0 0 0 3 40 0 5 23 12 0 15 19 17 0 0 0 0 27 12 19 0 9 0 87 0 0 4 3 0 0 0 0 0 0 0 9 4 14 15 76 7 14 121 0 0 17 0 102 0 0 0 0 0 0 2 0 0 0 6 0 0 0 0 0 11 51 0 0 18 11 154 2 0 41 43 1 0 0 0 0 54 7 92 0 15 1 105 0 0 20 43 0 0 6 8 0 0 28 94 0 0 0 12 1 0 17 5 0 292 13 3 0 0 13 5 0
ENSG00000005448.16 751 10 33 1 0 59 264 0 0 42 141 0 728 108 151 0 116 1 0 88 108 467 10 2072 8 238 1 0 152 154 0 0 73 742 0 202 45 349 7 234 56 192 22 158 531 9 0 119 0 41 0 0 1 0 0 0 33 0 0 1 7 0 0 678 0 0 4226 1944 931 338 2157 75 471 6 1692 230 318 3 0 0 0 0 873 41 136 0 442 59 228 0 0 84 191 0 0 115 7 0 136 81 315 0 0 8 102 2 0 65 47 0 10844 55 315 0 0 46 5 0
ENSG00000005469.11 40 0 0 0 0 0 29 0 43 9 0 4 46 19 0 0 0 0 0 138 0 29 0 6 2 41 0 0 7 19 2 0 0 0 0 0 2 0 2 52 2 40 2 30 70 1 26 73 0 0 0 0 0 0 0 0 0 0 0 0 0 1 0 0 0 1 0 10 0 2 15 0 44 0 0 0 32 0 0 0 0 0 39 13 69 0 16 19 14 0 0 0 1 0 0 1 0 0 0 4 26 0 0 0 0 0 0 10 3 0 0 4 0 0 0 0 0 0
ENSG00000005471.17 0 1 0 0 0 1 0 0 0 6 0 0 5 8 0 0 0 0 0 0 13 0 3 0 6 5 0 0 25 0 0 0 0 0 0 0 1 0 1 0 16 0 1 16 33 0 0 10 0 0 0 0 0 0 0 0 0 2 0 0 0 0 0 0 0 0 0 29 5 0 2 2 4 0 0 6 0 0 0 18 0 0 0 14 0 0 0 29 0 0 0 4 0 0 0 0 0 0 0 21 0 0 0 0 0 0 0 0 4 0 0 4 0 0 0 0 0 0
ENSG00000005483.20 521 826 2432 1752 0 1024 673 1678 689 669 1221 868 104 553 912 0 10 24 1 298 148 759 673 108 219 1596 81 10 548 1459 2047 1 54 174 227 180 137 96 503 673 766 2339 950 372 860 1102 781 1686 2111 1598 0 0 1 0 1 19 123 530 1 16 1156 579 0 1744 55230 738 223 358 89 717 165 446 3154 1432 739 1208 2079 1493 0 144 361 408 430 711 2953 81 107 365 1305 508 45 344 736 66 55 687 914 1007 13 653 425 41 134 70 339 304 0 460 2166 1 85 402 316 1020 199 567 1249 22
ENSG00000005486.16 426 459 1479 17 1707 323 1915 68 297 544 420 252 1708 420 1361 0 0 0 0 665 421 838 218 2131 661 2464 2 6 292 1182 251 0 1583 2616 737 282 206 1011 146 1011 358 923 183 693 1719 215 808 322 852 341 0 0 0 0 0 62 170 159 0 13 304 109 0 697 0 0 1679 1318 3151 538 2446 232 2580 523 303 1137 1744 154 0 43 369 0 822 357 735 12 2330 434 1234 82 0 1787 1124 9 0 449 155 218 541 646 429 2 2023 277 366 77 81 329 700 0 5022 409 2654 392 3012 308 295 2
ENSG00000005513.9 0 0 0 1 0 0 0 0 0 0 0 0 0 1 0 0 0 0 0 0 0 0 0 0 0 0 0 0 1 1 0 0 0 0 0 0 0 0 0 0 0 1 0 0 0 0 0 0 0 0 0 0 0 0 0 0 0 0 0 0 0 0 0 0 0 0 0 3 0 0 0 0 1 1 0 0 0 0 0 0 0 0 0 0 0 0 0 0 0 0 0 0 0 0 0 6 0 0 0 2 0 0 0 0 1 0 0 0 0 0 0 0 0 0 0 0 0 0
ENSG00000005700.14 8 7 0 0 0 29 17 1 37 24 8 1 28 53 8 0 0 0 0 49 7 30 8 6 0 12 0 0 11 25 0 0 0 0 0 6 1 0 3 15 44 19 4 65 95 1 0 52 0 0 0 0 0 0 0 0 0 0 0 0 0 4 560 0 0 0 40 14 34 0 8 12 71 0 18 59 0 0 0 7 0 0 49 49 84 0 48 30 10 0 177 12 0 0 0 53 11 0 1 22 11 0 0 1 0 0 0 25 0 0 0 52 0 0 0 21 14 5
ENSG00000005801.17 19 50 8 2 0 12 129 0 276 18 69 11 64 44 110 0 0 0 1 127 54 82 2 43 7 137 0 1 3 95 2 0 0 662 0 4 6 26 6 157 75 276 31 28 195 1 415 119 172 574 0 0 8 1 0 0 0 0 0 0 17 3 0 234 0 0 8 81 0 0 1 4 280 26 525 116 101 1 0 36 105 1 132 52 247 0 52 24 203 21 0 38 180 0 0 23 18 0 0 33 38 0 0 2 37 0 0 17 68 0 0 15 97 1 0 64 0 0
ENSG00000005810.17 14 126 941 18 0 95 244 48 50 98 550 58 61 103 139 0 0 2 4 52 48 440 23 13 17 292 5 0 58 119 31 0 21 0 1 33 28 21 54 153 219 407 116 181 649 141 37 218 316 38 0 0 0 0 0 0 21 14 0 0 125 34 0 44 0 0 27 65 72 5 11 39 657 94 0 213 381 43 0 36 1 56 122 113 769 10 11 126 318 29 0 79 488 3 0 104 32 184 15 202 8 0 0 15 112 7 5 147 1168 0 0 78 89 47 0 100 29 0
ENSG00000005812.10 36 300 14 3 0 34 55 1 25 36 80 4 20 61 27 0 0 0 0 10 9 27 8 5 9 109 2 0 10 66 2 0 0 4 0 23 11 0 16 28 65 106 13 34 65 16 81 10 15 0 0 0 0 0 0 0 1 0 0 0 3 1 0 155 0 9 133 36 55 0 10 12 287 29 0 126 45 12 0 14 0 0 40 21 151 0 0 26 115 14 0 5 45 0 0 21 7 0 2 33 30 1 0 5 12 1 0 12 27 0 0 52 1 16 143 74 5 5
ENSG00000005844.17 12 105 113 62 0 14 633 50 0 57 146 167 1 60 545 0 0 0 5 0 106 1569 132 6 32 617 7 0 46 194 121 0 23 6 127 18 42 440 68 1 137 827 165 256 1873 117 72 49 33 290 0 0 0 0 0 0 115 28 509 0 492 205 0 347 0 0 184 244 9 90 15 43 774 208 0 55 498 111 0 0 62 0 5 157 1090 5 0 69 754 79 0 222 888 2 14 50 75 22 0 87 525 2 0 10 77 3 0 105 320 0 0 64 631 17 0 65 149 1
ENSG00000005882.11 54 2 0 0 0 5 54 0 6 14 43 0 108 4 44 0 0 0 0 70 47 73 0 17 5 46 0 0 3 13 0 0 0 0 56 0 2 18 2 59 17 53 6 63 200 0 310 49 0 0 0 0 0 0 284 0 0 0 0 0 9 0 0 71 0 0 15 30 417 0 56 0 157 0 0 40 72 0 0 0 0 0 21 15 44 0 170 13 49 0 0 18 88 0 0 3 1 0 41 36 69 0 0 1 6 0 0 0 0 0 0 9 213 2 0 0 0 0
ENSG00000005884.17 47 0 0 2 1220 0 8 1 60 0 10 1 154 1 11 0 0 0 1 29 0 0 0 100 0 5 0 0 0 0 0 0 0 0 0 0 0 13 0 116 0 4 0 2 141 7 1 27 0 0 0 0 1 0 0 0 0 1 0 0 1 1 0 1 0 0 225 87 0 0 212 1 12 0 0 7 5 4 0 0 2 1 136 0 1 0 136 0 1 1 1 0 0 0 0 0 0 0 121 0 0 0 273 0 0 0 0 0 0 0 771 0 25 0 0 0 0 0
ENSG00000005889.15 210 2865 582 320 0 691 361 116 305 341 600 136 160 1193 352 0 1 0 1 140 172 205 117 106 606 850 28 1 311 321 162 0 0 51 38 86 245 60 213 482 562 652 216 218 773 119 218 379 42 420 0 0 1 1 0 0 27 45 1 1 212 70 1 129 5 507 235 451 7 264 214 171 663 379 0 1408 643 178 0 185 78 33 193 238 811 37 12 3000 730 170 32 224 184 2 0 486 128 285 1 252 411 2 51 36 82 43 0 614 751 0 0 592 263 158 0 495 511 1
ENSG00000005893.15 237 818 642 282 1769 1593 516 1643 2327 2542 714 3766 1121 3005 952 0 0 19 3 972 1098 548 1279 419 1372 655 157 25 1821 476 3636 0 318 804 924 468 908 250 1557 1304 1935 555 2181 2724 1482 3497 1286 1783 3108 1863 0 0 0 1 4154 42 239 2109 1174 63 4400 2814 22655 4772 0 9708 1027 2832 2190 3967 1502 1633 1590 6405 0 7879 2289 3132 0 213 599 790 951 2043 769 420 1074 2964 473 2641 0 3485 686 232 873 1906 2411 1527 378 3136 302 32 0 863 798 505 0 3283 2651 3 0 2171 940 3874 6444 2522 2871 145
ENSG00000005961.18 0 0 0 1 0 0 0 0 0 0 0 0 0 0 0 0 0 0 0 0 1 2 0 0 0 0 0 0 0 4 0 0 0 0 0 2 0 0 0 4 4 0 1 2 14 0 0 34 0 27 0 0 1 0 0 0 0 0 0 0 0 0 0 0 0 0 0 0 0 0 0 0 6 0 0 19 8 0 0 0 0 0 0 0 0 0 1 0 0 0 0 0 0 0 0 0 0 0 0 0 0 0 0 0 0 0 0 0 7 0 0 2 0 1 0 0 0 0
ENSG00000005981.12 0 0 0 0 0 0 0 0 0 0 0 0 0 0 0 0 0 0 0 0 0 0 0 0 0 0 0 0 0 0 0 0 0 0 0 0 0 0 0 0 0 0 0 0 0 0 0 0 0 0 0 0 0 0 0 0 0 0 0 0 0 0 0 0 0 0 0 0 0 0 0 0 0 0 0 0 0 0 0 0 0 0 0 0 0 0 0 0 0 0 0 0 0 0 0 0 0 0 0 0 0 0 0 0 0 0 0 0 0 0 0 0 0 0 0 0 0 0
ENSG00000006007.11 104 202 6 1 0 53 281 6 577 63 158 5 344 135 378 0 0 0 0 333 160 197 15 135 21 469 0 7 60 234 21 0 0 0 0 205 37 132 37 311 86 248 43 187 622 39 515 313 0 397 0 0 0 0 0 6 18 13 0 1 101 100 26712 386 0 1 227 330 165 60 214 24 619 48 430 255 262 19 0 0 66 0 209 97 230 3 343 122 284 0 0 113 442 1 0 94 20 0 36 166 114 0 0 25 41 2 0 53 169 0 0 79 322 18 2303 3 71 3
ENSG00000006015.17 18 8 1340 9 673 33 628 8 62 59 355 11 221 233 412 0 1 1 8 69 309 791 24 121 101 377 0 0 126 135 8 0 154 680 0 140 80 498 57 186 179 352 54 413 991 32 228 248 217 325 0 0 3 1 0 10 57 18 206 1 45 27 0 545 0 1 60 282 209 0 350 176 776 54 105 290 389 8 0 14 0 0 166 124 520 0 200 217 472 11 457 233 761 0 759 138 28 30 17 293 360 0 376 40 103 6 0 98 91 0 163 271 481 13 73 96 86 0
ENSG00000006016.10 1 0 0 5 0 0 1 0 0 1 0 0 8 0 0 0 0 0 0 0 0 0 0 1 0 0 0 0 0 0 0 0 0 0 0 0 0 0 0 2 0 8 0 0 10 2 0 0 0 0 0 0 0 0 0 0 0 0 0 0 5 0 0 0 0 0 46 7 0 0 13 1 6 0 0 3 0 2 0 0 0 0 2 0 1 0 0 0 0 0 0 0 0 0 0 2 0 0 0 0 0 0 0 0 9 1 0 1 0 0 0 1 3 1 0 0 0 0
ENSG00000006025.11 10 0 38 0 0 0 61 0 0 1 54 0 43 5 66 0 0 0 0 59 16 211 0 25 15 137 0 0 0 32 1 0 0 100 0 0 0 21 0 63 10 30 2 14 153 0 19 100 35 0 0 0 0 0 0 0 19 0 0 0 2 0 0 0 0 0 213 35 0 0 25 2 335 1 0 12 44 0 0 0 0 0 18 2 30 0 0 2 36 0 517 8 164 0 0 0 0 0 5 4 17 0 0 0 0 0 0 0 47 0 0 0 175 0 0 38 0 0
ENSG00000006042.11 164 102 0 0 0 0 0 0 134 0 0 0 835 0 21 0 0 0 0 129 0 0 0 641 0 2 0 1 2 0 0 0 0 0 0 61 0 0 0 745 0 0 0 10 112 13 321 30 0 0 0 0 0 0 0 29 0 0 0 0 0 0 0 0 0 0 371 209 686 29 890 0 0 0 0 0 5 0 0 0 0 0 461 0 4 0 880 0 0 0 0 0 0 0 0 0 0 0 442 0 0 0 0 0 0 0 0 4 0 0 0 0 0 0 0 0 0 0
ENSG00000006047.12 0 0 0 0 0 0 0 0 0 0 0 7 0 0 0 0 0 0 0 0 1 0 0 0 0 0 0 0 0 0 0 0 0 0 0 0 0 0 0 1 0 0 0 0 0 0 0 0 0 0 0 0 0 0 0 0 0 0 0 0 0 0 0 0 0 0 0 0 0 0 0 0 0 0 0 0 0 0 0 0 0 0 0 0 0 0 0 0 0 0 0 0 0 0 0 0 0 0 0 0 0 0 0 0 0 0 0 0 0 0 0 0 0 0 0 0 0 0
ENSG00000006059.3 0 0 0 0 0 0 0 0 0 0 0 0 0 0 0 0 0 0 0 0 0 0 0 0 0 0 0 1 0 0 0 0 0 0 0 0 0 0 0 0 0 0 0 0 0 0 0 0 0 0 0 0 0 0 0 0 0 0 0 0 0 0 0 0 0 0 0 0 0 0 1 0 0 0 1 0 0 0 1 0 0 0 0 0 0 0 0 0 0 0 0 0 0 0 0 0 0 0 0 0 0 0 0 0 0 0 0 0 0 0 0 0 0 0 0 0 0 0
ENSG00000006062.15 15 15 13 0 0 8 91 6 12 57 219 4 24 53 54 0 0 0 0 34 54 203 3 4 25 97 0 0 43 29 3 0 18 0 0 1 9 90 8 27 55 103 28 101 103 31 0 131 0 0 0 0 1 0 0 0 18 8 0 0 18 12 0 331 0 0 40 149 23 39 8 5 513 18 0 56 45 4 0 3 2 0 5 29 143 1 49 34 55 0 0 111 35 0 0 29 13 1 5 141 16 0 0 7 14 1 0 14 62 0 0 26 103 0 89 3 2 0
ENSG00000006071.13 0 0 0 0 0 0 0 0 0 0 0 0 0 0 0 0 1 2 1 0 0 0 0 0 0 0 0 0 0 0 1 0 0 0 0 0 0 1 0 0 0 0 0 0 0 0 0 0 0 0 0 0 11 0 0 0 0 0 0 0 0 0 0 0 0 0 0 0 0 0 0 0 0 0 0 0 0 0 0 0 0 0 1 0 0 0 0 0 0 0 0 0 0 0 0 0 0 0 0 0 0 0 0 0 0 0 0 0 0 0 0 0 0 0 0 0 0 0
ENSG00000006116.3 0 1 0 0 0 0 0 0 0 0 0 0 0 0 0 0 0 1 0 0 0 0 0 0 0 0 0 0 0 0 0 0 0 0 0 0 0 0 0 0 0 0 0 0 0 0 0 0 0 0 0 0 0 0 0 0 0 0 0 0 0 0 0 0 0 0 0 0 0 0 0 0 0 0 0 0 0 0 0 0 0 0 0 0 0 0 0 0 0 0 0 0 0 0 0 0 0 0 0 0 0 0 0 0 0 0 0 0 0 0 0 0 0 0 0 0 0 0
ENSG00000006118.14 0 4 0 2 0 1 0 2 2 3 0 0 33 7 0 0 0 23 0 10 0 0 12 8 0 0 0 0 1 7 3 0 10 0 0 25 5 0 8 26 9 0 1 7 16 0 24 1 12 0 0 0 0 0 0 2 0 0 0 0 0 0 0 1 0 0 184 24 0 0 38 0 2 11 0 20 1 21 0 10 0 0 16 0 0 0 68 9 0 0 0 0 0 0 0 3 9 3 0 16 0 0 0 0 0 5 0 12 4 0 0 5 0 5 0 2 17 0
ENSG00000006125.17 81 42 936 203 0 117 311 137 198 192 163 292 177 216 250 0 0 0 0 69 86 503 87 134 66 275 12 0 126 277 164 0 0 15 3 6 100 58 97 147 148 259 138 203 439 238 121 32 145 47 0 0 0 0 0 28 29 76 0 3 199 118 0 51 0 97 1095 293 133 329 153 94 843 297 24 569 517 350 0 31 1 131 146 192 404 2 106 127 191 144 0 264 104 10 200 180 242 430 178 364 198 2 0 90 66 21 0 230 773 0 0 98 24 217 1 160 244 19
ENSG00000006128.11 0 0 0 0 0 0 0 0 0 0 0 0 39 0 0 0 0 1 0 0 0 0 0 1 0 0 0 0 0 0 0 0 0 0 0 0 0 0 0 23 0 0 0 0 0 0 0 0 0 0 0 0 0 0 0 0 0 0 0 0 0 0 0 0 0 0 0 19 0 0 0 0 0 0 0 0 0 0 0 0 0 0 13 0 0 0 0 0 0 0 0 0 0 0 0 0 0 0 0 0 0 0 0 0 0 0 0 0 0 0 0 0 0 0 0 0 0 0
ENSG00000006194.9 39 3 1019 0 0 3 104 17 0 22 2 16 86 23 13 0 0 0 0 13 19 50 21 34 0 103 0 0 31 32 26 0 71 0 3 0 10 48 10 116 26 81 10 54 282 16 7 23 0 0 0 0 0 0 0 0 14 7 0 0 11 4 0 118 0 0 185 47 1 41 138 4 241 12 0 71 58 66 0 0 0 0 40 22 78 1 154 8 137 8 0 17 107 0 0 4 69 0 24 37 40 0 0 1 20 11 0 55 57 0 0 13 92 20 0 24 0 0
ENSG00000006210.6 31 0 0 0 0 0 0 1 11 0 0 0 569 1 0 0 0 0 0 150 0 0 0 25 0 0 0 0 0 0 0 0 0 0 0 57 0 0 0 177 0 0 0 10 12 0 324 73 0 0 0 0 0 0 0 0 0 0 0 0 0 0 0 124 0 0 57 76 0 26 123 1 0 0 0 15 0 1 0 0 0 0 138 1 0 0 393 0 0 0 46 0 0 0 0 6 0 0 111 0 0 0 0 0 0 0 0 0 0 0 680 0 0 0 199 17 0 0
ENSG00000006282.20 35 0 0 0 0 8 17 0 95 12 2 0 340 67 0 0 0 0 0 58 32 131 0 160 76 57 0 0 52 33 0 0 229 0 0 127 25 29 2 286 67 56 19 70 72 6 241 54 0 0 0 0 0 0 0 0 0 0 0 1 0 0 0 157 0 0 69 243 0 3 495 11 127 0 256 278 197 2 0 0 0 0 162 87 102 0 427 58 41 0 0 72 23 0 0 38 0 0 107 20 0 0 0 6 0 0 0 28 0 0 972 139 148 6 0 100 28 0
ENSG00000006283.17 0 33 0 58 0 26 0 0 34 10 0 0 0 32 1 0 0 4 0 0 2 0 0 1 2 0 0 0 19 0 0 0 100 0 10 0 6 0 0 0 8 1 0 2 0 0 0 0 0 0 0 0 0 0 0 0 0 0 0 0 0 0 0 18 0 0 38 5 0 18 0 4 1 1 0 30 0 0 0 5 0 0 0 6 0 0 0 0 0 0 0 33 0 0 0 34 0 0 0 11 0 0 0 17 0 0 0 20 0 0 0 93 0 4 492 284 40 1
ENSG00000006327.13 613 0 1219 0 7779 39 76 2 1028 138 19 76 5754 298 249 0 0 0 0 856 59 34 57 5726 128 54 1 17 282 147 64 2225 307 1213 83 954 122 220 49 2019 200 182 76 157 148 20 2053 915 471 176 0 0 0 0 0 21 25 126 0 1 38 19 12805 976 0 94 1912 2050 1239 302 5285 329 521 203 1495 1221 298 33 0 15 0 43 874 110 61 1 4956 124 165 22 6619 383 77 0 0 229 68 118 3560 171 25 0 6149 30 81 19 4902 104 57 0 4019 240 163 22 14687 690 205 17
ENSG00000006377.10 507 61 0 13 0 0 0 0 483 0 0 0 247 0 0 0 0 0 0 5 0 0 0 409 0 0 0 4 0 0 0 0 0 0 0 0 0 0 0 194 0 0 0 8 116 8 0 0 0 0 0 0 0 0 0 0 0 0 0 0 0 0 0 0 0 0 189 264 79 21 14 0 0 0 0 6 0 0 0 0 0 0 289 0 0 0 432 0 0 0 0 0 0 0 0 0 0 0 163 0 0 0 0 0 0 0 0 0 0 0 0 0 0 0 0 0 0 0
ENSG00000006432.15 10 71 2 0 0 0 8 1 66 2 3 0 72 0 71 0 3 0 0 62 4 17 4 3 0 27 0 19 84 50 10 3 0 0 0 0 0 12 0 38 2 15 2 5 10 0 116 146 0 1 0 0 0 0 0 0 0 0 69 0 0 1 0 5 0 0 142 17 87 0 142 1 51 0 18 4 6 1 0 0 0 0 10 0 9 0 11 1 34 0 0 0 0 0 0 0 0 0 1 0 1 0 0 0 5 0 0 0 2 0 0 0 0 0 0 0 29 0
ENSG00000006451.7 63 502 331 0 950 479 419 3 1038 834 224 17 413 1501 610 0 0 1 4 274 449 176 32 269 791 809 10 34 1220 535 22 1 36 701 5 77 307 121 105 275 873 375 111 1027 474 37 653 885 385 403 0 0 0 0 0 16 33 9 0 13 43 8 232 2349 0 0 47 1441 575 99 496 1132 1372 102 163 2884 578 37 0 143 163 0 225 837 324 1 355 715 418 0 75 2311 300 0 0 855 31 199 87 2314 376 1 0 302 60 6 1 1059 447 0 0 1025 170 32 647 896 199 48
ENSG00000006453.13 186 171 1 534 58 19 27 58 182 42 74 85 263 48 89 0 0 1 0 138 26 0 32 255 3 12 14 72 31 42 175 0 0 0 296 0 13 6 44 253 35 15 56 11 28 24 669 476 82 10 0 0 0 0 0 4 7 45 33 0 24 21 0 23 145 27 155 84 0 169 312 5 17 101 557 176 136 216 0 0 8 19 223 9 22 4 42 46 7 16 18 64 0 4 0 52 75 138 54 18 6 0 0 15 115 51 0 87 97 0 0 39 0 29 884 6 315 3
ENSG00000006459.10 15 220 341 13 0 232 52 25 17 18 53 61 35 158 150 0 0 1 0 24 28 35 20 16 36 84 2 1 59 41 17 0 3 0 0 0 30 5 21 73 45 72 50 102 203 142 152 131 230 0 0 0 0 0 0 0 2 16 21 5 38 26 0 50 646 70 40 72 301 48 23 104 252 29 53 278 45 28 0 15 6 0 111 120 84 6 74 73 27 19 296 142 11 0 0 154 52 5 0 202 37 0 0 30 13 16 0 215 81 0 60 70 0 13 0 207 40 6
ENSG00000006468.13 0 0 0 0 0 0 0 2 28 0 0 0 2 0 0 0 0 3 0 3 0 0 0 0 0 1 0 0 0 0 0 0 0 0 0 0 0 0 0 3 0 0 0 1 0 0 0 0 0 0 0 0 0 0 0 0 0 0 0 0 0 0 0 0 0 0 12 0 0 0 13 0 5 0 0 0 0 0 0 0 0 0 4 0 17 0 0 0 0 0 0 0 8 0 0 0 0 0 0 0 3 0 0 0 0 0 0 0 0 0 0 0 0 0 0 0 0 0
ENSG00000006530.16 3 0 0 0 0 36 22 1 17 23 39 2 40 74 68 0 0 0 0 51 41 29 0 4 1 35 0 0 22 1 0 0 7 0 0 0 12 1 11 37 50 51 8 41 88 1 0 1 0 0 0 0 0 0 0 0 1 0 0 0 5 0 0 312 0 0 0 39 0 0 67 4 69 8 341 70 93 0 0 0 0 0 21 26 72 0 0 25 53 0 0 114 66 0 326 49 14 0 1 35 42 0 0 18 0 0 0 20 27 0 0 20 0 7 0 21 4 2
ENSG00000006534.15 438 388 36 15 0 51 8 11 21 127 0 20 411 148 48 0 0 0 26 226 294 3 44 665 96 0 0 2 110 20 8 0 233 0 0 280 78 0 27 201 200 5 23 362 34 40 98 205 0 3 0 0 209 0 0 3 12 4 0 1 70 34 0 395 0 752 524 545 3 20 653 125 147 42 1045 580 0 20 0 16 0 0 494 79 19 1 168 256 5 17 76 309 57 0 0 125 5 0 69 325 0 0 117 67 2 4 0 68 6 0 1 209 0 44 0 111 12 0
ENSG00000006555.10 38 43 20 7 0 0 81 2 1185 33 78 13 382 0 78 0 4 0 0 433 7 27 2 110 0 45 0 152 143 105 11 2192 0 856 0 34 0 11 0 183 0 12 8 8 288 7 493 215 83 87 0 0 0 0 0 20 5 0 1 0 19 0 0 32 0 0 364 46 0 0 337 0 64 1 1878 66 19 0 327 0 0 0 48 0 28 0 58 0 29 0 0 0 29 0 1440 10 0 0 75 1 16 0 0 0 6 0 0 2 11 0 507 0 0 0 0 12 0 0
ENSG00000006576.16 6 20 1119 7 0 18 292 2 42 89 434 7 24 94 270 0 0 11 0 34 11 241 0 4 16 343 1 0 92 256 4 0 0 340 0 0 13 55 7 27 111 302 33 116 477 32 163 94 264 134 0 0 0 0 0 4 26 7 0 6 1 4 0 0 0 0 0 49 445 34 2 22 490 11 1 132 209 13 0 7 0 0 10 61 683 0 0 89 245 0 0 44 125 1 0 95 11 45 1 59 294 0 0 13 40 0 0 33 245 0 0 31 134 14 1 11 35 1
ENSG00000006606.8 0 0 0 0 0 0 0 0 0 0 0 0 0 0 0 0 0 0 0 0 0 0 0 0 0 0 0 0 0 0 0 0 0 0 0 0 0 0 0 0 0 0 0 0 0 0 657 0 0 0 0 0 0 0 0 0 0 0 0 0 0 0 0 0 0 0 0 0 0 0 28 0 0 0 0 0 0 0 0 0 0 0 0 0 0 0 44 0 0 0 0 0 0 0 0 1 0 0 3 0 0 0 0 0 0 0 0 1 0 0 0 1 0 0 0 0 0 0
ENSG00000006607.13 250 18 20 0 0 77 65 8 251 252 461 6 108 200 276 0 0 24 0 93 45 64 6 137 125 113 0 0 117 60 18 0 0 0 0 41 29 4 13 429 431 183 76 182 131 5 101 374 131 83 0 0 1 0 0 46 1 0 0 2 22 5 0 568 0 0 169 301 329 80 275 43 142 20 5 236 93 14 0 5 1 0 145 121 133 4 61 194 70 0 0 79 32 0 0 109 8 15 50 218 5 0 0 32 0 0 0 149 109 0 853 103 6 26 0 520 43 1
ENSG00000006611.15 0 0 0 0 0 0 0 0 0 0 0 0 13 0 0 0 0 0 0 5 0 0 0 56 1 0 1 0 0 0 0 0 0 0 0 64 0 0 0 51 0 0 0 0 0 0 0 0 0 0 0 0 0 0 0 0 0 0 0 0 0 0 0 0 0 0 41 1 0 0 27 0 0 0 0 0 0 0 0 0 0 0 64 0 0 0 0 0 0 0 0 0 0 0 0 0 0 0 12 0 0 0 0 0 0 0 0 0 0 0 920 0 0 0 0 0 0 0
ENSG00000006625.17 94 4 0 25 0 8 37 1 48 27 30 0 69 31 18 0 0 16 26 76 44 86 1 32 9 20 0 1 23 18 2 0 15 0 0 22 15 13 4 70 47 29 13 85 130 2 82 64 0 226 0 0 0 0 0 20 1 1 0 0 8 0 0 129 0 0 131 104 0 8 108 72 90 2 0 58 39 1 0 0 0 0 101 41 66 1 38 40 8 0 0 88 21 0 0 67 12 0 9 46 52 0 0 7 1 0 0 41 31 0 0 39 2 0 0 53 7 0
ENSG00000006634.7 10 3 21 39 0 31 105 26 1 59 78 1 8 26 225 0 0 0 0 6 12 88 11 5 10 199 2 0 24 50 38 0 2 0 3 0 6 4 10 35 60 117 29 51 234 9 59 26 0 0 0 0 0 0 0 0 10 8 0 0 0 6 0 40 0 82 0 17 0 155 1 25 284 29 0 47 148 199 0 0 95 0 24 71 224 0 0 11 145 156 0 43 34 0 0 30 65 155 0 57 84 2 0 0 6 2 0 32 91 0 0 44 12 130 0 33 37 1
ENSG00000006638.11 0 1 0 0 0 0 0 2 0 0 0 0 0 0 0 0 1 0 3 0 0 0 0 0 0 10 0 0 0 0 0 0 0 0 0 1 0 0 0 0 0 0 0 2 0 0 0 0 1 0 0 0 0 0 0 0 0 0 0 0 0 0 0 0 0 0 0 0 0 0 0 5 0 0 0 0 0 0 0 0 0 0 0 0 1 0 0 0 0 0 0 0 4 0 0 0 1 0 0 0 0 0 0 1 0 0 0 0 0 0 0 0 0 0 0 0 0 0
ENSG00000006652.13 1489 497 943 3543 0 1913 1216 3811 1852 882 673 2763 813 2256 1562 2 0 78 1 374 337 556 1281 418 1338 2614 200 110 998 971 4771 1 75 136 1582 127 563 179 1115 2532 1787 1578 1806 628 1026 7009 1816 1579 2046 1188 0 0 0 0 3156 54 290 3086 452 34 5686 3553 23 1928 0 3050 714 1852 3769 3046 1128 861 2865 3316 401 3732 2675 3776 0 746 968 2179 883 1496 2032 1312 1230 1150 2036 1888 0 620 690 595 84 739 2830 2950 102 754 765 946 87 302 2602 3597 0 1628 4934 3 147 1236 424 3603 1085 2865 2463 79
ENSG00000006659.12 0 0 0 0 0 0 0 0 0 0 0 0 0 0 0 0 0 0 0 18 0 0 0 0 0 0 0 0 0 0 0 0 0 0 0 0 0 0 0 0 0 0 0 0 0 0 0 0 0 0 0 0 0 0 0 0 0 0 0 0 0 0 0 0 0 0 0 0 0 0 0 0 0 0 0 0 0 0 0 0 0 0 2 0 0 0 0 0 0 0 0 0 0 0 0 0 0 0 0 0 0 0 0 0 0 0 0 0 0 0 0 0 0 0 0 0 0 0
ENSG00000006695.10 53 19 43 2 0 21 240 1 56 92 53 23 156 44 69 0 0 0 0 102 80 199 8 43 13 207 1 0 2 88 0 0 7 0 17 44 13 40 13 173 101 149 15 82 206 1 3 66 0 0 0 0 0 0 0 0 39 0 0 1 7 0 0 116 0 0 244 178 0 0 134 42 161 4 0 64 151 8 0 0 2 0 107 53 226 0 444 57 147 0 14 60 57 0 0 45 0 0 55 74 21 0 0 6 37 0 0 22 210 0 0 64 225 0 0 46 40 0
ENSG00000006704.10 82 43 0 0 0 3 1 0 477 85 1 0 190 14 17 0 1 1 0 202 4 24 1 52 10 0 0 7 40 28 2 0 0 1793 0 8 1 0 6 94 5 1 0 22 19 0 432 247 6 91 0 0 0 0 0 54 0 0 0 0 0 0 0 294 0 1 144 107 0 0 59 13 14 1 1553 21 34 0 0 0 0 0 54 9 2 0 130 19 0 0 0 49 0 0 0 15 0 0 38 21 0 0 0 4 1 0 0 1 0 0 0 29 84 0 422 1 0 0
ENSG00000006712.14 91 49 70 67 12 152 651 137 281 135 196 148 755 293 814 0 0 0 0 188 159 392 124 279 154 1018 5 6 178 569 216 0 66 242 113 286 125 468 151 363 275 782 156 319 428 223 388 603 454 146 0 0 0 0 0 47 89 146 38 3 373 230 0 591 0 197 545 552 1015 589 597 143 1430 512 702 826 1210 382 0 19 182 40 237 197 498 8 516 149 1047 348 1085 500 535 3 0 174 206 0 118 380 178 0 0 74 172 28 0 282 910 0 1362 218 1819 234 319 66 247 5
ENSG00000006715.15 101 267 55 169 0 156 146 156 349 526 245 189 73 489 339 0 0 2 0 242 171 264 57 40 40 153 5 5 230 73 168 0 42 16 0 1 100 11 91 332 294 291 166 451 364 206 350 214 31 73 0 0 0 143 0 1 0 85 0 2 100 131 0 191 0 0 177 230 0 32 270 116 543 95 107 444 189 158 0 1 2 0 173 258 307 10 34 251 140 48 0 320 99 8 5 257 78 0 36 421 83 0 0 56 84 4 0 378 165 1 0 263 102 126 0 209 107 2
ENSG00000006740.16 38 2 0 0 0 0 1 6 0 4 154 0 2 1 0 0 0 0 1 2 0 9 0 12 0 2 0 0 0 0 0 0 0 0 1 0 0 0 0 77 4 5 2 1 0 5 0 5 0 0 0 0 0 0 0 0 0 0 0 0 0 0 0 11 0 0 234 15 0 0 5 0 10 5 0 0 0 9 0 0 0 0 24 0 20 0 0 0 0 0 0 0 4 0 0 7 0 0 0 0 0 0 0 0 0 0 0 0 32 0 0 18 0 0 0 0 0 0
ENSG00000006744.18 62 53 0 0 0 8 243 0 56 86 67 0 369 124 211 0 0 4 0 125 245 693 10 178 36 213 0 0 100 204 0 0 0 0 13 0 41 217 22 235 200 284 66 278 827 4 12 230 1 8 0 0 0 0 0 3 22 2 0 0 0 3 0 9 0 0 1141 334 481 52 446 83 834 14 0 248 244 3 0 0 0 0 238 64 241 0 617 107 301 0 0 147 524 1 0 100 32 0 34 200 134 0 0 16 2 1 0 33 189 0 0 108 253 0 1166 12 26 1
ENSG00000006747.14 4 216 1 1 13 0 0 1 147 1173 0 2 30 67 3 0 0 0 0 247 2 0 1 28 32 0 0 0 264 0 1 0 0 0 5 0 17 0 3 141 21 5 4 84 39 5 2 443 245 7 0 0 0 0 0 0 0 1 0 0 0 0 0 294 0 0 136 177 0 60 57 10 45 0 241 139 0 0 0 3 0 0 153 34 7 0 34 380 13 0 56 16 0 0 0 65 0 0 0 49 0 0 0 21 6 2 199 268 115 0 0 27 0 0 1 32 20 0
ENSG00000006756.15 49 55 0 6 0 23 11 1 150 106 0 1 367 115 21 0 0 0 0 138 66 17 5 200 19 15 1 2 56 10 1 0 49 0 27 59 17 11 12 388 84 24 26 164 97 7 297 51 26 69 0 0 0 0 0 3 0 1 0 3 17 1 0 2 0 0 1042 293 1 27 533 41 60 11 35 422 43 8 0 0 1 0 397 59 3 0 163 93 42 54 758 149 5 0 0 40 1 0 34 212 16 0 0 14 0 2 0 58 2 0 460 59 305 2 0 39 14 0
ENSG00000006757.11 49 0 0 0 0 4 11 0 77 28 63 0 89 36 0 0 0 0 0 46 50 48 0 55 2 13 0 1 10 27 0 0 0 0 0 1 5 15 1 69 17 12 2 26 39 5 60 25 0 0 0 0 0 0 0 0 0 0 0 0 0 0 0 121 0 0 104 48 0 0 360 53 1 6 0 24 0 0 0 9 0 0 176 22 5 0 101 25 8 0 0 36 42 0 0 5 0 0 42 33 0 0 0 1 5 0 0 3 0 0 692 18 34 0 0 16 26 0
ENSG00000006788.13 0 0 0 0 0 0 0 0 0 0 0 0 0 0 0 0 0 0 2 0 0 1 0 0 0 0 0 0 0 0 0 0 0 0 0 0 0 0 0 0 0 0 0 0 0 0 0 0 0 0 0 0 0 0 0 0 0 0 0 0 0 0 0 0 0 0 0 0 0 0 0 0 0 0 0 0 0 0 0 0 0 0 0 0 0 0 0 0 0 0 0 0 0 0 0 0 0 0 0 0 0 0 0 0 0 0 0 0 0 0 0 0 0 0 0 0 0 0
ENSG00000006831.9 0 9 0 23 0 0 4 4 33 13 11 6 8 15 31 0 0 0 0 3 4 6 2 1 0 9 0 2 25 19 1 0 0 0 0 0 1 1 4 2 12 10 0 9 2 0 67 10 0 0 0 0 0 0 0 0 4 7 28 0 0 0 0 6 0 0 55 9 0 16 5 8 6 3 144 10 6 4 0 0 0 0 3 2 6 0 0 4 6 0 0 5 3 0 0 8 0 0 1 18 2 0 0 2 0 0 0 7 0 0 0 8 22 0 0 2 4 0
ENSG00000006837.11 7 12 0 2 0 1 6 0 1 0 0 5 0 2 0 0 0 0 0 0 1 6 0 0 0 8 0 0 1 7 2 0 0 0 0 0 0 0 0 12 0 1 0 1 10 0 27 16 0 0 0 0 0 0 0 0 0 3 0 0 0 0 0 9 0 0 1 5 0 0 1 1 4 2 0 5 0 9 0 0 0 0 8 1 4 0 0 1 0 7 0 0 8 0 0 0 5 1 0 2 0 0 0 0 0 0 0 6 50 0 0 9 0 1 0 0 1 0
ENSG00000007001.12 0 0 0 0 0 0 0 0 0 0 0 0 0 0 0 0 0 0 0 0 0 0 0 3 0 0 0 0 0 0 0 0 0 0 0 0 0 0 0 0 0 0 0 0 0 0 0 0 0 0 0 0 0 0 0 0 0 0 0 0 0 0 0 0 0 0 9 0 0 0 0 0 1 0 0 0 0 0 0 0 0 0 2 0 0 0 0 0 0 0 0 0 1 0 0 0 1 0 0 0 0 0 0 0 0 0 0 0 0 0 0 0 0 0 0 0 0 0
ENSG00000007038.10 8 14 0 0 0 0 0 0 0 0 0 0 27 2 1 0 0 0 0 7 2 7 0 8 0 3 0 0 0 10 0 0 0 0 0 0 0 0 0 21 1 10 0 0 0 0 0 0 0 0 0 0 0 0 0 0 0 0 0 0 0 0 0 0 0 0 0 1 0 0 3 0 0 0 0 0 20 0 0 0 0 0 1 2 2 0 0 0 0 0 0 4 3 0 0 0 0 0 2 0 0 0 0 0 1 0 0 0 0 0 0 0 0 0 0 0 0 0
ENSG00000007047.14 2 69 9 6 0 4 22 4 15 4 35 3 11 17 0 0 55 135 4 11 7 18 2 9 6 37 0 1 6 17 1 0 5 0 72 0 5 0 10 3 1 15 1 12 67 0 12 15 0 0 0 0 0 0 0 0 5 0 0 0 1 4 0 0 0 0 109 4 0 0 23 4 27 5 18 21 23 6 0 0 0 0 16 7 28 0 1 9 23 1 50 7 16 0 0 13 0 0 0 21 1 0 0 8 5 0 1 14 5 0 0 37 11 6 0 2 8 0
ENSG00000007062.11 196 4 0 1 460 0 0 0 79 0 2 0 1520 0 62 0 0 2 14 449 0 0 0 521 0 0 0 0 0 0 0 0 0 0 0 204 0 4 0 1126 1 0 6 17 205 22 0 65 0 0 0 0 0 0 0 132 0 0 0 0 0 0 112 0 0 0 1110 489 0 15 1076 0 15 0 61 20 0 0 0 0 0 0 1954 1 0 0 981 0 0 0 0 0 0 0 0 0 0 0 165 2 0 0 0 0 0 0 0 0 0 0 0 0 0 0 0 50 0 0
ENSG00000007080.10 36 71 1036 0 728 48 198 6 132 95 87 13 424 129 126 0 0 0 38 155 170 172 11 99 42 111 1 0 73 103 5 454 142 378 9 115 62 147 16 194 130 84 52 180 328 19 257 278 167 50 0 0 1 0 9 5 22 3 0 1 4 0 0 401 0 0 280 295 405 82 470 138 346 30 563 270 91 18 0 7 19 0 140 110 121 3 278 74 80 0 469 186 196 0 0 162 30 0 97 165 106 0 403 34 68 1 0 59 79 1 591 101 239 0 216 76 34 0
ENSG00000007129.17 0 0 0 0 0 0 10 1 1 0 5 3 0 1 9 0 0 0 0 2 0 19 0 0 0 3 0 5 1 10 5 0 0 0 0 19 1 8 0 3 4 35 4 19 115 4 0 0 0 138 0 0 0 0 1 0 1 0 0 0 26 20 0 53 0 1 0 1 0 0 0 0 7 1 0 6 17 4 0 0 0 0 8 2 13 1 0 0 5 0 0 8 57 0 0 0 0 0 1 10 26 0 0 0 2 0 0 7 15 0 0 0 8 0 0 0 0 0
ENSG00000007168.12 29 335 1070 60 0 74 251 70 86 80 16 144 97 177 243 0 1 1 0 29 61 234 131 32 31 393 3 1 124 259 161 0 150 231 33 121 57 23 67 132 120 215 56 90 577 105 53 194 29 56 0 0 2 0 0 0 0 69 0 1 48 84 0 371 1 1 111 204 11 282 226 110 677 162 76 474 745 130 0 37 159 153 132 112 311 20 45 102 213 287 0 199 93 14 0 126 100 159 3 184 102 0 0 30 51 21 21 196 455 0 0 156 157 154 0 140 81 6
ENSG00000007171.17 0 0 0 0 0 0 0 0 11 0 0 0 120 0 0 0 0 0 0 34 0 0 0 0 0 0 0 2 4 12 1 0 0 0 0 0 0 0 0 27 0 0 0 0 15 0 0 3 0 167 0 0 0 0 0 9 0 0 0 0 0 0 0 0 0 0 0 6 0 0 249 0 0 0 0 0 0 0 0 0 0 0 41 0 0 0 63 0 0 0 0 0 0 0 0 0 0 0 143 0 0 0 0 0 0 0 0 0 0 0 0 0 0 0 0 0 0 0
ENSG00000007174.17 151 4 0 2 0 0 0 1 2 0 0 0 124 0 0 0 0 0 3 8 0 0 0 462 1 1 1 0 0 0 0 0 0 0 0 83 0 0 0 49 0 0 0 11 69 3 0 0 0 0 0 0 0 0 0 0 0 0 0 0 0 0 0 20 0 0 4332 484 0 28 334 0 0 0 0 0 0 0 0 0 0 0 753 2 0 0 19 0 0 0 0 0 0 0 0 0 0 9 0 0 0 0 0 0 0 0 0 0 0 0 439 0 1 0 0 0 0 0
ENSG00000007202.14 42 25 40 12 0 15 152 13 69 53 64 43 219 87 87 0 1 0 0 130 132 203 37 32 25 131 1 0 83 117 7 0 0 0 3 60 28 114 15 86 100 124 34 201 286 54 105 221 9 0 0 0 0 0 0 26 6 16 1 6 50 44 0 487 0 0 1995 175 25 66 98 61 422 49 524 121 241 27 0 0 0 0 65 64 110 0 182 77 70 1 544 100 115 0 0 33 30 1 50 155 86 0 0 15 56 3 0 64 146 0 0 70 154 9 0 83 41 2
ENSG00000007216.14 0 0 0 0 0 0 0 0 0 0 0 0 0 0 0 0 0 0 0 17 0 0 0 0 0 0 0 0 0 0 0 0 0 0 0 0 0 0 0 30 0 0 0 0 0 0 0 0 0 0 0 0 28 0 0 0 0 0 0 0 0 0 0 0 0 0 0 0 0 0 0 0 0 0 0 0 0 0 0 0 0 0 0 0 0 0 0 0 0 0 0 0 0 0 0 0 0 0 0 0 0 0 0 0 0 0 0 0 0 0 0 0 0 0 0 0 0 0
ENSG00000007237.18 19 66 0 23 0 64 7 64 4 88 1 59 37 166 0 0 0 2 0 35 165 7 104 7 17 9 4 2 142 1 21 0 51 0 204 55 141 20 109 15 258 14 137 191 26 92 0 82 231 0 0 0 0 0 3618 0 4 82 0 3 170 106 0 301 0 1411 169 362 268 275 41 57 16 209 5 164 23 151 0 0 0 0 41 147 11 10 0 132 0 23 0 194 0 1 16 42 121 231 4 262 0 0 0 23 77 62 152 136 73 0 0 91 0 101 1 35 34 3
ENSG00000007255.10 12 4 0 0 0 13 286 4 4 22 81 10 153 45 156 0 0 0 0 52 96 259 0 28 16 192 1 0 31 161 2 0 273 244 25 35 30 501 6 88 87 137 31 80 351 4 89 141 0 155 0 0 0 0 0 9 61 1 0 1 11 4 0 211 0 0 140 195 482 43 222 70 415 6 0 117 334 4 0 0 6 0 75 41 190 0 130 50 158 53 10 129 335 0 0 33 15 0 42 97 105 0 0 5 61 0 0 49 89 0 1108 35 147 6 0 23 2 0
ENSG00000007264.14 0 390 0 2 0 34 32 0 0 143 0 0 0 167 43 0 0 1 0 0 44 128 0 1 42 47 0 0 26 5 1 0 190 17 0 0 29 54 12 1 31 30 12 102 92 0 0 39 0 4 0 0 0 0 0 0 15 0 0 0 12 6 0 332 0 0 0 272 0 0 26 80 131 40 0 234 33 0 0 1 15 0 0 7 9 0 0 51 30 0 0 243 68 0 0 76 1 0 0 96 39 0 0 0 4 0 0 6 43 0 0 121 27 5 0 206 54 2
ENSG00000007306.14 253 75 0 0 513 0 0 1 6964 92 1 119 1113 3 62 0 0 1 0 11486 47 22 0 62 0 16 0 1229 466 532 88 0 0 0 0 578 0 0 10 1278 4 2 6 32 587 15 14602 6913 732 2595 0 0 0 0 0 49 0 0 8 4 0 0 0 0 0 0 290 7 1 0 1937 0 2 0 5442 405 198 2 1901 10 0 0 411 8 0 0 354 0 0 0 162 0 0 0 0 15 0 0 197 0 0 0 423 0 0 0 0 0 0 0 0 0 0 0 68 21 1 0
ENSG00000007312.12 0 0 0 0 0 0 32 0 0 2 0 0 0 1 21 0 0 0 0 0 7 218 0 0 0 30 0 0 2 19 0 0 32 346 0 0 5 108 0 0 53 52 62 25 356 0 0 64 0 181 0 0 0 0 0 0 0 0 0 1 4 3 0 0 0 0 0 5 0 0 0 1 68 0 0 14 28 0 0 0 0 0 0 18 115 0 0 0 34 0 0 8 39 0 0 0 0 0 0 21 66 0 0 0 19 0 0 1 27 0 0 0 103 0 0 0 0 0
ENSG00000007314.12 0 19 0 0 0 0 0 0 0 0 0 0 0 0 0 0 0 0 0 0 0 0 0 0 0 0 0 0 0 0 0 0 0 0 0 0 0 0 0 0 0 0 0 0 0 0 0 0 0 0 0 0 0 0 0 0 0 0 0 0 0 0 0 0 0 0 0 0 0 0 0 0 0 0 0 0 0 0 0 0 0 0 0 0 0 0 0 1 0 0 0 0 0 0 0 0 0 0 0 0 0 0 0 0 0 0 0 0 0 0 0 0 0 0 0 0 0 0
ENSG00000007341.18 14 5 12 41 0 15 34 50 37 28 96 82 14 47 67 0 2 0 1 46 33 82 86 8 10 73 1 0 17 4 81 0 9 0 57 0 9 53 25 60 53 54 55 64 250 44 62 18 363 0 0 0 1 0 0 0 4 14 0 0 35 28 0 146 0 0 21 85 298 92 76 16 152 134 0 105 70 95 0 4 0 16 69 43 135 11 40 36 47 85 0 113 149 5 0 22 37 45 12 67 96 0 0 2 24 5 0 64 66 0 0 36 23 104 0 66 38 1
ENSG00000007350.16 0 15 3 59 0 14 80 42 0 5 1 30 0 3 0 0 4 0 0 0 0 17 0 0 4 10 0 0 15 3 97 0 0 0 3 0 13 14 5 0 3 2 13 0 0 38 0 55 0 136 0 0 0 0 0 0 0 36 0 1 1 39 0 0 0 0 0 14 57 307 0 1 2 30 0 24 13 58 0 0 0 0 0 3 0 2 0 7 0 9 0 0 7 4 0 0 76 0 0 0 58 0 0 5 32 12 0 0 0 0 0 1 0 141 86 37 213 0
ENSG00000007372.22 0 0 0 0 0 0 0 0 0 0 0 0 0 0 0 0 0 1 0 0 0 0 0 0 0 0 0 0 0 0 0 0 0 0 0 0 0 0 0 1 0 2 0 0 0 0 5 4 0 0 0 0 0 0 0 0 0 0 0 0 0 0 0 0 0 0 0 0 0 0 0 0 0 0 0 0 0 0 0 0 0 0 0 0 1 0 0 0 0 0 0 0 0 0 0 0 0 0 0 1 0 0 0 0 0 0 0 0 0 0 0 0 0 0 0 0 0 0
ENSG00000007376.7 59 1 30 0 0 10 112 0 13 12 101 1 188 80 93 0 0 1 0 57 59 160 0 54 40 79 0 0 8 116 1 0 107 530 0 94 13 104 15 80 73 101 13 91 123 10 91 134 0 99 0 0 0 0 0 0 4 8 0 1 1 0 0 154 0 0 16 75 275 53 233 37 292 3 277 109 43 4 0 0 0 0 37 35 64 0 99 31 115 17 0 86 125 0 0 22 1 0 67 76 115 0 0 7 36 1 0 17 74 0 0 1 232 9 5 6 0 0
ENSG00000007384.15 13 0 0 0 0 3 4 0 25 0 0 0 250 2 9 0 0 0 0 149 0 0 0 11 0 1 0 3 6 0 0 0 0 0 0 0 0 0 0 58 0 0 1 10 51 0 349 429 5 0 0 0 0 0 0 0 0 0 0 0 0 0 0 0 0 0 0 9 0 0 75 1 0 0 252 13 0 0 0 0 0 0 38 0 0 0 277 0 0 0 221 14 0 0 0 0 0 0 88 0 0 0 0 0 0 0 0 0 0 0 0 0 0 0 0 33 0 0
ENSG00000007392.16 154 65 1432 26 0 99 312 10 99 136 227 2 169 358 535 0 0 5 0 240 133 243 9 107 45 649 1 1 160 189 16 90 33 742 0 8 98 67 38 309 293 365 64 196 913 9 125 227 4 98 0 0 0 0 0 0 16 4 0 0 11 9 875 707 1539 0 757 418 378 90 149 163 844 38 76 671 455 14 0 37 0 0 302 159 410 1 330 152 408 9 1 186 349 1 0 220 22 46 36 265 172 0 0 38 80 6 0 191 211 0 0 210 334 13 150 590 127 5
ENSG00000007402.11 3 1 0 1 0 0 8 0 0 0 0 0 5 1 3 0 0 1 0 4 1 9 0 0 0 7 1 0 1 1 0 0 0 0 0 0 0 5 1 6 4 2 0 1 36 0 0 0 0 0 0 0 0 0 0 0 0 0 0 0 0 0 0 14 0 0 0 0 0 0 1 1 8 3 0 3 6 0 0 0 0 0 3 1 8 0 10 0 7 0 0 0 5 1 0 0 3 3 0 0 7 0 0 0 0 0 0 0 1 0 0 1 0 1 0 15 1 0
ENSG00000007516.13 27 0 0 0 0 0 0 14 0 0 25 6 69 0 2 0 0 0 0 14 0 14 13 248 1 2 0 0 0 0 22 0 0 0 0 0 0 0 1 11 0 0 5 16 92 4 0 50 77 0 0 0 0 0 0 0 0 15 358 0 28 70 0 0 0 0 593 193 582 0 84 0 1 8 0 0 0 0 0 0 0 0 147 3 1 0 180 0 0 0 0 0 0 0 0 0 4 34 11 1 0 1 0 0 13 1 0 0 6 0 781 0 0 0 0 0 0 0
ENSG00000007520.3 2 46 0 0 0 0 9 0 0 0 12 0 22 5 8 0 0 0 0 0 14 7 0 5 0 3 0 0 1 2 0 0 0 86 0 0 0 18 0 8 2 1 0 4 42 4 0 1 28 0 0 0 0 0 0 0 0 0 0 0 0 0 0 10 0 0 120 10 0 21 10 6 13 0 0 12 30 0 0 0 0 0 5 2 4 0 9 6 2 0 0 9 11 0 0 3 3 1 2 1 9 0 0 1 2 0 0 1 15 0 0 1 57 4 0 1 0 0
ENSG00000007541.16 809 99 43 1 0 16 282 3 233 37 120 0 452 74 360 0 0 0 0 254 210 351 40 495 121 85 0 1 40 30 1 46 544 0 0 96 59 95 22 358 84 108 28 335 911 17 206 246 92 1 0 0 0 0 0 27 18 2 0 4 11 6 0 305 0 277 710 810 243 52 665 26 351 41 404 105 143 3 0 4 5 186 325 32 199 1 217 14 139 0 0 13 158 0 0 10 0 0 131 108 156 0 0 7 56 3 24 15 17 0 1132 33 124 0 0 41 0 0
ENSG00000007545.15 0 43 0 0 1 1 23 0 24 3 5 2 30 8 4 0 0 0 0 7 0 28 1 3 1 5 0 0 14 1 0 0 13 115 0 0 1 0 1 8 3 13 5 14 13 1 0 28 0 0 0 0 0 0 0 0 0 0 0 0 7 0 0 59 0 0 3 23 0 0 40 7 41 5 0 16 49 0 0 0 0 0 9 12 27 0 88 6 6 0 0 4 16 0 1 28 0 0 0 15 0 0 0 1 0 0 0 8 0 0 0 2 10 0 60 0 0 0
ENSG00000007866.20 112 3 0 0 0 1 0 0 29 0 179 1 136 0 8 0 0 0 0 118 3 0 0 36 0 5 0 19 21 4 6 0 0 0 0 4 0 4 0 105 1 3 0 0 16 5 146 203 1 0 0 0 0 0 0 15 0 1 0 0 0 0 0 0 0 0 148 38 0 0 180 0 4 0 347 6 2 0 0 0 0 0 112 1 18 0 39 3 11 0 0 0 0 0 0 1 1 0 4 0 0 0 0 0 0 0 1078 0 49 0 0 2 3 0 0 0 4 4
ENSG00000007908.15 0 0 0 0 0 0 0 0 0 0 0 0 0 0 0 0 0 0 0 0 0 0 1 0 0 0 0 0 0 0 0 0 0 0 0 0 0 0 1 0 0 0 0 0 0 0 0 0 0 0 0 0 0 0 0 0 0 0 0 0 0 0 0 0 0 0 0 0 0 0 0 0 0 0 0 0 0 0 0 0 0 0 0 0 0 0 0 0 0 0 0 0 0 0 0 0 0 0 0 0 0 0 0 0 0 0 0 0 0 0 0 0 0 0 0 0 0 0
ENSG00000007923.15 42 32 21 0 0 23 87 3 51 57 58 2 109 51 186 0 0 0 4 78 137 168 0 22 7 61 0 0 28 74 0 0 0 502 0 0 23 10 14 97 99 67 25 165 214 0 42 138 58 106 0 0 0 0 0 11 0 0 0 0 10 9 0 304 0 0 445 171 0 0 92 14 215 12 0 131 118 0 0 0 0 0 56 55 120 0 94 55 40 10 0 150 89 0 0 34 1 0 52 73 101 0 0 7 26 1 0 38 65 0 2787 31 36 5 0 36 22 2
ENSG00000007933.12 0 0 0 0 0 0 0 0 6 0 0 0 0 0 0 0 0 0 0 45 0 0 0 3 0 1 0 0 0 1 0 0 0 0 0 0 0 0 0 52 0 0 0 5 0 0 0 190 0 0 0 0 0 0 0 0 0 0 0 0 0 0 0 0 0 0 23 7 0 0 8 0 0 0 0 0 0 0 0 0 0 0 46 0 0 0 0 0 0 0 0 0 0 0 0 0 0 0 0 0 0 0 0 0 0 0 0 0 0 0 0 0 0 0 0 25 0 0
ENSG00000007944.14 74 59 25 68 0 91 202 229 59 30 122 263 57 43 110 0 0 0 1 94 15 113 210 79 13 245 54 2 35 98 134 0 0 768 477 10 24 28 108 204 42 133 90 9 131 125 46 154 862 0 0 0 0 0 0 16 23 154 0 0 175 82 0 139 0 411 337 102 463 384 126 25 139 260 180 253 569 512 0 9 71 127 145 82 243 15 139 112 143 532 0 71 381 16 0 20 252 334 18 77 145 6 336 27 245 116 0 125 449 0 0 63 69 643 0 28 360 10
ENSG00000007952.17 3 0 0 0 0 0 0 0 0 0 0 0 0 0 0 0 0 0 0 91 0 3 0 0 0 0 0 0 0 0 0 0 0 0 0 0 0 0 0 8 0 0 0 0 1 0 0 22 0 0 0 0 0 0 0 0 0 0 0 0 0 0 0 0 0 0 0 4 0 0 0 0 0 0 0 0 0 0 0 0 0 0 0 0 0 0 0 0 0 0 0 0 0 0 0 0 0 0 0 0 0 0 0 0 0 0 0 0 0 0 0 0 0 0 0 0 0 0
ENSG00000007968.6 1 0 0 0 0 0 0 0 0 0 0 0 0 0 0 0 0 0 0 0 0 0 0 0 0 0 0 0 0 0 0 0 0 0 0 0 0 0 0 0 0 0 0 0 0 0 0 0 0 0 0 0 0 0 0 0 0 0 0 0 0 0 0 0 0 0 5 0 0 0 0 0 0 0 0 0 0 0 0 0 0 0 0 0 1 0 0 0 0 0 0 0 0 0 0 0 0 0 0 0 0 0 0 0 0 0 0 0 0 0 0 0 0 0 0 0 0 0
ENSG00000008018.8 217 307 1321 220 1199 449 1541 136 816 727 779 354 1714 1410 1323 0 0 0 0 1127 1741 1690 535 742 374 1480 9 11 1073 1330 415 410 482 5584 367 602 762 1287 295 1015 1304 1241 405 1406 1470 210 2109 1376 1525 2109 0 0 0 0 0 127 284 132 0 54 534 262 25933 4900 0 0 2814 3463 3502 1068 3113 1772 3900 733 1173 4862 1830 448 0 178 505 198 1062 1103 1247 22 2099 776 1456 359 1665 2349 1778 14 1692 791 275 321 819 1870 767 6 1010 325 344 27 2657 1264 977 0 4650 1087 3043 312 1080 1547 463 44
ENSG00000008056.13 0 2 0 0 12 19 0 0 0 1 0 0 7 9 0 0 0 0 0 0 1 0 0 1 1 0 0 0 2 0 2 0 0 0 0 0 3 0 0 0 0 0 0 1 0 4 0 0 0 0 0 0 0 0 0 0 0 1 0 0 0 0 0 0 0 0 0 9 0 0 0 1 0 0 0 1 0 2 0 0 0 0 0 9 0 0 0 0 0 0 0 11 0 0 0 11 0 0 0 5 0 0 0 0 0 0 0 7 0 0 0 2 0 1 0 0 1 0
ENSG00000008083.13 28 201 83 727 0 488 308 282 119 256 233 259 90 506 254 0 9 0 0 68 162 303 168 16 173 379 17 9 347 128 543 0 16 1179 154 65 336 93 240 57 326 266 205 284 415 298 93 342 523 121 0 0 0 0 960 18 35 135 669 22 309 255 0 360 0 104 409 338 244 108 65 121 601 388 157 1225 604 538 0 100 10 178 60 450 341 13 49 276 246 379 128 281 110 16 485 432 216 357 10 384 122 2 0 121 139 66 0 232 267 0 166 420 199 171 0 607 395 17
ENSG00000008086.11 12 3 10 1 0 1 1 3 80 7 0 8 2 3 29 0 5 17 2 36 4 6 12 1 0 11 0 2 49 80 9 1 1 0 4 64 0 0 1 4 6 4 3 5 21 7 13 98 0 0 0 0 0 0 0 0 1 2 1 0 12 9 0 69 0 0 40 8 7 6 2 3 13 9 288 44 1 8 0 0 0 1 26 3 21 1 1 4 7 0 0 1 0 0 0 10 26 7 2 21 0 0 0 1 1 0 1 2 25 0 0 2 0 6 0 4 4 0
ENSG00000008118.9 0 46 0 5 0 9 0 69 0 15 0 69 0 89 1 0 1 0 0 16 2 0 46 1 31 0 3 0 17 22 145 0 0 0 150 17 36 15 49 1 48 1 27 8 0 8 72 217 440 0 0 0 0 0 0 8 3 84 0 0 20 30 0 0 0 0 0 208 0 338 18 64 38 278 0 286 195 224 0 2 1 205 0 1 0 0 3 38 0 152 0 90 0 1 0 41 241 132 0 60 1 0 0 6 8 20 0 75 102 0 0 93 0 119 0 65 98 6
ENSG00000008128.22 6 2 3 24 0 6 25 23 29 9 46 40 6 3 23 0 0 0 1 13 4 46 19 0 1 25 1 0 5 20 23 0 0 9 15 3 7 6 5 24 6 34 7 23 39 23 48 42 88 15 0 0 0 0 0 5 1 3 40 0 23 17 0 36 1369 0 1 26 16 19 12 3 83 39 0 22 38 31 0 9 4 5 12 8 44 0 15 17 9 32 0 12 12 1 0 6 37 53 0 1 12 0 0 3 13 7 0 13 39 0 5 7 5 18 0 47 25 0
ENSG00000008130.15 13 18 3 768 449 90 29 630 63 388 224 2400 104 488 66 1 3 1 0 254 274 51 1472 23 71 49 47 0 216 104 1144 649 237 1 1587 38 160 33 288 80 279 42 588 489 208 1517 240 181 495 212 0 0 0 0 915 0 143 759 0 5 975 633 0 974 0 2471 381 304 1689 2206 171 154 340 1601 0 759 853 1603 0 26 298 119 28 212 27 27 111 394 81 1377 0 558 66 37 184 140 764 594 2 649 48 18 0 75 303 225 0 1019 2114 1 0 433 139 2618 257 226 648 24
ENSG00000008196.12 0 0 0 0 0 0 0 0 0 0 0 0 0 0 0 0 0 0 0 0 0 0 0 0 0 0 0 0 0 0 0 0 0 0 0 0 0 0 0 0 0 0 0 0 0 0 0 0 0 0 0 0 0 0 0 0 0 0 0 0 0 0 0 0 0 0 0 0 0 0 0 0 0 0 0 0 0 0 0 1 0 0 0 0 0 0 0 0 0 0 0 0 0 0 0 0 0 0 0 0 0 0 0 0 0 0 0 0 0 0 0 0 0 0 0 0 0 0
ENSG00000008197.4 0 0 0 0 0 0 0 0 0 0 0 0 0 0 0 0 0 0 0 0 0 0 0 0 0 0 0 0 0 0 0 0 0 0 0 0 0 0 0 0 0 0 0 0 0 0 0 0 0 0 0 0 0 0 0 0 0 0 0 0 0 0 0 0 0 0 0 0 0 0 0 0 0 0 0 0 0 0 0 0 0 0 0 0 0 0 0 0 0 0 0 0 0 0 0 0 0 0 0 0 0 0 0 0 0 0 0 0 0 0 0 0 0 0 0 0 0 0
ENSG00000008226.19 16 24 0 7 0 1 15 1 0 9 89 2 36 2 5 0 0 0 0 10 13 4 44 111 1 24 0 0 1 13 6 0 0 0 112 0 0 8 0 32 2 7 5 0 0 13 7 24 0 0 0 0 0 0 0 0 1 8 0 0 27 16 0 19 0 0 1141 162 0 0 26 1 43 37 0 4 0 2 0 0 0 0 404 3 16 0 0 3 3 20 0 16 11 0 0 1 0 30 0 4 7 0 0 0 5 4 0 0 0 0 366 0 0 3 0 0 0 0
ENSG00000008256.15 4 0 55 22 0 4 28 0 14 6 15 0 18 17 24 0 0 0 0 18 8 37 4 0 6 24 0 0 10 43 0 0 0 0 20 0 4 9 2 7 22 86 1 7 21 0 4 18 0 0 0 0 1 0 0 0 13 0 0 0 9 0 0 0 0 0 76 94 0 3 27 6 225 0 0 83 129 0 0 4 0 0 0 7 79 0 0 20 105 0 0 20 26 0 0 2 3 6 1 7 64 0 0 7 6 1 0 3 0 0 0 6 110 2 0 10 0 0
ENSG00000008277.14 0 0 0 0 0 0 0 0 1 0 0 0 0 3 1 0 0 0 3 0 5 8 0 0 0 5 0 0 0 0 1 0 0 0 0 0 0 0 0 2 0 2 0 0 0 9 0 0 415 0 0 0 0 0 0 0 0 0 0 0 0 0 0 0 0 0 29 0 0 0 0 0 4 3 0 0 0 0 0 0 0 0 6 1 21 0 0 0 0 0 0 0 0 0 0 2 0 0 0 0 0 0 0 0 0 0 1 0 0 0 0 0 0 0 0 0 0 0
ENSG00000008282.8 229 76 4 0 451 322 481 59 510 449 341 111 940 800 1086 0 0 4 0 1077 479 656 71 1143 169 1064 11 6 390 630 63 0 0 0 171 234 182 195 113 899 472 585 196 709 1145 112 1069 949 481 870 0 0 0 0 0 0 23 59 0 7 67 93 0 1842 0 0 1466 1342 1382 199 1244 457 1298 256 0 1572 606 89 0 138 0 0 1430 418 732 9 784 556 953 12 0 553 994 1 0 375 144 125 119 738 674 0 0 100 104 37 0 271 350 0 0 442 497 186 0 902 358 37
ENSG00000008283.15 457 1 1341 0 2178 1 260 5 26 8 0 24 1537 40 245 0 0 0 3 334 18 236 16 1487 12 78 0 2 68 133 0 902 0 0 69 223 8 126 20 1168 51 211 24 79 514 38 538 242 0 0 1 0 1 0 0 18 12 4 0 0 14 20 22187 439 0 0 2626 823 963 64 1290 25 362 4 11 85 79 1 0 0 0 0 724 9 156 2 1136 47 135 19 0 8 132 0 0 12 17 3 594 36 263 0 762 2 1 0 3813 5 271 0 7688 34 309 24 243 142 15 0
ENSG00000008294.20 114 575 290 1512 510 363 56 1723 337 224 78 599 71 337 167 0 0 26 1 77 11 48 288 20 111 169 76 4 215 247 1779 0 26 6 416 83 120 64 478 179 382 126 491 156 229 743 355 388 623 97 0 0 123 0 0 14 66 539 1 5 414 294 0 540 829 3451 131 445 671 1532 72 152 498 932 57 1048 1469 3108 305 109 197 391 77 189 165 49 74 294 83 669 18 311 129 51 110 346 1462 1435 0 338 73 11 0 68 205 291 16 551 1298 0 0 349 7 1011 186 830 2557 53
ENSG00000008300.16 0 0 122 0 0 0 3 0 0 0 1 0 0 6 0 0 1 0 0 0 1 64 0 0 0 1 0 0 0 1 0 0 0 0 0 0 0 0 0 2 0 5 0 1 17 0 0 6 0 0 0 0 0 0 0 0 5 0 0 0 0 0 0 0 0 0 12 5 0 0 7 0 26 0 0 3 7 1 0 0 0 0 1 2 11 0 0 0 0 0 0 7 3 0 0 0 2 0 1 2 6 0 0 0 0 2 0 3 1 0 1 0 2 0 0 0 1 0
ENSG00000008311.14 148 109 31 0 0 58 1 1 224 89 0 7 0 27 0 0 0 9 0 48 0 4 0 31 0 71 0 0 8 14 0 0 0 0 0 0 8 0 1 204 13 35 4 17 179 0 145 151 0 4 0 0 0 0 0 0 0 4 0 0 0 0 0 0 0 0 35 10 0 0 59 6 10 3 50 36 0 0 0 31 0 0 99 18 56 0 1 1 78 1 19 0 0 0 0 13 0 0 4 53 1 0 0 1 0 0 0 24 45 0 0 11 21 0 0 0 0 0
ENSG00000008323.15 17 0 0 1 0 0 0 5 23 5 30 116 118 2 6 0 1 0 0 49 1 4 53 20 1 0 1 0 7 14 10 0 0 0 11 0 0 6 11 44 0 0 7 0 0 10 452 96 3 10 0 0 0 0 0 22 2 8 1 0 24 42 0 25 0 4 119 45 0 33 56 0 3 18 14 2 13 25 0 0 0 7 33 1 0 3 207 1 7 0 0 7 0 2 0 0 20 0 16 3 1 0 0 1 0 1 0 3 22 0 28 2 0 10 0 5 11 0
ENSG00000008324.11 49 16 24 6 0 73 771 40 149 116 340 51 319 122 791 0 19 0 0 229 286 602 61 90 18 840 5 0 89 447 80 0 72 395 132 0 54 421 51 331 116 539 97 229 888 71 568 295 309 888 0 0 0 0 0 2 71 33 0 6 129 89 0 711 0 0 166 262 865 232 372 71 960 87 728 243 620 39 0 1 7 96 205 156 779 9 422 98 634 111 0 286 983 8 0 152 143 109 52 282 604 0 0 25 241 3 0 115 356 1 0 119 838 62 0 201 82 4
ENSG00000008382.15 0 3 0 1 0 0 3 0 0 2 19 1 7 6 0 0 0 0 7 3 4 5 2 0 1 0 0 0 6 0 0 0 9 0 0 0 4 1 1 5 14 6 0 19 42 0 0 15 0 0 0 0 0 0 0 0 0 0 0 0 4 0 0 40 0 0 4 18 0 2 0 10 4 0 0 0 12 0 0 0 0 0 8 5 3 0 23 2 9 0 1 11 0 0 0 10 0 0 1 15 7 0 0 1 3 0 0 12 0 0 0 7 69 0 0 9 0 0
ENSG00000008394.12 93 12 1 5 0 38 0 1 26 14 0 0 188 145 0 0 0 0 0 336 50 0 8 68 11 0 0 2 14 0 1 0 0 0 0 26 16 0 9 131 53 1 7 37 37 11 0 20 0 90 0 0 0 0 0 15 0 0 0 2 0 0 0 388 0 0 159 271 0 48 129 58 26 17 0 700 9 3 0 9 0 124 184 69 1 0 187 37 0 0 0 81 0 0 0 20 0 6 23 111 0 0 0 6 3 1 0 71 6 0 0 33 0 0 508 180 30 1
ENSG00000008405.11 58 44 189 5 0 69 249 19 47 62 203 12 184 270 779 0 0 0 3 87 36 204 3 209 89 1356 6 2 128 376 79 0 4 0 0 26 63 78 45 188 107 603 34 61 216 21 626 230 46 27 0 0 0 0 0 0 21 6 54 2 11 7 0 270 0 0 246 308 200 115 180 34 1615 84 0 722 1149 115 0 12 103 0 206 88 492 0 24 149 1532 60 0 107 183 0 0 244 86 139 20 114 173 0 0 4 69 3 0 57 346 0 0 101 309 70 0 335 171 5
ENSG00000008438.4 0 0 0 2 0 0 0 3 0 0 0 49 0 0 0 0 0 0 0 5 0 0 133 0 0 0 1 0 4 0 43 0 0 0 76 42 0 18 70 0 0 0 94 0 0 70 0 0 222 0 0 0 0 0 0 0 5 17 258 0 436 196 0 0 0 752 0 0 0 127 0 0 0 282 0 0 30 30 0 0 0 1 0 0 0 8 0 0 0 0 0 0 0 0 0 0 60 0 0 0 2 0 0 0 47 23 0 0 33 0 0 0 0 11 1 0 15 0
ENSG00000008441.16 3 3 0 0 0 0 0 0 0 0 1 0 8 1 0 0 0 0 0 6 1 1 0 5 0 4 0 0 3 0 2 0 0 0 1 23 0 0 0 23 0 0 0 0 0 0 0 3 0 0 0 0 0 0 0 0 0 0 0 0 0 0 0 20 0 0 17 4 0 0 1 0 0 0 0 1 0 0 0 0 0 0 10 0 0 0 63 0 5 0 0 9 0 0 1731 1 1 0 1 1 0 0 0 0 3 0 0 4 2 0 0 0 0 1 0 0 0 0
ENSG00000008513.15 59 394 25 29 0 1862 1424 194 410 477 649 137 594 1704 823 0 0 0 1 404 439 841 364 103 359 921 5 5 800 221 338 0 206 128 258 4 407 197 299 460 970 502 188 513 1720 79 577 432 874 258 0 0 0 0 32 23 70 99 0 11 222 108 0 1791 0 36 347 1178 68 290 499 642 1430 514 151 4514 1256 475 0 342 166 0 236 400 623 1 347 928 376 501 1380 1296 1349 3 24 1076 134 354 50 1364 821 3 0 417 258 38 0 884 188 0 0 1797 485 428 829 1760 427 14
ENSG00000008516.16 1 0 1 40 0 1 10 51 0 0 44 86 0 0 0 0 0 0 0 0 1 11 125 0 0 3 3 0 2 4 54 0 0 0 22 20 1 12 95 7 3 2 44 2 0 109 47 1 1 0 0 0 0 0 0 0 4 33 4 0 230 92 0 24 0 0 1 2 46 113 6 0 20 114 0 1 29 94 0 0 13 65 6 1 10 2 0 1 2 108 0 2 15 3 0 4 87 53 0 6 14 0 0 1 23 26 8 0 81 1 0 3 0 27 0 0 68 1
ENSG00000008517.16 6 6 273 1 698 22 1813 18 155 5 441 17 107 104 2053 0 0 1 6 70 43 3237 26 9 12 1249 1 1 24 1185 1 0 38 3560 0 11 7 3075 82 60 10 1280 38 14 4472 23 305 151 661 816 0 0 0 0 0 18 280 13 0 1 89 27 0 593 0 0 114 119 1944 94 283 78 3326 58 183 177 1856 14 0 0 206 13 102 1 1955 0 204 1 1499 4 1092 147 2491 1 0 170 101 44 80 54 1449 0 300 5 544 16 0 87 778 0 1311 75 4419 3 147 25 120 0
ENSG00000008710.19 0 2 0 0 0 4 15 1 20 2 17 0 91 12 2 0 0 0 6 11 9 12 0 93 32 28 0 4 10 13 0 0 1 0 0 28 1 2 5 61 4 33 1 11 121 7 51 12 52 0 0 0 1 0 0 0 0 0 0 0 0 0 0 1 0 0 76 14 0 0 80 8 20 1 0 3 0 0 0 0 0 0 42 11 3 0 103 12 23 0 1 14 20 0 0 3 1 48 38 17 24 0 0 1 2 1 0 0 2 0 1 8 30 2 26 12 3 0
ENSG00000008735.13 0 0 0 0 0 0 0 0 0 0 0 1 0 0 0 0 0 0 0 0 0 0 0 0 0 0 0 0 4 0 1 0 19 0 1 0 0 0 0 0 0 0 0 2 0 0 0 6 0 0 0 0 0 0 0 0 0 0 0 0 0 0 0 0 0 0 0 0 0 0 0 0 0 0 0 0 0 0 0 0 0 0 0 0 0 0 0 1 0 0 0 0 0 0 0 1 0 0 0 0 0 0 0 1 0 0 0 2 0 0 0 0 0 0 0 0 0 0
ENSG00000008838.19 200 110 29 193 1617 21 58 2 42 68 20 0 2309 56 68 0 0 1 1 261 160 146 1 738 25 70 0 1 43 50 2 0 193 0 4 309 22 0 7 1044 91 86 16 94 377 10 145 404 209 0 0 0 0 0 0 60 0 1 0 0 15 0 0 5 0 0 1465 860 43 29 3158 37 191 4 1301 185 7 0 0 24 0 0 856 57 92 0 2163 88 67 0 0 58 126 0 1 46 14 0 1367 128 16 0 0 33 12 2 1772 53 74 0 14579 70 510 2 2327 86 15 0
ENSG00000008853.16 27 5 0 0 0 0 46 0 0 69 128 2 32 3 94 0 0 0 0 49 31 27 4 16 3 9 0 0 6 10 0 0 0 13 0 87 4 10 4 98 27 18 5 58 2 2 112 23 0 0 0 0 0 0 0 0 0 0 0 0 5 1 0 3 0 0 99 19 0 26 23 2 22 4 0 17 0 0 0 0 0 0 9 3 58 0 13 12 27 8 0 8 20 0 0 5 0 0 0 9 27 0 0 2 3 0 0 12 53 0 0 3 11 0 3500 0 0 0
ENSG00000008869.11 5 6 39 5 0 20 70 1 49 39 130 95 74 53 54 0 0 2 0 74 22 105 5 27 2 99 1 1 40 26 2 0 0 40 0 0 21 22 8 73 73 103 36 39 306 20 68 167 71 28 0 0 0 0 0 0 7 17 0 0 11 5 0 114 0 0 196 103 34 25 18 12 327 9 0 81 87 11 0 0 6 0 115 41 141 0 76 49 72 16 0 24 7 1 0 8 16 0 3 53 42 0 0 1 0 0 0 9 157 0 0 40 10 12 0 168 5 1
ENSG00000008952.16 31 23 27 45 0 260 210 217 325 198 175 139 95 409 256 0 0 8 5 158 64 111 76 63 45 342 8 0 188 281 348 0 17 34 42 41 64 28 147 221 159 330 150 168 458 192 215 311 290 234 0 0 0 0 0 1 34 142 0 1 186 114 0 520 0 714 118 235 124 120 136 266 792 292 0 563 454 154 0 139 12 16 482 366 475 31 82 111 382 49 13 142 91 20 0 269 202 263 38 174 122 1 0 20 58 18 0 151 362 0 0 143 107 49 0 456 189 8
ENSG00000008988.9 134 411 481 67 1010 335 3336 58 446 424 1164 35 917 689 1673 0 0 32 5 405 770 2359 106 540 366 2472 2 10 529 1129 43 208 380 3534 191 269 493 1884 242 504 463 1175 192 723 2534 62 878 967 655 1793 0 0 1 0 0 6 211 53 0 18 115 42 5205 1707 0 1789 708 1531 2083 314 1227 885 3181 188 2280 1983 1764 202 0 54 261 22 607 870 2126 5 799 625 1525 127 353 1146 2923 1 424 528 154 135 560 1344 1343 1 201 392 564 2 64 758 1051 0 2136 577 2247 87 349 486 303 4
ENSG00000009307.15 273 408 80 54 6 1213 2293 546 1484 1247 634 689 494 1784 2334 0 0 0 26 1177 462 1063 387 401 479 3254 30 15 948 963 665 1 64 18 28 352 514 226 515 653 1431 1961 674 1436 2314 718 2088 1725 679 1245 0 0 0 0 0 20 189 281 274 28 1037 471 91 1671 0 139 610 1301 103 1098 554 677 4479 1831 784 3333 2031 1217 0 207 310 982 760 1420 2937 77 397 974 2427 895 582 1014 1517 23 224 1201 1080 1295 38 1720 1269 4 13 311 417 89 0 1259 2247 1 0 938 896 537 1505 1228 825 36
ENSG00000009335.17 7 87 35 0 0 9 89 8 45 57 53 2 62 38 37 0 0 5 0 31 42 64 18 26 12 44 0 0 45 16 12 0 0 0 3 0 10 6 11 51 62 111 12 74 301 2 123 80 0 0 0 0 1 0 0 0 7 1 4 0 5 3 0 36 0 0 305 75 0 0 14 10 189 16 0 136 107 1 0 8 0 0 45 65 107 0 39 36 42 2 0 35 50 0 0 28 4 15 16 132 103 1 0 0 15 0 0 55 167 0 0 72 17 13 0 61 146 0
ENSG00000009413.15 82 336 1030 69 0 116 8 41 20 122 218 19 14 76 16 0 0 26 0 19 9 70 10 25 32 22 4 0 71 21 59 0 0 0 0 0 12 0 50 123 91 116 47 19 99 53 60 251 18 71 0 0 0 0 0 2 5 9 1 0 49 12 0 109 0 0 268 116 0 60 52 19 124 37 0 211 128 30 0 7 0 0 249 31 173 3 46 122 116 34 54 45 35 5 0 51 22 6 0 136 0 2 0 15 39 15 0 37 149 0 0 89 0 33 0 53 100 0
ENSG00000009694.13 0 0 0 0 0 0 4 0 0 0 42 0 0 0 9 0 41 0 1 0 0 27 0 0 0 1 0 0 0 1 0 0 0 0 0 0 0 0 0 2 0 0 0 0 0 0 0 0 0 0 0 0 0 0 0 0 2 0 0 0 0 5 0 0 0 0 0 4 0 0 0 0 9 0 0 0 0 1 0 0 0 0 0 0 15 0 0 0 0 5 0 0 0 0 0 0 2 0 0 0 0 0 0 0 1 0 0 0 0 0 0 0 0 2 0 0 0 0
ENSG00000009709.11 0 0 0 0 0 0 0 4 0 0 0 0 0 0 0 0 0 1 1 0 0 0 0 1 0 0 0 0 0 0 0 0 0 0 0 0 0 0 0 1 0 0 0 0 0 0 0 0 0 0 0 0 0 0 0 0 0 0 0 0 0 0 0 0 0 0 0 0 0 0 0 0 0 0 0 0 0 0 0 0 0 0 14 0 0 0 0 0 0 0 0 0 0 0 0 0 0 0 0 0 0 0 0 0 0 0 0 0 0 0 0 0 0 0 0 0 0 0
ENSG00000009724.16 0 0 0 0 0 0 2 0 0 2 0 0 0 0 0 0 0 0 0 0 10 0 3 0 0 0 0 0 0 0 0 0 0 0 0 0 0 0 0 0 0 1 0 0 22 0 0 17 0 9 0 0 0 0 0 0 0 0 0 0 0 0 0 0 0 0 0 8 0 0 0 0 12 1 0 9 1 0 0 1 0 0 1 1 4 0 0 5 0 0 0 0 0 0 0 0 0 0 0 0 0 0 0 0 0 0 0 0 0 0 0 0 0 0 0 0 0 0
ENSG00000009765.14 0 0 0 0 0 0 0 0 65 0 0 0 0 0 0 0 0 0 0 6 0 0 0 0 0 0 0 0 0 0 0 0 0 0 0 0 0 0 0 2 0 0 0 0 0 0 0 0 0 0 0 0 2 0 0 0 0 0 0 0 0 0 0 0 0 0 0 0 0 0 6 0 0 0 0 0 0 0 0 0 0 0 1 0 0 0 2 0 0 0 0 0 0 0 0 0 0 0 0 0 0 0 0 1 0 0 0 0 0 0 1 0 0 0 0 0 0 0
ENSG00000009780.15 1020 581 563 168 0 65 880 43 270 407 1148 50 221 265 1358 0 1 0 0 199 141 287 36 382 40 1225 1 0 78 308 40 0 0 0 0 2 38 22 24 799 217 490 89 543 2325 81 38 241 44 299 0 0 1 0 66 0 27 39 0 6 65 5 0 114 1 0 811 346 1207 32 244 150 1146 72 0 320 594 38 0 5 244 0 368 209 1342 5 257 410 1057 196 0 283 1897 1 0 318 23 42 55 539 425 1 0 93 164 8 0 184 1107 0 5 528 2141 66 0 883 398 0
ENSG00000009790.14 0 127 30 104 0 26 529 99 0 48 360 278 0 70 278 0 0 0 0 0 106 1515 270 1 4 382 8 0 62 235 410 0 9 0 328 107 36 143 76 2 89 608 203 208 2053 495 0 28 298 601 0 0 0 0 487 0 82 169 367 1 434 222 0 415 0 2588 0 65 312 289 0 2 956 180 0 88 483 318 0 0 22 41 0 213 1220 11 0 30 391 36 0 179 968 10 0 53 140 180 0 163 764 2 0 1 105 30 0 52 421 0 0 18 588 520 0 1 82 9
ENSG00000009830.11 63 0 1 0 0 4 1 0 8 0 0 0 80 11 21 0 0 1 1 33 9 0 0 14 6 4 0 0 5 12 2 0 0 0 0 48 5 0 1 32 15 4 1 8 0 2 0 55 0 0 0 0 1 0 0 0 1 0 0 0 0 0 0 0 0 0 201 14 0 2 16 7 10 0 0 19 0 0 0 0 0 0 52 3 8 0 0 4 8 9 0 23 13 0 0 22 0 0 0 2 1 1 0 4 0 1 0 3 1 0 0 5 0 0 0 0 3 1
ENSG00000009844.15 82 18 880 2 0 93 209 14 568 272 140 153 176 312 555 0 0 0 0 292 315 460 81 131 58 427 4 0 134 182 34 9 0 0 83 117 58 166 33 216 228 440 73 334 378 60 588 224 0 471 0 0 0 0 0 26 6 17 0 0 74 162 6223 242 0 0 258 508 1 116 391 80 1138 92 352 408 231 38 0 17 102 0 175 160 374 5 175 213 453 108 0 404 312 0 871 159 25 96 4 270 170 0 0 70 37 4 0 233 315 0 0 194 252 84 0 313 122 10
ENSG00000009950.15 2 11 1 1 0 3 0 0 0 18 0 0 0 2 0 0 0 0 10 0 1 0 0 0 5 0 0 0 1 0 0 0 0 0 0 0 1 0 3 2 11 0 0 27 1 0 0 1 0 0 0 0 0 0 0 0 0 0 0 0 0 0 0 0 0 0 12 7 0 0 0 1 1 1 0 2 0 0 0 0 0 0 0 1 0 0 2 12 0 0 0 14 0 0 0 0 0 0 0 1 0 0 0 0 0 0 0 1 0 0 0 9 0 0 0 1 10 0
ENSG00000009954.10 30 71 84 2 0 50 101 4 85 171 155 7 55 115 185 0 0 104 0 41 30 284 7 34 13 147 1 4 52 55 8 39 0 0 0 0 29 1 11 166 97 237 34 148 259 15 146 68 12 1 0 0 0 0 0 1 4 3 1 3 39 13 0 250 0 0 182 110 6 0 83 60 621 17 16 140 270 11 0 3 49 0 168 111 357 2 13 41 138 29 0 46 31 0 0 66 6 0 3 102 59 0 0 14 42 0 0 28 229 0 0 86 176 0 0 34 87 0
ENSG00000010017.12 67 62 606 14 0 31 64 34 281 92 245 35 19 37 56 0 0 1 53 89 27 83 5 22 15 194 1 5 113 92 13 0 0 9 0 0 19 24 28 143 47 170 35 15 230 21 173 279 2 22 0 0 0 0 0 0 1 1 7 0 20 0 0 628 0 0 8 50 63 23 25 28 364 17 328 155 264 40 0 13 2 432 70 44 385 6 35 66 220 41 0 42 19 1 0 40 10 0 5 10 159 2 0 1 36 2 0 22 225 0 0 47 1 59 0 132 34 2
ENSG00000010030.13 0 0 5 0 0 1 57 17 14 18 84 297 37 7 83 0 0 0 0 15 3 138 87 8 1 125 4 0 0 100 87 0 0 558 46 0 2 71 34 22 4 74 45 0 72 39 0 31 0 219 0 0 3637 0 0 0 23 81 0 0 93 38 0 0 0 0 0 5 0 209 33 3 122 43 0 1 245 54 0 0 118 81 10 8 76 8 1 0 32 1 0 51 188 3 0 14 146 125 18 11 32 1 0 0 104 47 0 623 726 0 1756 7 447 205 0 0 15 0
ENSG00000010072.15 48 0 100 3 0 27 78 8 68 24 0 5 64 49 121 0 0 0 13 37 11 46 63 18 9 148 3 0 17 20 10 0 2 0 0 0 27 0 11 59 43 105 16 64 66 14 286 104 0 68 0 0 0 0 0 4 0 8 0 0 16 8 0 181 0 0 0 48 0 33 120 28 159 44 0 154 127 39 0 0 10 0 56 20 51 3 28 38 81 7 0 14 46 1 0 58 7 165 11 49 23 0 0 1 0 7 0 60 87 0 0 65 69 10 0 36 7 0
ENSG00000010165.19 35 10 0 1 0 41 155 0 269 117 41 12 263 119 59 0 0 0 0 110 98 222 3 13 4 53 0 0 15 57 0 0 0 180 0 0 26 36 10 150 83 82 10 131 131 2 499 64 0 0 0 0 0 0 0 0 6 0 0 0 0 0 0 137 0 0 76 139 0 9 321 47 194 4 0 226 155 4 0 4 0 0 105 26 93 0 235 64 169 9 102 144 230 0 0 45 4 0 44 105 82 0 0 11 40 0 0 28 8 0 0 62 98 0 0 50 26 7
ENSG00000010219.13 11 60 3 0 0 17 30 0 62 43 177 0 73 49 13 0 0 1 0 17 129 79 0 15 2 38 0 0 9 2 0 0 38 0 0 75 1 0 2 52 31 24 1 140 32 8 120 76 0 0 0 0 0 0 0 0 0 0 0 0 0 0 0 0 0 0 7 86 0 2 19 24 78 3 0 28 3 1 0 0 0 0 61 33 52 0 29 15 16 0 0 50 160 0 0 28 0 0 7 96 55 0 0 3 16 0 0 11 30 0 0 64 0 0 0 3 26 0
ENSG00000010244.18 592 727 1188 280 0 906 1202 510 1358 945 524 579 580 1495 2025 0 25 1 9 565 588 970 276 409 512 2646 35 9 711 989 536 0 3 7 197 291 475 335 427 1056 1431 1672 580 1049 1263 291 2198 1168 403 992 0 0 1 0 2581 4 90 217 1080 17 335 224 0 2142 705 172 709 1571 1879 1064 538 811 3344 1172 2291 3279 1621 682 0 321 68 70 476 908 1663 34 456 894 1745 691 0 1226 934 21 0 925 382 431 86 1207 1001 8 1227 223 239 77 0 1174 1675 2 0 1142 1883 763 6 1649 1177 45
ENSG00000010256.10 304 364 1505 1 4566 694 1455 69 461 1112 607 107 2909 1600 1460 1 0 75 0 1235 1902 1456 185 1285 790 1082 2 19 1347 985 174 0 3112 2076 325 615 945 1618 344 1715 1679 1095 347 2313 2204 101 976 1526 259 1610 0 0 0 0 0 83 116 35 707 61 353 165 0 2373 0 2383 2161 3714 2664 630 3572 1535 3186 340 3178 4430 2041 84 0 233 0 0 1125 1354 993 6 3447 1478 965 144 0 3071 1358 1 0 1280 148 138 1171 2162 973 3 1646 631 361 31 3186 1080 921 0 4659 1661 2115 46 3668 1717 372 68
ENSG00000010270.13 82 29 0 23 0 407 170 195 257 212 111 160 383 671 86 1 0 0 0 100 370 116 61 171 240 278 13 1 448 109 159 0 151 0 353 91 322 129 145 184 381 202 138 439 320 256 253 122 307 118 0 0 0 0 1006 15 21 63 0 30 230 223 0 1478 0 1118 316 934 1643 781 511 272 521 436 0 1683 363 276 0 213 29 0 284 494 182 9 221 304 234 135 0 852 137 12 168 603 324 117 103 677 223 0 0 136 52 43 0 489 174 0 0 385 87 408 471 643 312 29
ENSG00000010278.13 1235 1059 2 6 4882 240 11 18 2168 2744 1 42 7749 2586 315 0 0 0 0 2604 1527 64 148 5830 1154 82 5 134 1512 511 66 4 778 0 157 1597 612 214 240 3543 966 118 237 3892 1249 166 4965 3486 2654 1161 0 0 0 0 0 402 1 12 0 11 13 5 25050 3676 0 0 2952 3524 1394 1309 9698 1058 790 312 6909 3350 156 259 0 157 58 0 3820 995 139 3 9340 1997 207 991 828 4726 288 11 6 897 69 105 8913 2478 182 0 1660 188 0 5 756 262 100 0 10874 1847 72 248 8327 1166 655 24
ENSG00000010282.14 2 0 0 0 0 0 0 0 8 0 0 0 0 0 0 0 0 0 0 0 0 0 0 12 0 0 0 0 0 0 0 0 0 0 0 0 0 0 0 0 0 0 0 0 0 4 0 0 0 0 0 0 0 0 0 0 0 0 0 0 0 4 0 0 0 0 0 10 0 0 0 0 0 0 0 0 0 0 0 0 0 0 4 0 0 0 0 0 0 0 0 0 0 0 0 0 0 0 0 0 0 0 0 0 0 0 0 0 0 0 0 0 0 0 0 0 0 0
ENSG00000010292.12 18 9 20 0 0 2 70 1 6 22 62 6 33 50 2 0 0 0 0 9 66 243 1 4 8 77 0 0 19 22 12 0 4 0 0 0 6 19 5 27 63 41 36 195 185 4 1 57 0 0 0 0 0 0 0 0 7 4 0 0 1 1 0 2 0 1 59 57 163 0 47 19 93 4 0 57 54 0 0 0 2 5 17 45 135 0 36 11 29 0 0 47 372 0 0 15 3 0 15 82 119 0 0 5 12 2 0 17 35 0 0 11 129 0 0 89 0 1
ENSG00000010295.19 0 59 14 1 0 22 82 2 0 21 1 13 15 142 12 0 0 0 0 2 202 163 14 3 22 59 0 0 47 24 4 1 58 0 1 0 40 2 9 30 74 36 18 167 251 12 1 39 0 163 0 0 1 0 0 0 23 22 0 0 2 9 0 260 0 0 37 89 0 59 1 145 128 9 1 255 26 26 0 12 63 0 0 74 62 0 13 63 46 1 0 309 38 0 0 65 19 0 1 244 40 0 0 31 18 15 1 66 58 0 1 61 3 1 0 82 48 1
ENSG00000010310.8 92 85 2 5 0 2 28 1 557 20 10 1 60 4 0 0 0 0 0 131 20 7 4 174 5 62 0 11 42 12 1 0 12 0 1 76 8 0 0 169 2 9 2 14 179 4 24 172 68 94 0 0 0 0 0 0 0 0 0 0 0 0 0 146 0 0 656 79 0 3 188 6 6 1 52 103 17 0 0 0 0 0 195 5 19 0 56 10 22 0 0 23 2 0 3089 34 0 6 31 18 2 1 0 0 0 0 0 4 18 0 0 42 4 0 0 1 9 0
ENSG00000010318.20 0 0 0 0 0 0 15 0 9 0 0 1 6 7 1 0 0 0 0 0 12 12 1 14 5 7 0 0 1 0 1 0 0 0 0 0 1 10 0 8 1 11 2 5 34 3 17 24 20 0 0 0 0 0 0 0 1 0 0 0 12 0 0 0 0 0 0 4 0 0 7 0 14 0 0 70 0 2 0 0 0 0 10 1 14 1 0 4 6 0 0 0 0 0 0 2 0 0 0 3 28 0 0 0 1 4 0 7 0 0 0 3 96 3 0 0 7 0
ENSG00000010319.6 0 0 0 0 0 0 0 0 0 0 0 0 0 0 0 0 0 0 0 0 0 0 0 0 0 6 0 0 0 0 0 0 0 0 0 0 0 0 0 1 0 0 0 0 0 0 7 19 0 0 0 0 0 0 0 0 0 0 0 0 0 0 0 0 0 0 0 0 0 0 0 0 0 0 0 0 0 0 0 0 0 0 0 0 1 0 0 0 0 0 0 0 0 0 0 0 0 0 0 0 0 0 0 0 0 0 0 0 0 0 0 0 0 0 0 0 0 0
ENSG00000010322.15 57 15 20 0 0 41 298 12 112 22 67 15 158 62 234 0 0 0 0 146 175 405 19 60 68 285 0 1 61 109 5 0 50 0 67 0 47 26 24 185 84 195 31 248 427 9 204 156 247 249 0 0 2 0 0 27 1 11 0 0 2 11 0 302 0 0 690 94 752 1 146 21 467 8 498 117 116 6 0 15 102 0 75 98 193 1 234 75 184 32 0 137 227 0 0 50 17 1 13 124 143 1 0 14 20 1 0 18 80 0 0 59 383 4 0 40 0 1
ENSG00000010327.10 1 606 0 15 0 103 0 0 0 178 0 0 0 266 0 0 0 0 0 0 671 27 17 1 443 9 1 0 887 2 2 0 235 43 0 0 226 64 79 4 688 17 64 1253 372 8 35 47 0 0 0 0 0 0 0 0 0 0 0 4 6 1 0 185 0 0 0 452 0 42 0 146 61 10 113 821 0 0 0 61 0 0 0 632 6 0 0 182 1 0 0 585 0 0 0 203 8 8 0 439 0 0 0 121 2 3 2 318 13 0 0 188 0 0 0 145 28 1
ENSG00000010361.13 56 6 503 3 0 0 42 8 5 2 83 5 225 8 16 0 0 0 1 39 8 41 12 190 9 22 1 0 7 8 6 90 7 1 13 22 0 19 6 179 9 87 21 27 78 15 181 5 122 0 0 0 0 0 0 0 7 2 0 0 27 21 0 49 0 0 266 187 0 33 164 1 78 18 109 18 29 9 0 0 0 0 162 10 44 0 50 7 20 2 0 11 16 0 0 5 0 11 26 4 6 0 0 2 4 0 0 2 13 0 1037 3 152 4 0 19 3 0
ENSG00000010379.15 0 0 0 0 0 0 0 3 0 0 0 0 0 0 0 0 0 0 0 0 0 3 0 0 1 0 0 0 0 0 1 0 0 0 0 0 0 0 0 0 1 0 0 0 0 0 0 1 0 0 0 0 0 0 0 0 0 1 0 0 0 0 0 0 0 2 0 16 0 0 0 0 0 5 0 4 0 7 0 0 0 0 1 0 0 0 0 3 0 8 0 0 0 0 0 3 0 15 0 0 0 0 0 0 0 0 0 0 0 0 0 3 0 1 0 7 0 0
ENSG00000010404.17 30 170 173 35 322 126 607 208 111 140 226 349 101 212 758 0 0 1 1 165 103 785 183 98 103 1704 23 5 170 579 474 0 23 510 241 80 90 177 144 83 220 843 345 215 679 292 502 395 746 203 0 0 0 0 0 5 113 100 377 6 496 323 0 532 0 792 23 185 263 485 173 110 2430 668 425 653 1433 532 0 22 279 108 142 210 966 30 153 167 1099 143 110 325 356 9 36 135 304 312 17 333 440 3 0 50 105 70 0 190 715 0 0 151 855 328 408 344 328 8
ENSG00000010438.16 2 1 0 0 0 0 0 1 145 8 34 0 31 1 0 0 31 0 0 59 0 0 0 1 2 7 0 11 102 38 0 111 0 0 0 0 0 70 5 13 0 0 0 3 0 1 3 33 0 0 0 0 0 0 0 2 0 0 0 0 0 11 0 0 0 0 0 5 0 0 38 0 0 0 2671 55 1 5 0 6 0 0 0 0 7 0 0 0 0 0 0 12 0 0 0 0 0 0 0 0 0 0 0 0 0 0 0 6 0 0 0 0 0 0 0 0 12 0
ENSG00000010539.11 1 2 0 14 0 29 38 111 41 32 43 319 65 43 55 0 0 0 0 38 76 136 137 5 1 90 7 0 24 22 111 0 0 0 2 1 7 77 46 45 25 53 86 33 177 176 0 42 0 0 0 0 1 0 0 0 5 103 0 0 185 191 0 0 0 0 0 77 0 60 19 8 104 217 0 110 72 67 0 0 48 0 17 32 56 19 12 19 26 105 0 79 116 16 0 17 103 97 0 57 20 0 0 10 76 16 0 37 390 1 0 8 0 34 1 63 38 1
ENSG00000010610.9 80 8491 2845 280 0 242 1943 0 0 650 450 2 81 1004 1664 0 0 0 0 10 2688 4062 124 99 550 1361 3 0 1621 1153 8 0 234 4 0 0 655 1912 246 40 1390 1956 193 2958 5124 12 119 259 420 445 0 0 4067 0 0 25 258 2 0 28 318 100 0 1742 0 0 410 1907 736 59 251 454 2894 93 0 1836 2169 44 0 51 99 0 28 1122 2137 0 40 1021 2013 1 0 3096 2158 1 841 753 34 142 0 1945 1507 0 0 298 487 9 1637 713 795 0 0 1084 3453 0 1151 502 95 10
ENSG00000010626.14 52 1 0 0 0 2 24 2 50 8 83 3 278 31 99 0 0 0 0 13 12 26 0 376 3 15 0 0 21 28 4 0 4 0 0 205 7 1 0 86 20 35 7 61 15 8 14 30 0 0 0 0 0 0 0 0 2 1 0 0 0 0 0 0 0 0 1027 485 0 0 541 11 68 1 893 73 34 2 0 0 0 0 437 32 27 0 80 20 8 0 0 19 13 0 0 6 5 0 19 37 25 0 0 1 0 1 0 14 0 0 6092 28 3 6 0 17 6 0
ENSG00000010671.15 0 63 0 101 0 49 0 29 0 313 0 97 0 352 0 0 0 0 0 0 324 22 114 0 43 0 2 0 131 2 70 0 60 0 78 1 113 31 47 3 348 25 125 568 145 166 223 84 272 44 0 0 0 0 0 0 24 89 0 7 179 120 0 312 0 0 0 365 50 123 46 88 26 74 0 488 164 182 0 13 0 0 4 317 8 10 0 286 16 37 0 592 0 3 0 159 72 43 0 675 0 0 0 67 16 11 0 263 244 0 0 224 0 78 0 190 110 14
ENSG00000010704.18 11 1 0 0 0 9 7 13 0 4 1 7 41 10 0 0 0 4 4 14 52 2 31 3 1 0 1 0 2 0 2 0 0 1 0 0 1 0 0 22 5 1 4 87 1 7 0 35 0 0 0 0 1 0 0 0 0 1 0 0 0 11 0 1 0 0 4 45 12 0 18 2 8 4 0 8 8 2 0 0 0 0 15 36 12 1 33 34 17 23 0 40 0 0 0 0 8 0 0 29 8 0 0 3 0 1 0 11 1 0 0 19 0 8 0 0 25 0
ENSG00000010803.16 33 0 6 0 0 6 43 0 0 16 61 0 76 6 21 0 0 0 0 16 8 97 0 20 5 28 0 0 12 9 0 0 0 0 0 8 1 34 1 93 19 69 11 16 32 3 161 13 0 0 0 0 0 0 0 0 1 0 0 0 0 0 0 0 0 0 30 35 0 0 56 4 148 2 0 16 0 2 0 0 0 0 41 6 44 0 20 4 52 0 0 0 5 0 0 23 0 0 32 32 28 0 0 3 0 0 0 0 21 0 0 18 104 0 0 1 3 0
ENSG00000010810.17 0 20 199 146 0 14 1334 2 0 3 904 0 0 44 1315 0 1 0 0 0 7 1224 14 0 17 1874 1 0 15 799 0 0 0 251 0 15 13 195 33 3 44 1229 35 31 1155 0 197 2 651 457 0 0 1 0 0 0 184 0 12 0 23 1 0 1469 11796 0 30 45 90 81 0 26 2548 16 0 76 1855 7 0 8 565 0 0 25 1403 0 4 31 1594 0 0 41 1214 0 0 81 66 0 0 66 746 0 0 4 207 0 0 29 1179 0 0 80 1087 1 20 79 78 0
ENSG00000010818.9 23 203 102 73 0 121 121 291 45 51 168 233 107 346 248 0 4 23 0 74 8 279 163 34 66 368 8 6 290 273 301 1 9 78 139 9 126 63 90 56 92 298 98 29 151 182 219 344 140 217 0 0 0 0 1645 0 43 202 1 1 57 47 0 157 12251 1047 328 195 290 390 73 71 1265 532 88 921 900 724 0 94 34 69 91 87 377 2 25 157 433 168 139 99 120 4 0 144 526 444 0 67 100 2 8 20 63 47 58 221 753 0 0 70 34 439 0 148 269 12
ENSG00000010932.16 0 0 0 0 0 2 0 2 0 1 0 0 1 0 0 0 0 0 0 0 0 0 0 0 0 0 0 0 0 0 0 0 0 0 0 0 3 0 0 0 0 0 0 0 0 0 0 5 0 0 0 0 0 0 0 0 0 0 0 0 0 0 0 0 0 0 0 0 0 0 0 0 0 0 0 0 0 0 0 0 0 0 0 0 0 0 0 0 0 0 0 0 2 0 0 0 0 0 0 0 0 0 0 0 0 0 0 0 0 0 0 0 0 0 0 0 0 0
ENSG00000011007.12 23 37 560 6 0 103 388 20 56 183 139 14 121 368 545 0 0 27 5 152 268 273 31 82 27 409 1 0 168 250 0 1 31 3 0 3 97 88 46 228 277 361 48 263 224 13 321 436 19 58 0 0 0 0 0 0 36 0 0 7 55 11 0 591 0 1202 201 460 592 75 80 169 882 75 0 1053 454 28 0 30 118 142 123 186 317 1 202 135 353 130 0 193 168 1 0 156 6 52 31 264 229 0 0 28 28 1 0 163 319 0 0 212 194 4 1190 317 118 1
ENSG00000011009.10 235 197 6 10 3246 113 524 63 322 141 160 112 745 189 512 1 0 0 0 321 280 601 228 306 43 337 2 8 121 272 75 337 304 3097 453 26 75 402 76 478 212 408 97 278 781 65 198 392 435 376 0 0 0 0 0 0 54 40 0 0 170 81 25455 337 0 0 319 408 1 367 993 79 1027 235 2149 659 760 108 0 10 193 7 253 150 264 5 1138 140 301 243 813 369 603 1 45 132 72 132 293 353 325 0 963 28 122 17 2108 125 240 0 1508 174 1778 114 1745 117 87 3
ENSG00000011021.22 19 19 22 263 0 28 25 33 77 59 65 9 60 51 34 0 0 0 5 27 69 75 22 22 16 26 0 0 51 13 60 0 140 0 30 0 35 28 29 32 97 33 79 174 100 6 58 54 50 35 0 0 0 0 0 0 12 50 53 0 2 1 0 157 0 65 195 96 98 340 1 61 112 51 0 249 126 177 0 9 2 0 41 48 50 0 12 74 11 193 0 11 11 0 0 49 104 71 16 76 3 0 33 18 32 9 0 134 286 0 0 113 0 116 0 88 200 3
ENSG00000011028.13 0 12 0 0 0 5 5 0 20 13 0 0 4 11 0 0 0 0 0 0 18 7 5 1 91 2 0 0 26 0 0 0 0 0 0 0 8 7 1 4 13 0 2 140 9 0 0 0 0 0 0 0 0 0 0 0 0 0 0 0 0 0 0 61 0 0 280 89 8 14 0 13 2 1 0 14 1 1 0 0 0 0 6 16 1 0 13 22 0 10 0 36 0 0 0 5 0 0 0 31 0 0 232 2 0 0 200 3 0 0 0 31 0 0 5 18 2 0
ENSG00000011052.21 0 0 0 0 0 0 0 0 0 0 0 0 0 0 0 0 0 0 0 0 0 0 0 0 0 0 0 0 0 0 0 0 0 0 0 0 0 0 0 0 0 0 0 0 0 0 0 0 0 0 0 0 0 0 0 0 0 0 0 0 0 0 0 0 0 0 0 0 0 0 0 0 0 0 0 0 0 0 0 0 0 0 0 0 0 0 0 0 0 0 0 0 0 0 0 0 0 0 0 0 0 0 0 0 0 0 0 0 0 0 0 0 0 0 0 0 0 0
ENSG00000011083.8 0 0 0 0 0 1 0 0 0 2 0 0 0 5 0 0 0 0 0 0 0 0 0 0 1 0 0 0 1 0 0 0 0 0 0 0 1 0 0 0 0 0 0 0 0 0 0 0 0 0 0 0 0 0 0 0 0 0 0 0 0 0 0 0 0 0 0 1 0 0 0 1 0 0 0 5 0 0 0 0 0 0 1 1 0 0 0 2 0 0 0 0 0 0 0 0 0 0 0 8 0 0 0 0 0 0 0 0 0 0 0 1 0 0 0 0 0 0
ENSG00000011105.13 2 0 0 0 0 2 1 1 2 3 0 0 117 1 4 0 0 0 0 61 1 0 0 12 0 0 0 0 0 1 0 0 0 37 0 18 0 0 0 61 0 8 0 0 13 0 166 76 1 0 0 0 0 0 0 4 0 0 0 0 0 0 0 0 0 0 6 6 0 0 36 0 4 0 40 0 0 0 0 0 0 0 20 0 2 0 54 0 3 0 0 5 0 0 0 0 0 0 14 0 0 0 309 0 0 0 0 5 1 0 0 0 0 4 1 0 0 0
ENSG00000011114.14 4 12 4 0 0 0 0 7 0 5 7 0 2 4 2 0 0 0 0 2 1 3 1 0 0 4 2 0 5 2 0 0 0 0 0 0 0 0 2 1 2 5 0 5 24 0 0 2 5 0 0 0 0 0 0 2 0 0 0 0 0 0 0 0 0 0 12 2 22 0 4 2 2 0 0 11 2 2 0 4 0 0 2 2 2 0 0 7 1 0 0 0 0 0 0 3 2 0 0 4 5 0 0 0 0 0 0 0 0 0 0 7 0 2 0 10 8 0
ENSG00000011132.11 37 279 1124 19 0 119 399 53 0 147 117 83 187 198 263 0 0 6 0 73 123 403 99 45 134 243 1 0 104 209 22 0 260 1018 386 60 59 211 53 73 97 220 50 201 413 38 194 56 0 97 0 0 1 0 0 38 41 49 0 3 74 66 0 466 0 0 28 217 559 178 263 71 657 190 39 498 392 148 0 0 219 0 63 62 245 0 173 71 311 34 0 309 315 4 0 159 103 0 89 218 164 1 0 26 72 4 0 154 149 0 0 164 967 284 54 161 105 3
ENSG00000011143.16 17 0 10 0 0 2 75 1 0 6 7 0 219 11 72 0 0 0 0 101 43 126 0 109 1 48 2 0 24 0 0 0 6 0 0 169 14 34 5 119 32 56 15 67 110 1 0 51 0 151 0 0 0 0 0 0 0 0 0 0 0 6 0 585 0 0 585 353 0 6 301 4 140 2 744 23 22 0 0 0 12 0 222 9 117 0 390 34 31 0 0 37 143 0 0 24 0 0 16 47 46 0 0 3 5 0 0 11 47 0 9525 21 96 0 0 4 6 0
ENSG00000011198.9 39 16 0 37 0 31 41 74 802 63 158 242 196 94 35 0 0 0 7 482 89 32 176 61 17 155 20 79 196 215 161 1 0 0 44 8 33 66 127 298 126 94 112 114 220 280 1715 660 549 668 0 0 1 0 0 6 2 121 29 6 426 265 0 184 0 18 426 169 103 180 279 25 176 180 2636 369 170 147 0 0 18 45 96 96 35 24 251 67 94 321 0 198 1 41 705 66 86 180 0 123 32 3 0 5 36 30 0 93 213 0 0 67 0 127 572 120 69 25
ENSG00000011201.11 1 0 0 0 0 1 0 0 0 2 0 0 1 3 0 0 0 0 0 0 0 0 0 0 0 0 0 0 1 0 0 0 0 0 0 0 0 0 0 3 0 0 0 4 0 0 0 0 0 0 0 0 0 0 0 0 0 0 0 0 0 0 0 0 0 0 0 0 0 0 0 33 0 2 0 0 0 0 0 0 0 0 0 0 0 0 0 0 0 0 0 0 0 0 0 12 0 0 0 0 0 0 0 0 0 0 0 0 0 0 0 2 0 0 0 0 0 0
ENSG00000011243.17 21 47 309 0 0 9 103 0 3 36 70 0 147 53 65 0 0 0 0 66 44 129 40 19 5 76 0 19 16 25 3 2 0 0 0 6 23 19 10 63 28 72 23 78 67 10 223 237 126 31 0 0 0 0 0 0 8 0 0 0 30 37 0 141 0 0 88 91 43 104 107 15 209 31 0 123 76 1 0 0 0 0 88 44 119 0 144 34 85 34 1020 48 23 0 0 49 5 0 0 72 92 0 0 2 4 0 0 10 19 0 0 16 212 1 0 68 24 0
ENSG00000011258.15 2 1 4 7 0 3 22 1 81 14 261 12 3 13 0 0 0 0 0 23 9 54 17 0 4 13 1 0 8 38 2 0 0 0 1 0 2 4 6 46 10 38 9 25 31 2 0 34 3 80 0 0 0 0 0 0 0 5 0 0 13 6 0 0 0 53 14 5 40 29 1 4 18 9 7 15 32 5 0 6 1 0 10 13 35 0 32 3 61 5 0 1 0 0 0 10 21 32 2 8 21 0 0 2 7 1 0 3 50 0 0 7 0 11 0 37 5 0
ENSG00000011260.13 48 2 30 44 0 33 323 16 102 200 170 11 264 218 743 0 0 0 0 122 289 184 40 106 31 502 2 0 51 139 26 0 4 0 80 153 30 110 48 163 209 357 47 327 411 18 405 209 16 222 0 0 0 0 0 0 24 22 0 4 18 3 0 602 7344 0 153 332 406 156 165 121 911 76 0 349 423 31 0 0 98 252 113 174 291 1 135 104 403 115 0 383 404 2 0 166 75 8 2 288 417 1 0 74 63 9 0 130 250 0 85 154 242 35 0 240 50 30
ENSG00000011275.18 112 159 1400 12 0 65 385 34 79 96 504 57 141 137 235 0 0 3 0 95 186 483 118 95 49 450 1 0 90 165 38 0 13 0 0 53 28 65 35 202 175 419 101 241 686 63 489 224 206 11 0 0 0 0 0 0 15 8 0 0 107 93 0 181 4140 0 565 189 370 8 162 45 815 91 0 303 222 53 1 3 99 0 156 170 540 5 74 135 367 0 790 161 382 0 1 111 44 183 75 220 259 0 0 49 51 10 4 71 336 1 0 139 528 3 0 160 154 1
ENSG00000011295.15 133 161 752 62 0 129 52 82 111 195 163 60 12 81 112 0 0 2 9 63 41 122 6 23 5 43 2 1 63 118 44 0 1 6 0 29 5 0 61 108 125 233 109 77 209 144 0 151 14 169 0 0 1 0 0 1 1 14 0 1 22 64 0 49 0 32 757 145 457 5 6 58 332 91 186 175 298 66 0 15 0 0 113 169 373 14 85 152 73 118 0 110 75 0 0 113 37 0 4 107 1 2 0 5 28 3 0 79 187 0 0 81 292 22 1 471 164 0
ENSG00000011304.19 139 504 1225 46 803 309 787 87 85 181 262 79 746 531 628 0 0 0 0 191 273 639 31 360 245 972 2 1 380 403 39 0 55 427 59 100 211 266 90 356 503 697 178 463 754 23 739 358 236 72 0 0 0 0 0 27 45 4 0 6 74 71 0 1003 0 0 513 967 1050 227 496 348 1500 222 0 1482 802 81 0 30 209 0 366 325 557 3 404 357 607 191 319 544 541 3 0 342 92 70 110 412 429 0 18 117 174 4 2 295 315 0 465 363 1149 65 403 567 241 21
ENSG00000011332.19 0 0 0 0 0 0 0 1 0 0 0 0 2 0 0 0 0 0 0 0 1 1 0 1 0 0 0 0 1 0 0 0 0 0 0 0 0 0 0 0 0 0 0 0 0 0 0 4 0 0 0 0 0 0 0 0 0 0 0 0 0 0 0 0 0 0 4 2 0 0 7 0 3 0 0 0 0 0 0 0 0 0 1 0 0 0 0 0 0 0 0 0 0 0 0 1 0 0 0 0 0 0 0 0 0 0 0 0 0 0 0 0 0 0 0 0 0 0
ENSG00000011347.9 4 0 0 0 0 0 0 0 13 0 0 0 6 0 0 0 0 0 0 29 0 0 0 7 0 0 0 0 2 10 0 0 0 0 0 0 0 0 0 38 0 0 0 0 2 0 0 4 0 0 0 0 0 0 0 0 0 0 0 0 0 0 0 0 0 0 1 0 0 0 25 0 0 0 0 0 0 0 63 0 0 1 15 0 0 0 17 0 0 0 0 0 0 0 0 0 0 0 2 0 0 0 0 0 0 0 0 0 0 0 0 0 0 0 0 6 0 0
ENSG00000011376.10 3 2 0 0 0 6 48 2 32 28 6 3 66 58 79 0 0 0 0 46 46 92 4 31 16 63 0 0 13 14 8 0 0 0 0 8 8 38 9 38 60 111 22 125 33 4 0 135 0 0 0 3 0 0 0 0 0 0 0 0 12 0 0 53 0 0 514 85 0 0 46 16 114 11 15 84 10 12 0 0 1 0 44 26 94 0 30 46 14 0 0 38 51 0 0 55 0 0 3 47 45 0 0 0 6 0 0 7 15 0 0 18 87 0 0 0 17 0
ENSG00000011405.13 50 15 3 3 0 45 15 12 39 28 66 23 51 41 27 0 1 0 0 27 13 59 24 15 3 47 3 0 13 44 32 0 0 0 1 0 4 3 10 120 32 70 31 31 50 19 71 142 111 50 0 0 0 0 0 8 4 2 2 0 10 11 1 24 0 93 322 49 0 51 68 27 87 45 3 54 73 17 0 6 8 0 124 45 167 5 63 35 29 7 0 19 18 1 0 41 5 56 5 72 5 1 0 2 5 2 0 25 33 0 0 20 10 18 0 106 1 2
ENSG00000011422.11 9160 91134 26261 161950 18479 50465 1536 69604 2911 16404 4651 51698 4775 37371 5805 1477 0 91 0 557 8667 246 9953 4093 65862 551 1031 14 31362 7798 142322 898 49693 8712 122742 14477 58077 7269 61517 2566 21552 1061 37370 21143 3146 51673 3881 5793 46266 5977 0 0 7148 8 251817 330 6499 33806 19770 1344 57099 36777 65868 62467 0 101185 8416 43295 47887 85672 2612 47067 7923 72273 8451 179952 89253 141183 112474 68610 89813 18127 789 49316 1221 2688 4255 17373 637 32606 226 96559 3424 1413 20320 24306 51042 42263 2262 37527 1564 2615 11784 79576 28044 104975 4417 42894 24974 19 0 43734 1344 60008 21594 29574 20593 1896
ENSG00000011426.10 1 0 0 0 0 0 0 1 15 4 8 0 12 13 0 0 0 0 0 2 21 0 0 2 0 0 1 0 7 0 0 0 0 0 0 0 5 9 1 0 7 4 11 101 0 0 0 0 0 0 0 0 0 0 1 0 0 0 0 1 0 0 0 0 0 0 79 36 0 0 13 7 5 3 0 4 0 0 0 0 0 0 0 33 19 0 0 10 0 0 0 0 0 0 0 4 1 0 0 12 0 0 0 0 1 0 0 1 0 0 0 2 0 1 0 22 0 0
ENSG00000011451.19 7 60 19 0 222 0 12 0 0 1 18 0 22 6 0 0 0 0 0 10 1 5 0 2 1 19 0 0 1 13 0 0 18 0 5 0 0 58 0 9 1 11 1 1 0 0 1 9 1 7 0 0 0 0 0 0 0 2 0 0 2 0 0 0 0 0 2 17 0 0 28 1 30 2 0 19 15 0 0 0 0 0 5 1 19 0 1 5 12 0 0 55 9 0 0 4 8 0 5 4 43 0 0 1 0 0 36 3 0 0 0 0 11 0 0 11 0 0
ENSG00000011454.16 7 74 3 14 0 24 45 46 53 45 19 43 96 55 63 0 0 0 0 152 35 72 43 25 8 83 0 2 65 14 21 0 9 0 1 37 15 8 37 114 69 75 31 69 49 64 206 203 2 131 0 0 35 0 0 39 0 32 0 1 30 33 0 1 0 170 368 58 0 85 30 28 201 52 14 165 54 107 0 0 0 0 115 90 134 2 115 25 58 15 14 120 144 1 0 45 49 0 0 85 38 1 0 12 29 5 0 57 48 0 0 31 5 34 0 59 75 3
ENSG00000011465.16 0 0 0 1 0 0 0 0 1477 0 0 0 0 0 0 0 0 2 0 0 0 0 0 226 3 2 2 0 0 0 0 0 0 0 0 0 0 0 0 0 0 0 1 0 0 0 3 0 0 0 0 0 0 0 0 0 0 0 0 0 0 0 0 0 0 0 0 24 0 0 0 0 0 0 0 0 0 0 0 0 0 0 0 0 0 0 0 0 0 0 0 0 0 0 0 0 0 0 0 0 0 0 488 0 0 0 0 284 0 0 0 0 0 0 0 0 0 0
ENSG00000011478.11 0 0 0 3 0 31 32 11 36 13 22 11 126 62 14 0 1 0 1 12 24 42 4 9 4 22 0 0 17 6 10 0 72 0 29 6 20 21 13 52 27 15 14 50 14 13 30 30 77 0 0 0 3 0 0 0 0 2 0 1 13 5 0 47 0 0 7 81 0 44 63 20 88 14 0 247 16 49 0 7 1 8 44 25 9 0 25 23 12 2 8 28 10 0 0 36 1 0 15 52 31 0 0 2 15 2 0 10 7 0 0 28 34 1 0 22 11 0
ENSG00000011485.14 99 106 7 2 313 15 197 0 108 61 282 5 408 124 207 0 0 0 0 181 142 373 1 211 23 195 0 0 42 94 0 0 18 545 0 64 30 304 10 289 161 248 63 146 545 1 3 68 100 327 0 0 0 0 0 0 46 0 0 0 7 0 0 445 0 0 277 330 0 29 479 48 438 12 316 209 286 3 0 2 114 0 196 85 256 0 197 61 174 0 32 120 278 0 0 120 0 0 41 121 204 0 0 11 49 0 0 18 88 0 1452 58 138 0 408 58 16 0
ENSG00000011523.13 8 17 17 204 0 26 186 78 125 42 41 67 192 87 208 0 0 0 0 55 50 228 43 64 92 196 0 0 65 115 55 0 0 0 2 8 8 89 39 115 64 79 48 142 309 44 131 18 45 82 0 0 0 0 0 5 14 32 0 1 135 19 0 0 0 151 130 77 381 64 122 14 384 58 0 92 149 112 6 0 5 0 100 42 241 4 39 21 70 6 0 79 278 6 555 47 43 59 70 185 101 0 0 23 58 5 0 50 171 0 0 55 237 132 0 4 86 0
ENSG00000011566.14 5 8 1 0 0 26 4 0 13 23 0 0 19 35 4 0 0 0 0 14 9 10 0 7 8 2 0 0 13 1 2 0 0 0 0 2 3 1 2 18 20 11 3 2 0 0 1 129 0 104 0 0 0 0 0 0 0 0 0 0 0 0 0 1 0 0 62 20 0 3 42 9 29 0 0 24 17 0 0 1 0 0 94 8 21 0 4 11 15 0 0 5 0 0 0 19 0 0 5 19 0 0 0 0 0 0 0 12 10 0 0 4 0 0 0 45 5 0
ENSG00000011590.13 0 7 52 0 0 0 161 0 0 1 102 0 0 0 171 0 0 0 0 0 10 65 0 0 1 149 0 0 33 56 0 0 0 868 1 0 2 227 3 1 253 67 4 3 114 1 0 0 0 0 0 0 0 0 0 0 5 0 0 0 0 0 0 268 0 0 0 8 0 0 0 1 186 1 0 51 425 0 0 0 1 0 0 1 124 0 0 1 74 0 0 0 98 0 0 9 9 0 0 1 82 0 0 0 58 0 0 9 110 0 0 1 577 0 0 0 0 0
ENSG00000011600.11 0 616 535 1135 813 2058 56 2635 24 3624 650 8481 67 4464 445 5 0 80 42 1 6259 195 10366 0 3551 84 149 0 4161 512 8536 172 5918 791 13843 1131 3390 844 4037 17 3085 239 4634 7096 1082 5356 590 2306 11507 4487 0 0 0 4 13540 106 1382 7211 2011 93 8816 5571 0 11860 0 13958 0 5672 7323 12815 233 5559 2043 13622 0 11776 4585 8381 1014 679 1455 1269 0 5033 99 221 0 3455 105 3418 0 11823 264 163 1434 3232 6296 4256 3 8929 271 134 397 4888 2461 3505 654 5380 2820 1 0 5662 193 5782 1554 2753 4193 126
ENSG00000011638.10 0 56 1 0 136 5 17 0 343 25 40 10 150 40 98 0 0 42 0 113 25 59 2 7 2 25 0 19 114 146 4 0 38 0 32 3 28 69 12 61 29 14 3 19 65 0 589 408 118 452 0 0 0 0 0 1 0 0 0 2 2 5 0 0 0 0 118 88 0 0 344 7 94 13 1684 213 65 3 0 0 0 0 40 11 26 0 19 8 43 0 726 76 58 0 4 33 13 50 29 45 63 0 0 11 2 0 0 19 0 0 1 12 1 0 310 61 13 0
ENSG00000011677.12 0 0 0 0 0 0 0 0 0 0 0 0 0 0 0 0 0 0 0 8 0 0 0 0 0 0 0 0 0 0 1 0 0 0 0 0 0 0 0 0 0 0 0 0 0 0 0 0 0 0 0 0 0 0 0 0 0 0 0 0 0 0 0 0 0 0 0 0 0 0 0 0 0 0 0 0 0 0 0 0 0 0 0 0 0 0 8 0 0 0 0 0 0 0 0 0 0 0 0 0 0 0 0 0 0 0 0 0 0 0 0 0 0 0 0 0 0 0
ENSG00000012048.21 32 0 0 2 0 8 6 31 0 3 77 32 5 11 32 0 0 14 17 0 19 21 18 7 2 0 1 1 9 34 5 0 1 0 0 0 4 0 3 10 16 8 24 32 1 33 1 31 18 0 0 0 1 0 0 0 5 1 0 0 20 5 0 0 0 0 0 1 1 79 31 3 12 18 0 31 1 11 0 0 0 0 77 25 18 6 0 4 3 0 0 1 0 2 0 28 27 23 0 16 47 1 0 0 3 1 0 4 53 0 0 57 0 24 0 0 14 0
ENSG00000012061.15 127 273 89 27 47 146 266 27 118 218 56 39 302 214 120 0 0 0 5 87 300 421 42 93 56 182 0 1 188 265 50 0 378 562 61 184 130 136 47 180 268 232 61 425 407 9 411 253 132 221 0 0 3 0 0 0 43 25 34 8 40 60 0 432 0 2 808 680 365 159 332 107 320 52 9 689 148 34 0 15 0 1 135 254 275 0 410 239 253 26 0 668 307 1 0 227 57 75 47 360 179 0 51 58 45 5 0 184 157 0 1910 195 415 3 247 120 97 6
ENSG00000012124.16 0 69 1 76 0 7 0 147 7 13 14 34 0 3 0 0 0 13 0 0 21 0 60 0 13 0 1 1 8 1 26 0 0 0 190 3 38 0 12 0 128 3 133 14 0 30 0 9 4 0 0 0 0 0 1399 0 1 53 0 0 1 1 0 38 0 783 0 60 626 709 0 17 0 104 0 77 249 501 0 0 0 16 0 10 0 0 0 13 0 118 2 4 0 0 0 4 85 85 0 32 10 1 0 1 42 28 0 23 92 0 0 11 0 167 33 16 294 3
ENSG00000012171.19 429 8 0 1 4633 1 0 1 290 1 0 9 2836 1 0 0 0 1 0 554 1 4 11 1177 4 6 0 3 3 0 8 0 0 1 1 260 1 5 3 1066 2 1 1 16 350 11 211 424 6 22 0 0 2 0 0 28 0 12 0 0 10 3 0 21 0 0 364 452 13 12 1684 0 4 5 19 54 2 1 0 0 0 18 604 2 0 0 2283 6 1 0 2640 0 0 0 0 5 7 45 2175 0 0 1 0 0 1 1 0 0 10 0 1254 0 0 12 449 48 11 0
ENSG00000012174.11 1 1 0 0 0 2 51 0 49 9 26 0 31 41 0 0 0 0 0 54 34 17 2 3 6 4 0 3 9 0 0 0 0 0 0 2 2 68 2 21 36 12 9 92 116 3 60 43 0 0 0 0 0 0 0 0 0 0 0 1 2 0 0 89 0 0 37 56 0 0 15 12 60 1 0 91 0 0 0 0 0 0 60 28 41 0 9 40 5 0 0 10 84 0 0 33 0 0 0 30 17 0 0 0 1 0 0 19 16 0 0 5 0 1 1055 130 17 0
ENSG00000012211.12 6 0 14 0 0 8 20 3 9 4 1 9 65 9 13 0 0 0 0 8 27 22 3 9 8 1 0 0 7 13 3 0 3 0 8 21 4 62 0 65 19 7 2 33 50 7 0 38 0 0 0 0 0 0 0 0 0 9 0 0 6 5 0 10 0 0 66 51 0 0 73 3 73 2 18 15 4 2 0 0 0 0 20 4 0 0 59 5 17 1 0 16 3 0 0 23 4 22 16 26 14 0 0 13 0 6 0 5 18 0 14 4 29 2 80 12 2 0
ENSG00000012223.12 261 11 0 12 0 0 1 18 47 0 0 16 22805 0 112 0 0 1 0 710 1 0 4 3814 1 4 0 0 0 0 10 0 0 2 44 2326 1 0 9 7951 28 1 9 65 1795 293 0 0 30 0 0 0 0 0 0 106 0 15 0 0 2 6 0 0 0 0 3603 1511 0 78 5679 0 40 25 3392 2 3 19 1 0 0 0 2254 3 0 0 22704 0 13 25 0 1 0 1 0 0 10 0 269 4 0 0 0 0 6 1 1 3 27 0 186 0 0 80 885 59 19 0
ENSG00000012232.8 16 0 0 190 0 4 25 6 42 8 0 16 68 30 3 0 1 0 1 40 17 33 45 11 3 27 0 2 18 10 39 0 47 0 3 21 7 30 7 54 10 21 3 53 11 30 0 63 0 57 0 0 1 0 0 0 0 2 62 2 86 22 0 6 0 0 529 50 0 68 125 2 77 45 0 72 31 47 0 0 0 0 33 12 33 2 39 17 29 26 721 13 1 0 0 18 12 0 21 43 31 0 0 13 3 10 0 17 20 0 0 16 19 34 1 13 24 1
ENSG00000012504.14 0 0 0 1 0 0 0 0 0 0 0 0 0 0 0 0 0 0 0 0 0 0 0 0 0 0 0 0 0 0 0 0 0 0 0 0 0 0 0 0 0 0 0 0 0 0 0 0 0 0 0 0 0 0 0 0 0 0 0 0 0 0 0 0 0 0 0 0 0 0 0 0 0 0 0 0 0 0 0 0 0 0 0 0 0 0 0 0 0 0 0 0 0 0 0 0 0 0 0 0 0 0 0 0 0 0 0 0 0 0 0 0 0 0 0 0 0 0
ENSG00000012660.13 94 506 50 173 0 994 1594 1078 128 572 890 1901 358 1282 3084 0 0 0 21 203 651 1047 885 595 961 3132 37 0 660 1702 1678 0 33 24 62 93 398 339 591 322 998 1731 794 1214 2005 2151 1 151 493 476 0 0 0 1 0 0 175 989 40 28 1872 1649 0 1080 0 353 906 1466 1266 995 200 742 2872 1213 6 2427 3230 1107 0 769 863 501 687 1119 1910 127 198 640 2771 720 0 1535 1990 156 673 1085 1389 492 25 1496 925 65 0 431 832 977 0 1280 3684 0 0 820 1112 488 668 1182 1394 152
ENSG00000012779.10 8 221 0 0 0 90 5 34 4 152 4 172 53 282 57 0 0 9 0 172 347 6 143 14 85 1 1 1 220 0 108 0 164 0 132 46 108 14 84 26 225 8 99 449 22 152 284 226 89 40 0 0 0 0 942 0 0 33 0 6 309 154 0 954 0 174 0 337 13 129 0 36 91 269 2 316 61 60 0 13 13 0 18 154 3 12 107 335 6 81 152 631 9 6 407 123 81 96 42 490 15 0 0 94 35 27 0 203 89 0 0 294 0 58 0 78 85 7
ENSG00000012817.15 0 0 0 0 0 0 0 0 0 0 0 0 0 0 0 0 0 0 0 0 0 0 0 0 0 0 0 0 0 0 0 0 0 0 0 0 0 0 0 0 0 0 0 0 0 0 0 0 0 0 0 0 0 0 0 0 0 0 0 0 0 0 0 0 0 0 0 0 0 0 0 0 0 0 0 0 0 0 0 0 0 0 0 0 0 0 0 0 0 0 0 0 0 0 0 0 0 0 0 0 0 0 0 0 0 0 0 0 0 0 0 0 0 0 0 0 0 0
ENSG00000012822.15 105 121 615 66 733 71 271 69 172 77 138 205 375 138 514 0 0 0 0 464 86 455 153 196 36 243 1 41 159 237 154 21 1 150 115 32 130 142 93 334 150 173 175 216 543 214 795 852 161 147 0 0 0 0 0 18 18 89 0 5 306 254 0 578 0 1 658 416 184 110 355 48 733 288 854 536 388 175 0 0 30 0 224 79 218 1 295 113 142 123 147 208 245 2 464 107 95 71 84 162 135 1 0 34 47 16 0 70 76 0 1501 95 403 140 0 189 90 4
ENSG00000012963.14 0 0 0 0 0 5 29 3 5 13 8 7 7 11 53 0 0 0 0 43 14 37 4 7 2 45 0 0 6 12 0 0 0 132 0 0 4 2 4 28 32 27 20 24 45 12 2 3 1 0 0 0 0 0 0 0 6 0 0 0 1 2 0 6 0 0 5 9 11 0 16 9 71 5 0 33 38 5 0 0 0 0 3 13 39 0 27 10 28 0 0 4 26 0 0 13 7 0 0 23 10 0 0 5 1 0 0 3 12 0 0 7 27 1 0 26 13 0
ENSG00000012983.11 53 150 42 1 0 18 53 3 224 23 50 0 54 51 47 0 0 0 0 51 4 33 0 26 22 117 2 0 23 27 5 1 0 6 0 2 4 3 11 75 24 65 15 44 101 5 102 229 474 38 0 0 2 0 0 0 1 0 0 4 9 7 0 11 0 0 39 50 2 11 99 14 142 2 87 114 74 3 0 14 0 0 69 45 137 0 125 72 61 0 10 27 17 1 1623 57 3 0 2 62 52 0 0 4 5 0 0 35 26 0 248 52 25 0 0 41 7 0
ENSG00000013016.15 34 0 0 0 0 0 19 1 443 2 0 0 179 0 35 0 0 0 0 228 1 42 5 18 0 2 0 75 115 25 11 0 0 0 0 79 1 98 4 49 28 20 12 16 0 0 881 510 72 778 0 0 0 0 0 0 0 0 216 1 1 0 0 0 0 0 0 16 0 0 160 0 12 0 2253 48 132 0 0 0 0 0 29 8 8 0 0 0 16 0 0 11 145 0 0 20 0 0 51 12 10 0 89 1 15 0 0 0 9 0 0 0 0 0 0 0 0 0
ENSG00000013275.7 17 51 0 0 433 129 373 29 96 122 122 31 489 211 420 0 0 0 0 143 283 275 29 156 93 423 2 0 128 168 63 0 310 1976 82 68 136 212 81 126 244 266 85 406 350 33 274 137 40 5 0 0 0 0 0 0 12 31 34 9 52 7 0 558 0 0 147 533 322 208 452 119 607 192 1066 717 426 125 0 2 22 0 189 210 242 2 516 179 363 63 0 554 250 0 1250 168 114 41 118 314 207 0 392 50 82 0 0 417 174 0 3570 246 1001 54 426 215 88 3
ENSG00000013288.8 88 18 24 4 0 48 236 11 116 143 20 27 335 139 384 0 3 0 0 105 146 437 54 144 166 251 4 1 126 49 48 0 96 0 21 0 57 56 59 212 159 299 64 287 1424 52 2 26 0 56 0 0 0 0 0 0 27 5 0 0 148 78 21084 190 2172 0 40 290 34 0 311 44 489 177 207 494 176 74 0 1 0 0 186 95 322 2 282 196 272 127 0 257 397 2 0 106 16 70 130 242 305 1 0 67 59 2 0 121 135 0 0 125 29 78 0 26 38 6
ENSG00000013293.5 0 0 0 0 0 0 0 0 0 3 0 0 0 0 0 0 0 0 0 0 0 0 0 0 0 0 0 0 0 0 0 0 0 0 0 0 0 0 0 0 0 0 0 0 0 0 0 0 1 0 0 0 31 0 0 0 0 0 0 0 0 0 0 0 0 0 0 0 0 0 0 0 0 0 0 0 0 0 0 0 0 0 0 0 0 0 0 0 0 0 0 0 0 0 0 0 0 0 0 0 0 0 0 0 0 0 0 0 0 0 0 0 0 0 0 0 0 0
ENSG00000013297.11 5 2 5 95 1 1 0 22 49 6 0 14 16 0 0 0 0 7 0 16 0 0 4 2 0 1 1 2 1 4 17 0 0 0 1 0 0 0 3 69 6 3 3 0 0 8 5 0 1 0 0 0 6 0 0 0 0 1 0 0 1 3 0 0 1 0 0 1 32 30 1 0 2 17 1 8 19 28 0 1 0 0 6 0 15 0 15 2 1 1 0 0 0 0 1 7 5 7 1 0 9 1 0 0 0 0 0 0 19 0 2 7 106 52 0 1 2 0
ENSG00000013306.15 482 408 0 1 8619 173 907 1 332 433 480 4 1629 457 649 0 11 0 34 755 1011 675 18 432 324 469 0 2 440 243 1 957 1401 1803 0 95 260 815 59 1373 737 573 174 1217 1054 11 460 580 291 2588 0 0 0 0 0 48 38 2 0 6 92 15 0 1926 0 1022 529 1185 1344 140 2765 336 1023 53 1630 1119 510 14 0 24 235 0 502 597 612 0 1848 517 543 17 993 1311 605 0 2125 472 25 94 1352 1017 525 0 878 149 133 1 746 309 318 0 1526 534 1559 4 302 526 107 8
ENSG00000013364.18 410 372 200 295 9165 719 2574 367 1107 1170 717 1095 3713 1365 2041 0 0 2 0 2333 2045 3299 1213 2142 841 1605 5 12 1264 1263 792 877 2804 3476 1229 660 972 2879 736 2017 1548 1811 816 1763 3404 1008 1740 2739 1601 1702 0 0 2 0 0 17 115 427 604 50 1563 1041 0 4690 0 704 167 2763 2063 1044 5585 1533 4895 1502 5014 5132 2831 669 0 235 100 423 1189 1085 1598 28 4486 893 1308 442 951 2876 2012 22 5 1459 651 446 3920 1751 1307 4 4125 788 774 313 1 2421 2212 0 27016 1486 3029 601 2670 1494 594 23
ENSG00000013374.16 23 20 15 8 0 178 323 375 46 214 392 1199 203 758 490 0 0 1 0 69 211 252 258 77 98 438 190 0 196 105 428 0 89 2 491 188 58 46 323 184 367 307 230 393 417 773 132 622 722 72 0 0 5 0 655 2 44 357 117 7 393 294 0 581 0 1080 373 503 469 1128 150 209 855 229 102 813 792 962 0 45 1062 997 186 186 445 198 183 310 374 539 57 483 152 113 0 442 669 681 14 751 154 22 0 124 267 237 1 1162 5102 10 0 464 316 927 836 207 371 52
ENSG00000013375.15 48 14 4 0 0 73 79 3 130 98 22 5 343 194 135 0 0 0 0 189 16 63 0 63 15 131 0 0 117 44 6 0 0 0 0 134 41 0 36 270 93 87 32 109 63 4 763 230 0 294 0 0 0 0 0 0 29 2 1 1 6 2 0 574 0 0 624 205 0 35 197 82 386 40 0 633 315 4 0 9 0 0 150 44 86 0 35 69 107 0 0 93 12 1 0 210 4 70 0 86 24 0 0 6 32 3 0 127 84 0 0 173 1 2 0 261 77 1
ENSG00000013392.7 0 2 0 0 0 7 37 0 0 11 0 0 51 33 57 0 0 0 0 71 0 8 0 17 1 41 0 0 2 4 0 0 1 0 1 0 1 1 2 63 9 17 5 14 31 0 154 71 0 0 0 0 0 0 0 0 0 0 0 0 0 0 0 0 0 0 9 52 0 0 70 14 33 1 0 108 0 5 0 0 204 0 62 10 7 0 0 2 4 0 0 5 44 0 0 23 2 0 20 14 0 0 0 0 2 0 0 3 22 0 0 23 17 0 0 0 0 0
ENSG00000013441.15 817 3230 1237 414 0 1092 1690 515 562 688 899 458 515 1169 1781 0 0 351 0 223 243 706 280 509 898 4388 72 30 716 989 780 158 71 85 58 118 473 63 518 1397 1388 2918 559 738 2227 471 1329 1464 1711 2562 0 0 0 0 0 9 113 339 0 48 508 306 0 1080 0 3262 724 843 1099 962 297 269 2777 951 269 2277 1828 514 0 319 185 39 797 1119 4533 123 297 940 2142 704 0 1691 1869 76 581 815 359 495 1 1237 1800 11 0 471 646 81 1461 1527 2345 1 0 1224 1107 505 0 1674 1315 28
ENSG00000013503.9 1 1 3 0 81 1 21 0 6 12 27 0 41 8 23 0 199 0 2 32 11 46 1 10 3 29 0 0 1 70 0 0 0 0 0 0 2 0 1 37 10 24 4 8 43 3 71 47 0 0 0 0 5 0 0 0 0 0 0 0 6 0 0 6 0 0 77 11 0 38 48 8 114 3 0 5 68 2 0 0 13 0 59 12 43 2 0 5 21 0 0 12 0 1 12 2 0 0 0 17 0 0 0 2 0 0 0 6 3 0 0 1 0 0 0 0 8 0
ENSG00000013523.9 40 298 909 0 0 11 159 0 11 72 64 5 69 112 161 0 0 0 0 68 112 203 0 33 54 82 0 0 111 44 0 0 130 0 58 0 81 45 15 105 103 89 20 225 200 0 118 8 34 0 0 0 0 0 0 0 0 0 0 1 25 0 0 0 0 0 100 176 0 43 48 45 239 24 0 122 51 3 0 0 0 0 33 38 65 0 70 81 66 0 0 190 142 0 0 41 0 92 21 178 21 0 0 14 7 0 0 16 12 0 0 82 229 5 0 34 6 8
ENSG00000013561.17 27 22 3 3 0 36 64 16 168 99 66 32 219 173 173 0 0 0 0 125 130 161 31 37 8 122 1 1 63 42 4 0 43 0 0 66 46 1 20 106 112 94 16 218 125 31 4 172 1 119 0 0 0 0 0 0 33 9 0 1 26 1 0 178 0 0 46 198 0 48 141 37 374 17 0 326 170 21 0 0 0 0 140 72 131 1 270 117 124 27 1 133 6 0 0 131 35 0 2 160 78 0 0 16 28 0 0 58 52 0 0 131 127 67 0 159 33 2
ENSG00000013563.13 10 129 230 13 0 42 37 15 15 137 0 36 54 94 45 0 0 0 0 63 155 70 28 26 62 14 0 0 106 7 31 0 215 2 27 41 37 5 13 57 73 38 20 155 57 23 17 99 41 51 0 0 0 0 0 0 1 20 0 0 51 4 0 161 0 0 190 183 0 30 55 45 48 87 0 286 3 35 0 4 63 23 30 57 18 1 19 142 30 19 200 336 31 4 0 62 40 68 10 156 24 0 0 79 1 11 0 69 90 0 0 155 2 14 0 147 66 4
ENSG00000013573.16 0 0 0 0 0 0 13 0 18 2 1 0 29 14 18 0 0 9 0 31 10 120 0 29 6 94 0 0 6 0 0 0 6 394 0 0 0 14 0 24 15 7 6 65 175 0 0 29 24 0 0 0 0 0 0 1 2 0 0 0 0 0 0 0 0 0 134 72 0 0 12 4 19 0 0 16 10 1 0 0 0 0 89 31 137 0 9 6 16 0 0 19 29 0 0 14 0 0 2 9 0 0 0 2 0 0 0 0 19 0 0 19 80 0 286 86 0 0
ENSG00000013583.9 56 15 0 3 0 54 75 25 111 199 50 45 165 233 80 0 0 0 8 168 183 51 18 5 61 89 0 36 92 41 16 0 55 0 295 30 52 14 10 64 140 71 60 251 305 20 416 147 46 72 0 0 0 0 0 29 10 46 0 8 92 15 0 574 0 7 43 261 139 102 242 167 259 43 682 637 126 54 0 1 0 0 81 138 91 1 141 134 51 0 0 362 128 0 0 133 16 142 47 506 64 0 834 39 32 9 0 143 51 0 0 226 41 46 0 321 108 7
ENSG00000013588.8 10348 2326 129 103 24591 228 0 2 29415 276 56 273 8338 242 52 0 0 0 0 16714 253 68 0 4008 124 478 1 11902 3400 3855 400 99 0 5 0 1281 265 1788 177 8044 136 64 47 222 2216 40 42740 25025 1949 13009 0 0 0 0 0 315 0 0 14 7 0 20 2277 1499 0 0 4499 2165 975 141 12701 210 34 18 139408 5885 1613 25 115584 425 4 0 2104 280 25 0 19462 437 0 0 2649 254 0 1 6363 234 5 0 13112 10 1 1 0 154 0 5 5 181 6 0 0 999 0 4 22550 4236 2105 8
ENSG00000013619.13 3 28 0 0 0 249 8 4 44 35 0 0 5 199 24 0 0 0 4 0 3 19 0 1 111 9 0 0 134 0 0 0 11 0 0 0 122 0 33 0 48 2 0 51 1 1 0 57 0 120 0 0 0 0 0 8 0 0 0 2 0 0 0 182 0 0 2 169 0 0 1 48 90 7 0 506 20 5 0 30 0 0 11 87 16 0 0 51 4 0 0 333 0 0 1 138 15 19 4 174 0 0 0 35 0 1 0 128 0 0 0 75 0 0 0 150 1 0
ENSG00000013725.14 0 0 951 0 0 1 1729 0 0 1 225 0 7 4 918 0 0 0 0 1 9 1066 1 4 3 1502 0 0 0 559 0 0 0 2225 0 0 1 547 1 2 1 906 33 3 2886 0 0 3 647 21 0 0 0 0 0 0 70 0 0 0 32 0 0 47 0 0 17 9 469 0 16 1 2805 0 0 5 1297 1 0 0 24 0 16 1 841 0 0 3 1139 11 0 1 991 0 0 2 42 6 0 2 862 0 0 1 294 0 0 1 821 0 96 0 2692 0 0 1 81 0
ENSG00000013810.18 29 28 30 58 0 5 620 114 3 15 441 342 1 82 284 0 30 0 0 4 187 732 376 1 24 627 3 0 56 298 273 0 1 971 246 35 29 213 135 25 86 486 201 417 827 496 0 95 17 168 0 0 0 0 0 0 17 86 236 4 579 468 0 108 0 0 80 87 213 228 44 10 722 439 0 83 532 146 0 0 150 0 7 136 448 27 1 34 452 63 0 131 975 11 0 53 164 274 0 163 373 0 0 10 209 113 0 24 408 0 0 54 449 21 0 102 182 4
ENSG00000014123.9 8 9 2 1 0 42 55 1 139 116 199 6 36 93 73 0 0 0 0 172 37 81 1 38 13 98 2 2 57 134 4 0 0 0 0 6 14 6 4 77 96 155 36 94 269 12 443 146 4 9 0 0 0 0 0 36 70 0 0 0 21 6 0 185 0 0 136 86 123 0 129 42 280 6 31 220 205 2 0 16 0 0 142 109 262 0 21 73 87 0 0 100 128 1 0 95 27 0 0 122 24 0 0 1 17 0 0 13 75 0 0 58 16 0 2 58 20 1
ENSG00000014138.8 4 10 0 0 0 0 8 2 0 8 5 10 0 5 12 0 0 1 20 0 11 18 5 5 1 11 0 0 1 2 8 0 0 0 12 0 1 1 5 13 1 9 5 17 15 4 0 15 78 0 0 0 0 0 0 0 3 3 0 0 19 7 0 0 0 0 3 7 0 21 2 10 34 9 0 18 9 14 0 0 0 0 11 5 14 0 23 3 10 0 0 10 20 0 0 0 2 1 1 1 6 0 0 0 33 1 0 4 38 0 0 9 12 2 0 20 13 0
ENSG00000014164.6 8 30 20 0 294 14 77 28 5 24 24 46 98 37 60 0 0 0 0 38 43 113 42 31 106 80 0 11 29 53 59 0 25 62 40 4 44 47 42 72 54 95 42 65 117 56 88 83 98 7 0 0 0 0 70 0 11 39 0 0 66 20 0 128 30 0 24 120 397 90 104 21 151 151 4 146 127 151 0 2 18 16 13 50 51 4 131 37 59 56 0 96 16 0 0 33 84 34 41 58 20 1 0 20 40 52 0 46 68 0 0 32 108 50 0 47 36 2
ENSG00000014216.15 455 347 95 6 5062 232 640 52 1297 283 208 255 3210 456 523 0 1 0 0 2059 566 1104 166 1509 309 435 4 139 442 498 82 222 811 2083 391 180 247 900 123 1859 461 464 235 787 2205 114 2988 2104 446 862 0 0 2 0 0 79 26 23 14 6 351 181 0 374 0 0 1113 1097 843 137 4131 228 1361 284 10138 1416 708 38 1 56 127 130 843 384 555 9 4460 396 411 0 2489 866 802 1 456 363 25 0 2904 613 484 0 0 247 156 25 0 342 379 0 6715 438 816 39 2283 277 160 2
ENSG00000014257.15 1 2 0 0 0 61 0 5 0 20 0 53 9 63 0 0 0 0 0 33 135 0 28 4 18 0 1 0 92 0 10 0 0 0 0 0 32 4 26 15 47 3 51 144 107 83 0 12 0 0 0 0 0 0 0 0 0 5 0 1 114 77 0 0 0 0 45 72 0 89 56 26 8 114 0 97 36 37 0 15 0 0 24 121 0 9 52 112 0 12 0 146 0 2 0 7 10 0 0 79 0 0 0 52 1 5 0 40 72 0 0 9 0 2 854 24 31 0
ENSG00000014641.17 177 384 924 1 0 192 881 6 520 508 441 32 958 799 1060 1 0 0 0 807 899 1230 39 439 167 737 1 7 317 604 7 0 0 1824 0 77 152 167 94 683 558 654 151 852 1410 33 534 518 64 1162 0 0 0 0 0 0 40 5 0 16 113 16 11296 2497 0 0 1233 1407 1118 97 1218 330 1496 64 522 1275 941 15 0 10 46 0 961 579 1131 0 762 709 821 1 0 895 1199 0 0 420 54 65 174 769 559 0 0 104 138 4 0 320 508 0 1768 515 942 6 0 582 204 56
ENSG00000014824.13 121 62 1 0 0 65 106 24 222 82 233 15 98 124 114 0 0 0 0 123 51 104 30 47 12 136 3 0 58 113 25 9 0 1 0 4 8 34 14 155 94 123 24 167 142 40 154 151 89 88 0 0 0 0 0 0 4 6 12 1 29 30 0 52 0 0 66 167 0 31 127 37 204 74 119 142 164 11 0 0 0 0 175 143 299 6 37 65 77 33 0 124 9 0 0 59 27 21 0 143 4 0 0 16 17 0 0 71 19 0 0 52 41 12 0 118 30 2
ENSG00000014914.20 1 1 0 1 0 42 0 4 2 15 6 0 85 78 4 0 0 18 0 13 23 9 0 28 2 2 0 0 36 0 2 0 0 0 0 41 31 0 5 52 17 2 0 29 37 0 0 14 0 0 0 0 0 0 0 0 0 0 0 2 12 2 0 162 0 0 11 76 0 0 52 17 2 4 0 78 0 3 0 2 0 195 35 51 3 0 239 34 2 0 150 114 34 0 0 75 8 0 6 41 0 0 0 7 0 0 0 74 1 0 2487 28 0 1 0 6 9 0
ENSG00000014919.12 68 110 87 22 660 44 149 1 4 53 260 9 64 80 9 0 0 0 51 84 133 95 22 51 26 156 5 0 31 34 4 0 0 0 1 0 8 6 19 101 90 103 17 203 22 37 126 79 0 40 0 0 18 0 0 0 1 1 0 2 1 24 0 177 0 167 112 121 0 14 115 46 153 16 1 97 12 13 0 10 0 0 43 51 187 4 8 102 52 0 1 124 340 1 0 86 0 0 10 142 90 0 0 15 7 1 0 108 186 0 0 186 30 2 0 130 60 0
ENSG00000015133.18 135 1 1114 1 0 0 336 4 13 13 216 0 143 13 334 0 1 7 1 45 1 589 30 225 7 368 0 7 5 203 6 0 0 0 0 0 4 53 7 102 28 316 40 20 639 7 0 113 0 17 0 0 0 0 0 0 26 0 0 0 13 11 0 61 0 0 576 240 26 20 136 9 698 4 79 51 265 4 0 0 2 0 374 33 448 0 130 0 207 0 68 14 374 0 1 11 17 75 6 22 200 0 0 1 74 5 0 12 179 0 0 3 172 2 0 0 0 1
ENSG00000015153.14 50 14 38 2 0 48 124 15 15 27 26 18 58 45 166 0 0 0 0 21 1 94 33 23 16 254 2 0 22 65 13 0 0 0 0 4 5 4 9 58 37 142 11 50 48 23 33 50 35 46 0 0 0 0 0 0 6 2 0 0 40 12 1 110 0 240 103 47 321 42 41 18 260 32 0 77 107 26 0 0 61 0 49 82 205 1 22 20 175 51 0 49 1 0 0 29 13 61 0 60 74 0 0 6 33 2 0 17 306 0 0 55 57 57 0 42 134 0
ENSG00000015171.19 1 6 4 0 0 8 46 0 82 18 98 2 61 20 39 0 0 0 0 66 2 58 1 36 7 77 0 1 20 39 0 0 0 0 0 0 7 6 3 55 24 94 9 62 202 4 15 37 11 0 0 0 0 0 0 26 17 0 0 1 0 1 0 0 0 0 341 79 0 18 36 8 232 1 0 20 41 0 0 0 186 0 123 29 186 0 33 40 107 0 0 2 53 0 0 5 2 0 9 49 12 0 0 3 1 0 0 16 54 0 0 8 89 0 0 12 16 0
ENSG00000015285.10 0 152 254 382 0 5 13 26 0 2 2 21 0 7 3 0 0 0 0 0 24 62 71 0 13 4 0 0 11 9 59 0 0 1 45 0 15 28 25 0 14 13 23 16 20 52 0 0 26 19 0 0 0 0 0 0 11 26 9 0 53 68 0 18 52 3 0 6 0 26 0 13 42 59 0 25 6 47 0 0 0 0 0 12 17 2 4 17 4 4 0 10 4 0 8 17 28 20 0 36 12 1 0 1 13 2 0 21 39 0 0 12 15 13 1 4 13 0
ENSG00000015413.9 0 0 0 1 0 0 0 0 0 0 0 0 0 0 0 0 0 0 2 0 0 0 0 2 0 0 0 0 0 0 0 0 0 0 0 0 0 0 0 1 0 0 0 0 0 0 0 0 0 0 0 0 1 0 0 0 0 0 0 0 0 0 0 0 0 0 0 0 0 0 0 1 0 0 0 0 0 0 0 0 0 0 1 0 0 0 0 0 0 0 0 0 0 0 0 0 0 0 0 0 0 0 0 0 1 0 0 0 1 0 0 1 0 1 0 0 0 0
ENSG00000015475.18 50 1192 1362 82 2655 994 312 1716 460 893 366 2874 330 1432 355 3 0 0 0 457 1389 306 2707 61 1129 362 93 1 1175 481 3785 0 1019 651 2711 174 1259 417 915 266 1328 316 1496 1206 643 1185 751 1069 3629 1135 0 0 0 1 11499 36 262 1586 1386 83 1705 1215 0 4623 0 16427 100 3386 5296 5632 570 1362 1320 8694 1428 4837 2754 3434 135 310 233 775 127 1117 288 84 686 890 359 2462 0 2259 251 95 11719 1055 1924 1373 159 1651 227 27 1468 554 729 548 443 1744 1437 1 2188 1108 302 3643 1691 1729 1784 174
ENSG00000015479.18 195 89 40 129 0 82 66 24 38 69 96 5 15 31 40 0 1 0 0 29 23 84 8 9 1 127 1 1 37 73 14 0 0 30 0 0 6 8 12 65 42 135 28 46 290 0 48 42 6 12 0 0 0 0 0 0 10 3 0 0 41 4 0 29 0 0 245 32 1 3 22 13 148 10 0 61 75 14 1 10 10 30 62 30 264 2 2 21 90 18 0 16 9 0 0 27 13 9 0 54 33 0 0 2 20 2 0 62 86 0 0 17 54 5 7 19 22 0
ENSG00000015520.14 0 0 0 0 0 0 0 0 0 0 0 0 0 0 0 0 0 0 1 0 0 0 0 0 0 0 0 0 0 0 0 0 0 0 0 0 0 0 0 0 0 0 0 0 0 0 0 0 80 0 0 0 0 0 0 0 0 0 0 0 0 0 0 0 0 0 0 2 0 0 0 0 0 0 0 0 0 0 0 0 0 0 0 0 0 0 0 0 0 0 0 0 0 0 0 0 0 0 0 0 0 0 0 0 0 0 0 0 0 0 0 1 0 0 0 0 0 0
ENSG00000015532.9 136 124 337 42 80 8 89 0 78 8 32 0 233 75 103 0 0 1 0 87 22 220 18 38 2 127 1 0 15 37 5 0 12 0 0 14 27 38 10 297 33 125 9 86 384 4 153 35 0 42 0 0 0 0 0 1 20 3 0 0 21 7 0 20 6 0 258 31 22 0 124 10 277 6 0 61 59 1 0 0 0 0 98 33 153 1 183 56 111 0 0 51 180 0 0 29 5 0 12 83 94 0 40 6 20 0 0 13 34 0 13 21 176 0 5 6 17 0
ENSG00000015568.12 0 1 0 0 0 0 0 0 0 0 0 0 0 0 0 0 0 0 0 0 0 0 0 0 0 0 0 0 0 0 0 0 0 0 0 0 0 0 0 0 0 0 0 1 0 0 0 0 0 0 0 0 0 0 0 0 0 0 0 0 0 0 0 0 0 0 0 0 0 0 0 0 0 0 0 0 0 0 0 1 0 0 0 0 0 0 0 0 0 0 0 0 0 0 0 0 0 0 0 0 0 0 0 0 0 0 0 0 0 0 0 0 0 0 0 0 0 0
ENSG00000015592.16 0 0 0 0 0 0 0 0 0 0 0 0 0 0 0 0 0 0 0 0 0 0 0 0 0 0 0 0 0 0 0 0 0 0 0 0 0 0 0 0 0 0 0 0 0 0 0 2 0 0 0 0 0 0 0 0 0 0 0 0 0 0 0 0 0 0 0 0 0 0 0 0 0 0 0 0 0 0 0 0 0 0 0 0 0 0 0 0 0 0 0 0 0 0 0 0 0 0 0 0 0 0 0 0 0 0 0 0 0 0 0 0 0 0 0 0 0 0
ENSG00000015676.17 3 0 20 0 0 39 502 8 145 82 130 5 661 101 140 0 0 0 0 228 108 604 22 147 24 513 0 0 37 85 8 0 172 1187 128 58 23 273 23 436 147 354 39 249 1480 14 216 427 0 284 0 0 0 0 0 37 26 7 0 1 74 24 0 61 0 0 1002 266 112 1 397 47 671 22 134 276 193 32 0 11 36 0 275 65 418 0 1435 121 257 25 0 135 464 0 0 23 40 10 212 114 426 0 0 11 130 0 0 18 81 0 0 127 1841 25 0 41 11 2
ENSG00000016082.14 7 0 0 0 0 0 0 0 0 0 0 0 0 0 0 0 0 4 0 9 0 0 0 0 0 0 0 0 0 48 0 0 0 0 0 0 0 0 0 4 0 0 0 0 0 0 0 75 0 0 0 0 0 0 0 0 0 0 0 0 0 0 0 0 0 0 0 0 0 0 0 0 0 0 0 0 0 0 0 0 0 0 0 0 0 0 0 0 0 0 0 0 0 0 0 0 0 0 0 0 0 0 0 0 0 0 0 0 0 0 0 0 0 0 0 0 0 0
ENSG00000016391.10 46 468 0 2 0 0 5 0 0 0 0 0 70 0 14 0 0 45 0 8 4 1 0 31 2 5 0 0 1 2 1 0 0 0 0 0 0 0 0 158 0 1 1 0 101 1 0 5 0 0 0 0 0 0 0 0 1 0 0 0 0 1 0 0 0 0 2 17 0 0 31 0 12 0 0 7 0 2 0 0 0 0 16 3 5 0 93 0 4 0 0 0 0 0 0 0 0 0 3 0 22 0 0 0 0 0 0 0 1 0 0 0 0 0 0 9 0 0
ENSG00000016402.13 123 0 0 0 0 0 0 0 1 0 0 0 287 0 0 0 0 0 0 76 0 0 0 237 1 0 0 0 0 0 0 0 0 0 0 0 0 0 0 87 0 2 0 6 30 11 14 109 0 0 0 0 0 0 0 16 0 0 0 0 0 0 0 0 0 0 139 71 33 13 260 0 0 0 0 0 0 0 0 0 0 0 407 0 0 0 73 0 0 0 1 0 0 0 0 1 0 0 15 0 0 0 0 0 0 0 0 0 0 0 8 0 0 1 0 0 0 0
ENSG00000016490.15 0 0 0 0 0 0 0 0 0 0 0 0 0 0 0 0 0 0 1 0 0 0 0 0 0 0 0 0 0 0 0 0 0 0 0 0 0 0 0 0 0 0 0 0 0 0 0 0 0 0 0 0 2 0 0 0 0 0 0 0 0 0 0 0 0 0 0 0 0 0 0 0 0 0 0 0 0 0 0 0 0 0 0 0 0 0 0 0 0 0 0 0 0 0 0 0 0 2 0 0 0 0 0 0 0 0 0 0 0 0 0 0 0 0 0 0 0 0
ENSG00000016602.9 34 2 0 0 0 0 0 0 4336 38 50 65 126 3 17 0 1 0 1 338 1 0 0 0 0 31 0 152 280 251 32 0 0 0 0 0 0 1 7 36 1 0 3 6 0 4 253 339 0 5 0 0 0 0 0 17 0 0 0 4 0 3 0 0 0 0 32 57 0 1 344 5 13 0 2749 217 289 10 7861 10 0 0 4 0 7 0 68 0 0 0 0 0 36 0 0 2 0 0 0 0 0 0 1084 0 0 0 0 0 0 0 0 0 0 0 68 1 0 3
ENSG00000016864.18 165 1 68 0 1 19 113 4 136 68 166 0 155 55 216 0 1 2 0 73 79 199 0 216 15 98 0 0 32 78 1 0 0 0 0 0 4 27 8 174 48 84 11 170 320 30 121 297 1 71 0 0 0 0 0 0 0 1 0 0 38 0 0 492 0 1041 349 134 0 39 402 44 329 11 0 67 23 7 0 0 0 0 235 60 217 0 1 46 114 0 0 79 190 0 0 51 5 0 68 106 219 0 0 6 4 0 0 25 240 0 0 32 3 4 0 52 43 0
ENSG00000017260.19 40 313 8 1 0 319 121 9 156 170 34 1 201 742 79 0 0 0 0 99 149 82 2 120 98 232 0 0 410 41 13 0 74 0 18 0 125 28 62 229 519 104 91 405 168 37 134 261 158 17 0 0 0 0 0 0 8 13 0 3 32 6 0 376 0 127 242 478 0 58 115 152 343 63 0 1095 75 35 0 133 0 57 172 200 236 8 58 376 135 4 0 359 110 0 0 552 53 277 30 367 188 2 0 78 33 13 0 266 173 0 0 336 88 8 30 352 103 0
ENSG00000017427.16 0 1 0 0 0 0 0 0 0 3 0 0 0 0 0 0 0 0 0 1 0 0 0 0 2 0 0 0 16 0 0 0 0 0 0 0 0 0 0 1 9 0 0 2 0 0 0 23 0 0 0 0 0 0 0 0 0 0 0 0 0 0 0 0 0 0 0 39 0 3 0 0 0 0 0 0 0 0 0 0 0 0 6 4 0 0 0 0 0 0 0 2 0 0 0 0 0 0 0 0 0 0 0 0 0 0 0 0 0 0 0 0 0 0 0 0 0 0
ENSG00000017483.14 76 4 11 0 1836 1 247 0 16 5 92 0 383 22 197 0 0 0 0 10 8 179 2 49 7 132 0 0 3 77 0 0 0 1 0 73 13 163 2 173 45 110 22 9 227 0 0 60 0 260 0 0 0 0 0 0 40 0 0 0 7 0 0 281 0 0 72 137 0 0 217 15 134 2 0 27 34 0 0 0 0 0 72 5 103 0 215 1 72 0 0 18 110 0 0 12 8 0 99 36 122 0 0 0 10 0 0 228 427 0 0 4 361 0 1048 61 1 0
ENSG00000017797.12 62 21 49 12 0 60 80 127 143 24 304 76 86 56 70 0 0 8 1 181 48 118 124 39 23 149 5 13 38 89 97 2 8 0 4 0 10 1 40 196 51 85 73 110 195 238 533 329 225 237 0 0 1 0 2381 0 26 33 0 0 227 163 0 153 778 0 50 92 2 50 125 38 269 83 107 82 168 32 0 0 0 88 135 50 231 12 117 36 139 20 0 72 232 16 1 115 92 74 11 89 96 6 0 23 82 37 0 69 163 0 0 51 170 49 0 38 262 1
ENSG00000018189.12 5 23 22 0 0 35 7 1 112 82 2 0 21 58 37 0 0 13 1 12 15 8 0 13 10 10 2 1 21 7 0 0 0 0 0 0 0 5 4 37 56 29 10 21 4 1 52 75 0 0 0 0 0 0 1 1 0 0 0 0 0 0 0 0 0 0 58 25 0 22 5 44 47 3 0 99 3 1 0 0 0 0 68 30 35 0 88 38 19 0 0 15 0 0 0 24 6 7 1 48 0 0 0 4 5 1 0 71 19 0 0 49 0 6 0 147 13 0
ENSG00000018236.14 0 0 0 0 0 0 0 0 0 0 0 0 0 0 0 0 0 0 0 0 0 0 0 0 0 0 0 0 0 0 0 0 0 0 0 0 0 0 0 0 0 0 0 0 0 0 0 0 0 0 0 0 0 0 0 0 0 0 0 0 0 0 0 0 0 0 0 0 0 0 0 0 0 0 0 0 0 0 0 0 0 0 0 0 0 0 0 0 0 0 0 0 0 0 0 0 0 0 0 0 0 0 0 0 0 0 0 0 0 0 0 0 0 0 0 0 0 0
ENSG00000018280.16 7 623 54 2550 0 1084 30 1402 24 2202 461 2323 21 2017 146 0 1 0 2 0 959 16 956 2 349 17 44 3 817 241 4315 0 950 83 3270 364 1139 154 1592 6 759 42 2115 1005 103 1990 5 99 1413 536 0 0 5 0 3996 1 244 1824 619 53 2949 2011 0 786 0 1053 50 991 2009 2002 53 750 390 3388 0 3979 2613 4102 0 160 105 451 22 1529 63 96 1 1082 21 1139 0 1738 129 53 1962 1444 2734 2691 4 1519 242 29 0 821 1335 1064 3 981 666 1 0 1452 0 627 278 969 1734 68
ENSG00000018408.14 133 27 33 60 46 17 34 18 257 15 6 0 167 10 66 0 3 0 2 38 8 10 1 75 8 58 0 15 24 47 8 5 0 8 2 79 1 9 5 124 8 37 6 39 64 4 3 12 1 68 0 0 0 0 0 0 0 1 2 0 13 17 13 10 0 8 273 104 3 10 184 7 13 1 407 24 20 11 6 1 10 2 167 0 22 1 189 29 45 10 4 20 22 0 0 12 4 5 68 6 30 0 0 2 8 1 0 15 28 0 0 30 16 25 18 67 33 0
ENSG00000018510.14 32 14 6 0 1544 22 25 0 2 39 1 4 93 59 79 0 0 1 0 19 33 24 1 11 14 94 0 0 21 32 0 0 0 0 0 0 2 10 7 33 31 49 21 67 118 1 0 137 0 258 0 0 0 0 0 0 0 1 0 6 0 3 0 212 0 76 93 89 0 0 18 18 153 2 0 118 33 1 0 0 0 31 45 50 75 0 21 72 49 0 0 39 37 1 0 27 1 103 1 140 105 0 0 11 13 0 0 77 90 0 0 45 26 0 0 63 0 0
ENSG00000018607.6 0 0 0 0 0 0 0 0 0 0 0 0 0 0 0 0 0 0 0 0 0 0 0 0 0 0 0 0 0 0 0 0 0 0 0 0 0 0 0 0 0 0 0 0 0 0 0 0 0 0 0 0 0 0 0 0 0 0 0 0 0 0 0 0 0 0 0 0 0 0 0 0 0 0 0 0 0 0 0 0 0 0 0 0 0 0 0 0 0 0 0 0 0 0 0 0 0 0 0 0 0 0 0 0 0 0 0 0 0 0 0 0 0 0 0 0 0 0
ENSG00000018610.14 20 20 14 12 0 11 48 5 17 9 43 1 53 41 15 0 0 9 0 40 25 70 10 22 3 99 1 0 41 33 2 0 0 0 23 33 1 36 9 41 17 18 13 43 61 4 107 56 20 0 0 0 0 0 0 0 1 1 0 1 10 5 0 35 0 0 118 61 235 26 87 24 112 19 46 47 58 8 0 0 0 0 35 36 70 0 1 16 53 32 0 10 53 0 0 19 14 0 0 38 19 1 0 11 8 0 0 34 52 0 0 9 74 21 5 3 20 0
ENSG00000018625.14 0 0 0 0 0 0 0 0 4 0 0 0 0 0 0 0 0 0 0 0 0 0 0 0 0 0 0 0 1 0 0 0 0 0 1 0 0 0 0 0 0 0 0 1 0 0 0 0 0 0 0 0 100 0 0 0 0 0 0 0 0 0 0 0 0 0 51 30 0 0 0 0 0 0 0 0 0 1 0 0 0 0 0 0 0 0 0 0 0 0 0 0 2 0 0 0 0 0 0 0 0 0 0 0 0 0 0 0 0 0 0 0 0 0 0 0 0 0
ENSG00000018699.12 1 0 1 0 0 0 91 1 46 41 65 0 44 36 86 0 0 0 0 15 40 95 0 16 2 147 0 0 23 26 0 0 0 376 0 0 10 79 2 50 46 81 19 118 147 8 0 45 222 162 0 0 1 0 0 0 10 0 0 0 3 6 0 58 0 0 0 161 75 19 139 29 360 5 0 110 86 0 0 0 0 0 46 51 202 0 50 52 137 3 0 25 184 0 0 40 6 0 0 28 126 0 0 3 5 1 0 8 101 0 125 72 0 2 0 27 0 0
ENSG00000018869.16 9 0 0 0 0 4 22 0 0 12 0 6 25 3 36 0 0 0 0 14 0 1 0 4 0 14 0 0 1 19 0 0 0 0 0 0 0 0 0 29 7 26 5 7 0 0 0 106 4 0 0 0 0 0 0 0 0 0 0 0 0 5 0 100 0 0 2 4 0 0 8 2 36 0 0 7 0 1 0 0 0 0 25 1 9 0 23 4 13 0 0 0 0 0 0 1 0 48 0 8 0 0 0 1 0 2 0 0 6 0 0 2 0 2 0 13 6 0
ENSG00000019102.11 428 57 6 0 4578 0 0 0 485 0 1 0 373 0 0 0 0 20 0 1141 4 0 0 95 0 4 0 44 111 120 23 0 0 0 0 0 1 33 1 597 5 1 1 21 72 6 1932 1079 135 335 0 0 0 0 0 14 0 0 0 0 0 0 5063 0 0 0 241 83 1 0 770 0 5 0 8116 62 0 1 0 6 0 0 128 3 0 0 576 0 1 0 318 0 0 0 1 1 0 0 116 1 0 0 0 0 3 0 0 0 0 0 0 0 0 0 0 18 0 0
ENSG00000019144.18 2 196 0 0 0 57 3 0 2 94 0 13 1 121 85 0 0 23 1 1 15 15 0 18 46 12 0 0 147 2 10 0 0 0 2 0 95 2 25 25 135 28 6 9 1 1 0 27 0 3 0 0 1 0 0 0 0 0 0 0 1 0 0 123 0 0 132 153 0 22 53 21 28 10 1 661 42 0 0 8 1 0 9 22 6 0 6 116 11 0 0 213 9 0 0 63 0 25 6 23 0 0 0 14 0 2 0 54 17 0 0 240 0 2 0 551 8 0
ENSG00000019169.10 0 347 13 33 0 1675 0 40 0 332 0 0 0 965 29 0 8 1 0 0 1576 9 39 0 98 1 0 0 348 10 0 0 2011 289 4 0 451 78 263 8 1667 147 465 403 823 4 0 238 0 0 0 0 0 0 0 0 0 3 0 24 13 17 0 1597 0 0 0 1850 436 133 67 1452 285 195 486 7719 96 60 0 109 0 0 0 683 3 0 5 2427 34 0 1 382 0 0 0 1549 16 131 0 1264 2 0 0 3935 130 62 0 731 97 0 0 1356 0 0 1313 1108 716 38
ENSG00000019186.9 50 0 0 0 0 0 19 0 719 4 103 0 2119 0 58 0 0 0 14 364 0 0 0 462 1 18 0 7 9 0 0 0 0 0 0 463 0 0 0 2874 6 2 0 3 3591 19 33 0 0 0 0 0 0 0 0 0 0 0 0 0 0 0 0 0 0 0 9141 950 1 0 679 0 0 0 0 66 0 0 0 0 0 0 2024 0 0 0 2827 0 0 0 866 0 0 0 0 0 0 0 78 0 0 0 0 0 0 0 0 0 0 0 82 0 0 0 5516 604 0 0
ENSG00000019485.13 0 0 0 0 0 0 1 0 0 1 0 0 1 0 0 0 0 0 0 2 0 0 0 0 1 3 0 0 1 0 0 0 0 0 0 0 0 0 0 3 0 2 0 1 27 0 0 0 0 0 0 0 0 0 0 0 0 0 0 0 0 0 0 16 0 0 84 1 0 0 0 2 5 0 0 1 1 0 0 0 0 0 6 0 0 0 1 0 0 0 0 0 0 0 0 0 1 0 0 0 0 0 0 0 0 0 0 0 0 0 0 0 0 0 0 0 0 0
ENSG00000019505.7 0 0 0 0 0 0 0 1 0 0 0 0 0 0 0 0 0 0 0 0 0 0 0 0 0 0 0 0 0 0 0 0 0 0 0 0 0 0 0 0 0 1 0 0 0 0 0 4 0 0 0 0 0 0 0 0 0 0 0 0 0 0 0 0 0 0 0 12 0 0 0 0 0 0 0 0 0 0 0 0 0 0 0 0 0 0 0 0 0 0 0 0 0 0 0 0 1 0 0 0 0 0 0 0 0 1 0 0 0 0 0 0 0 0 0 0 0 0
ENSG00000019549.11 0 0 0 0 0 0 0 0 0 0 0 0 0 0 0 0 0 0 0 10 0 0 0 2 0 0 0 0 0 1 0 0 0 0 0 0 0 0 0 0 0 0 0 0 0 0 0 0 0 0 0 0 0 0 0 0 0 0 0 0 0 0 0 0 0 0 0 21 0 1 0 0 0 0 0 0 0 0 0 0 0 0 0 0 0 0 0 0 0 0 0 0 0 0 0 0 0 0 0 0 0 0 0 0 0 0 0 0 0 0 0 0 0 0 0 0 0 0
ENSG00000019582.14 1718 6793 1068 1095 9568 22933 3139 1273 265 31288 2007 1752 26474 41975 3286 0 2 268 134 1718 53940 5323 3142 28199 167920 4534 200 18 38854 2253 757 0 40433 1973 1152 4134 18346 3817 6166 10398 36237 3644 5761 98256 13028 1417 1432 24045 13051 11267 0 0 165 1 2418 613 768 735 861 619 2551 1167 16366 60928 0 6083 4615 54358 6933 5126 24771 48291 11375 2839 6009 100082 3835 2232 0 28770 1527 856 8453 38299 3555 45 24187 36606 4042 1232 12719 146325 6329 49 39744 29898 1873 2846 41018 109777 1908 8 4196 81177 2146 491 18475 45158 6324 1 89944 43863 5840 1222 53554 21093 3170 245
ENSG00000019991.16 0 83 0 0 0 5 0 0 2 31 0 0 0 29 0 0 0 0 0 0 22 0 0 1 2 0 0 0 26 0 0 0 0 0 0 0 11 0 3 0 14 0 7 52 0 3 0 58 0 0 0 0 0 0 0 0 0 0 0 3 17 0 0 0 0 0 0 63 0 51 0 5 0 2 0 31 0 0 0 0 0 0 0 12 0 0 0 43 0 0 0 81 0 0 0 0 0 0 0 29 0 0 0 2 0 0 0 0 1 0 0 10 0 0 0 0 0 0
ENSG00000019995.6 52 32 28 118 57 44 62 30 60 8 1 7 17 42 52 0 0 0 39 15 3 28 18 14 4 152 0 6 9 36 28 0 0 0 0 0 8 0 29 52 35 55 21 25 11 11 0 131 6 0 0 0 0 0 0 0 0 14 150 0 42 25 0 0 0 70 98 32 0 92 19 8 62 17 200 98 103 51 0 0 0 0 27 31 65 1 18 24 69 146 0 30 15 0 0 22 15 3 0 22 27 0 0 5 2 0 0 26 69 0 0 8 342 40 0 251 122 0
ENSG00000020129.15 20 0 906 0 0 2 292 0 38 10 25 0 51 23 249 0 0 0 0 67 17 115 0 26 17 164 0 0 9 236 0 0 0 1973 0 10 8 111 3 51 24 214 4 17 96 2 0 18 0 0 0 0 0 0 0 0 36 0 0 0 18 1 0 43 0 0 163 47 421 32 25 12 664 4 0 44 372 0 0 5 12 0 29 15 149 0 56 5 128 0 0 9 117 0 0 4 17 0 13 7 127 0 61 4 21 0 4 2 150 0 168 11 503 0 99 5 2 1
ENSG00000020181.17 0 0 0 0 0 0 0 0 0 0 0 0 0 0 0 0 0 0 0 0 1 0 0 1 0 0 0 0 0 0 0 0 0 0 0 0 1 0 0 0 4 0 0 0 10 1 0 0 47 0 0 0 0 0 0 0 0 0 0 0 0 0 0 0 0 0 0 0 0 0 0 0 0 0 0 0 0 0 0 0 0 0 0 1 1 0 0 0 0 0 0 1 0 0 0 2 0 10 0 0 0 0 0 0 0 0 0 0 0 0 0 0 0 0 0 0 1 0
ENSG00000020219.9 0 0 0 0 0 0 0 1 0 0 0 0 0 1 0 0 0 0 0 0 0 0 0 0 0 0 0 0 0 0 0 0 0 0 0 0 0 0 0 0 0 0 0 1 0 0 0 0 0 0 0 0 0 0 0 0 0 1 0 0 0 0 0 0 0 0 0 0 0 0 0 0 0 0 0 0 10 8 0 0 0 0 0 0 0 0 0 0 0 0 0 0 0 0 0 0 0 0 0 0 0 0 0 0 0 0 0 0 0 0 0 0 0 0 0 0 0 0
ENSG00000020256.19 2 0 0 0 3 0 37 0 13 8 0 0 36 16 20 0 0 0 0 12 0 51 4 8 0 35 0 0 2 8 0 0 0 0 0 10 2 6 6 29 16 22 1 7 28 1 0 33 1 0 0 0 1 0 6 0 0 0 0 0 1 0 0 0 0 0 0 9 0 0 89 0 73 3 3 9 76 0 0 0 0 0 19 3 30 0 133 8 46 0 1027 36 23 0 0 19 0 0 5 33 0 0 0 1 2 0 0 0 0 0 0 1 7 0 0 0 0 0
ENSG00000020426.10 9 0 3 0 0 2 62 1 34 13 85 0 96 29 65 0 0 0 0 48 28 97 0 60 5 61 0 1 13 56 2 0 0 0 0 10 5 2 7 94 22 67 14 26 126 1 167 158 113 113 0 0 0 0 0 0 0 0 0 1 0 0 0 276 0 0 177 139 0 9 60 15 75 5 0 35 155 2 0 0 0 0 239 18 145 0 57 31 63 0 0 4 49 0 0 48 2 0 36 17 51 0 0 0 6 0 0 10 51 0 0 18 2 0 0 5 0 0
ENSG00000020577.13 105 136 11 85 0 13 0 0 36 7 132 0 49 30 21 0 0 8 0 17 12 13 0 3 9 6 0 0 14 1 0 0 0 0 0 0 5 1 6 76 6 14 9 7 33 1 1 27 0 1 0 0 0 0 0 0 0 1 0 0 0 0 0 4 0 0 14 24 0 0 11 8 50 0 0 24 32 6 0 0 0 0 18 4 29 0 18 58 16 0 0 33 0 1 0 0 0 0 3 1 1 0 3 3 1 0 0 98 32 0 0 36 0 0 0 5 11 2
ENSG00000020633.18 19 127 167 1 0 55 440 1 0 44 45 13 104 85 322 0 0 0 6 4 153 420 27 31 92 594 2 0 66 285 14 0 33 197 8 165 29 193 15 187 88 348 15 222 344 14 14 20 324 54 0 0 0 0 0 1 15 0 4 2 26 8 87 276 0 0 183 153 62 11 68 83 958 3 13 209 293 8 0 7 58 0 104 201 426 0 27 49 396 16 0 246 293 0 0 120 15 66 63 250 194 0 0 18 25 1 157 122 199 0 41 38 445 1 0 42 29 0
ENSG00000020922.12 56 44 7 15 0 12 49 3 12 61 308 15 10 56 65 0 0 0 1 62 38 70 5 10 7 66 0 0 7 25 4 0 0 0 38 0 13 3 25 62 36 140 32 55 11 19 40 146 0 60 0 0 0 0 0 0 1 8 0 0 18 5 0 0 0 0 45 42 903 0 25 23 215 52 0 38 14 13 0 0 42 0 77 65 233 0 51 85 110 0 0 9 50 1 0 19 5 0 0 47 45 1 0 2 8 1 0 2 69 0 0 52 5 4 0 6 49 0
ENSG00000021300.13 166 0 0 0 0 0 384 0 0 6 36 0 243 1 176 0 0 0 0 19 3 284 0 416 1 229 0 0 5 91 0 0 0 1144 0 323 0 75 0 142 2 141 8 0 420 6 0 0 20 211 0 0 0 0 0 0 0 0 0 0 1 10 0 0 0 0 688 295 24 54 713 0 262 0 0 0 35 0 0 0 0 0 206 2 151 0 169 2 168 4 0 32 241 0 0 0 3 0 60 0 32 0 0 1 58 0 0 0 15 0 5094 0 264 0 0 0 37 0
ENSG00000021355.12 135 271 37 79 45 1962 625 999 3547 878 449 2046 1643 2346 592 1 1 0 0 1591 2067 865 1733 1263 2027 760 87 1292 2929 1442 2036 1 14 0 1288 722 1058 355 936 859 1237 399 843 1928 1481 1776 4613 2117 388 2077 0 0 0 0 3785 118 208 923 0 145 950 875 1160 4964 0 3680 1222 3538 2515 1723 2965 1201 1070 3153 2165 4027 796 1009 0 692 616 273 1424 3336 762 188 2005 1061 469 1005 0 3125 728 156 9270 2134 1717 1383 527 3434 531 58 0 1605 859 579 120 2438 2323 3 720 1256 69 670 1591 1603 1320 123
ENSG00000021461.16 0 0 0 0 0 0 0 0 0 0 0 0 0 0 0 0 0 0 0 0 0 0 0 0 0 0 0 0 0 0 0 0 0 0 0 0 0 0 0 0 0 0 0 0 0 0 0 0 0 0 0 0 0 0 0 0 0 0 0 0 0 2 0 1 0 0 0 0 0 0 0 0 0 0 0 0 0 0 0 0 0 0 0 0 2 0 0 0 0 0 0 0 1 0 0 0 0 0 0 2 0 0 0 0 0 0 0 0 0 0 0 0 0 0 0 0 0 0
ENSG00000021488.12 0 1 0 0 0 0 0 0 0 0 0 0 0 0 0 0 0 1 0 0 0 2 0 0 0 8 0 0 0 0 0 0 0 0 1 0 0 0 0 0 0 0 2 0 0 0 0 1 0 0 0 0 0 0 0 0 0 0 0 0 0 0 0 0 0 0 0 0 0 0 0 0 5 0 0 2 0 0 0 0 0 0 6 0 0 0 0 0 0 0 0 0 0 0 0 0 0 0 0 0 0 0 0 0 0 0 0 0 0 0 0 5 0 0 0 7 0 0
ENSG00000021574.12 23 94 39 12 0 16 41 7 167 60 182 30 21 36 140 0 3 22 0 16 13 34 55 15 7 55 3 2 5 31 28 0 1 0 0 2 0 0 9 42 39 37 31 61 1 59 88 48 2 217 0 0 0 0 6 0 4 15 0 1 51 36 0 8 0 0 47 40 77 23 4 21 61 37 0 78 101 36 0 0 0 0 21 31 117 13 15 43 69 4 6 27 39 5 0 12 15 1 0 32 31 1 0 1 0 5 0 26 26 0 0 17 4 30 0 17 44 0
ENSG00000021645.18 4 0 0 0 0 0 0 0 44 0 1 0 129 0 1 0 1 0 0 36 0 0 0 55 0 0 0 0 0 1 0 0 0 0 0 0 0 0 0 117 0 0 0 5 0 0 0 37 0 0 0 0 0 0 0 0 0 0 0 0 0 0 0 0 0 1 110 29 0 2 101 1 0 0 0 0 0 0 0 0 0 0 256 2 0 0 96 0 0 0 0 0 0 0 0 0 0 0 0 1 0 0 0 0 0 0 0 0 0 0 99 0 0 0 0 0 0 0
ENSG00000021762.19 31 0 0 0 0 1 1 0 10 7 0 28 155 16 0 0 0 0 0 95 17 2 5 82 2 10 0 0 4 2 0 0 0 0 0 53 8 0 7 121 9 26 2 32 44 2 101 153 7 0 0 0 0 0 0 0 0 1 0 0 0 6 0 0 0 0 11 48 0 0 130 3 14 5 0 21 17 0 0 0 0 0 77 7 1 0 95 3 26 0 0 28 0 0 0 2 0 0 21 35 0 0 82 1 0 0 0 28 0 0 337 11 0 0 0 8 4 0
ENSG00000021776.10 51 111 510 237 0 27 107 26 185 89 50 23 65 76 317 0 0 39 1 74 16 197 13 18 8 146 0 0 79 68 21 0 0 3 4 0 16 27 18 88 60 155 29 60 88 14 14 180 0 1 0 0 3 0 2 5 3 2 0 2 31 17 0 2 0 0 116 78 0 51 45 17 393 15 17 139 176 10 0 0 0 0 120 43 224 0 28 56 163 0 6 48 50 5 25 89 36 0 4 144 60 4 0 3 7 1 0 23 73 0 0 14 0 4 0 22 32 6
ENSG00000021826.15 0 0 0 0 0 0 0 0 0 0 0 0 0 0 11 0 13 0 22 0 0 0 0 0 0 1 0 0 0 0 0 0 0 0 0 0 0 0 1 0 0 0 0 0 0 0 0 0 0 0 0 0 0 0 0 0 0 0 0 0 0 0 0 0 0 0 0 0 0 0 0 0 0 0 0 0 0 0 0 0 0 0 0 0 0 0 0 0 0 0 0 0 0 0 0 0 0 0 0 0 0 0 0 0 0 0 0 0 0 0 0 0 0 0 0 0 0 0
ENSG00000021852.12 0 0 0 0 0 0 0 0 0 0 0 6 5 5 0 0 0 0 0 0 0 0 0 10 0 0 0 0 0 0 0 0 0 0 0 0 1 0 0 1 0 0 2 0 0 0 0 0 0 0 0 0 0 0 0 0 0 0 0 0 0 0 0 0 0 0 121 0 0 0 23 0 0 0 0 0 0 0 0 0 0 0 1 0 0 0 0 0 0 0 0 0 0 0 0 0 0 0 0 0 0 0 0 0 0 0 0 0 0 0 0 0 0 0 0 0 0 0
ENSG00000022267.16 0 0 0 0 0 0 180 0 4 0 13 0 29 1 208 0 0 0 0 0 0 8 0 0 1 98 0 0 7 26 0 0 0 0 0 0 3 2 0 2 3 49 1 10 106 0 0 0 0 0 0 0 0 0 0 0 0 0 0 0 0 0 0 0 4626 0 77 0 0 0 28 1 100 0 0 0 52 0 0 0 2 0 0 9 92 0 0 4 90 0 0 51 212 0 0 0 4 0 12 21 184 0 0 2 5 0 0 0 77 0 0 3 222 0 0 0 5 0
ENSG00000022277.12 118 172 644 485 0 324 612 786 252 475 427 2555 534 577 577 1 0 14 6 344 696 754 1126 189 127 638 22 15 385 441 1844 0 70 1097 1017 160 246 352 528 342 566 506 844 823 836 1509 1097 629 1615 1220 0 0 0 0 4607 0 155 940 0 18 1938 962 0 1181 0 2816 711 857 2115 2796 690 468 1328 1972 1566 1524 1648 1577 0 75 294 91 311 700 673 87 515 442 596 1009 12 892 872 69 1685 391 1344 821 128 980 611 6 0 225 543 294 0 564 968 2 0 474 785 1238 153 372 808 32
ENSG00000022355.16 0 0 0 0 0 0 0 0 0 0 0 0 0 0 0 0 32 0 0 0 0 0 0 0 0 0 0 0 0 0 0 0 0 0 0 0 0 0 0 0 0 0 0 0 0 0 0 0 0 0 0 0 0 0 0 0 0 0 0 0 0 0 0 0 0 0 0 0 0 0 0 0 0 0 0 0 0 0 0 0 0 0 0 0 0 0 0 0 0 0 0 0 0 0 0 0 0 0 0 0 0 0 0 0 0 0 0 0 0 0 0 0 0 0 0 0 0 0
ENSG00000022556.15 14 0 0 0 0 2 0 0 20 6 36 0 1 4 0 0 0 0 0 12 1 0 0 4 0 4 0 0 0 1 2 0 0 0 0 0 0 24 0 11 2 2 0 6 8 0 0 20 0 0 0 0 0 0 0 0 0 0 0 0 6 0 0 0 0 0 30 8 0 0 25 0 14 1 0 10 0 1 0 0 0 0 3 5 0 0 15 3 6 1 0 4 0 0 0 0 2 0 16 0 0 0 0 1 0 0 0 4 0 0 0 1 0 4 0 0 2 0
ENSG00000022567.9 16 1 1 79 0 1 3 81 8 2 4 125 116 4 5 0 0 0 0 120 6 12 111 43 10 25 5 1 36 26 368 75 0 0 157 18 1 0 60 85 12 6 59 27 13 125 369 192 222 86 0 0 0 0 733 7 5 90 0 0 110 114 0 1 0 1 244 69 132 352 123 0 78 208 354 33 339 294 15 0 5 120 41 0 2 9 55 9 22 81 0 4 0 1 0 2 105 54 57 7 22 1 0 0 35 20 0 1 119 0 0 1 0 54 0 0 105 5
ENSG00000022840.15 1025 289 174 785 892 464 1131 90 1024 264 458 356 1556 966 1043 0 0 8 2 545 279 553 219 606 806 1289 6 903 496 513 288 13 55 29 121 4 347 238 196 1078 637 851 343 713 2003 413 1238 1204 131 149 0 0 0 0 0 31 107 73 0 9 332 296 0 1416 0 203 881 901 214 503 1315 433 2577 647 1691 1571 1021 477 0 48 271 10 341 396 894 9 673 512 1198 436 61 1114 852 7 39 633 388 191 330 839 576 1 0 249 431 145 2328 648 824 0 0 557 1596 753 1632 871 565 12
ENSG00000022976.15 1 0 1 0 0 0 12 2 0 3 25 1 0 1 0 0 0 0 1 2 8 17 5 1 0 10 0 0 0 0 17 0 0 0 1 0 1 0 1 11 1 10 2 5 36 10 0 18 15 0 0 0 0 0 0 28 3 1 0 0 4 2 0 0 0 0 11 0 0 0 0 0 14 11 0 10 0 9 0 1 0 0 9 3 12 2 2 0 15 47 0 0 3 1 0 1 6 0 0 2 0 1 0 0 1 0 0 0 7 0 0 0 6 1 0 1 3 0
ENSG00000023041.11 70 196 1 12 0 142 295 13 181 167 166 75 171 439 148 0 0 0 0 216 174 239 69 41 44 290 3 2 185 194 88 0 22 397 0 0 89 57 49 257 187 247 102 257 663 62 350 179 110 579 0 0 0 0 0 21 18 79 0 5 47 63 0 687 0 0 79 394 0 51 308 128 632 140 863 900 405 72 0 15 0 0 187 329 305 3 166 160 296 122 795 375 258 3 0 196 108 37 19 378 263 1 0 62 4 10 0 150 193 0 0 207 127 98 369 238 89 8
ENSG00000023171.17 0 29 55 1 0 3 89 1 2 14 38 1 1 3 33 0 0 0 7 6 4 68 7 7 16 69 1 0 6 161 0 0 0 0 0 8 5 19 3 0 8 85 5 3 113 1 42 2 0 0 0 0 0 0 0 0 41 2 0 1 0 7 0 5 0 0 97 19 351 0 0 5 128 2 0 24 262 2 0 0 0 0 1 0 155 0 0 19 93 24 0 48 66 0 0 13 1 0 0 14 57 0 0 1 6 0 0 42 58 0 0 18 86 9 0 51 25 0
ENSG00000023191.16 44 379 1070 6 2078 195 374 7 168 662 69 21 527 693 238 0 0 1 0 193 657 333 10 291 384 267 0 0 449 267 22 287 1103 308 0 132 340 460 150 288 676 364 106 664 704 11 322 455 156 319 0 0 0 3669 0 9 22 6 0 9 46 9 7808 1345 0 0 73 1365 122 81 774 541 1018 94 646 1761 364 36 0 100 17 0 186 376 219 1 476 526 392 99 0 1083 279 1 517 447 32 42 294 765 220 0 678 274 59 12 432 492 109 0 1083 662 967 10 868 583 140 12
ENSG00000023228.13 17 17 0 4 0 27 140 6 83 54 100 4 60 89 153 0 0 7 0 78 58 77 10 34 5 71 0 0 18 75 12 0 0 0 4 0 16 58 16 66 75 82 24 92 90 17 186 110 27 92 0 0 0 0 0 0 15 2 0 1 28 13 0 146 0 0 87 150 0 24 134 13 175 24 8 119 68 7 0 11 0 0 80 66 81 2 65 51 96 0 0 98 18 4 0 40 10 54 41 122 50 0 0 5 2 1 0 36 26 0 0 44 106 2 357 168 25 0
ENSG00000023287.12 938 1561 380 230 0 508 67 387 651 213 347 122 96 368 105 0 2 0 0 98 27 115 71 85 167 393 44 3 274 215 727 0 57 0 49 23 52 12 367 506 319 645 299 99 174 426 100 396 233 164 0 0 0 0 0 0 23 152 1 1 418 223 0 1 0 84 59 238 682 169 123 141 552 665 16 554 272 361 0 37 141 5 209 204 656 55 78 158 345 88 0 68 75 7 112 338 191 254 0 81 84 14 0 3 69 78 7 195 158 0 0 159 207 115 351 702 281 3
ENSG00000023318.7 83 51 551 83 0 856 720 207 413 785 291 614 573 1285 591 0 0 2 0 415 733 549 430 286 419 907 26 10 468 374 440 0 26 0 79 138 292 48 273 754 812 491 355 1166 1249 403 882 630 664 294 0 0 0 0 513 27 64 239 0 46 522 253 0 3542 0 839 199 1099 413 596 613 594 1158 648 0 2710 906 415 0 154 140 8 658 1296 816 48 332 779 557 147 427 1729 383 19 0 791 346 43 99 1493 420 6 0 349 162 92 0 1269 1026 1 0 964 248 452 669 958 468 22
ENSG00000023330.14 14 33 4 11 0 293 217 33 91 246 68 20 344 741 356 0 0 0 0 191 299 128 74 66 103 160 7 17 749 168 171 0 87 0 420 11 133 184 104 272 325 191 122 299 349 69 49 316 0 177 0 0 0 0 0 29 80 222 0 0 107 33 0 2071 0 0 356 1149 0 200 299 315 555 204 1260 931 209 43 0 53 128 194 162 304 148 8 300 211 167 175 9 705 91 9 0 847 244 149 33 442 45 0 0 278 119 26 0 673 278 0 715 933 564 114 205 910 392 22
ENSG00000023445.13 88 271 599 31 0 1427 573 370 144 305 523 115 174 1683 700 0 1 4 139 128 67 272 100 98 396 1596 81 2 725 632 286 1 24 76 25 47 256 91 353 403 1025 1165 312 236 552 341 294 1601 661 614 0 0 0 0 0 68 80 214 1 47 149 80 0 1900 30747 851 391 783 907 319 342 562 1742 457 139 2266 869 563 8 1079 117 1379 715 1136 2417 91 144 455 750 532 8 563 830 52 50 1175 433 317 25 1276 484 8 0 163 322 140 0 856 1106 0 0 878 201 468 0 1061 740 43
ENSG00000023516.8 12 1 5 0 0 11 26 1 75 36 170 0 51 32 39 0 0 0 0 40 15 125 13 10 1 26 1 0 15 2 0 0 0 0 1 0 3 1 4 55 49 77 20 30 159 13 15 133 0 63 0 0 1 0 0 0 0 3 0 0 0 18 0 7 0 0 0 65 0 0 1 1 126 0 0 53 32 2 0 0 0 41 128 78 207 1 10 23 6 0 0 3 83 0 0 30 3 0 0 33 39 0 0 1 7 0 0 16 77 0 0 11 0 1 0 0 29 0
ENSG00000023572.9 25 106 375 5 0 33 49 9 47 37 63 3 99 85 72 0 0 0 0 51 34 32 14 20 21 103 0 0 31 7 9 0 0 0 0 35 30 19 13 36 60 72 44 92 79 20 0 68 0 44 0 0 0 0 0 0 17 3 0 0 28 10 0 1 0 618 0 101 186 12 146 116 95 32 78 185 54 3 0 14 2 0 77 34 82 6 49 55 31 22 0 94 15 1 0 51 13 30 15 75 22 0 16 9 5 4 0 40 54 0 0 60 63 4 70 140 44 10
ENSG00000023608.4 15 7 1 113 0 131 33 343 8 13 0 112 37 136 55 0 0 0 5 11 9 10 16 36 23 53 5 0 80 35 170 0 6 0 50 25 86 8 115 29 86 49 40 47 72 30 41 18 3 66 0 0 1 0 957 0 10 125 0 4 24 14 0 46 0 397 40 40 230 415 10 57 122 143 262 567 244 482 0 0 15 193 102 70 61 2 3 51 36 230 0 56 26 4 271 67 163 235 2 76 88 1 107 38 54 35 0 137 105 0 16 89 13 115 175 302 420 33
ENSG00000023697.12 83 0 0 0 0 41 127 1 271 147 92 31 249 219 46 0 0 17 0 368 209 99 45 128 52 121 2 4 142 71 22 0 0 0 84 138 43 75 19 246 113 98 38 390 205 26 882 421 179 250 0 0 0 0 0 22 6 8 0 8 33 30 0 1004 0 0 511 371 427 11 545 82 202 38 4 317 169 25 0 4 85 0 249 272 109 3 283 264 138 47 0 290 168 2 0 91 47 0 76 229 24 0 0 47 9 6 0 81 58 0 0 122 0 2 0 227 33 8
ENSG00000023734.10 459 209 834 99 0 331 1353 234 736 430 275 203 705 752 1350 0 0 0 0 552 624 669 132 442 239 1994 8 1 441 784 301 0 0 0 37 196 335 499 252 812 935 1112 447 778 1146 264 364 227 1268 521 0 0 6 0 0 18 84 89 0 27 336 189 0 3069 0 631 332 1242 1768 685 875 313 2505 590 78 1716 1347 376 0 269 256 148 477 788 1114 53 674 530 1258 351 1 1090 968 38 0 643 291 103 150 831 687 2 0 180 198 24 0 349 675 0 0 616 882 96 0 1111 469 35
ENSG00000023839.11 0 0 0 0 0 0 0 2 0 0 0 5 0 1 0 0 1 2 0 1 0 6 25 2 0 0 1 0 0 0 1 0 0 0 0 52 0 0 1 0 1 2 2 0 0 15 0 0 0 0 0 0 0 0 0 0 0 0 0 0 0 0 0 0 0 0 0 0 0 0 1 0 1 6 0 4 15 6 0 4 0 0 13 2 10 0 0 2 0 0 0 0 0 4 0 0 4 0 0 3 0 0 0 0 5 0 0 6 4 0 0 12 0 26 0 0 16 0
ENSG00000023892.10 17 411 287 180 0 37 828 70 0 155 625 154 60 207 559 0 0 0 0 30 150 878 98 24 171 953 7 0 140 383 92 0 186 1504 0 0 75 445 49 70 211 949 144 617 3858 242 0 37 638 102 0 0 0 1 1767 0 124 68 525 1 446 303 0 518 0 0 0 229 0 149 223 53 1951 174 0 188 734 71 0 25 51 138 28 182 978 2 50 182 709 22 939 512 1407 10 0 176 55 100 8 315 690 0 0 86 328 47 0 80 635 0 0 184 2272 66 122 70 51 0
ENSG00000023902.13 1 44 48 15 0 70 144 11 4 67 123 57 65 164 215 0 0 0 0 4 138 237 122 16 48 180 2 0 83 108 16 0 63 493 44 0 37 69 21 12 40 79 36 320 354 49 20 97 229 0 0 0 0 0 0 0 7 16 0 2 29 33 0 453 0 0 0 106 229 15 8 81 303 74 0 284 195 18 0 15 31 0 13 101 105 0 0 60 178 3 0 194 99 0 0 138 54 0 0 233 58 0 0 28 43 5 0 319 101 0 0 107 1456 105 1 76 102 1
ENSG00000023909.9 47 349 51 198 0 43 30 239 18 35 17 90 45 105 3 0 0 0 0 1 3 3 2 100 15 58 14 1 23 7 113 0 0 0 107 16 4 0 18 78 58 24 55 13 65 164 73 77 2 37 0 0 1 0 0 4 11 24 1 0 74 20 0 15 0 33 142 143 133 104 77 95 26 28 14 172 86 26 0 35 0 112 119 7 63 22 0 120 103 7 0 16 15 18 0 32 49 157 1 43 14 0 0 1 22 6 0 259 278 1 0 32 36 41 10 592 223 4
ENSG00000024048.10 257 210 233 237 0 151 548 424 355 165 828 327 199 258 1348 0 10 0 0 154 101 253 349 137 41 930 75 0 109 210 169 0 1 0 26 21 26 68 167 519 265 651 495 161 512 405 263 483 230 0 0 0 0 0 0 1 16 169 3 7 942 590 0 414 0 18 536 256 165 307 67 37 953 381 0 318 597 142 0 125 434 213 221 104 882 143 386 347 709 116 0 144 579 94 69 214 122 162 1 465 387 15 0 51 260 27 0 327 2028 0 0 422 446 816 0 489 1040 11
ENSG00000024422.11 1 0 0 0 0 6 0 0 27 0 1 0 113 5 3 0 0 0 12 143 0 0 0 16 1 0 0 1 1 0 1 0 0 0 0 0 0 8 0 65 0 0 1 0 0 0 34 112 1 0 0 0 0 0 0 1 0 0 0 0 1 0 0 22 0 0 13 30 379 24 88 6 10 0 0 7 0 0 0 0 0 0 27 2 3 0 120 4 0 0 62 8 0 1 0 27 0 1 31 0 0 0 708 0 0 0 0 8 0 0 0 8 0 0 412 13 1 0
ENSG00000024526.16 0 0 0 0 0 0 0 0 0 0 0 0 0 0 0 0 0 0 1 0 7 0 0 0 0 0 0 0 7 0 0 0 1 0 0 0 0 0 1 0 9 0 5 25 0 0 0 0 0 0 0 0 0 0 0 0 0 0 0 0 0 0 0 0 0 0 0 0 0 0 0 0 6 0 0 0 0 0 0 0 0 0 0 18 0 0 0 1 0 0 0 0 0 0 0 7 0 0 0 12 0 0 0 0 0 0 0 0 5 0 0 0 0 0 0 13 0 0
ENSG00000024862.17 53 43 0 20 0 47 271 31 123 67 267 105 244 181 387 0 0 0 0 188 139 182 119 155 28 378 6 1 151 120 66 0 66 1 0 0 22 41 57 180 76 261 85 262 478 191 790 161 370 375 0 0 0 0 0 35 3 39 607 2 197 104 0 597 0 1479 256 405 435 118 547 102 559 144 151 164 342 55 0 12 36 0 403 119 260 20 76 144 217 72 126 222 173 7 0 119 96 61 30 279 249 0 0 26 82 8 0 138 93 0 2644 149 176 104 589 76 90 4
ENSG00000025039.14 143 534 108 126 0 77 44 50 694 183 30 72 67 99 30 0 0 0 0 65 29 11 111 64 11 8 5 1 80 39 99 0 0 0 98 19 23 1 48 69 32 3 37 47 279 50 484 515 189 944 0 0 0 0 0 0 12 56 0 0 120 21 15 400 0 312 90 150 231 175 97 22 31 38 0 222 55 101 0 1 0 0 223 33 17 7 57 210 121 163 0 418 111 26 0 135 33 119 33 122 0 4 0 27 47 12 0 342 874 0 0 454 0 373 0 314 244 6
ENSG00000025156.12 55 0 17 1 0 32 195 2 68 1 114 2 135 44 220 0 0 0 0 7 7 182 0 79 14 168 0 0 17 24 2 0 0 0 0 0 14 1 5 86 39 204 18 50 113 1 0 66 0 41 0 0 0 0 0 0 23 1 0 2 5 2 0 64 0 0 6 135 401 0 114 15 298 12 0 61 114 3 0 0 77 0 107 34 252 1 33 33 117 0 0 19 139 0 0 38 8 0 16 30 56 0 0 11 19 4 0 12 51 0 0 12 3 1 0 74 14 0
ENSG00000025293.16 8 94 104 76 0 167 454 294 230 193 366 290 133 344 519 0 0 0 0 158 144 761 195 44 52 581 32 0 184 182 403 0 11 0 194 49 107 220 194 187 278 512 183 276 675 306 400 454 356 422 0 0 0 0 0 23 18 196 26 9 250 158 0 467 0 0 109 329 703 468 103 168 807 543 260 793 896 485 0 55 55 208 215 248 733 20 180 170 499 235 0 255 373 11 0 170 363 454 7 487 322 5 0 31 375 45 0 161 328 0 0 303 228 254 0 303 409 17
ENSG00000025423.11 0 0 0 0 0 0 0 0 0 0 0 0 0 0 0 0 0 1 0 1 2 0 0 0 0 0 0 0 0 0 1 0 0 0 0 0 0 0 0 1 0 6 0 10 1 0 0 0 0 0 0 0 0 0 0 0 0 0 0 0 0 0 0 0 0 0 0 4 0 0 0 0 0 0 0 0 0 0 0 0 0 0 0 5 1 0 0 0 7 0 0 0 0 0 0 0 0 0 0 0 31 0 0 0 0 0 0 12 0 0 0 0 0 0 0 0 0 0
ENSG00000025434.18 2 145 3 0 0 158 5 0 8 503 0 6 109 450 0 0 0 11 0 9 650 15 8 7 185 3 0 0 215 5 1 0 1469 12 0 0 126 47 27 33 799 60 162 282 58 0 7 118 240 175 0 0 0 0 0 0 7 2 0 1 3 0 0 931 0 0 0 855 0 0 136 881 494 57 0 1013 6 19 0 11 0 25 6 115 0 0 26 249 13 0 0 427 143 0 0 398 10 109 0 316 0 0 0 173 21 12 0 210 43 0 0 1279 0 3 2888 743 423 15
ENSG00000025708.13 41 339 5 112 0 144 215 563 33 182 80 955 330 569 82 0 0 0 0 34 308 122 887 73 604 77 16 5 317 52 517 0 756 718 1657 185 328 206 218 45 316 62 456 1006 343 1840 299 319 707 475 0 0 0 0 7827 21 154 451 0 23 1396 685 0 260 0 647 78 428 635 387 181 467 420 621 81 654 447 423 0 7 19 8 50 578 128 13 58 262 130 304 74 1819 234 42 41 759 1297 637 144 1171 185 5 48 346 438 367 240 1627 927 0 7 575 412 358 411 1050 607 19
ENSG00000025770.18 83 8 17 4 23 45 433 50 56 84 117 111 117 117 251 1 0 1 1 65 103 438 34 101 30 413 0 0 80 264 159 0 164 3883 63 16 69 222 50 135 179 341 112 187 352 57 38 95 428 1 0 0 0 0 171 0 31 21 0 0 35 67 0 527 7845 0 177 307 822 23 150 88 714 110 0 262 516 84 0 1 29 0 47 79 221 0 128 120 318 1 0 203 339 6 0 138 79 0 79 100 110 1 0 38 70 21 0 55 312 0 0 85 592 37 735 156 114 2
ENSG00000025772.7 99 309 11 406 0 130 134 6 89 134 471 8 391 399 421 0 0 0 0 208 313 220 34 227 233 275 1 0 236 189 4 0 111 0 0 127 83 150 62 273 282 240 59 396 279 8 406 473 68 1 0 0 0 0 0 48 4 13 0 7 19 3 0 1609 0 0 1147 1012 528 29 514 214 485 57 14 1139 600 20 0 39 76 0 306 221 101 1 509 183 245 6 0 400 129 0 0 360 12 33 174 514 151 0 1380 32 16 3 1417 219 168 0 4875 303 399 16 270 292 95 6
ENSG00000025796.13 212 92 57 4 1 177 164 3 142 147 126 19 61 214 167 0 0 3 0 119 29 95 26 61 17 247 0 0 120 89 11 0 0 0 0 49 38 2 24 313 156 222 64 122 194 36 281 239 3 156 0 0 12 0 0 0 0 8 0 2 39 4 0 180 0 0 122 164 0 33 123 103 278 76 0 231 240 27 0 5 0 0 260 205 383 1 85 143 176 127 0 48 22 4 7 119 38 0 8 181 74 0 0 16 58 3 9 59 141 0 0 101 0 41 8 423 131 0
ENSG00000025800.13 284 225 276 23 0 462 1380 106 918 449 1193 102 633 623 2469 0 0 45 0 763 363 882 189 374 108 1662 1 6 337 610 54 0 34 416 92 89 181 391 114 1036 610 1264 184 833 3057 121 784 712 449 335 0 0 3 0 0 24 49 20 0 2 112 90 75 1535 0 897 2069 1091 461 175 783 199 2273 198 39 1355 1247 92 0 24 246 0 351 355 1226 2 705 535 1149 8 215 946 1672 0 0 552 107 10 163 538 514 0 372 122 187 7 0 305 637 0 0 1025 2070 76 88 1187 124 7
ENSG00000026025.15 17 1620 3050 114 2308 14599 5429 751 431 9303 2059 1059 894 29912 11728 0 4 323 134 75 6113 3390 640 2419 40023 9457 146 1 8027 7536 1373 40 1760 3998 1204 524 9816 1669 4592 488 10730 4660 2630 6401 4940 614 872 5279 7911 3151 0 0 464 0 82 1 836 453 670 347 1415 1054 0 35959 8443 7929 1707 23208 12014 2298 1381 64304 20015 3797 94 45258 10237 1866 2460 23049 1732 900 1010 12749 6679 121 2415 21524 15731 1151 37 21261 7391 87 5646 13242 1743 1409 624 16957 3486 50 4567 24981 1614 1140 1800 15709 6106 3 522 26946 19655 901 16589 28520 8302 1400
ENSG00000026036.22 0 10 0 0 12 4 0 0 0 6 0 1 5 3 0 0 0 0 0 5 7 1 1 5 0 0 0 0 1 0 0 0 1 0 0 0 0 1 0 19 0 2 0 1 7 0 5 0 0 2 0 0 0 0 0 1 0 1 0 0 0 0 0 0 0 0 0 2 0 0 14 1 10 0 6 24 0 0 0 0 0 0 2 4 4 0 4 2 2 0 0 11 1 0 0 6 0 0 2 1 0 0 0 2 0 0 0 4 0 0 0 0 0 0 8 1 8 0
ENSG00000026103.21 3 6 35 32 0 68 418 80 115 72 232 524 26 311 1441 0 0 0 0 205 58 290 66 31 111 1138 8 1 174 864 288 0 6 1 0 0 84 51 91 90 177 775 125 38 640 525 177 217 249 25 0 0 0 0 0 0 49 170 0 0 437 306 0 162 724 2973 137 102 752 244 158 57 2475 467 0 801 1370 220 0 41 709 0 239 200 853 31 147 110 1628 274 0 34 77 28 0 163 144 189 9 79 311 0 0 5 183 48 0 195 1392 0 0 152 357 427 0 156 192 21
ENSG00000026297.15 841 873 1748 928 1312 281 855 353 166 246 682 332 1909 692 343 0 0 0 0 101 505 602 383 551 643 482 27 0 820 562 1235 290 90 1106 527 463 248 240 332 982 358 621 814 1409 2037 1047 428 539 378 731 0 0 0 0 0 52 121 302 1162 28 1432 772 1358 2634 0 1353 229 1167 1710 1509 1873 661 1021 1518 996 1154 1495 954 1 5 308 299 512 533 407 37 1189 900 544 338 954 1369 825 30 0 497 440 206 3671 963 398 6 0 187 359 66 653 547 601 0 117 743 944 374 658 717 539 17
ENSG00000026508.18 737 7593 5867 2126 2414 25045 8706 6600 671 7413 2746 7470 1476 21321 15207 15 2 4 16 609 3908 4920 3001 440 10513 12223 265 2 12390 6368 9996 0 1233 6628 4635 957 9150 3289 6612 950 12228 7904 5032 7183 7454 3679 1445 2000 9035 2750 0 0 248 0 7358 55 1600 6826 146 341 2811 1754 27247 13389 50148 19264 1126 14139 9434 8871 1915 22775 23452 14749 756 55700 15225 12508 2938 16737 5074 4000 821 12921 8837 175 2408 10998 8965 3494 921 19337 5298 631 3956 12222 10874 10712 988 14370 5618 214 1076 15679 3163 3695 73 10963 13809 7 0 18696 11838 6953 3499 22425 16035 952
ENSG00000026559.13 0 110 0 1 0 0 0 0 7 0 0 0 0 0 0 0 0 0 0 10 0 0 0 0 0 0 0 0 4 0 0 0 0 0 0 0 0 9 0 0 0 0 0 0 0 0 0 64 0 0 0 0 0 0 0 0 0 0 0 0 0 0 0 0 0 0 1 0 0 0 0 0 0 0 100 0 0 0 0 0 0 0 0 1 0 0 0 0 0 0 0 0 0 0 0 0 0 0 0 0 0 0 0 0 0 1 0 0 0 0 0 0 0 0 0 0 0 0
ENSG00000026652.13 45 167 61 4 0 125 75 2 14 72 44 0 60 167 177 0 0 1 0 10 21 36 1 43 9 108 1 0 110 105 3 0 20 0 0 0 69 54 28 25 156 99 12 38 11 1 73 55 191 67 0 0 0 0 0 0 13 5 0 1 0 2 0 851 0 0 326 182 0 1 98 55 598 30 0 663 136 15 0 6 0 0 72 69 74 0 42 77 90 8 0 122 53 0 0 144 20 8 8 87 24 0 0 3 17 1 0 146 198 0 0 180 103 1 64 220 36 5
ENSG00000026751.16 0 440 329 1354 0 629 31 651 0 471 45 72 0 1543 503 5 0 0 0 8 524 72 493 0 340 146 39 0 465 10 227 57 70 0 656 184 666 51 1060 0 603 42 306 314 58 124 6 611 683 152 0 0 0 0 0 0 38 363 5 1 18 17 0 2559 0 6432 0 930 1578 2629 39 604 296 880 100 3509 993 2196 0 322 284 274 0 256 45 6 0 533 63 563 0 894 33 1 0 961 1410 995 1 1090 109 0 269 217 405 247 0 4246 1927 1 0 924 83 1552 371 908 1942 54
ENSG00000026950.16 14 19 294 178 0 4 311 131 9 7 452 357 112 25 61 0 0 0 0 68 6 590 153 13 5 449 6 0 5 81 73 0 0 364 2 0 4 44 62 65 36 282 146 49 607 394 113 65 139 52 0 0 0 0 0 0 30 81 22 0 258 171 0 29 0 1431 33 51 22 141 4 17 420 216 0 40 334 141 0 0 21 12 37 23 359 10 100 26 168 12 29 60 671 18 479 23 147 8 19 45 151 1 0 8 127 10 0 110 400 1 0 25 48 375 0 10 31 2
ENSG00000027001.9 65 0 0 0 0 4 57 1 7 1 5 0 137 37 36 0 0 0 0 64 74 80 0 138 0 20 0 0 17 40 0 0 0 0 0 68 3 0 8 107 30 26 11 40 68 2 0 46 0 0 0 0 0 0 0 16 1 0 0 0 0 0 0 0 0 0 389 228 0 0 129 16 19 5 1 94 2 0 0 0 0 0 204 12 40 0 80 21 22 0 0 39 32 0 0 10 2 0 21 29 36 0 0 0 0 0 0 0 1 0 0 15 126 0 0 0 0 0
ENSG00000027075.14 33 372 53 576 0 235 1418 682 248 72 669 545 210 209 783 1 0 9 1 211 41 876 150 69 105 1425 50 4 195 599 737 0 109 90 428 90 117 253 246 155 96 1494 161 123 1584 146 467 303 692 481 0 0 0 0 0 0 87 187 0 6 108 96 0 986 0 711 75 262 430 1078 160 83 1729 590 254 843 1488 1170 0 37 338 353 63 151 1443 6 80 179 1030 666 0 302 648 19 45 205 576 392 41 163 634 4 0 32 320 64 0 221 1119 0 0 153 1042 522 30 427 1205 23
ENSG00000027644.4 0 0 0 0 0 0 0 0 0 0 0 0 0 0 4 0 4 0 0 0 0 0 0 0 0 3 0 0 0 0 0 0 0 0 0 0 0 0 0 0 0 2 0 0 0 0 0 0 0 0 0 0 0 0 0 0 0 0 0 0 0 0 0 22 0 0 0 0 0 0 0 0 0 0 0 0 0 0 0 0 0 0 0 0 2 0 0 0 0 0 0 0 0 0 0 0 0 0 0 0 0 0 0 0 0 0 0 0 0 0 0 0 0 0 0 11 0 0
ENSG00000027697.14 88 484 697 340 0 660 791 1626 430 1139 362 4742 441 1891 1266 4 0 62 0 747 1626 504 1819 279 1088 1386 89 7 900 1113 3626 0 22 0 296 418 367 123 777 632 1592 986 1512 3162 1243 3198 831 904 4481 2276 0 0 1 0 50 48 129 1466 0 58 2252 1887 3490 2599 1 7771 1020 1412 1685 2949 675 720 2081 4652 128 2394 2993 2511 0 208 856 396 667 1679 917 295 583 1329 864 3680 1 2499 656 288 0 1023 1760 1508 0 3630 576 121 0 447 686 891 0 1233 1501 0 0 946 192 877 1 1441 1689 88
ENSG00000027847.13 66 0 1 0 0 21 98 0 0 41 60 0 184 49 120 0 0 0 0 57 59 102 7 82 14 40 0 0 25 34 1 0 71 0 59 0 17 97 8 185 61 58 23 114 209 1 140 74 0 0 0 0 0 0 0 0 2 0 0 0 0 0 0 0 0 0 154 163 384 27 232 48 156 9 289 47 44 5 0 0 0 0 84 33 51 1 88 29 20 0 0 93 59 0 0 42 1 0 64 59 21 0 0 9 6 2 99 30 9 0 436 40 167 0 0 16 14 0
ENSG00000027869.11 0 0 2154 0 0 12 429 0 0 5 295 0 1 3 246 0 0 0 0 0 0 789 0 0 26 391 1 0 1 312 0 0 16 854 0 0 5 467 16 0 2 328 11 0 495 0 0 0 49 0 0 0 0 0 0 0 44 4 0 0 9 1 0 292 0 0 0 8 547 8 0 0 932 2 3 21 530 0 0 0 17 0 0 0 410 0 0 1 320 0 0 10 203 0 0 42 13 0 0 2 303 0 0 2 55 0 0 3 203 0 0 0 551 0 0 6 0 0
ENSG00000028116.17 26 26 1 6 0 111 43 10 113 150 122 26 2 159 43 0 0 0 0 68 67 65 15 57 36 99 7 0 83 11 12 0 5 10 0 0 57 4 28 93 139 142 43 183 146 54 152 106 47 19 0 0 0 0 0 0 0 14 0 1 11 29 0 286 10 1 70 103 0 37 81 40 214 41 0 364 79 26 0 11 0 0 102 146 171 10 36 94 123 25 0 300 31 1 0 113 21 133 1 211 40 0 6 27 15 6 0 197 182 0 0 167 23 34 0 181 111 7
ENSG00000028137.18 10 1261 126 328 56 9280 3099 4886 33 1265 1019 4213 139 4566 3382 1 0 1 0 5 2088 1870 2466 28 1889 2474 82 0 4325 1695 8652 0 2631 844 4181 432 4043 2971 2174 55 3626 3027 4103 4486 5114 3879 207 1353 1808 787 0 0 24 1 11464 129 802 2368 636 323 4966 3133 0 2933 25 5017 120 4113 4232 8507 77 2980 5564 9135 14 9765 6250 7095 0 1430 259 736 14 3381 2079 43 116 1731 2504 2038 0 5421 1407 73 555 4013 3403 3104 38 6609 1690 44 0 5951 2251 1386 1095 3596 3183 4 0 3192 9222 9504 1052 3872 4721 88
ENSG00000028203.17 140 161 82 1 0 100 188 0 38 167 17 2 46 123 58 0 0 1 74 154 42 64 6 50 22 273 0 1 88 230 0 0 0 0 0 29 32 17 10 194 168 269 70 124 216 0 70 127 11 8 0 0 2 0 0 0 1 0 0 3 1 0 0 90 0 0 57 154 169 19 164 39 456 16 0 314 184 13 0 1 0 0 86 58 325 0 57 88 197 0 23 74 60 0 0 80 17 0 1 135 209 0 0 24 4 0 0 59 239 0 0 89 4 0 0 62 77 1
ENSG00000028277.21 3 121 11 54 0 56 19 46 0 56 121 18 2 27 25 0 0 1 1 0 142 126 64 4 31 51 0 0 37 29 18 0 0 12 64 16 20 5 16 3 219 83 73 125 54 18 1 35 136 46 0 0 12 0 0 1 10 9 42 2 31 3 0 35 0 451 0 28 0 57 0 44 249 57 2 80 145 50 0 2 61 0 9 143 217 1 0 21 57 68 0 34 39 0 1 70 27 136 0 78 27 0 0 26 14 11 0 21 43 0 0 28 50 15 0 23 56 0
ENSG00000028310.17 21 2 70 0 0 4 148 1 0 6 41 0 12 22 157 0 16 1 0 30 25 148 0 15 5 112 0 1 10 97 0 0 15 56 0 7 2 12 4 20 45 99 18 44 236 2 51 141 26 0 0 0 0 0 0 2 13 0 0 1 0 1 0 45 0 0 205 88 28 0 74 46 339 1 0 137 293 6 0 0 3 0 37 15 98 0 111 35 246 5 3 99 7 0 0 30 3 0 8 81 59 0 0 5 3 1 0 15 32 0 0 64 269 2 0 56 0 0
ENSG00000028528.14 263 664 1379 3 251 238 391 71 209 345 126 142 490 550 444 0 0 0 0 577 496 566 170 154 141 597 2 15 333 308 42 0 79 0 7 41 198 231 91 451 499 593 165 751 937 128 757 484 237 752 0 0 17 0 1 0 24 47 0 19 181 74 0 1842 0 0 1038 868 256 160 487 250 1289 148 147 1417 623 65 0 70 65 55 333 411 623 2 346 406 354 31 0 665 551 8 0 324 42 38 124 796 470 0 0 172 101 28 0 495 207 0 0 399 1020 71 1383 458 213 18
ENSG00000028839.9 33 1 4 0 0 57 214 39 34 39 71 94 96 89 211 0 10 43 0 132 56 201 90 55 24 423 8 0 28 61 40 0 0 0 0 60 21 66 37 97 103 247 54 122 381 93 187 38 496 482 0 0 0 0 0 0 0 39 0 2 112 45 0 177 0 790 136 109 272 66 141 38 417 65 0 165 220 46 0 0 102 164 188 89 253 13 75 51 277 116 0 113 327 1 0 72 38 1 9 123 37 1 0 14 58 4 4 74 192 0 0 55 219 134 98 245 31 6
ENSG00000029153.14 59 68 378 5 0 21 1 8 422 46 46 8 12 57 1 0 4 8 1 136 8 0 0 2 3 4 0 7 94 40 7 0 9 0 0 0 9 11 2 103 33 1 11 25 0 0 66 196 0 280 0 0 1 0 0 25 0 2 0 3 4 3 10305 0 0 0 156 44 0 0 17 31 83 9 726 118 0 1 1 4 1 0 32 30 29 0 42 67 14 26 0 43 0 1 0 69 2 0 24 100 0 0 0 9 16 1 0 195 98 0 0 76 0 0 0 31 20 0
ENSG00000029363.16 556 99 259 51 22 427 432 439 448 318 451 293 127 288 207 0 0 19 0 144 67 394 257 112 59 948 17 1 150 237 156 0 12 0 34 25 61 13 249 405 322 895 317 230 447 310 226 427 402 812 0 0 0 0 0 4 19 27 15 3 474 219 0 472 0 571 279 278 412 279 150 96 1178 429 0 346 511 317 0 76 70 332 457 292 1280 57 153 167 612 286 17 219 369 28 7 213 354 305 3 318 203 6 0 20 123 23 18 199 866 1 5 130 368 210 243 352 334 5
ENSG00000029364.11 353 470 373 117 0 866 608 144 845 320 58 14 732 563 814 0 0 0 40 397 190 304 57 837 180 1408 5 0 254 164 64 0 5 0 0 25 132 104 100 706 408 605 128 880 1112 81 347 388 5 185 0 0 0 0 0 63 62 16 0 5 44 52 0 201 0 3 726 1137 122 158 747 193 707 291 0 1184 373 118 0 91 68 0 333 397 705 8 545 827 949 261 0 969 925 10 7703 488 63 13 204 1073 259 0 0 194 139 4 0 448 689 0 0 1158 1323 467 0 1126 241 4
ENSG00000029534.20 0 0 0 0 0 0 57 0 1 8 1 0 0 1 141 0 0 0 0 0 0 71 0 0 0 8 0 0 1 0 0 0 46 0 0 0 3 7 0 0 0 69 2 0 34 0 0 0 0 0 0 0 0 0 0 0 23 0 0 0 0 0 0 2 0 0 0 7 0 0 114 5 106 1 0 14 146 0 0 1 0 0 0 0 102 0 0 0 69 0 0 0 22 0 0 0 10 0 3 0 26 0 0 1 11 0 0 0 25 0 0 4 84 0 0 0 14 0
ENSG00000029559.6 0 186 1717 0 0 10 0 0 0 658 0 0 0 31 0 0 0 0 0 0 31 0 0 0 0 0 0 0 27 0 0 0 0 0 0 0 1 0 3 0 11 2 1 0 0 1 0 0 0 0 0 0 0 0 0 0 0 0 0 0 0 0 0 0 0 0 0 0 0 0 0 102 0 7 0 180 0 0 0 0 0 0 0 30 0 0 0 251 10 0 0 23 0 0 0 19 0 0 0 4 0 0 0 3 0 0 0 0 0 0 0 51 0 0 0 92 0 0
ENSG00000029639.10 14 76 845 5 0 3 43 0 41 10 17 14 79 54 103 0 0 0 0 74 72 134 11 15 0 45 0 0 21 67 2 0 0 0 0 0 6 85 1 59 48 72 12 54 146 1 198 74 0 123 0 0 0 0 0 0 9 3 0 4 6 0 0 9 0 0 161 61 86 0 49 24 128 6 0 57 27 0 0 5 15 0 106 26 137 0 145 26 47 1 0 57 145 2 0 23 5 0 1 30 51 0 0 4 0 0 0 41 18 0 0 32 160 1 0 69 7 5
ENSG00000029725.16 10 217 122 9 0 107 264 48 6 137 405 37 36 217 274 0 4 0 0 34 41 161 15 63 69 262 4 2 105 113 82 0 10 0 0 30 30 10 44 125 208 306 86 349 689 68 153 150 85 25 0 0 0 0 0 9 9 34 0 5 35 72 0 113 0 0 184 239 49 27 175 182 585 99 60 313 258 84 0 5 51 35 152 207 337 6 41 204 285 272 205 153 270 6 0 218 58 33 1 283 96 4 0 27 23 36 0 131 109 0 0 174 247 90 0 399 154 14
ENSG00000029993.14 24 1 0 0 0 19 28 0 99 20 48 0 264 42 5 0 0 0 0 207 66 44 0 213 6 103 0 0 34 32 0 0 0 602 0 59 14 8 19 347 20 33 12 129 82 6 102 33 0 0 0 0 0 0 0 0 0 0 0 1 0 0 0 203 0 0 261 147 8 7 392 60 156 4 177 134 100 0 0 0 11 0 192 64 48 0 136 32 49 1 124 33 46 0 0 48 0 0 129 63 0 0 0 4 9 0 0 6 26 0 0 81 0 0 29 45 5 0
ENSG00000030066.13 7 41 2 2 0 2 63 4 9 16 98 1 14 29 61 0 0 0 0 9 11 70 9 13 0 81 0 0 15 31 4 0 0 0 4 0 3 1 5 30 39 71 6 41 51 4 2 36 0 102 0 0 2 0 0 0 1 3 0 0 8 1 0 40 0 0 122 23 6 20 49 2 211 14 0 24 71 17 0 0 0 0 41 27 86 0 57 48 66 17 0 6 58 0 0 13 0 0 0 42 75 0 0 4 17 0 0 42 64 0 583 7 69 5 0 8 11 0
ENSG00000030110.12 43 6 8 1 0 52 334 2 161 81 106 54 169 122 326 0 0 0 0 234 136 379 37 37 143 277 1 5 227 355 24 0 147 397 0 46 78 461 21 103 212 343 64 226 612 26 377 143 0 341 0 0 0 0 0 21 90 10 0 2 121 75 0 790 0 0 23 437 670 128 267 128 1032 25 582 549 614 16 461 3 50 0 35 86 288 0 118 98 176 37 20 172 446 0 6 260 51 27 58 220 180 0 0 38 91 2 0 106 286 0 0 117 1178 13 281 148 53 1
ENSG00000030304.13 4 3 0 0 0 0 0 0 0 0 0 0 0 0 0 0 0 0 0 0 0 0 0 0 0 0 0 0 1 0 0 0 0 0 0 0 0 0 0 2 0 0 0 0 0 0 0 4 0 0 0 0 0 0 0 0 0 0 0 0 0 0 0 0 0 0 3 0 0 0 0 0 0 0 0 0 0 0 0 0 0 0 1 0 0 0 0 0 0 0 0 0 0 0 0 0 0 0 0 0 0 0 0 0 0 0 0 0 0 0 0 0 0 0 0 0 0 0
ENSG00000030419.16 14 0 2 0 0 0 15 0 168 0 0 2 22 3 0 0 0 1 0 83 1 69 8 9 2 36 0 1 10 4 3 0 0 0 0 0 0 2 6 52 1 9 2 1 71 6 182 322 0 0 0 0 0 0 0 1 2 0 42 0 0 0 0 0 0 0 147 26 6 0 58 1 66 1 23 12 3 0 0 0 0 0 85 9 142 0 16 0 6 0 0 0 58 1 0 1 0 0 0 5 64 0 0 1 2 0 0 0 41 0 0 0 10 0 0 0 0 0
ENSG00000030582.17 377 5134 3212 1308 8032 1920 293 981 4203 4780 188 1489 4296 7672 962 1 0 0 0 3210 8520 622 1841 530 9097 250 61 163 5031 427 1190 415 16290 3242 6764 1357 2534 1129 1363 2613 6492 584 1576 10988 2544 772 5758 5213 3543 4070 0 0 0 0 0 107 163 742 18 116 1995 1204 0 16733 0 4610 5351 11067 3923 5570 4577 6336 3301 2652 12440 18892 1531 2209 0 868 133 181 759 4032 359 9 5620 8435 400 1640 3710 13103 762 18 3555 3692 1279 615 3994 10302 300 4 3809 4570 462 339 8196 8949 2149 0 0 10622 631 6856 5896 4337 3396 165
ENSG00000031003.10 76 84 74 449 0 80 128 95 71 117 108 58 33 150 169 0 0 0 0 65 39 258 82 33 31 288 11 0 38 127 57 0 2 0 38 11 30 25 60 154 140 226 125 111 187 108 33 99 209 191 0 0 0 0 16 0 20 58 96 13 177 95 0 130 0 973 70 114 0 43 61 64 450 156 0 334 364 94 0 16 0 2 68 114 356 16 352 93 296 76 0 80 318 6 0 120 193 5 0 106 20 4 0 20 7 26 0 169 270 0 0 105 99 85 4 328 157 6
ENSG00000031081.10 0 12 10 0 0 134 38 24 10 147 0 27 3 247 91 0 0 0 0 0 152 134 46 0 71 37 0 0 238 46 6 0 9 0 159 0 98 9 27 4 251 81 39 165 135 5 0 98 5 0 0 0 0 0 0 0 1 13 0 3 4 2 0 272 0 61 83 249 299 197 7 84 207 65 0 381 72 85 0 43 0 0 1 200 70 0 42 121 71 4 0 431 22 1 0 261 86 269 1 498 30 0 0 85 23 10 0 445 55 0 0 169 156 86 0 42 76 1
ENSG00000031691.6 13 0 0 2 4 12 46 0 2 1 4 0 0 1 0 0 0 0 0 12 1 20 0 5 1 8 0 0 9 13 0 0 0 0 0 0 0 0 0 9 0 4 1 38 5 1 0 28 0 0 0 0 0 0 0 0 0 0 0 1 3 0 0 0 0 0 0 3 0 0 0 1 13 0 2 33 16 4 0 0 0 0 2 11 22 0 0 11 6 0 0 0 0 0 0 32 0 0 0 4 0 0 0 1 0 0 0 32 2 0 0 17 0 0 0 0 0 0
ENSG00000031698.12 186 270 730 1 1939 166 1040 17 394 536 558 112 1350 851 1819 0 0 0 2 648 704 1492 108 377 94 1516 0 1 397 881 24 0 40 209 68 247 273 520 82 726 542 915 151 944 2062 66 1020 483 388 668 0 0 0 0 0 70 98 18 0 17 166 66 0 2018 0 1688 733 1188 1342 297 1427 507 2573 302 735 1191 1667 49 0 39 115 2 508 415 933 1 1226 446 1019 101 0 770 1131 4 0 302 83 86 519 1107 897 0 1287 131 216 11 0 396 1051 0 4990 554 1992 33 0 656 231 19
ENSG00000031823.14 107 216 1025 5 0 23 300 4 138 78 97 19 392 107 234 0 0 4 1 127 130 303 41 113 27 291 2 0 121 297 19 0 12 1269 17 4 61 152 18 212 91 275 37 181 814 38 139 248 0 45 0 0 1 0 0 6 33 11 0 0 57 16 0 756 0 0 572 243 439 88 438 58 811 49 6 319 439 29 0 9 128 0 197 96 213 0 317 112 311 1 0 127 230 0 1 95 23 3 50 177 180 0 0 36 48 3 0 102 188 0 146 55 416 13 33 79 71 0
ENSG00000032219.18 175 113 135 34 0 148 89 74 222 148 342 215 26 83 328 0 2 0 2 43 16 103 198 19 11 203 16 0 92 194 103 0 0 0 1 0 11 26 76 255 123 359 112 120 412 314 210 558 313 427 0 0 0 0 0 0 0 75 0 2 309 153 0 1 0 1394 10 57 598 198 29 72 661 185 0 128 327 55 0 2 66 28 98 152 802 37 173 36 223 173 0 96 33 25 0 117 82 157 0 132 171 8 0 17 104 11 0 35 555 1 0 40 46 164 0 140 92 3
ENSG00000032389.12 136 108 84 0 0 14 216 7 164 51 35 32 385 67 157 0 0 0 5 71 86 260 0 181 4 111 0 1 13 23 14 0 111 0 0 54 28 110 18 153 67 133 28 76 497 3 120 187 0 0 0 0 0 0 0 0 20 8 0 0 9 10 0 307 0 0 187 180 0 6 380 49 245 11 555 171 119 5 0 1 41 0 199 92 170 0 382 94 186 0 0 112 129 0 285 63 8 0 42 117 166 0 0 6 46 1 0 35 59 0 4509 75 340 3 0 43 14 0
ENSG00000032444.16 111 633 181 87 0 178 251 46 32 361 93 322 251 333 146 0 91 0 4 140 294 289 55 129 310 86 1 4 210 125 149 0 474 0 300 134 214 299 90 158 282 207 93 440 246 57 52 313 0 144 0 0 0 0 0 11 32 48 0 6 120 68 0 207 0 20 309 374 41 98 204 88 528 299 708 687 398 201 0 35 0 0 74 200 157 0 222 357 128 148 757 613 111 3 369 242 185 41 110 486 66 1 0 25 62 16 0 152 60 0 0 242 200 24 0 167 100 3
ENSG00000032742.17 37 4 1 9 0 32 25 9 45 20 50 12 50 41 20 0 0 0 1 20 9 32 8 95 12 39 0 0 21 12 12 0 17 0 52 0 9 9 8 55 47 80 25 53 78 25 0 43 0 142 0 0 0 0 0 0 0 9 0 1 22 13 0 98 0 0 242 159 245 65 70 40 127 48 0 157 109 39 0 12 2 331 492 46 96 0 63 11 66 11 691 3 0 1 0 35 78 9 3 27 61 0 0 6 35 0 0 18 31 0 0 24 17 11 0 13 70 1
ENSG00000033011.12 44 0 15 0 0 4 128 0 61 29 0 0 241 96 65 0 26 0 0 172 131 177 5 48 10 91 0 0 48 66 0 0 198 0 73 48 27 112 5 286 90 75 25 139 571 3 0 4 260 248 0 0 1 0 0 0 12 0 0 0 8 0 0 14 0 0 204 191 257 16 337 1 248 2 0 109 44 0 0 0 0 0 96 81 95 0 282 34 71 0 0 91 65 0 0 18 1 0 164 111 25 0 0 2 18 3 83 22 85 0 0 26 113 0 22 42 4 0
ENSG00000033030.13 10 45 12 2 0 70 132 5 14 57 22 15 109 172 130 0 1 7 0 46 41 171 25 29 21 292 3 1 31 72 2 0 3 130 1 0 49 7 17 108 125 131 24 94 421 19 174 136 0 284 0 0 1 0 0 0 0 4 0 1 10 14 0 583 0 1 31 114 0 43 65 33 412 45 0 217 133 4 0 9 7 49 162 110 188 0 99 54 158 17 0 44 27 0 107 68 8 27 1 162 199 0 0 8 32 2 0 30 91 0 0 134 20 5 4 39 108 1
ENSG00000033050.8 10 35 4 7 0 18 88 0 8 18 70 4 70 31 99 0 0 0 0 44 96 169 1 12 12 83 0 0 12 71 0 67 0 0 0 7 8 41 5 42 37 102 15 70 152 1 28 5 169 0 0 0 0 0 0 10 13 1 0 0 0 3 0 129 0 0 60 96 0 20 89 58 204 9 90 47 55 1 0 3 0 0 28 39 84 0 62 16 85 0 0 67 100 0 0 34 4 0 6 54 56 0 0 2 9 0 0 15 36 0 0 19 151 0 0 73 0 0
ENSG00000033100.16 53 4 0 0 0 4 48 5 3 38 1 20 102 41 29 0 0 0 0 51 39 119 13 60 20 40 0 5 7 9 12 0 36 117 0 37 10 56 5 105 44 40 18 59 84 1 40 37 4 11 0 0 0 0 0 0 13 1 18 0 8 10 0 17 0 0 415 93 1 41 94 26 158 39 189 131 28 4 0 0 9 0 40 28 26 0 97 13 79 1 0 90 10 0 0 47 14 59 2 40 44 0 0 3 4 1 0 17 26 0 0 39 27 4 0 11 20 0
ENSG00000033122.18 5 47 7 2 0 6 11 1 35 8 39 0 0 11 0 0 0 2 0 0 1 2 0 1 0 20 0 0 9 10 0 0 0 0 0 0 0 0 2 4 2 11 3 4 17 0 0 11 6 0 0 0 0 0 0 0 0 0 0 0 0 0 0 3 0 0 5 9 0 0 0 1 15 0 0 7 0 0 0 0 0 0 0 7 47 0 0 15 20 0 0 15 0 0 0 2 0 0 0 2 28 0 0 0 1 0 0 1 0 0 0 11 9 0 0 0 0 0
ENSG00000033170.16 0 6 14 0 0 10 83 1 54 34 82 6 95 70 250 0 1 1 0 105 35 122 0 42 7 94 0 0 29 7 0 0 0 7 0 0 7 4 6 111 98 118 19 128 85 0 0 1 0 0 0 0 1 0 0 0 20 0 0 0 0 0 0 222 0 0 111 63 0 0 117 5 121 7 0 33 63 0 0 0 0 0 44 74 209 0 89 39 41 4 0 20 22 0 0 51 0 0 7 66 24 0 0 7 37 0 0 0 0 0 0 50 25 0 0 7 53 0
ENSG00000033178.12 454 1088 629 222 0 225 50 89 6686 1687 2508 404 56 549 230 0 1 0 3 295 86 193 59 67 95 562 21 63 445 323 186 0 32 0 20 0 23 33 35 388 480 416 263 643 693 191 385 654 206 84 0 0 0 0 0 1 37 33 27 3 85 62 0 439 0 50 248 375 154 98 165 506 1229 540 34 359 57 98 0 29 0 0 233 528 1154 44 63 79 102 1 0 435 139 69 2 167 117 121 2 694 477 20 51 25 54 22 0 294 254 0 0 605 65 180 705 1346 705 19
ENSG00000033327.12 2 103 19 128 0 185 47 200 120 70 66 328 46 225 45 1 0 0 0 7 25 26 224 5 65 40 13 0 128 10 346 0 63 0 240 20 145 52 183 11 134 21 168 137 7 364 43 34 127 170 0 0 0 0 5 0 5 88 0 5 242 185 0 319 0 1122 141 237 15 480 17 95 107 313 0 443 277 390 0 46 0 255 6 171 17 4 53 99 2 151 38 222 43 5 0 178 123 120 20 182 10 5 36 49 47 87 0 250 176 1 4 164 0 115 0 102 212 7
ENSG00000033627.16 8 397 0 323 0 141 44 46 128 526 27 108 229 527 25 0 0 1 7 116 509 138 145 53 132 33 4 0 383 33 88 0 184 0 166 56 234 69 80 126 474 44 151 541 223 89 44 299 787 33 0 0 50 0 0 0 13 73 1 3 181 99 0 1281 0 0 583 573 0 258 243 361 284 127 0 1191 119 132 1 32 0 0 45 257 45 6 268 577 78 156 0 704 51 4 0 295 99 3 46 505 33 1 0 57 33 8 0 350 258 0 0 375 176 86 0 357 205 2
ENSG00000033800.13 40 109 31 34 0 194 379 341 260 231 201 498 227 443 466 0 0 0 0 153 110 143 368 59 55 554 17 4 205 232 331 0 20 278 385 26 57 92 167 318 351 493 387 338 614 412 526 413 51 793 0 0 0 0 0 3 41 206 537 3 467 306 0 497 0 3004 224 246 610 439 187 91 998 908 824 689 411 435 0 44 12 37 230 231 561 40 140 211 492 643 0 252 147 19 3057 242 399 327 3 283 193 4 0 34 98 47 0 340 675 0 494 278 46 891 0 29 625 22
ENSG00000033867.16 65 77 62 1 0 47 35 1 1 52 213 0 26 79 9 0 0 0 0 10 24 46 0 21 16 104 1 0 44 32 0 0 5 0 0 0 10 20 5 67 145 102 27 112 132 6 39 30 1 82 0 0 0 0 0 0 3 0 0 1 4 4 0 0 0 0 68 49 0 1 31 41 215 5 0 124 50 10 0 1 0 0 74 76 317 0 15 98 72 0 0 51 130 0 19 81 2 0 7 92 163 0 0 6 15 0 0 8 8 0 0 80 6 0 1 264 32 1
ENSG00000034053.14 0 0 0 0 0 0 38 0 2 0 9 0 19 0 58 0 0 0 0 0 0 63 0 3 0 43 0 0 0 24 0 0 0 0 0 2 0 14 0 20 0 26 0 0 82 0 0 0 0 36 0 0 0 0 0 0 0 0 0 0 0 3 0 22 0 0 20 4 174 0 33 0 62 0 0 0 49 0 0 0 39 0 14 0 19 0 21 0 36 0 0 0 66 0 0 4 1 0 15 0 6 0 0 0 0 0 0 0 7 0 460 0 94 0 0 0 0 0
ENSG00000034152.18 239 1475 129 657 4085 990 568 1282 228 357 222 543 1071 1680 560 0 0 16 0 339 215 343 216 849 2954 786 57 222 1175 392 2602 722 767 88 891 130 1530 519 917 384 1359 484 880 672 808 1153 634 656 1262 296 0 0 0 0 0 83 240 1149 813 16 855 560 0 2880 0 1938 1497 2720 872 1744 1098 910 1570 1992 2107 6086 1848 1791 0 366 454 636 350 1347 680 30 716 1622 741 542 352 2005 519 37 3914 1402 1225 914 319 1050 332 20 1004 754 1047 1725 4035 1279 868 1 8 1613 800 569 2141 2389 1184 56
ENSG00000034239.10 165 0 7 0 0 0 0 0 0 0 0 0 125 0 0 0 0 0 15 14 0 0 0 755 0 1 0 0 0 0 1 0 0 0 0 134 0 0 0 60 1 0 0 5 8 5 0 0 0 0 0 0 0 0 0 0 0 2 0 0 2 1 14089 0 0 0 929 420 0 30 298 0 0 2 0 0 0 1 0 0 0 0 748 0 0 1 9 0 0 0 0 0 0 0 0 0 0 0 0 0 0 0 0 0 0 0 0 0 0 0 1426 0 0 0 0 0 0 0
ENSG00000034510.5 282 852 564 316 19883 3418 9608 359 4502 4431 2842 2321 9315 8538 6339 0 12 66 40 3802 7884 7629 827 6846 9655 7075 53 1365 6012 4302 465 1352 4291 5998 595 1537 4203 9340 1559 2936 3667 3418 1139 8914 13853 902 11134 8825 4358 8495 0 0 0 4147 1670 197 734 558 671 136 953 447 12465 17309 15719 2404 868 12506 6921 2238 14855 15656 12782 953 42060 13147 4796 740 659 2222 1555 327 5983 7471 6079 32 8503 8222 4165 524 8965 15497 12102 40 10023 6313 955 1314 21368 11274 3786 0 9463 9856 2012 157 5006 15830 7877 3 8257 12680 10750 1416 6858 4919 1896 110
ENSG00000034533.11 22 107 7 26 0 43 233 0 68 27 148 2 11 48 519 0 0 0 0 40 45 171 5 1 4 263 0 0 20 171 10 0 19 0 25 26 1 0 9 70 75 250 11 101 240 3 39 67 0 152 0 0 0 0 0 0 12 5 0 1 11 1 0 2 0 0 234 21 0 0 45 7 380 4 0 21 257 2 0 0 0 0 17 19 94 0 45 16 274 8 0 4 58 0 0 32 40 0 23 30 41 0 0 0 47 0 0 56 169 0 0 52 129 5 0 0 2 0
ENSG00000034677.12 326 520 620 114 0 156 1122 63 213 292 721 136 267 369 983 0 0 3 1 177 47 673 68 192 70 2134 14 4 215 709 110 0 0 38 35 10 84 237 75 359 282 1459 167 108 704 95 528 734 168 114 0 0 0 0 0 25 130 32 0 5 155 36 0 378 763 0 630 304 115 157 208 97 2083 163 425 420 851 99 0 10 103 0 388 116 2101 11 89 220 843 60 677 234 460 6 241 217 128 81 17 191 630 2 0 13 192 10 0 353 1071 0 0 228 365 122 977 371 356 6
ENSG00000034693.14 56 0 597 0 0 11 121 0 0 9 377 0 73 67 124 0 0 0 0 43 41 70 3 41 1 182 0 0 15 137 0 0 0 0 0 0 2 0 5 55 37 141 22 52 73 1 149 99 0 0 0 0 0 0 0 0 2 1 0 0 9 1 0 222 0 0 272 133 130 70 100 12 302 11 0 54 153 3 0 0 0 0 93 26 139 0 21 60 136 0 0 73 170 0 0 32 0 0 5 70 96 0 0 1 3 0 0 13 94 0 0 49 48 4 984 72 43 0
ENSG00000034713.7 203 229 305 562 130 432 771 1220 1658 533 320 1215 1141 961 1266 20 10 44 0 940 646 744 1218 728 425 930 106 307 975 1069 2494 526 554 1058 2030 509 515 602 678 641 727 501 866 727 1116 876 3241 1620 3486 2306 0 0 2 0 4509 92 417 1657 4 32 1017 624 1312 3084 0 14158 428 1762 5145 8079 1763 780 1429 2398 8054 2545 2484 3707 14660 169 875 696 970 768 923 85 1039 522 485 1927 0 1522 1276 60 335 755 1746 1025 278 1315 682 9 32 269 952 652 0 885 1343 2 5716 802 1383 3332 3364 775 1947 164
ENSG00000034971.16 0 0 0 0 0 0 0 0 0 0 0 0 0 0 0 0 0 0 0 0 0 0 0 0 0 0 0 0 0 0 0 0 0 0 0 0 0 0 0 4 0 0 0 0 0 0 0 0 0 0 0 0 0 0 0 0 0 0 0 0 0 0 0 0 0 0 0 0 0 0 0 0 7 0 0 0 0 0 0 0 0 0 0 0 0 0 0 0 0 0 0 0 0 0 0 0 0 0 0 0 0 0 0 0 0 0 0 0 0 0 0 0 0 0 0 0 0 0
ENSG00000035115.21 29 1 311 0 0 5 282 2 408 5 74 3 299 19 58 0 0 39 0 375 24 87 0 83 2 135 0 3 38 208 7 1 0 0 0 0 4 27 0 359 9 107 2 46 479 23 845 372 0 533 0 0 0 0 0 31 1 7 0 0 8 0 0 51 0 0 257 93 134 5 276 3 147 1 27 46 231 1 0 0 0 0 429 16 206 1 204 29 79 0 0 43 141 0 0 2 0 0 24 36 68 0 0 1 33 0 0 1 70 0 0 16 51 0 186 10 4 0
ENSG00000035141.7 176 0 0 0 0 18 252 2 768 68 152 9 381 86 213 0 68 0 42 187 195 371 16 94 32 263 0 0 91 144 6 0 16 183 11 0 35 72 20 287 103 174 29 292 518 18 540 231 519 538 0 0 0 0 0 0 17 2 0 2 11 1 0 174 0 0 620 223 74 11 516 68 666 16 1002 156 170 16 0 4 30 0 265 166 259 0 331 65 236 29 0 279 301 0 0 62 27 0 81 212 185 0 0 18 31 1 0 70 149 0 136 62 300 22 0 49 49 2
ENSG00000035403.17 54 25 3 5 0 16 97 2 423 59 67 15 474 85 6 0 0 4 58 227 22 9 19 53 12 63 1 2 59 31 53 0 0 0 0 14 19 19 14 140 44 53 48 51 200 51 77 267 9 812 0 0 0 0 0 2 1 7 0 0 167 31 0 82 0 0 661 234 0 35 299 23 272 28 4 143 30 26 0 0 0 0 203 58 49 3 333 55 61 12 0 30 123 1 6 50 21 172 60 70 0 1 0 8 12 6 0 22 10 0 8 52 0 2 0 77 8 0
ENSG00000035499.12 0 11 3 0 0 7 6 1 27 0 59 0 1 7 0 0 0 0 0 0 5 0 0 0 0 8 0 0 4 0 0 0 0 0 0 0 0 0 0 0 18 5 7 50 0 3 0 13 0 0 0 0 0 0 0 0 14 0 0 0 0 0 0 0 0 0 0 1 0 0 0 0 32 0 0 15 0 0 0 0 0 0 0 15 18 0 0 1 3 0 0 1 0 0 0 28 0 0 0 0 0 0 0 0 0 0 0 10 0 0 0 8 0 0 0 0 0 0
ENSG00000035664.11 8 0 21 21 0 1 0 18 1 17 0 37 39 0 78 0 2 0 0 29 23 68 78 5 0 18 0 0 8 4 21 0 0 0 14 0 0 2 4 53 6 49 46 22 0 30 158 147 10 1 0 0 1 0 0 0 16 13 0 0 109 77 0 349 0 0 0 3 0 0 65 0 49 19 203 0 20 28 0 2 4 21 28 18 41 1 91 3 83 2 0 7 181 2 0 0 41 0 30 3 10 0 0 1 52 2 0 1 17 0 0 0 0 0 0 0 78 0
ENSG00000035681.8 86 115 46 973 558 124 189 2103 15 435 418 1990 64 586 441 0 0 0 0 84 44 181 455 16 101 292 118 0 206 209 1851 0 58 777 1092 168 228 55 1416 119 221 216 664 407 490 858 2 83 3305 251 0 0 0 0 1060 38 85 861 91 5 553 397 0 998 0 17764 144 474 4015 6300 106 173 487 2760 0 1287 3612 7877 0 136 1988 1870 47 175 431 112 49 254 268 2728 0 334 119 53 0 225 2275 3078 0 557 308 17 0 68 563 331 0 742 2461 5 0 589 214 5997 1395 1538 3396 199
ENSG00000035687.9 11 8 625 0 0 141 410 16 225 174 77 41 149 209 449 0 0 0 0 193 155 214 17 124 78 436 1 0 115 292 16 0 30 0 36 2 79 36 54 184 228 300 74 278 388 73 163 220 6 0 0 0 0 0 0 0 25 16 0 9 99 22 0 550 0 0 119 291 290 48 176 66 914 40 0 353 628 3 0 16 14 0 298 165 521 7 187 147 356 4 0 364 274 3 0 205 67 0 0 346 316 1 0 53 103 0 0 78 263 0 0 218 68 20 4 585 39 3
ENSG00000035720.7 0 2 0 0 0 4 10 0 0 38 91 0 0 1 14 0 0 10 1 0 0 14 0 0 4 25 0 0 1 0 0 0 0 0 0 0 0 0 3 5 42 27 99 3 8 1 0 4 0 116 0 0 0 0 0 0 0 0 0 0 0 1 0 91 0 0 0 0 0 0 0 0 0 0 0 4 0 0 0 0 0 0 0 5 72 0 0 1 0 0 0 6 0 0 0 0 0 0 0 22 6 0 0 1 0 0 0 314 19 0 0 8 0 10 0 0 0 0
ENSG00000035862.12 0 15 5 3 4 9 2 6 109 41 3 13 6 85 10 0 1 1 33 40 71 18 83 1 9 2 1 17 104 25 31 0 4 0 1 9 28 0 13 13 41 2 19 160 4 48 70 95 40 202 0 0 0 0 0 25 4 13 35 0 59 47 0 375 0 0 37 98 0 17 40 40 23 8 469 190 37 22 0 1 24 0 9 68 7 0 16 102 16 8 90 73 49 2 247 21 11 13 5 129 29 0 0 10 18 3 0 41 30 0 0 41 0 14 68 12 54 0
ENSG00000035928.15 12 0 36 1 0 25 126 0 213 47 244 0 44 37 65 0 1 5 3 88 10 137 6 17 9 218 2 1 55 102 7 0 0 15 0 0 6 5 13 73 62 205 33 90 161 13 99 178 96 116 0 0 4 0 0 0 13 5 0 1 17 9 0 309 0 0 132 71 0 0 42 37 650 11 0 43 174 1 0 11 5 0 172 98 342 4 30 71 173 8 0 18 155 8 0 26 38 6 0 77 34 0 0 4 43 4 0 18 352 0 0 20 4 5 0 24 19 0
ENSG00000036054.12 105 307 1542 37 0 217 96 174 122 134 225 139 61 371 223 0 0 0 0 154 56 31 63 16 43 344 2 1 223 118 179 5 0 0 178 0 54 10 85 77 285 263 102 180 336 159 473 299 930 544 0 0 0 0 0 0 0 59 0 2 60 59 0 220 0 889 76 265 1426 134 68 120 368 289 32 669 213 234 0 54 12 0 110 146 378 24 88 207 353 269 362 78 156 16 0 175 165 32 0 239 114 4 0 22 34 19 3 155 338 0 0 157 207 173 0 368 283 16
ENSG00000036257.12 103 48 171 13 0 61 30 35 75 40 101 21 7 33 12 0 3 0 2 26 11 49 25 13 1 54 3 1 33 56 49 0 2 0 1 0 8 0 31 64 28 116 52 56 126 41 0 61 201 49 0 0 0 0 0 3 23 10 0 0 59 46 0 14 0 0 106 24 12 46 30 9 191 56 7 142 19 21 0 8 1 77 124 33 137 16 92 64 151 29 0 11 75 1 1 59 36 1 1 46 51 0 0 1 24 5 0 59 57 0 0 25 0 73 0 28 55 2
ENSG00000036448.9 1 0 0 1 0 0 1 0 0 0 0 0 2 0 0 0 1 0 0 0 0 7 0 1 0 9 0 0 8 0 0 0 0 0 0 0 3 0 1 2 0 0 0 0 0 0 22 0 0 160 0 0 0 0 0 8 0 0 0 0 0 0 0 94 0 0 20 11 0 0 11 0 0 2 0 1 0 8 0 2 0 0 2 0 1 0 0 0 0 1 0 0 26 0 0 0 0 0 1 1 0 0 0 0 0 0 0 8 15 0 0 2 0 0 0 8 0 0
ENSG00000036473.7 0 0 0 0 0 0 0 0 0 0 0 1 0 0 0 0 0 0 0 0 0 0 0 0 0 0 0 0 0 0 0 0 0 0 6 0 0 0 0 0 0 0 0 0 0 0 0 0 0 0 0 0 0 0 0 0 0 0 0 0 0 1 0 0 0 0 0 0 0 0 0 0 0 0 0 0 0 0 0 0 0 0 0 0 0 0 0 0 0 0 0 0 0 0 0 0 0 0 0 0 0 0 0 0 0 0 0 0 0 0 0 0 0 0 0 0 0 0
ENSG00000036530.8 2 0 0 0 0 0 0 0 0 0 0 0 0 0 0 0 0 30 0 0 0 0 0 0 0 0 0 0 0 1 0 0 0 0 0 0 0 0 0 0 0 0 0 0 0 0 12 0 0 0 0 0 23 0 0 0 0 0 0 0 0 0 0 0 0 0 0 0 134 0 0 0 0 0 0 0 0 0 0 0 0 0 1 0 0 0 0 0 0 2 0 0 0 0 0 0 0 0 0 0 0 0 0 0 0 0 0 0 0 0 0 0 0 0 0 0 0 0
ENSG00000036549.12 2 6 4 1 0 16 145 4 69 71 82 0 23 106 134 0 1 34 0 76 27 117 2 27 19 146 0 0 32 80 2 0 0 0 0 0 7 4 4 74 106 143 18 74 299 9 100 123 0 7 0 0 0 0 0 0 0 2 0 0 22 0 0 4 0 0 116 71 0 0 17 20 373 3 0 126 75 16 0 9 107 0 90 39 275 1 43 42 125 9 0 39 85 0 0 19 8 0 1 48 105 1 0 2 1 0 0 33 29 0 0 38 0 25 1 120 22 0
ENSG00000036565.14 0 0 0 0 0 0 0 0 0 2 0 2 0 1 0 0 0 0 0 0 4 0 0 0 0 0 0 0 0 0 0 0 0 0 0 0 0 0 0 0 0 0 0 3 0 0 0 0 0 0 0 0 0 0 0 0 0 0 0 0 0 0 0 0 0 0 0 0 0 0 0 0 0 2 0 0 0 0 0 0 0 0 0 1 0 0 0 0 0 0 0 0 0 0 0 0 0 0 0 0 0 0 0 0 0 0 0 0 0 0 0 2 0 0 0 0 0 0
ENSG00000036672.15 209 117 75 25 1701 1 36 1 24 14 0 0 113 17 0 0 0 0 0 14 0 12 0 269 0 31 0 3 51 31 2 0 0 0 0 1 3 4 1 308 95 41 6 6 37 2 62 57 0 2 0 0 0 0 0 0 0 0 0 0 0 0 0 26 0 0 1891 497 465 4 302 33 48 10 223 26 45 3 0 0 0 0 442 9 3 0 53 135 31 22 0 10 0 0 0 44 0 0 11 13 0 0 0 0 0 1 0 11 14 0 1403 2 0 0 0 88 83 0
ENSG00000036828.16 0 0 0 0 0 1 28 0 0 2 0 1 0 0 2 0 0 0 0 0 0 4 0 0 2 0 0 0 0 3 5 0 0 0 0 0 0 0 0 0 0 3 0 1 60 0 0 0 0 0 0 0 18 0 0 0 0 0 0 0 6 0 0 0 0 0 0 0 0 0 0 0 0 1 0 0 0 0 0 0 0 0 0 1 5 0 0 1 0 0 0 0 0 0 0 0 0 0 0 4 0 0 0 0 0 0 0 4 0 0 0 0 0 0 0 0 0 0
ENSG00000037042.8 6 0 0 0 0 2 48 0 1 2 0 0 40 9 0 0 0 0 0 12 3 34 0 9 11 30 0 0 2 6 0 4 68 19 0 0 0 0 1 32 9 18 4 48 26 1 7 11 0 0 0 0 0 0 0 0 0 0 0 1 0 0 0 8 0 0 7 4 0 0 53 2 28 0 0 12 25 0 0 0 0 0 21 9 32 0 97 2 7 0 0 7 22 0 0 0 0 0 0 29 9 0 0 0 0 0 0 14 0 0 0 2 35 0 10 33 0 0
ENSG00000037241.7 13 0 0 3 0 12 55 2 40 27 32 10 124 39 26 0 0 4 0 63 107 82 17 60 11 34 0 0 30 39 10 164 5 0 18 58 34 48 16 86 64 41 21 84 74 6 133 49 1 117 0 0 0 0 0 0 1 1 0 1 6 27 0 256 0 0 136 165 284 60 145 48 80 23 160 135 27 12 0 7 0 0 132 41 33 6 85 38 35 13 0 86 67 0 0 45 20 22 16 87 30 0 0 7 13 0 0 18 13 0 442 61 75 1 180 15 23 0
ENSG00000037280.15 0 0 0 0 0 0 17 2 0 0 1 0 0 0 0 0 0 0 0 0 0 20 0 0 0 3 0 0 0 0 0 0 0 0 0 0 0 0 0 6 0 10 0 0 0 0 0 0 0 0 0 0 1 0 0 0 0 0 0 0 0 0 0 0 0 0 0 0 0 0 0 0 2 0 0 0 0 0 0 0 0 0 0 0 1 0 0 0 8 0 0 1 0 0 0 0 0 0 0 0 0 0 0 0 0 0 0 0 0 0 0 0 0 0 0 0 0 0
ENSG00000037474.14 30 69 1317 5 0 120 384 15 5 171 206 15 152 409 460 0 0 18 0 89 298 466 28 57 81 562 3 0 162 158 2 0 0 66 0 15 94 45 36 129 338 389 124 325 775 14 51 114 0 4 0 0 0 0 0 0 11 1 0 6 1 2 0 462 0 0 221 441 4 15 123 117 1108 114 0 1393 572 144 942 78 67 0 145 247 377 2 83 187 448 53 0 413 299 1 213 162 150 274 3 422 177 0 0 41 53 1 0 179 539 1 0 231 732 14 0 320 73 3
ENSG00000037637.10 140 44 219 11 0 232 220 24 191 131 510 40 286 180 295 0 0 0 1 108 193 273 118 27 50 304 2 2 193 269 123 0 147 0 72 63 96 83 67 258 266 335 102 305 280 78 869 247 19 848 0 0 0 0 0 28 19 11 157 1 113 15 0 648 1 0 730 361 899 2 155 122 573 135 13 602 298 67 0 3 2 0 94 219 274 1 271 184 222 97 0 353 192 3 0 150 38 0 5 343 203 0 0 56 14 5 0 130 60 0 0 117 109 142 10 586 81 1
ENSG00000037749.12 0 84 0 0 0 15 7 3 42 43 11 37 33 48 12 0 0 15 0 27 1 26 58 10 1 23 1 0 27 46 10 0 0 0 0 0 9 1 4 38 19 47 13 40 58 9 6 29 10 4 0 0 0 0 0 0 0 4 0 0 61 1 0 6 0 0 165 7 0 14 33 5 110 36 0 74 12 19 0 2 0 0 30 28 28 1 0 43 43 3 0 76 9 1 0 36 26 21 0 59 29 0 0 3 29 1 0 44 83 0 0 7 0 18 0 26 3 0
ENSG00000037757.13 4 1 2 0 0 0 117 0 33 9 33 0 25 10 115 0 0 0 2 86 25 74 0 23 10 46 0 0 22 55 1 0 0 0 1 0 5 0 4 71 4 62 5 41 216 0 67 92 0 0 0 0 2 0 0 0 1 0 303 0 7 0 0 35 0 0 83 107 0 0 78 0 144 3 0 18 93 0 0 0 42 0 84 29 126 0 42 21 96 9 0 23 39 0 0 6 0 0 25 9 47 1 0 0 16 1 0 11 8 0 0 22 14 0 0 6 2 0
ENSG00000037897.16 6 3 0 0 0 36 99 0 0 73 17 11 190 200 118 0 0 0 0 1 221 161 6 16 3 74 0 0 92 108 0 0 203 183 0 57 53 119 13 81 183 87 33 108 112 0 0 36 161 0 0 0 0 0 0 0 0 0 0 0 3 0 0 450 0 0 114 435 0 19 287 157 369 11 0 342 145 2 0 0 7 0 34 54 77 0 92 80 67 10 0 292 86 0 0 107 0 0 6 125 19 0 26 18 3 0 0 55 43 0 0 178 176 8 169 182 60 3
ENSG00000037965.5 0 0 0 0 0 0 0 0 0 0 0 0 0 0 0 0 0 5 0 0 0 0 0 0 0 0 0 0 0 0 0 0 0 0 0 0 0 0 0 0 0 0 0 0 0 0 1 0 0 0 0 0 0 0 0 0 0 0 0 0 0 0 0 0 0 0 0 0 0 0 0 0 0 0 0 0 0 0 0 0 0 0 0 0 0 0 0 0 0 0 0 0 0 0 0 0 0 0 0 0 0 0 0 0 0 0 0 0 0 0 0 0 0 0 0 0 0 0
ENSG00000038002.8 7 72 662 0 0 28 184 0 46 56 224 7 33 143 126 0 0 0 0 11 109 262 0 48 45 77 0 0 68 134 4 0 0 0 0 0 48 83 23 55 61 101 12 116 250 3 0 92 20 619 0 0 0 0 0 0 0 0 0 2 1 0 0 343 0 0 50 170 533 0 109 37 259 27 0 153 103 1 0 15 0 0 68 101 291 0 69 90 180 0 0 117 151 0 0 22 0 0 8 81 112 0 0 9 31 0 0 31 49 0 0 81 170 0 0 75 22 0
ENSG00000038210.12 3 0 11 0 0 7 7 1 0 0 12 2 0 6 52 0 0 0 0 2 3 8 0 10 3 58 0 0 8 7 0 0 0 0 0 0 1 0 0 1 13 6 0 13 9 7 0 4 0 0 0 0 0 0 0 0 0 0 0 0 0 0 0 62 0 0 25 6 0 0 0 1 16 0 0 6 4 0 0 1 0 0 9 1 8 0 0 5 4 0 0 11 0 0 0 17 2 0 3 6 5 0 0 1 0 0 0 45 64 0 0 13 1 2 0 13 0 0
ENSG00000038219.12 66 86 1007 446 4 127 42 505 202 152 349 582 11 79 61 0 0 0 0 70 19 144 247 15 4 113 30 0 34 14 380 0 4 22 16 8 11 22 138 90 51 151 260 46 150 704 10 184 578 1 0 0 11 0 925 35 36 163 16 4 543 361 0 278 0 0 199 45 6 165 32 23 234 627 0 75 281 362 0 10 1 912 125 98 180 65 62 60 43 79 6 19 195 31 0 92 435 266 10 98 13 5 0 13 137 110 0 120 169 0 0 25 123 275 0 44 186 4
ENSG00000038274.16 225 169 886 78 0 161 1581 140 450 322 1061 280 428 491 2297 0 0 0 0 637 404 1371 368 334 138 2683 6 1 289 1022 185 0 0 863 244 196 175 501 134 558 399 1514 201 689 1785 475 614 734 787 602 0 0 0 0 0 93 179 110 0 18 477 381 0 1312 0 0 383 831 444 561 687 146 3074 302 0 932 1867 178 0 101 491 220 565 392 1884 43 648 374 1726 198 9 446 1854 32 0 271 392 0 131 674 1629 2 0 93 427 51 0 630 1688 1 0 318 815 411 24 215 438 13
ENSG00000038295.7 0 0 0 0 0 0 0 0 0 0 0 0 0 0 0 0 0 4 0 0 0 0 0 1 0 0 0 0 2 0 0 0 0 0 0 0 0 0 0 2 0 0 0 0 0 0 0 0 0 0 0 0 1 0 0 0 0 1 0 0 0 0 0 0 0 0 0 0 0 0 0 0 0 0 0 0 0 1 0 0 0 0 1 0 0 0 0 0 0 0 0 0 0 0 0 0 0 0 0 0 0 0 0 0 0 0 0 0 0 0 0 0 0 0 0 0 2 0
ENSG00000038358.14 101 649 0 0 0 38 194 5 49 55 75 9 217 171 163 0 0 0 0 86 97 276 22 89 80 173 0 4 85 41 18 0 60 566 30 1 83 154 24 98 159 242 56 138 423 20 49 175 13 27 0 0 0 0 0 0 24 0 0 0 45 6 0 79 0 0 160 208 302 12 104 18 583 56 35 266 93 45 0 3 130 0 30 51 116 1 88 140 96 65 257 300 277 0 0 55 15 56 0 139 118 0 34 25 28 10 0 29 19 0 0 124 576 48 270 129 35 1
ENSG00000038382.19 15 121 4 1 0 43 0 2 43 107 12 0 38 79 15 0 0 0 3 12 41 0 1 8 8 2 0 0 62 3 0 0 0 26 0 21 28 0 13 27 94 8 17 89 29 1 21 160 0 1 0 0 0 0 0 0 1 0 0 10 0 0 0 579 0 0 360 116 0 0 91 22 36 5 0 217 0 4 0 2 0 0 81 54 0 0 88 95 0 0 1 36 0 0 0 47 1 1 4 117 0 0 0 6 5 0 0 127 7 0 0 80 4 7 0 56 18 2
ENSG00000038427.15 0 113 0 0 0 4081 2 39 198 855 73 17 8 1471 24 0 18 0 0 0 329 0 8 5 107 0 3 0 1315 83 1 0 136 112 0 0 1041 37 787 0 1233 10 161 1095 19 1 59 2 4 751 0 0 352 0 0 0 0 1 0 139 145 14 0 0 0 0 506 259 0 27 13 335 120 104 0 1217 34 2 0 144 0 0 0 5911 96 1 2 500 11 29 0 1008 0 0 21 1303 119 355 0 1863 0 0 366 405 1 3 0 783 28 0 0 722 0 5 48 996 249 8
ENSG00000038532.15 61 20 92 23 0 37 81 7 26 47 123 21 189 81 111 0 2 0 0 84 47 115 42 39 14 117 0 2 41 118 18 0 0 0 1 12 26 28 31 163 85 111 18 69 179 57 217 261 70 0 0 0 0 0 0 0 0 4 0 1 38 83 0 376 0 0 224 103 12 0 116 5 194 43 1 147 155 30 0 7 4 0 208 61 165 3 28 68 73 99 0 95 62 1 0 90 21 74 37 69 108 0 0 16 22 3 83 89 126 0 0 24 154 19 49 48 67 0
ENSG00000038945.14 0 1978 480 153 0 24 0 0 0 411 0 0 0 1645 14 0 0 16 4 0 112 0 9 0 192 20 6 0 374 8 1 0 0 0 0 0 182 2 70 0 80 7 12 1014 116 2 0 75 78 0 0 0 0 0 0 0 0 0 0 0 6 2 0 137 0 0 6 438 0 6 0 166 69 18 0 213 0 7 0 0 0 0 0 423 4 0 0 850 16 0 0 901 63 0 0 126 0 14 0 693 8 0 0 59 22 1 44 919 93 0 0 431 0 0 0 79 39 0
ENSG00000039068.18 270 0 4 4 0 7 0 0 2847 1 0 1 752 1 17 0 0 0 2 487 1 11 0 605 11 17 0 3 11 18 2 0 1 0 1 83 0 6 0 1159 4 1 3 4 215 10 477 609 0 0 0 0 0 0 0 29 2 0 0 0 0 0 1 147 1 1 2908 519 0 38 781 0 0 0 160 23 39 0 1 0 0 0 555 11 4 0 395 0 0 0 28 0 0 0 0 0 0 1 113 4 0 0 0 0 0 0 1 1 0 0 0 8 1 0 1 104 1 0
ENSG00000039123.15 89 25 1 0 0 31 58 8 139 95 70 4 37 78 132 0 1 179 0 72 22 50 8 46 59 101 0 0 28 77 1 0 0 6 0 0 14 0 10 51 99 159 40 135 140 24 25 236 163 5 0 0 0 0 0 0 13 3 0 0 9 8 0 10 0 1 47 108 84 1 56 15 345 21 0 121 73 15 1 0 0 0 130 92 246 2 131 40 92 56 3 44 31 0 0 43 13 0 2 123 40 1 0 15 35 2 0 38 53 0 0 72 2 9 0 239 73 0
ENSG00000039139.9 70 0 0 2 0 0 0 1 53 0 0 0 63 0 0 0 0 1 0 32 0 0 0 77 1 0 0 0 0 0 0 0 0 0 0 50 0 0 0 108 0 0 0 1 2 3 0 14 0 0 0 0 0 0 0 0 0 0 0 0 0 0 0 14 0 0 875 280 0 2 56 0 0 0 0 0 0 0 0 0 0 0 833 5 0 0 104 0 0 0 0 0 0 0 0 0 0 0 0 0 0 0 0 0 0 0 0 0 1 0 0 0 0 0 0 30 0 0
ENSG00000039319.16 18 132 9 311 0 338 24 717 110 273 40 254 32 261 32 0 0 1 2 45 32 31 166 19 40 29 22 0 158 47 352 19 44 7 162 81 55 12 197 50 170 43 166 74 175 360 378 347 482 73 0 0 1154 0 0 0 30 172 16 1 252 100 0 239 0 168 16 119 746 372 13 116 88 284 24 376 332 688 0 97 76 789 156 218 56 21 6 131 14 379 184 152 16 25 0 339 628 803 9 451 1 14 0 15 89 65 0 534 334 1 0 147 4 234 0 170 1081 15
ENSG00000039523.19 59 111 1006 58 765 34 51 33 32 67 35 60 201 109 120 0 0 0 0 51 75 174 261 21 46 44 0 1 132 60 62 0 238 0 202 70 97 121 59 105 115 50 60 148 43 57 135 203 32 3 0 0 0 0 0 0 16 31 0 0 63 44 0 192 0 3975 121 278 426 203 104 65 289 186 6 525 352 260 0 16 0 0 36 90 29 6 57 70 20 163 0 157 51 2 11 107 146 202 20 180 7 0 0 19 26 14 1318 76 79 0 0 143 144 151 207 84 129 18
ENSG00000039537.13 16 0 0 2 0 0 0 6 0 0 0 0 39 0 0 0 0 0 0 0 0 0 0 216 0 0 0 0 0 0 0 0 0 0 0 0 0 0 0 16 0 0 0 2 64 2 0 0 0 0 0 0 0 0 0 0 0 0 0 0 0 0 0 0 0 0 291 156 0 0 48 0 0 0 0 0 0 0 0 0 0 0 360 0 0 0 0 0 0 0 0 0 0 0 0 0 0 0 0 0 0 0 0 0 0 0 0 0 0 0 0 0 0 0 0 0 0 0
ENSG00000039560.13 27 4 0 0 0 25 1 0 541 22 0 0 154 63 11 0 0 1 0 152 1 1 0 37 4 0 1 5 27 8 0 24 0 0 0 0 1 0 2 180 9 0 3 3 69 2 936 289 6 226 0 0 0 0 0 16 0 0 0 0 0 0 0 0 0 0 84 61 0 6 212 26 70 1 292 19 0 0 0 0 0 0 204 21 7 0 48 3 19 0 37 0 0 0 0 12 0 0 14 2 12 0 0 4 0 0 0 0 2 0 0 16 0 0 245 59 61 0
ENSG00000039600.10 0 5 0 0 0 0 0 0 0 1 0 0 1 3 1 0 0 0 0 0 0 11 0 13 4 4 0 0 21 19 0 0 1 0 0 0 3 0 0 3 7 10 5 0 7 0 0 0 0 0 0 0 0 0 0 0 0 0 0 0 0 0 1219 0 0 0 0 8 0 0 5 1 1 0 0 13 0 0 0 0 0 0 6 2 0 0 0 2 0 0 0 0 15 0 0 15 0 0 0 4 6 0 0 0 0 0 0 0 0 0 0 4 0 0 0 22 7 0
ENSG00000039650.11 91 53 17 0 0 15 114 12 12 48 16 44 83 38 148 0 0 3 0 46 47 192 32 87 11 50 1 0 35 57 26 0 114 341 86 6 49 115 10 64 42 61 22 90 139 35 1 69 142 0 0 0 0 0 0 23 8 43 0 1 49 12 0 16 0 773 78 142 0 47 110 56 194 32 72 103 165 26 0 3 0 0 73 14 89 6 54 56 88 23 284 54 83 1 0 97 37 73 56 57 92 0 0 23 64 9 0 64 88 0 1 36 149 8 10 97 47 0
ENSG00000039987.6 0 0 0 0 0 0 0 0 0 0 0 0 5 0 0 0 0 0 0 0 0 0 0 0 0 0 0 0 0 0 0 0 0 0 0 0 0 0 0 0 0 0 0 0 0 0 0 2 0 0 0 0 0 0 0 0 0 4 0 0 0 0 0 0 0 0 0 0 0 0 1 0 0 0 0 0 0 0 0 0 0 0 0 0 0 0 0 0 0 0 0 0 0 0 0 0 0 0 0 1 0 0 0 0 0 0 0 0 0 0 0 0 0 0 0 0 0 0
ENSG00000040199.18 12 5 43 0 0 2 13 0 0 3 18 1 11 28 5 0 0 0 0 17 0 15 1 0 4 57 0 0 11 18 0 0 5 0 0 0 6 0 4 21 20 34 1 17 0 0 0 1 6 0 0 0 0 0 0 0 1 0 0 0 0 2 0 220 0 0 102 34 0 0 19 5 127 0 0 25 21 8 0 9 0 0 5 1 54 0 17 0 18 0 0 9 0 0 0 5 0 0 0 6 0 0 0 0 4 0 0 12 24 0 0 20 0 1 0 10 0 0
ENSG00000040275.16 2 5 0 0 0 8 8 2 73 20 6 0 4 21 30 0 0 0 1 37 9 0 0 0 1 20 2 0 15 43 1 0 0 0 0 0 2 1 5 27 15 28 13 34 7 5 1 90 0 0 0 0 0 0 0 0 0 0 0 1 0 0 0 1 0 0 0 0 0 0 5 4 48 9 0 15 31 1 0 0 0 0 36 39 111 0 1 7 18 4 0 3 2 0 0 28 0 0 2 7 0 0 0 0 1 0 0 0 0 0 0 6 0 3 1144 18 12 0
ENSG00000040341.17 1 8 6 6 0 5 87 9 211 21 75 45 40 37 132 0 12 0 0 121 5 117 30 17 7 125 1 9 72 57 13 1 26 0 26 7 20 15 13 76 26 131 23 69 161 57 408 175 86 107 0 0 1 0 0 4 17 13 0 0 48 22 0 0 0 1 109 44 0 37 89 12 157 38 68 72 67 15 0 0 0 0 96 85 256 1 37 34 199 10 38 43 56 0 44 12 60 0 20 89 60 0 0 2 10 2 0 11 106 0 0 50 50 20 0 24 5 0
ENSG00000040487.12 6 54 1482 31 0 19 35 7 33 55 4 19 70 125 48 0 0 0 1 64 181 76 9 18 68 32 0 0 26 0 13 0 99 0 7 40 47 1 15 82 75 14 27 145 175 12 0 74 0 0 0 0 0 0 0 0 0 8 0 0 11 6 0 232 0 0 205 298 27 121 289 44 36 28 0 392 20 22 0 1 0 0 20 27 24 1 196 54 28 0 0 128 47 1 0 67 31 0 27 119 15 0 0 12 16 0 0 46 20 0 0 86 0 33 0 61 31 2
ENSG00000040531.14 39 3 0 0 0 56 29 9 157 285 55 123 689 221 32 0 0 34 0 104 176 108 22 153 48 34 0 0 84 48 11 0 138 1 173 13 109 34 45 230 217 43 36 261 6 25 199 38 0 18 0 0 2 0 0 0 4 11 0 1 28 0 0 256 0 421 486 493 598 525 611 103 163 59 1612 688 80 89 0 3 0 202 207 71 45 0 246 260 54 125 0 560 194 0 0 124 14 0 184 280 19 0 0 65 0 9 0 208 32 0 1025 161 102 153 686 175 70 3
ENSG00000040608.13 10 0 0 0 0 0 10 0 5 5 0 0 16 1 0 0 0 0 0 0 0 41 0 1 4 3 0 0 3 0 0 0 0 0 0 0 0 24 0 10 3 2 0 0 115 0 0 9 0 0 0 0 0 0 0 0 0 0 0 0 0 0 0 0 0 0 4 0 0 0 25 1 4 0 0 0 11 0 0 0 0 0 4 0 2 0 20 0 5 0 0 0 0 0 0 0 0 0 0 0 7 0 0 0 0 0 0 0 0 0 0 0 0 0 0 0 0 0
ENSG00000040633.12 85 9 620 0 167 7 62 40 203 19 2 61 222 29 95 0 0 0 0 128 49 133 99 48 0 75 0 1 66 108 30 33 54 391 81 5 4 51 6 129 20 91 19 71 151 61 240 60 15 94 0 0 0 0 0 1 1 51 1 1 100 37 0 217 0 0 406 99 0 15 268 56 324 35 549 113 221 24 0 1 67 0 51 16 75 0 212 25 84 112 0 67 115 3 0 61 62 12 29 85 38 0 0 2 27 8 0 79 53 0 237 33 224 50 251 89 37 0
ENSG00000040731.10 0 0 0 0 0 0 0 0 0 0 0 0 0 0 0 0 0 0 0 0 0 0 0 0 0 0 0 0 0 0 0 0 0 0 0 0 0 0 0 0 0 0 0 0 0 0 0 0 0 0 0 0 0 0 0 0 0 0 0 0 0 0 0 0 0 0 0 0 0 0 0 0 0 0 0 0 0 0 0 0 0 0 0 0 0 0 0 0 0 0 0 0 0 0 0 0 0 0 0 0 0 0 0 0 0 0 0 0 0 0 0 0 0 0 0 0 0 0
ENSG00000040933.15 13 1 172 8 19 2 63 8 11 5 122 17 3 10 36 0 0 0 1 22 16 143 4 4 9 91 2 0 19 14 13 0 0 0 2 0 17 13 4 7 10 85 10 28 304 48 2 46 0 103 0 0 0 0 0 0 1 6 0 0 57 10 0 291 362 0 6 13 0 34 33 7 157 5 0 26 64 5 0 0 81 0 32 46 208 2 0 14 84 1 0 47 103 2 0 15 7 79 0 104 97 0 0 4 13 4 0 8 49 0 0 4 93 0 0 5 28 1
ENSG00000041353.9 0 0 0 0 0 0 0 0 243 0 0 0 8 0 0 0 0 0 0 171 0 2 0 0 0 1 0 0 0 24 0 0 0 0 0 0 0 0 0 28 0 6 1 0 12 5 237 242 0 213 0 0 0 0 0 5 0 0 0 0 0 0 0 0 0 0 67 2 0 0 48 0 15 0 60 8 6 0 0 0 0 0 3 5 21 0 0 0 15 0 0 0 1 0 0 0 0 0 7 0 0 0 0 0 0 0 0 0 0 0 0 0 19 0 0 0 0 0
ENSG00000041357.15 81 21 37 5 0 239 448 56 323 335 351 189 446 703 848 0 0 1 0 513 441 678 234 256 98 695 2 1 240 294 61 0 3 0 34 40 150 137 112 344 395 462 143 784 722 183 693 481 872 742 0 0 0 0 0 7 47 48 0 16 146 97 0 2797 1 0 885 1067 1729 226 512 348 1506 360 125 1133 498 76 0 33 173 0 544 629 588 16 453 363 538 251 14 700 606 8 0 418 114 80 136 807 464 0 0 147 115 19 2 1734 1087 0 0 604 512 119 766 1075 265 26
ENSG00000041515.15 0 28 4 0 0 0 0 0 0 0 0 0 0 0 0 0 0 0 0 0 0 0 0 0 0 0 0 0 0 0 0 0 0 0 0 0 0 0 0 0 0 4 0 0 0 0 0 0 0 0 0 0 0 0 0 0 0 0 0 0 0 0 0 0 0 0 0 0 0 0 0 0 0 0 0 0 8 0 0 0 0 0 0 0 0 0 0 0 6 1 0 0 0 0 0 0 0 0 1 0 0 0 0 0 0 0 0 0 0 0 0 0 0 0 0 1 0 0
ENSG00000041802.10 67 271 119 78 0 33 209 20 117 92 338 21 184 65 325 0 0 0 0 190 186 232 33 68 12 425 0 1 73 191 10 0 1 1 21 21 46 25 11 209 154 350 67 243 316 18 574 87 398 155 0 0 0 0 0 0 24 3 0 1 29 9 0 223 0 0 399 202 765 31 277 40 683 87 25 271 488 29 0 0 27 129 233 87 297 0 120 91 306 80 0 167 279 0 0 94 73 79 5 64 174 0 0 11 48 1 0 46 165 0 0 98 205 12 0 62 51 0
ENSG00000041880.14 1 0 0 0 0 2 0 0 0 4 0 0 111 2 58 0 0 1 0 58 22 78 20 41 11 7 0 0 6 0 0 0 0 0 0 104 2 17 0 141 20 62 8 5 85 0 0 19 0 0 0 0 0 0 0 0 0 0 0 0 0 0 0 7 0 0 114 45 0 28 179 8 61 0 0 54 122 0 0 2 0 0 80 4 13 0 79 4 4 0 0 7 43 0 0 9 0 0 18 5 17 0 0 1 4 0 0 2 47 0 0 14 0 5 0 0 0 0
ENSG00000041982.15 76 27 16 6 0 9 0 3 110 9 0 0 1553 20 20 0 0 0 0 80 0 3 2 489 1 5 0 0 3 0 1 374 0 0 0 54 6 0 2 876 7 0 0 9 90 4 0 0 0 0 0 0 0 0 0 0 0 1 0 0 0 0 0 369 0 0 821 116 0 7 446 2 5 5 0 58 6 7 0 0 0 0 869 2 5 0 1228 1 0 0 0 0 0 0 0 18 11 0 168 4 0 0 80 11 11 0 0 32 0 0 0 16 0 0 489 46 0 0
ENSG00000041988.15 0 121 8 0 0 46 159 0 39 11 32 1 169 66 125 0 0 0 1 51 19 132 12 15 44 83 0 1 78 99 1 0 0 0 0 0 15 102 5 109 46 76 15 56 276 2 190 193 0 0 0 0 0 0 0 0 0 0 0 1 0 0 0 147 0 0 89 123 924 0 192 93 245 15 0 209 92 3 0 0 0 0 77 20 89 2 74 17 61 11 0 46 51 0 0 50 0 0 57 86 48 0 0 9 7 0 0 71 42 0 1644 68 117 0 598 7 18 0
ENSG00000042062.11 5 84 57 1 0 10 5 0 10 26 220 5 0 18 4 0 0 0 0 23 16 57 7 7 4 28 0 0 29 25 2 0 14 0 0 0 22 3 11 3 60 42 16 9 75 1 0 138 0 26 0 0 0 0 0 0 7 7 0 0 7 0 0 203 0 0 13 89 0 24 0 6 74 5 0 130 61 5 0 4 4 44 6 14 6 0 0 57 53 0 0 77 34 1 0 56 1 0 0 55 10 2 0 1 5 1 0 36 17 0 0 40 132 6 9 39 3 0
ENSG00000042088.13 66 3 6 4 0 35 181 2 13 17 75 0 128 82 355 0 0 0 0 46 140 385 0 31 2 216 0 0 69 116 4 0 0 51 0 0 22 45 12 77 99 206 36 149 268 3 0 147 130 225 0 0 0 0 0 0 14 0 0 2 7 0 0 445 0 22 744 182 677 54 127 63 489 19 34 265 412 8 0 25 0 0 67 97 291 0 166 36 305 0 0 43 228 0 0 53 20 0 58 79 199 0 0 8 16 0 0 48 58 0 0 112 241 0 0 72 40 3
ENSG00000042286.14 14 141 0 0 0 65 18 1 44 100 0 4 320 224 53 0 0 0 0 14 120 85 13 20 18 8 1 0 58 0 0 0 207 0 0 61 41 0 0 104 103 13 28 83 67 12 18 107 20 145 0 0 0 0 0 0 0 0 0 1 14 0 0 443 0 1627 78 336 45 16 239 133 96 19 294 593 0 4 0 42 0 0 82 38 3 0 296 97 15 0 0 320 29 0 0 138 17 0 9 80 2 0 0 24 0 0 0 220 82 0 0 150 19 12 114 161 95 1
ENSG00000042304.11 0 1 0 0 0 0 0 0 0 0 0 0 0 0 0 0 0 0 0 0 0 0 0 0 0 0 0 0 0 0 0 0 0 0 0 0 0 0 0 0 0 0 0 0 0 0 0 2 0 0 0 0 0 0 0 0 0 0 0 0 0 0 0 0 0 0 0 0 0 0 0 0 4 0 0 0 0 0 0 0 0 0 0 0 0 0 0 0 0 1 0 0 0 0 0 0 0 0 0 0 0 1 0 0 0 0 0 0 0 0 0 0 0 0 0 0 0 0
ENSG00000042317.16 0 2 0 0 0 2 8 0 0 0 0 0 14 6 10 0 0 0 0 18 0 14 0 95 1 9 0 0 0 0 0 0 0 0 0 86 0 0 0 52 2 5 1 6 8 2 4 60 11 0 0 0 0 0 0 0 0 0 0 0 0 0 0 0 0 0 97 37 0 0 45 0 4 0 0 18 0 0 0 0 0 0 119 2 11 0 10 4 10 0 0 3 0 0 0 1 0 0 0 0 0 0 0 0 0 0 0 3 1 0 0 0 0 0 0 0 1 0
ENSG00000042429.11 29 54 280 1 0 40 49 3 128 79 274 19 12 34 87 0 0 45 13 11 8 86 14 20 8 289 1 1 18 46 10 0 1 0 0 0 10 7 3 58 24 100 6 52 75 2 18 83 167 81 0 0 0 0 0 0 2 7 0 0 19 3 0 81 0 0 49 48 78 4 21 11 176 14 1 201 256 1 0 1 97 0 47 16 173 1 23 117 390 50 0 67 7 0 0 51 12 0 0 21 14 0 0 13 46 1 0 21 31 0 0 27 17 3 0 29 68 1
ENSG00000042445.13 2 0 0 0 0 17 119 0 28 11 0 0 236 57 104 0 0 0 0 114 12 147 2 35 13 67 0 0 36 99 2 0 3 0 0 145 9 90 19 111 36 84 21 109 173 7 319 46 3 0 0 0 0 0 0 35 8 7 0 0 0 2 0 264 4268 0 177 78 139 9 183 27 220 31 2 74 73 1 0 0 0 0 88 32 86 0 174 52 85 30 0 123 16 1 0 26 19 0 31 71 52 0 0 10 11 0 0 6 31 0 3458 69 5 7 0 58 14 0
ENSG00000042493.15 125 7567 2390 595 6768 2223 626 190 362 6067 152 199 1282 8092 1604 0 0 35 16 266 6281 1641 291 98 4337 551 15 3 3554 1196 82 623 19668 3158 2400 374 2647 2257 1020 568 4836 946 851 8737 5752 121 1334 2555 2537 2067 0 0 0 0 0 44 150 134 105 98 366 92 0 24894 0 2442 317 12272 4103 2209 2689 19255 7138 1315 2868 17708 1703 382 1815 643 126 0 249 2917 1330 1 1663 4503 1507 587 990 10023 1386 1 0 4366 283 554 1117 9074 1536 2 1572 3055 205 41 24 2079 364 0 0 11084 2958 766 6836 6805 2317 134
ENSG00000042753.11 96 331 0 5 1555 161 350 21 102 367 70 44 393 418 171 0 35 0 0 320 650 390 70 69 98 145 0 2 310 178 39 279 907 1288 105 105 233 436 78 236 489 206 80 819 704 48 289 445 655 209 0 0 0 0 0 20 66 10 0 7 114 63 0 986 0 742 196 927 225 191 648 616 714 102 517 1282 370 64 0 19 98 0 141 320 225 0 317 450 160 88 5 1305 367 0 0 365 71 51 193 826 139 0 0 166 46 11 570 339 93 0 0 474 485 14 260 370 150 4
ENSG00000042781.12 0 0 0 0 0 0 0 0 0 0 0 0 0 0 0 0 0 0 0 0 0 0 0 0 0 0 0 0 0 0 0 0 0 0 0 0 0 0 0 2 0 0 0 0 0 0 0 0 0 0 0 0 5 0 0 0 0 0 0 0 0 0 0 0 0 0 14 0 0 0 0 0 0 0 0 0 0 0 0 0 0 1 0 0 0 0 0 0 0 0 0 0 0 0 0 0 0 0 0 0 0 0 0 0 0 0 0 0 0 0 0 0 0 0 0 0 0 0
ENSG00000042813.7 0 0 0 0 0 0 0 0 0 0 0 0 1 0 0 0 0 0 0 0 0 0 0 0 0 0 0 0 0 0 0 0 0 0 0 0 0 0 0 0 0 0 0 0 0 0 0 0 0 0 0 0 0 0 0 0 0 0 0 0 0 0 0 0 0 0 0 0 0 0 0 0 0 0 0 0 0 0 0 0 0 0 2 0 0 0 13 0 0 0 0 0 0 0 0 0 0 0 0 0 0 0 0 0 0 0 0 0 0 0 0 0 0 0 0 0 0 0
ENSG00000042832.11 0 0 0 18 0 4 1 35 0 1 0 47 0 2 6 0 0 28 0 6 0 3 19 0 1 3 0 0 4 0 49 0 0 0 28 5 4 4 28 1 1 1 13 0 6 75 0 1 30 0 0 0 0 0 209 0 26 39 0 0 18 17 0 0 0 0 6 0 0 40 7 0 23 82 0 15 56 89 0 0 0 3 1 5 0 1 12 2 0 10 0 0 18 1 0 4 80 58 0 3 4 0 0 1 21 13 0 7 33 0 0 1 0 25 0 0 34 2
ENSG00000042980.12 81 1727 612 74 0 163 0 7 442 214 1 17 72 678 7 0 0 0 0 256 179 0 13 91 116 2 1 0 358 3 18 0 1 0 0 61 138 6 139 261 503 12 140 377 226 19 305 263 0 1 0 0 1 0 0 1 0 8 0 2 52 6 0 155 0 255 443 223 0 7 61 128 117 229 0 404 71 35 0 37 0 17 218 422 3 1 142 487 21 57 0 422 32 0 0 298 25 106 16 473 0 0 0 52 0 3 0 343 36 0 0 313 0 18 0 534 198 1
ENSG00000043039.6 3 0 0 0 0 0 5 0 22 0 0 0 52 0 0 0 142 2 0 45 0 0 0 1 0 9 0 0 0 0 0 0 0 0 0 19 0 0 0 35 0 0 0 0 0 0 87 40 0 0 0 0 0 0 0 0 0 1 0 0 0 0 0 0 0 0 156 34 0 0 68 0 0 0 0 0 0 0 0 0 0 0 43 4 4 0 16 0 0 0 0 0 0 0 0 0 0 0 22 0 0 0 0 0 0 0 0 0 0 0 0 0 0 0 302 0 0 0
ENSG00000043093.13 95 612 360 100 0 243 111 52 638 323 119 102 87 388 325 0 2 18 8 132 42 58 74 41 87 282 13 1 119 122 25 0 0 0 0 57 28 6 75 106 146 174 65 253 404 121 151 244 28 561 0 0 0 0 0 0 0 21 0 1 109 58 0 250 0 25 31 141 426 73 45 119 397 115 0 345 149 35 0 154 59 0 190 227 472 18 26 260 334 57 0 181 126 9 0 209 91 86 20 153 133 2 0 37 29 9 0 95 288 0 0 265 0 130 0 397 233 3
ENSG00000043143.20 8 104 41 0 0 0 159 0 1 6 47 0 75 17 196 0 0 2 0 17 15 201 6 21 4 124 0 0 12 100 0 0 0 45 11 8 3 41 5 37 12 140 3 55 361 0 73 43 75 0 0 0 0 0 0 0 9 0 0 0 11 0 0 137 0 0 379 49 111 0 30 1 322 3 0 61 55 2 0 0 0 0 63 10 120 0 27 8 126 0 0 2 113 0 0 7 16 0 9 19 19 0 0 2 16 0 0 34 62 0 997 15 208 1 0 30 1 2
ENSG00000043355.11 0 0 0 0 0 0 0 0 0 0 0 0 0 0 0 0 0 0 0 0 0 0 0 0 0 0 0 0 0 0 0 0 0 0 0 0 0 0 0 0 0 0 0 0 0 0 0 0 0 0 0 0 0 0 0 0 0 0 0 0 0 0 0 0 0 0 0 0 0 0 0 0 0 0 0 0 0 0 0 0 0 0 0 1 0 0 0 0 0 0 0 0 0 0 0 0 0 0 0 0 0 0 0 0 0 0 0 0 0 0 0 0 0 0 0 0 0 0
ENSG00000043462.11 0 811 177 3491 0 321 367 3004 110 454 1615 7614 0 368 766 0 0 0 0 0 167 711 1274 0 430 558 264 0 296 291 3609 3 12 225 893 372 390 278 1327 6 313 379 1295 402 1184 2835 93 73 1551 413 0 0 0 0 4317 1 218 1288 473 6 1759 1173 0 284 2 12431 0 398 2581 2861 0 105 558 2848 0 995 1918 4170 0 206 1115 2839 0 612 690 105 0 501 361 3148 0 1083 335 297 0 351 2310 3009 0 464 609 43 54 116 1038 548 19 876 5310 4 0 296 314 1835 1558 478 2089 151
ENSG00000043514.16 3 3 2 0 0 2 65 2 0 31 0 2 53 14 18 0 0 0 3 20 56 41 0 26 1 29 0 0 6 26 0 0 0 0 0 0 2 0 0 49 17 42 6 67 120 0 7 24 0 0 0 0 0 0 0 0 0 0 0 0 0 0 0 70 0 0 21 89 0 0 10 1 194 5 0 9 5 0 0 2 0 0 55 26 44 0 0 1 12 0 0 0 8 0 0 7 7 0 26 100 22 0 0 2 23 0 0 0 116 0 0 11 45 2 0 0 14 0
ENSG00000043591.5 157 9 0 7 0 25 1 2 557 30 0 1 9 8 17 0 0 0 0 285 13 22 0 71 6 21 0 0 13 0 1 0 0 0 0 0 0 2 0 55 2 0 0 213 4 0 532 448 16 328 0 0 0 0 0 0 0 0 0 0 0 0 0 0 0 0 0 6 0 4 71 0 5 1 0 10 14 3 0 5 0 0 152 68 85 0 4 10 45 0 0 37 0 0 0 133 0 31 0 82 0 0 0 14 8 0 0 2 0 0 0 6 0 0 0 0 26 0
ENSG00000044012.3 0 0 0 0 0 0 0 0 0 0 0 0 0 0 0 0 0 0 0 0 0 0 0 0 0 0 0 0 0 0 0 0 0 0 0 0 0 0 0 0 0 0 0 0 0 0 0 0 0 0 0 0 0 0 0 0 0 0 0 0 0 0 0 0 0 0 0 0 0 0 0 0 0 0 0 1 0 0 0 0 0 0 0 0 0 0 0 0 0 0 0 0 0 0 0 0 0 0 0 0 0 0 0 0 0 0 0 0 0 0 0 0 0 0 0 0 0 0
ENSG00000044090.8 15 1 0 0 0 6 29 0 44 40 0 0 147 30 9 0 0 0 0 43 5 105 3 57 9 41 0 0 24 8 0 0 0 0 0 0 23 11 2 107 59 16 7 60 89 1 1 143 312 0 0 0 0 0 0 0 0 1 0 0 9 0 0 14 0 12 228 106 1 0 77 19 92 4 0 98 77 1 0 6 0 0 78 11 53 0 129 21 36 0 1396 23 54 0 0 25 2 0 40 33 25 0 0 4 0 1 0 3 5 0 0 15 268 9 0 5 4 1
ENSG00000044115.20 680 1320 23 0 0 678 155 50 2552 783 56 124 1625 1209 360 0 0 0 3 2539 509 229 181 1205 342 209 2 121 1050 284 96 0 90 0 0 150 322 16 213 1486 566 214 155 991 455 88 2562 3165 685 666 0 0 3 0 0 72 14 43 2 9 49 54 198 2248 0 180 5713 1724 261 181 1671 360 438 279 2054 2628 246 116 0 119 15 123 1634 664 297 1 1969 737 211 90 876 937 56 1 247 887 174 287 346 1222 227 1 0 346 44 25 1 870 156 0 0 669 135 86 937 724 493 14
ENSG00000044446.11 33 42 12 6 0 21 36 7 23 3 28 3 18 32 38 0 3 0 0 3 58 66 26 7 13 34 2 0 4 3 36 0 0 0 29 44 2 21 15 35 21 32 21 34 105 31 27 14 102 0 0 0 0 0 0 0 0 5 0 0 66 26 0 28 0 0 23 34 24 0 10 4 113 34 0 36 97 33 0 1 0 0 43 28 106 0 40 17 64 29 0 24 54 3 0 2 10 0 4 37 34 0 0 4 7 1 0 6 20 0 0 16 133 5 0 17 29 0
ENSG00000044459.14 0 9 7 1 0 24 0 0 2 27 0 0 8 67 0 0 0 0 0 0 4 15 0 6 7 1 1 0 7 0 2 0 1 0 0 0 3 0 6 12 17 3 5 30 1 1 0 32 0 0 0 0 0 0 0 0 0 1 0 1 12 0 0 30 0 0 71 25 0 10 0 15 17 2 0 121 0 0 0 4 0 0 20 59 4 0 2 20 0 6 0 37 0 0 0 16 9 0 0 34 0 0 0 1 0 0 0 41 13 0 0 9 0 0 0 57 2 0
ENSG00000044524.10 0 0 0 0 0 0 0 0 0 0 0 0 0 0 0 0 0 0 0 0 0 0 0 0 0 0 0 0 0 0 0 0 0 0 0 0 0 0 0 0 2 0 0 0 0 0 0 0 0 0 0 0 0 0 0 0 0 0 0 0 0 0 0 0 0 0 0 0 0 0 0 0 0 0 0 0 0 0 0 0 0 0 0 0 0 0 0 0 0 0 0 0 0 0 0 0 0 0 0 0 0 0 0 0 0 0 0 0 0 0 0 0 0 0 0 0 0 0
ENSG00000044574.7 1211 1546 159 899 168 16523 5078 3334 3056 4122 1276 2153 8367 5865 3526 1 14 47 1 1752 6123 3019 1611 10537 4850 4578 210 222 7818 2034 1460 804 402 2374 1040 789 2373 983 3242 8701 7379 3669 2439 7028 5495 2372 5740 3949 3715 1828 0 0 0 0 0 248 259 1070 46 287 2644 1597 2950 10153 2475 4123 5391 6029 3707 3691 6912 5715 5310 4399 3170 15805 5279 3339 9044 7141 434 1517 4600 11818 4256 196 5623 3874 6035 3623 561 10596 2550 86 0 5533 1894 1912 1639 5958 1765 133 0 11252 1842 1743 535 6470 3113 0 1512 5865 2100 1339 5176 8017 3217 131
ENSG00000046604.12 48 5 0 3 0 0 0 0 521 0 0 0 54 1 0 0 0 1 4 386 1 15 0 62 1 1 0 1 0 2 0 0 0 0 0 3 0 0 0 201 1 0 0 3 50 6 347 478 0 0 0 0 12 0 0 0 0 0 0 0 0 0 0 119 0 0 398 71 0 17 100 0 0 0 0 11 0 0 0 0 0 0 146 0 0 0 46 0 0 0 118 0 0 0 0 1 0 0 14 0 0 0 0 0 0 0 0 0 0 0 0 0 0 0 0 0 0 0
ENSG00000046647.13 44 0 6 1 0 3 111 7 16 13 1 3 107 28 45 0 0 0 0 28 34 109 1 59 4 58 0 0 21 183 3 0 0 0 8 0 4 121 4 108 34 101 11 62 90 1 0 35 0 21 0 0 0 0 0 0 47 0 1 0 0 8 0 305 0 0 288 50 0 30 217 27 129 6 0 66 109 2 0 4 0 0 166 42 81 0 98 31 75 1 0 91 58 0 0 6 19 0 44 63 51 0 0 7 20 1 0 30 48 0 0 19 175 2 1389 33 16 0
ENSG00000046651.14 76 38 141 34 0 22 114 40 149 26 378 33 106 53 198 0 0 0 3 192 28 282 41 44 14 427 3 2 96 208 78 0 15 0 25 42 1 15 47 176 107 460 62 42 306 57 959 980 303 0 0 0 0 0 0 5 10 43 0 1 83 4 0 168 0 0 217 165 337 76 162 23 684 67 13 197 376 126 0 0 20 188 351 61 806 4 68 55 596 17 0 24 354 0 0 41 94 52 41 61 139 1 0 3 35 5 0 27 355 0 0 18 167 94 0 265 156 6
ENSG00000046653.14 15 3 28 14 0 8 1 3 10 2 1 1 8 1 5 0 0 1 0 1 2 9 0 129 0 1 0 1 0 24 10 0 0 0 9 8 0 1 1 15 4 30 17 4 1 5 80 15 0 0 0 0 0 0 0 0 0 2 0 0 2 1 0 5 0 0 1134 138 0 21 0 0 35 31 0 10 42 18 0 0 0 0 192 0 13 1 4 2 10 25 0 0 2 2 0 2 8 0 0 4 27 1 0 0 0 1 0 1 33 0 0 4 0 6 0 0 6 0
ENSG00000046774.9 0 0 0 0 0 0 0 0 0 0 0 0 0 0 0 0 0 0 0 0 0 0 0 0 0 0 0 0 0 0 0 0 0 0 0 0 0 0 0 0 0 0 0 0 0 0 0 0 0 0 0 0 0 0 0 0 0 0 0 0 0 0 0 0 0 0 0 0 0 0 0 0 0 0 0 0 0 0 0 0 0 0 0 0 0 0 0 0 0 0 0 0 0 0 0 0 0 0 0 0 0 0 0 0 0 0 0 0 0 0 0 0 0 0 0 0 0 0
ENSG00000046889.18 96 2 7 4 0 0 0 0 102 3 0 0 116 0 0 0 0 3 0 0 0 0 0 94 6 0 0 0 0 0 0 0 0 0 0 5 0 0 0 181 0 0 0 0 0 4 0 0 0 0 0 0 0 0 0 0 0 0 0 0 0 0 0 0 0 0 305 38 0 0 81 2 0 0 0 15 0 1 0 0 0 0 342 3 0 0 105 0 2 0 80 0 1 0 0 0 0 0 33 13 0 0 0 0 0 0 0 0 0 0 0 13 0 0 0 6 0 0
ENSG00000047056.15 3 21 47 2 0 16 106 5 7 28 24 42 35 25 92 0 0 4 1 32 55 106 51 18 17 122 0 0 35 17 6 0 0 34 42 49 9 16 6 48 61 54 8 83 313 20 181 42 35 113 0 0 0 0 0 0 4 5 0 0 41 24 0 16 0 0 8 54 10 27 65 22 137 14 0 115 118 10 0 0 0 0 37 35 72 1 12 13 44 7 0 102 38 3 0 45 15 4 0 35 66 0 0 2 14 4 0 39 29 0 0 42 81 50 0 29 27 3
ENSG00000047188.15 88 40 110 4 0 25 71 52 145 18 16 26 84 23 150 0 0 0 0 32 15 118 16 22 32 70 2 0 66 66 76 0 0 0 43 0 18 5 8 44 103 136 26 105 85 36 86 124 0 16 0 0 0 0 0 0 1 5 0 9 34 17 0 19 0 0 160 66 0 12 42 24 317 26 0 140 206 55 0 5 31 134 36 124 329 6 11 21 114 0 0 66 88 3 0 103 27 0 4 105 128 1 0 14 59 7 0 71 124 1 0 18 34 2 0 52 12 0
ENSG00000047230.14 42 3 0 0 0 1 9 1 49 0 1 0 40 11 0 0 0 0 0 8 8 2 0 15 3 2 0 3 12 16 2 0 0 0 0 0 8 0 3 35 7 10 4 18 40 6 26 49 0 0 0 0 0 0 0 27 0 0 0 0 0 0 0 168 0 0 2 33 0 0 37 1 22 0 14 1 24 0 0 0 0 0 40 19 7 0 0 12 3 0 0 8 19 0 0 3 0 0 16 3 0 0 0 1 0 0 0 7 0 0 0 5 0 0 0 0 3 1
ENSG00000047249.17 45 263 50 51 0 416 122 127 261 533 228 139 299 1084 223 0 0 0 0 265 297 165 45 236 987 206 5 6 618 216 147 0 106 0 47 48 269 33 186 248 560 173 148 328 283 52 776 615 399 522 0 0 0 0 0 50 17 134 0 13 39 30 0 988 0 612 267 833 644 107 599 518 793 170 0 2436 381 262 0 305 159 339 316 299 184 2 121 387 181 84 232 510 242 3 0 604 240 227 118 804 141 1 0 221 17 87 0 634 357 1 0 923 36 140 0 851 382 28
ENSG00000047315.15 81 36 28 4 0 76 281 29 231 138 630 45 162 210 921 0 1 0 0 140 129 290 112 78 22 463 2 0 77 167 27 0 25 0 0 6 32 96 17 179 201 361 65 220 319 59 150 125 129 4 0 0 0 0 0 13 5 19 0 0 63 21 0 414 0 54 283 248 0 44 148 46 920 104 0 265 273 59 0 7 0 0 255 119 532 5 74 155 511 100 0 75 154 3 0 146 81 85 2 218 183 1 0 21 51 6 22 49 639 0 0 158 959 24 0 298 21 0
ENSG00000047346.12 658 97 419 179 0 18 69 64 4544 76 650 44 60 23 70 0 4 1 0 334 20 113 40 40 1 136 4 85 243 364 85 1 1 94 2 3 4 23 27 685 60 455 101 15 183 56 648 1141 124 473 0 0 0 0 0 4 3 31 0 2 66 39 0 58 7455 0 719 92 0 21 94 9 572 41 820 137 226 54 0 2 22 419 128 9 595 21 0 36 451 39 0 9 3 3 409 29 39 77 0 24 134 2 0 4 66 1 0 38 350 0 0 3 6 43 0 127 41 0
ENSG00000047365.11 13 40 948 0 17 61 189 5 193 66 266 33 51 133 323 0 102 3 0 30 19 275 30 4 21 476 2 0 56 162 14 0 0 21 8 0 11 16 40 69 61 336 32 64 321 11 68 627 263 130 0 0 0 0 0 0 29 4 0 2 11 0 0 371 0 0 65 52 7 15 13 18 509 12 113 76 321 34 0 28 37 0 85 89 631 2 9 231 349 68 0 53 41 1 0 71 64 66 0 192 189 0 0 14 7 0 0 253 605 0 0 14 221 147 0 25 62 0
ENSG00000047410.13 34 169 63 12 0 135 216 369 377 223 500 256 24 119 252 0 0 4 4 92 61 244 141 13 27 661 31 2 54 103 263 0 1 3 44 40 16 10 271 160 95 420 253 94 317 802 126 399 8 487 0 0 0 0 2495 6 26 65 337 0 641 301 0 142 0 1251 204 144 1310 67 112 71 625 449 19 69 555 192 0 14 45 162 231 104 640 55 99 61 150 17 0 17 314 28 0 145 256 29 18 86 110 2 0 1 105 62 0 83 307 0 0 49 13 90 0 13 105 6
ENSG00000047457.13 418 9 3 3 0 1 0 0 31 1 0 0 576 1 135 0 0 0 0 280 0 2 1 253 0 2 0 0 2 0 0 0 0 0 0 62 0 0 1 1234 0 0 0 8 106 4 41 129 0 22 0 0 0 0 0 0 0 1 0 0 0 0 0 0 0 0 1253 267 126 0 355 6 1 0 127 7 25 0 0 0 0 0 1373 1 0 0 614 2 5 0 0 0 0 0 0 0 0 0 78 0 0 0 0 0 0 0 0 0 0 0 1112 2 0 0 0 13 3 0
ENSG00000047578.12 33 3 9 5 0 17 13 32 3 14 0 31 63 15 42 0 0 0 0 38 36 68 43 37 3 25 0 0 12 60 11 0 35 0 26 81 10 17 22 90 39 39 23 58 116 35 146 227 6 0 0 0 0 0 0 0 0 7 0 0 51 27 0 28 0 1266 956 273 158 96 48 20 105 57 28 127 49 43 0 0 0 1 207 29 64 0 75 5 22 18 0 52 37 0 0 16 33 64 0 31 11 0 0 0 6 1 628 20 19 0 0 22 53 56 0 78 54 0
ENSG00000047579.19 10 200 0 127 0 19 85 59 40 48 63 57 38 119 94 0 0 1 0 45 98 147 92 29 23 157 5 0 58 24 85 0 105 0 113 77 31 47 58 70 86 85 48 116 198 63 104 88 0 0 0 0 0 0 712 0 48 87 0 3 14 21 0 337 0 119 42 120 759 367 65 106 227 103 314 180 340 317 0 6 0 0 84 70 147 5 125 50 115 248 0 158 159 2 0 43 149 37 1 223 85 0 0 8 65 28 0 167 168 2 0 108 0 197 11 111 304 1
ENSG00000047597.6 0 0 0 0 0 0 0 0 0 0 0 0 10 0 4 0 0 0 0 0 0 0 0 5 0 0 0 0 0 0 0 0 0 0 0 0 0 0 0 2 0 0 0 0 0 0 5 0 0 0 0 0 0 0 0 0 0 0 0 0 0 0 0 0 0 0 61 27 0 0 25 0 0 0 0 0 0 0 0 0 0 0 16 0 0 0 0 0 2 0 0 0 0 0 0 0 0 0 0 0 0 0 0 0 0 0 0 0 0 0 0 0 0 0 0 0 0 0
ENSG00000047617.14 0 0 0 0 0 0 0 0 1 0 0 0 0 0 0 0 0 0 0 0 0 0 0 0 0 0 0 0 0 7 1 0 0 0 0 0 0 0 0 0 0 0 0 0 0 0 14 3 0 0 0 0 0 0 0 0 0 0 0 0 0 0 0 0 0 0 0 0 0 0 0 0 0 0 0 0 0 1 0 0 0 0 0 0 0 0 0 0 0 0 0 0 0 0 0 0 0 0 0 0 0 0 0 0 0 0 0 0 0 0 0 0 0 0 0 0 0 0
ENSG00000047621.11 1 14 2 1 0 28 58 2 78 52 68 15 20 75 52 0 0 0 0 23 41 125 34 10 2 85 0 0 63 71 9 0 0 0 0 0 37 41 10 7 109 22 47 144 128 14 35 84 0 125 0 0 0 0 0 0 0 2 0 4 1 13 0 0 0 61 6 63 0 0 2 33 86 32 18 93 62 4 0 3 0 0 47 100 181 2 5 16 90 1 0 184 100 4 1 34 7 0 3 153 141 1 0 17 14 5 43 117 76 0 0 58 0 5 0 151 47 1
ENSG00000047634.14 8 13 0 7 0 48 24 40 0 66 122 10 37 112 72 0 0 1 0 7 14 10 5 6 32 104 1 0 29 13 30 0 6 0 17 0 22 10 16 27 85 30 22 36 3 5 18 48 38 90 0 0 0 0 0 0 0 29 0 7 16 9 0 450 0 0 1 134 0 46 0 33 67 21 1 436 74 46 0 8 0 0 62 62 46 1 19 111 40 18 0 98 38 0 0 168 43 33 0 31 29 0 0 4 28 3 0 162 37 0 0 35 0 16 0 183 77 8
ENSG00000047644.18 8 1 19 21 0 4 78 109 1 1 103 252 51 14 49 0 0 2 0 44 20 224 316 3 2 46 4 1 17 32 79 0 0 0 153 0 4 20 81 28 38 70 111 60 110 352 79 90 0 120 0 0 0 0 0 0 28 56 0 6 337 158 0 31 0 0 6 12 0 172 37 4 88 213 0 16 93 181 0 0 156 0 29 21 44 12 38 14 53 222 0 15 0 8 0 14 82 4 0 44 24 2 0 0 4 20 0 20 182 0 0 6 195 181 108 34 177 7
ENSG00000047648.21 0 4 0 0 0 2 0 0 1 7 0 0 2 21 4 0 0 0 15 4 1 0 0 2 0 0 0 0 13 0 0 0 1 0 0 0 3 6 3 0 2 0 0 26 0 0 15 25 0 0 0 0 0 0 0 0 0 0 0 2 0 0 0 0 0 0 0 8 0 0 0 13 0 0 0 62 0 0 0 0 0 0 1 3 4 0 0 9 0 0 0 3 0 0 0 7 0 0 0 10 0 0 0 6 0 0 0 0 0 0 0 18 0 0 0 1 10 0
ENSG00000047662.4 0 20 1 58 0 1 0 6 2 2 5 13 1 1 0 0 0 0 0 2 0 0 3 0 0 0 0 0 0 0 10 0 0 0 0 1 0 0 11 1 3 4 11 0 0 2 8 1 0 0 0 0 0 0 0 0 0 2 0 0 2 2 0 0 0 1 0 0 0 9 0 0 5 23 0 3 4 12 0 0 0 0 0 0 3 0 0 4 1 4 0 0 0 0 0 0 7 27 0 0 2 0 0 0 2 2 0 4 32 0 0 4 0 16 0 0 0 0
ENSG00000047849.21 84 327 1240 5 0 200 697 11 394 437 736 47 312 549 417 0 0 0 0 295 390 749 15 189 110 414 1 4 375 324 7 0 110 0 0 28 118 189 85 208 468 539 104 789 1008 33 532 537 7 0 0 0 0 0 0 70 26 2 11 2 21 18 0 2068 0 0 2271 863 1145 40 346 246 1004 77 0 907 471 35 0 32 10 0 314 366 836 1 414 500 566 93 0 640 286 0 0 351 58 0 100 699 455 0 66 120 97 3 142 314 632 0 0 501 757 32 0 391 156 2
ENSG00000047932.13 19 35 938 0 0 3 91 5 10 27 40 7 60 45 69 0 2 0 0 16 15 35 6 24 7 61 0 0 33 20 3 0 0 0 0 20 3 22 8 65 49 100 19 58 305 12 240 84 101 0 0 0 0 0 0 2 6 0 0 0 4 1 0 210 0 0 24 42 0 36 40 37 151 3 0 65 47 0 0 0 0 1 94 20 120 1 9 30 53 0 0 50 0 0 0 20 6 0 1 50 54 0 0 7 15 0 0 15 45 0 0 19 38 2 0 17 8 1
ENSG00000047936.10 0 0 0 0 0 0 0 0 0 0 0 0 0 2 0 0 0 0 0 0 0 0 0 0 0 0 0 0 0 0 0 0 0 0 0 0 0 0 0 0 0 0 0 0 0 0 0 0 0 0 0 0 0 0 0 0 0 0 0 0 0 0 0 0 0 0 0 0 0 0 0 0 0 0 0 0 0 0 0 0 0 0 0 0 0 0 0 0 0 0 0 0 0 0 0 0 0 0 0 0 0 0 0 0 0 0 0 0 0 0 0 0 0 0 0 0 0 0
ENSG00000048028.11 50 1 1 0 0 20 63 5 1 7 37 5 87 38 23 0 38 0 0 43 15 66 1 16 6 94 0 0 26 1 10 0 0 3 0 0 4 13 7 56 22 46 9 61 148 2 21 8 0 0 0 0 0 0 0 0 0 1 0 0 0 0 0 228 0 0 40 30 1 0 3 17 116 11 0 40 17 7 0 0 0 0 68 27 81 0 156 28 43 0 6 0 8 4 0 48 3 1 6 71 46 0 0 8 11 0 0 48 25 0 2 12 0 1 3 48 0 0
ENSG00000048052.21 166 145 5 7 0 41 3 3 357 15 0 3 110 81 4 0 0 1 0 28 17 8 7 14 2 27 0 0 43 0 3 0 0 0 0 0 16 0 23 82 102 12 53 12 59 3 84 139 0 38 0 0 0 0 0 0 5 1 0 0 8 11 0 1 0 0 170 84 0 21 95 34 21 2 290 145 26 13 0 14 0 0 210 37 61 0 196 22 17 0 0 33 0 0 569 77 4 0 6 10 20 0 0 1 5 0 0 27 42 0 0 36 13 3 0 296 64 3
ENSG00000048140.17 51 1 40 0 0 15 133 1 2 4 34 7 368 36 240 0 1 0 0 75 31 199 1 36 10 70 1 0 5 37 1 0 0 545 57 55 29 60 7 115 26 146 9 98 412 8 0 39 0 149 0 0 0 0 0 0 7 2 0 0 5 0 0 348 0 0 154 137 0 19 262 21 336 10 42 45 86 3 0 0 0 0 47 28 94 0 196 12 123 46 0 93 91 0 0 19 4 0 58 56 90 0 0 1 41 0 150 23 80 0 0 38 367 2 0 8 5 0
ENSG00000048162.20 14 61 0 2 0 17 320 4 0 103 57 24 329 120 431 0 0 0 0 75 444 360 24 34 1 428 0 0 70 319 0 177 39 0 11 71 59 448 36 215 272 369 58 183 439 1 0 106 6 0 0 0 0 0 0 0 16 1 0 0 1 2 0 1007 0 0 430 472 962 38 628 198 1044 32 414 288 799 10 0 1 35 0 61 99 93 0 273 58 445 68 0 177 279 0 0 76 32 0 15 101 191 0 418 9 29 0 0 46 105 0 0 95 534 0 388 227 58 5
ENSG00000048342.15 59 4 4 396 0 0 0 90 2 11 24 108 57 1 6 0 0 0 0 28 3 5 31 146 2 2 0 0 9 0 58 0 0 0 15 50 1 4 36 33 1 2 114 13 28 136 0 5 86 0 0 0 0 0 63 1 5 45 0 0 61 29 10059 31 0 8 270 114 12 71 59 0 1 80 1 2 52 86 0 1 2 63 356 4 1 12 0 3 0 6 0 0 0 12 0 0 120 98 8 8 0 5 0 1 51 33 0 2 105 0 0 0 0 30 0 30 142 4
ENSG00000048392.11 0 54 1 1 0 11 6 8 10 21 1 40 28 95 49 0 0 0 0 83 17 16 45 29 38 24 1 0 58 17 36 0 1 0 1 0 3 0 13 17 58 37 66 89 61 141 62 57 6 103 0 0 0 0 0 0 11 26 0 0 49 43 0 7 0 77 89 75 0 84 21 23 70 30 0 110 15 20 0 0 0 0 119 31 48 9 11 57 49 120 0 59 0 4 0 13 5 0 0 86 75 0 0 4 24 20 0 26 27 0 0 33 0 57 0 93 65 3
ENSG00000048405.9 61 121 143 5 0 87 144 27 35 37 92 18 37 107 139 0 0 0 0 37 5 48 11 87 65 219 4 26 31 45 9 1 0 5 2 0 22 5 9 113 119 166 45 104 291 9 24 81 14 196 0 0 0 0 0 0 1 6 0 2 18 0 0 38 0 371 74 50 24 21 33 54 131 32 9 129 82 47 0 0 0 0 66 30 331 2 14 133 261 12 0 22 136 1 0 48 18 17 16 125 72 3 0 5 19 0 0 74 79 0 0 65 107 78 0 193 17 0
ENSG00000048462.10 0 0 0 0 0 0 0 0 0 1 0 0 0 0 0 0 0 0 0 0 0 0 0 0 0 1 0 0 0 0 0 0 0 0 0 0 0 0 0 0 5 0 33 6 0 0 0 0 0 0 0 0 0 0 0 0 0 0 0 0 0 0 0 0 0 0 0 1 0 0 0 0 0 0 0 0 0 0 0 0 0 0 0 0 0 0 0 0 0 0 0 0 0 0 0 0 0 0 0 6 0 0 0 0 0 0 0 0 0 0 0 0 0 0 0 0 0 0
ENSG00000048471.13 14 26 3 1 0 24 110 16 6 111 86 18 74 137 65 0 0 3 0 48 86 195 36 31 5 59 1 0 104 55 22 0 64 0 41 24 53 33 35 73 174 90 25 237 247 37 264 362 44 67 0 0 2 0 0 2 7 0 0 5 7 16 0 45 0 0 742 190 1 15 140 67 162 25 0 323 28 22 0 1 21 0 154 97 148 0 43 119 31 65 0 76 72 0 12 47 10 1 12 269 94 0 0 14 12 6 0 107 44 0 1 101 9 12 0 65 32 0
ENSG00000048540.14 3 0 0 0 0 0 0 0 0 0 0 0 0 0 0 0 0 0 0 0 0 0 0 6 0 0 0 0 0 0 0 0 0 0 0 0 0 1 0 3 0 0 0 1 0 0 0 0 0 0 0 0 0 0 0 0 0 0 0 0 0 0 0 0 0 0 0 0 0 0 0 0 0 1 0 0 0 0 0 0 0 0 7 0 0 0 19 0 0 0 0 0 0 0 0 1 0 0 0 0 0 0 0 0 0 0 0 0 0 0 0 0 0 0 0 0 0 0
ENSG00000048544.5 12 8 29 1 0 58 225 11 266 107 64 11 204 213 346 0 0 26 77 268 208 194 67 74 16 331 2 3 119 317 9 1 0 0 0 42 43 103 24 165 159 176 33 218 499 25 904 258 1 10 0 0 0 0 0 56 2 14 0 2 25 7 0 600 0 0 82 366 381 4 489 88 679 50 875 270 273 5 0 34 30 0 166 131 187 3 63 118 189 0 40 148 109 5 1 140 43 0 21 299 199 0 0 15 9 3 0 60 115 0 0 138 105 14 0 213 47 2
ENSG00000048545.13 0 0 0 0 0 0 0 0 0 0 0 0 0 0 0 0 0 0 0 0 0 0 0 0 0 0 0 0 0 0 0 0 0 0 0 0 0 0 0 0 0 0 0 0 0 0 0 1 0 0 0 0 0 0 0 0 0 0 0 0 0 0 0 0 0 0 0 0 0 0 0 0 0 1 0 0 0 0 0 0 0 0 0 0 0 0 0 0 0 0 0 0 0 0 0 0 0 0 0 0 0 0 0 0 0 0 0 0 0 0 0 0 0 0 0 0 0 0
ENSG00000048649.13 32 29 62 3 0 88 41 47 465 89 190 77 46 107 82 0 1 0 5 45 19 151 103 22 12 240 2 1 35 128 41 0 0 41 1 0 26 4 44 120 95 216 93 82 230 130 148 289 2 25 0 0 0 0 0 13 6 34 0 1 46 54 0 88 0 563 0 54 2 24 17 84 305 110 218 90 172 72 0 19 38 133 135 96 339 5 23 45 123 70 0 41 70 1 0 73 74 122 15 44 33 0 0 4 53 10 26 73 157 0 0 28 0 110 0 39 204 1
ENSG00000048707.15 113 36 945 89 0 62 165 305 103 81 194 75 109 91 174 0 0 7 0 79 35 211 81 22 18 110 6 2 79 170 198 0 0 0 46 37 38 57 74 264 69 150 68 105 263 112 58 448 26 244 0 0 7 0 0 18 18 122 0 3 62 38 0 43 0 0 523 90 6 223 166 29 516 155 2 255 329 223 129 11 0 116 588 105 325 6 499 66 148 23 51 61 375 12 5 121 75 19 0 143 166 1 0 22 76 22 0 77 380 0 0 40 0 115 0 107 287 14
ENSG00000048740.18 16 245 160 38 0 67 517 143 1 176 484 374 16 196 421 0 0 65 0 1 93 623 185 4 44 573 21 0 130 499 100 0 63 76 160 79 26 127 103 12 213 684 212 325 990 527 42 155 300 310 0 0 1 0 0 0 31 85 0 3 358 225 0 10 3260 0 0 116 152 180 31 56 1409 170 0 228 731 131 0 6 26 139 38 256 1053 38 24 170 720 203 0 284 387 12 17 118 108 269 17 389 433 9 0 36 122 26 0 132 602 0 0 108 409 143 0 47 119 14
ENSG00000048828.16 79 169 29 80 0 78 162 47 297 86 34 84 109 140 282 0 7 0 0 176 75 179 56 89 39 213 2 7 84 110 51 0 0 0 3 58 41 76 48 243 77 125 61 239 270 144 225 303 0 0 0 0 0 0 0 3 0 15 0 0 218 71 0 185 17124 453 1129 171 0 19 102 30 306 130 179 195 220 53 0 16 0 0 286 177 316 13 106 168 105 48 0 199 69 12 0 149 47 34 18 274 68 2 0 33 77 2 0 174 278 0 0 124 131 33 0 85 91 1
ENSG00000048991.16 26 137 33 1 0 20 86 0 34 36 14 0 26 34 15 0 2 1 1 20 27 88 1 10 24 68 0 0 24 8 2 0 2 0 22 0 8 0 7 72 51 87 28 77 99 5 64 32 0 82 0 0 1 0 0 0 0 0 0 0 2 1 0 2 0 0 32 19 0 1 22 3 152 7 0 56 36 0 0 0 0 0 63 68 179 2 5 29 119 24 0 26 10 0 0 16 0 0 1 42 67 0 0 2 1 1 0 16 14 0 0 6 0 0 0 13 20 3
ENSG00000049089.14 103 39 0 3 0 0 0 2 0 4 11 6 150 2 0 0 0 0 0 52 0 10 2 43 1 0 0 0 1 5 0 0 0 0 0 0 1 0 0 138 6 3 2 11 0 8 0 123 0 0 0 0 0 0 0 0 1 4 0 0 4 5 0 122 0 0 34 40 0 0 134 0 1 1 0 38 0 8 0 0 0 0 177 0 2 0 188 10 0 0 0 6 0 0 0 5 1 10 53 6 7 0 0 0 4 0 0 8 0 0 0 0 0 9 0 56 0 0
ENSG00000049130.15 0 0 0 0 0 0 0 0 0 1 0 0 11 5 0 0 0 0 0 15 0 0 0 4 6 0 0 0 0 0 0 0 0 0 0 0 0 0 0 2 0 1 0 4 0 1 8 0 0 0 0 0 0 0 0 0 0 0 0 0 0 0 0 141 0 76 0 0 0 1 15 0 0 0 1 16 0 0 0 0 0 0 0 1 0 0 3 7 0 0 0 0 0 0 0 0 0 0 0 0 0 0 0 0 0 0 0 0 0 0 0 0 0 0 0 1 0 0
ENSG00000049167.14 0 58 0 2 0 6 11 8 28 5 4 0 34 39 30 0 0 2 1 2 12 46 1 4 4 5 0 0 29 35 2 0 0 0 1 0 7 0 16 32 58 22 20 12 45 6 0 0 0 21 0 0 0 0 0 0 0 23 0 0 9 1 0 22 0 0 1 56 0 0 1 3 40 0 0 33 4 3 0 2 0 0 30 36 18 1 0 13 18 2 0 30 15 0 0 29 18 0 2 31 57 0 0 1 1 0 0 21 0 0 0 23 0 0 0 1 39 0
ENSG00000049192.14 0 0 1 0 0 0 0 0 1 0 0 0 0 0 0 0 0 0 0 0 0 0 0 0 0 5 0 0 0 0 0 0 0 0 0 0 1 0 0 0 0 1 0 0 11 0 0 0 0 135 0 0 0 0 0 0 0 0 0 0 0 0 0 0 0 0 52 33 0 0 0 0 0 0 0 0 0 0 0 0 0 0 0 0 0 0 0 0 1 0 0 0 1 0 0 0 0 0 0 0 0 0 0 0 0 0 0 0 0 0 0 0 0 0 0 16 0 0
ENSG00000049239.12 30 27 122 54 0 84 132 4 193 68 102 6 385 118 113 0 0 0 0 219 18 46 2 84 5 41 2 11 66 24 4 0 100 0 0 138 23 55 14 375 65 58 17 149 116 4 676 328 0 84 0 0 4 0 0 30 7 0 0 1 15 3 0 124 1 25 301 138 0 0 169 18 129 15 119 330 34 1 2 0 0 0 167 28 76 0 497 50 62 0 0 113 50 1 51 75 15 0 124 318 54 0 2 11 15 0 0 23 29 0 0 79 30 3 0 3 44 4
ENSG00000049245.12 34 52 9 1 0 393 210 89 414 522 156 321 344 760 265 0 0 1 0 616 532 328 193 237 153 222 8 3 440 222 146 1 94 18 31 201 304 55 126 291 426 259 182 768 444 381 724 601 203 408 0 0 0 0 0 0 27 98 0 26 292 315 0 536 0 548 126 1073 842 409 475 501 990 590 125 1640 502 144 0 55 89 0 317 651 253 33 334 622 499 333 0 1037 251 35 31 445 191 197 48 793 260 2 0 220 95 42 0 662 452 0 0 645 124 258 0 783 409 33
ENSG00000049246.14 0 3 0 11 0 4 2 2 10 36 0 1 31 11 11 0 0 0 0 19 1 5 0 10 2 15 1 9 20 5 1 0 0 0 0 0 1 0 0 17 3 8 2 3 17 2 106 97 0 23 0 0 0 0 0 0 0 1 0 0 3 0 0 11 0 0 2 22 143 44 42 6 36 6 0 14 0 15 0 0 0 0 24 3 23 0 0 5 22 2 0 32 7 1 0 9 8 1 1 11 14 0 0 1 0 3 0 2 6 0 0 15 22 4 0 6 5 1
ENSG00000049247.13 0 1 0 0 0 0 0 0 0 0 0 0 0 1 0 0 0 0 5 0 0 0 0 0 0 2 0 0 5 0 4 0 0 0 0 0 0 0 0 0 19 38 14 3 13 0 0 0 0 144 0 0 0 0 0 0 0 0 0 0 0 0 0 0 0 0 0 4 0 25 3 0 11 0 0 1 0 0 0 0 0 0 0 0 0 0 0 0 0 0 0 0 15 0 0 0 0 0 0 3 0 0 0 0 0 0 0 0 0 0 0 1 0 0 0 0 0 0
ENSG00000049249.8 1 400 15 5 0 252 330 10 0 74 94 47 10 986 641 0 0 0 0 0 528 359 118 0 317 977 5 1 503 287 53 0 371 0 197 0 192 123 84 2 898 190 139 503 738 42 3 151 121 0 0 0 0 0 0 0 31 48 0 8 24 33 0 1898 0 141 0 1382 310 165 0 681 1105 400 0 2042 448 62 0 109 112 176 0 329 745 6 0 646 598 91 0 413 171 2 0 830 123 7 0 710 187 0 0 98 238 3 0 451 356 0 0 803 177 85 1 674 260 12
ENSG00000049283.17 24 0 0 0 0 0 0 0 0 0 0 0 9 0 0 0 0 0 0 22 0 2 0 3 1 0 0 17 10 3 1 0 0 0 0 0 0 0 0 7 0 0 0 0 5 0 51 49 0 0 0 0 0 0 0 10 0 0 0 0 0 0 0 0 0 0 0 2 0 0 3 0 0 0 33 0 0 0 0 0 0 0 9 0 0 0 2 0 0 0 0 0 0 0 0 0 0 1 4 0 0 0 0 0 0 0 0 1 0 0 0 0 0 0 0 3 0 0
ENSG00000049323.15 8 0 0 0 0 0 0 3 0 0 0 0 38 0 0 0 0 0 4 18 0 0 0 9 0 0 0 0 0 0 0 0 0 0 0 0 0 0 0 5 2 1 5 0 0 3 0 0 0 0 0 0 0 0 0 0 0 0 0 0 0 0 0 0 0 0 245 20 0 0 5 0 0 0 0 0 24 0 0 0 0 0 36 0 0 0 125 0 0 0 0 0 0 0 0 0 0 0 2 0 0 0 0 0 0 0 0 0 0 0 0 0 0 0 2 0 0 0
ENSG00000049449.9 32 37 1 0 0 13 15 0 49 11 0 0 99 66 16 1 0 0 0 44 22 5 0 72 14 14 4 0 11 0 0 0 0 0 0 11 3 0 4 96 34 12 3 44 48 2 8 91 0 57 0 0 0 0 0 8 3 0 0 0 0 0 0 161 0 0 74 109 0 8 119 85 39 4 20 60 8 0 0 7 0 0 63 23 31 0 133 17 13 0 27 54 0 0 0 27 0 0 14 30 26 0 0 4 0 2 0 33 23 0 0 32 0 0 8 103 24 0
ENSG00000049540.16 0 3 0 0 0 0 0 0 0 0 0 0 2 0 8 0 0 0 0 0 0 2 0 2 0 0 0 0 0 0 0 0 0 0 0 0 0 0 0 0 0 0 0 0 0 0 0 0 1 0 0 0 0 0 0 0 0 0 0 0 0 0 0 0 0 0 12 7 0 1 0 0 2 0 0 0 1 0 0 0 0 0 9 0 0 0 0 1 0 0 0 1 0 0 0 0 0 0 0 0 0 0 0 0 0 1 0 1 0 0 0 0 0 0 0 0 0 0
ENSG00000049541.10 34 123 3 2 1713 49 169 16 34 73 80 96 160 197 212 0 0 0 0 48 227 227 97 45 30 291 0 0 83 148 31 0 71 0 0 28 92 85 73 78 123 221 65 321 287 52 9 34 0 168 0 0 0 0 0 0 8 37 0 5 169 63 0 132 0 0 338 196 1200 64 171 64 532 85 777 286 301 30 0 0 0 0 87 165 118 4 95 59 101 49 0 152 145 0 684 103 45 0 19 322 40 0 0 14 22 2 24 22 175 0 0 75 606 6 124 104 27 1
ENSG00000049618.23 529 503 323 103 0 33 260 14 119 52 295 9 96 128 161 0 0 1 15 182 34 385 11 83 23 352 4 0 64 154 32 0 0 0 4 28 12 48 12 325 83 209 48 121 293 27 376 416 21 246 0 2 4 0 0 0 11 2 2 6 85 25 0 155 0 0 296 165 0 6 94 32 646 9 124 140 225 12 0 6 0 0 285 78 474 3 108 98 357 8 0 84 244 3 0 74 10 0 0 126 194 1 0 8 17 11 0 69 306 0 5 80 109 1 46 34 27 0
ENSG00000049656.13 23 57 0 1 0 16 9 5 0 8 0 5 112 26 171 0 0 0 0 10 9 35 6 37 0 32 0 3 21 20 18 0 23 0 0 41 13 21 6 57 28 24 14 36 90 13 0 31 0 0 0 0 0 0 0 0 11 9 0 0 14 6 0 160 0 0 246 53 0 13 77 8 150 17 0 22 10 13 0 0 0 0 63 18 31 1 19 21 3 18 0 20 90 0 9 34 1 58 28 43 3 0 0 7 0 1 0 14 13 0 0 27 31 15 0 11 2 0
ENSG00000049759.17 350 260 441 5 83 56 31 2 404 35 0 6 258 119 122 0 11 1 1 262 7 3 0 95 14 8 0 3 173 115 1 0 3 0 19 0 26 15 23 229 44 16 6 18 264 1 795 797 0 79 0 0 0 0 0 27 0 0 0 3 0 0 0 244 0 111 342 171 0 42 220 50 84 12 1555 243 43 4 0 7 0 0 223 19 42 0 91 126 4 0 0 60 1 0 56 53 0 119 19 58 25 0 26 10 0 6 0 75 0 0 0 77 0 0 0 437 77 11
ENSG00000049768.14 0 6 8 0 0 0 56 0 0 0 57 0 0 0 10 0 0 4 0 0 0 101 0 0 0 15 0 0 0 4 0 0 0 8 0 0 0 30 0 0 0 16 0 0 41 0 0 0 0 0 0 0 0 0 0 0 7 0 0 0 0 0 0 0 0 0 0 0 15 1 0 0 87 0 0 2 46 0 0 0 0 0 0 0 61 0 0 0 19 0 0 0 56 0 0 0 1 0 0 0 41 0 0 0 16 0 0 0 13 0 0 0 66 0 0 0 1 0
ENSG00000049769.12 1 2 14 0 0 0 7 0 0 0 43 0 2 1 0 0 0 0 2 3 2 11 0 6 1 5 0 0 0 4 0 0 0 0 0 0 0 0 0 2 0 9 1 4 109 2 0 1 0 0 0 0 0 0 1 0 0 0 0 0 0 0 0 5 0 0 4 1 0 0 9 1 16 0 0 0 0 0 0 0 0 0 8 0 15 0 0 3 6 0 0 0 0 0 0 0 0 0 0 7 2 0 0 0 0 0 0 0 1 0 0 4 23 0 0 0 1 0
ENSG00000049860.13 39 726 2 50 1848 795 323 246 107 1225 41 345 561 3005 536 0 0 0 1 289 864 330 147 237 1788 434 37 1 892 226 377 488 236 0 304 145 627 122 306 320 1230 353 466 2382 1232 440 688 514 925 466 0 0 0 0 0 40 14 279 0 45 314 217 0 4264 0 887 184 1782 946 855 667 1117 1095 606 0 4209 358 632 0 260 487 97 377 1807 613 53 711 1951 448 271 0 3096 398 22 818 1021 244 352 108 2878 265 5 0 845 146 138 0 1354 698 0 0 2157 467 631 1492 1500 990 61
ENSG00000049883.14 2 8 0 0 0 0 66 1 0 1 64 0 16 14 0 0 1 0 40 3 10 21 0 3 5 25 0 0 5 4 0 0 0 0 0 0 0 0 1 20 8 13 0 39 125 4 0 23 0 162 0 0 0 0 0 0 0 0 0 4 0 0 0 0 1 0 0 7 43 0 9 2 41 1 0 5 32 0 0 0 0 0 55 19 44 0 26 11 20 0 0 8 0 0 0 1 5 0 12 8 7 0 0 1 0 0 0 1 1 0 0 13 81 0 0 7 3 0
ENSG00000050030.14 19 0 0 0 0 0 0 0 1 0 0 0 2 0 0 0 0 0 0 0 0 0 0 8 0 0 0 0 0 0 0 0 0 0 0 0 0 0 0 1 1 0 0 1 0 0 0 0 0 0 0 0 0 0 0 0 0 0 0 0 0 0 0 0 0 0 0 0 0 0 0 0 0 0 0 0 0 0 0 0 0 0 11 0 5 0 0 0 0 0 0 0 0 0 0 0 0 0 0 0 0 0 0 0 0 0 0 0 0 0 0 0 0 0 0 0 0 0
ENSG00000050130.17 256 117 11 0 0 95 282 25 440 236 354 126 556 421 375 0 1 0 1 598 467 448 121 362 40 275 4 2 137 180 55 0 3 0 0 13 120 106 67 436 242 224 131 653 697 200 724 315 286 713 0 0 0 0 0 0 37 39 0 9 269 126 0 1281 0 0 1026 620 0 59 722 107 738 117 81 549 214 51 0 15 0 0 629 351 284 7 304 248 347 118 0 424 378 17 0 260 64 0 45 703 215 1 0 70 65 1 0 195 359 0 0 283 218 57 0 376 123 12
ENSG00000050165.17 0 0 1 0 0 0 78 0 26 0 0 0 0 0 239 0 0 0 0 0 0 146 0 0 2 469 0 0 0 42 0 0 0 0 0 0 0 16 7 0 1 41 2 0 228 0 193 0 0 42 0 0 0 0 0 0 0 0 0 0 1 0 0 0 0 0 0 29 741 6 0 0 143 1 0 0 110 0 0 0 0 0 0 0 46 0 0 0 136 0 0 0 42 0 0 1 0 0 0 3 64 0 0 0 0 0 0 0 86 0 0 0 122 0 0 0 0 0
ENSG00000050327.14 0 0 0 0 0 0 0 0 1 1 0 0 2 0 0 0 0 0 0 9 0 1 0 4 0 1 0 0 4 0 0 0 1 0 0 0 0 0 0 4 0 0 0 0 0 0 34 0 0 0 0 0 0 0 0 0 0 0 0 0 0 0 0 0 0 0 17 10 0 8 8 0 4 0 0 0 0 0 0 0 0 0 2 0 0 0 6 0 0 0 0 0 2 0 0 0 0 0 4 0 0 0 0 0 0 0 0 0 0 0 0 0 0 0 0 0 0 0
ENSG00000050344.8 4 4 0 15 0 11 27 17 4 6 16 8 6 2 42 0 0 0 0 2 6 26 8 3 4 37 0 0 3 1 12 17 0 0 59 0 5 0 5 4 6 18 11 27 12 14 76 3 16 0 0 0 0 0 0 0 1 18 0 0 28 5 0 0 0 0 11 13 24 64 0 18 88 9 0 20 95 42 0 0 0 0 15 36 53 7 8 17 24 53 0 15 0 0 0 4 40 31 0 20 96 0 0 2 11 3 0 59 75 0 1 0 9 7 0 3 96 4
ENSG00000050393.11 42 8 8 1 0 26 73 5 26 20 23 3 187 75 141 0 0 0 2 33 6 17 7 113 31 92 0 8 14 21 1 1 0 0 0 2 1 11 1 39 27 27 6 76 118 1 104 68 175 11 0 0 0 0 0 17 1 0 26 0 0 0 0 62 0 0 24 20 0 3 120 124 84 4 50 58 59 0 0 0 0 0 107 58 55 0 79 60 28 0 0 76 5 0 0 17 6 39 19 52 24 0 0 13 12 2 0 39 14 0 0 22 66 1 0 57 31 7
ENSG00000050405.13 86 5 0 0 0 31 192 0 1004 124 0 0 392 97 200 0 1 0 0 527 179 196 7 63 11 233 0 3 61 128 5 0 0 0 0 73 5 6 10 487 106 195 37 276 626 9 1065 1159 153 253 0 0 0 0 0 4 23 0 0 1 17 0 0 186 0 0 163 215 0 0 233 43 214 12 12 84 288 0 0 0 43 0 290 131 497 0 143 88 104 0 0 85 49 0 0 66 0 0 46 194 34 0 0 10 33 0 0 21 25 0 0 56 38 3 0 75 23 0
ENSG00000050426.15 12 11 10 2 0 32 444 1 33 30 292 0 245 92 237 0 0 1 0 175 105 404 29 39 10 543 1 1 32 133 9 0 0 833 20 90 31 92 9 227 83 204 44 169 410 7 84 105 0 247 0 0 1 0 5 0 75 2 0 6 29 11 0 227 0 0 343 242 556 35 387 80 513 15 0 288 245 21 0 17 23 0 286 128 452 0 277 120 269 36 0 66 643 0 0 52 3 3 59 163 289 0 0 13 48 0 0 131 239 0 2863 65 433 18 0 206 30 0
ENSG00000050438.16 27 67 2 0 0 18 0 3 0 29 1 1 9 39 0 0 1 35 1 5 7 32 0 14 0 4 0 0 11 2 0 0 12 0 0 0 5 9 11 26 10 9 5 18 34 4 71 0 0 0 0 0 1 0 0 0 0 0 0 0 0 0 0 30 0 0 88 22 0 0 26 2 40 4 0 126 0 5 0 0 1 0 38 9 57 1 0 13 31 1 0 10 2 0 0 2 0 10 20 22 0 0 0 0 0 0 1 5 1 0 0 51 1 8 0 0 0 0
ENSG00000050555.17 0 0 0 0 0 0 0 0 90 0 0 0 0 0 0 0 0 0 1 0 0 0 0 34 3 1 0 0 1 0 0 0 0 0 0 0 0 0 0 0 0 0 0 0 1 0 15 0 0 0 0 0 0 0 0 0 0 0 0 0 0 0 0 0 0 0 0 15 0 0 0 0 0 0 0 3 0 0 0 0 0 0 0 0 0 0 0 1 0 0 0 0 0 0 0 1 0 0 0 0 0 0 0 0 0 0 0 5 0 0 0 0 0 0 0 0 0 0
ENSG00000050628.20 1 0 0 0 0 3 0 0 0 0 0 0 0 0 0 0 0 0 0 0 0 0 0 1 1 0 0 0 0 0 1 0 0 0 0 0 0 0 0 0 1 0 0 3 0 0 0 0 0 0 0 0 4 0 0 0 0 0 0 0 1 0 0 0 0 0 0 0 0 0 0 0 0 0 0 0 0 1 0 0 0 0 0 0 0 0 0 5 0 0 0 0 0 0 0 3 0 0 0 6 0 0 0 0 0 0 0 0 0 0 0 0 0 0 0 12 0 0
ENSG00000050730.15 1 181 622 4 0 1856 11 17 0 165 0 0 76 1306 166 0 0 4 0 56 218 108 8 9 48 158 2 0 485 61 0 1 8 0 0 0 432 27 278 31 312 58 55 174 98 0 0 121 0 0 0 0 1 0 0 4 0 2 12 38 8 8 0 836 0 0 1 315 326 0 11 340 253 40 0 1840 77 7 0 591 0 208 188 742 143 2 42 491 84 0 0 172 19 0 0 753 19 0 0 324 68 0 0 378 35 2 0 1250 168 0 0 513 14 0 0 854 198 4
ENSG00000050748.17 0 1 0 0 0 5 18 0 48 2 41 0 4 23 21 0 0 0 1 19 11 24 0 8 4 29 0 0 15 0 1 0 0 1 0 56 1 9 1 4 4 10 2 16 62 1 0 22 0 4 0 0 1 0 0 0 10 0 0 0 0 5 0 0 0 0 0 32 0 0 17 2 35 2 0 2 0 2 0 0 0 0 44 12 65 2 0 13 18 0 0 8 0 0 0 0 0 0 1 34 24 0 0 1 0 1 0 5 4 0 0 10 0 5 0 4 0 0
ENSG00000050767.16 0 3 0 1 0 1 0 0 0 11 0 0 0 0 0 0 0 0 1 0 0 0 1 0 8 1 0 0 2 0 1 0 0 0 0 0 0 8 0 1 0 1 0 6 0 0 0 0 0 0 0 0 0 0 0 0 0 0 0 0 0 0 0 0 0 0 0 0 0 0 0 1 0 0 0 1 0 2 0 0 0 0 2 0 0 0 0 0 13 0 0 0 0 0 0 0 0 0 0 5 0 0 0 1 5 0 0 2 0 0 0 0 0 0 0 0 0 0
ENSG00000050820.16 0 0 0 0 0 0 0 0 10 0 0 1 40 0 0 0 0 0 0 6 0 0 0 10 0 0 0 0 1 0 0 0 10 0 0 4 0 0 0 25 0 0 0 1 0 0 0 23 0 0 0 0 0 0 0 4 0 0 0 0 0 0 0 0 0 0 29 7 0 0 18 0 0 0 26 0 0 0 0 0 0 0 4 0 0 0 41 0 0 0 0 0 0 0 0 0 0 0 6 0 0 0 0 0 0 0 0 0 0 0 0 0 0 0 0 0 0 0
ENSG00000051009.10 69 148 22 6 0 40 52 52 0 16 10 10 52 85 44 0 1 0 0 25 35 107 18 67 17 20 10 3 36 61 72 0 33 36 1 36 41 2 32 147 67 35 47 30 69 6 17 104 2 14 0 0 0 0 0 0 0 24 264 2 75 43 0 79 21770 0 296 107 1 81 76 85 241 75 0 164 172 144 0 0 77 0 71 26 47 0 116 32 43 37 0 26 28 0 0 23 10 0 13 54 47 0 0 6 54 22 2 31 33 1 0 38 41 33 0 80 55 0
ENSG00000051108.14 4561 2402 8956 1924 0 1239 1886 942 858 872 776 497 3671 1278 2573 2 1 1 82 644 1703 917 369 3035 830 2009 251 4 1520 1412 817 0 336 1721 712 623 834 1174 939 3699 1794 1318 1553 5108 2556 773 1916 1628 3329 3328 0 0 0 0 0 0 288 701 85 65 421 363 7731 3396 0 2811 7834 2190 4688 3366 2685 836 3656 1133 1707 2557 2156 1596 7810 238 1433 157 1420 1674 1966 222 4399 1106 2136 2300 1632 3952 2221 72 11938 1092 1034 1302 1405 4244 1889 23 0 1039 1159 706 1604 1400 4033 0 2499 964 2996 1270 5169 1209 2330 50
ENSG00000051128.18 0 67 0 8 20 6 0 10 27 16 0 3 57 24 0 0 0 1 0 35 19 1 4 9 10 1 0 4 23 0 10 0 0 0 38 10 8 0 4 19 11 1 6 44 1 1 72 33 0 0 0 0 0 0 0 0 4 2 0 0 2 0 0 2 0 0 0 36 0 38 27 16 5 3 1 90 3 2 0 0 0 0 3 16 1 0 52 22 0 9 0 58 8 0 70 27 11 0 8 36 0 0 0 9 0 0 0 25 0 0 0 17 0 4 0 10 17 1
ENSG00000051180.16 0 1 0 0 0 0 1 0 0 0 2 0 3 3 1 0 0 1 0 0 1 2 0 0 0 1 0 0 0 0 0 0 1 0 0 0 0 0 0 2 2 1 0 7 0 1 0 3 0 0 0 0 0 0 0 0 0 0 0 0 0 0 0 0 0 0 32 2 0 0 1 0 3 0 0 0 1 0 0 0 0 0 0 2 2 0 0 4 0 0 0 0 4 0 0 0 0 0 0 3 3 0 0 0 0 0 0 0 1 0 0 1 0 0 0 2 3 0
ENSG00000051341.13 0 10 0 15 0 2 0 0 0 0 123 2 0 1 0 0 0 4 41 0 12 0 0 1 0 1 0 0 0 14 0 0 8 0 0 0 0 0 0 0 30 2 15 55 1 0 0 0 0 0 0 0 0 0 0 0 0 0 0 1 12 0 0 0 0 0 12 0 0 0 0 8 25 1 0 2 3 0 0 0 0 0 13 18 7 0 0 2 0 0 0 17 0 0 0 2 0 0 0 12 0 0 0 0 0 0 0 0 0 0 0 16 0 0 0 7 78 0
ENSG00000051382.8 29 41 407 8 0 277 98 36 15 73 62 76 49 206 119 0 0 0 0 7 45 40 71 14 17 65 2 0 185 101 34 0 0 127 31 2 66 6 17 67 83 108 62 71 68 35 0 93 150 135 0 0 0 0 0 0 1 10 0 3 60 9 0 136 0 58 74 206 0 19 56 116 238 129 0 434 78 65 0 44 42 145 130 111 172 6 90 117 42 46 0 106 0 4 0 176 83 94 12 264 50 0 0 38 21 8 0 124 37 0 0 129 119 148 0 375 222 2
ENSG00000051523.10 273 605 511 404 229 49 96 54 10 93 37 135 482 151 139 0 65 0 10 59 190 119 128 44 22 86 2 1 100 72 212 1 278 180 350 97 99 166 51 81 119 36 113 260 398 90 157 93 308 87 0 0 1 0 0 27 22 91 0 4 204 78 0 234 0 950 54 238 169 352 785 182 421 339 134 523 169 282 0 9 8 4 125 161 86 4 314 96 100 77 414 261 151 2 62 170 278 195 162 288 87 0 0 42 100 23 0 245 129 0 3 145 322 126 404 140 91 2
ENSG00000051596.9 2 0 34 0 0 0 62 0 8 1 31 0 50 3 27 0 0 0 1 20 27 42 0 6 1 44 0 0 9 12 1 0 31 0 0 0 2 47 1 18 5 31 2 46 101 0 234 57 0 27 0 0 0 0 0 2 12 2 0 0 0 0 0 56 0 0 110 53 62 6 119 5 171 2 0 34 68 0 0 0 0 0 32 16 30 0 36 12 9 0 0 30 72 0 0 12 5 0 18 20 48 0 0 1 9 0 0 3 4 0 5 8 69 0 0 4 3 0
ENSG00000051620.10 42 1 23 1 0 14 108 27 481 11 0 11 375 36 50 0 2 82 0 403 9 16 8 42 12 86 1 102 157 115 31 7 4 3 69 123 11 47 18 142 8 10 11 37 118 30 1581 800 350 274 0 0 0 0 0 9 1 3 22 0 53 48 0 0 0 0 135 37 0 4 308 8 67 13 3611 50 27 9 0 10 0 5 229 33 27 1 229 5 41 3 142 86 25 0 9 35 13 27 140 55 36 5 0 3 17 6 0 30 46 0 0 22 88 3 25 25 53 2
ENSG00000051825.14 12 1 3 0 0 8 101 4 1 18 276 0 5 28 130 0 1 0 0 1 9 142 0 25 11 185 0 0 7 61 0 0 0 0 0 7 2 0 0 41 37 150 27 67 109 0 150 0 2 9 0 0 0 0 0 0 0 0 0 1 11 8 0 0 0 1 18 14 102 0 1 9 253 6 0 42 59 0 0 0 0 0 47 22 289 0 0 17 82 0 0 48 14 0 0 16 9 1 0 29 28 0 0 2 8 0 87 4 57 0 0 8 35 1 0 37 0 9
ENSG00000052126.14 26 10 7 3 0 62 12 1 277 35 1 0 29 128 53 0 0 1 0 93 11 44 0 57 20 43 0 0 107 14 0 0 57 0 0 29 15 1 10 144 96 24 11 28 13 1 247 715 0 0 0 0 0 0 1 0 1 0 0 4 0 1 1 526 0 0 236 90 2 2 65 33 68 0 0 399 29 4 0 0 0 0 244 28 108 0 59 16 36 0 0 4 4 0 0 142 4 0 4 94 3 0 0 10 9 3 0 20 1 0 0 28 0 0 0 123 0 0
ENSG00000052344.15 158 3 0 4 3310 0 3 1 7412 56 21 35 2819 2 35 0 2 79 0 3534 30 5 0 536 0 29 0 1613 676 852 78 893 6 0 14 247 0 820 14 1252 4 0 12 32 359 5 11650 3853 151 1890 0 0 4 0 0 14 0 0 13 0 10 6 0 130 0 0 365 232 0 11 4389 0 0 5 55340 778 540 7 22422 22 2 0 416 0 0 0 2086 0 0 0 3815 0 0 0 1498 4 14 2 3734 0 0 0 1371 0 1 0 1623 0 0 0 0 6 0 0 1356 47 39 0
ENSG00000052723.11 25 2 2 1 0 22 164 14 108 48 18 31 129 45 141 0 0 0 0 66 42 147 22 22 10 207 0 0 58 125 20 0 0 12 0 34 4 23 6 51 39 162 23 57 282 37 467 72 5 0 0 0 0 0 0 0 3 2 0 11 3 17 0 427 0 0 64 55 523 26 107 49 443 24 285 119 221 19 0 1 19 0 49 59 256 1 16 49 181 11 0 99 32 1 0 58 25 72 5 120 43 0 0 8 16 3 33 57 57 0 0 19 21 13 0 111 24 0
ENSG00000052749.13 52 56 102 188 0 96 162 129 13 114 206 116 255 234 243 0 0 0 2 32 233 178 136 102 41 199 3 0 54 112 87 0 197 306 135 28 74 20 116 137 299 302 198 155 12 89 18 137 19 195 0 0 0 0 0 0 27 50 0 1 258 120 0 96 0 0 864 812 543 499 245 57 708 302 426 446 286 474 0 4 52 1 83 192 136 6 124 100 337 477 859 148 174 1 0 116 103 353 25 108 46 0 0 5 79 53 0 111 128 0 0 178 212 57 442 251 101 3
ENSG00000052795.12 105 1053 41 79 28 862 28 319 421 1075 39 74 59 700 0 0 0 14 0 55 64 28 32 16 183 9 3 1 686 10 54 0 92 0 88 30 195 11 163 67 531 24 112 128 53 22 177 586 20 83 0 0 0 0 0 6 0 26 0 6 26 11 0 508 0 60 76 385 3 306 12 187 166 130 0 2148 173 455 0 298 0 2 19 229 23 0 4 701 81 284 0 403 48 2 83 661 66 268 0 521 0 3 0 70 80 35 0 1151 228 0 0 815 0 432 0 1110 703 15
ENSG00000052802.12 64 1 10 0 0 119 111 1 335 24 12 0 215 164 366 0 0 0 0 146 83 203 1 89 18 242 0 3 74 78 4 469 0 0 0 40 6 85 2 202 151 167 14 282 259 3 529 168 187 15 0 0 0 0 0 0 20 1 0 1 0 4 0 213 0 0 394 248 608 9 191 136 617 24 8 280 163 3 0 1 67 0 344 165 297 0 40 64 256 0 0 229 188 0 0 247 9 19 20 150 200 0 0 54 35 4 0 105 56 0 0 108 354 0 0 343 0 6
ENSG00000052841.14 303 338 190 10 0 188 568 80 456 286 758 255 367 538 490 1 0 0 1 423 244 1052 118 214 106 701 6 1 266 471 166 0 1 8 0 139 160 117 157 666 579 869 204 439 1695 192 704 627 225 617 0 0 0 0 0 18 79 48 0 1 346 186 0 546 0 1918 643 617 60 254 344 173 1392 436 436 1176 697 240 0 4 87 0 455 441 1104 18 369 460 565 406 0 374 654 7 0 221 233 216 17 728 555 0 0 59 84 29 0 287 578 1 0 256 664 176 931 188 241 10
ENSG00000052850.6 0 0 0 0 0 0 0 0 0 0 0 0 0 0 0 0 0 0 0 0 0 0 0 0 0 0 0 0 0 0 0 0 0 0 0 0 0 0 0 0 0 0 0 0 0 0 0 0 0 0 0 0 1 0 0 0 0 0 0 0 0 0 0 0 0 0 0 0 0 0 0 0 0 0 0 0 0 0 0 0 0 0 0 0 1 0 0 0 0 0 0 0 0 0 0 0 0 0 0 0 0 0 0 0 0 0 0 0 0 0 0 0 0 0 0 0 0 0
ENSG00000053108.16 26 0 0 0 0 0 0 0 0 0 0 0 0 1 2 0 0 0 0 1 0 0 1 2 0 0 0 0 4 0 0 0 0 0 0 11 0 0 0 9 0 0 0 0 0 0 105 3 0 1 0 0 0 0 0 0 0 0 0 0 0 0 0 0 0 0 0 9 0 0 52 0 0 0 0 0 0 0 0 0 0 0 16 0 0 0 21 0 0 0 0 0 0 0 0 0 0 0 28 0 0 0 0 0 0 0 0 0 0 0 0 0 0 0 0 0 0 0
ENSG00000053254.15 1 28 1044 20 7 67 348 62 47 70 65 26 16 101 49 0 8 0 15 48 78 169 64 3 56 290 1 0 72 104 24 0 4 15 21 33 44 27 50 25 64 278 56 165 585 38 139 82 231 0 0 0 1 0 12 0 36 16 1 1 85 16 103 46 913 0 47 98 145 11 46 26 539 52 27 197 190 78 0 20 1 5 49 148 309 3 66 84 220 14 0 101 129 6 0 67 53 11 5 218 64 0 0 22 38 5 0 81 173 0 279 74 188 18 0 182 119 0
ENSG00000053328.8 0 0 0 0 0 0 0 0 0 2 0 0 0 0 1 0 0 0 0 0 0 0 0 0 0 0 0 0 0 0 0 0 0 0 0 0 0 0 0 0 0 0 0 0 0 0 0 0 0 0 0 0 0 0 0 0 0 0 0 0 0 0 0 0 0 0 34 2 0 0 0 0 7 0 0 0 0 0 0 0 0 0 0 0 2 0 0 0 0 0 0 0 0 0 0 0 0 0 0 0 0 0 0 0 0 0 0 0 0 0 0 0 0 0 0 0 0 0
ENSG00000053371.12 119 103 0 0 0 45 278 4 5 36 22 0 361 117 191 0 0 2 0 51 110 103 1 509 105 142 1 20 135 84 8 0 735 0 16 95 52 118 10 174 131 108 33 389 495 22 0 108 30 42 0 0 0 0 0 20 26 0 0 3 30 3 0 86 0 0 418 448 153 133 364 174 187 6 25 196 50 5 0 3 0 0 312 144 173 1 307 122 137 0 0 314 333 0 0 89 16 0 180 246 134 0 32 54 65 1 0 70 94 0 274 171 303 0 329 97 57 2
ENSG00000053372.4 2 3 2 1 0 6 104 0 16 27 64 0 47 79 167 0 0 1 0 59 175 130 2 34 14 229 0 0 70 99 1 444 153 0 0 0 15 139 8 72 82 83 12 126 111 1 2 7 101 0 0 0 2 0 0 1 18 2 0 1 8 14 0 417 0 0 133 269 81 0 221 94 423 30 0 80 126 1 0 2 0 0 61 65 127 0 196 31 126 0 767 69 110 0 0 23 5 0 6 87 63 0 0 5 4 0 0 11 123 0 0 65 132 1 1 182 14 2
ENSG00000053438.9 0 0 0 0 0 1 0 0 0 0 0 0 13 0 3 0 0 0 0 28 1 0 0 3 0 0 0 1 2 0 0 0 0 0 0 0 0 1 0 6 1 0 0 0 0 0 0 47 0 0 0 0 0 0 0 0 0 1 0 0 0 0 0 0 0 0 24 0 13 0 3 0 0 0 0 2 3 0 0 0 0 0 5 0 0 0 0 0 0 0 330 0 0 0 0 0 0 0 0 0 0 0 0 0 0 0 0 0 0 0 0 0 0 0 0 0 0 0
ENSG00000053501.12 29 305 38 79 328 51 216 25 24 64 135 1 196 110 109 0 0 0 0 87 141 279 23 32 8 125 0 0 88 36 11 0 128 373 0 55 68 172 15 136 98 141 22 123 363 6 283 98 48 98 0 0 4 0 0 1 20 11 0 1 46 10 1 232 2981 0 93 260 465 31 244 113 440 26 0 333 193 34 0 1 13 0 85 91 88 0 184 75 100 31 378 203 138 1 0 137 11 0 50 171 92 0 0 20 30 1 840 89 50 0 0 78 211 6 37 85 41 1
ENSG00000053524.12 5 3 185 13 0 1 13 18 27 0 94 12 0 1 4 0 0 1 10 0 0 52 18 2 1 1 2 0 1 35 26 0 0 0 72 4 1 0 15 7 0 27 17 0 105 3 17 4 41 0 0 0 0 0 0 0 2 3 0 0 2 0 0 3 0 0 0 7 7 45 1 2 98 16 0 23 22 43 0 1 1 0 0 0 125 1 0 0 23 7 0 15 25 1 0 9 56 93 0 0 64 0 1 0 5 1 0 1 10 0 0 5 9 6 0 1 59 0
ENSG00000053702.14 0 33 0 0 0 0 7 0 20 1 2 0 0 0 0 0 0 0 0 0 3 34 0 0 0 2 0 0 0 0 1 0 0 0 0 0 0 10 0 4 0 21 1 6 29 1 0 10 0 0 0 0 0 0 0 0 4 2 0 0 0 0 0 1 0 0 5 5 0 27 0 0 6 1 0 1 0 0 0 0 0 0 2 0 11 0 0 0 14 0 0 0 0 0 2 3 0 0 0 1 0 0 0 0 0 0 0 2 0 0 0 0 0 0 0 0 0 0
ENSG00000053747.16 55 20 0 0 0 1 0 1 172 15 0 0 711 2 0 0 0 1 5 22 0 1 0 89 0 0 0 0 1 0 0 0 0 0 0 62 0 0 0 237 1 1 0 7 121 1 29 134 0 0 0 0 0 0 0 7 0 0 0 0 0 2 0 36 0 0 585 74 0 25 598 1 5 0 0 8 0 0 0 0 0 0 436 0 1 0 542 2 3 0 12 0 0 0 0 0 0 0 56 2 0 0 0 0 1 0 0 17 13 0 0 2 0 0 173 124 0 0
ENSG00000053770.11 35 3 0 2 0 41 140 4 111 77 63 65 120 123 297 0 0 0 0 144 66 214 20 35 2 195 0 2 56 62 3 2 24 0 0 49 27 13 25 154 76 136 49 166 96 32 262 55 60 123 0 0 0 0 0 0 0 6 0 0 11 20 0 114 0 0 127 122 14 22 169 31 339 23 0 177 157 1 0 0 0 0 120 56 286 1 75 64 136 0 0 31 81 0 0 114 13 0 19 174 128 1 0 13 8 2 0 33 86 0 0 76 0 21 1 8 51 0
ENSG00000053900.10 51 6 0 0 0 38 64 6 5 52 16 22 195 106 158 0 17 0 0 21 51 163 17 432 19 73 3 0 20 21 1 0 0 0 18 62 9 17 12 204 102 143 48 113 174 35 92 86 138 256 0 0 1 0 0 0 0 3 0 3 26 4 0 132 0 0 696 393 4 12 176 29 276 27 0 146 78 16 0 0 0 0 1811 128 302 1 45 89 130 11 0 59 128 3 0 39 14 95 12 68 81 1 0 4 21 0 0 52 74 0 299 73 117 4 0 123 12 0
ENSG00000053918.16 3 4 0 1 0 0 6 4 21 2 0 0 40 1 1 0 0 0 0 13 1 5 0 8 1 0 0 1 1 1 0 0 0 0 0 4 0 0 6 37 1 0 1 4 3 2 72 25 0 0 0 0 0 0 0 0 0 0 0 0 7 1 0 3 0 0 5 3 0 0 53 0 1 2 52 11 0 1 0 0 0 0 19 2 1 0 76 4 0 4 0 0 0 0 0 5 0 0 33 6 2 0 0 0 0 0 0 15 1 0 18 4 3 0 0 1 0 0
ENSG00000054116.11 145 76 0 236 0 135 387 76 195 232 334 87 663 476 446 0 0 2 3 382 502 449 210 139 70 483 3 1 187 242 79 0 253 1001 405 306 140 170 75 307 285 335 117 519 829 104 1097 313 190 309 0 0 0 0 0 3 34 61 0 2 122 71 0 313 0 0 59 531 0 353 634 260 854 195 1343 1059 626 217 0 12 1 0 277 311 400 1 539 253 420 200 0 586 435 1 0 215 126 50 122 680 339 0 0 50 67 13 0 288 337 0 1295 336 975 349 196 494 316 16
ENSG00000054118.14 1089 1971 3734 1579 0 1034 2972 955 1343 1553 1806 857 765 1859 3099 0 3 0 0 724 845 1721 612 1026 621 4452 56 14 892 1018 1015 0 13 833 224 248 473 266 622 1946 1783 2533 1031 2306 4943 938 939 1238 1018 1688 0 0 31 1 3168 21 146 412 505 17 1308 771 23 3524 32909 2787 1733 1802 2395 1047 701 1329 4733 1581 4 3896 3105 1484 308 172 472 644 1080 1415 3915 85 910 1614 3863 1623 250 1976 2127 103 11 1460 1046 846 135 2444 1509 21 0 369 994 154 0 1557 3099 0 0 2001 1786 1389 883 3405 2406 24
ENSG00000054148.17 175 97 7 5 513 42 217 3 110 131 31 10 902 268 189 0 0 0 0 235 350 394 20 290 48 153 1 0 223 227 12 253 293 0 0 156 127 449 41 494 284 161 52 360 747 24 193 258 358 192 0 0 0 0 0 29 14 1 0 2 14 1 0 1040 0 0 615 591 608 92 1041 305 657 37 381 596 387 4 0 5 14 61 393 197 241 0 579 155 174 0 0 395 161 0 0 206 21 0 302 337 113 0 519 42 91 0 0 165 90 0 935 223 692 1 280 154 47 7
ENSG00000054179.11 1 0 0 0 0 0 0 0 0 0 0 0 6 0 0 0 0 0 0 1 0 0 0 1 0 0 0 0 0 0 0 0 0 0 0 0 0 7 0 0 0 0 0 0 0 0 0 0 0 0 0 0 0 0 0 0 0 0 0 0 0 0 0 0 0 0 1 2 0 1 6 0 0 0 22 0 0 0 0 0 0 0 4 0 0 0 0 0 0 0 0 0 0 0 0 0 0 0 0 0 0 0 0 0 0 0 0 0 0 0 0 0 0 0 0 0 0 0
ENSG00000054219.10 15 1 0 1 0 9 84 11 4 49 3 4 29 59 143 0 0 0 0 29 35 92 13 15 2 19 1 0 23 6 2 0 8 0 0 0 9 27 1 16 22 50 11 30 40 15 159 43 22 0 0 0 0 0 0 0 1 1 0 0 28 14 0 84 0 0 41 38 24 0 30 13 118 16 0 30 24 9 0 9 65 48 140 28 198 3 21 9 31 0 0 39 22 2 0 37 7 0 0 88 24 0 0 7 0 1 0 28 117 0 0 23 41 5 0 28 27 0
ENSG00000054267.21 482 408 3764 250 0 486 247 835 454 181 1338 1310 143 355 357 0 0 11 2 129 37 266 444 85 107 1199 131 7 197 510 929 0 38 24 222 130 59 63 524 317 368 1508 655 161 496 1101 429 576 871 275 0 0 0 0 522 25 53 374 86 8 851 533 0 99 0 4992 132 113 2 595 94 231 1817 1709 0 561 1126 807 4 108 481 261 310 320 1267 101 73 189 794 290 0 167 105 57 0 331 883 792 2 199 212 18 0 19 247 195 746 688 3785 7 0 147 48 961 0 163 745 24
ENSG00000054277.13 1 131 21 91 0 14 0 0 0 23 0 0 0 31 10 0 0 0 0 10 3 0 0 0 1 0 0 0 25 0 1 0 4 0 0 0 5 0 5 0 27 0 2 22 0 0 1 31 0 0 0 0 0 0 0 0 0 0 0 0 0 0 0 3 0 0 39 14 0 1 0 4 0 2 0 101 1 5 0 6 0 0 4 7 6 0 0 38 0 0 0 37 0 0 0 35 0 0 1 76 0 0 0 2 0 1 0 48 2 0 0 27 0 0 0 42 3 0
ENSG00000054282.15 4 17 4 4 0 74 51 21 46 126 71 53 37 141 43 0 0 0 0 20 57 51 12 26 39 48 4 0 70 9 15 0 49 74 45 21 23 19 13 63 89 53 36 149 47 39 96 100 110 77 0 0 0 0 0 0 2 5 0 4 42 15 0 248 0 75 123 102 0 54 29 41 55 42 28 213 39 39 0 1 1 1 67 111 92 2 3 92 41 54 0 99 107 2 0 75 41 10 13 217 21 0 0 28 11 1 0 114 35 0 0 70 49 6 38 104 111 8
ENSG00000054356.13 0 1 0 0 0 0 1 0 0 4 0 0 0 0 0 0 0 0 0 0 0 0 0 2 7 0 0 0 0 5 0 0 0 0 0 0 2 0 0 0 0 0 0 8 0 0 0 0 0 0 0 0 0 0 0 0 0 0 0 0 0 0 0 134 0 0 0 0 0 0 0 0 0 0 0 22 0 0 0 0 0 0 0 0 0 0 0 0 0 0 0 8 0 0 0 5 1 0 0 1 0 0 0 0 0 1 0 0 0 0 0 2 0 0 0 0 0 0
ENSG00000054392.12 0 0 0 0 0 0 0 0 0 0 0 0 5 0 21 0 0 0 0 10 0 7 0 10 0 4 0 0 2 5 0 0 0 0 0 0 0 2 0 18 0 11 2 3 0 0 0 0 0 0 0 0 0 0 0 0 0 0 0 0 0 0 0 0 0 0 53 22 0 0 8 1 12 0 0 0 0 1 0 0 0 0 2 0 0 0 1 5 15 0 0 15 0 0 0 1 0 6 0 0 3 0 0 0 0 0 1 0 10 0 0 3 0 0 0 7 0 0
ENSG00000054523.17 68 156 21 40 0 57 23 13 78 140 46 47 78 262 22 0 0 1 2 99 40 16 29 32 68 12 3 1 154 13 107 0 87 1 17 1 58 1 61 127 185 22 53 91 25 56 29 425 347 240 0 0 6 0 0 13 0 19 0 2 36 34 0 409 0 0 243 252 193 83 150 206 114 220 0 534 96 102 0 19 1 119 159 119 82 8 49 430 16 18 0 77 2 5 0 227 103 90 2 149 37 1 0 14 12 30 43 295 87 0 0 240 28 52 269 597 93 2
ENSG00000054598.7 3 4 0 0 0 0 0 0 40 0 0 0 10 4 3 0 0 0 0 40 0 0 0 5 0 0 0 14 67 33 4 1 0 0 0 0 0 0 0 18 0 0 0 0 7 0 119 73 1 0 0 0 0 0 0 30 0 0 0 0 0 0 0 2 0 0 6 5 0 19 54 0 0 0 356 0 0 0 0 0 0 0 47 1 0 0 9 0 0 0 0 0 0 0 0 1 0 0 0 0 0 2 0 0 0 0 0 0 0 0 0 1 0 0 0 0 0 0
ENSG00000054611.13 94 103 57 22 0 162 251 143 115 153 189 120 335 264 246 0 0 3 0 114 261 317 174 109 155 177 7 4 208 169 136 0 120 0 158 49 64 57 70 215 270 219 140 489 791 131 601 392 472 277 0 0 0 0 0 5 40 29 0 5 119 82 0 723 0 0 246 457 156 243 300 65 457 270 331 388 417 218 4 3 0 46 126 226 217 5 463 297 303 184 2 389 328 12 0 218 117 38 52 488 85 1 0 41 57 29 0 321 214 0 129 274 399 134 0 373 43 5
ENSG00000054654.16 367 2 1839 32 0 0 359 99 763 1 1685 109 591 4 539 0 2 1 15 197 0 892 33 243 2 765 13 4 9 556 195 0 0 99 36 96 5 81 80 936 29 1113 230 30 1065 135 437 1104 527 394 0 7 1 0 0 0 67 22 0 0 238 101 0 328 0 0 659 250 881 177 520 0 2870 86 0 12 1150 64 0 0 94 415 1638 12 2319 24 597 8 667 45 2 0 171 1 0 4 214 137 18 0 269 3 4 0 296 51 128 2 1583 1 460 0 132 12 1 0 269 0
ENSG00000054690.13 22 0 0 0 0 0 0 0 0 2 0 0 10 0 0 0 0 0 0 5 0 3 0 17 0 6 0 0 0 0 0 0 0 0 0 0 0 0 0 26 0 1 0 2 0 0 0 25 0 0 0 0 0 0 0 0 0 0 0 0 2 0 0 1 0 0 575 52 0 0 61 1 4 0 0 0 0 0 0 0 0 0 61 2 0 0 4 0 1 0 0 0 0 0 0 1 0 0 0 0 13 0 0 0 0 0 0 0 0 0 0 0 0 0 0 0 0 0
ENSG00000054793.13 20 3 0 0 0 0 0 3 149 0 1 0 74 0 0 0 0 0 0 83 1 7 0 38 1 28 0 1 20 11 1 1 0 0 0 0 0 0 2 42 0 2 0 0 88 5 71 52 12 59 0 0 0 0 0 10 0 0 0 0 0 0 0 0 0 0 1316 20 0 0 119 0 16 0 51 5 41 0 0 0 0 0 115 1 37 0 23 0 2 0 0 0 20 0 0 4 0 0 17 0 11 0 0 0 0 0 0 0 40 0 0 0 0 0 0 0 0 0
ENSG00000054796.12 0 0 0 0 0 0 0 0 0 0 0 0 0 0 0 0 0 0 0 0 0 0 0 0 0 0 0 0 0 0 0 0 0 0 0 0 0 0 0 0 0 0 0 0 0 0 0 0 0 0 0 0 0 0 0 0 0 0 0 0 0 0 0 0 0 0 0 0 0 0 0 0 0 0 0 0 0 0 0 0 0 0 0 0 0 0 0 0 0 0 0 0 0 0 0 0 0 0 0 0 0 0 0 0 0 0 0 0 0 0 0 0 0 0 0 1 0 0
ENSG00000054803.3 0 0 0 0 0 0 0 0 0 0 0 0 0 0 0 0 0 0 0 0 0 0 0 0 0 0 0 0 0 0 0 0 0 0 0 0 0 0 0 0 0 0 0 0 0 0 0 0 0 0 0 0 0 0 0 0 0 0 0 0 0 0 0 0 0 0 0 0 0 0 0 0 0 0 0 0 0 0 0 0 0 0 0 0 0 0 0 0 0 0 0 0 0 0 0 0 0 0 0 0 0 0 0 0 0 0 0 0 0 0 0 0 0 0 0 0 0 0
ENSG00000054938.15 0 0 0 0 0 0 0 0 0 1 0 0 5 0 0 0 0 3 16 0 0 0 0 0 0 0 0 0 0 0 0 0 0 0 0 0 0 0 0 4 0 0 0 0 0 0 0 0 0 0 0 0 0 0 0 0 0 0 0 0 0 0 0 0 0 0 0 1 0 0 0 0 0 0 0 0 0 0 0 0 0 0 1 0 0 0 0 0 0 0 0 0 0 0 0 0 0 0 0 0 0 0 0 0 0 0 0 5 0 0 0 2 0 0 0 0 0 0
ENSG00000054965.10 9 58 10 56 0 22 33 64 3 40 48 62 93 45 44 0 0 1 19 24 35 23 103 6 4 40 0 0 12 21 40 0 1 0 3 0 18 12 41 29 43 39 36 98 80 76 0 121 56 6 0 0 0 0 0 0 5 15 0 3 37 38 0 97 0 0 292 22 5 56 71 25 52 36 78 98 82 78 0 0 0 0 64 47 100 4 30 33 20 18 0 35 10 5 0 58 46 25 0 74 61 1 0 16 68 26 0 98 117 0 0 40 32 45 0 42 90 6
ENSG00000054967.12 0 227 5 36 0 252 148 220 22 117 33 342 74 392 136 0 0 0 1 13 313 95 225 17 500 228 12 14 362 93 853 0 362 857 96 0 398 140 308 23 418 182 311 354 199 346 287 247 936 0 0 0 0 0 0 1 24 132 2 14 444 216 0 88 0 792 27 395 6 779 166 239 276 638 392 1542 694 649 0 4 69 96 2 416 90 19 21 285 173 147 136 818 50 18 3 270 374 470 1 320 23 1 0 114 118 218 1245 278 274 1 0 349 79 277 1105 259 357 10
ENSG00000054983.16 53 349 18 32 0 112 184 154 0 96 135 124 51 289 94 1 0 0 0 85 98 95 128 55 103 124 8 0 192 157 281 0 0 0 385 0 50 28 112 44 171 173 200 244 264 210 22 101 39 0 0 0 0 0 0 0 34 163 0 1 238 134 0 46 0 552 151 135 238 180 125 59 212 453 0 405 262 648 0 13 23 137 142 202 237 18 0 174 124 322 0 168 5 13 0 124 383 252 0 288 152 4 0 26 85 41 0 113 375 0 0 146 60 399 822 92 152 11
ENSG00000055044.10 426 212 481 71 0 123 831 27 137 165 1280 9 73 268 921 0 0 10 0 61 79 452 4 100 70 1847 3 0 119 502 22 0 5 0 7 17 24 38 60 655 426 921 154 231 1160 9 34 322 493 66 0 0 0 0 0 0 45 16 0 7 99 10 0 675 17 0 10 228 604 92 139 156 1732 92 0 378 1048 33 0 26 90 0 234 314 2432 2 23 205 1232 0 0 141 405 9 0 238 166 4 9 303 799 0 0 33 271 4 0 187 1033 0 27 294 986 40 0 449 323 0
ENSG00000055070.16 156 435 735 315 0 153 407 76 152 156 190 100 359 318 425 0 0 0 9 141 211 494 118 79 81 412 1 7 176 223 118 0 103 1172 110 52 165 320 90 264 306 430 142 268 326 58 226 178 190 287 0 0 1 0 0 30 12 57 302 1 69 52 0 463 1 0 356 515 775 377 425 164 788 295 184 748 464 146 0 25 36 2 115 128 291 2 127 210 312 175 0 404 269 3 1634 199 140 136 28 336 281 0 0 35 46 10 51 290 501 0 0 180 705 257 75 211 113 4
ENSG00000055118.14 0 0 0 0 0 0 9 0 0 0 0 10 0 0 0 0 0 0 0 0 0 0 0 0 0 0 0 0 0 0 0 0 0 0 0 0 0 0 0 13 0 0 0 0 0 0 0 0 0 0 0 0 0 0 0 0 0 1 0 0 0 0 0 0 0 0 0 0 0 0 4 0 0 0 0 0 0 0 0 0 0 0 0 0 0 0 0 0 0 0 0 0 0 0 0 0 0 0 0 0 0 0 0 0 0 0 0 0 0 0 0 0 0 0 0 0 0 0
ENSG00000055130.15 79 208 225 5 0 338 272 1 100 274 156 12 144 784 353 0 0 2 1 133 157 250 9 78 183 599 2 1 392 213 2 0 16 0 0 0 134 23 81 105 351 445 86 266 648 1 164 378 403 64 0 0 0 0 0 5 13 0 0 14 30 16 0 267 0 0 115 449 6 34 68 148 753 31 0 2064 603 5 0 222 36 0 184 200 523 1 44 277 600 0 0 414 379 0 3135 422 68 0 9 477 260 0 0 49 18 2 0 794 396 0 1 334 191 0 244 444 94 11
ENSG00000055147.18 1 2 0 1 0 12 110 0 59 28 1 15 57 69 122 0 0 0 0 39 25 111 14 13 9 40 0 1 33 63 1 0 0 0 0 0 8 0 3 22 29 64 26 70 121 26 118 31 0 0 0 0 0 0 0 0 1 14 0 0 10 17 0 72 0 0 39 68 0 6 17 13 115 21 0 90 68 5 0 0 0 0 24 30 161 0 58 31 89 91 0 36 65 0 141 40 1 16 1 56 20 0 0 4 11 13 0 25 10 0 0 33 0 5 0 105 7 0
ENSG00000055163.19 0 0 392 32 0 15 1065 282 26 45 132 198 0 28 857 0 0 3 0 0 15 1485 331 10 116 1016 3 0 46 501 434 0 0 0 156 24 27 376 102 6 79 747 135 62 2772 304 121 32 906 219 0 0 0 0 6 0 102 151 21 1 375 235 0 414 5432 173 4 56 1067 238 15 19 1283 294 0 195 818 571 0 25 0 0 5 89 819 6 1 8 787 13 0 155 1004 6 0 63 324 476 0 44 698 5 18 5 362 215 0 43 591 0 0 27 1426 213 0 2 184 9
ENSG00000055208.18 20 36 979 91 0 152 299 236 19 84 406 179 71 291 158 0 0 1 0 93 56 326 134 34 28 575 11 0 115 80 202 9 1 101 10 58 81 37 113 55 138 405 145 143 74 157 3 194 262 24 0 0 0 0 497 0 3 95 21 4 71 79 0 7 0 401 109 171 306 191 63 45 745 395 60 445 527 207 0 55 100 5 147 124 379 8 111 123 434 128 0 120 122 2 0 133 263 428 5 94 409 1 0 4 70 25 0 176 440 0 0 109 227 174 0 328 233 16
ENSG00000055211.13 15 1 1 37 0 88 198 35 538 122 36 51 183 333 169 0 0 0 0 160 101 118 50 86 90 368 2 1 106 127 33 0 49 0 19 16 87 49 37 219 93 173 55 237 255 92 414 164 0 337 0 0 0 0 0 1 10 13 0 5 85 85 0 201 0 0 99 187 386 111 95 61 356 120 13 357 125 92 0 17 1 0 250 208 129 8 88 122 250 12 0 116 105 5 0 128 27 44 46 250 88 3 0 45 26 11 0 51 107 0 0 143 219 56 0 145 82 24
ENSG00000055332.17 32 298 462 51 0 28 116 49 399 141 583 2150 33 82 90 0 0 1 24 66 25 125 214 59 30 264 43 1 53 130 182 0 0 0 0 28 27 51 60 136 87 148 308 103 89 889 225 209 268 103 0 0 2 0 103 6 45 457 25 6 269 159 0 583 0 3106 140 90 730 240 127 14 300 68 9 241 308 373 0 15 284 101 224 124 252 58 81 125 119 56 33 98 197 35 95 18 110 150 46 91 158 3 0 22 25 9 79 1543 4298 1 117 112 126 222 0 78 8 11
ENSG00000055483.19 147 1605 762 3114 188 59 1046 623 12 84 472 266 165 147 317 0 0 0 2 45 72 565 25 62 100 946 1 6 141 631 526 175 245 89 652 18 108 263 145 183 372 589 158 138 1426 419 288 373 381 16 0 0 1 0 1377 13 141 233 18 1 213 114 0 403 0 19 285 237 835 780 127 75 842 125 335 483 1101 1234 10 99 38 121 50 163 588 15 334 123 623 82 2004 261 451 7 831 129 482 530 101 238 194 3 0 44 341 229 237 120 411 0 0 93 885 98 522 510 193 9
ENSG00000055609.17 353 78 900 152 0 193 92 430 179 329 552 435 194 143 149 0 0 0 22 77 103 258 355 39 29 191 17 2 212 230 492 166 36 0 479 120 45 21 164 354 246 351 247 225 549 654 372 818 658 54 0 0 4 0 0 3 66 189 0 12 624 437 0 541 0 1042 1461 285 759 390 38 75 655 586 431 359 516 563 0 55 45 82 305 201 563 35 93 222 162 388 137 173 108 46 0 216 413 619 9 302 91 6 0 23 101 59 0 211 795 1 0 154 12 331 0 218 759 3
ENSG00000055732.12 1 80 8 1 0 8 3 0 0 192 113 0 0 29 0 0 0 0 21 0 10 0 0 4 2 6 0 0 7 1 0 0 0 0 0 0 9 0 1 3 27 10 5 19 27 0 0 17 0 0 0 0 0 0 0 0 0 0 0 0 0 0 0 71 0 0 0 31 0 0 23 10 10 1 0 76 0 0 0 10 0 0 24 4 0 0 0 23 0 0 0 33 0 0 0 8 0 0 0 13 0 0 0 2 0 0 0 12 0 0 0 76 0 0 0 30 0 0
ENSG00000055813.5 0 0 0 0 0 0 0 0 0 0 0 0 0 0 0 0 0 0 0 0 0 0 0 0 0 0 0 0 0 0 0 0 0 0 0 0 0 0 0 1 0 0 0 0 0 0 0 0 0 0 0 0 0 0 0 0 0 0 0 0 0 0 0 0 0 0 0 0 0 0 0 0 0 0 0 0 0 0 0 0 0 0 2 0 0 0 0 0 0 0 0 0 0 0 0 0 0 0 0 0 0 0 0 0 0 0 0 0 0 0 0 0 0 0 0 0 0 0
ENSG00000055917.15 378 41 67 49 9 109 106 115 325 121 276 142 44 107 108 0 0 1 0 84 53 282 82 39 5 332 4 4 113 92 101 1 0 3 1 21 21 19 62 208 110 316 109 138 186 256 8 291 41 25 0 0 0 0 0 0 23 47 0 0 198 101 0 42 0 0 122 135 528 70 50 11 555 190 44 201 219 147 0 6 0 201 217 199 516 26 35 105 216 117 0 8 87 5 1313 91 53 58 3 126 287 1 0 13 156 25 0 64 235 0 0 83 2 51 0 366 231 3
ENSG00000055950.16 24 0 0 0 942 35 250 1 36 53 76 12 418 143 251 0 0 0 0 198 168 252 8 175 28 205 0 0 62 229 3 0 78 206 24 117 37 252 12 244 80 166 24 149 416 5 133 192 130 122 0 0 0 0 0 0 4 0 0 1 27 0 0 243 0 0 176 346 396 15 596 125 460 18 816 218 252 2 0 2 0 0 241 79 217 1 356 81 182 3 0 155 283 0 0 52 18 6 131 151 220 0 0 20 54 0 1070 40 131 0 869 106 189 2 619 55 4 1
ENSG00000055955.15 0 0 0 0 0 0 3 0 0 0 0 0 1 0 0 0 0 0 0 0 0 14 0 0 0 0 0 0 0 0 0 0 0 0 0 0 0 0 0 1 1 2 0 0 8 0 0 0 0 0 0 0 1 0 0 0 0 0 0 0 0 0 0 0 0 0 0 2 0 0 2 0 4 0 0 0 0 0 0 0 0 0 1 0 2 0 0 0 5 0 0 0 0 0 0 0 0 0 1 0 0 0 0 0 0 0 0 0 0 0 0 0 0 0 0 0 0 0
ENSG00000055957.10 0 0 0 0 0 1 0 0 0 0 0 0 0 3 0 0 0 0 0 0 0 1 0 0 0 0 0 0 0 0 1 0 17 0 0 0 0 0 6 0 0 0 0 0 0 0 0 0 73 0 0 0 0 0 0 0 0 0 0 0 0 0 0 0 0 0 0 0 0 11 0 0 1 0 0 24 0 0 0 0 0 0 0 0 0 0 0 2 1 0 0 0 0 0 0 0 0 31 0 12 0 0 0 1 0 0 0 1 0 0 0 5 0 0 0 0 0 0
ENSG00000056050.6 2 0 0 0 0 4 57 1 27 10 132 3 40 52 36 0 0 0 0 29 42 100 0 21 1 49 0 0 6 44 0 0 0 0 0 1 4 2 1 50 32 51 7 46 57 2 152 55 0 70 0 0 0 0 0 0 1 1 0 0 6 8 0 58 0 0 45 55 0 0 37 22 105 6 0 15 14 0 0 0 0 0 79 43 136 0 43 20 83 0 0 41 68 0 0 14 0 6 2 27 84 0 0 2 1 1 0 4 65 0 0 45 37 0 0 33 11 0
ENSG00000056097.15 177 732 985 5 0 517 488 33 239 385 498 65 214 823 525 0 0 0 0 307 163 534 65 155 234 1197 5 0 343 270 24 0 110 4 62 10 205 77 129 441 614 752 174 606 1024 90 353 756 1508 66 0 0 0 0 0 0 98 20 0 3 98 84 0 610 0 14 415 698 775 352 218 209 1425 130 477 1521 890 78 0 85 151 30 529 474 1033 6 254 321 862 103 1 325 592 0 1800 436 100 22 71 635 437 0 0 103 52 11 0 333 722 0 0 399 315 30 114 849 264 22
ENSG00000056277.15 0 0 0 0 0 2 10 8 1 12 0 0 0 7 2 0 11 0 0 0 0 52 0 0 1 8 0 1 5 10 0 0 4 0 1 0 0 0 0 3 17 16 6 8 0 0 0 12 19 0 0 0 0 0 0 0 1 0 0 0 0 0 0 0 0 0 0 1 0 0 0 1 23 5 0 26 0 0 0 0 1 0 11 10 33 0 0 2 18 0 0 0 0 0 0 7 1 0 0 5 33 0 0 1 0 0 0 1 11 0 0 0 0 0 2 9 0 0
ENSG00000056291.17 0 0 0 0 0 0 0 0 0 0 0 0 0 0 0 0 0 0 0 0 0 0 0 0 0 0 0 0 0 0 0 0 0 0 0 0 0 0 0 0 0 0 0 1 0 0 0 0 0 0 0 0 0 0 0 0 0 0 0 0 0 0 0 0 0 0 0 0 0 0 0 0 0 0 0 0 0 0 0 0 0 0 0 0 0 0 0 0 0 0 0 0 0 0 0 0 0 0 0 0 0 0 0 0 0 0 0 0 0 0 0 0 0 0 0 0 0 0
ENSG00000056487.15 0 0 0 0 0 0 0 0 0 0 0 0 0 0 0 0 0 0 0 0 0 0 0 0 0 0 0 0 0 0 0 0 0 0 0 0 0 0 0 0 0 0 0 0 0 0 0 0 0 0 0 0 0 0 0 0 1 0 0 0 0 0 0 0 0 0 73 4 0 0 0 0 0 0 0 0 0 0 0 0 0 0 0 0 0 0 0 0 0 0 0 0 0 0 0 0 0 0 0 0 0 0 0 0 0 0 0 0 0 0 0 0 0 0 0 0 0 0
ENSG00000056558.10 0 782 50 29 451 4074 1043 1970 0 761 294 104 42 8932 2757 5 0 15 0 17 978 1041 428 1 6440 1678 32 1 5989 1613 831 0 4459 3249 1517 570 7061 3454 2645 15 4181 1432 753 1382 1092 56 55 1330 2759 561 0 0 0 0 408 0 215 363 0 82 189 83 0 10676 10141 7942 60 11077 3720 6364 128 3892 3428 3399 0 30841 5262 4344 229 4562 679 802 10 2042 1047 6 0 2826 3047 1760 0 3478 1405 5 0 3278 2061 2138 34 2778 451 2 0 2096 786 413 0 5802 1709 7 0 6519 5019 2269 3788 4037 1857 128
ENSG00000056586.15 94 191 1061 0 0 57 238 21 211 111 209 29 58 147 131 0 0 37 9 94 41 218 44 65 55 388 2 0 85 105 17 0 1 111 10 2 28 28 41 92 160 298 122 127 369 41 119 160 101 33 0 0 0 0 0 11 3 39 0 7 76 53 0 177 0 154 436 111 1160 27 120 56 610 73 488 243 407 78 0 0 0 3 110 115 372 2 97 51 231 68 0 31 92 4 0 87 53 90 10 155 205 2 0 33 23 19 0 89 223 0 0 79 199 71 0 66 115 0
ENSG00000056736.9 2 0 0 1 0 0 1 1 0 1 0 0 19 1 17 0 0 0 0 0 0 6 0 0 1 1 0 0 0 0 1 0 0 0 0 7 1 0 1 11 2 0 2 2 66 2 0 43 0 0 0 0 0 0 0 0 0 0 0 0 7 0 0 0 0 0 4 2 0 40 1 0 0 0 0 5 0 0 0 2 0 0 8 1 3 0 46 5 5 0 0 0 0 0 0 0 0 0 0 1 0 0 0 0 2 0 0 2 25 0 0 1 6 0 0 0 0 0
ENSG00000056972.18 20 4 0 7 0 269 98 6 197 28 0 15 446 340 75 0 1 0 0 217 21 63 44 100 23 46 1 2 119 74 25 0 0 552 0 0 74 144 68 249 83 73 20 39 168 12 901 153 0 0 0 0 10 0 0 0 0 31 0 6 16 27 0 469 0 0 384 315 1 17 352 106 147 100 304 704 146 25 0 15 0 0 94 79 115 0 241 125 58 32 0 52 11 0 205 118 11 16 41 91 27 0 0 16 26 12 0 132 48 0 0 161 1 48 935 84 36 2
ENSG00000056998.19 11 0 0 0 0 0 0 1 6 0 0 0 121 1 0 0 0 0 0 3 0 0 0 51 0 0 0 0 0 0 0 0 0 0 0 54 0 0 0 58 0 0 0 0 0 2 0 0 0 0 0 0 0 0 0 0 0 0 0 0 0 0 0 0 0 0 412 58 0 0 46 0 0 0 0 0 0 0 0 0 0 0 39 0 0 0 14 0 0 0 0 0 0 0 0 0 0 0 0 0 0 0 0 0 0 0 0 0 0 0 1759 0 0 0 0 47 0 0
ENSG00000057019.15 134 30 0 21 0 14 1 6 732 32 0 10 39 14 0 0 0 0 1 16 0 0 1 66 1 0 1 0 1 0 0 0 1 0 0 0 1 0 2 92 8 1 15 74 56 8 28 52 0 0 0 0 0 0 0 0 0 0 0 0 0 0 0 0 0 0 208 147 37 13 135 3 0 9 0 25 0 14 0 0 0 16 237 6 0 0 56 26 0 0 0 0 74 0 0 8 9 9 20 31 0 0 1 2 1 0 0 1 1 0 0 22 0 1 0 1 34 1
ENSG00000057149.15 12 9 185 0 0 0 0 2 1881 0 0 1 579 0 15 0 0 0 24 779 0 9 0 1307 0 18 0 49 46 5 6 6 0 0 0 109 0 2 1 327 0 6 1 8 245 36 103 32 0 0 0 438 0 0 0 32 0 0 1 0 0 0 0 56 0 0 5 23 0 0 649 0 0 0 329 4 0 0 104 181 2 0 868 0 59 0 689 0 0 0 0 0 0 0 0 2 0 0 764 0 0 0 0 0 0 0 0 0 0 0 0 0 0 0 191 4 0 0
ENSG00000057252.12 166 442 389 39 0 568 429 42 441 3760 639 114 191 1859 596 0 0 10 0 36 315 467 64 217 586 788 20 0 671 370 119 21 123 34 0 118 361 35 233 369 692 475 184 1204 725 284 165 437 257 20 0 0 1 0 0 10 17 53 0 14 272 163 0 1263 0 458 597 1023 253 88 253 349 1357 195 0 3110 504 72 0 304 0 0 395 775 655 16 181 975 463 143 0 1518 406 6 0 1025 147 1 29 2068 510 1 0 305 101 5 0 1252 474 0 0 1116 39 18 0 1515 670 25
ENSG00000057294.14 59 0 0 1 0 1 13 0 41 1 0 0 92 4 1 0 0 4 19 42 0 0 0 123 18 1 0 0 4 0 1 0 0 0 1 18 0 0 0 123 5 0 0 6 37 11 3 93 0 0 0 0 1 0 0 29 0 0 0 0 0 0 0 0 0 0 222 112 0 0 158 2 0 3 1 6 2 0 0 0 0 0 417 0 0 0 206 0 0 0 0 0 0 0 0 0 0 0 5 2 0 0 0 2 1 0 2 0 1 0 0 0 0 0 0 0 23 0
ENSG00000057468.6 1 0 0 0 0 0 0 1 0 0 1 0 0 0 0 0 0 4 0 0 0 0 0 0 0 0 0 0 0 0 0 0 0 0 0 0 0 0 0 1 1 0 0 0 0 0 0 0 0 0 0 0 0 0 0 0 0 0 0 0 0 0 0 0 0 0 0 0 0 0 0 0 0 0 0 0 0 0 0 0 0 0 4 0 6 0 0 0 0 0 0 0 0 0 0 3 0 0 0 0 0 0 0 0 0 0 0 0 0 0 0 0 0 0 0 0 0 0
ENSG00000057593.13 0 0 0 0 0 0 0 0 0 0 0 0 0 0 7 0 0 0 1 0 0 3 0 0 0 0 0 0 0 0 0 0 0 0 0 0 0 0 0 0 1 0 0 0 0 0 0 0 0 0 0 0 0 0 0 0 0 0 0 0 0 0 0 0 0 0 0 0 0 0 0 0 0 0 0 0 0 0 0 0 0 0 0 0 0 0 0 0 0 0 0 0 0 0 0 0 0 0 0 0 0 0 0 0 0 0 0 0 0 0 0 0 0 0 0 0 0 0
ENSG00000057608.16 154 408 1257 118 0 836 1363 162 710 1332 1618 253 932 1754 1619 0 0 24 35 520 1471 1398 370 494 578 1815 15 6 885 673 186 0 46 0 273 244 559 277 347 781 1604 1043 557 2290 1792 369 1089 1066 34 2428 0 0 0 0 0 25 39 100 7 48 436 359 0 2205 14 0 471 1972 1028 514 798 1123 2636 489 4 2288 1187 235 0 248 242 0 762 1609 1545 60 446 1126 1099 311 0 2061 1167 20 25 1296 326 42 326 2696 935 2 0 753 505 26 0 1462 1399 0 0 1101 823 160 3327 1534 645 40
ENSG00000057657.16 231 3539 1626 418 0 1984 1870 148 8504 684 1736 96 95 2776 3233 0 0 0 3 609 246 751 188 60 3046 4578 137 1088 1551 1337 406 23 148 32 1 21 934 181 596 933 2984 1442 539 1622 3811 146 6173 3873 1978 2479 0 0 0 0 0 45 106 44 36 90 121 44 0 802 0 210 336 1104 26 219 679 1204 1754 646 1985 3176 1512 325 0 1111 754 1076 33 1383 4965 33 15 5652 2870 319 6 2548 2126 32 81 1111 162 48 2 1914 3470 0 0 401 693 4 0 3650 2945 0 0 5061 1243 248 6 5627 1801 36
ENSG00000057663.15 70 121 2 1 0 109 424 14 183 142 202 77 230 313 496 0 0 0 23 200 140 269 47 154 73 586 14 1 92 164 46 0 1 0 76 44 66 61 50 205 245 398 87 142 607 76 573 418 371 435 0 0 0 0 0 0 22 23 0 5 31 51 0 772 0 0 267 245 95 152 311 49 775 98 0 334 483 66 0 0 129 88 229 175 461 3 171 188 277 188 0 215 78 2 0 200 90 35 22 288 289 5 0 44 72 16 0 92 321 0 0 178 194 64 0 313 21 6
ENSG00000057704.12 1 187 0 19 0 68 22 397 112 229 38 461 1 158 83 1 0 0 0 23 68 6 143 0 107 50 14 4 82 47 998 0 0 0 31 9 37 0 216 62 59 45 332 392 65 771 6 363 186 0 0 0 2 0 0 0 25 210 0 3 866 551 0 50 0 0 91 146 0 223 0 27 90 1138 46 352 232 466 0 10 202 215 2 134 31 43 31 112 23 209 0 276 58 27 0 215 515 233 0 547 127 8 0 70 169 123 0 30 190 0 0 154 2 206 0 3 303 5
ENSG00000057757.9 69 40 8 4 0 50 461 8 12 25 102 15 412 155 217 0 0 0 0 48 34 152 8 102 21 378 0 4 46 159 17 0 251 0 26 19 30 98 11 133 87 266 23 182 632 29 96 185 175 137 0 0 0 0 0 0 10 3 0 2 5 14 0 201 0 0 18 197 0 89 135 60 415 35 0 209 252 39 0 1 66 0 89 88 207 2 173 85 309 6 0 163 253 1 0 188 33 22 10 135 298 0 0 19 55 6 0 127 58 0 5 70 356 29 269 188 48 3
ENSG00000057935.13 72 0 1 0 0 6 44 2 131 22 133 7 320 19 80 0 0 1 3 147 25 83 0 18 0 28 0 0 3 44 0 0 0 0 0 0 11 0 2 260 6 57 11 59 188 1 249 161 7 9 0 0 6 0 0 0 0 1 0 0 4 0 0 0 0 0 295 134 113 52 156 9 73 1 1 12 120 0 0 0 0 0 334 17 125 0 63 22 41 0 0 1 51 0 0 2 0 0 0 11 62 0 0 0 8 1 0 0 26 0 0 10 0 0 0 0 0 0
ENSG00000058056.8 27 4 186 0 0 7 21 1 2 13 12 0 0 22 0 0 0 4 2 0 3 13 0 2 9 5 0 0 10 6 1 0 0 0 0 0 1 0 0 8 5 14 5 18 32 0 0 13 0 0 0 0 0 0 0 0 0 0 0 0 0 0 0 0 0 0 251 23 0 0 0 8 25 1 0 13 0 0 0 13 0 0 35 14 22 0 39 14 1 0 0 18 0 0 0 27 0 0 0 18 18 0 0 5 0 2 0 3 0 0 0 35 0 0 0 36 2 0
ENSG00000058063.15 14 17 1083 36 0 62 50 48 29 33 132 79 9 72 31 0 0 1 3 75 7 58 17 10 15 156 1 0 53 62 103 1 0 0 29 1 11 8 33 43 29 117 63 24 57 68 17 102 22 1 0 0 0 0 0 0 9 20 0 1 42 47 0 4 0 0 1 26 0 20 7 11 296 89 0 83 53 32 0 59 0 0 44 30 224 5 3 69 126 15 0 36 0 6 0 59 13 41 20 57 21 0 0 9 54 32 0 86 174 0 0 51 0 100 0 60 101 0
ENSG00000058085.14 165 42 0 0 3295 1 0 0 3389 4 0 0 3073 2 43 0 0 0 0 682 0 0 1 653 0 0 0 15 28 79 10 0 0 0 0 239 0 30 0 1101 3 2 4 9 140 4 540 568 147 0 0 0 0 0 0 87 0 0 0 0 0 0 0 233 0 0 6739 1530 21 43 3699 0 0 0 2007 104 0 6 0 0 0 0 782 0 0 0 2961 7 0 0 549 0 0 0 0 0 0 0 1489 0 0 0 0 0 0 0 0 0 0 0 1843 2 0 0 85 39 0 0
ENSG00000058091.16 0 59 0 4 0 48 0 14 14 50 9 50 2 66 0 0 0 0 1 3 11 0 19 14 10 3 3 0 21 1 36 0 0 0 1 0 17 8 20 3 30 4 48 53 0 37 126 27 48 0 0 0 0 0 0 0 6 11 0 1 56 12 0 6 0 0 0 18 0 6 3 29 1 40 0 99 65 59 0 2 0 10 19 34 23 6 21 44 6 20 0 54 0 7 0 37 29 3 6 64 3 1 0 4 10 3 0 84 40 2 0 27 0 12 14 147 38 0
ENSG00000058262.9 1773 1016 651 8 1874 1135 2292 406 1516 1362 1664 241 4906 1556 1946 0 0 5 0 1809 1399 2457 240 2506 421 2033 6 3 1076 1030 115 384 720 1154 410 322 894 925 383 4410 1741 2067 532 1905 3938 143 1567 1135 346 185 0 0 0 599 0 67 260 107 0 34 332 56 0 2013 0 0 1897 2635 1200 650 3056 832 4441 543 2305 4352 2486 398 0 165 113 0 1197 1220 1940 2 2762 865 2272 385 2600 2545 2521 4 4793 1235 249 46 1360 1565 1423 1 766 428 235 31 1355 1557 1720 0 1326 1475 2720 421 221 1680 660 31
ENSG00000058272.18 92 70 60 63 0 267 102 279 375 319 447 381 10 308 116 0 0 1 0 103 67 169 210 11 65 249 47 0 173 92 302 0 2 0 23 1 40 23 177 147 310 500 238 184 312 552 173 267 757 320 0 0 0 0 0 0 14 85 605 5 405 276 0 360 0 81 0 107 35 233 6 92 783 454 31 577 395 398 1 16 2 358 118 225 747 53 16 127 322 270 0 170 252 20 0 342 339 376 6 291 117 3 0 45 152 89 0 145 500 1 0 116 83 339 0 196 212 5
ENSG00000058335.15 6 5 0 0 0 1 0 0 7 2 0 0 2 24 0 0 0 15 0 0 3 0 0 2 0 0 0 0 1 0 0 0 0 0 0 0 1 0 0 0 2 0 1 14 0 0 0 3 0 0 0 0 0 0 0 0 0 0 0 0 0 0 0 0 0 0 59 12 0 0 0 7 2 0 0 6 0 4 0 0 0 0 14 1 0 0 8 19 0 0 0 26 0 0 0 1 4 0 0 8 5 0 0 0 0 0 0 2 0 0 0 5 0 0 0 0 4 0
ENSG00000058404.19 0 0 0 0 0 0 0 0 0 0 0 0 0 0 0 0 0 1 0 0 0 0 0 0 0 0 0 0 0 0 0 0 0 0 0 0 0 0 0 0 0 0 2 0 1 0 0 0 0 11 0 0 0 0 0 0 0 0 10 0 0 0 1 0 0 0 4 0 0 0 0 0 0 0 0 0 0 0 0 0 0 0 1 0 0 0 0 0 0 0 0 0 0 0 0 0 0 0 0 0 0 0 0 0 0 0 1 4 0 0 0 0 0 2 0 0 0 0
ENSG00000058453.16 35 1 0 1 0 1 59 0 0 0 0 4 12 4 14 0 29 1 0 4 0 17 8 37 0 17 0 0 4 16 0 0 8 0 0 0 10 3 0 12 2 32 2 17 100 4 0 44 0 9 0 0 0 0 0 0 0 0 0 0 2 0 0 106 0 0 170 143 21 6 61 6 40 0 0 4 8 0 0 0 0 0 168 3 38 0 14 3 17 0 0 0 27 0 0 4 0 0 0 4 26 0 0 0 20 1 0 7 0 0 0 4 40 0 0 4 0 0
ENSG00000058600.15 38 6 820 0 0 13 283 0 38 20 104 1 131 56 375 0 0 0 0 58 47 138 0 34 48 461 0 0 45 188 5 0 5 139 0 10 14 141 24 92 102 185 23 39 116 5 29 54 283 97 0 0 0 0 0 0 8 0 0 0 2 0 0 329 462 0 39 116 115 55 61 16 524 8 232 144 516 9 0 0 3 12 51 33 198 0 66 26 194 10 0 51 193 0 0 18 6 0 5 42 188 0 93 9 34 0 0 31 212 0 0 49 389 0 0 75 24 0
ENSG00000058668.14 72 115 797 28 0 57 1036 71 1162 178 768 152 108 85 1133 0 0 0 0 81 20 1035 41 161 56 1703 4 0 103 827 48 0 0 681 120 1 20 262 66 79 25 701 44 249 1331 63 158 295 138 245 0 0 0 0 0 1 133 12 343 4 91 123 0 626 8 462 3830 453 30 60 127 46 3294 175 8 221 1851 82 0 0 9 0 235 102 2250 16 80 200 1614 57 604 339 1669 6 0 81 142 3 5 126 378 4 0 23 220 17 0 20 551 0 0 350 1847 35 0 226 188 0
ENSG00000058673.16 5 1 8 36 0 6 0 4 10 2 16 5 4 0 2 0 0 0 0 0 3 6 10 0 0 8 0 0 3 0 8 0 1 0 0 1 0 1 12 2 1 5 2 3 0 3 5 6 0 0 0 0 1 0 0 0 1 6 0 1 12 1 0 0 0 95 4 7 8 29 0 0 6 14 1 6 5 17 0 0 0 4 8 12 25 0 0 1 7 18 0 0 0 0 0 6 17 44 0 6 0 0 0 0 6 2 0 5 5 0 0 5 8 18 0 4 47 0
ENSG00000058729.10 3 2 3 0 0 13 178 0 4 38 3 0 27 66 269 0 84 0 0 61 50 86 2 19 7 271 0 0 30 71 0 0 0 0 0 48 16 23 12 97 111 228 22 106 240 5 117 8 0 0 0 0 0 0 0 5 16 0 0 1 0 8 0 37 0 0 68 88 521 0 73 15 324 11 0 91 175 1 0 0 0 0 22 66 147 0 41 45 236 0 0 69 161 0 0 17 6 0 4 134 97 0 0 8 43 0 0 26 219 0 0 40 43 0 0 130 0 7
ENSG00000058799.14 90 7 8 5 0 80 115 46 130 87 176 193 593 139 119 0 0 0 0 410 134 199 113 107 38 111 2 1 84 142 27 0 0 0 136 106 78 103 82 277 107 110 93 223 223 194 1523 382 310 396 0 0 0 0 0 0 28 53 0 1 202 96 0 351 0 0 543 255 0 160 649 98 200 110 776 254 74 57 0 3 0 0 226 163 204 3 495 162 117 13 0 259 183 5 0 99 33 84 112 235 219 1 0 62 27 5 0 134 80 0 0 127 136 58 0 211 24 2
ENSG00000058804.11 4 0 8 0 0 3 46 1 46 17 90 0 27 39 88 0 0 0 0 61 49 171 0 16 5 27 0 0 27 6 1 0 0 0 0 0 17 28 3 27 62 50 37 57 115 1 0 55 0 0 0 0 0 0 0 0 11 0 0 1 0 0 0 7 0 0 3 49 0 0 74 20 121 7 0 25 126 1 0 0 0 0 42 58 97 0 30 43 58 0 0 34 50 0 0 8 0 0 10 48 122 0 0 8 20 0 0 6 7 0 1829 39 74 0 0 35 6 0
ENSG00000058866.14 0 0 0 1 0 2 0 2 0 2 0 1 1 3 0 0 0 0 0 0 4 0 1 0 1 0 0 0 2 0 11 0 0 0 0 0 3 0 4 1 2 1 7 0 1 19 0 0 0 0 0 0 0 0 0 0 0 1 0 0 38 17 0 104 0 0 0 2 0 0 2 1 0 5 0 13 20 10 0 0 0 0 0 16 0 1 0 3 0 0 0 4 0 0 0 0 0 0 1 14 0 0 0 0 0 0 0 2 0 0 0 4 0 0 0 3 0 0
ENSG00000059122.16 116 24 23 0 0 1 79 0 3 6 74 0 59 16 20 0 2 29 2 25 4 15 0 31 3 53 0 1 9 16 0 0 0 13 0 15 6 8 3 92 11 50 3 57 75 7 175 73 36 174 0 0 1 0 0 0 0 0 0 0 7 0 0 0 0 1 172 41 0 0 63 5 82 0 2 37 106 0 0 0 0 0 67 11 90 0 99 8 53 1 0 0 11 0 0 32 0 0 11 32 2 0 0 5 14 0 0 26 24 0 0 19 0 0 11 15 12 0
ENSG00000059145.18 10 23 0 12 1062 2 50 7 34 7 44 7 40 10 55 0 0 2 0 18 4 20 17 12 10 101 1 0 6 25 15 0 2 0 13 0 2 16 3 18 23 34 8 22 42 17 17 116 25 1 0 0 0 0 0 0 5 5 0 0 18 1 0 52 0 0 0 27 78 25 60 3 165 28 261 52 156 9 0 0 43 10 6 8 21 0 1 11 29 32 0 9 43 1 57 7 3 0 3 19 17 1 0 0 6 1 2 21 5 0 0 4 103 4 0 26 20 0
ENSG00000059377.16 4 169 28 255 0 289 179 334 38 303 120 675 40 633 407 0 0 0 0 4 1004 288 838 0 367 166 19 0 535 187 743 0 369 0 1759 286 356 213 441 11 574 242 539 1651 748 975 2 118 922 672 0 0 0 0 0 0 78 260 582 27 1223 1017 0 651 0 689 0 1146 414 1164 22 173 435 1065 0 878 408 598 0 18 14 46 1 1050 164 67 0 747 280 417 0 1728 208 51 682 402 378 341 0 944 253 3 0 306 192 66 0 332 410 0 0 543 348 204 0 213 479 11
ENSG00000059378.12 2 5 12 10 0 3 47 1 24 80 77 93 32 45 60 0 0 0 0 41 30 95 67 43 4 89 2 1 8 45 13 0 1 251 17 92 3 13 16 25 51 33 19 66 315 72 0 26 3 0 0 0 0 0 0 0 2 28 0 0 3 5 0 595 0 0 155 71 0 3 73 107 287 24 1 78 192 67 0 18 0 0 17 23 56 1 9 40 40 82 0 68 11 0 1882 14 9 32 5 85 77 1 0 10 10 1 0 351 477 0 0 74 12 43 0 38 127 0
ENSG00000059573.8 103 89 1 0 0 14 258 0 76 33 151 0 673 50 334 0 0 0 0 150 116 441 15 201 6 172 0 0 71 100 0 0 0 0 0 8 24 197 17 429 143 260 28 203 372 2 9 73 0 0 0 0 0 0 0 0 27 0 0 0 0 6 0 144 0 0 243 261 1 53 496 16 266 5 64 96 216 0 0 0 0 0 244 35 404 0 621 20 193 0 9 129 614 0 0 77 2 0 241 115 113 0 0 3 15 0 0 0 91 0 178 37 143 0 755 61 0 4
ENSG00000059588.9 30 1 0 0 0 2 6 0 0 2 37 14 3 9 0 0 0 0 0 15 4 10 0 16 2 95 0 0 14 0 1 5 0 0 0 3 4 2 0 35 7 7 2 78 16 1 0 88 0 0 0 0 0 0 0 1 10 0 0 0 0 0 0 113 0 0 257 28 0 32 31 2 11 0 0 1 38 0 0 0 0 0 97 41 30 0 4 12 36 1 0 2 14 0 0 0 2 0 0 6 18 0 0 0 50 0 0 0 48 0 389 7 0 1 0 0 15 0
ENSG00000059691.11 38 0 0 0 0 10 50 0 36 56 23 0 74 70 73 0 0 13 0 57 149 26 0 23 15 67 0 0 26 41 2 0 64 0 0 0 22 0 5 41 45 26 20 104 18 0 0 27 0 0 0 0 0 0 0 0 0 0 0 0 1 0 0 0 0 0 103 178 0 0 194 40 97 1 0 87 49 0 0 0 0 0 79 39 30 0 72 57 33 0 0 50 59 0 0 58 0 0 6 99 87 0 0 2 0 0 0 21 2 0 0 94 0 0 0 4 4 0
ENSG00000059728.10 433 2704 284 17501 2 3360 321 11495 30231 1458 2066 18160 1528 2992 1504 3 210 38 88 1545 804 111 7644 213 2966 691 1026 7969 7107 3331 30572 945 344 165 5158 389 2569 600 5761 1572 2908 476 7889 3008 1031 25500 13224 7737 5417 4016 0 0 0 1 17855 160 924 11637 2611 263 19053 13140 1715 1323 0 17696 203 2107 4004 7945 2046 1287 936 24638 16027 11025 6743 15687 5581 3483 2960 4856 183 5061 507 1433 76 2182 301 5965 394 6444 556 1585 1831 3472 13041 9636 7 4526 522 978 6 4338 6180 16833 0 4514 8330 8 1 4482 198 20042 899 3776 14263 550
ENSG00000059758.7 40 4 22 8 0 66 480 21 22 44 104 66 29 194 375 0 0 0 0 12 12 97 9 86 129 937 3 6 57 269 51 0 0 40 0 0 37 61 13 58 96 576 111 102 436 95 11 49 11 42 0 0 0 0 0 0 9 17 0 1 77 28 0 197 0 0 73 71 0 8 8 41 936 50 15 135 437 37 0 14 7 9 91 57 496 3 2 61 440 13 0 77 143 5 919 154 50 10 0 178 333 1 0 17 30 14 0 124 621 0 0 95 211 57 0 184 121 2
ENSG00000059769.19 18 4 3 1 0 8 4 4 0 10 0 0 5 1 7 0 0 0 0 11 5 0 0 1 14 3 0 0 6 11 1 0 0 0 0 0 0 5 7 38 9 11 4 1 0 4 0 11 0 67 0 0 0 0 0 0 0 1 0 0 0 1 0 0 0 0 35 7 0 0 19 3 12 6 0 7 0 4 0 0 0 0 19 8 9 0 2 7 2 0 0 14 21 2 0 9 1 0 2 13 0 0 0 1 17 0 0 4 1 0 0 6 0 3 0 2 1 0
ENSG00000059804.15 0 229 71 1868 4 8786 2613 2706 97 2112 1014 2765 42 4299 709 10 0 12 36 0 597 2259 2018 4 2843 3124 201 0 5403 1708 6240 0 1407 1670 5747 243 2529 847 2889 0 1516 1141 3125 2384 1949 6701 5 718 2760 1148 0 0 3 0 8401 0 464 3144 1562 263 9829 6928 0 1174 0 4442 0 1138 2137 2180 45 1213 1894 4763 0 5786 3292 3335 0 1338 347 462 0 8099 3562 425 0 1971 1304 1588 0 11559 5544 472 1722 6432 6508 5377 2 6585 2147 395 14 12820 6450 9053 327 8931 3043 7 0 1277 702 2472 539 2719 2888 167
ENSG00000059915.16 5 30 0 76 45 3 12 15 0 7 1 12 10 4 15 0 0 1 0 2 17 15 19 1 1 13 1 0 1 0 13 0 16 104 55 9 6 27 18 4 17 6 5 12 7 14 2 4 8 9 0 0 0 0 64 0 1 8 0 1 6 11 0 14 0 0 2 13 334 41 11 1 22 34 0 11 58 63 0 0 0 4 6 3 14 1 4 8 3 59 0 6 10 1 0 3 53 41 1 6 4 0 0 1 9 2 0 10 20 0 0 10 129 29 0 0 36 0
ENSG00000060069.16 8 77 0 1 0 7 40 11 0 4 0 5 21 24 12 0 0 0 0 14 2 49 7 11 9 48 0 1 38 1 15 6 0 100 0 10 3 10 4 18 3 23 3 13 25 9 7 38 14 0 0 0 0 0 0 0 1 5 8 0 11 1 0 59 0 0 110 22 351 0 48 9 136 35 486 22 28 35 0 2 0 0 9 3 18 0 25 6 48 1 0 6 21 0 0 11 42 0 0 22 9 0 0 0 3 3 0 8 41 0 0 4 73 23 0 62 53 0
ENSG00000060138.12 40 145 0 1 0 60 18 42 76 32 2 8 141 116 2 0 112 0 1 142 101 34 53 195 41 15 2 12 101 24 47 132 19 0 5 31 73 10 45 150 67 5 19 49 0 17 89 314 13 131 0 0 0 0 0 19 0 16 0 11 25 12 0 14 0 0 599 279 119 26 227 57 41 11 425 211 61 112 0 44 5 75 399 207 2 0 63 67 1 59 95 198 0 0 137 60 47 31 2 251 15 0 0 33 0 1 30 234 31 0 0 73 0 0 467 83 40 2
ENSG00000060140.8 23 8 0 0 0 0 0 0 400 9 0 0 20 1 0 0 13 0 0 132 0 21 0 4 0 0 0 1 13 75 4 0 0 0 0 17 0 47 0 46 0 0 6 0 0 2 476 286 0 0 0 0 0 0 0 0 0 0 0 0 0 0 0 0 0 0 72 48 0 0 87 0 0 0 0 46 0 0 0 0 0 0 11 0 0 0 0 0 0 0 0 0 0 0 0 0 8 0 6 0 0 0 0 0 0 0 0 0 0 0 0 0 0 0 0 230 0 0
ENSG00000060237.16 128 77 319 23 0 122 236 48 71 210 538 184 96 220 271 0 0 1 0 135 74 466 300 20 69 379 6 17 185 309 149 12 9 217 62 1 46 65 60 217 197 415 156 329 734 253 403 906 211 171 0 0 0 0 453 0 49 79 0 4 225 178 0 162 0 556 1044 150 78 103 174 86 932 221 130 423 462 158 0 40 1 79 233 231 763 7 92 227 431 43 40 155 68 6 0 165 133 40 1 420 247 3 0 37 94 36 0 153 261 0 0 151 12 69 0 486 214 1
ENSG00000060303.5 0 0 0 0 0 0 2 0 0 1 0 0 0 0 0 0 0 0 0 0 0 0 0 0 0 2 0 0 0 0 0 0 0 0 0 0 0 3 0 0 0 0 0 0 0 0 0 0 0 0 0 0 0 0 0 0 0 0 0 0 0 0 0 0 0 0 0 0 0 0 0 3 1 0 0 0 0 0 0 0 2 0 0 0 0 0 0 0 2 0 0 3 2 0 0 0 0 0 1 0 0 0 0 0 0 0 0 0 1 0 1 0 0 0 0 0 0 0
ENSG00000060339.13 62 38 64 0 0 146 135 0 160 227 142 5 19 167 134 0 2 8 4 125 115 208 7 40 29 129 2 0 96 69 14 0 0 0 0 0 20 0 19 187 188 314 91 313 349 27 216 203 258 312 0 0 0 0 0 0 0 2 0 9 60 54 0 34 0 0 37 88 0 45 20 65 381 75 0 371 269 27 0 3 2 1 164 264 444 2 73 160 117 103 6 64 200 0 0 135 32 48 58 152 94 1 0 12 5 1 0 30 69 0 0 77 0 33 0 202 45 0
ENSG00000060491.16 19 1 0 0 0 0 20 15 6 5 0 3 16 20 22 0 0 1 0 1 5 49 23 3 1 9 0 1 16 3 42 0 2 0 51 0 6 8 11 2 6 6 15 8 32 10 95 24 3 0 0 0 317 0 37 0 0 18 0 0 40 9 0 21 0 0 22 19 32 46 7 4 40 17 29 35 48 53 0 0 1 0 17 10 3 0 5 1 19 1 0 15 17 0 26 3 19 0 1 3 20 0 0 0 11 14 42 47 58 0 0 3 0 12 0 8 20 0
ENSG00000060558.3 15 15 9 2 3596 1375 836 100 576 433 147 96 849 785 516 0 0 5 11 870 541 263 92 160 435 418 1 84 1135 721 168 1 1283 1459 798 140 485 743 156 302 601 288 143 730 279 40 3957 1096 377 406 0 0 0 0 0 0 99 115 3 52 81 50 0 372 0 0 4 769 391 279 887 613 716 573 7228 2217 608 361 0 144 60 0 151 686 290 2 425 257 376 218 0 1987 385 4 6306 1219 175 303 304 1585 262 3 0 634 257 33 1933 774 210 0 716 717 1050 217 377 487 160 6
ENSG00000060566.13 0 0 0 0 0 0 0 0 0 0 0 0 0 0 0 0 0 0 0 0 0 0 0 0 0 0 0 0 0 0 0 0 0 0 0 0 0 0 0 0 0 0 0 0 0 0 0 0 0 0 0 0 0 0 0 0 0 0 0 0 0 0 0 0 0 0 0 0 0 0 0 0 0 0 0 0 0 0 0 0 0 0 0 0 5 0 0 0 0 0 0 0 0 0 0 0 0 0 0 0 0 0 0 0 0 0 0 0 0 0 0 0 0 0 0 0 0 0
ENSG00000060642.10 57 96 47 13 0 26 146 11 6 45 476 18 255 135 184 0 0 1 0 163 97 80 78 75 3 139 0 0 20 58 27 0 115 1171 0 0 18 170 21 240 75 181 29 87 236 23 3 91 0 0 0 0 0 0 0 0 8 7 0 1 34 31 0 619 0 0 279 289 0 7 365 52 193 84 0 189 232 53 0 0 0 0 153 10 133 1 211 46 132 35 0 52 135 0 0 69 38 0 132 110 139 0 0 8 19 1 0 52 123 0 2388 105 81 25 447 151 37 1
ENSG00000060656.19 56 0 0 0 0 1 0 0 44 0 0 0 193 1 0 0 0 0 0 206 0 2 0 80 0 2 0 1 7 0 0 0 0 0 0 12 0 8 0 224 0 1 0 12 14 8 218 259 0 1 0 0 0 0 0 0 0 0 0 0 0 0 0 11 0 0 383 30 0 0 222 0 0 0 965 12 0 0 0 0 0 0 177 0 0 0 168 0 0 0 1 0 0 0 0 0 0 0 103 0 0 0 0 0 0 0 0 0 0 0 3322 0 0 0 0 7 0 0
ENSG00000060688.12 47 168 1119 0 0 41 436 0 191 180 367 7 403 162 513 0 0 0 0 186 304 663 28 87 38 363 0 0 143 356 6 0 20 0 0 0 70 340 28 237 250 414 84 462 757 25 454 67 0 379 0 0 0 0 0 0 80 1 0 7 1 10 0 255 0 2382 622 530 896 26 421 54 974 29 257 401 768 15 0 0 66 0 123 196 520 1 256 135 430 0 0 401 690 0 0 149 35 4 69 365 525 0 0 34 39 0 0 93 133 0 0 126 625 7 0 324 16 0
ENSG00000060709.15 1 0 0 1 0 0 0 0 0 0 0 0 2 0 0 0 0 12 0 0 0 0 0 5 0 0 0 0 0 0 0 0 0 0 0 2 0 0 0 12 0 0 0 3 0 0 0 0 0 0 0 0 0 0 0 0 0 0 0 0 0 0 0 0 0 0 0 5 0 0 12 0 0 0 0 0 0 0 0 0 0 0 44 0 0 0 0 0 0 0 0 0 0 0 0 0 0 0 0 0 0 0 0 0 0 0 0 0 0 0 0 0 0 0 0 0 0 0
ENSG00000060718.21 0 0 0 0 0 0 0 0 0 0 0 0 0 0 0 0 0 7 0 0 0 0 0 0 0 0 0 0 0 0 0 0 0 0 0 0 0 0 0 0 0 0 0 0 0 0 0 0 0 0 0 0 0 0 0 0 0 0 0 0 0 0 0 0 0 0 0 0 0 0 0 0 0 0 0 0 0 0 0 0 0 0 0 0 0 0 0 0 0 0 0 0 0 0 0 0 0 0 0 0 0 0 0 0 0 0 0 0 0 0 0 0 0 0 0 0 0 0
ENSG00000060749.15 1 5 364 0 0 9 1 0 14 32 26 0 10 12 0 0 0 1 0 27 6 7 0 5 0 15 0 0 2 13 1 2 0 0 0 0 0 0 0 7 9 9 5 32 0 0 109 29 0 193 0 0 0 0 0 8 0 0 0 0 7 1 0 12 0 0 72 11 0 1 0 3 43 0 0 12 0 0 0 5 0 0 20 23 31 0 1 12 0 0 0 21 0 0 0 3 0 0 0 24 0 0 0 0 0 0 0 2 57 0 0 13 0 0 0 0 2 0
ENSG00000060762.18 92 28 29 2 0 29 109 15 81 84 200 25 342 114 174 0 0 0 0 184 194 169 30 125 42 180 0 0 66 87 43 0 24 0 40 11 50 72 28 180 91 149 28 271 252 58 0 228 382 130 0 0 0 0 0 13 8 32 0 1 85 37 0 310 0 0 339 299 0 109 392 129 231 18 214 237 149 7 0 17 0 0 420 234 287 8 223 123 202 116 0 332 421 4 0 73 30 62 93 237 182 0 0 26 79 2 0 153 154 0 873 146 169 90 0 143 79 0
ENSG00000060971.17 68 3 0 13 0 155 487 133 108 88 54 96 446 287 275 0 0 0 0 173 237 332 157 93 172 385 2 124 265 144 273 826 371 0 111 191 196 217 106 211 203 189 208 449 884 361 1418 640 152 352 0 0 0 0 0 0 71 202 0 4 302 162 0 542 0 697 125 406 234 207 730 40 518 322 660 611 508 302 0 0 34 0 187 418 409 20 287 211 291 113 0 608 536 22 1836 252 202 88 154 447 175 1 776 90 293 86 0 226 259 0 1 196 556 342 1139 190 214 2
ENSG00000060982.14 13 418 17 9 16 1236 7 32 1473 695 0 23 127 1412 117 0 0 0 1 239 280 5 18 3 211 1 8 0 620 35 6 0 37 5 249 0 251 35 131 30 665 75 181 543 22 5 223 341 23 409 0 0 0 0 60 10 1 6 0 16 0 15 0 1024 0 2 183 487 0 161 99 504 406 102 540 2507 19 41 0 117 0 0 31 617 50 0 0 474 1 0 1 636 0 1 0 1257 21 179 0 1185 44 0 539 169 1 5 0 576 17 0 0 961 0 10 1379 3361 963 47
ENSG00000061273.17 21 8 640 0 474 2 61 12 58 3 4 52 139 7 81 0 9 0 0 122 26 345 32 50 5 148 1 3 45 69 45 0 0 50 4 5 3 80 18 115 12 116 30 33 192 30 237 306 0 14 0 0 0 0 0 42 16 24 427 0 40 26 0 18 0 0 166 59 317 0 79 7 309 37 346 52 176 34 0 1 0 0 141 14 109 1 199 6 69 0 0 9 53 1 0 18 15 0 26 37 85 0 0 5 7 9 435 10 70 0 0 14 137 6 0 53 38 0
ENSG00000061337.15 0 2 0 17 0 1 4 0 11 25 1 7 0 5 11 0 0 0 0 0 2 33 27 0 0 16 0 0 0 60 4 0 0 4 0 0 0 26 12 1 5 14 1 0 36 0 0 0 0 0 0 0 1 0 0 0 16 11 0 1 0 11 0 0 0 0 0 9 0 4 0 2 85 35 0 1 3 19 0 0 0 0 0 0 17 0 0 6 39 0 0 20 7 0 0 1 24 110 0 0 42 0 0 0 0 3 0 3 66 0 0 6 39 5 0 4 8 0
ENSG00000061455.10 1 2 0 0 0 0 0 0 0 0 0 0 2 0 0 0 0 0 0 0 0 0 0 4 0 0 0 0 0 0 0 0 0 0 0 0 0 0 0 2 0 0 0 0 0 0 0 0 0 0 0 0 0 0 0 0 0 0 0 0 0 0 0 0 0 0 0 0 0 0 0 0 0 0 0 0 0 0 0 0 0 0 1 0 0 0 0 0 0 0 0 0 0 0 0 0 0 0 0 0 0 0 0 0 0 0 0 0 0 0 0 0 0 0 0 0 0 0
ENSG00000061492.11 0 0 0 0 0 0 0 0 0 0 0 0 0 0 0 0 0 0 0 0 0 0 0 0 0 0 0 0 0 0 0 0 0 0 0 0 0 0 0 0 0 0 0 0 0 0 0 0 0 0 0 0 0 0 0 0 0 0 0 0 0 0 0 0 0 0 0 0 0 0 0 0 0 0 0 0 0 0 0 0 0 0 0 0 0 0 0 0 0 0 0 0 0 0 0 0 0 0 0 0 0 0 0 0 0 0 0 0 0 0 0 0 0 0 0 0 0 0
ENSG00000061656.9 6 2 1 1 1466 0 38 4 9 1 0 1 90 7 24 0 28 0 0 17 3 2 0 23 2 22 0 0 31 8 8 0 53 8 10 0 0 4 6 31 3 4 4 16 57 12 116 31 0 0 0 0 0 0 0 0 2 0 0 0 0 4 0 10 0 0 18 41 0 0 115 4 32 3 280 53 17 4 0 1 0 0 27 3 5 0 1 37 22 3 0 5 12 0 0 7 5 23 49 4 0 0 0 0 2 0 0 0 1 0 0 47 91 7 0 0 1 0
ENSG00000061676.14 59 17 10 10 0 0 14 0 176 0 0 2 21 0 15 0 0 0 0 157 0 4 0 52 0 25 0 9 14 29 1 9 0 0 1 36 0 0 1 80 0 9 2 3 53 2 374 119 0 0 0 0 1 0 0 1 0 0 0 1 0 0 0 0 0 0 191 51 35 29 51 1 5 0 0 9 15 0 0 0 0 0 250 0 1 0 28 1 8 1 1 0 0 0 0 0 0 0 0 2 0 0 0 0 0 0 0 0 1 0 0 0 0 0 0 9 0 0
ENSG00000061794.12 28 0 56 0 0 59 437 0 127 121 236 0 347 169 533 0 0 0 0 260 354 375 5 243 68 445 1 1 83 174 2 0 0 0 0 110 57 46 23 303 279 272 50 335 504 6 97 257 0 289 0 0 0 0 0 0 34 1 0 2 0 0 0 387 0 765 298 460 6 14 357 228 609 28 0 328 412 2 0 26 64 0 370 182 301 0 265 262 305 0 0 277 332 0 0 110 13 0 56 358 224 0 0 34 60 6 0 68 224 0 0 196 547 1 1679 304 120 4
ENSG00000061918.12 0 0 0 0 0 6 0 0 18 22 0 0 64 34 0 0 0 0 0 9 17 0 0 1 9 0 0 0 4 0 0 0 0 0 0 0 4 6 0 28 47 1 1 15 15 0 0 14 0 9 0 0 0 0 0 0 0 0 0 0 0 0 0 11 0 0 14 8 336 0 23 13 14 1 0 1 0 0 0 0 0 0 23 1 0 0 2 8 12 0 14 75 0 0 0 58 0 0 0 56 0 0 0 3 0 0 0 25 0 0 0 29 0 0 0 66 0 0
ENSG00000061936.9 147 387 28 12 0 66 155 44 48 51 18 51 234 124 168 0 0 0 1 119 70 236 71 78 19 179 2 0 49 116 45 0 0 0 142 45 17 109 41 169 87 127 30 130 381 40 22 268 0 10 0 0 2 0 1 0 8 16 0 1 67 33 94 408 0 0 234 191 594 144 221 65 302 104 277 193 134 93 0 14 0 145 123 67 210 1 95 118 153 146 699 118 246 1 118 39 98 1 9 84 68 0 0 16 30 9 0 58 237 0 0 98 144 20 0 131 58 2
ENSG00000061938.17 7 0 162 0 0 0 28 6 13 1 6 3 14 9 14 0 5 0 1 6 8 46 19 4 4 19 0 3 20 11 9 0 0 124 0 0 1 31 2 9 1 25 1 21 67 6 0 50 0 60 0 0 1 0 0 0 7 4 0 0 6 3 0 192 0 0 8 4 0 9 22 1 74 11 101 9 28 6 0 0 0 1 32 10 61 0 1 6 13 0 0 19 2 1 0 4 11 6 2 21 36 0 0 0 13 6 0 9 104 0 0 7 0 1 0 4 1 0
ENSG00000061987.15 28 18 21 6 0 72 104 61 35 77 96 80 51 84 99 0 0 10 0 46 30 148 88 13 3 148 1 3 63 67 76 0 0 0 17 0 21 1 28 98 108 127 81 93 229 107 269 309 10 27 0 0 0 0 0 4 9 24 0 2 54 43 0 157 0 265 205 64 104 72 29 23 226 103 159 172 102 102 0 15 0 0 154 101 226 10 7 51 119 24 0 41 28 2 0 52 120 146 7 75 64 1 0 10 17 10 0 71 23 0 0 32 69 87 0 219 89 2
ENSG00000062038.13 0 1 0 0 874 0 0 0 497 8 2 0 252 0 0 0 0 0 28 1243 0 2 0 11 0 16 0 17 50 5 1 0 0 0 0 40 0 60 0 267 1 2 3 0 0 0 307 540 0 7 0 0 4 0 0 1 0 0 0 0 2 0 0 0 0 0 3 13 0 0 606 0 0 0 15 10 1 0 0 0 0 0 52 1 21 0 379 0 0 0 223 0 0 0 0 0 0 0 63 0 0 0 0 0 0 0 0 0 0 0 3 3 0 0 473 0 0 0
ENSG00000062096.14 0 1 0 0 0 0 0 0 0 0 0 0 0 0 0 0 0 0 0 0 0 0 0 0 0 0 0 0 3 0 0 0 0 0 0 0 0 0 0 0 0 0 0 0 0 0 0 0 0 0 0 0 0 0 0 0 0 0 0 0 0 0 0 0 0 0 0 0 0 0 0 0 0 0 0 7 0 0 0 0 0 0 0 0 0 0 0 0 0 0 0 0 0 0 0 0 0 0 0 0 0 0 0 0 0 0 0 0 0 0 0 0 0 0 0 0 2 0
ENSG00000062194.15 436 275 2075 1005 0 737 1310 1280 646 361 1403 780 195 929 1283 0 0 0 0 263 78 611 400 244 274 2126 96 10 522 710 1075 0 3 0 184 13 222 123 457 604 766 1294 620 351 1169 859 1028 1122 503 263 0 0 0 0 0 0 69 545 0 38 435 371 0 649 0 3028 495 615 1507 754 262 359 2133 1506 73 1783 1967 1380 0 422 541 1416 580 581 1528 97 209 478 1749 914 74 384 682 88 1 846 1267 1715 12 806 563 5 0 119 600 168 50 1224 3105 1 0 597 304 1476 0 1460 1456 93
ENSG00000062282.14 4 42 0 27 0 24 17 803 196 12 155 2009 51 94 119 1 0 0 2 33 37 1 753 8 50 0 19 11 71 52 1583 0 79 0 2815 60 110 73 484 24 41 5 986 25 138 1443 546 69 1423 74 0 0 0 0 9 31 123 573 625 9 1848 1181 0 87 0 1847 0 99 391 1886 183 8 90 3378 1288 111 542 1349 0 0 32 53 14 46 7 3 11 1 0 752 0 81 0 26 0 51 1322 1193 0 81 133 4 0 17 516 404 0 38 444 1 0 33 20 1025 0 120 955 23
ENSG00000062370.16 0 0 0 0 0 0 0 0 0 0 0 0 2 0 0 0 0 0 0 0 0 0 0 4 0 0 0 0 0 0 0 0 0 0 0 0 0 0 0 4 0 0 0 2 0 0 35 0 0 0 0 0 0 0 0 0 0 0 0 0 0 0 0 0 0 0 0 15 0 0 1 0 0 0 0 0 0 0 0 0 0 0 4 2 0 0 0 0 0 0 0 0 0 0 0 0 0 0 0 6 0 0 0 0 0 0 0 0 0 0 0 0 0 0 0 0 0 0
ENSG00000062485.18 203 131 1828 18 0 188 459 29 254 368 301 86 389 399 476 0 0 29 1 288 559 744 131 114 117 654 0 1 318 441 86 0 5 582 256 54 213 235 73 401 516 474 186 472 439 74 291 178 182 164 0 0 0 0 1 7 55 70 4 9 158 87 2 1227 0 431 407 800 97 259 744 321 1531 215 219 1108 822 104 0 37 53 0 176 317 565 7 363 183 450 172 0 649 550 3 1463 374 101 120 130 491 310 1 0 100 115 13 0 196 316 0 38 278 259 77 126 439 129 1
ENSG00000062524.15 0 0 12 0 0 0 19 0 0 0 52 0 0 0 0 0 0 0 0 4 0 101 6 0 0 14 0 0 2 17 0 0 0 0 0 0 0 10 0 0 1 36 0 0 267 0 0 0 0 0 0 0 0 0 0 0 1 0 0 0 0 0 0 0 0 0 0 0 0 0 0 0 53 0 0 0 26 0 0 0 0 0 0 0 56 0 0 0 58 0 0 0 0 0 0 0 0 0 0 0 127 0 0 0 26 0 0 0 10 0 0 0 9 0 0 0 0 0
ENSG00000062582.13 35 223 31 52 2 23 32 44 14 7 13 1 226 95 47 0 0 0 0 21 16 16 41 17 11 15 0 1 16 27 18 0 29 70 77 20 101 25 38 64 73 11 25 19 48 3 22 25 29 28 0 0 0 0 0 1 6 1 0 2 6 10 0 87 1 335 91 122 116 34 85 20 94 59 71 164 70 53 0 11 11 0 33 35 15 0 110 68 35 70 0 56 23 3 0 66 22 43 15 37 27 0 0 3 13 1 0 57 23 0 117 47 28 28 122 131 51 4
ENSG00000062598.17 139 83 1866 3 0 281 739 5 111 281 395 27 495 289 781 0 0 0 23 242 255 1075 92 88 64 1126 2 5 251 356 7 0 0 0 265 0 120 231 53 338 294 646 73 342 1233 45 89 206 114 90 0 0 0 0 0 0 23 8 0 5 155 22 0 1061 0 0 238 343 244 147 220 118 1569 142 44 921 873 47 0 27 145 0 155 99 545 0 172 198 498 7 0 330 655 1 0 268 74 4 103 249 398 0 0 57 106 1 0 589 654 0 0 290 394 23 0 439 62 2
ENSG00000062650.18 223 949 415 61 0 179 227 164 114 174 308 264 108 281 96 0 0 2 14 74 62 165 82 50 44 548 11 1 162 196 185 0 0 0 33 7 68 70 157 199 258 333 210 186 407 142 71 546 127 126 0 0 0 0 388 0 14 59 0 3 218 148 0 112 0 1379 181 266 377 154 42 194 788 483 160 739 462 365 0 10 58 136 96 230 546 26 92 185 377 300 273 441 114 8 0 217 216 401 8 173 298 4 0 48 6 46 0 300 593 0 0 121 168 164 41 485 310 15
ENSG00000062716.12 11989 7363 2204 8797 571 9136 2755 5381 17439 7826 6051 25823 5737 4765 7214 3 0 20 54 7444 6196 4116 7342 60268 7827 9062 2860 3039 5083 3429 4702 1 2146 5635 12877 2505 6051 2627 5006 29776 4790 3135 4168 19146 15738 45729 12701 15887 5317 5349 0 0 87 4 11189 187 621 3257 1760 577 9309 5458 11763 5498 0 1807 20786 10418 7046 7646 8865 2355 6769 6601 13219 23588 10856 6745 17338 3264 1612 5007 4944 18205 8783 2370 5818 4905 5144 5154 1142 20449 8920 1697 6916 7185 7398 5718 2428 19346 4971 2197 967 29569 20822 36553 1390 15547 22158 14 1048 7411 4292 6146 32081 23871 10233 354
ENSG00000062725.9 48 176 818 12 0 48 92 30 59 57 290 63 162 109 70 0 0 0 1 71 38 138 18 49 13 164 0 0 43 118 21 1 0 0 0 0 8 7 11 193 86 186 48 106 152 33 116 121 75 246 0 0 1 0 0 0 4 30 0 8 34 77 0 9 0 13 67 114 0 25 94 44 398 65 0 333 81 70 0 1 1 0 89 52 131 4 122 61 162 128 0 117 58 0 0 57 57 0 0 117 110 0 0 27 5 2 0 47 165 0 0 31 374 148 0 159 24 0
ENSG00000062822.13 5 314 12 1 0 11 143 0 22 54 94 0 68 82 69 0 0 0 11 45 167 182 0 9 91 62 0 0 62 76 1 0 235 0 36 23 56 40 24 60 148 143 44 270 297 2 3 43 0 0 0 0 0 0 0 25 7 1 0 0 1 11 0 15 0 0 85 270 4 3 88 20 166 12 0 162 33 8 0 0 2 0 46 75 105 0 175 87 124 7 0 79 325 0 0 70 1 5 32 163 51 0 0 6 14 3 0 35 61 0 0 99 137 0 0 34 32 0
ENSG00000063015.19 0 1 18 14 0 5 18 13 0 12 0 31 6 8 91 0 0 0 0 1 14 13 9 2 0 1 0 0 4 16 14 0 0 0 320 0 3 6 28 2 16 17 26 21 104 9 0 30 115 0 0 0 1 0 0 0 2 18 0 0 25 11 0 3 0 0 0 6 0 76 2 4 21 37 0 17 41 86 0 0 0 0 1 15 11 0 0 5 27 14 0 0 0 0 0 1 29 17 0 17 0 0 0 7 11 7 0 10 12 0 0 5 0 26 18 3 18 0
ENSG00000063046.17 106 230 215 146 0 348 1524 91 182 234 448 140 372 492 1078 0 0 4 22 209 234 808 60 131 162 1563 17 1 296 353 112 275 3 0 136 59 173 127 141 360 323 839 156 536 1389 63 175 207 479 464 0 0 0 0 0 0 66 70 0 7 129 64 0 810 0 507 418 533 186 109 248 84 1330 201 0 837 618 225 0 60 162 176 259 437 1048 12 345 383 1040 165 1 449 898 3 0 234 211 129 78 692 777 2 0 172 287 7 0 283 959 0 0 339 402 116 0 627 341 3
ENSG00000063127.15 0 12 0 14 0 1 0 0 1 3 0 6 0 1 0 0 0 0 0 0 0 6 3 33 0 2 0 0 2 0 8 0 0 0 0 56 1 0 2 1 0 0 2 1 0 0 0 0 0 0 0 0 0 0 0 0 0 2 0 0 1 5 0 0 0 4 2 26 0 0 38 1 8 8 0 2 35 6 0 0 0 0 22 0 12 1 0 0 18 0 0 0 20 0 0 0 14 11 1 0 0 0 0 4 5 1 0 0 0 0 0 0 0 11 0 0 1 0
ENSG00000063169.10 15 0 0 0 0 0 10 0 1 0 0 1 3 0 4 0 0 1 1 0 2 15 2 2 0 0 0 0 0 1 0 0 0 0 0 0 0 0 0 0 0 1 0 2 11 0 0 5 0 0 0 0 1 0 0 0 0 0 0 0 0 0 0 0 0 0 8 0 0 0 0 0 23 0 0 0 0 1 0 0 0 0 10 6 2 0 0 1 0 0 0 0 14 0 0 0 0 0 0 1 0 0 0 1 0 0 0 1 0 0 0 0 5 0 0 0 0 0
ENSG00000063176.15 29 8 0 0 0 3 25 1 26 13 22 0 55 17 21 0 0 0 0 20 31 91 0 49 15 19 0 0 13 15 0 0 12 0 0 49 16 34 2 48 32 22 4 27 80 1 5 22 91 0 0 0 0 0 0 10 3 1 0 0 2 0 0 0 0 0 70 33 9 8 37 7 88 8 144 40 8 5 0 0 0 0 34 11 51 0 33 4 55 4 715 37 25 0 0 23 3 37 13 22 25 0 0 10 3 1 0 13 11 0 0 2 17 0 0 7 0 0
ENSG00000063177.12 127 47 24 2 607 409 5566 55 931 458 1584 69 2152 1042 2456 0 1 30 5 884 1232 4807 102 479 370 3655 3 62 1087 2622 59 418 1895 7533 178 529 679 6044 306 1004 929 2910 312 1158 4600 73 1729 1873 1257 2386 0 0 0 0 0 33 382 42 362 15 232 95 0 4729 25105 1403 685 2571 2989 447 2646 1251 6930 203 6103 2564 3187 103 0 52 51 83 839 1142 2382 4 1398 789 2248 45 548 1703 5151 2 3945 875 263 214 1013 1773 1764 0 2662 383 972 16 1929 819 1422 0 1593 796 3882 43 2416 686 473 8
ENSG00000063180.8 0 1 0 0 0 0 19 0 4 4 0 0 4 0 6 0 0 0 0 0 3 27 0 0 1 6 0 0 5 7 0 0 0 11 0 0 0 3 1 7 7 19 3 31 34 0 0 1 0 0 0 0 0 0 0 0 0 0 0 0 0 0 0 0 0 1 0 14 0 0 0 11 13 0 0 2 33 0 0 0 0 0 2 5 22 0 0 11 12 0 0 47 33 0 0 3 0 0 0 28 4 0 0 0 0 0 0 0 5 0 0 1 3 0 0 1 1 0
ENSG00000063241.7 21 0 0 0 0 12 32 0 10 24 86 1 734 51 127 0 0 12 0 132 240 142 0 167 17 37 0 0 67 38 0 0 7 498 0 101 24 145 10 389 128 71 26 229 106 1 210 167 241 137 0 0 0 0 0 59 0 0 0 0 9 0 0 348 0 0 48 332 0 25 729 60 206 8 0 130 32 0 0 0 0 0 213 83 69 0 345 51 66 0 90 124 135 0 0 103 5 0 94 105 25 0 1723 7 0 0 0 56 54 0 3668 101 205 0 265 77 39 0
ENSG00000063244.12 16 2 6 1 0 11 69 3 1 10 6 16 64 50 50 0 0 0 0 2 22 95 24 19 11 95 0 0 26 8 8 0 121 10 43 64 53 66 13 51 33 55 16 49 108 14 7 9 12 0 0 0 0 0 0 0 0 0 1 1 8 27 0 35 0 0 315 81 1 3 76 21 169 40 5 122 110 21 0 13 0 0 49 28 63 4 52 42 58 21 0 24 73 0 0 20 12 15 17 56 26 0 0 4 3 2 0 8 43 0 1 53 22 15 0 31 3 0
ENSG00000063245.14 16 64 44 18 0 3 22 9 0 18 1 3 23 4 9 0 1 1 4 10 22 42 23 11 26 16 1 4 6 11 7 12 2 108 3 8 1 19 3 23 3 19 9 21 4 3 15 35 0 1 0 0 2 0 0 0 0 1 0 0 3 36 0 57 0 0 63 9 63 2 20 15 50 5 194 9 16 19 0 11 0 0 30 5 25 2 19 12 3 0 16 8 55 0 10 4 6 1 3 7 0 2 0 4 2 0 0 4 40 0 0 2 47 8 1 4 7 0
ENSG00000063322.13 169 315 1087 749 273 151 474 533 182 167 76 434 355 313 373 0 0 0 2 258 312 563 582 126 266 471 19 20 258 514 563 0 178 96 610 114 278 175 363 334 507 467 387 379 584 449 637 947 1088 191 0 0 1 0 0 21 81 341 75 17 687 410 0 561 0 2664 537 850 1777 1419 434 145 707 877 1234 1127 1303 1411 1 52 426 185 205 320 414 42 323 191 499 779 0 821 424 29 0 273 496 433 90 559 302 3 0 90 273 249 224 318 929 0 301 206 103 479 132 374 544 17
ENSG00000063438.16 1 26 0 0 0 0 0 1 0 0 0 0 0 24 0 0 0 0 0 0 0 0 3 5 6 3 0 0 59 0 1 0 0 0 0 1 2 0 4 0 8 1 0 0 0 0 0 32 0 0 0 0 0 0 0 0 0 0 0 0 0 0 0 0 0 0 43 14 0 0 1 18 20 1 0 20 0 2 0 11 0 0 4 0 4 0 0 1 2 0 0 0 0 0 0 20 0 0 0 0 0 0 0 0 0 0 0 0 2 0 0 1 0 1 0 28 0 0
ENSG00000063515.2 0 0 0 0 0 0 0 0 0 0 0 0 0 0 0 0 0 0 0 1 0 0 0 0 0 0 0 0 0 0 0 0 0 0 0 0 0 0 0 0 0 0 0 0 0 0 0 0 0 0 0 0 0 0 0 0 0 0 0 0 0 0 0 0 0 0 0 0 0 0 0 0 0 0 0 0 0 0 0 0 0 0 0 0 0 0 0 0 0 0 0 0 0 0 0 0 0 0 0 0 0 0 0 0 0 0 0 0 0 0 0 0 0 0 0 0 0 0
ENSG00000063587.14 1 1 19 0 0 6 44 0 2 1 15 0 28 3 55 0 0 0 0 2 0 88 0 3 0 71 0 0 0 26 0 0 0 0 0 0 0 8 0 29 14 40 5 1 135 0 129 0 0 0 0 0 0 0 0 0 0 0 0 0 0 0 0 3 0 0 0 16 446 0 6 0 64 0 0 18 16 0 0 0 0 0 26 5 21 0 2 15 38 0 0 22 35 0 0 5 1 0 1 17 41 0 0 13 16 0 0 2 29 0 0 3 44 0 0 31 0 0
ENSG00000063601.16 34 4 4 0 0 2 29 1 45 10 36 7 18 1 110 0 0 0 10 16 1 75 14 14 0 50 0 1 20 47 4 0 0 0 17 0 3 0 6 29 4 30 18 13 137 39 15 29 0 0 0 0 0 0 0 0 1 8 1 0 44 24 0 0 0 0 60 47 0 27 7 0 102 5 16 11 27 4 0 0 0 0 68 1 122 6 0 10 40 1 0 6 0 1 85 1 16 0 4 13 1 1 0 0 2 2 0 7 38 0 0 39 14 0 0 0 0 0
ENSG00000063660.8 27 1 0 0 0 0 2 0 18 0 1 0 50 0 0 0 0 1 3 85 0 7 0 14 1 4 0 2 14 2 0 0 25 0 0 0 1 6 0 55 0 4 0 0 0 0 374 187 0 83 0 0 1 0 0 6 0 1 1 0 0 0 0 117 0 0 218 21 0 14 49 1 6 0 372 3 0 0 0 0 0 0 6 0 1 0 148 1 2 0 4 10 0 0 0 0 0 0 39 1 1 0 35 0 0 0 0 0 0 0 0 1 0 1 0 1 0 0
ENSG00000063761.15 42 0 0 0 0 2 13 0 0 12 2 0 0 7 30 0 8 0 0 9 12 32 0 7 8 10 0 0 1 0 0 0 0 0 0 0 1 52 7 31 19 6 6 15 0 1 156 26 0 0 0 0 0 0 0 0 0 0 0 0 0 0 0 0 0 0 46 51 0 0 122 14 13 3 0 33 0 0 0 0 1 0 32 11 10 0 70 18 29 0 0 22 86 0 0 3 0 0 21 36 12 0 0 8 2 0 0 1 0 0 0 9 134 0 0 25 0 0
ENSG00000063854.12 29 1 0 0 0 16 218 13 36 43 44 3 352 119 193 0 34 3 0 116 84 160 6 201 19 197 0 0 45 23 7 0 272 1074 96 50 48 95 18 137 91 178 34 120 439 24 378 90 494 7 0 0 2 0 0 0 19 0 0 0 14 29 0 175 0 0 219 273 290 91 637 91 328 20 207 201 204 25 0 11 0 0 300 71 125 2 343 132 197 0 0 198 259 0 0 50 8 0 79 186 164 1 0 22 0 1 0 72 100 0 687 70 315 0 1226 111 15 0
ENSG00000063978.15 188 265 1111 0 0 128 967 22 330 228 463 84 467 437 1267 0 0 0 0 386 306 1114 263 116 105 1055 3 0 326 596 74 0 0 0 0 48 173 370 108 314 343 736 111 472 1450 116 538 459 253 340 0 0 0 0 0 0 42 57 0 8 119 131 0 1419 0 0 587 539 710 83 621 168 2259 204 131 772 1133 94 0 14 72 0 108 234 647 4 523 149 632 122 19 548 814 3 0 264 64 42 156 529 494 0 0 38 108 9 0 170 368 0 1836 250 1429 87 2460 462 175 6
ENSG00000064012.21 3 3 7 37 0 10 328 24 47 57 248 271 14 52 524 1 0 0 0 31 74 579 256 16 8 608 4 1 18 483 137 0 0 141 29 0 6 114 33 30 37 492 131 105 476 236 61 115 53 35 0 0 1 0 0 0 77 56 0 0 242 170 0 116 783 28 77 48 0 63 88 5 1536 229 78 103 532 130 0 3 37 0 116 69 862 10 11 49 341 164 0 80 294 8 49 11 163 165 0 29 292 0 0 8 71 3 40 71 363 0 0 31 401 52 0 0 111 2
ENSG00000064042.17 78 1 0 2 0 1 0 1 220 47 0 0 65 13 23 0 70 0 0 326 0 0 0 89 2 15 0 20 51 13 1 0 1 0 0 0 2 0 0 195 5 0 0 3 45 0 637 384 205 0 0 0 0 0 0 0 0 0 1 0 0 0 0 0 0 0 181 52 0 29 58 3 0 0 716 34 1 1 0 0 0 0 179 6 1 0 173 5 0 0 0 2 0 0 99 8 0 0 0 13 0 0 0 3 0 0 1 3 0 0 0 2 0 0 0 31 2 0
ENSG00000064102.14 1 3 0 0 0 49 166 0 0 26 5 4 17 57 135 0 0 0 2 20 54 79 19 16 4 160 1 0 14 91 8 0 0 0 0 0 4 5 15 17 54 185 27 27 254 14 0 53 0 0 0 0 0 0 0 0 0 4 0 0 0 0 0 207 0 0 28 90 0 0 93 10 447 14 145 154 203 9 0 0 0 0 54 73 204 0 2 47 217 0 0 10 140 0 0 44 38 0 0 52 73 0 0 6 45 0 0 29 222 0 0 50 101 0 0 8 44 1
ENSG00000064115.10 209 0 11 1 0 4 53 2 42 3 3 0 138 51 44 0 10 0 1 97 15 66 7 43 8 85 0 3 37 29 0 0 0 0 0 6 4 46 0 104 29 57 6 179 322 14 250 95 48 86 0 0 0 0 0 0 3 1 0 5 4 7 0 17 0 0 0 109 1 0 189 21 113 3 0 27 139 0 0 0 0 0 69 57 129 0 97 13 51 0 0 91 69 0 0 24 6 94 4 83 57 0 0 6 13 0 0 29 50 0 0 18 49 0 0 3 29 0
ENSG00000064195.7 0 0 0 0 0 0 0 0 0 0 0 0 2 0 0 0 0 0 0 6 0 0 0 0 0 0 0 0 0 0 0 0 0 0 0 0 0 0 0 18 0 0 0 0 0 0 0 0 0 0 0 0 0 0 0 0 0 0 0 0 0 0 0 0 0 0 0 4 0 0 1 0 0 0 0 0 0 0 0 0 0 0 0 0 0 0 3 0 0 0 0 0 0 0 0 0 0 0 0 0 0 0 0 0 0 0 0 0 0 0 0 4 0 0 0 0 0 0
ENSG00000064199.6 10 0 0 0 0 0 0 0 10 1 0 0 66 0 0 0 0 0 0 4 0 12 0 111 0 3 0 0 1 0 0 0 0 0 0 21 0 0 0 18 5 0 0 0 1 0 0 7 0 0 0 0 0 0 0 6 0 0 0 0 0 0 0 25 0 0 127 97 0 28 136 0 0 0 0 1 0 0 0 0 0 0 246 4 8 0 39 0 0 1 0 0 0 0 0 0 0 0 2 0 0 0 0 0 0 0 0 3 1 0 243 4 15 0 0 9 1 0
ENSG00000064201.15 0 0 0 0 0 9 71 2 1 5 47 8 1 7 0 0 0 0 0 3 17 76 2 3 1 88 1 0 7 45 23 0 54 1120 0 0 33 87 14 29 28 36 19 50 242 30 0 1 0 188 0 0 0 0 0 0 0 8 0 0 47 32 0 176 0 0 14 9 0 0 0 2 48 16 0 50 46 14 0 0 0 0 8 32 9 1 0 12 62 18 0 24 115 1 0 8 3 14 0 47 81 0 0 0 10 1 0 25 15 0 0 4 0 1 0 11 1 0
ENSG00000064205.10 0 0 0 0 0 0 0 0 0 0 0 0 3 0 0 0 0 0 0 0 0 0 0 0 0 0 0 0 0 0 0 0 0 0 0 0 0 6 0 1 0 0 0 0 0 0 0 0 0 0 0 0 0 0 0 0 1 0 0 0 0 0 0 0 1 0 2 0 9 0 0 0 0 0 0 0 0 0 0 0 0 0 0 0 0 0 0 0 0 0 0 0 0 0 0 0 0 0 0 0 0 0 0 0 0 0 0 0 0 0 0 0 0 0 0 126 0 0
ENSG00000064218.4 0 0 0 0 0 0 0 0 0 0 0 0 0 0 0 0 0 0 0 0 0 0 0 0 0 0 0 0 0 0 0 0 0 0 0 0 0 0 0 0 0 0 0 0 0 0 0 0 0 0 0 0 0 0 0 0 0 0 0 0 0 0 0 0 0 0 0 0 0 0 0 0 0 0 0 0 0 0 0 0 0 0 0 0 0 0 0 0 0 0 0 0 0 0 0 0 0 0 0 0 0 0 0 0 0 0 0 0 0 0 0 0 0 0 0 0 0 0
ENSG00000064225.12 80 459 30 153 0 341 1 45 70 389 34 136 151 361 40 0 0 1 0 23 102 0 148 133 114 14 12 0 254 12 79 0 23 0 41 47 163 1 98 178 351 28 123 356 0 77 0 206 511 16 0 0 0 0 0 9 15 56 0 5 53 79 0 9 0 0 230 484 85 322 221 147 76 158 0 1619 15 145 0 32 12 31 350 218 2 6 124 409 13 442 0 429 0 4 0 315 91 112 8 305 12 0 0 30 8 4 0 281 94 0 0 627 0 219 82 609 229 16
ENSG00000064270.12 53 1 1 23 0 0 0 7 81 0 0 18 296 0 12 0 0 5 0 200 6 0 1 222 0 7 0 1 1 7 130 0 0 0 16 46 0 0 2 271 1 0 4 0 49 9 33 223 0 0 0 0 0 0 0 4 0 7 11 0 43 18 0 0 0 0 251 99 0 9 283 0 8 5 272 7 1 10 0 0 0 0 303 0 8 0 193 1 0 3 0 0 0 0 0 1 31 4 115 0 0 1 0 0 0 6 0 0 22 0 0 0 0 39 361 0 21 1
ENSG00000064300.8 0 0 0 0 0 0 3 0 0 1 0 0 2 0 8 0 0 0 10 0 0 2 0 0 1 4 0 0 0 1 0 0 0 0 0 0 0 0 0 0 1 1 5 0 0 0 0 0 0 0 0 0 0 0 0 0 0 0 0 0 0 0 0 0 0 0 0 0 0 0 0 0 0 0 0 0 12 0 0 0 0 0 0 0 0 0 0 0 10 0 0 0 0 0 0 1 0 0 0 0 0 0 0 0 4 0 0 1 0 0 0 0 0 0 0 0 0 0
ENSG00000064309.14 2 0 0 0 0 0 0 0 0 0 0 0 0 0 0 0 1 0 1 7 0 0 0 3 0 0 0 0 0 0 0 0 0 0 0 0 0 0 0 6 0 1 0 0 0 0 0 0 0 0 0 0 0 0 0 0 0 0 0 0 0 0 0 0 0 0 103 0 0 0 5 0 0 0 0 8 0 0 0 0 0 0 0 0 0 0 66 0 0 0 0 0 0 0 0 0 0 0 0 0 0 0 0 0 0 0 0 0 0 0 0 0 0 0 0 0 0 0
ENSG00000064313.11 53 19 11 2 3 94 107 38 33 86 243 53 93 157 182 0 0 0 1 133 58 141 18 42 8 179 2 0 50 165 44 0 0 0 0 12 42 13 25 95 128 236 69 105 382 39 34 179 42 51 0 0 0 0 0 0 20 25 0 2 49 20 0 199 0 0 72 113 39 124 89 21 339 104 0 193 416 64 0 12 0 0 139 118 287 6 5 106 185 53 0 196 252 6 0 121 27 30 0 90 38 0 0 4 21 5 290 63 141 0 0 83 11 54 0 191 105 0
ENSG00000064393.15 88 205 139 4 0 85 80 7 118 16 48 15 63 88 98 0 0 1 0 88 56 181 14 32 24 162 2 0 54 94 0 49 53 1 83 2 38 12 15 73 117 208 25 90 224 6 47 70 0 45 0 0 0 0 0 9 6 3 0 2 24 1 0 454 0 0 616 184 0 39 61 20 384 29 67 235 286 27 0 35 0 0 203 97 148 0 75 67 131 21 46 101 103 2 0 114 6 4 8 146 76 1 0 14 17 0 0 52 29 0 0 148 0 10 0 288 63 0
ENSG00000064419.13 12 46 11 5 0 66 123 10 198 103 64 62 101 167 227 0 0 6 0 94 122 286 67 25 5 222 1 4 102 112 14 26 0 0 0 33 33 0 27 127 151 218 50 169 217 29 31 106 11 6 0 0 0 0 0 0 4 19 0 0 52 93 0 356 0 79 354 251 218 99 26 41 522 77 4 370 227 52 0 29 42 0 65 82 234 4 1 92 181 67 20 120 179 5 0 121 8 42 2 118 88 0 0 13 55 2 0 87 199 0 0 123 83 88 0 187 77 1
ENSG00000064489.22 0 0 0 0 0 0 0 0 0 0 0 0 0 0 0 0 0 0 0 0 0 0 0 0 0 0 0 0 0 0 0 0 0 0 0 0 0 0 0 0 0 0 0 0 0 0 0 0 0 0 0 0 0 0 0 0 0 0 0 0 2 0 0 10 0 0 0 0 0 0 0 0 0 0 0 0 0 0 0 0 0 0 0 0 0 0 0 0 0 0 0 0 0 0 0 0 0 0 0 0 0 0 0 0 0 0 0 0 0 0 0 0 0 0 0 0 0 0
ENSG00000064490.13 72 14 5 5 0 14 85 2 58 28 15 11 302 63 85 0 0 0 0 51 117 119 28 87 6 52 1 0 60 81 7 0 114 372 5 50 33 72 19 132 61 45 40 127 189 9 104 51 3 48 0 0 0 0 0 7 8 1 0 1 36 20 0 49 0 0 447 143 136 8 397 18 134 18 277 168 59 9 0 9 0 0 99 59 49 0 187 40 38 20 66 111 81 0 0 31 12 0 33 113 33 0 0 3 3 4 830 31 25 0 1148 20 90 2 38 23 16 0
ENSG00000064545.14 66 208 0 1 0 20 161 0 1 24 45 1 378 88 131 0 0 0 0 113 119 276 0 59 65 135 0 0 56 44 0 0 127 0 0 28 16 260 19 251 73 136 36 163 470 0 125 73 19 0 0 0 1 0 0 15 9 0 0 1 4 0 0 89 0 0 78 150 0 0 242 41 271 6 57 151 74 5 0 0 0 0 151 95 137 0 317 60 97 20 0 121 189 0 0 53 1 0 42 121 102 0 0 10 59 0 0 16 53 0 387 102 81 18 138 55 2 0
ENSG00000064547.13 27 223 18 642 0 72 388 260 47 38 194 214 413 66 236 0 0 0 0 102 30 651 179 71 53 504 3 0 34 487 115 0 27 1040 143 43 19 251 123 153 42 316 151 93 1016 245 52 167 1 0 0 0 0 0 0 1 20 59 62 0 222 102 0 88 0 88 369 185 194 156 254 18 684 240 0 260 598 193 0 0 102 0 20 69 300 9 407 106 586 257 0 73 532 5 0 91 117 102 67 60 263 2 0 26 183 128 1976 172 468 0 0 72 634 237 0 305 138 5
ENSG00000064601.18 106 362 16 853 0 448 535 168 711 880 120 244 802 1696 597 0 0 14 0 1080 1379 1460 356 269 786 354 7 4 790 565 223 0 1250 852 696 201 543 520 362 632 1167 643 287 2002 2078 200 1569 1039 905 1767 0 1 0 0 0 6 82 305 0 19 376 227 0 4584 0 2342 432 1937 1770 1529 1028 718 1337 451 3353 3334 956 453 0 132 205 268 324 1036 848 2 934 1298 913 398 198 2738 640 8 0 897 336 373 378 1741 606 2 0 544 152 62 0 1168 593 1 0 1603 1665 1339 3402 1444 885 25
ENSG00000064607.16 39 45 0 1010 0 49 120 3 59 84 424 9 62 52 5 0 0 0 2 90 91 130 8 50 23 97 0 0 97 56 13 0 99 0 9 0 24 25 28 138 115 141 39 197 190 14 282 236 200 1 0 0 1 0 0 0 3 12 0 3 28 2 0 108 0 0 454 142 0 34 57 45 321 16 0 121 118 14 0 52 102 0 148 160 214 2 56 64 95 0 270 69 45 0 0 102 10 144 1 160 24 0 0 35 16 6 0 31 21 0 0 46 0 4 0 281 21 2
ENSG00000064651.13 614 274 579 64 0 68 252 2 1336 124 631 14 186 110 369 0 0 0 0 318 35 111 0 184 66 911 1 0 49 134 2 0 10 0 1 1 13 15 10 1180 141 392 38 183 483 21 62 256 68 23 0 0 6 0 0 2 16 6 0 1 2 6 0 13 0 0 726 255 19 4 173 42 574 18 50 89 225 0 0 23 247 0 371 63 474 0 239 68 673 11 11 74 333 0 0 145 15 0 61 77 167 0 0 14 64 0 0 18 354 0 0 58 18 0 0 557 142 0
ENSG00000064652.10 135 79 3 0 0 5 3 0 49 60 0 0 58 23 0 0 0 0 0 9 25 9 1 21 4 5 0 6 24 13 2 0 0 0 0 0 7 4 0 62 26 12 4 60 48 1 53 53 0 0 0 0 0 0 0 0 1 1 1 0 0 0 0 0 0 0 309 35 122 0 73 14 48 4 0 41 0 0 0 0 0 0 70 11 49 0 0 37 1 0 0 14 0 0 0 19 0 1 2 66 6 0 0 5 2 0 0 13 9 0 0 24 5 11 0 29 0 0
ENSG00000064655.18 242 0 0 0 0 0 0 0 8 15 0 0 448 1 27 0 0 0 0 333 12 0 0 220 1 0 0 16 56 9 1 0 0 0 0 43 5 0 2 453 5 0 1 54 12 9 537 474 90 0 0 0 0 0 0 0 0 0 0 0 0 0 1560 141 0 0 1394 278 415 49 434 7 0 1 6 8 0 0 0 0 0 0 363 2 0 0 479 9 0 0 0 26 0 0 0 0 0 0 34 2 0 0 0 2 0 0 0 0 0 0 0 0 0 0 0 0 0 0
ENSG00000064666.14 206 112 63 639 1038 837 2620 1185 2052 603 831 4718 3138 771 1012 1 18 17 2 833 1517 2859 1904 818 722 1615 60 85 1091 1197 2872 591 1517 1761 4121 764 693 1908 1942 1375 949 1306 1981 1730 5532 4045 2660 889 2363 1285 0 0 8 0 1609 86 335 1485 898 30 6196 3996 0 2035 13045 2073 464 1244 3944 2481 2043 109 2625 5164 10172 1961 2634 2030 0 215 583 506 650 1522 2004 149 2798 416 1550 415 1445 1784 3466 86 0 834 1563 1081 1856 1965 1553 58 14 1089 2110 1202 136 774 1797 0 2713 457 3423 1090 641 388 1668 51
ENSG00000064687.12 77 27 36 86 499 7 89 61 108 11 35 77 232 12 22 0 0 0 10 7 16 179 3 79 24 140 1 32 20 62 106 0 10 0 0 68 8 17 50 316 31 70 110 37 358 127 8 198 10 100 0 0 0 0 4133 16 2 35 16 0 273 144 0 35 0 0 60 38 0 13 174 13 213 126 116 17 126 115 0 0 14 79 104 7 161 4 215 45 132 84 1214 31 97 1 636 23 76 32 28 23 42 0 0 11 70 56 0 9 115 0 399 2 26 34 1113 9 39 0
ENSG00000064692.18 19 0 0 0 115 0 0 0 42 0 0 0 209 0 4 0 0 0 0 126 0 0 0 96 1 0 0 0 0 0 0 0 0 0 0 72 0 0 0 233 0 0 0 0 0 0 36 7 0 0 0 0 0 0 0 13 5 0 0 0 0 0 0 0 0 0 157 76 0 0 125 0 0 0 0 0 0 0 0 0 0 0 269 0 0 0 246 0 0 0 0 0 0 0 0 0 0 0 19 0 0 0 0 0 0 0 0 0 0 0 0 0 0 0 0 1 0 0
ENSG00000064703.11 0 1 1 1 0 27 348 9 32 24 64 10 95 79 367 0 0 0 0 21 64 65 4 37 11 320 2 0 22 88 9 0 0 0 0 0 26 82 28 88 89 230 32 111 121 8 0 64 85 143 0 0 0 0 0 0 14 14 0 0 2 10 0 0 0 0 0 98 0 22 75 20 429 42 0 134 303 21 0 0 0 100 24 25 101 0 187 83 303 26 0 98 188 2 0 45 22 0 0 126 141 0 0 19 13 1 0 29 239 0 0 90 0 10 0 76 37 9
ENSG00000064726.9 21 568 40 1 0 10 111 13 28 22 42 1 38 68 47 0 0 0 0 16 10 18 0 44 15 126 1 0 9 9 9 0 0 0 0 8 12 3 3 14 45 76 19 65 9 1 11 44 0 6 0 0 0 0 0 0 0 0 0 0 7 2 0 26 0 0 1 68 41 0 16 18 107 9 0 105 67 10 0 0 101 0 68 50 64 0 1 42 100 15 0 110 13 0 3030 30 14 0 1 93 61 0 0 4 17 0 0 57 60 0 0 43 0 17 0 49 14 0
ENSG00000064763.10 0 2 0 6 0 16 7 29 0 47 2 86 40 148 9 0 0 0 0 1 41 6 48 9 7 29 1 0 26 33 39 0 40 6 38 0 37 0 23 1 73 20 69 77 52 95 0 53 36 65 0 0 0 0 0 0 24 7 2 1 155 93 0 368 0 0 0 127 0 17 0 46 165 121 0 92 71 49 0 0 0 0 14 41 28 19 0 53 19 24 0 80 0 10 0 45 47 0 12 54 5 0 0 11 7 5 0 52 67 0 1 28 63 10 0 1 19 7
ENSG00000064787.13 69 14 5 4 0 0 0 0 705 19 8 32 209 9 45 0 0 0 95 1466 4 12 5 85 1 2 0 110 191 105 23 1 2 0 0 89 6 0 2 464 18 0 4 2 191 7 3626 2992 27 720 0 0 49 0 0 24 0 9 12 0 7 2 0 0 0 0 144 11 0 0 443 1 19 6 423 129 9 0 6085 6 0 0 286 4 0 1 35 0 3 0 17 0 0 0 13 21 2 0 14 0 0 0 0 0 0 0 0 0 0 0 1 40 0 0 0 46 0 0
ENSG00000064835.10 0 0 0 0 0 0 0 0 0 0 0 0 0 0 0 0 0 0 0 0 0 0 0 0 0 0 0 0 0 0 0 0 0 0 0 0 0 0 2 0 0 0 0 0 0 2 0 0 0 0 0 0 0 0 0 0 0 0 0 0 0 0 0 0 0 0 0 0 0 0 0 0 0 0 0 0 0 0 0 0 0 0 0 0 0 0 0 0 0 0 0 0 0 0 0 0 1 0 0 0 0 0 0 0 0 0 0 0 0 0 0 0 0 0 0 0 0 0
ENSG00000064886.13 0 2 0 5 0 50 74 30 1 4 49 1 1 135 25 0 0 0 0 1 28 267 13 0 1 83 1 0 44 0 9 0 0 0 0 27 70 57 36 5 42 175 21 26 179 1 0 43 0 246 0 0 0 0 0 0 22 39 0 1 0 0 0 0 0 0 6 16 16 227 21 22 55 101 72 254 74 89 0 0 91 0 11 63 286 0 593 3 45 100 0 1 223 0 0 13 131 153 0 53 260 0 0 23 102 6 0 67 91 0 0 27 0 95 0 13 43 2
ENSG00000064932.15 0 0 0 1 13 7 10 8 0 1 0 14 8 8 6 0 2 1 1 9 2 4 15 9 13 10 0 0 12 8 11 0 36 54 1 7 18 4 7 2 4 8 15 11 21 18 37 25 0 0 0 0 0 0 400 0 7 3 0 0 24 24 0 17 0 0 53 6 2 31 2 10 18 55 4 17 5 8 1 5 2 4 6 9 15 2 14 1 1 25 0 5 2 0 0 19 14 23 0 7 4 0 0 0 9 9 0 11 18 0 0 5 4 17 0 0 4 0
ENSG00000064933.17 45 17 2 0 0 6 48 0 0 5 28 0 30 24 54 0 0 0 0 30 37 80 5 34 10 41 0 0 6 0 0 0 0 0 0 1 2 13 5 84 32 60 5 64 60 6 0 62 0 9 0 0 0 0 0 0 1 1 0 1 13 0 0 59 0 0 93 25 0 0 14 21 63 2 0 22 22 0 0 0 0 0 137 27 124 0 49 7 47 0 0 11 77 0 0 13 22 4 1 18 12 0 0 3 3 0 1 15 10 0 0 5 72 1 0 15 23 0
ENSG00000064961.18 334 791 41 4 391 33 209 9 88 71 18 9 429 127 122 0 0 5 1 199 130 133 13 172 105 114 0 7 99 98 11 0 172 63 0 110 62 176 47 288 108 178 51 293 326 22 283 226 0 445 0 0 0 0 0 16 9 14 0 9 37 46 0 238 0 54 138 477 0 36 531 70 274 12 831 307 394 37 0 5 0 0 212 101 123 0 469 70 136 0 0 230 207 1 2 150 8 0 187 208 119 0 667 31 67 0 0 67 32 0 258 142 353 24 232 50 46 1
ENSG00000064989.12 0 8 2 0 0 50 3 0 6 21 0 0 0 118 0 0 0 0 0 0 22 0 0 0 10 0 0 0 55 0 0 0 0 0 0 0 27 0 4 6 24 3 1 24 0 0 34 31 0 0 0 0 0 0 0 0 0 0 0 7 0 0 0 137 0 0 0 124 0 0 0 6 5 5 0 233 0 0 0 4 0 0 1 78 0 0 0 9 0 0 0 67 0 0 0 50 1 0 0 402 0 0 0 16 0 0 0 55 0 0 0 67 0 1 0 0 0 0
ENSG00000064995.17 9 7 5 3 20 47 126 31 120 45 211 11 66 76 182 0 0 0 0 105 88 160 21 30 24 194 0 0 50 70 9 0 0 0 3 0 30 55 10 71 57 111 36 131 270 22 358 93 0 35 0 0 0 0 0 1 0 8 0 0 3 7 0 381 0 0 15 131 37 100 100 57 240 33 39 176 67 37 0 0 40 0 58 103 195 2 62 85 102 24 0 124 136 0 242 25 23 0 2 59 67 0 0 1 0 0 0 48 86 0 0 56 298 42 424 101 43 4
ENSG00000064999.14 27 74 8 12 0 18 12 23 44 17 57 13 152 7 40 0 0 2 0 4 21 77 19 43 7 14 1 4 25 7 24 0 12 0 1 8 6 55 8 61 39 28 15 47 60 20 83 82 32 0 0 0 0 0 0 0 6 25 1 0 32 24 0 27 0 0 377 95 0 11 35 1 90 45 25 59 15 63 0 0 0 0 106 36 49 0 55 11 26 0 0 50 31 2 0 14 31 36 25 56 41 0 0 4 36 7 0 27 27 0 0 17 0 5 0 0 37 1
ENSG00000065000.17 50 447 48 35 0 47 222 72 95 99 164 75 318 120 106 0 0 0 0 141 136 214 156 108 53 134 4 3 113 128 54 0 75 0 379 22 42 73 48 272 109 127 40 176 445 33 369 243 0 8 0 0 0 0 0 17 31 43 1 1 17 26 0 785 0 2962 517 234 588 139 345 55 263 98 1605 384 337 143 0 40 11 1 315 148 191 5 272 74 200 187 1328 179 91 4 256 78 97 180 109 179 125 1 0 34 43 22 0 95 167 0 0 121 390 75 838 84 174 3
ENSG00000065029.14 70 4 0 2 0 20 231 17 137 40 25 9 179 120 146 0 0 0 0 64 141 382 38 59 50 249 0 1 74 76 36 138 109 1002 44 59 46 189 17 270 120 289 48 150 306 14 210 56 62 0 0 0 0 0 0 0 7 12 0 0 8 11 0 825 0 0 242 288 0 31 260 33 428 19 426 175 281 41 0 16 0 0 141 56 154 1 377 44 156 99 0 146 174 3 0 73 10 6 56 119 31 0 0 184 245 18 0 69 98 0 0 94 1591 21 32 60 40 0
ENSG00000065054.13 4 19 0 0 120 0 0 0 15 3 1 0 32 1 0 0 0 0 0 35 0 0 0 31 0 0 0 0 4 1 1 12 0 0 0 14 1 1 0 64 1 0 0 0 4 0 7 22 19 0 0 0 0 0 0 4 0 0 0 0 0 0 0 1 0 0 21 2 0 0 144 1 0 0 394 18 14 0 0 0 0 0 26 1 0 0 59 1 0 0 79 0 0 0 0 4 0 0 17 0 0 0 0 0 0 0 0 1 0 0 0 0 0 0 0 0 0 0
ENSG00000065057.7 49 0 0 0 244 1 41 0 200 12 74 0 204 7 25 0 0 0 0 97 22 105 0 32 2 24 0 14 55 92 2 340 0 0 0 21 6 27 0 142 2 23 2 24 233 8 189 96 0 0 0 0 0 0 0 0 0 0 1 0 0 0 0 70 0 0 261 114 0 0 253 16 34 0 2133 51 22 0 0 0 0 0 98 18 47 0 259 8 21 0 0 3 39 0 0 4 0 0 56 30 12 0 0 2 10 0 0 1 12 0 516 4 28 0 56 21 1 0
ENSG00000065060.16 18 27 1 12 0 12 10 0 42 68 2 1 16 50 27 0 0 0 1 11 36 74 2 4 3 11 0 1 21 40 0 0 31 0 0 0 7 7 3 34 67 44 14 137 32 5 3 85 0 2 0 0 0 0 0 0 0 0 0 0 0 1 0 26 0 0 123 73 0 0 20 24 148 3 0 25 19 5 0 0 0 0 23 31 55 1 4 31 20 0 0 81 0 0 0 61 0 0 0 40 26 0 0 7 2 1 0 71 112 0 0 76 38 9 9953 6 15 0
ENSG00000065135.10 779 1532 2066 1185 0 966 1240 1342 1354 1394 1409 3821 566 1899 1815 6 0 0 2 675 694 698 925 385 687 2723 132 10 1041 1218 2808 10 0 0 257 229 511 212 876 993 1439 1569 1517 1322 1791 3547 1445 1236 1461 1321 0 0 2 0 47 3 125 1231 761 66 3156 2546 0 3022 104 5780 1247 1586 1464 1912 639 1024 4050 2993 70 4944 3262 2023 0 643 491 643 427 1207 1925 383 267 1163 2462 1865 54 1126 634 253 0 1282 1864 1545 138 1564 909 39 0 360 1083 701 1 1101 1863 0 0 1049 1247 2033 1474 3002 2316 183
ENSG00000065150.18 55 221 55 4 0 182 182 15 191 104 131 0 78 302 222 0 0 8 2 122 50 149 0 150 48 290 8 0 148 190 11 0 0 0 0 0 86 36 51 135 246 183 91 158 524 11 6 73 279 286 0 0 9 0 0 0 16 0 0 2 8 15 0 355 0 0 213 262 472 0 53 148 711 55 0 747 234 12 0 15 0 0 189 141 179 0 13 176 317 82 25 47 189 0 0 138 6 8 8 169 39 1 8 17 4 0 0 42 140 0 0 243 18 0 0 477 204 0
ENSG00000065154.11 2 9 0 6 0 217 469 38 393 183 92 49 610 444 471 0 0 0 0 264 234 124 76 128 54 845 4 0 371 432 49 0 1 790 0 108 212 141 138 461 271 443 97 438 518 67 189 185 541 255 0 0 0 0 0 7 43 28 0 4 207 75 0 1277 0 710 182 529 1262 208 504 43 854 166 0 708 563 122 0 1 26 0 566 888 514 21 357 183 755 12 0 667 389 3 0 337 119 8 68 509 248 0 1 131 69 6 0 180 228 0 0 338 120 43 0 521 122 2
ENSG00000065183.15 5 1 3 2 0 7 113 0 1 21 39 2 94 24 107 0 0 0 2 25 105 132 6 12 3 77 0 1 22 20 1 0 0 4 0 0 9 1 4 61 62 76 12 67 270 2 0 1 0 0 0 0 0 0 0 0 1 1 0 0 11 0 0 299 0 0 83 40 0 9 30 24 234 1 0 58 2 0 0 0 1 3 143 38 73 1 3 17 27 0 0 12 76 0 0 63 0 0 5 55 223 0 0 12 33 2 0 11 28 0 0 42 112 8 0 72 20 0
ENSG00000065243.19 155 40 632 45 138 25 86 150 591 47 35 256 51 94 75 0 0 7 0 204 9 112 70 41 10 84 16 8 78 52 108 0 0 0 7 0 14 4 90 173 58 77 168 37 133 431 538 511 117 356 0 0 0 0 0 1 9 90 6 0 320 267 0 28 0 0 77 59 1 31 101 32 218 170 84 111 155 98 0 13 50 132 163 49 273 53 58 59 108 58 0 15 55 18 20 63 57 19 2 35 29 1 0 2 17 8 0 61 358 0 52 42 31 95 138 73 152 5
ENSG00000065268.10 190 12 0 0 939 30 256 1 76 101 114 5 393 143 242 0 0 0 0 86 190 324 9 96 57 128 0 0 68 93 1 0 271 0 120 68 46 228 16 189 160 196 22 275 359 2 151 122 0 131 0 0 0 0 0 0 26 0 0 0 39 7 0 518 0 0 258 327 0 45 506 130 460 18 0 141 162 1 0 12 72 0 142 101 184 0 388 68 133 18 2122 217 201 0 0 61 13 49 175 199 84 0 0 23 88 0 0 78 96 0 429 176 838 0 847 118 56 4
ENSG00000065308.4 34 2 0 0 0 9 30 0 0 21 50 3 33 14 32 0 0 8 1 7 16 25 6 37 2 77 0 0 19 1 1 0 0 83 0 0 1 20 4 59 30 48 24 47 222 2 0 73 0 1 0 0 0 0 0 10 6 0 0 0 14 3 0 0 0 0 164 76 0 0 108 12 98 6 0 3 0 2 0 0 0 0 47 9 56 0 241 42 67 0 0 26 41 2 0 1 0 0 2 44 18 0 0 9 1 0 0 3 13 0 0 47 0 0 0 7 0 0
ENSG00000065320.8 0 3 0 0 0 0 0 1 65 0 0 0 50 2 13 0 0 0 0 5 0 0 0 4 1 1 0 0 1 0 0 0 0 0 0 24 0 0 0 18 0 0 0 0 0 0 160 0 0 0 0 0 0 0 0 0 0 0 0 0 0 0 0 0 0 0 162 14 16 0 0 1 0 0 0 17 0 1 0 0 0 0 22 0 0 0 3 0 0 0 76 6 1 0 0 1 0 0 2 0 0 0 0 0 0 0 0 4 0 0 0 0 0 0 0 0 0 0
ENSG00000065325.12 0 0 0 0 0 0 0 0 0 0 0 0 0 0 0 0 0 1 0 0 0 0 0 0 0 0 0 0 0 0 0 0 0 0 0 0 0 0 2 0 0 0 0 0 0 0 0 0 0 0 0 0 0 0 0 0 0 0 0 0 0 0 0 0 0 0 0 0 0 0 0 0 0 0 0 0 2 0 0 0 0 0 0 0 0 0 0 4 0 0 0 0 0 0 0 0 0 1 0 0 0 0 0 0 0 0 0 0 0 0 0 0 0 0 0 0 0 0
ENSG00000065328.16 0 4 0 0 0 0 12 0 0 0 50 0 0 3 24 0 0 1 0 0 2 28 0 0 0 4 0 0 17 25 0 0 0 0 0 0 0 0 1 0 19 1 7 28 0 0 0 0 0 0 0 0 0 0 0 0 0 0 0 1 0 0 0 83 0 0 0 10 0 1 3 2 0 1 0 1 0 0 0 0 0 0 0 9 5 0 0 0 4 0 0 0 46 0 0 0 0 0 0 4 49 0 0 0 0 0 0 3 0 0 0 3 0 2 0 0 0 0
ENSG00000065357.19 14 5 55 4 0 79 997 20 81 90 759 29 71 118 712 0 0 0 21 204 68 2454 54 7 26 797 0 8 130 426 45 0 29 333 0 0 66 192 49 79 75 818 50 174 1520 86 227 340 645 363 0 0 0 0 11 8 54 10 0 2 65 74 0 99 0 19 54 88 1203 0 86 22 1835 77 0 439 642 53 0 16 63 1 6 81 1248 0 118 55 591 40 0 146 1189 1 0 55 43 157 0 205 724 1 0 70 219 4 0 82 625 0 0 45 1193 15 70 71 32 0
ENSG00000065361.15 147 7 0 3 915 1 3 1 1019 15 1 12 770 1 30 0 0 0 0 975 11 23 0 164 0 19 0 20 121 130 25 59 5 686 0 46 1 21 3 1704 3 5 6 4 71 2 939 2352 376 937 0 0 1 0 0 15 11 5 0 0 0 3 1 61 0 0 991 129 1 43 663 2 42 3 3919 70 71 0 1 0 0 0 184 2 68 0 1137 17 0 0 0 0 0 0 0 162 13 0 71 0 1 0 0 0 0 1 0 16 140 0 0 137 89 0 419 142 0 0
ENSG00000065371.17 0 0 0 0 0 0 0 0 0 0 0 0 0 0 0 0 0 0 0 0 0 0 0 0 0 0 0 0 0 0 0 0 0 0 0 0 0 0 0 0 0 0 0 0 0 0 0 0 0 4 0 0 0 0 0 0 0 0 0 0 0 0 0 0 0 0 0 0 0 0 1 0 0 0 0 0 0 0 0 0 0 0 0 0 0 0 0 0 0 0 0 0 0 0 0 0 0 0 0 0 0 0 0 0 0 0 0 0 0 0 0 0 0 0 0 1 0 0
ENSG00000065413.19 15 463 480 677 0 248 804 647 409 409 1332 976 11 329 1618 0 0 0 1 33 168 859 639 4 120 1566 125 0 226 538 472 0 0 19 15 107 91 238 351 51 534 1640 616 1043 2106 1126 0 248 356 74 0 0 0 0 0 0 45 200 51 17 1078 677 0 543 0 3220 187 317 391 154 1 68 1554 899 48 456 1003 463 0 58 29 904 82 412 2526 260 14 778 1315 508 0 408 1270 112 0 177 354 269 1 735 502 35 0 114 420 241 0 332 1408 0 0 410 468 417 0 720 755 12
ENSG00000065427.14 69 16 1443 20 0 187 1356 39 541 282 258 117 449 504 891 0 0 24 0 456 411 866 77 227 80 879 0 5 201 453 26 0 32 775 89 0 79 179 67 314 337 631 122 540 1341 36 892 312 744 440 0 0 0 0 0 24 51 16 0 3 62 17 0 761 0 10 510 586 636 226 649 248 1594 189 1269 643 439 60 0 8 180 0 403 384 767 0 203 305 755 182 34 538 939 2 0 330 175 258 127 733 561 0 0 65 200 5 1 715 1074 0 0 357 756 165 0 381 130 7
ENSG00000065457.10 21 3 69 29 0 11 182 104 53 72 105 59 46 50 114 0 0 0 9 46 91 227 103 21 3 96 1 0 50 86 193 4 1 0 127 27 21 27 23 82 55 105 67 117 127 49 0 49 71 63 0 0 0 0 1 0 14 54 0 1 111 80 0 2 0 22 171 69 403 259 107 30 207 169 0 127 220 260 0 0 0 138 123 56 171 5 58 25 62 58 0 105 54 0 0 17 95 126 0 45 100 1 0 11 54 12 0 39 271 0 0 30 22 48 338 9 174 1
ENSG00000065485.19 29 0 0 0 0 12 9 0 0 10 12 0 286 11 19 0 0 0 0 11 42 6 0 33 4 9 0 0 6 8 1 0 0 0 0 0 6 0 1 196 22 8 12 56 94 7 0 29 0 0 0 0 1 0 0 0 0 0 0 0 0 0 159 6 0 0 72 36 0 0 122 5 38 0 0 42 0 0 0 0 0 0 139 30 29 0 123 14 23 5 0 14 0 0 0 0 0 0 47 36 28 0 0 1 0 0 0 19 0 0 0 18 85 0 0 111 0 0
ENSG00000065491.8 31 8 0 1 0 59 43 1 60 26 15 0 89 49 32 0 0 0 0 2 11 34 2 24 3 119 0 0 55 27 7 0 1 0 0 55 14 17 5 81 84 64 9 22 51 0 179 16 0 0 0 0 0 0 0 3 6 0 0 0 6 2 0 8 0 0 223 43 0 0 62 20 210 19 0 163 28 14 0 1 0 0 41 21 41 0 21 15 33 0 391 44 35 0 0 80 0 0 3 28 60 0 0 6 16 0 21 108 18 0 0 50 33 9 0 22 35 0
ENSG00000065518.7 148 73 69 0 430 232 534 12 403 138 311 43 665 296 617 0 0 16 0 708 255 523 48 215 68 607 2 22 235 336 44 16 159 437 74 160 86 423 35 449 167 384 96 384 811 55 951 562 226 603 0 0 0 0 0 3 34 36 128 4 70 54 0 832 89 0 399 490 190 90 927 233 890 58 2431 668 293 42 0 41 4 1 667 314 872 13 587 346 531 74 1254 526 489 2 0 247 42 87 192 464 331 0 33 53 125 0 0 239 300 0 821 192 271 33 101 420 99 8
ENSG00000065526.10 130 105 240 14 0 203 130 35 179 161 206 52 192 194 190 0 1 0 0 114 133 204 134 69 26 219 3 1 210 79 61 0 4 0 35 67 40 26 50 281 172 229 71 178 420 125 163 437 35 10 0 0 0 0 0 0 16 7 0 8 145 101 0 407 502 0 669 166 38 39 123 146 547 126 101 371 449 44 0 1 2 248 232 291 651 7 187 147 207 81 25 306 131 5 0 248 120 177 9 328 99 3 0 24 99 0 0 265 130 0 990 177 331 79 0 546 75 5
ENSG00000065534.18 1 0 0 0 0 1 0 0 0 0 0 10 26 6 0 0 0 0 0 2 0 0 0 50 0 0 0 0 0 0 0 0 0 0 0 0 1 15 1 2 0 0 1 3 0 1 0 16 0 35 0 0 1 0 0 0 0 0 0 0 0 0 0 0 0 0 355 91 0 0 39 1 0 0 0 1 1 0 0 0 0 0 148 1 6 0 7 1 8 0 0 0 0 0 0 7 0 0 0 10 1 0 0 0 0 0 0 0 4 0 0 6 0 0 0 4 0 0
ENSG00000065548.17 36 138 894 0 0 102 294 65 315 203 346 93 60 253 276 0 0 0 0 180 141 196 67 62 73 600 4 0 167 298 54 0 0 65 1 39 55 23 80 246 297 519 104 310 292 34 741 265 657 553 0 0 0 0 0 0 30 21 0 2 113 39 0 218 0 0 104 247 135 120 141 169 1008 148 3 534 494 119 0 12 155 178 210 306 477 6 214 119 553 245 0 136 209 7 0 145 148 101 8 353 268 1 0 47 12 15 11 165 368 0 0 131 212 60 0 187 67 1
ENSG00000065559.14 103 6 576 9 0 21 25 23 37 14 7 26 39 18 65 0 0 0 0 23 2 27 24 8 7 66 0 0 13 1 14 1 0 0 3 11 5 30 12 40 13 70 39 51 51 97 0 60 0 20 0 0 1 0 0 0 1 3 0 0 43 27 0 22 0 0 0 58 538 8 65 3 80 36 1 58 55 43 0 1 1 0 39 23 44 7 31 35 78 3 0 1 22 0 0 14 24 56 1 34 66 1 0 1 14 1 0 7 31 0 0 7 0 4 0 72 7 0
ENSG00000065600.12 0 6 0 0 0 37 82 9 167 106 76 9 63 301 67 0 0 20 0 56 234 191 5 6 34 93 0 1 106 12 0 0 152 0 0 102 44 0 31 76 158 49 23 197 42 4 498 150 0 137 0 0 0 0 0 0 12 1 0 0 5 0 0 376 0 0 71 199 0 19 203 151 248 22 1076 486 39 7 0 6 6 0 55 165 138 0 152 127 93 1 0 213 257 0 0 133 4 3 1 325 168 0 0 58 23 1 0 128 62 0 0 138 0 0 0 290 45 0
ENSG00000065609.14 0 0 0 0 0 0 0 0 0 0 0 0 0 0 0 0 0 0 0 0 0 0 0 0 0 0 0 0 0 0 0 0 0 0 0 0 0 0 0 0 0 0 0 0 0 0 0 0 0 0 0 0 0 0 0 0 0 0 0 0 0 0 0 0 0 0 0 2 0 0 0 0 0 0 0 0 0 0 0 0 0 0 0 0 0 0 0 0 0 0 0 0 0 0 0 0 0 0 0 0 0 0 0 0 0 0 0 0 0 0 0 0 0 0 0 0 0 0
ENSG00000065613.13 234 70 267 55 0 253 42 138 1019 108 379 85 78 126 34 0 0 85 0 166 8 85 95 25 25 180 6 25 243 184 180 15 0 0 3 10 20 6 53 94 57 141 70 60 154 98 543 908 202 388 0 0 0 0 14 5 15 60 12 0 90 42 0 44 0 1 17 56 96 54 60 63 308 263 316 139 236 105 0 4 6 0 94 31 318 5 33 53 137 36 0 12 1 6 215 50 115 218 0 62 25 2 0 1 21 6 0 43 182 0 0 57 0 101 0 146 133 1
ENSG00000065615.13 0 5 2 42 0 339 248 643 347 273 274 1241 42 528 266 2 0 0 2 173 206 114 543 55 120 267 38 0 245 96 787 0 2 24 381 226 139 112 290 97 277 181 543 412 316 1119 450 202 1196 715 0 0 0 0 3390 0 38 769 152 23 928 738 0 412 0 1199 60 362 894 1335 24 68 495 1182 0 1070 609 753 0 28 91 496 84 487 309 198 194 279 260 472 284 438 393 112 6 318 614 720 0 540 401 17 63 174 346 317 0 995 1039 1 0 358 22 739 87 460 748 106
ENSG00000065618.19 0 20 0 0 0 2 0 28 20 0 43 8 1 0 0 0 0 0 5 0 0 0 0 1 0 0 0 0 1 0 25 0 0 0 138 1 0 0 2 3 2 0 8 0 38 1 16 15 87 82 0 0 15 0 0 0 15 49 0 0 1 0 0 17 0 68 124 13 228 99 4 0 2 102 0 13 60 105 0 0 0 0 17 0 0 1 47 0 8 44 0 1 0 0 0 0 91 25 1 0 0 0 0 0 6 1 0 1 15 0 0 8 0 0 0 20 0 0
ENSG00000065621.14 2 405 16 790 0 10 25 163 0 39 54 91 148 16 17 0 0 0 4 98 2 46 69 28 1 10 4 0 13 32 182 22 0 0 115 80 4 7 85 63 22 15 246 7 71 50 13 36 10 0 0 0 1 0 0 0 0 54 0 0 122 77 0 71 0 0 12 60 0 109 153 6 13 455 0 225 134 257 0 0 54 2 73 15 33 3 10 101 10 91 0 2 0 4 0 48 116 179 2 13 35 1 0 0 16 6 0 29 170 0 0 29 1 86 1 203 83 0
ENSG00000065665.20 120 21 72 23 0 20 38 16 76 3 91 31 28 25 164 0 5 0 0 26 28 21 26 17 0 123 1 0 14 14 23 0 0 0 0 0 3 0 22 108 16 93 22 56 131 43 41 12 0 0 0 0 0 0 0 0 0 7 0 1 61 44 0 0 0 0 26 39 0 25 45 7 180 31 0 33 128 20 0 0 0 0 38 36 137 3 0 20 62 55 50 0 26 1 0 40 3 2 0 18 10 0 0 3 3 4 0 5 133 0 0 44 0 36 7 130 26 0
ENSG00000065675.14 0 1 85 2 0 0 571 4 0 0 548 0 0 1 265 0 0 0 0 0 0 360 3 0 1 385 3 0 3 120 0 0 0 34 0 0 0 95 12 0 0 352 2 0 800 0 0 0 0 51 0 0 0 0 0 0 31 0 0 0 23 0 0 0 0 0 0 0 363 60 0 0 677 5 0 0 172 8 0 0 0 0 0 1 531 0 0 0 233 0 0 0 516 0 0 13 7 122 0 0 306 0 0 0 66 0 0 0 313 0 0 0 123 5 0 0 28 0
ENSG00000065717.14 29 16 0 0 0 0 6 0 67 0 0 0 42 0 17 0 0 2 1 74 0 0 0 10 0 2 0 5 12 0 1 0 1 0 0 0 0 0 0 76 0 7 0 2 126 0 72 224 0 0 0 0 0 0 0 39 0 0 0 0 0 0 0 0 0 0 97 8 0 0 58 0 0 0 400 6 1 0 0 1 0 0 34 0 6 0 59 0 9 0 0 0 0 0 1804 0 0 0 40 0 4 0 0 1 0 0 0 0 7 0 0 1 0 0 0 0 0 0
ENSG00000065802.11 31 6 18 0 1755 4 82 0 21 24 17 0 64 40 112 0 6 6 0 14 63 182 8 14 16 94 0 1 20 23 0 0 90 143 0 75 4 71 2 46 39 56 11 65 372 2 0 15 0 17 0 0 0 0 0 0 11 0 0 0 0 0 0 175 46003 0 427 71 0 67 76 22 173 4 1 57 129 0 0 0 0 0 12 26 76 0 35 27 97 0 0 104 48 0 0 27 3 11 20 35 33 0 0 1 30 0 0 14 55 0 0 33 572 3 0 99 0 0
ENSG00000065809.13 95 638 628 182 0 198 493 159 365 89 366 161 248 275 709 0 0 35 18 234 16 327 59 108 49 1041 13 40 344 706 255 0 0 417 1 45 101 29 123 243 329 741 167 144 359 132 285 450 904 839 0 0 0 0 0 1 46 131 48 5 170 120 0 61 383 36 626 242 0 64 199 96 1634 300 1174 773 881 178 255 23 62 92 289 185 734 5 17 199 614 31 0 86 564 8 120 222 243 168 8 107 410 1 0 26 141 14 0 216 838 1 231 432 418 98 34 647 156 30
ENSG00000065833.8 8 6 0 0 0 16 2 0 0 44 7 1 9 27 0 0 0 0 0 4 16 0 0 2 54 4 0 0 32 0 0 0 7 0 0 0 9 0 2 15 32 0 1 37 41 0 0 88 0 0 0 0 0 0 0 0 0 0 0 0 0 5 0 61 0 0 0 67 0 0 2 9 1 0 0 107 0 0 0 1 0 0 8 26 12 0 0 68 4 0 0 38 0 0 0 7 0 0 15 4 0 0 0 16 8 4 0 56 0 0 0 12 0 0 103 1 35 6
ENSG00000065882.15 86 306 20 34 0 51 48 53 81 119 283 120 102 91 41 0 0 9 0 20 53 83 105 13 17 36 2 0 79 22 20 0 33 0 8 37 13 18 54 39 98 95 121 202 197 155 218 67 127 99 0 0 0 0 0 17 34 27 15 2 248 86 0 214 0 758 23 167 0 73 58 36 123 76 45 252 138 63 0 7 0 31 112 82 135 3 6 208 117 46 0 37 42 3 0 68 37 55 1 182 84 1 0 38 54 30 0 202 278 0 0 126 93 77 0 118 99 0
ENSG00000065883.15 46 10 220 17 0 35 73 9 106 27 286 13 48 58 136 0 1 31 4 81 5 160 28 54 19 156 0 14 27 48 19 0 12 0 61 4 10 34 20 115 42 159 28 37 201 28 152 262 214 96 0 0 40 0 1 61 19 7 0 0 36 16 0 108 0 0 153 60 5 0 50 18 298 34 1 131 183 21 0 1 31 0 185 61 267 5 31 62 148 128 0 103 25 2 738 51 22 1 20 46 90 1 0 3 8 2 0 15 67 0 0 63 1 9 0 31 182 2
ENSG00000065911.11 43 362 855 10 0 643 687 54 171 1137 432 97 388 1640 779 0 0 42 0 168 842 185 119 174 643 1058 10 1 927 392 56 0 48 0 10 0 402 208 243 305 1282 609 254 1244 556 85 576 606 180 196 0 0 9 0 0 0 63 136 0 21 88 63 7 2432 0 0 156 1959 58 459 482 933 1187 197 0 1875 757 87 0 351 55 11 190 781 728 16 336 712 627 166 0 1666 893 4 0 1167 189 153 36 2548 635 1 0 651 242 81 707 1813 1231 0 0 999 247 79 0 2003 215 25
ENSG00000065923.9 10 62 10 22 0 39 10 4 0 66 0 8 34 65 2 0 0 32 0 25 6 54 12 2 14 11 2 0 34 17 52 26 0 0 32 48 22 4 43 26 80 5 24 109 11 9 160 99 42 0 0 0 20 0 0 14 0 6 0 1 11 15 0 10 0 0 0 84 0 16 17 42 63 43 2 203 134 49 0 5 1 0 29 60 55 0 0 47 1 1 0 27 0 0 500 55 1 26 11 179 14 0 0 2 1 0 0 22 30 0 0 118 22 0 0 51 27 0
ENSG00000065970.8 1 135 238 0 0 4 64 15 5 10 14 9 116 46 43 0 0 19 0 60 6 137 7 31 38 226 0 2 22 91 27 0 11 0 29 0 6 46 9 59 27 109 15 42 169 19 14 16 0 0 0 0 0 0 0 0 4 24 0 0 97 7 0 110 0 0 77 35 29 73 17 38 248 73 5 46 93 97 0 0 0 0 14 33 124 2 34 5 102 15 0 81 74 1 0 25 78 0 65 136 148 0 0 6 50 2 0 17 81 0 0 21 0 19 0 48 49 1
ENSG00000065978.18 48 240 8 27 0 207 404 112 57 266 167 30 226 610 249 0 0 6 46 83 173 159 29 78 113 488 2 1 135 59 10 0 20 88 90 20 86 57 78 217 204 137 56 507 359 21 62 136 213 192 0 0 0 0 2511 12 16 27 0 2 23 12 0 296 1 1 199 431 252 135 89 130 268 58 2 415 226 107 0 22 32 37 214 349 307 4 185 368 286 127 0 521 233 0 200 578 108 38 9 583 162 0 10 134 113 5 0 320 177 0 0 312 379 85 101 380 256 3
ENSG00000065989.15 16 419 35 1 0 294 158 25 0 180 1 6 114 154 124 0 0 0 0 3 60 120 0 17 174 181 0 0 170 89 15 0 248 2464 0 26 157 127 45 65 149 77 29 259 129 11 0 119 0 0 0 0 0 0 0 25 13 9 0 11 8 11 0 428 0 0 68 254 3 0 60 66 65 10 0 510 272 15 0 66 61 0 29 213 107 0 79 79 117 0 0 489 93 0 15 396 13 0 21 416 30 0 0 150 34 12 0 141 46 0 35 208 374 13 0 278 64 5
ENSG00000066027.11 85 22 94 13 0 4 76 14 0 22 106 13 27 26 26 0 0 0 0 17 4 68 14 25 7 195 1 0 3 15 4 0 0 6 0 0 2 22 7 54 20 77 16 51 182 15 0 38 2 96 0 0 0 0 0 1 7 6 0 0 39 57 0 167 0 0 80 23 0 20 21 13 144 32 0 37 224 7 0 0 0 0 100 21 134 2 14 31 63 3 0 21 282 2 0 36 2 0 1 34 103 0 0 0 1 0 0 29 58 0 0 14 24 7 0 26 21 9
ENSG00000066032.18 0 0 0 0 0 0 0 0 6 1 0 0 0 0 0 0 0 0 2 0 0 0 0 6 0 0 0 0 0 0 0 0 0 0 0 0 0 0 0 0 0 0 0 0 0 0 0 0 0 0 0 0 0 0 0 0 0 0 0 0 0 0 0 0 0 0 72 9 0 0 0 0 0 0 0 0 0 0 0 0 0 0 1 0 0 0 36 0 0 0 0 0 0 0 0 0 0 0 0 0 0 0 0 0 0 0 0 0 0 0 0 0 0 0 0 0 0 0
ENSG00000066044.14 54 0 0 0 0 12 129 0 2 3 83 1 208 195 147 0 1 0 0 37 67 47 0 162 58 91 0 4 23 28 0 0 0 594 0 8 17 57 4 43 19 67 15 132 192 23 161 40 3 15 0 0 0 0 0 3 6 0 0 0 6 3 0 149 0 0 205 99 26 30 92 322 147 4 243 57 151 4 0 0 0 0 118 56 96 0 57 33 143 0 0 83 61 0 0 61 18 35 2 160 59 0 0 7 7 2 0 81 97 0 0 38 200 5 0 132 41 1
ENSG00000066056.13 0 0 0 0 0 0 0 1 5 0 0 0 0 1 0 0 0 1 0 0 0 1 0 1 4 0 0 0 1 0 0 0 0 0 0 0 0 0 1 0 1 0 2 0 0 0 0 0 0 0 0 0 1 0 0 0 0 0 0 0 0 0 0 383 0 0 0 0 0 0 0 0 0 2 0 0 0 0 0 0 0 0 0 0 0 0 0 0 0 0 0 0 0 0 0 23 0 8 0 0 0 0 0 0 0 1 0 0 0 0 0 0 0 0 0 0 0 0
ENSG00000066084.12 7 126 16 70 0 20 44 128 56 53 387 303 17 87 38 0 0 0 0 92 59 148 245 3 9 78 4 1 68 28 121 0 50 0 250 0 19 17 87 19 66 52 109 51 91 327 38 163 19 214 0 0 1 0 0 0 19 101 0 2 217 202 0 211 0 246 202 56 146 213 36 19 106 150 433 234 65 219 0 18 24 0 44 104 117 13 40 102 27 114 0 88 0 9 0 30 192 36 15 145 132 5 0 25 68 30 0 170 276 0 0 61 0 110 0 65 176 4
ENSG00000066117.14 5 2 101 0 0 10 62 0 0 5 24 0 48 15 5 0 0 0 0 10 3 73 1 2 7 51 0 0 4 12 3 0 11 9 0 2 7 19 2 22 7 21 4 13 31 1 148 19 0 0 0 0 0 0 0 0 14 2 0 1 9 0 0 15 0 0 110 25 0 0 1 0 95 2 43 9 7 5 0 0 0 0 28 16 27 1 59 9 41 1 178 4 6 0 10 3 0 0 3 46 26 0 0 7 0 0 0 8 30 0 0 49 12 0 59 28 1 0
ENSG00000066135.12 36 10 8 93 0 11 22 0 31 12 15 1 71 39 58 0 0 0 0 13 29 116 0 23 2 53 0 1 22 20 2 0 10 0 9 0 3 21 0 60 44 56 15 60 72 0 7 19 8 1 0 0 0 0 0 0 4 0 0 0 14 10 0 19 0 0 187 70 0 2 55 2 82 14 6 34 23 0 0 2 7 0 45 11 49 1 51 19 37 0 0 17 39 0 0 10 1 0 0 29 29 0 0 1 6 0 0 15 14 0 40 7 72 0 61 31 1 0
ENSG00000066136.20 126 205 1228 31 0 203 378 190 53 293 220 348 261 471 440 0 0 0 0 269 357 562 312 69 101 468 12 1 281 357 214 0 23 542 417 103 188 276 154 176 422 475 239 506 496 333 197 461 90 409 0 0 4 0 1339 13 91 105 0 2 377 260 0 783 0 0 70 578 229 556 548 261 1111 667 67 1230 535 306 0 48 4 133 129 227 378 25 459 283 467 290 0 705 283 11 0 348 168 182 28 564 308 1 1260 112 172 42 0 222 243 0 0 243 596 178 886 270 172 9
ENSG00000066185.12 12 0 0 0 0 5 0 0 0 1 0 1 72 13 0 0 0 0 0 34 0 2 0 176 0 0 0 0 1 0 0 0 0 0 0 96 0 0 0 38 0 2 4 1 0 3 0 0 0 0 0 0 0 0 0 0 0 0 0 0 0 0 0 237 0 0 303 180 651 102 58 8 0 7 0 10 0 0 0 0 0 0 238 1 8 0 21 0 21 0 0 6 0 0 0 0 0 0 0 0 0 0 0 0 0 0 0 0 0 0 0 0 0 0 0 0 5 0
ENSG00000066230.11 0 0 0 0 0 1 15 1 0 0 12 0 30 1 6 0 0 0 0 4 0 1 0 8 0 11 0 0 0 0 0 0 0 0 0 7 0 4 0 21 0 9 0 3 17 0 0 10 3 0 0 0 0 0 0 1 0 1 0 0 0 0 0 9 0 0 86 2 0 0 20 1 19 0 0 0 0 0 0 0 0 0 7 2 5 0 17 1 2 0 0 1 6 0 0 1 0 0 4 0 2 0 0 0 0 0 0 0 0 0 0 0 0 0 0 0 0 0
ENSG00000066248.14 0 0 0 0 0 0 0 0 0 0 0 0 9 0 0 0 0 0 0 2 1 0 0 34 0 0 0 0 0 0 0 0 0 0 0 56 0 0 0 3 0 0 0 2 0 0 0 0 0 0 0 0 0 0 0 0 0 0 0 0 0 0 0 0 0 0 51 22 3 0 10 0 0 0 0 0 0 0 0 0 0 0 44 1 0 0 101 1 0 0 0 0 0 0 0 0 0 0 7 0 0 0 0 0 0 0 0 0 1 0 0 0 0 1 19 3 0 0
ENSG00000066279.17 0 3 0 0 0 0 0 0 0 0 18 0 10 6 0 0 0 0 0 1 1 6 0 0 1 0 2 0 10 2 0 0 0 0 0 0 0 2 2 2 2 8 13 69 0 0 0 0 0 0 0 0 0 0 0 0 0 0 0 0 0 0 0 15 0 0 0 5 0 0 0 3 1 0 0 0 20 0 0 0 0 0 2 14 25 0 0 1 0 0 0 0 0 0 0 6 0 0 0 1 0 0 0 0 0 1 0 0 10 0 0 0 0 0 0 21 0 0
ENSG00000066294.14 0 212 9 1 0 213 97 29 3 1113 294 19 0 902 88 0 1 0 3 0 520 584 113 0 186 218 7 0 546 100 1 2 80 0 12 0 293 28 115 0 952 332 181 1082 527 2 109 313 289 281 0 0 0 0 0 0 34 1 0 4 25 13 0 744 0 0 0 641 0 54 45 335 727 210 0 2235 264 220 0 5 0 0 0 416 429 1 5 1264 200 512 1 521 447 1 0 591 21 0 1 824 455 0 0 204 90 3 517 609 326 0 0 714 164 50 1419 543 387 4
ENSG00000066322.14 83 251 1229 427 0 193 390 50 380 865 521 216 1261 1038 652 0 1 0 0 763 1081 736 343 214 160 544 2 2 509 462 109 934 1361 2677 482 208 334 423 129 670 873 468 284 1220 1184 182 465 469 647 292 0 0 0 0 0 0 66 97 0 26 333 128 0 1810 0 158 203 1438 1061 602 1819 509 2052 573 482 2618 981 221 0 28 0 0 348 667 336 3 1302 539 561 314 0 1881 758 4 882 637 97 0 502 1641 567 6 1141 203 54 26 0 340 185 0 0 743 1283 308 380 1043 549 9
ENSG00000066336.11 0 578 34 836 0 25 0 66 5 58 11 133 0 41 3 1 0 0 0 0 73 0 105 0 35 0 1 0 52 4 145 0 19 0 36 11 59 4 28 0 54 0 76 68 3 141 1 9 179 5 0 0 0 1 5 0 3 69 108 0 140 157 0 21 0 2291 0 38 3 54 1 61 19 225 0 120 43 160 0 5 1 110 0 44 0 0 0 23 0 16 0 41 0 1 0 49 109 105 0 58 2 1 2 40 22 38 0 47 61 0 0 32 0 38 16 17 60 0
ENSG00000066379.14 8 0 0 0 0 3 88 13 11 2 36 13 41 33 68 0 0 0 0 33 37 150 39 16 4 57 1 0 28 82 36 0 33 147 15 16 22 151 10 32 14 73 29 20 152 15 130 53 49 70 0 0 0 0 782 0 25 15 0 0 16 20 0 131 0 0 23 49 147 117 100 25 220 39 129 73 140 41 0 5 7 12 21 19 75 0 67 16 50 34 0 36 109 0 462 23 48 69 7 20 37 0 0 7 40 3 0 19 83 0 0 12 152 11 129 18 16 0
ENSG00000066382.16 117 0 0 0 0 0 8 0 1 0 0 0 123 0 0 0 0 0 0 39 0 0 0 53 1 1 0 0 1 0 0 0 0 0 0 26 0 0 0 158 6 0 3 4 14 3 35 133 0 0 0 0 0 0 0 0 0 0 0 0 0 0 0 0 0 0 457 73 0 0 96 0 0 0 1 0 0 0 0 0 0 0 180 1 0 0 14 0 0 0 0 0 0 0 0 0 0 0 27 0 7 0 0 0 0 0 0 0 0 0 0 0 0 0 51 0 0 0
ENSG00000066405.12 0 0 0 0 0 0 0 0 0 0 0 0 0 0 0 0 0 0 0 0 0 0 0 1 0 0 0 0 0 0 0 0 0 0 0 0 0 0 0 1 0 0 0 1 0 0 0 0 0 0 0 0 0 0 0 0 0 0 0 0 0 0 0 0 0 0 22 0 0 0 0 0 0 0 0 0 0 0 0 0 0 0 20 0 0 0 0 0 0 0 0 0 0 0 0 0 0 0 0 0 0 0 0 0 0 0 0 0 0 0 0 0 0 0 0 0 0 0
ENSG00000066422.4 25 108 386 38 0 54 145 42 30 47 24 13 3 78 74 0 0 0 0 12 36 28 16 20 30 200 3 0 18 13 36 0 2 1 172 0 9 58 27 127 99 268 62 20 320 16 21 58 194 0 0 0 0 0 0 0 0 29 0 1 49 27 0 78 0 0 4 25 69 33 16 20 399 123 0 117 169 50 0 29 0 0 68 116 494 13 76 24 172 16 0 13 20 8 0 39 33 11 0 52 55 0 0 4 30 15 0 79 420 0 0 24 0 62 0 76 79 0
ENSG00000066427.22 7 3 34 3 0 37 87 27 28 100 112 49 22 129 165 0 0 2 9 70 85 123 22 5 13 97 0 0 38 34 24 0 0 0 8 0 10 17 29 46 67 145 34 111 71 47 377 181 0 0 0 0 3 0 0 0 0 22 0 8 66 59 0 425 0 82 23 80 401 32 5 49 285 49 0 209 160 38 0 15 83 0 79 122 128 4 56 64 108 34 0 48 19 3 21 91 24 9 8 104 30 4 0 7 14 4 0 81 134 0 0 58 7 15 472 39 32 15
ENSG00000066455.12 90 55 0 0 0 54 45 22 232 127 67 31 106 135 198 0 0 0 4 182 45 138 51 109 12 84 1 0 97 54 9 0 1 0 0 12 16 0 32 145 77 84 15 162 51 23 198 227 138 0 0 0 0 0 0 0 0 6 12 2 9 9 0 116 0 0 50 139 12 39 143 33 340 69 91 258 100 36 0 0 76 0 185 102 163 0 57 73 105 4 1 119 120 1 0 82 35 0 124 147 60 0 0 40 3 1 0 61 146 0 0 55 170 31 0 131 38 0
ENSG00000066468.22 35 1 0 0 0 0 0 0 7 0 0 2 68 0 17 0 0 0 0 44 0 1 0 31 0 7 0 5 5 0 1 0 0 0 0 0 0 6 0 110 0 5 0 0 45 0 7 299 44 0 0 0 0 0 0 0 0 0 0 0 0 0 0 0 0 0 277 19 0 0 44 0 0 0 424 0 0 0 0 0 0 0 61 0 0 0 40 0 2 0 0 0 0 0 1 0 0 0 16 0 0 0 0 0 1 0 0 0 0 0 0 0 0 0 0 0 0 0
ENSG00000066557.5 19 47 70 2 0 46 30 1 107 40 158 2 13 136 107 0 4 0 0 0 43 66 1 1 18 171 3 0 67 43 1 0 0 0 10 0 5 0 15 28 57 111 14 94 51 0 0 7 14 83 0 0 0 0 0 0 0 0 0 2 17 3 0 40 0 0 0 41 0 0 23 35 202 14 0 147 75 0 0 8 101 0 22 63 85 0 1 35 123 0 0 1 28 0 0 71 0 0 0 17 111 0 0 1 0 0 0 31 21 0 0 30 93 0 0 253 36 0
ENSG00000066583.11 144 4 4 0 0 42 354 6 114 47 17 10 417 235 339 0 0 0 0 181 108 239 25 153 67 301 0 0 106 99 7 0 57 0 0 0 54 67 18 265 96 271 44 163 648 34 386 154 0 407 0 0 0 0 0 0 17 2 0 1 111 89 0 546 6712 0 530 261 439 94 266 52 631 4 618 542 372 3 0 64 134 93 224 43 461 0 237 154 466 18 0 174 300 2 0 108 15 0 69 191 119 0 0 32 27 0 0 231 204 0 0 120 321 0 0 175 35 0
ENSG00000066629.17 0 0 1 0 0 0 0 2 48 12 0 0 0 0 2 0 0 1 0 0 3 0 0 9 0 4 0 1 28 0 0 0 0 0 0 0 0 0 1 2 14 5 2 11 0 1 44 26 0 0 0 0 0 0 0 0 0 0 0 0 0 1 0 0 0 0 516 14 0 0 1 3 2 0 0 14 0 0 0 0 0 0 29 0 2 0 0 1 9 0 0 0 24 0 0 12 0 0 0 0 0 0 0 0 0 0 0 0 0 0 0 0 0 0 0 0 0 0
ENSG00000066651.19 24 0 0 0 0 6 100 0 0 27 158 1 61 23 49 0 0 0 24 45 8 22 5 24 1 64 0 0 7 19 0 0 0 0 0 0 2 28 1 86 23 109 13 40 78 1 119 96 0 0 0 0 0 0 0 0 18 0 0 0 7 0 0 3 0 0 94 42 0 27 56 0 125 2 0 34 170 1 0 0 0 0 122 23 110 0 50 37 55 0 0 21 53 0 0 11 0 0 16 35 186 0 0 3 4 0 0 3 89 0 0 17 209 0 0 0 33 0
ENSG00000066654.13 529 408 1742 68 0 347 1618 26 954 652 2990 66 161 319 1540 0 0 0 1 295 114 463 37 370 94 3501 20 2 194 644 71 0 0 0 12 0 39 13 47 1613 572 2705 195 573 2491 27 176 641 401 196 0 0 0 0 0 0 32 20 0 11 151 36 0 35 54 0 386 247 20 17 125 156 2747 85 0 473 1233 49 0 2 0 0 435 263 2674 21 311 420 2854 70 0 69 956 8 0 481 76 112 2 775 917 1 0 75 216 7 0 271 2071 0 0 488 995 8 0 1067 1198 6
ENSG00000066697.14 6 126 25 6 0 414 18 0 28 115 21 1 56 418 67 0 1 0 0 8 29 2 0 11 65 13 2 0 118 0 1 0 2 0 21 0 70 0 44 25 155 20 27 43 152 0 87 72 200 1 0 0 0 0 0 0 0 1 0 0 3 0 0 529 0 7 34 282 0 17 94 220 197 16 0 1006 44 4 0 37 54 0 19 43 40 0 20 153 48 0 0 180 38 0 0 333 11 111 29 250 17 0 0 72 4 1 0 168 0 0 0 439 0 0 0 465 221 4
ENSG00000066735.14 0 0 0 0 0 0 2 0 0 0 0 0 3 0 0 0 0 0 0 0 0 0 0 0 0 0 0 0 2 5 0 0 0 0 0 0 0 0 0 0 0 1 0 0 0 0 0 0 0 0 0 0 0 0 0 0 0 0 0 0 0 0 0 0 0 0 0 4 0 0 0 0 0 0 0 0 0 0 0 0 0 0 0 0 0 0 0 0 0 0 0 0 0 0 0 0 0 0 0 0 0 0 0 0 0 0 0 0 0 0 0 0 0 0 0 0 0 0
ENSG00000066739.11 37 2 9 5 0 8 32 4 68 7 59 8 32 37 98 0 6 0 5 28 10 94 13 13 5 37 0 0 24 16 2 0 0 94 0 0 6 7 9 31 33 67 21 29 90 11 0 43 142 0 0 0 0 0 0 2 10 5 0 0 42 21 0 64 0 0 39 12 0 0 35 7 320 8 0 70 15 1 0 0 0 0 87 25 179 2 49 12 19 48 0 1 46 1 0 13 21 0 0 17 89 0 11 7 36 1 0 22 100 0 0 23 0 16 1 161 37 0
ENSG00000066777.8 149 38 68 18 0 50 41 87 209 51 225 79 69 66 93 0 0 1 0 74 39 129 49 31 4 106 8 1 21 61 58 0 0 11 1 2 24 6 31 119 38 152 51 38 202 87 272 249 271 2 0 0 3 0 0 0 15 21 0 1 98 43 0 39 0 1704 243 54 15 58 32 13 221 121 24 134 174 107 0 5 132 1 217 97 305 21 57 77 137 29 0 14 37 6 0 44 112 146 6 72 57 2 0 8 12 12 0 22 242 0 60 64 0 141 16 175 140 2
ENSG00000066813.14 0 0 0 0 0 0 0 0 0 0 0 0 0 0 0 0 0 0 0 0 0 0 0 0 0 0 0 0 0 0 0 0 0 0 0 0 0 0 0 0 0 0 0 0 0 0 0 0 0 0 0 0 18 0 0 0 0 0 0 0 0 0 0 0 0 0 0 0 0 0 0 0 0 0 0 0 0 0 0 0 0 0 0 0 0 0 0 0 0 0 0 0 0 0 0 0 0 0 0 0 0 0 0 0 0 0 0 0 0 0 0 0 0 0 0 0 0 0
ENSG00000066827.15 8 1 3 8 0 5 6 9 68 4 0 3 32 18 19 0 0 0 0 21 3 6 22 8 1 22 0 0 16 3 16 0 0 0 7 0 6 3 16 30 32 59 35 20 0 16 0 72 1 0 0 0 0 0 0 19 2 16 0 0 10 14 0 54 0 0 211 27 0 36 49 12 97 20 0 81 0 38 0 0 0 0 15 6 25 4 17 5 23 0 0 14 0 1 0 13 11 97 2 17 0 0 0 4 2 6 1147 19 7 0 0 24 0 8 0 21 24 2
ENSG00000066855.15 1 0 0 0 0 0 0 2 9 6 3 0 6 3 17 0 0 0 0 10 2 16 0 0 0 3 0 0 1 6 2 0 0 0 0 0 0 0 2 14 2 3 3 2 3 5 27 2 0 0 0 0 0 0 0 0 4 3 0 0 6 2 0 13 0 0 19 8 69 0 19 0 18 0 0 1 0 0 0 0 0 0 15 6 19 0 1 1 0 6 26 3 0 0 0 4 0 0 0 0 1 0 0 0 2 4 0 0 0 0 0 4 0 0 0 0 5 0
ENSG00000066923.17 13 0 4 2 0 3 5 0 6 5 1 1 97 2 25 0 3 2 19 4 1 14 0 55 0 10 0 0 0 24 0 0 267 0 2 57 1 16 0 14 4 9 9 13 1 2 0 16 107 34 0 0 0 0 0 0 0 1 0 0 0 6 0 107 0 0 159 101 0 4 119 3 26 0 0 0 0 0 0 0 0 0 117 2 15 0 7 4 8 1 0 0 23 0 2 0 1 3 9 1 0 0 0 0 6 0 0 0 17 0 877 0 0 0 8 0 0 0
ENSG00000066926.10 39 45 36 5 0 16 107 0 0 82 167 0 164 74 288 0 0 28 0 99 158 145 9 45 47 128 0 0 40 108 0 0 0 0 0 0 7 7 14 118 137 119 14 224 121 2 55 72 0 0 0 0 0 0 0 0 0 0 0 0 8 2 0 426 0 0 289 232 410 98 159 32 237 1 387 172 65 8 0 0 106 0 102 90 105 0 148 133 86 0 0 188 264 0 0 75 1 0 20 128 73 0 0 36 0 0 0 169 220 0 0 64 137 8 0 198 53 2
ENSG00000066933.15 322 34 3 8 0 15 31 1 13 30 9 0 55 43 21 0 0 40 0 20 28 66 0 32 24 43 0 0 62 61 0 3 7 4 45 0 11 0 9 301 41 82 18 71 146 2 151 286 139 4 0 0 0 0 0 0 6 3 0 0 5 1 0 11 0 9 129 39 0 34 45 9 128 6 0 73 106 1 0 0 0 0 220 53 205 1 20 37 45 2 0 14 0 1 0 40 5 0 0 75 30 0 0 5 1 0 0 59 24 0 0 22 55 0 0 69 0 0
ENSG00000067048.16 0 0 0 0 0 0 0 0 0 0 0 0 0 0 0 0 0 0 0 0 0 0 0 0 0 0 0 0 0 0 0 0 0 0 0 0 0 0 0 0 0 0 0 0 0 0 0 0 0 0 0 0 0 0 0 0 0 0 0 0 0 0 0 0 0 0 0 0 0 0 0 0 0 0 0 0 0 0 0 0 0 0 0 0 0 0 0 0 0 0 0 0 0 0 0 0 0 0 0 0 0 0 0 0 0 0 0 0 0 0 0 0 0 0 0 0 0 0
ENSG00000067057.16 105 154 27 0 1592 171 426 2 709 146 110 9 900 314 479 0 0 27 0 345 156 550 5 253 20 358 0 7 336 251 2 0 276 1482 0 334 64 148 28 417 166 294 35 204 611 6 325 155 0 0 0 0 0 0 0 1 64 5 0 4 6 0 4531 1506 0 0 611 542 725 55 959 178 638 39 1256 606 371 5 0 49 3 0 257 87 280 0 855 190 353 9 2886 396 438 0 10 320 16 0 698 250 303 0 0 61 70 1 0 456 251 0 941 426 792 0 52 392 74 1
ENSG00000067064.11 55 34 702 1 0 271 1198 267 1769 197 489 1414 313 501 1020 2 0 1 1 139 209 484 238 100 178 2189 46 130 466 1100 373 37 7 0 302 127 109 188 248 285 620 895 373 382 863 984 7341 928 700 1189 0 0 0 0 0 5 53 329 1 5 1131 606 0 1240 0 1368 195 471 317 619 316 415 2040 925 586 1807 1281 391 5031 199 96 0 361 408 909 64 105 339 1269 615 0 447 541 118 0 686 560 173 0 356 827 21 202 50 466 205 0 304 1439 0 0 261 379 165 0 1095 409 96
ENSG00000067066.16 109 102 34 646 0 166 755 517 263 539 1261 3260 173 431 751 0 0 20 25 208 169 989 662 78 51 807 45 0 122 506 683 0 0 0 153 53 56 79 282 313 320 712 676 479 1402 2097 936 576 1136 313 0 0 0 0 0 1 83 860 0 7 1117 552 0 468 0 3956 207 297 126 519 222 105 1826 957 4 676 1791 933 0 60 373 479 407 518 1503 91 72 295 797 608 0 359 642 75 0 220 746 276 56 472 791 19 0 82 413 208 128 1124 6353 3 0 390 533 806 0 536 563 17
ENSG00000067082.14 712 3067 2475 789 0 19526 18126 2710 3507 9182 5543 5817 5368 16204 10863 12 2 164 26 1422 5538 11128 2309 18454 41347 30395 423 12 7274 7577 3466 0 781 6818 834 1320 6560 2757 4396 14256 20654 23462 4535 4811 9103 1685 7366 9864 11428 10708 0 0 0 0 208 14 849 1357 395 233 3297 1780 1022 11990 30001 20605 8869 12252 7363 4139 7062 25244 32009 7488 2222 44682 23485 5078 0 12804 9194 4053 4208 11078 27815 69 4218 15534 28043 5813 992 15962 5800 103 2319 5981 1981 1783 558 18813 8548 38 0 3582 2887 1104 1576 17577 12402 1 95 17480 8214 4204 3585 11377 5810 297
ENSG00000067113.16 155 86 0 0 0 9 50 0 36 16 37 0 391 69 156 0 0 0 0 102 19 60 0 112 84 118 0 0 24 26 0 0 0 56 0 69 19 26 0 198 14 91 11 35 143 4 370 155 0 0 0 0 0 0 0 0 24 0 0 10 0 0 0 435 0 41 216 145 280 16 250 3 146 0 7 213 112 0 0 0 0 0 97 31 91 0 221 17 67 0 0 80 104 0 0 74 4 0 51 74 72 0 0 4 9 0 1481 52 0 0 0 8 241 0 0 95 15 0
ENSG00000067141.16 6 1 22 0 0 0 42 2 52 0 0 0 98 0 48 0 0 7 0 137 0 45 0 12 0 24 0 0 1 4 1 0 0 0 2 43 0 3 4 122 0 29 1 0 44 3 7 44 0 246 0 0 0 0 0 20 0 0 0 0 3 0 0 0 0 0 205 37 270 0 27 0 84 0 0 0 42 0 0 0 0 0 45 0 37 0 20 0 54 0 54 19 26 0 0 0 0 0 1 0 1 0 0 0 2 0 0 0 82 0 0 0 0 0 0 0 0 0
ENSG00000067167.7 7746 2238 2596 56 0 1435 2390 33 1273 692 801 54 1102 1223 1722 0 0 4 0 781 458 688 35 4084 772 2841 7 5 517 1028 54 0 4 27 0 194 275 306 127 1834 810 1476 272 1527 3134 118 1124 762 82 996 0 0 0 0 0 4 70 35 0 28 105 87 0 988 6746 412 1377 1135 1064 211 1072 834 3322 219 1414 1801 1208 60 0 399 247 0 1607 626 1698 7 1152 802 2261 138 104 1196 712 2 3663 837 148 138 671 1496 1186 0 0 571 293 9 0 1391 2169 1 0 1111 3225 38 318 2146 828 51
ENSG00000067177.14 0 1 0 0 0 0 0 1 0 0 0 0 0 0 6 0 0 0 0 10 0 1 0 4 0 0 0 0 0 0 0 0 0 0 0 0 0 0 0 4 0 0 0 0 43 0 37 9 4 0 0 0 0 0 0 0 0 0 0 0 0 0 0 0 0 0 57 15 0 0 19 0 0 0 0 0 0 0 0 0 0 0 23 0 2 0 16 0 0 0 0 0 0 0 0 0 2 0 0 0 0 0 0 0 0 0 0 0 0 0 0 0 0 0 0 0 0 0
ENSG00000067182.7 334 886 115 4052 0 209 98 1165 328 418 1127 5983 818 408 487 0 2 2 0 595 652 515 1875 348 78 188 100 1 374 215 2864 0 649 38 2585 129 165 214 552 636 271 212 962 1195 1330 3621 1028 593 1213 203 0 0 976 0 6149 6 67 711 984 14 3686 2595 0 598 0 2075 953 788 1999 1715 596 224 738 2634 346 940 809 1293 0 76 113 587 310 378 277 225 599 247 244 953 0 1004 369 220 281 289 1299 982 73 930 511 28 774 229 667 253 116 553 2680 3 1025 251 1139 948 430 390 1414 31
ENSG00000067191.15 102 1 59 0 15 0 9 0 31 6 1 0 138 2 15 0 0 1 0 85 4 74 0 61 0 14 0 3 6 15 1 0 0 0 0 11 0 8 0 204 2 4 2 1 143 0 115 262 0 9 0 0 0 0 0 0 7 0 0 0 0 0 0 0 0 0 44 9 0 0 162 0 73 0 4 31 16 0 0 0 0 0 52 6 34 0 94 0 13 0 0 0 0 0 0 11 2 0 16 0 19 0 0 2 2 0 0 0 4 0 270 0 0 2 0 0 3 0
ENSG00000067208.14 75 106 0 1 0 60 15 38 78 37 0 52 55 83 22 0 0 0 0 74 65 65 59 84 13 4 3 0 53 1 31 0 0 0 0 68 12 0 26 223 110 20 84 153 1 94 3 405 285 171 0 0 51 0 0 0 0 6 0 4 173 68 0 0 0 7 257 176 281 69 106 56 17 47 29 162 0 38 0 8 6 0 402 95 5 8 20 102 1 0 0 38 0 2 0 70 57 0 27 149 0 0 0 5 0 10 0 29 48 0 0 87 122 8 0 153 42 2
ENSG00000067221.13 52 3 13 0 0 2 15 2 11 14 0 20 175 42 0 0 0 0 0 36 21 68 7 52 14 2 0 1 32 16 4 0 317 0 105 67 7 53 2 118 52 16 9 46 105 0 352 11 7 0 0 0 2 0 78 0 0 0 0 0 1 5 0 8 0 0 84 90 0 0 438 31 167 13 0 41 61 22 0 0 0 0 63 7 12 0 297 17 20 0 0 57 33 0 0 15 14 91 44 24 4 0 0 3 3 0 0 40 64 2 0 63 150 7 0 34 0 3
ENSG00000067225.17 1720 2241 1097 226 10392 5969 1954 298 1887 6791 1095 375 13293 9101 2501 0 0 40 17 4457 5032 2891 493 6585 4256 1181 3 23 6307 1458 729 2488 5811 2751 829 1736 4597 2863 1555 10383 6536 1956 1191 5463 3157 281 2820 3344 1239 1265 0 0 0 0 886 271 278 439 0 124 417 315 266 10499 0 805 7929 12732 2533 1164 13827 17790 8089 1774 3666 22407 2401 929 0 928 293 35 3315 4143 2179 4 9744 5648 1387 518 3390 7436 1051 6 3828 7748 635 923 10218 6174 1165 5 2867 4619 611 184 2808 4009 1310 0 5367 8530 4427 674 7207 5661 1932 76
ENSG00000067248.9 45 99 390 0 0 40 82 12 112 64 153 8 42 95 106 0 7 2 0 177 35 54 17 29 10 92 0 0 41 29 9 0 0 0 0 0 26 29 7 152 58 156 25 85 92 40 84 295 164 146 0 0 0 0 0 5 9 6 0 1 44 12 0 129 0 0 81 45 0 17 90 84 211 17 262 100 52 14 0 2 0 0 215 92 211 2 10 52 89 8 49 43 0 0 0 64 19 28 3 68 152 0 0 12 37 1 0 40 45 0 0 72 85 10 0 94 14 0
ENSG00000067334.13 128 535 68 634 0 590 522 2052 433 440 345 1796 77 848 484 1 1 1 48 143 41 207 111 110 220 966 119 0 544 352 2153 0 0 0 585 66 252 1 851 243 858 771 1012 245 510 965 11 813 1587 723 0 0 5 0 85 5 22 760 0 34 1152 616 0 1368 0 9977 143 615 1466 1686 119 495 1427 2607 0 2248 1134 2353 0 318 758 1933 237 625 691 217 89 474 923 1276 35 434 108 143 0 642 1976 1287 6 382 239 31 421 58 372 317 0 559 1439 1 0 416 81 834 1 1914 1969 94
ENSG00000067365.14 15 7 0 9 1965 39 106 74 15 40 145 166 68 66 36 0 28 0 2 68 76 126 104 11 22 38 2 1 69 55 85 0 14 0 258 0 60 25 47 63 56 43 39 147 92 88 2 54 29 0 0 0 0 0 0 0 2 55 0 1 162 92 0 282 0 43 32 107 517 286 58 46 216 190 0 263 143 117 0 10 26 2 29 89 34 2 55 38 47 186 0 300 10 7 0 90 68 106 0 93 94 1 0 25 21 22 0 44 149 0 0 47 74 39 0 118 43 6
ENSG00000067369.13 446 78 641 221 0 214 112 157 138 75 351 171 131 116 337 0 0 0 0 32 42 208 66 96 10 524 3 0 41 199 224 0 0 1 327 31 22 25 49 535 154 387 225 88 221 98 182 120 34 0 0 0 0 0 0 0 5 61 0 0 21 68 1573 318 0 563 987 178 91 178 125 3 719 339 0 282 532 332 0 0 0 358 291 80 638 4 81 97 545 246 0 116 148 1 0 132 283 90 1 91 71 2 0 13 71 27 0 61 538 0 0 153 42 600 0 25 320 12
ENSG00000067445.20 0 0 1 0 0 0 0 0 0 0 0 0 1 0 0 0 0 0 0 0 0 21 0 2 0 11 0 0 0 2 0 0 0 0 0 0 0 0 0 15 5 1 1 0 0 0 0 0 0 0 0 0 0 0 0 0 0 0 0 0 0 0 0 0 0 0 0 1 0 0 0 0 12 0 0 0 0 0 0 0 0 0 1 3 2 0 0 2 0 0 0 0 0 0 0 0 0 0 11 4 0 0 0 0 0 0 0 0 0 0 0 0 0 0 0 0 0 0
ENSG00000067533.5 89 144 18 71 0 19 55 0 170 76 412 2 44 51 313 0 0 1 0 31 25 56 1 23 9 165 0 0 12 49 0 0 0 0 0 11 6 0 5 107 77 147 16 77 89 1 21 18 217 79 0 0 0 0 0 6 2 0 0 0 29 0 0 21 0 0 0 10 0 6 38 42 176 5 0 62 83 2 0 1 31 0 63 93 327 0 146 71 384 53 0 147 119 0 0 57 9 0 6 83 107 0 0 8 87 1 0 17 50 0 0 75 132 0 0 20 146 2
ENSG00000067560.10 1280 1445 2683 296 1557 4814 5640 3181 3370 5051 2450 3333 5542 8328 7079 44 221 5 1 3412 5209 5168 4297 5051 7708 6972 147 168 5384 4090 5855 707 719 3997 7124 1341 2944 3322 2286 3532 5482 3476 3193 7316 8293 3628 6074 5212 9009 5640 0 0 3049 0 10015 118 771 3311 2671 186 4929 3623 15869 15133 31929 17047 2573 9833 11261 9439 8015 13037 9307 9304 4138 16091 6985 5240 284 2405 1794 1112 2520 6302 5846 276 5474 5511 5225 4332 1056 13476 6530 209 6288 5508 4492 3433 2973 8564 4380 111 4837 7951 2833 3422 172 6421 4682 5 8472 9571 7811 4200 7264 7782 6751 454
ENSG00000067596.11 275 290 487 76 0 349 1052 84 942 591 721 83 578 455 1552 0 1 0 0 528 623 723 319 220 114 2050 13 1 219 455 100 0 21 98 167 0 196 73 114 838 555 978 219 954 1165 167 269 683 78 402 0 0 0 0 0 0 46 44 0 9 407 141 0 836 0 381 261 655 276 479 423 301 1440 470 215 673 968 196 0 32 191 0 193 303 793 11 531 565 1006 97 0 618 1557 12 6700 459 72 65 17 628 321 1 0 127 270 17 0 567 1009 0 0 490 3724 272 0 949 358 6
ENSG00000067601.7 0 0 0 0 0 0 0 1 1 2 0 6 2 0 0 0 0 0 0 1 12 4 3 1 0 2 0 0 5 7 2 0 11 0 0 0 1 0 0 8 4 5 0 5 28 5 37 29 7 0 0 0 0 0 0 0 0 0 0 0 2 1 0 0 0 72 70 6 0 7 0 0 18 7 0 1 0 2 0 0 0 0 8 1 15 0 27 0 5 0 0 0 26 0 0 0 3 2 2 1 10 0 0 0 0 0 0 6 3 0 0 0 0 1 20 0 0 0
ENSG00000067606.16 41 0 0 0 0 0 9 1 35 0 0 4 80 0 16 0 0 0 27 19 1 21 5 17 1 5 0 6 13 23 2 0 18 0 3 0 0 3 1 14 5 12 3 4 74 11 263 108 0 0 0 0 1 0 0 0 0 0 0 0 0 6 0 0 0 0 47 30 0 0 91 0 21 4 282 17 22 9 0 0 0 0 27 0 7 0 46 0 5 0 0 3 3 0 42 4 2 2 4 15 1 0 0 0 4 1 0 0 2 0 0 0 49 0 0 0 0 0
ENSG00000067646.11 0 0 0 0 0 0 0 0 0 0 0 0 0 0 0 0 0 0 0 0 0 0 0 0 0 0 0 0 0 0 0 0 0 0 0 0 0 0 0 0 0 0 0 0 0 0 0 0 0 0 0 0 0 0 0 0 0 0 0 0 0 0 0 0 0 0 0 0 0 0 0 0 0 0 0 0 0 0 0 0 0 0 0 0 0 0 0 0 0 0 0 0 0 0 0 0 0 0 0 0 0 0 0 0 0 0 0 0 0 0 0 0 0 0 0 0 0 0
ENSG00000067704.9 89 42 0 0 0 81 329 10 47 167 337 3 368 243 493 0 0 40 0 202 166 255 5 262 72 260 1 1 84 86 0 0 0 0 0 2 13 22 39 134 212 222 42 230 355 17 0 187 28 133 0 0 0 6 0 0 10 0 0 1 79 8 0 227 0 0 177 438 0 42 144 73 574 10 0 287 140 0 0 0 0 0 321 151 489 0 21 207 234 0 0 203 131 0 0 104 29 0 5 265 341 0 0 48 51 1 167 59 75 0 0 129 0 0 0 174 49 0
ENSG00000067715.13 0 0 0 0 0 0 0 1 0 0 0 0 0 0 0 0 0 0 0 11 0 0 0 0 0 0 0 0 2 0 0 0 0 0 0 0 1 0 0 1 4 0 0 1 0 0 0 13 0 0 0 0 0 0 0 0 0 0 0 0 0 0 0 0 0 0 0 0 0 0 0 0 0 0 0 0 0 0 0 0 0 0 0 0 0 0 0 0 0 0 0 0 0 0 0 3 0 0 0 0 0 0 0 0 0 0 0 0 0 0 0 0 0 0 0 0 0 0
ENSG00000067798.15 0 0 0 0 0 0 0 1 13 1 0 0 0 0 0 0 0 0 10 0 0 0 12 0 0 0 0 0 1 0 1 0 0 0 0 0 0 0 5 5 0 0 1 0 0 6 0 0 0 0 0 0 0 0 0 0 0 0 0 0 15 0 0 0 0 480 35 2 1 9 0 0 0 7 0 0 0 5 0 0 0 0 1 0 0 0 0 0 0 0 0 0 0 0 0 0 0 0 0 0 0 0 0 0 0 1 0 0 0 0 0 0 1 0 0 1 0 0
ENSG00000067829.18 100 95 44 7 0 208 373 29 156 250 220 21 841 382 271 0 0 0 0 240 553 549 36 176 116 359 0 0 246 180 37 0 1093 408 111 129 190 368 70 366 364 340 87 618 670 35 1127 451 566 644 0 0 0 0 0 0 28 22 0 8 160 40 0 710 0 0 430 820 539 281 638 302 684 83 434 958 477 33 0 5 0 0 416 428 391 3 735 412 293 36 0 725 384 1 22 291 37 87 332 710 258 0 1182 101 83 5 0 361 209 0 0 429 822 12 0 347 68 1
ENSG00000067836.12 28 0 269 4 0 2 17 0 0 13 9 0 106 36 32 0 0 0 0 80 39 55 1 49 7 8 1 0 19 39 0 0 100 0 0 15 7 40 8 72 24 22 3 88 74 8 9 57 95 125 0 0 0 0 0 0 8 3 0 1 11 5 0 88 0 0 97 69 0 22 111 12 61 1 4 33 9 1 0 0 0 0 49 43 38 1 73 19 21 0 0 76 40 0 0 7 0 0 8 34 39 0 0 1 0 0 0 11 0 0 0 19 35 3 0 0 1 0
ENSG00000067840.12 0 0 0 0 0 0 2 0 0 0 0 0 6 0 0 0 0 3 0 0 0 4 0 11 0 4 0 0 0 0 0 0 0 0 0 0 0 1 0 0 0 4 0 0 0 0 0 0 0 5 0 0 0 0 0 0 0 0 0 0 0 0 0 0 0 0 0 4 0 0 23 0 9 0 0 0 0 0 0 0 0 0 14 1 0 0 0 0 1 0 0 0 7 0 0 0 0 26 0 0 1 0 0 0 0 0 0 0 0 0 0 0 0 0 0 0 0 0
ENSG00000067842.17 2 0 0 0 0 0 0 0 0 0 0 0 0 0 0 0 0 0 0 0 0 0 0 1 0 0 0 0 0 0 0 0 0 0 0 0 0 0 0 1 0 0 0 0 0 0 0 0 0 0 0 0 0 0 0 0 0 0 0 0 0 0 0 0 0 0 5 5 0 0 0 0 0 0 0 0 0 0 0 0 0 0 0 2 0 0 0 0 0 0 0 0 0 0 0 0 0 0 0 0 0 0 0 0 0 0 0 0 0 0 0 11 0 0 0 0 0 0
ENSG00000067900.7 42 68 843 50 0 181 44 196 29 276 260 327 25 196 75 0 0 12 0 43 53 186 102 25 106 163 20 0 148 245 225 0 4 2 32 0 10 39 138 56 173 374 217 102 264 408 19 349 1 15 0 0 0 0 0 0 11 85 131 1 460 231 1533 172 0 810 4 80 516 60 41 128 486 424 0 206 252 156 0 18 14 16 138 213 503 62 50 107 247 44 8 43 48 14 1 205 140 25 0 143 102 9 22 3 47 90 362 142 203 0 1 82 1 64 0 133 134 9
ENSG00000067955.13 55 33 54 11 0 80 198 30 253 85 467 28 59 104 77 0 0 0 26 12 55 127 8 61 30 286 2 1 63 82 9 0 0 0 13 13 15 18 15 98 153 116 49 186 299 18 91 65 0 153 0 0 1 0 0 5 8 3 0 6 15 7 0 37 0 279 177 117 0 16 19 14 397 38 0 178 149 18 0 21 0 0 96 67 360 5 67 175 201 89 0 253 487 0 0 65 25 14 0 212 243 1 0 25 131 0 0 108 167 0 0 128 187 70 0 321 102 4
ENSG00000067992.13 26 167 933 4 0 108 370 32 42 107 43 78 73 203 672 0 0 1 0 156 123 692 157 16 130 607 4 0 174 183 84 0 1 0 0 91 59 132 68 89 130 844 126 389 893 257 1 234 496 397 0 0 0 0 0 0 33 38 0 6 624 297 0 482 0 0 66 147 882 111 148 80 1005 168 0 170 772 114 0 24 54 0 78 100 871 21 105 192 453 0 0 126 263 8 4240 190 71 1 73 310 364 2 0 18 83 13 0 163 446 0 0 157 400 71 187 160 76 1
ENSG00000068001.13 136 241 0 0 628 1 16 0 59 24 0 0 218 34 27 0 0 1 0 157 47 0 10 41 7 19 0 0 2 20 1 0 59 0 0 1 7 61 3 147 19 12 24 36 5 7 135 79 0 138 0 0 0 0 0 0 6 4 0 1 44 0 0 0 0 0 242 84 0 6 289 41 34 17 0 90 0 5 0 0 0 0 36 13 17 0 184 30 0 0 0 80 0 0 0 22 2 0 66 39 0 0 0 5 0 0 0 17 0 0 0 9 0 1 754 30 6 0
ENSG00000068024.16 9 23 51 287 0 20 240 68 19 4 68 95 24 66 141 0 0 2 0 11 52 197 203 13 16 111 3 0 38 54 124 0 0 0 313 19 44 10 102 31 30 143 58 94 367 109 132 64 77 48 0 0 0 0 0 0 2 24 0 2 130 76 0 0 1 0 183 30 0 173 68 17 286 162 843 131 216 172 0 0 4 212 18 29 155 6 20 50 117 199 0 47 196 5 0 10 124 64 11 81 66 0 0 12 63 35 0 52 206 3 0 70 457 326 0 8 146 5
ENSG00000068028.17 51 93 1154 0 1987 111 778 7 65 170 367 34 604 280 491 0 0 0 0 52 180 746 17 118 91 867 1 0 149 492 2 0 180 1039 499 0 116 214 64 289 401 612 110 358 1106 31 597 428 21 132 0 0 0 0 0 0 46 16 0 3 81 65 0 695 0 204 478 444 625 52 248 256 1349 62 245 907 600 19 0 12 23 0 115 214 588 1 444 165 460 35 0 182 526 2 4573 129 47 146 165 316 722 0 0 18 100 4 2361 84 113 0 836 124 654 22 4366 258 109 0
ENSG00000068078.18 7 0 0 0 0 0 0 0 0 1 0 0 0 0 0 0 0 0 0 2 1 0 0 0 0 1 0 0 0 0 0 0 0 0 0 0 0 0 2 4 0 1 0 0 0 0 0 12 0 0 0 0 0 0 0 0 0 0 0 0 0 0 0 1 0 0 128 0 0 0 1 0 2 0 0 0 0 0 0 0 0 0 0 0 0 0 0 0 0 0 0 0 0 0 0 0 0 0 0 0 0 0 0 0 0 0 0 0 0 0 0 0 0 0 0 0 0 0
ENSG00000068079.7 9 116 0 64 84 23 160 27 49 119 44 544 153 109 233 0 0 1 0 48 137 266 174 31 23 106 0 0 80 85 53 0 17 679 149 137 81 218 64 119 95 96 89 185 356 139 391 168 464 0 0 0 0 0 0 1 45 104 0 3 158 54 0 1462 0 0 49 277 361 123 241 82 354 68 1185 469 213 94 0 4 26 0 55 109 92 5 419 116 124 0 0 357 281 2 1614 76 81 0 120 181 104 1 1510 31 28 19 0 1441 1380 0 1513 335 657 124 0 32 29 0
ENSG00000068097.14 78 86 11 5 0 25 151 0 19 114 90 1 93 94 121 0 0 0 1 53 87 70 1 30 17 99 0 0 49 45 1 0 8 0 7 0 15 1 8 99 61 73 17 166 228 5 0 35 57 0 0 0 0 0 0 0 0 0 0 0 0 3 0 22 0 0 52 111 521 0 33 27 362 6 0 143 4 6 0 0 89 0 96 56 74 0 147 71 71 0 0 118 84 0 0 35 5 0 22 177 119 0 0 6 9 0 0 16 54 0 0 66 133 4 0 34 7 0
ENSG00000068120.14 95 4 1349 0 2294 80 220 1 199 80 177 22 616 151 141 0 0 0 0 229 209 390 34 201 34 123 0 0 72 80 16 0 236 0 0 153 61 198 19 377 172 117 20 296 419 20 621 134 0 363 0 0 0 0 0 19 21 4 0 0 18 36 0 321 0 0 352 365 914 45 802 89 304 40 1848 234 133 15 0 30 0 0 257 82 128 1 621 126 69 20 1948 295 231 0 0 122 18 6 214 181 93 0 0 27 17 1 0 141 50 0 1603 134 180 29 1798 70 19 4
ENSG00000068137.14 0 0 0 0 0 0 0 0 18 5 1 0 82 6 0 0 0 1 1 31 0 0 0 40 2 1 0 10 1 12 0 0 28 0 0 0 0 0 0 37 0 0 0 7 0 0 277 63 80 0 0 0 0 0 0 3 0 0 0 0 0 0 0 0 0 0 106 8 0 0 30 0 3 0 287 1 0 0 0 0 1 0 34 0 1 0 16 1 0 0 0 0 0 0 0 0 0 0 56 1 0 0 0 2 0 1 0 0 0 0 0 6 0 0 0 0 0 0
ENSG00000068305.17 113 424 9 4 0 47 49 19 46 139 86 123 50 213 72 0 0 0 0 27 83 82 21 14 36 51 3 1 74 46 24 0 42 0 7 0 37 23 28 101 255 59 70 201 134 92 242 229 293 40 0 0 0 0 0 0 2 23 0 0 30 26 0 230 0 0 135 137 41 107 62 55 101 55 1 302 58 50 12 10 0 3 112 149 103 13 25 127 54 51 221 101 15 2 0 102 55 12 2 117 85 2 0 8 5 22 282 291 100 0 0 84 37 17 223 101 87 17
ENSG00000068308.13 105 43 16 92 0 18 181 105 75 88 75 72 134 87 252 0 0 4 1 28 43 242 178 39 9 254 3 0 67 79 236 0 78 1255 447 23 66 32 66 143 97 119 67 56 213 123 153 159 2 61 0 0 0 0 775 0 26 146 0 1 106 146 0 457 0 62 295 124 0 234 79 29 508 295 121 131 273 200 0 12 1 0 57 75 135 6 12 55 93 228 0 115 84 2 0 57 111 19 23 55 136 0 0 17 103 37 0 89 622 0 1102 86 212 210 86 77 184 0
ENSG00000068323.16 57 687 268 72 192 141 84 171 89 163 128 347 196 172 58 0 0 15 0 44 97 34 131 60 74 115 9 1 103 78 346 0 97 125 131 49 103 65 147 146 194 79 174 117 18 163 155 161 275 37 0 0 0 0 0 0 9 186 0 2 266 200 0 123 0 0 232 251 867 486 171 162 274 703 362 582 371 473 0 12 42 12 60 116 91 2 81 133 91 76 0 206 39 11 0 164 136 399 35 176 18 0 0 63 60 86 0 171 256 0 0 110 198 318 572 35 169 0
ENSG00000068354.15 23 154 381 15 0 20 248 11 2 12 21 7 172 89 191 0 0 0 0 81 18 133 19 94 45 298 1 1 43 123 29 0 162 0 0 0 15 85 18 154 104 226 66 41 58 24 442 86 0 0 0 0 0 0 0 5 0 19 0 0 62 33 0 4 0 7 122 164 2 73 197 51 629 58 0 207 328 45 0 10 0 0 103 22 153 1 121 20 291 11 0 80 193 0 0 41 18 0 29 47 18 1 81 7 0 9 0 17 87 0 0 109 445 10 0 93 160 0
ENSG00000068366.19 107 127 23 4 0 1983 36 109 36 389 92 166 302 736 487 0 0 8 0 47 69 19 203 110 144 156 4 0 684 35 126 0 1 7 95 118 216 2 206 458 624 114 198 303 153 243 0 13 277 12 0 0 0 0 0 5 0 76 0 35 312 189 0 379 0 0 180 281 654 73 254 284 512 204 0 1753 112 104 0 574 102 236 472 705 236 26 439 252 137 41 0 629 19 11 0 1170 160 2 6 464 66 4 0 170 70 40 60 484 379 0 0 442 0 78 734 503 348 6
ENSG00000068383.18 17 16 27 45 0 52 121 254 288 15 106 78 110 8 81 1 0 0 1 97 18 30 31 60 17 130 8 0 19 9 150 0 0 0 0 16 11 41 20 68 18 12 22 24 350 57 83 85 0 14 0 0 0 0 33 0 21 69 0 0 78 32 0 29 0 0 25 74 0 64 92 4 46 46 98 64 86 83 0 0 1 0 76 36 50 16 138 45 49 33 40 38 182 7 37 17 47 13 37 60 22 1 0 0 31 22 0 49 81 0 0 13 114 69 0 20 199 2
ENSG00000068394.10 38 11 1033 0 0 24 112 8 71 39 3 27 81 67 184 0 0 0 0 50 81 120 37 18 4 161 0 0 22 162 3 0 0 0 0 47 44 159 8 105 35 123 22 73 105 16 294 111 0 0 0 0 0 0 0 0 8 2 0 2 11 13 0 0 0 0 214 108 697 0 167 39 468 20 30 113 105 1 0 0 0 0 87 28 109 0 215 47 188 0 0 61 294 0 0 32 6 0 41 117 135 0 0 6 27 2 0 33 200 0 0 64 301 8 822 0 51 2
ENSG00000068400.13 100 81 175 160 1294 243 425 95 221 269 130 345 271 334 397 0 0 1 2 224 352 519 250 71 129 378 10 5 242 293 149 0 61 0 538 19 226 145 150 233 304 415 133 459 434 244 225 401 0 439 0 0 0 0 0 1 44 121 0 10 280 192 0 1118 0 0 466 448 1143 296 301 95 889 302 246 1360 650 243 0 35 19 0 186 319 452 11 263 197 444 507 79 698 289 8 508 287 176 124 247 604 226 0 0 131 92 40 107 490 652 0 16 370 561 338 91 207 174 3
ENSG00000068438.14 55 53 0 0 1860 70 349 1 198 84 32 0 778 182 262 0 0 0 0 299 187 363 12 172 44 373 0 4 181 137 12 0 290 0 26 159 63 168 12 422 168 292 30 152 416 9 170 220 318 144 0 0 0 0 0 8 39 0 0 6 5 2 0 768 0 0 407 332 383 0 468 82 812 25 647 288 538 1 0 4 0 0 238 163 254 0 434 68 281 0 1318 283 417 0 76 128 52 0 72 169 151 0 0 23 15 0 1405 61 147 0 0 167 682 2 0 88 61 0
ENSG00000068489.12 15 92 1 0 0 2 9 0 25 1 0 1 0 12 0 0 1 0 0 0 12 0 6 0 8 23 0 0 12 0 0 0 0 0 0 0 2 0 2 3 7 8 12 74 10 2 0 0 0 0 0 0 1 0 0 0 0 0 0 0 7 0 0 0 0 0 34 13 0 1 0 10 11 1 0 4 0 0 0 0 0 0 0 42 13 0 0 11 1 17 0 27 1 0 0 7 0 0 0 19 0 0 0 0 0 0 59 23 15 0 0 4 221 0 0 3 22 0
ENSG00000068615.18 19 1 0 0 0 0 0 0 0 0 0 0 5 0 0 0 0 0 1 8 0 0 0 26 0 0 0 0 0 6 1 0 0 0 0 0 0 0 0 1 0 0 0 16 106 0 0 0 5 89 0 0 0 0 0 0 0 0 0 0 0 0 0 62 0 0 177 10 0 0 34 0 0 0 0 1 0 0 0 0 0 0 70 1 8 0 0 0 0 0 0 0 0 0 0 0 0 0 0 2 0 0 0 0 0 0 0 0 0 0 0 0 0 0 0 7 0 0
ENSG00000068650.18 106 69 5 14 812 27 30 17 240 7 0 92 118 64 18 0 0 0 0 92 27 48 58 34 19 83 1 0 73 5 57 0 1 0 31 1 21 1 37 137 51 25 66 61 78 39 28 121 68 0 0 0 0 0 0 73 2 11 0 2 65 81 0 255 0 1 662 129 5 152 74 7 102 65 73 91 51 70 0 2 0 0 125 59 35 8 20 67 3 47 48 39 16 4 0 104 46 16 18 66 1 0 0 9 8 14 21 48 7 0 0 69 44 21 0 52 26 6
ENSG00000068654.15 19 6 2 0 0 3 78 1 28 18 100 1 70 16 77 0 0 0 0 37 83 147 1 5 0 55 0 0 32 17 1 0 0 3 1 38 4 35 2 30 68 61 19 26 168 0 0 47 9 2 0 0 0 0 0 0 0 2 0 0 4 0 0 286 0 0 37 28 0 4 134 16 168 3 0 15 79 1 0 0 1 0 38 24 67 0 21 32 35 32 0 35 1 0 159 27 14 0 1 29 76 0 0 3 15 0 0 10 19 0 9 19 84 0 0 23 28 0
ENSG00000068697.6 365 172 1 6 138 886 894 134 2536 1050 198 291 2742 2075 1216 0 12 0 1 2664 1495 785 481 2612 1627 1424 5 178 1172 655 186 0 184 42 314 559 658 531 308 1727 940 602 321 2982 1231 463 2333 2189 1573 2009 0 0 0 0 0 66 146 172 374 38 342 202 398 3108 36 1034 2558 2624 4053 846 2757 1230 1397 538 1057 3679 1264 275 0 154 28 2 1934 1633 821 50 3132 1308 1020 498 1 3021 1006 18 0 1364 203 240 1214 3807 363 5 0 972 223 64 1373 2002 659 0 2950 1433 1046 370 3368 1352 756 62
ENSG00000068724.15 52 10 18 13 0 31 140 2 68 50 4 5 155 88 155 0 0 4 0 68 84 266 5 32 18 145 0 2 58 205 2 4 170 422 0 0 66 74 22 85 85 138 20 162 249 4 52 201 19 0 0 0 0 0 0 0 58 1 0 5 1 0 0 309 0 0 642 262 82 69 249 70 372 3 77 256 84 1 0 13 0 0 117 105 135 0 147 203 139 0 0 208 31 0 368 86 12 0 31 228 189 0 0 18 45 0 0 85 58 0 3 83 107 0 657 5 29 2
ENSG00000068745.14 158 283 148 33 0 203 684 105 486 116 150 171 493 355 829 0 0 130 0 447 178 388 234 139 75 734 10 8 209 334 53 1751 19 98 73 158 194 358 107 519 339 605 136 411 833 137 2165 666 630 380 0 0 0 0 0 1 18 31 0 10 205 77 0 623 160 0 704 626 1356 478 859 192 1146 312 1567 753 740 167 2690 53 40 0 427 139 609 12 611 230 567 355 830 410 537 19 2697 242 104 69 46 334 524 1 0 28 125 22 1195 133 257 0 0 317 1243 431 451 631 433 5
ENSG00000068781.21 0 0 0 0 0 0 0 0 0 0 0 0 0 0 0 0 0 0 0 0 0 0 0 0 0 0 0 0 0 0 0 0 0 0 0 0 0 0 0 0 0 0 0 0 0 0 0 0 0 0 0 0 0 0 0 0 1 0 0 0 0 0 0 0 0 0 0 0 0 0 0 0 0 0 0 0 0 0 0 0 0 0 0 0 0 0 0 0 0 0 0 0 0 0 0 0 0 0 0 0 0 0 0 0 0 0 0 0 0 0 0 0 0 0 0 0 0 0
ENSG00000068784.12 42 0 0 35 0 31 19 21 17 26 72 70 48 80 0 0 1 1 0 9 23 55 42 11 9 34 1 0 11 11 43 0 0 0 0 37 11 6 20 91 73 43 22 95 259 61 8 118 10 0 0 0 0 0 0 1 11 28 0 0 57 9 0 0 0 0 77 62 166 9 51 15 80 25 76 47 35 31 0 0 0 0 81 79 167 8 26 49 68 9 276 79 65 9 0 29 34 24 8 75 91 0 0 8 32 1 0 63 54 0 0 26 0 59 0 4 31 0
ENSG00000068796.16 51 0 7 3 0 26 260 0 38 49 211 17 116 58 187 0 0 0 0 21 40 203 17 54 10 358 1 0 34 178 3 0 12 0 0 1 5 27 10 119 56 291 23 89 522 17 0 162 228 612 0 0 0 0 0 0 12 3 0 2 44 20 0 115 0 3 227 148 59 5 21 11 833 4 0 78 398 16 0 0 11 0 274 86 563 1 40 16 194 12 0 72 119 1 15 66 37 0 18 68 203 0 0 6 42 0 0 49 280 0 0 39 33 15 0 43 83 0
ENSG00000068831.18 0 26 4 0 0 0 144 8 1 4 116 44 0 5 26 0 0 0 0 0 6 179 53 0 6 146 2 0 11 62 29 0 0 180 51 15 14 148 23 0 30 97 39 24 241 60 92 1 0 243 0 0 0 0 0 1 5 12 0 0 80 63 0 71 0 0 0 19 184 22 0 5 202 57 0 8 115 43 0 0 1 0 0 28 73 1 0 44 69 0 0 26 209 0 0 0 27 27 0 18 73 0 0 2 23 2 0 13 4 0 0 2 99 1 220 1 23 0
ENSG00000068878.14 228 300 376 22 0 102 74 83 244 118 916 74 45 95 196 0 22 7 26 66 21 97 18 16 24 311 10 0 51 128 59 0 0 0 0 1 21 14 42 331 128 141 80 43 508 74 161 260 589 34 0 0 1 0 0 0 22 38 0 5 66 24 0 262 0 11 406 190 9 39 54 18 520 113 0 274 112 61 0 19 49 0 151 152 509 15 65 95 218 141 0 159 91 21 118 63 74 41 37 158 50 1 0 10 31 10 0 166 177 0 0 51 0 131 0 56 149 3
ENSG00000068885.14 43 3 14 6 0 1 1 14 80 2 0 0 12 1 7 0 0 7 1 13 0 3 1 25 0 2 0 0 0 8 0 0 0 0 0 0 0 0 1 12 1 10 2 2 17 2 0 16 24 51 0 0 0 0 0 0 0 1 0 0 15 6 0 42 0 0 77 14 0 8 4 0 8 4 0 0 0 1 0 2 0 0 102 2 33 1 0 4 31 0 0 1 10 0 0 2 0 0 0 10 0 0 0 0 0 1 0 0 9 0 0 1 0 4 0 1 0 0
ENSG00000068903.19 23 82 366 5 142 52 117 23 13 92 23 21 182 151 135 0 0 0 0 104 170 140 40 32 40 218 2 0 90 89 75 0 239 350 38 30 77 150 53 78 144 88 52 212 76 41 0 116 56 59 0 0 1 0 0 0 55 11 0 3 81 32 0 493 1 8 65 287 347 93 144 21 289 151 143 407 295 56 0 5 28 28 97 128 124 1 135 93 120 55 0 250 143 1 628 108 52 64 69 209 112 0 0 72 40 12 512 129 129 0 0 127 289 37 288 100 38 1
ENSG00000068912.13 141 29 10 0 0 150 215 7 486 226 326 3 801 300 521 0 1 0 0 586 145 341 9 374 90 547 2 4 196 242 9 0 2 0 92 78 77 13 58 686 197 269 110 381 498 20 518 464 317 987 0 0 0 0 0 3 19 6 0 9 6 33 0 568 2579 0 425 402 393 46 511 172 950 19 131 580 468 13 0 30 17 0 447 180 543 2 239 185 397 47 0 329 316 0 0 249 2 0 77 269 256 0 0 68 102 1 0 105 254 0 0 143 135 0 0 144 7 15
ENSG00000068971.13 1 149 0 0 0 6 17 0 3 1 6 0 59 10 12 0 12 0 0 16 7 7 0 8 1 18 0 1 6 23 16 0 15 0 0 16 1 3 3 30 8 13 2 11 22 1 198 69 14 20 0 0 0 0 0 0 1 1 0 0 5 2 0 9 0 0 38 10 0 0 49 3 36 0 38 7 3 2 0 0 0 0 17 10 5 0 52 4 36 1 83 3 8 0 0 8 9 0 20 6 6 0 0 0 23 0 0 4 6 0 0 5 1 0 6 27 3 0
ENSG00000068976.13 1 1 1 3 0 0 10 5 1 0 136 13 1 5 2 0 0 10 0 0 0 10 29 1 1 11 1 0 0 0 3 0 0 0 10 0 0 5 7 1 5 1 18 0 190 29 0 0 0 0 0 0 0 0 0 0 0 18 0 0 30 22 0 333 0 0 0 23 35 50 0 0 10 12 0 13 0 8 0 0 0 0 0 6 1 0 0 4 15 0 0 0 0 1 0 3 30 0 0 0 0 1 0 0 1 3 0 0 3 0 0 0 0 30 0 0 19 0
ENSG00000068985.4 0 0 0 0 0 0 0 0 0 0 0 0 0 0 0 0 0 0 0 0 0 0 0 0 0 0 0 0 0 0 0 0 0 0 0 0 0 0 0 0 0 0 0 0 0 0 0 0 0 0 0 0 0 0 0 0 0 0 0 0 0 0 0 0 0 0 0 0 0 0 0 0 0 0 0 0 0 0 0 0 0 0 0 0 0 0 0 0 0 0 0 0 0 0 0 0 0 0 0 0 0 0 0 0 0 0 0 0 0 0 0 0 0 0 0 0 0 0
ENSG00000069011.15 15 43 0 0 0 0 1 2 230 1 0 10 180 0 0 0 0 0 1 137 2 1 0 1 0 16 0 142 231 183 22 756 5 40 0 0 0 18 0 82 0 0 2 4 7 1 615 270 92 145 0 0 0 0 0 44 0 0 81 0 1 21 0 0 0 0 29 9 12 9 102 1 0 0 2188 70 0 0 4 0 0 0 0 0 11 0 0 2 0 0 309 0 0 0 188 0 0 0 0 0 0 0 0 0 1 0 0 0 0 0 0 0 0 0 196 19 0 0
ENSG00000069018.18 0 0 0 0 0 0 0 2 0 0 0 0 0 0 0 0 0 0 0 0 0 0 0 0 0 0 0 0 0 0 0 0 0 0 0 0 0 0 0 0 0 0 0 0 0 0 0 0 0 0 0 0 0 0 0 0 0 0 0 0 0 0 0 0 0 0 0 0 0 0 0 0 0 0 0 0 0 0 0 0 0 0 0 0 0 0 0 0 0 0 0 0 0 0 0 0 0 0 0 0 0 0 0 0 0 0 0 0 0 0 0 0 0 0 0 0 0 0
ENSG00000069020.18 83 3 246 1 0 3 224 0 149 25 213 5 77 3 279 0 0 0 3 157 7 193 5 59 2 214 0 3 50 265 10 0 17 259 0 0 1 115 2 111 0 149 2 4 173 4 266 813 23 131 0 0 4 0 0 6 8 0 0 0 4 0 0 0 0 0 352 134 1 18 136 9 566 10 362 17 219 1 0 9 37 0 108 1 368 0 106 4 171 4 0 1 104 1 416 1 8 0 9 14 85 0 0 2 21 0 0 4 140 0 0 3 87 0 131 10 8 0
ENSG00000069122.18 0 1 0 0 0 0 0 0 0 0 0 0 0 0 0 0 10 4 0 0 0 0 0 0 0 0 0 0 0 0 0 0 0 0 0 0 0 0 0 0 0 0 0 0 0 0 0 0 0 0 0 0 0 0 0 0 0 0 0 0 0 0 0 1 0 0 0 0 0 15 0 0 0 1 0 0 0 0 0 0 0 0 0 0 0 0 0 0 0 0 0 0 0 0 0 0 0 0 0 0 0 0 0 0 0 0 0 0 0 0 0 0 0 0 0 0 0 0
ENSG00000069188.16 1 24 18 1 0 0 82 0 0 7 0 0 24 0 0 0 0 3 0 13 7 0 0 25 4 70 0 0 4 0 0 0 0 0 0 0 1 0 4 86 8 5 1 3 52 7 0 43 0 26 0 0 0 0 0 0 0 0 0 0 0 0 0 0 0 0 877 123 291 47 16 1 1 0 0 26 0 0 0 0 0 0 14 3 0 0 142 14 4 0 0 0 67 0 0 7 1 0 4 30 0 0 0 0 0 0 0 4 1 0 0 4 0 0 0 12 0 0
ENSG00000069206.15 0 0 0 0 0 0 0 0 0 0 0 0 0 0 0 0 0 0 0 0 0 0 0 0 0 0 0 0 0 0 0 0 0 0 0 0 0 0 0 0 0 0 0 0 0 0 0 0 0 0 0 0 0 0 0 0 0 0 0 0 0 0 0 0 0 0 0 0 0 0 0 0 0 0 0 0 0 0 0 0 0 0 0 0 0 0 0 0 0 0 0 0 0 0 0 0 0 0 0 0 0 0 0 0 0 0 0 0 0 0 0 0 0 0 0 0 0 0
ENSG00000069248.11 10 6 38 9 0 19 155 14 104 47 133 0 55 90 124 0 0 0 0 59 31 114 11 42 15 225 0 0 35 19 13 0 0 0 0 36 6 1 5 55 115 121 26 119 172 19 126 147 0 54 0 0 0 0 0 0 12 0 0 0 32 14 0 65 0 0 110 108 8 11 55 21 352 27 0 174 71 6 0 0 0 0 93 62 204 2 136 72 130 82 0 84 180 2 0 62 9 0 20 161 53 0 0 8 7 0 0 23 111 0 0 54 335 1 41 89 83 0
ENSG00000069275.12 52 129 93 14 0 127 450 0 100 85 242 6 110 144 233 0 2 13 0 118 76 219 8 180 54 562 1 0 88 106 4 0 0 36 0 12 18 30 9 314 208 287 66 451 912 22 25 306 132 15 0 0 0 0 0 1 7 4 0 1 12 2 0 47 0 0 239 175 0 21 74 68 207 3 5 105 100 0 0 0 1 13 584 317 678 5 61 213 428 0 0 111 486 1 0 88 3 19 45 344 249 0 0 21 49 0 0 116 243 0 0 201 19 0 47 91 62 1
ENSG00000069329.17 331 239 1263 93 0 583 1015 214 857 861 1152 337 574 1484 1043 0 0 0 0 712 990 573 141 812 366 860 13 2 1040 544 536 0 14 4 63 47 388 153 378 710 1140 734 358 2088 1538 970 1001 650 132 609 0 0 5 0 0 79 131 287 483 68 1047 655 0 1413 0 546 1370 1891 364 432 1009 683 2562 621 204 2791 1501 434 0 65 196 1 872 1539 880 124 183 788 605 429 0 1773 730 34 0 818 368 170 111 2382 797 21 0 566 523 188 0 895 807 0 0 979 231 213 0 1502 572 44
ENSG00000069345.11 2316 1731 949 407 0 343 1139 109 640 401 994 130 443 679 1924 0 0 0 0 435 334 627 157 570 164 2087 9 10 292 428 220 0 50 0 76 72 161 360 134 728 469 903 158 625 858 91 506 394 243 548 0 0 0 0 0 21 85 71 0 5 212 78 0 859 0 13 2267 828 0 205 526 233 1961 302 50 1183 907 109 0 20 65 0 558 484 1355 28 480 399 1209 264 0 770 1486 16 2365 500 168 73 9 699 448 1 0 132 301 8 0 409 1203 0 1124 587 864 140 214 613 346 24
ENSG00000069399.14 43 419 679 1404 0 29 65 325 16 39 102 349 79 53 106 10 0 26 0 59 87 75 364 98 137 162 13 1 76 49 368 0 52 87 496 92 66 97 245 111 49 93 245 134 138 582 60 153 194 102 0 0 0 1 1347 6 69 325 213 1 363 308 0 104 0 136 837 182 68 446 24 45 142 560 232 104 403 382 0 7 242 210 118 148 124 31 153 21 99 297 0 160 108 14 455 62 460 607 11 148 93 1 99 31 206 259 0 135 378 0 34 48 107 265 0 68 212 8
ENSG00000069424.14 6 26 1 2 2 75 460 177 7 266 263 184 3 385 292 0 0 83 0 1 220 954 116 62 186 343 2 0 253 321 267 0 225 190 180 9 163 504 105 1 271 427 85 347 1038 84 1 68 468 281 0 0 0 0 30 0 67 109 0 7 209 112 0 192 0 4 144 345 424 547 19 168 913 208 0 662 480 371 0 0 54 9 12 204 393 0 0 364 319 288 0 302 251 4 0 176 119 70 0 453 333 5 0 50 141 73 169 150 147 0 0 223 645 126 0 145 162 8
ENSG00000069431.11 0 0 0 1 0 0 0 1 0 0 0 0 0 0 0 0 0 0 0 0 0 0 0 1 0 0 0 0 0 0 1 0 0 0 0 7 0 0 0 3 0 0 1 0 0 0 0 0 0 0 0 0 0 0 0 0 0 0 0 0 0 0 0 0 0 0 25 0 0 0 0 0 0 1 0 0 0 0 0 0 0 0 0 0 0 0 0 0 0 0 0 0 0 0 0 0 0 0 0 0 0 0 0 0 0 0 0 0 0 0 0 0 0 0 0 0 0 0
ENSG00000069482.6 0 0 0 0 0 4 0 0 0 0 0 0 0 4 0 0 0 0 0 0 0 0 0 14 0 0 0 0 0 0 0 0 0 0 0 0 0 0 1 0 0 0 0 0 0 0 0 0 14 0 0 0 0 0 0 0 0 0 0 0 0 0 0 7 0 0 0 14 0 0 0 17 0 0 0 0 0 0 0 0 0 0 0 0 0 0 0 0 0 0 0 0 0 0 0 1 0 0 1 9 0 0 0 0 0 0 0 0 0 0 0 0 0 0 0 30 0 0
ENSG00000069493.14 72 1595 2892 68 0 222 1717 37 6 111 6279 12 0 203 1403 0 0 1 33 11 10 682 13 0 15 3811 1 0 158 966 51 0 0 0 0 0 18 259 95 10 244 2023 205 76 1925 14 107 204 389 728 0 0 0 0 0 0 28 5 0 0 170 5 0 1166 204 11 56 48 1175 67 11 40 2862 46 0 568 1888 34 0 104 565 136 31 26 3692 1 0 152 2063 1 0 10 1626 0 0 238 88 72 0 106 725 0 0 4 243 7 0 371 2643 1 0 181 962 6 0 279 434 1
ENSG00000069509.5 0 0 0 0 0 15 56 0 87 13 61 6 45 32 51 0 0 0 0 29 43 72 17 23 8 45 0 0 33 23 4 0 0 573 70 44 10 0 6 71 9 24 10 82 98 34 0 14 0 0 0 0 0 0 0 0 0 2 0 1 4 2 0 0 0 0 134 110 0 0 38 10 35 11 0 33 97 2 0 0 0 0 47 35 96 0 38 46 59 0 0 0 76 0 0 2 0 6 4 48 34 0 0 0 6 0 0 24 16 0 0 4 0 7 0 13 2 0
ENSG00000069535.13 35 0 0 0 0 0 0 0 26 0 0 0 114 0 0 0 0 0 0 0 0 0 0 162 1 9 0 0 0 0 0 0 0 0 0 0 0 0 0 32 1 0 29 2 7 6 0 0 0 0 0 0 1 0 0 0 0 0 0 0 0 0 0 0 0 0 1269 377 523 62 234 0 0 0 0 0 0 0 0 0 0 0 296 24 0 0 39 0 0 0 0 0 0 0 0 2 0 0 0 5 0 0 0 0 0 0 0 0 0 0 0 0 0 0 0 0 0 0
ENSG00000069667.15 41 1 254 1 0 5 1178 0 29 0 680 5 34 0 1670 0 0 0 0 10 1 698 3 14 8 1733 1 2 9 1201 1 0 1 1002 0 0 0 268 49 152 2 2066 26 2 1173 1 543 157 944 50 0 0 0 0 0 2 32 0 0 0 51 3 0 85 0 0 101 36 1104 0 14 2 2994 6 0 12 1982 0 0 0 81 0 81 1 2499 0 19 8 1336 0 0 0 546 0 196 13 142 1 0 2 1250 0 0 0 314 0 0 0 1244 0 0 11 527 0 0 1 48 0
ENSG00000069696.6 0 0 0 2 0 0 0 0 0 0 0 0 0 0 0 0 0 0 0 0 0 0 0 0 0 0 0 0 0 0 0 0 0 0 1 0 0 0 0 0 0 0 0 0 0 0 0 0 0 0 0 0 0 0 0 0 0 0 0 0 0 0 0 0 0 0 0 0 0 0 0 0 0 0 0 0 0 0 0 0 0 0 0 0 0 0 0 0 0 0 0 0 0 0 0 0 0 0 0 0 0 0 0 0 0 0 0 0 0 0 0 0 0 0 0 0 0 0
ENSG00000069702.10 158 0 25 0 0 3 169 5 9 0 29 0 35 2 37 0 0 2 0 3 0 72 2 44 0 187 1 0 0 36 6 0 0 0 1 0 0 0 0 155 1 80 1 1 382 6 0 9 6 111 0 0 0 0 0 17 0 2 0 0 3 0 0 0 0 0 288 17 0 39 103 0 110 9 0 0 98 16 0 0 1 10 88 1 187 0 80 9 93 41 0 0 69 0 0 0 1 0 7 0 73 0 0 2 29 0 0 0 56 0 0 3 58 4 0 2 7 6
ENSG00000069764.9 0 0 0 0 0 0 0 0 0 0 0 0 8 0 0 0 0 0 0 9 0 0 0 2 0 0 0 0 0 0 0 0 0 0 0 0 0 0 0 5 0 0 0 0 2 0 12 17 0 0 0 0 0 0 0 0 0 0 0 0 0 0 0 0 0 0 4 5 0 0 8 0 0 0 20 0 0 0 0 0 0 0 2 0 0 0 0 0 0 0 0 0 0 0 0 0 0 0 3 0 0 0 0 0 0 0 0 0 0 0 32 0 0 0 0 0 0 0
ENSG00000069812.11 5 1 0 0 53 1 0 1 16 0 1 0 83 0 0 0 1 2 1 58 2 0 0 69 0 0 0 5 3 4 0 0 0 0 0 0 0 12 0 48 0 0 0 0 1 1 115 79 0 0 0 0 4 0 2 0 0 0 0 0 0 0 0 0 0 0 154 32 0 0 127 1 0 0 1 8 1 0 0 0 0 0 26 0 0 0 3 1 0 0 0 0 0 0 0 0 0 0 64 0 0 0 0 0 0 0 0 0 0 0 0 0 0 0 0 0 0 0
ENSG00000069849.10 65 229 37 8 0 1795 1068 32 288 1128 278 41 909 2214 1775 0 0 0 0 687 764 387 49 188 2991 2292 12 0 1450 670 33 209 164 83 104 138 894 282 395 410 1633 912 258 1492 935 11 550 818 828 670 0 0 0 0 0 0 105 18 0 42 63 41 0 6403 0 1305 1110 2955 4195 298 614 1236 1536 122 1 5794 2269 80 0 1775 161 214 342 1967 621 2 1152 1333 1160 195 0 3051 714 5 7048 2084 161 230 168 2832 412 0 0 1041 146 8 0 2116 785 0 0 1401 1239 36 76 2264 522 58
ENSG00000069869.16 0 0 0 0 0 12 33 4 22 7 5 0 2 8 24 0 0 0 0 4 6 30 0 0 1 57 0 0 9 10 3 0 0 0 8 0 2 22 6 4 3 38 2 10 158 1 14 18 0 0 0 0 0 0 0 0 0 0 0 1 9 2 0 77 0 0 0 9 0 0 2 1 126 10 0 43 25 2 0 1 0 0 27 14 97 0 16 7 38 2 29 18 0 0 0 25 12 0 0 42 18 0 0 1 4 1 0 0 8 0 0 0 0 0 0 2 3 0
ENSG00000069943.9 47 74 642 0 0 9 51 10 0 57 150 38 13 62 77 0 0 0 1 14 13 44 55 22 3 109 3 0 20 15 22 0 0 0 0 0 5 41 26 62 83 74 97 66 21 90 0 53 0 0 0 0 1 0 0 0 0 18 12 1 94 117 0 6 0 0 71 80 0 0 56 3 151 79 0 53 200 22 0 11 0 0 36 26 173 3 15 39 49 1 0 72 95 7 0 30 0 22 0 109 45 0 0 3 15 7 0 21 167 0 0 43 0 45 1 59 49 0
ENSG00000069956.11 119 454 228 472 0 594 139 674 636 235 128 117 112 862 216 0 0 0 0 179 30 115 39 148 187 206 33 3 408 180 739 1 19 0 28 33 328 113 322 165 621 253 246 121 129 119 629 386 445 119 0 0 1 0 0 3 26 153 0 4 99 59 0 395 0 2807 66 483 136 404 87 269 422 521 154 1870 309 943 0 244 69 255 170 438 359 11 52 363 422 1113 2 160 52 5 0 435 463 240 2 237 165 1 2 64 71 63 597 607 418 0 0 543 260 287 18 1246 988 19
ENSG00000069966.18 11 13 15 2 0 3 319 0 330 9 524 5 229 10 168 0 0 0 0 66 26 371 4 76 10 497 0 1 15 182 0 0 54 0 0 14 5 190 14 216 59 332 33 38 556 0 318 62 396 232 0 0 2 0 0 17 18 0 0 0 5 4 0 66 0 0 405 174 356 59 126 5 422 2 0 85 308 1 0 0 0 0 214 42 602 0 72 7 220 0 1009 29 239 0 0 5 10 0 14 53 204 0 0 7 36 2 0 13 261 0 0 12 243 0 0 23 6 0
ENSG00000069974.15 5 1 840 228 0 34 331 159 171 83 407 252 222 255 1003 0 3 0 3 177 85 498 195 42 12 734 7 0 100 392 257 1 0 0 191 257 56 271 128 175 121 707 242 99 398 358 0 194 16 214 0 0 1 0 0 19 73 133 84 4 658 435 0 221 22028 0 49 121 725 284 295 112 1714 758 0 270 1172 147 0 4 34 0 118 98 877 36 30 78 508 53 0 225 501 25 0 111 281 191 48 213 446 9 0 12 78 45 0 109 854 0 0 68 1042 174 147 112 222 18
ENSG00000069998.12 0 0 0 0 0 87 231 1 3 73 61 6 289 224 102 0 0 0 8 111 136 129 32 64 43 140 0 0 152 106 1 0 90 0 68 50 46 58 6 95 182 112 30 391 455 7 0 189 455 46 0 0 0 0 0 0 18 2 0 0 0 0 0 124 0 412 0 184 439 11 183 250 237 44 582 324 182 4 0 0 0 0 146 175 240 0 125 164 130 11 0 190 121 0 0 100 19 0 89 350 186 0 0 24 30 1 0 154 61 0 224 242 153 19 587 164 54 1
ENSG00000070010.18 54 224 1271 17 748 102 414 48 218 196 205 117 419 275 355 0 0 14 0 211 239 544 106 85 25 412 0 1 160 257 101 245 217 199 64 110 104 302 57 208 163 306 105 281 400 81 371 148 867 326 0 0 0 0 0 0 83 44 0 5 101 78 0 501 0 0 475 452 101 248 712 164 895 177 802 990 467 118 0 51 0 50 172 227 348 6 459 159 244 47 0 396 452 4 65 264 57 76 142 267 323 0 262 39 134 11 0 314 235 0 0 229 746 32 0 214 172 3
ENSG00000070018.8 4 0 0 0 0 1 0 0 0 0 0 0 21 0 19 0 0 0 0 3 0 0 0 3 0 0 0 0 0 0 0 0 0 0 0 3 0 0 1 31 0 0 0 1 0 0 20 11 0 0 0 0 0 0 0 1 0 0 0 0 0 0 0 0 0 0 24 2 0 0 8 0 0 0 0 11 0 0 0 0 0 0 25 0 2 0 10 0 0 0 0 4 0 0 0 0 0 0 0 0 0 0 0 0 0 0 0 0 0 0 0 0 0 0 0 0 0 0
ENSG00000070019.4 1 0 0 0 0 1 0 1 0 2 0 2 0 1 0 0 0 0 0 1 0 0 1 3 0 0 0 0 0 5 1 0 0 0 0 0 0 0 0 0 1 0 0 1 0 5 0 2 2 0 0 0 0 0 0 0 0 1 0 0 2 0 0 30 0 0 0 0 0 0 0 1 0 0 0 1 0 0 0 0 0 0 6 1 0 0 0 0 0 0 0 0 0 0 0 0 0 0 0 1 0 0 0 0 0 0 0 1 7 0 0 4 0 0 1 0 0 0
ENSG00000070031.3 0 0 0 0 0 0 0 0 0 0 0 0 0 0 0 0 0 0 0 0 0 0 0 0 0 0 0 0 0 0 0 0 0 0 0 0 0 0 0 0 0 0 0 0 0 0 0 0 0 0 0 0 0 0 0 0 0 0 0 0 0 0 0 0 0 0 0 0 0 0 0 0 0 0 0 0 0 0 0 0 0 0 0 0 0 0 0 0 0 0 0 0 0 0 0 0 0 0 0 0 0 0 0 0 0 0 0 0 0 0 0 0 0 0 0 0 0 0
ENSG00000070047.11 6 2 295 2 0 1 4 0 0 2 2 0 21 9 3 0 0 0 0 4 10 25 0 2 0 17 0 0 1 17 0 0 20 0 2 8 7 8 0 8 2 6 1 20 34 0 6 25 1 22 0 0 0 0 0 0 2 0 0 0 2 6 0 36 0 0 89 12 0 0 6 0 25 2 0 11 29 1 0 0 0 0 2 1 21 1 24 8 33 4 0 18 5 0 0 6 3 0 2 14 4 0 0 0 2 1 0 0 7 0 0 7 2 3 0 0 0 0
ENSG00000070061.14 16 0 1 1 0 2 60 7 7 11 11 7 129 62 113 0 0 1 0 63 4 128 7 26 23 94 0 0 42 73 5 0 0 0 0 0 15 46 6 83 20 86 30 69 151 6 7 203 111 0 0 0 0 0 0 0 2 2 0 0 21 18 0 73 0 0 304 71 116 37 24 23 151 5 0 29 36 4 0 0 0 0 88 35 145 0 35 39 24 0 0 45 125 0 0 4 12 3 1 62 83 0 0 1 5 0 0 13 0 0 0 9 0 0 0 0 0 2
ENSG00000070081.16 535 192 1 0 0 198 300 50 90 66 33 39 549 67 241 0 30 23 0 149 35 118 2 475 24 380 8 0 93 130 27 0 4 0 6 53 12 0 46 760 92 370 78 236 547 54 157 120 429 284 0 0 8 0 0 29 2 29 0 0 73 19 0 352 12435 0 150 161 432 14 541 35 306 35 11 188 302 67 0 5 29 0 1221 123 575 1 242 41 217 0 0 38 187 0 0 121 30 74 40 102 136 0 0 21 43 2 0 69 151 0 0 52 185 13 0 57 8 0
ENSG00000070087.14 45 0 0 132 0 0 31 0 114 1 1 5 448 3 35 0 0 0 0 102 0 13 1 502 4 14 0 0 6 1 3 0 0 0 1 158 2 18 1 298 4 10 1 8 99 13 292 110 0 0 0 0 0 0 0 0 0 0 0 0 0 0 0 0 0 0 1381 454 405 39 408 1 0 4 22 7 29 19 0 0 0 0 800 0 20 0 136 1 11 2 0 0 0 0 0 15 2 0 11 10 0 0 0 0 1 0 0 6 0 0 0 0 13 3 0 4 0 0
ENSG00000070159.13 103 27 0 4 0 0 0 0 1027 22 0 28 222 1 39 0 0 0 0 325 0 0 0 158 0 3 0 22 128 86 5 16 0 0 0 27 0 0 1 330 4 0 1 1 114 1 288 860 364 652 0 0 0 0 0 10 0 0 3 0 0 1 0 0 0 0 452 98 0 0 225 0 0 0 241 47 19 7 0 2 0 0 319 6 0 0 215 0 0 0 0 0 0 0 378 0 0 0 34 0 0 0 0 0 0 0 0 0 0 0 20 0 0 0 0 9 18 0
ENSG00000070182.20 1 0 0 0 0 0 0 0 0 0 0 0 0 0 0 0 0 7 0 0 0 0 4 0 0 5 0 0 1 0 0 0 0 0 0 0 0 0 0 7 0 1 0 0 0 0 0 8 0 0 0 0 0 0 0 0 0 0 0 0 25 0 0 0 0 0 21 0 0 0 0 0 1 2 0 1 0 0 0 0 0 0 0 0 0 0 0 0 0 0 0 0 8 0 0 0 0 0 0 0 0 0 0 0 0 0 0 0 0 0 0 0 0 1 0 0 0 0
ENSG00000070190.12 789 597 113 399 0 462 164 320 994 328 482 2277 288 1038 405 0 0 25 5 408 266 126 763 177 532 377 91 9 642 92 245 0 38 0 88 39 137 35 179 788 942 232 465 457 354 928 1555 2020 655 900 0 0 0 0 4031 19 43 416 142 19 744 411 0 527 0 586 368 663 1 383 636 248 215 1225 691 2234 294 327 395 513 80 936 425 446 261 98 143 424 179 798 0 728 212 69 0 694 389 83 14 1412 323 16 0 173 307 121 72 1055 4655 5 0 932 191 1180 100 520 553 16
ENSG00000070193.4 0 0 0 0 0 0 0 0 0 0 0 0 0 0 0 0 0 0 0 0 0 0 0 0 0 0 0 0 0 0 0 0 0 0 0 0 0 0 0 0 0 0 0 0 0 0 0 0 0 0 0 0 0 0 0 0 0 0 0 0 0 0 0 0 0 0 0 0 0 0 0 0 0 0 0 0 0 0 0 0 0 0 0 0 0 0 0 0 0 0 0 0 0 0 0 0 0 0 0 0 0 0 0 0 0 0 0 0 0 0 0 0 0 0 0 0 0 0
ENSG00000070214.15 86 498 36 18 0 374 37 8 149 489 290 4 49 244 79 0 0 5 0 77 68 66 0 58 138 66 3 0 194 21 2 1 1 1 0 14 74 14 55 166 205 65 48 385 181 5 0 265 1 5 0 0 0 0 0 0 0 1 1 4 4 8 0 59 1 0 218 225 0 0 20 87 90 15 2 412 34 2 1 47 0 0 102 249 124 0 0 590 79 1 0 607 72 2 0 243 5 0 7 369 1 0 0 82 1 1 6 131 25 0 0 232 0 0 2 275 96 3
ENSG00000070269.13 14 26 3 0 0 4 8 16 10 24 57 17 64 14 26 0 0 0 0 10 8 24 11 95 6 52 1 0 6 0 11 0 0 0 0 0 0 1 10 55 6 23 22 27 151 46 62 25 3 191 0 0 0 0 0 0 0 18 0 0 36 16 0 1 0 76 39 30 0 40 10 3 77 35 162 22 13 14 0 0 0 0 66 27 105 9 0 5 18 23 0 68 12 5 0 1 7 0 61 23 26 2 0 1 4 10 0 14 18 0 0 29 1 19 0 2 20 0
ENSG00000070366.13 1 1 11 0 266 16 72 0 83 21 1 20 48 19 35 0 0 1 0 30 27 101 18 20 8 55 0 3 17 55 19 0 0 0 56 12 19 18 6 22 20 68 22 24 162 4 132 188 45 30 0 0 0 0 0 6 6 1 33 0 3 5 0 72 0 60 470 41 0 0 66 15 176 7 33 69 15 3 0 0 0 0 35 24 172 0 25 26 67 0 0 48 10 0 0 28 12 0 4 11 22 0 0 4 17 2 1 4 23 0 454 33 48 2 0 6 20 0
ENSG00000070367.15 41 12 9 2 0 81 91 2 223 145 77 23 28 183 117 0 0 0 0 49 53 60 4 35 44 166 2 1 109 34 10 25 8 0 1 0 12 6 51 59 132 108 46 160 110 16 129 98 11 4 0 0 0 0 0 0 4 14 0 1 16 16 0 4 0 0 70 50 401 42 7 62 224 42 0 223 87 20 0 19 0 0 143 110 205 9 7 66 101 0 0 74 6 0 16 158 13 44 6 118 44 2 0 17 34 3 173 101 115 0 21 110 0 14 0 184 139 0
ENSG00000070371.15 0 0 0 0 0 0 0 0 26 0 0 0 0 1 11 0 16 0 0 8 0 7 4 4 0 1 0 0 3 0 7 0 0 0 0 3 6 0 2 12 2 7 2 3 0 2 0 15 0 0 0 0 0 0 0 0 0 1 0 0 6 10 0 0 0 0 47 13 0 0 83 0 8 6 0 2 0 0 0 0 0 0 21 9 1 0 0 0 1 0 0 0 0 0 0 2 4 11 3 14 0 0 0 0 0 0 0 1 0 0 0 0 0 9 0 0 0 0
ENSG00000070388.11 0 0 0 0 0 0 0 0 0 0 0 0 0 0 0 0 0 0 0 0 0 0 0 1 0 1 0 0 0 0 0 0 0 0 0 0 0 0 0 1 0 0 0 0 0 1 0 1 0 0 0 0 0 0 0 0 0 0 0 0 0 0 0 0 0 0 0 0 0 0 0 0 0 0 4 0 0 0 0 0 0 0 0 0 1 0 0 0 0 0 1 0 0 0 45 0 0 0 2 0 0 0 0 0 0 0 0 0 0 0 0 1 0 0 0 0 0 0
ENSG00000070404.9 1 0 0 1 0 5 2 0 16 5 0 0 162 29 0 0 0 0 0 1 6 3 0 46 33 2 0 0 8 0 1 292 18 0 0 0 3 0 0 37 1 0 1 2 20 0 0 15 0 0 0 0 0 0 0 0 0 1 0 0 0 0 0 0 0 0 148 24 0 18 122 15 27 0 0 27 0 4 0 0 0 0 18 11 3 0 37 4 0 0 1268 9 0 0 0 8 1 0 65 9 19 0 0 4 0 0 0 14 0 0 0 3 0 0 111 0 0 0
ENSG00000070413.19 43 73 0 3 0 29 422 39 448 44 110 119 908 173 436 0 0 0 1 691 132 732 284 268 96 247 3 6 63 135 47 0 293 629 0 41 66 405 75 574 153 369 189 239 1574 234 550 588 114 145 0 0 0 0 0 0 79 20 0 1 312 255 0 200 0 0 481 284 179 13 775 23 876 239 456 253 353 58 0 0 32 0 161 67 368 2 1293 63 382 49 0 274 394 2 0 92 20 0 324 197 315 0 0 22 11 19 0 42 159 0 1122 61 508 38 1105 51 59 4
ENSG00000070423.17 24 122 0 0 1 41 379 1 3 16 110 5 144 35 222 0 0 0 0 38 67 157 3 59 87 224 1 0 41 200 3 461 134 33 4 38 32 105 10 41 36 175 11 67 451 13 127 150 119 26 0 0 2 0 2 0 16 2 3 1 4 7 5039 343 1 1 22 67 173 52 179 32 620 6 1 82 325 3 0 0 47 1 41 32 120 0 107 9 227 4 0 106 248 2 0 45 6 2 93 70 62 0 0 5 53 6 0 45 80 0 3 42 421 8 14 35 12 1
ENSG00000070444.14 44 63 43 73 0 4 12 17 2 9 0 23 19 2 10 0 0 1 0 6 16 45 80 9 3 13 0 2 11 16 47 15 0 9 27 0 5 35 13 15 5 14 28 9 7 29 28 52 0 0 0 0 0 0 0 5 17 9 0 1 35 49 1 0 3 0 50 18 0 69 2 6 67 11 0 7 22 106 0 0 0 15 10 7 17 4 8 10 11 19 0 22 0 0 61 6 32 0 1 12 3 0 0 3 21 3 1 0 36 0 0 23 18 0 0 3 24 0
ENSG00000070476.14 0 2 9 0 0 7 18 3 0 5 0 16 14 7 7 0 0 0 0 30 12 28 7 9 2 17 0 0 15 12 18 0 0 157 62 0 1 1 8 25 13 34 16 9 235 6 0 95 1 0 0 0 0 0 0 1 48 8 0 1 18 1 0 38 0 1 361 14 0 34 1 2 30 10 0 47 7 32 0 0 0 0 44 20 38 0 32 2 29 28 0 22 1 1 0 25 17 67 0 55 4 0 0 2 10 2 1077 19 35 0 0 30 88 17 0 0 9 0
ENSG00000070495.14 160 325 2684 216 0 395 671 463 68 230 129 486 288 711 960 0 0 2 1 91 309 411 246 148 177 979 10 3 352 676 1155 0 231 494 674 157 378 288 388 361 515 675 485 396 498 291 423 324 501 231 0 0 3 0 468 1 157 350 0 12 708 421 0 1439 0 2078 112 656 2527 2049 386 352 1449 898 139 2082 1458 862 0 80 369 127 155 326 579 26 714 216 660 451 1412 625 1039 19 0 477 684 547 52 642 281 0 0 106 292 102 0 528 625 0 86 488 1043 473 937 469 697 23
ENSG00000070501.11 34 27 14 10 0 8 99 61 1073 10 83 166 107 41 137 0 0 9 59 304 66 81 95 7 9 211 7 33 100 162 71 0 0 461 0 60 6 47 15 92 32 92 62 56 201 107 1126 477 117 815 0 0 0 2 1 0 5 55 428 0 112 139 1 283 0 622 61 67 262 115 194 16 201 75 479 89 154 51 0 0 6 126 50 40 228 14 19 38 93 9 0 85 124 8 55 33 118 32 8 75 117 0 0 9 146 50 0 11 115 0 0 18 61 115 114 81 49 3
ENSG00000070526.14 209 38 0 0 40 0 6 0 57 0 0 0 1888 0 78 0 0 0 0 273 0 25 0 393 0 6 0 2 7 1 0 0 0 0 0 77 0 12 0 1186 0 0 0 7 116 24 367 204 0 0 0 0 0 0 0 10 0 0 0 0 0 0 0 0 0 0 857 219 0 0 1571 0 9 0 833 4 0 6 0 0 0 0 866 4 1 0 1009 0 0 0 0 0 93 0 0 0 1 0 393 0 0 0 0 0 20 0 0 0 0 0 723 0 0 0 11 23 0 0
ENSG00000070540.12 203 91 0 27 1178 94 33 6 311 154 28 0 646 317 81 0 0 8 0 190 40 135 40 187 125 30 1 5 216 87 12 0 77 0 77 64 93 34 32 486 122 27 53 269 287 26 904 581 209 245 0 0 1 0 0 82 3 11 0 6 44 24 0 34 0 0 291 271 167 2 289 83 204 26 278 679 131 24 0 0 0 0 248 152 65 1 498 151 52 35 0 252 32 5 0 162 1 25 156 360 82 0 0 80 15 6 0 121 89 0 0 150 31 5 0 233 39 3
ENSG00000070601.9 0 0 0 0 0 0 0 0 0 0 0 0 0 0 0 0 1 0 0 0 0 0 0 0 0 0 0 0 0 0 0 0 0 0 0 0 0 0 0 1 0 0 0 0 0 0 0 0 0 0 0 0 0 0 0 0 0 0 0 0 0 2 0 0 0 0 0 0 0 0 0 0 0 0 0 0 0 0 0 0 0 0 0 0 0 0 0 0 0 0 0 0 0 0 0 0 0 0 0 0 0 0 0 0 0 0 0 0 0 0 0 0 0 0 0 0 0 0
ENSG00000070610.14 51 14 5 4 0 29 130 16 47 42 29 75 171 103 128 0 0 0 1 87 56 176 74 93 21 121 0 0 74 40 66 0 0 0 251 0 46 6 20 266 100 115 40 67 224 38 421 130 0 294 0 0 0 0 0 0 18 39 0 0 34 75 0 326 733 0 267 137 0 75 190 30 180 119 2 217 99 109 0 48 1 0 136 69 117 0 474 67 83 52 0 76 79 0 0 72 61 46 36 69 89 0 0 2 3 5 0 40 64 0 0 59 125 71 141 76 96 7
ENSG00000070614.14 29 9 9 23 227 41 0 3 29 68 0 21 275 167 2 0 0 0 0 56 64 0 37 47 82 2 0 6 74 1 55 0 72 0 138 34 83 5 27 77 63 13 40 133 15 12 349 64 0 19 0 0 0 0 0 1 8 12 70 0 18 58 0 95 0 0 388 140 10 30 280 40 109 78 338 320 31 47 0 0 0 0 36 54 2 0 142 19 0 0 0 144 1 0 0 84 7 0 35 99 0 0 6 32 0 1 0 63 0 0 0 100 5 27 4 74 20 0
ENSG00000070669.16 0 0 0 0 0 0 1 0 0 1 3 0 0 0 3 0 0 0 2 2 0 1 0 1 0 1 0 0 0 0 0 0 0 56 0 0 0 0 0 0 0 2 2 0 0 0 0 0 0 0 0 0 0 0 0 0 1 0 0 0 1 0 0 0 0 0 0 1 0 0 0 1 4 0 0 3 0 0 0 0 0 0 0 1 3 0 0 0 0 0 0 0 0 4 0 0 0 0 0 0 0 0 0 0 0 0 0 0 0 0 0 0 17 0 0 0 2 0
ENSG00000070718.11 11 49 53 4 0 3 1052 2 35 10 659 0 59 29 945 0 0 0 0 49 43 205 1 102 3 1000 0 0 17 374 2 0 18 148 0 0 4 185 18 44 36 385 15 77 502 0 73 60 39 292 0 0 0 0 0 0 49 0 0 0 13 0 0 59 0 0 252 132 0 0 150 15 1257 19 0 66 549 2 0 0 0 0 99 27 552 0 7 31 326 0 0 28 501 0 0 10 15 111 3 53 395 0 0 18 216 0 0 14 501 0 0 45 210 0 0 27 9 0
ENSG00000070729.13 0 0 0 0 0 2 0 1 8 1 1 1 1 0 0 0 0 0 0 7 1 0 4 0 0 0 2 0 0 0 2 0 0 0 0 0 0 0 1 0 1 0 2 0 0 0 45 0 0 0 0 0 0 0 0 0 0 0 1 0 0 0 0 0 0 0 6 0 0 16 0 0 0 6 1 3 0 6 0 0 0 0 0 0 0 0 0 0 0 11 0 0 0 0 0 1 5 0 0 0 0 0 0 0 0 1 0 0 1 0 0 1 0 12 0 3 0 0
ENSG00000070731.10 75 0 0 0 76 1 0 9 1 1 0 2 112 2 4 0 0 0 0 46 0 0 9 172 0 3 0 2 9 1 18 0 0 0 0 0 0 5 0 90 2 2 18 6 7 32 70 13 109 0 0 0 0 0 0 0 0 22 0 0 98 29 0 2 0 0 705 81 282 84 264 0 11 36 233 74 0 24 0 0 0 0 55 1 2 1 178 3 0 2 0 46 0 1 0 1 4 5 30 10 0 0 0 0 0 0 0 11 4 0 2188 0 0 12 0 0 7 0
ENSG00000070748.18 0 0 0 0 0 0 0 0 0 0 0 0 0 0 0 0 0 0 0 0 0 0 0 0 0 0 0 0 0 0 0 0 0 0 0 0 0 0 0 0 0 0 0 0 0 0 0 0 0 0 0 0 0 0 0 0 0 0 0 0 0 0 0 0 0 0 0 0 0 0 0 0 0 0 0 0 0 0 0 0 0 0 0 0 0 0 0 0 0 0 0 0 0 0 0 0 0 0 0 0 0 0 0 0 0 0 0 0 0 0 0 0 0 0 0 0 0 0
ENSG00000070756.15 629 1876 1980 869 32 1354 4617 840 2132 1629 4963 612 482 1824 1524 0 897 282 203 982 620 2224 341 195 1406 4815 58 459 2073 2091 716 181 89 470 244 36 849 369 712 1675 1590 2131 631 1355 2756 402 3274 3085 329 1288 0 0 2 0 81 31 167 268 317 64 695 428 0 2391 73 625 1007 1608 1292 1253 423 761 4641 964 4324 4411 4298 1267 169 706 435 495 521 2122 3853 70 548 1818 2720 1437 166 2101 2730 54 2905 1485 751 589 51 3131 1517 9 23 656 1001 143 151 1988 3286 0 10 1002 673 711 157 948 1067 21
ENSG00000070759.16 9 218 7 115 0 27 61 17 7 161 122 57 42 73 75 0 1 0 0 49 25 74 61 6 48 64 5 0 68 39 53 0 0 631 2 0 20 4 33 29 25 24 50 72 1 93 187 156 191 0 0 0 1 0 0 0 0 20 0 0 43 40 0 99 0 0 3 76 0 170 0 17 163 106 0 115 85 32 0 0 0 0 16 12 43 4 1 171 24 81 0 225 1 6 0 35 27 10 0 114 17 1 0 7 1 6 0 41 265 0 0 72 97 37 0 270 21 0
ENSG00000070761.7 38 0 1 13 0 65 778 51 28 77 57 18 493 147 608 0 0 0 0 176 176 510 36 648 37 882 1 0 83 156 67 0 41 1702 95 420 70 356 76 454 155 519 77 160 409 14 307 141 229 0 0 0 0 0 0 35 46 60 0 0 41 30 0 811 0 0 766 507 1487 568 996 93 1036 166 0 315 917 154 0 0 0 25 467 138 854 15 425 96 527 70 0 137 567 3 0 87 87 286 85 166 234 0 0 9 116 5 0 143 445 0 4476 134 1553 87 0 105 54 0
ENSG00000070770.8 3452 4231 2475 138 0 2942 3387 79 1831 2342 3221 121 555 1964 6020 0 0 46 0 393 324 507 34 823 1606 6085 13 4 618 443 27 0 62 367 2 38 532 144 335 1153 1273 1548 237 2799 3719 51 249 534 168 520 0 0 0 0 0 1 6 3 0 51 40 12 0 1031 0 143 997 2105 307 64 556 1456 3845 270 0 2007 822 44 9 362 279 0 440 1146 3424 12 392 2872 3989 184 53 1945 2968 7 9 1172 145 62 90 2754 905 1 0 1412 519 11 0 1176 2092 0 0 2987 1948 259 935 9153 2236 80
ENSG00000070778.12 18 1 0 0 0 0 0 1 3 0 0 0 21 0 0 0 0 0 0 4 0 0 0 5 0 0 0 0 0 0 0 0 0 0 0 0 0 0 0 8 0 0 0 0 0 0 0 7 50 0 0 0 0 0 0 0 0 0 0 0 0 0 0 31 0 0 26 1 0 0 12 0 0 1 0 0 0 0 0 0 0 0 45 0 0 0 27 0 0 0 0 0 0 0 0 4 0 0 0 0 0 0 0 0 0 0 0 0 0 0 0 0 0 0 0 4 0 0
ENSG00000070785.16 3 320 0 0 0 13 67 3 21 62 5 0 230 87 162 0 2 1 0 77 157 133 10 52 8 83 0 0 52 111 1 0 0 0 14 0 21 35 8 128 100 119 29 200 296 2 147 26 0 202 0 0 1 0 0 0 9 0 0 0 15 5 0 419 0 0 193 244 0 30 206 56 181 7 0 74 19 0 1 3 55 0 121 127 236 0 229 89 129 1 0 89 243 0 0 29 1 9 19 141 226 0 0 3 0 0 0 64 63 0 0 45 45 0 0 76 27 2
ENSG00000070808.15 1 0 0 0 0 0 0 1 13 0 0 0 0 0 0 0 0 0 0 0 0 0 0 0 0 0 0 0 4 7 0 0 0 0 0 0 0 0 0 0 2 0 0 0 0 0 0 0 0 0 0 0 1 0 0 0 0 0 0 0 0 0 0 0 0 0 0 0 0 0 0 9 0 0 0 2 33 0 0 0 0 0 0 0 0 0 0 7 0 0 0 0 0 0 0 1 0 0 0 0 0 0 0 0 0 0 0 5 0 0 0 5 0 0 0 0 0 0
ENSG00000070814.19 11 278 79 92 0 41 225 49 97 605 329 11 82 117 83 0 0 1 4 28 686 358 99 32 54 237 1 0 85 54 23 0 16 78 145 8 34 5 28 114 140 299 74 319 319 11 111 142 87 24 0 0 0 0 0 0 10 18 0 1 66 55 0 282 0 0 203 256 0 40 55 50 566 59 0 263 216 52 0 9 119 70 139 251 384 6 62 204 168 176 0 522 201 1 0 38 78 47 0 1018 104 0 0 14 30 12 0 164 334 0 0 142 154 77 1 39 29 0
ENSG00000070831.15 13 8 10 18 0 37 24 28 19 21 25 34 11 55 72 0 16 0 1 2 22 13 41 6 15 114 1 0 33 22 21 0 9 1 66 1 18 29 29 13 27 27 33 31 35 21 53 66 98 91 0 0 0 0 31 0 0 13 1 1 32 11 0 115 0 45 128 99 214 100 9 35 81 57 116 97 50 51 0 8 3 0 7 38 75 3 25 22 25 42 0 56 45 1 0 34 26 28 4 30 25 0 0 0 6 6 0 37 23 0 0 29 118 19 23 42 22 2
ENSG00000070882.12 202 302 95 7 263 20 81 2 378 144 187 7 89 116 293 0 0 1 0 210 40 154 7 51 75 169 0 29 190 114 2 0 0 0 0 12 23 32 17 141 123 215 37 205 510 0 253 426 0 370 0 0 1 0 0 20 8 0 0 0 0 0 0 51 0 0 663 93 0 5 155 38 380 3 856 162 128 0 0 10 112 0 276 114 301 0 134 151 223 0 0 115 19 0 515 48 22 0 8 129 182 0 0 13 62 4 0 87 131 0 21 96 166 0 0 20 58 0
ENSG00000070886.11 0 0 0 0 0 0 0 0 0 0 0 0 0 0 0 0 0 0 0 0 0 0 0 0 0 0 0 0 0 0 0 0 0 0 0 0 0 0 0 0 0 0 0 0 0 0 0 0 0 0 0 0 0 0 0 0 0 0 0 0 0 0 0 0 0 0 0 0 0 0 0 0 0 0 0 0 0 0 0 0 0 0 0 0 0 0 0 0 0 0 0 0 0 0 0 0 0 0 0 0 0 0 0 0 0 0 0 0 0 0 0 0 0 0 0 0 0 0
ENSG00000070915.9 0 0 0 0 0 0 0 0 0 1 0 0 0 1 0 0 1 5 23 0 0 8 0 0 0 0 0 0 5 0 0 0 0 0 0 0 0 0 1 0 1 3 1 1 0 0 0 2 0 0 0 0 0 0 0 0 0 0 0 0 0 0 0 0 0 0 191 0 0 0 0 0 0 1 0 15 0 0 0 0 0 0 2 1 0 0 0 1 0 0 0 0 0 0 2 0 2 0 0 9 0 0 0 0 0 0 0 11 0 0 0 0 0 0 0 0 0 0
ENSG00000070950.9 1 0 3 1 0 14 44 7 31 1 15 1 17 35 17 0 4 0 0 1 4 16 7 4 4 47 1 0 4 24 12 0 0 0 0 0 8 0 6 6 34 51 10 15 16 7 0 59 0 0 0 0 0 0 0 0 0 0 0 0 0 0 0 3 0 0 65 38 0 22 14 12 153 23 0 75 27 21 0 13 0 0 23 15 31 1 2 35 30 33 0 1 0 0 0 15 13 31 0 12 28 0 0 0 0 0 0 14 27 0 0 11 0 5 0 56 10 0
ENSG00000070961.15 70 1505 919 3408 3 3438 293 4336 112 806 501 1474 70 3529 922 6 0 0 0 105 124 226 450 16 889 666 149 0 1039 689 4856 0 3 98 324 239 719 143 2109 109 1871 981 1963 526 550 3191 126 754 1569 190 0 0 0 0 7047 0 112 1645 212 66 1138 708 0 1421 0 10697 64 969 232 1568 23 1618 2323 4618 8 5060 2760 5255 7199 1763 668 2551 95 1810 884 236 21 1496 768 1273 0 527 132 209 0 2255 5144 4221 2 1067 211 53 4 275 969 1652 0 1595 1912 3 0 1302 280 3204 602 3579 5694 234
ENSG00000070985.13 0 0 0 0 0 0 0 0 0 1 0 0 0 0 0 0 0 0 0 0 0 0 0 0 1 0 0 0 0 0 0 0 0 0 0 0 0 0 0 0 0 0 0 0 0 0 0 11 0 0 0 0 0 0 0 0 0 0 0 0 0 0 0 0 0 0 0 0 0 0 0 0 0 0 0 1 0 2 0 0 0 0 0 0 0 0 0 0 1 0 0 0 0 0 0 0 0 0 0 0 0 0 0 0 0 0 0 0 0 0 0 0 0 0 0 0 0 0
ENSG00000071051.13 9 13 0 0 0 18 186 7 77 12 68 6 54 49 194 0 1 0 3 69 0 113 7 18 10 355 0 5 41 68 8 1 0 309 0 0 3 24 8 57 24 85 13 14 266 4 95 69 21 0 0 0 0 0 0 0 23 10 0 0 30 10 0 183 0 0 397 76 513 62 20 8 348 40 82 79 199 8 0 0 0 0 64 12 275 1 58 27 57 0 12 1 134 3 0 17 21 0 3 40 111 0 0 10 29 0 0 21 96 0 0 35 100 33 0 202 38 4
ENSG00000071054.16 56 550 304 886 0 412 288 933 125 78 217 392 98 396 353 0 4 0 0 47 46 129 279 24 59 339 31 1 210 188 624 0 18 31 461 27 133 43 237 37 144 134 234 77 150 288 1 402 308 294 0 0 0 0 0 0 30 469 11 4 368 198 45 425 0 2650 562 364 544 1033 119 69 454 649 671 1080 778 1286 1394 82 260 377 138 123 115 30 42 104 117 327 177 61 78 17 11 283 634 898 1 237 153 1 0 59 233 118 471 194 354 0 0 207 71 667 1 225 923 24
ENSG00000071073.12 12 95 1030 0 133 68 890 13 114 153 324 20 143 182 926 0 0 2 0 135 154 707 52 50 160 1103 5 0 133 729 21 0 30 98 0 21 27 266 29 73 154 807 61 299 1411 59 689 224 0 1033 0 0 3 0 0 1 101 24 0 6 106 16 0 77 0 0 0 176 437 76 73 89 1645 38 0 147 1144 32 0 0 300 0 54 236 1634 2 89 403 712 63 0 328 847 5 0 98 74 0 8 295 1160 0 0 34 188 9 0 149 364 0 0 145 491 27 1013 138 145 1
ENSG00000071082.10 36 197 152 11 2334 761 8971 60 593 677 2744 78 2261 1459 4590 0 5 16 25 783 1385 7261 174 1030 715 6664 7 13 1181 4175 100 235 266 5478 92 460 904 5480 392 1033 971 3726 381 1433 6238 147 1317 1704 1416 6438 0 0 0 3632 0 67 424 65 10 43 389 136 15873 5433 22338 557 351 2937 4184 524 2649 1871 9111 235 1777 2926 4384 80 0 103 433 43 1552 1850 4809 2 1531 901 3554 45 920 2351 8983 6 1608 988 310 117 1606 2737 3371 0 554 802 1321 4 618 1253 2474 0 4463 960 5338 63 1169 739 462 21
ENSG00000071127.16 301 991 2790 210 2964 704 1036 436 791 674 572 1106 1214 1419 1121 0 0 0 2 836 780 1662 412 303 455 882 6 37 998 840 898 296 343 774 279 207 828 942 587 612 1006 884 644 991 1654 791 1229 917 926 667 0 0 0 0 99 20 168 235 175 13 881 580 50 1772 0 252 1058 1831 1337 864 1199 690 2418 1406 1301 3488 1358 835 0 236 107 115 449 796 1118 25 957 568 758 302 1405 1503 1210 28 3582 1164 619 535 312 1014 725 3 0 425 272 151 488 844 865 0 20 1061 1106 350 882 951 532 17
ENSG00000071189.21 44 5 19 9 0 179 100 132 96 115 245 150 36 175 85 0 0 3 0 100 22 134 118 81 30 141 9 1 156 50 118 0 8 0 0 1 29 0 78 155 165 191 157 251 128 246 171 449 0 251 0 0 0 0 0 0 16 45 0 0 138 103 0 20 0 1609 215 87 0 46 47 37 318 289 0 289 137 214 0 24 0 128 235 175 352 28 6 160 138 31 0 126 48 13 0 66 93 133 18 191 38 9 0 21 58 18 16 104 68 0 0 83 0 104 0 182 338 6
ENSG00000071203.9 0 0 0 0 0 0 0 0 0 0 0 0 0 0 0 0 0 0 0 0 0 0 0 3 0 0 0 0 0 0 0 0 0 0 0 0 0 0 0 0 0 0 0 2 0 0 0 0 0 0 0 0 0 0 0 0 0 0 0 0 0 0 0 0 0 0 0 2 0 0 4 0 0 0 0 0 0 0 0 0 0 0 3 2 0 0 0 0 0 0 0 0 0 0 0 0 0 0 0 0 0 0 0 0 0 0 0 0 0 0 0 0 0 0 0 0 0 0
ENSG00000071205.11 3 159 25 1 0 116 26 0 17 155 28 2 28 243 19 0 1 8 0 26 40 47 0 2 50 61 1 197 155 61 3 0 0 0 0 0 52 0 25 4 116 78 14 134 170 0 94 170 34 66 0 0 31 0 0 0 8 1 1 13 3 0 0 36 0 0 1 168 0 12 26 113 187 6 233 354 38 1 0 9 0 0 13 69 94 0 11 126 83 0 0 266 21 0 0 162 0 0 0 221 7 0 0 60 4 0 0 116 112 0 0 225 206 0 0 418 77 3
ENSG00000071242.11 3 287 0 2 0 6 13 6 25 58 0 0 78 65 3 0 17 12 2 80 1 49 8 73 12 18 0 2 29 45 5 0 6 0 163 48 13 3 5 103 35 21 3 108 145 1 50 128 2 0 0 0 0 0 0 10 0 1 0 0 0 0 0 18 0 0 217 145 47 24 109 32 62 3 200 103 18 5 0 5 8 0 184 2 30 0 43 121 30 3 1 32 139 0 0 39 1 0 33 75 9 0 0 8 12 0 0 1 12 0 0 62 0 2 0 8 2 1
ENSG00000071243.15 3053 4436 1679 2508 0 1168 988 381 453 581 938 244 274 774 1552 0 0 6 0 216 248 322 116 456 273 1676 132 8 204 251 374 0 92 0 14 55 169 68 236 936 743 597 317 817 1188 210 401 487 211 831 0 0 0 0 0 0 11 108 101 11 285 160 0 366 0 636 812 797 491 686 216 236 894 770 9 1257 942 567 0 88 760 1069 237 378 1159 104 235 1150 1457 801 0 904 692 58 3 606 236 80 234 776 744 2 0 164 349 58 0 783 1796 2 0 1310 173 888 132 2692 1110 23
ENSG00000071246.10 0 28 221 0 0 22 2 0 28 102 27 0 1 101 13 0 0 0 1 0 172 64 11 0 94 11 0 0 112 6 1 0 105 17 3 0 43 0 5 3 149 16 6 423 31 0 0 15 0 0 0 0 0 0 0 0 6 0 0 0 5 0 0 29 0 0 0 134 89 0 0 93 19 8 0 178 3 0 0 4 0 0 0 134 28 0 8 49 35 0 0 378 10 0 0 80 1 0 0 204 4 0 0 11 1 0 0 154 30 0 0 117 19 0 0 52 5 0
ENSG00000071282.11 1 0 0 0 0 0 5 0 0 15 0 0 77 1 13 0 0 0 0 5 22 2 0 12 5 22 0 0 1 10 0 0 0 0 0 0 0 0 0 13 5 5 11 34 19 0 0 25 0 0 0 0 0 0 0 25 0 3 0 0 3 1 0 0 0 0 270 96 0 23 53 1 25 0 0 16 0 0 0 0 0 0 16 7 17 0 137 3 32 0 0 9 0 0 0 8 0 0 0 1 2 0 0 0 0 0 0 23 0 0 0 0 93 0 0 0 0 0
ENSG00000071462.11 53 53 4 0 0 47 801 11 102 94 320 17 694 213 446 0 0 23 9 407 616 1054 31 405 58 691 1 2 128 440 11 474 27 1752 50 154 79 734 36 478 290 509 94 421 1173 13 382 222 644 5 0 0 3 0 0 27 82 0 0 2 13 6 9660 737 0 0 434 1211 919 354 981 91 1040 46 155 512 665 27 0 7 185 0 478 176 512 0 750 198 570 144 0 494 685 0 0 128 18 19 168 355 378 1 723 26 161 1 0 203 330 0 5913 327 873 21 993 264 87 1
ENSG00000071537.13 185 380 346 107 0 811 344 276 416 548 338 232 128 455 592 0 0 4 0 174 143 187 289 132 103 699 32 0 265 176 137 0 44 0 0 114 70 38 110 397 458 461 235 654 886 495 309 324 1 44 0 0 0 0 0 0 1 73 0 7 278 142 0 613 0 2032 485 325 285 352 283 116 610 458 6 745 278 340 0 61 252 0 273 436 596 57 195 552 652 626 0 549 157 25 0 431 216 472 18 615 276 4 0 161 147 34 280 346 763 0 0 720 184 715 0 1190 595 9
ENSG00000071539.13 35 0 0 0 0 2 14 0 0 3 5 0 116 10 0 0 0 0 0 11 44 43 0 149 0 52 1 0 8 45 0 0 0 0 0 2 14 43 4 25 28 53 11 64 0 0 0 4 0 0 0 0 2 0 0 0 8 0 0 0 0 0 0 16 0 0 328 129 546 0 215 10 85 2 0 7 89 0 0 0 0 0 303 19 31 0 18 22 97 0 0 36 0 0 0 12 0 0 0 21 2 0 0 9 1 4 0 7 102 0 0 8 110 0 0 0 0 0
ENSG00000071553.16 541 4264 2185 279 2706 2181 1156 766 405 2735 329 490 3092 5101 1599 0 0 36 0 1332 3206 1138 785 1771 3325 850 19 6 2495 466 751 1702 10772 1068 2911 901 1956 1260 952 1611 3421 838 874 4153 2244 516 2173 1726 2119 1491 0 0 8 0 3861 44 185 538 472 27 833 607 0 8961 0 4098 3098 6813 3501 6040 3104 5440 2931 1922 3786 10547 1452 1426 1 968 722 195 974 2113 825 13 2846 2586 942 1609 0 5815 1939 7 110 2800 922 805 1563 5721 920 2 500 2261 641 269 2008 3177 1206 0 3596 4233 1914 1185 1640 2885 1408 50
ENSG00000071564.14 43 21 11 0 1 8 137 0 29 3 35 0 85 57 55 0 7 0 0 74 34 29 0 25 47 80 0 0 7 0 1 0 32 0 0 1 15 53 2 25 72 35 18 97 251 1 0 65 55 37 0 0 0 0 0 0 1 0 0 0 0 0 0 158 0 0 46 50 0 0 37 11 131 0 0 44 22 6 1 0 0 0 18 15 54 0 75 20 60 0 0 55 86 0 1 21 0 0 14 33 21 0 0 5 5 0 1 12 0 0 0 44 13 0 1 3 1 1
ENSG00000071575.11 33 1 412 0 0 2 376 0 430 12 355 10 225 15 291 0 0 0 0 267 22 1213 0 72 3 533 1 12 20 188 0 0 8 356 0 0 2 163 4 307 25 319 21 31 1219 3 248 274 232 127 0 0 0 0 0 20 60 0 0 0 22 12 0 94 0 0 51 85 1 0 386 4 417 0 5 9 343 0 0 0 3 0 181 2 911 0 165 56 308 0 0 25 612 0 0 7 4 14 20 19 304 0 0 0 51 0 0 37 63 0 0 16 712 0 0 26 5 0
ENSG00000071626.16 68 198 46 161 0 18 65 4 7 27 67 1 22 48 74 0 0 0 0 11 20 78 7 14 2 61 0 1 16 19 4 0 1 11 8 33 20 21 3 43 8 52 8 59 135 2 67 76 17 53 0 0 0 0 0 10 5 5 0 0 5 8 0 33 0 0 146 43 3 10 68 20 128 3 96 87 80 11 0 0 0 0 29 43 72 1 5 13 49 27 0 20 10 0 0 37 16 9 38 41 25 0 0 8 12 0 0 25 6 0 0 47 34 6 0 47 7 0
ENSG00000071655.17 28 24 14 0 0 16 32 0 52 19 44 0 118 24 87 0 1 1 1 46 47 79 0 21 20 62 0 0 25 27 0 0 16 0 79 0 6 98 16 107 46 67 2 99 17 1 96 60 0 1 0 0 1 0 0 10 8 1 0 0 29 5 0 240 0 76 246 60 0 0 123 29 93 0 0 112 36 2 0 0 40 0 69 22 30 0 248 29 50 0 0 73 6 0 0 13 1 0 21 75 60 0 0 3 0 0 0 60 31 0 0 12 5 2 0 24 0 0
ENSG00000071677.1 0 0 0 0 0 0 0 0 0 0 0 0 0 0 0 0 0 0 0 0 0 0 0 0 0 0 0 0 0 0 0 0 0 0 0 0 0 0 0 0 0 0 0 0 0 0 0 0 0 0 0 0 0 0 0 0 0 0 0 0 0 0 0 0 0 0 0 0 0 0 0 0 0 0 0 0 0 0 0 0 0 0 0 0 0 0 0 0 0 0 0 0 0 0 0 0 0 0 0 0 0 0 0 0 0 0 0 0 0 0 0 0 0 0 0 0 0 0
ENSG00000071794.15 51 16 2 5 0 2 10 0 31 45 106 7 35 30 42 0 1 0 0 11 12 63 1 77 15 79 1 0 22 25 0 0 0 0 0 107 0 0 8 50 20 48 31 105 57 9 0 54 0 87 0 0 0 0 0 0 0 0 0 0 0 6 0 205 0 0 183 126 0 13 44 4 119 1 0 30 20 1 0 10 0 0 198 34 219 0 14 31 79 0 0 4 50 0 0 8 0 24 0 20 49 0 0 2 12 2 0 4 63 0 0 15 0 0 0 29 0 0
ENSG00000071859.14 36 141 25 107 12 62 231 171 33 115 133 32 204 264 75 0 0 0 0 62 85 107 13 104 127 131 0 12 88 31 95 0 78 400 197 0 67 45 41 67 103 58 40 222 336 66 7 141 80 2 0 0 0 0 0 0 3 65 3 1 43 16 0 402 0 0 69 228 92 313 179 310 290 48 0 358 141 188 0 2 0 0 83 82 134 1 161 116 145 153 14 347 134 1 0 177 110 143 54 330 71 1 0 72 28 36 0 232 111 0 0 145 673 176 1492 168 108 2
ENSG00000071889.16 83 328 28 0 3078 28 137 2 10 54 257 6 191 76 36 0 0 4 0 101 128 185 27 121 48 64 0 1 92 49 9 0 208 4 93 110 45 135 28 227 71 60 15 155 359 9 9 223 308 5 0 0 0 0 0 7 11 1 0 1 20 7 0 246 0 0 221 283 1 59 223 91 147 22 9 252 87 25 0 2 0 46 86 50 80 1 282 61 80 0 1623 140 55 0 0 62 9 0 99 77 26 0 0 18 7 3 0 40 12 0 0 78 278 5 0 69 8 0
ENSG00000071894.16 13 33 0 0 0 21 264 4 13 38 74 5 151 55 140 0 0 0 0 66 81 264 0 43 38 102 0 0 29 45 1 0 130 32 0 6 28 128 9 83 79 115 36 137 442 7 63 91 0 8 0 0 0 0 0 0 3 0 0 0 16 8 0 131 0 0 203 157 310 23 91 16 255 19 0 88 57 4 0 11 74 0 91 54 101 0 255 65 156 0 0 99 239 0 0 11 13 0 98 78 137 0 0 14 41 0 0 4 19 0 1 35 248 0 91 53 9 3
ENSG00000071909.18 5 0 0 0 0 0 0 0 0 0 0 0 9 0 0 0 13 0 0 1 0 0 0 23 0 0 0 0 0 0 0 0 0 0 0 0 0 0 0 32 0 0 0 0 0 0 0 0 0 0 0 0 5 0 0 0 0 0 0 0 0 0 0 0 0 0 120 39 0 6 17 0 0 0 0 0 0 0 0 0 0 0 116 0 0 0 6 0 0 0 0 0 0 0 0 0 0 0 0 0 0 0 0 0 0 0 0 0 0 0 0 0 0 0 0 0 0 0
ENSG00000071967.11 9 0 0 0 0 16 2 1 29 52 0 25 125 72 4 0 0 0 0 33 49 0 1 28 18 2 0 0 41 0 11 0 58 0 0 0 15 0 15 98 42 5 36 162 33 9 0 72 0 13 0 0 0 0 0 0 0 2 0 0 33 2 0 46 0 0 70 24 0 22 0 10 19 12 0 37 42 11 0 0 1 0 34 46 8 1 119 55 1 27 0 24 0 0 0 18 2 0 2 94 13 0 0 49 27 1 0 86 15 0 0 18 0 0 0 59 0 0
ENSG00000071991.8 0 0 0 0 0 0 0 5 0 0 0 0 0 0 0 0 0 0 0 0 0 0 0 0 0 0 0 0 0 0 0 0 0 0 0 0 0 0 0 0 0 0 0 0 0 0 0 4 0 0 0 0 0 0 0 0 0 0 0 0 0 0 0 0 0 0 0 0 0 0 0 0 0 0 0 0 0 0 0 0 0 0 0 0 0 0 0 0 0 0 0 0 0 0 0 0 0 0 0 0 0 0 0 0 0 0 0 0 0 0 0 0 0 0 0 0 0 0
ENSG00000071994.10 6 1 0 0 0 27 225 1 75 34 100 5 39 64 96 0 1 3 0 92 69 75 0 48 10 201 0 0 5 97 6 0 17 332 0 0 3 22 3 55 45 108 22 67 95 3 195 70 161 22 0 0 0 0 0 0 5 1 0 0 7 0 0 96 0 0 197 122 0 24 80 37 305 5 0 59 50 9 0 8 4 0 119 66 182 0 194 53 148 0 0 121 103 0 0 18 7 44 12 67 180 0 0 6 21 1 0 40 95 0 0 66 146 5 0 62 5 1
ENSG00000072041.16 0 0 0 0 0 0 0 0 0 5 0 0 0 0 0 0 0 0 0 0 0 0 0 0 0 0 0 0 0 0 1 0 0 0 0 0 0 0 0 0 0 0 0 0 0 0 0 0 0 0 0 0 0 0 0 0 0 0 0 0 0 0 0 0 0 0 0 0 0 0 0 0 0 0 0 0 0 0 0 0 0 0 0 0 0 0 0 0 0 0 0 0 0 0 0 0 0 0 0 0 0 0 0 0 0 0 0 0 0 0 0 0 0 0 0 0 0 0
ENSG00000072042.12 104 105 8 4 0 243 339 1 108 261 164 6 262 501 267 0 0 45 0 214 354 286 1 53 84 343 0 6 126 315 3 0 0 0 0 70 87 15 45 407 281 221 68 499 603 3 0 132 0 435 0 0 10 0 0 0 34 12 0 4 1 5 0 243 0 0 32 347 3 18 418 355 916 48 26 681 220 8 0 19 0 0 258 304 535 1 123 293 313 137 117 544 253 0 0 327 29 5 31 432 224 0 0 67 56 4 0 111 136 0 554 279 14 20 45 315 125 6
ENSG00000072062.13 31 86 5 5 0 17 14 9 4 24 3 23 28 34 5 0 0 0 0 11 33 10 44 2 6 22 0 0 19 34 26 0 8 0 64 4 7 19 6 31 9 14 7 32 56 18 21 57 33 32 0 0 0 0 0 2 1 14 0 1 32 19 0 54 0 0 149 31 16 31 5 6 21 22 45 48 32 11 4 30 25 21 41 48 21 3 15 11 7 1 0 27 10 0 14 57 14 0 0 42 3 0 0 3 0 3 0 24 4 0 56 9 12 0 3 10 11 0
ENSG00000072071.16 46 5 271 1 550 1 3 0 0 5 6 5 45 7 10 0 0 0 0 5 11 41 3 6 0 18 0 0 1 2 0 0 0 0 0 38 1 23 1 61 3 7 0 4 69 0 0 6 0 0 0 0 0 0 0 0 0 1 0 0 0 0 0 104 0 0 156 20 50 2 63 1 18 2 0 24 0 0 0 0 0 0 33 0 5 0 12 2 0 0 0 15 1 0 0 1 1 26 11 2 7 0 0 0 0 0 0 1 0 0 161 5 3 1 0 1 0 0
ENSG00000072080.10 0 0 0 0 0 0 0 0 0 0 0 0 0 0 0 0 0 0 2 0 0 0 0 0 0 0 0 0 0 0 0 0 0 0 0 0 0 0 0 0 0 0 0 0 0 0 0 0 0 0 0 0 0 0 0 0 0 0 0 0 0 0 0 0 0 0 0 0 0 0 0 0 0 0 0 0 0 0 0 0 0 0 0 0 0 0 0 0 0 0 0 0 0 0 0 0 0 0 0 0 0 0 0 0 0 0 0 0 0 0 0 0 0 0 0 0 0 0
ENSG00000072110.13 30 365 0 75 158 993 383 912 150 938 267 1974 953 1552 180 1 0 21 0 99 872 250 508 290 1288 201 29 1 746 21 1519 0 158 0 1411 225 651 50 644 288 1136 285 1039 1154 627 1840 253 440 422 384 0 0 0 0 0 12 164 849 44 28 2644 1586 0 883 0 139 508 1320 272 1210 380 641 576 1782 0 2833 621 1212 0 227 77 215 282 1004 217 60 426 558 59 876 0 2538 482 74 0 1347 895 642 231 1555 82 5 74 665 436 429 0 1324 914 2 0 1220 238 709 859 1332 776 42
ENSG00000072121.15 42 83 2 68 0 37 23 37 38 59 3 30 47 35 2 0 0 1 1 22 23 98 28 7 3 8 1 0 47 12 23 4 0 0 9 0 31 20 15 16 40 23 11 46 114 9 42 79 476 0 0 0 3 0 0 0 22 75 0 1 11 16 0 0 0 108 284 31 318 82 94 18 128 26 52 155 122 176 0 0 0 11 26 38 33 0 49 59 8 45 0 41 86 1 24 52 51 260 0 148 44 0 0 11 43 10 0 91 212 0 0 41 62 64 0 54 30 6
ENSG00000072133.10 0 0 0 0 0 0 0 0 0 0 0 0 0 1 0 0 0 0 3 0 0 0 0 1 0 0 0 0 0 0 0 0 0 0 0 0 0 0 0 5 2 0 0 0 0 0 0 0 0 3 0 0 0 0 0 0 0 0 0 0 0 0 0 0 0 0 38 1 0 0 0 0 0 0 0 0 0 0 0 0 0 0 33 10 0 0 8 0 0 0 0 0 0 0 0 0 0 0 0 8 0 0 0 0 0 0 0 6 0 0 0 0 0 0 0 0 0 0
ENSG00000072134.15 8 3 0 0 0 0 1 1 12 1 0 0 113 0 13 0 14 0 0 79 3 26 1 67 0 16 0 7 5 8 2 0 0 0 0 0 0 8 3 105 0 7 12 0 15 2 320 326 4 59 0 0 0 0 0 2 0 0 0 0 1 1 118 3 0 0 180 86 1 12 75 0 18 2 84 7 33 0 0 0 5 0 67 6 29 0 34 7 3 0 0 5 0 0 0 2 0 0 7 3 4 0 120 0 0 1 357 0 4 0 0 0 0 1 1 14 0 0
ENSG00000072135.12 117 199 72 9 0 39 81 12 3 57 15 16 223 125 56 0 0 0 0 116 154 202 69 51 14 55 0 0 43 41 2 0 5 2537 45 27 29 29 15 172 107 64 33 270 202 22 0 170 124 470 0 0 0 0 0 1 0 2 0 4 24 9 0 147 0 0 180 134 0 13 151 61 308 25 3 115 69 9 0 0 0 0 224 106 111 3 268 84 70 9 0 293 211 2 0 107 4 0 47 125 47 0 0 12 31 2 0 91 49 0 204 114 57 1 925 52 13 4
ENSG00000072163.19 3 6 0 0 0 0 7 1 0 3 29 0 17 1 1 0 0 8 0 0 0 23 6 0 3 2 0 0 14 8 0 0 0 0 1 0 2 4 5 0 2 21 9 0 0 5 0 26 0 95 0 0 0 0 0 0 0 4 0 0 5 0 0 2 0 0 64 4 0 0 0 0 32 0 0 23 45 0 0 0 0 0 1 0 8 0 0 1 0 0 0 0 35 0 0 1 1 0 0 0 0 0 0 0 9 0 0 0 1 0 0 15 7 0 0 13 5 0
ENSG00000072182.12 0 0 0 0 0 0 0 0 0 0 0 0 0 0 0 0 0 0 0 0 0 0 0 0 0 0 0 0 0 0 0 0 0 0 0 0 1 0 0 1 0 0 0 0 1 0 0 42 0 0 0 0 0 0 0 0 1 0 0 0 0 0 0 0 0 0 0 0 0 0 0 0 0 0 0 1 0 0 0 0 0 0 0 0 0 0 0 0 0 0 0 0 0 0 0 0 0 0 0 0 0 0 0 0 0 0 0 0 0 0 0 0 0 0 0 0 0 0
ENSG00000072195.14 0 0 0 0 0 0 2 1 1 0 0 0 0 0 0 0 4 0 0 8 0 0 0 1 0 1 0 0 1 0 0 0 0 0 0 0 0 6 1 7 0 0 0 0 1 0 1 22 0 0 0 0 0 0 0 0 0 0 0 0 0 0 0 0 0 0 2 1 0 0 4 0 1 0 0 2 0 0 0 0 0 0 0 0 2 0 0 0 7 0 0 0 1 0 0 0 0 0 0 0 0 0 0 0 0 1 0 0 5 0 0 0 0 0 0 1 0 0
ENSG00000072201.13 2 24 4 0 0 0 2 3 861 4 10 6 217 7 0 0 0 1 0 189 1 3 0 12 0 6 0 38 73 205 8 0 1 0 0 0 0 0 2 100 1 0 2 8 4 0 232 294 0 0 0 0 0 0 0 4 0 0 0 0 0 5 0 0 0 0 197 33 0 0 96 5 7 0 1807 60 0 12 83 7 0 0 55 0 6 0 20 0 1 0 0 0 0 0 0 4 8 0 13 4 0 0 0 1 0 0 0 2 0 0 0 5 3 0 0 35 0 0
ENSG00000072210.18 66 61 0 2 0 24 86 1 85 102 2 0 273 156 28 0 125 4 1 271 82 117 0 205 43 78 2 3 45 31 0 0 8 0 0 0 18 33 15 425 75 61 20 190 116 5 186 63 0 1 0 0 0 0 0 37 0 0 1 2 0 0 0 283 0 0 346 308 0 0 293 31 166 7 42 172 92 2 0 0 0 0 279 107 155 0 436 137 59 0 0 112 1 0 0 68 1 0 93 177 57 0 0 17 0 0 0 44 21 0 0 118 205 0 0 67 38 1
ENSG00000072274.12 139 322 74 23 0 1124 510 213 864 2825 574 142 273 808 424 1 0 13 0 247 570 374 125 143 362 918 5 7 945 326 269 0 4 0 9 55 546 206 217 326 1014 551 280 1054 480 103 7 558 222 474 0 0 0 0 1920 22 68 69 0 44 196 68 0 764 0 101 487 799 119 153 359 1116 1387 396 17 2362 530 460 0 303 36 0 229 1435 1359 10 258 742 490 134 0 3346 647 20 541 912 165 344 26 2721 490 3 0 515 511 104 0 681 661 0 0 806 620 162 36 366 534 1
[truncated: 15,791,600 more chars]
