# Supplementary material for: Antigen Presenting Cells Link the Female Genital Tract Microbiome to Mucosal Inflammation, With Hormonal Contraception as an Additional Modulator of Inflammatory Signatures
Source: Front Cell Infect Microbiol. 2021 Sep 16;11:733619. doi: 10.3389/fcimb.2021.733619 (PMC8482842; doi:10.3389/fcimb.2021.733619)
Supplement: Supplementary file 3 [file DataSheet_3.zip › Supplementary_file_3_revised_RNASeq/sum_gct.txt]

ensg sum_rA1 sum_rA2 sum_rA3 sum_rA4 sum_rAlpha1 sum_rAlpha2 sum_rAlpha3 sum_rAlpha4 sum_rB1 sum_rB2 sum_rB3 sum_rB4 sum_rBeta1 sum_rBeta2 sum_rBeta3 sum_rBeta4 sum_rC1 sum_rC2 sum_rC4 sum_rD1 sum_rD2 sum_rD3 sum_rD4 sum_rDelta1 sum_rDelta2 sum_rDelta3 sum_rDelta4 sum_rE1 sum_rE2 sum_rE3 sum_rE4 sum_rEpsilon1 sum_rEpsilon2 sum_rEpsilon3 sum_rEpsilon4 sum_rF1 sum_rF2 sum_rF3 sum_rF4 sum_rG1 sum_rG2 sum_rG3 sum_rG4 sum_rGamma2 sum_rGamma3 sum_rGamma4 sum_rH1 sum_rH2 sum_rH3 sum_rH4 sum_rI1-RE sum_rI1 sum_rI2 sum_rI3 sum_rI4 sum_rJ1 sum_rJ3 sum_rJ4 sum_rK1 sum_rK2 sum_rK3 sum_rK4 sum_rL1 sum_rL2 sum_rL3 sum_rL4 sum_rM1 sum_rM2 sum_rM3 sum_rM4 sum_rN1 sum_rN2 sum_rN3 sum_rN4 sum_rO1 sum_rO2 sum_rO3 sum_rO4 sum_rP1 sum_rP2 sum_rP3 sum_rP4 sum_rQ1 sum_rQ2 sum_rQ3 sum_rQ4 sum_rR1 sum_rR2 sum_rR3 sum_rR4 sum_rS1 sum_rS2 sum_rS3 sum_rS4 sum_rT1 sum_rT2 sum_rT3 sum_rT4 sum_rU1 sum_rU2 sum_rU3 sum_rU4 sum_rV1 sum_rV2 sum_rV3 sum_rV4 sum_rW1 sum_rW2 sum_rW3 sum_rW4 sum_rY1 sum_rY2 sum_rY3 sum_rY4 sum_rZ1 sum_rZ2 sum_rZ3 sum_rZ4
__alignment_not_unique 2599452 4434815 4887108 4689912 21877072 7856256 16788482 9267367 10675205 5007123 6289320 5524331 18437880 10805830 13915794 93763 5862028 2962572 3729660 6528066 6860111 15437326 5872266 16343779 17134493 13849304 431148 108138410 17924086 12438321 7221219 5300877 17957436 27676290 15304384 6105139 9206649 17574287 6411898 6848998 5711580 7695679 4760357 10545746 21914118 6339230 18899164 18621848 14543696 12754546 104776 113656 3984858 1680993 11362849 1169197 2191849 4401836 6660248 209654 8066362 4907249 14993645 16931269 9974277 17095020 75136001 16457132 20150849 15761547 17304474 15410041 20185401 11503880 72135873 26633431 16568624 12776965 21215779 11909442 8063289 2990173 14968672 11945288 13744086 469539 16030670 10514085 11148646 10374849 19717318 18917949 15998271 386544 29938675 8978825 11693400 12039241 27315160 15995546 9646643 738417 9496870 15331344 7809871 11810039 21715801 17749217 21886289 16738 25904397 13024165 17418250 7969825 19797079 12432883 11717172 1082886
__ambiguous 282837 561429 490533 398957 1205672 777597 852892 552277 603255 649740 490224 614301 956214 1124910 850921 2413 42385 19094 19773 538468 785349 849799 428171 610399 1080204 892825 31490 152427 717761 556365 802989 160910 678658 1032599 940988 271313 550992 576058 472032 676203 743455 621679 431860 1044641 1313730 493333 1124434 874826 970798 830195 98 4796 99193 102849 1335636 30816 135749 407404 177194 24274 555022 342968 1721863 2027465 1306440 1890534 859834 1444565 1593548 1554829 1186376 1560801 1558372 1082629 2236119 2485316 1345785 1093369 755572 601049 652710 291639 563360 934908 796797 38149 874234 839718 729186 626024 478807 1807782 891643 29550 864416 809143 673695 587211 649901 1382243 498716 23338 459625 1175496 420904 869151 474393 999633 1070034 600 1722651 1155051 1112314 825490 1192497 1026399 805160 41517
__no_feature 2700488 4871271 4389155 7118123 630455 2548716 1040491 5136741 3150929 2885116 6371854 4066897 713704 1519133 1789148 1758 1779712 1311039 1391072 761785 981419 2785325 2873410 456114 433043 1542208 295809 110055 1395290 1720425 4923350 270325 549994 1471727 2906053 805029 798549 615304 2372924 2811820 1804418 2173403 2253547 1646460 3402404 3885931 2493823 4852056 4738367 2219030 5312 11524 2133749 252390 3316286 89565 296823 1370115 884111 54440 3669139 2659681 2205527 2822635 5933404 8035028 4872555 1847269 3639730 4185068 779098 885476 3937934 4213840 1651235 4067815 4968832 6259116 920020 718073 1164187 2872970 1876029 1692667 4661412 402606 794555 1878625 1573961 3994549 795556 1920328 1458454 271108 1734378 1918873 3438143 4307874 220048 1777608 1052293 245838 303489 476000 1675265 1470999 799838 2823738 8449705 6508 796557 1971260 1572741 3393618 2081568 4106902 7135853 152462
__not_aligned 0 0 0 0 0 0 0 0 0 0 0 0 0 0 0 0 0 0 0 0 0 0 0 0 0 0 0 0 0 0 0 0 0 0 0 0 0 0 0 0 0 0 0 0 0 0 0 0 0 0 0 0 0 0 0 0 0 0 0 0 0 0 0 0 0 0 0 0 0 0 0 0 0 0 0 0 0 0 0 0 0 0 0 0 0 0 0 0 0 0 0 0 0 0 0 0 0 0 0 0 0 0 0 0 0 0 0 0 0 0 0 0 0 0 0 0 0 0
__too_low_aQual 0 0 0 0 0 0 0 0 0 0 0 0 0 0 0 0 0 0 0 0 0 0 0 0 0 0 0 0 0 0 0 0 0 0 0 0 0 0 0 0 0 0 0 0 0 0 0 0 0 0 0 0 0 0 0 0 0 0 0 0 0 0 0 0 0 0 0 0 0 0 0 0 0 0 0 0 0 0 0 0 0 0 0 0 0 0 0 0 0 0 0 0 0 0 0 0 0 0 0 0 0 0 0 0 0 0 0 0 0 0 0 0 0 0 0 0 0 0
ENSG00000000003.14 349 30 0 5 939 0 12 0 4948 15 0 36 1659 1 38 0 0 0 144 2625 34 0 7 1040 0 37 0 439 685 816 69 0 16 0 0 685 0 0 5 1142 7 13 6 55 127 5 4863 1364 2 841 0 0 0 0 0 1 0 0 0 10 0 0 0 0 0 0 1903 1000 1 41 3474 6 0 0 7757 238 9 7 0 4 0 0 1659 7 0 0 795 0 16 0 0 0 0 0 2456 13 0 0 147 0 0 0 0 0 0 0 0 0 0 0 3486 0 0 0 0 50 18 0
ENSG00000000005.5 0 0 0 0 0 0 0 0 0 0 0 0 0 0 4 0 0 0 0 0 0 0 0 0 0 0 0 0 0 0 0 0 0 0 0 0 0 0 0 1 0 0 0 0 0 0 0 0 0 0 0 0 0 0 0 0 0 0 0 0 0 0 0 0 0 0 0 1 0 0 0 0 0 0 0 0 0 0 0 0 0 0 0 0 0 0 0 0 0 0 0 0 0 0 0 0 0 0 0 0 0 0 0 0 0 0 0 0 0 0 0 0 0 0 0 0 0 0
ENSG00000000419.12 6 9 0 0 0 122 121 30 73 50 135 35 91 150 115 0 0 0 0 42 73 57 15 21 37 243 1 0 60 119 8 0 0 0 17 0 59 112 22 59 87 132 30 84 110 26 160 31 0 0 0 0 0 0 274 0 1 8 0 8 55 24 0 0 0 0 0 205 0 10 132 58 282 42 0 311 101 40 0 67 0 2 159 90 120 0 120 101 158 19 0 127 112 4 0 110 26 18 0 128 201 0 0 19 3 2 0 89 79 0 0 96 20 30 0 160 75 21
ENSG00000000457.13 29 0 13 4 0 21 132 1 52 35 413 86 87 33 45 0 3 0 2 153 12 204 5 58 15 210 2 0 38 97 5 1 4 2 2 77 5 1 4 176 54 170 23 54 416 30 517 139 0 1 0 0 0 0 0 0 18 15 2 0 111 10 2 17 0 0 275 95 0 55 287 4 424 32 205 27 180 18 0 4 0 0 172 42 105 5 93 17 217 0 0 5 328 2 1 41 12 0 2 50 204 3 0 11 31 2 0 51 197 0 0 27 0 22 4 47 2 0
ENSG00000000460.16 4 0 0 0 0 3 28 0 0 7 112 4 1 15 8 0 0 1 0 49 55 73 4 5 0 42 1 0 8 64 1 0 17 38 0 0 5 2 9 25 30 46 11 108 137 5 0 13 92 0 0 0 0 0 0 0 2 0 0 0 27 0 0 0 0 0 15 78 0 0 122 2 126 12 0 37 6 18 0 0 0 0 39 45 93 0 120 30 22 0 0 49 26 0 0 24 8 0 0 108 55 0 0 3 13 0 0 8 102 0 0 17 8 16 0 0 28 0
ENSG00000000938.12 0 4276 163 8208 6232 1811 187 10414 24 4651 1935 9046 69 3249 761 2 0 13 59 0 3706 28 10372 2 1106 163 316 4 2919 601 14841 0 2474 1515 13881 369 2185 378 2487 22 3169 126 3109 3602 431 4572 159 794 7180 1704 0 0 0 0 4630 118 791 7038 533 92 6642 4360 0 8483 0 24406 0 4543 5703 15969 4 2553 1057 16186 0 10397 11216 15499 0 1349 1729 2989 0 3256 76 325 0 3332 73 4752 0 7773 251 400 0 3029 8582 7764 0 4278 163 147 1 2317 4772 7132 1 3709 4854 0 0 4728 126 13463 5262 8722 14294 392
ENSG00000000971.15 341 2 0 0 0 1 15 1 588 15 0 5 663 9 112 0 0 0 0 1071 0 67 1 249 6 5 0 8 51 94 0 0 0 0 0 252 3 0 3 988 0 15 1 8 591 44 278 801 0 0 0 0 7 0 0 49 0 0 0 0 0 0 0 0 0 0 537 144 277 0 809 0 3 0 290 14 0 0 0 0 0 0 1342 0 93 0 241 0 41 0 0 0 0 0 0 0 0 0 113 8 50 0 0 0 10 0 0 0 5 0 16 1 0 0 0 6 0 0
ENSG00000001036.13 18 165 0 0 0 149 114 13 538 293 0 4 682 731 264 0 0 0 1 342 418 335 22 277 214 122 0 0 328 216 4 0 19 0 90 0 154 190 60 524 521 128 93 1275 912 21 465 342 31 0 0 0 0 0 0 137 0 0 0 9 20 4 0 992 0 0 237 1084 1795 30 1142 286 398 25 1 976 88 12 0 11 96 0 454 683 355 1 1106 518 115 0 0 1138 240 0 0 259 0 20 215 791 38 0 2094 108 63 5 0 252 18 0 1251 536 783 0 0 335 285 12
ENSG00000001084.12 50 58 53 21 0 11 15 3 0 41 0 2 21 79 13 0 0 0 0 0 24 62 0 17 5 27 0 0 27 61 37 0 1 0 0 121 10 3 10 89 37 24 11 74 112 5 233 413 0 528 0 0 0 0 0 0 0 15 0 0 7 1 0 637 0 0 250 132 41 28 48 2 109 42 16 147 4 53 0 13 0 0 88 46 66 0 1 59 52 0 0 114 53 1 0 27 25 18 0 83 0 0 0 2 0 3 0 31 9 0 0 50 0 17 0 265 277 0
ENSG00000001167.14 99 46 22 240 0 146 401 213 306 158 215 418 97 331 690 0 0 20 0 132 87 256 95 79 23 381 4 0 102 209 272 0 0 0 29 14 83 18 168 156 222 409 239 324 374 480 1195 189 0 177 0 0 0 0 0 0 36 237 168 4 190 223 0 251 0 0 38 225 0 371 197 77 482 427 893 568 151 344 0 0 42 0 118 151 433 13 209 207 239 214 0 129 662 3 0 180 287 535 0 228 220 0 0 17 103 63 0 305 273 1 7 234 183 426 0 106 11 1
ENSG00000001460.17 20 1 4 1 0 3 66 0 90 7 0 0 118 16 1 0 4 0 1 37 9 19 0 219 8 56 0 0 6 0 6 0 0 987 13 0 2 5 0 106 12 55 5 10 13 4 68 178 143 69 0 0 1 0 0 0 7 0 0 0 1 0 0 0 0 0 796 335 0 26 455 10 75 3 0 65 0 4 0 0 0 2 280 27 99 1 70 17 128 0 0 113 26 0 1 11 17 0 36 22 5 0 0 11 7 0 0 53 13 0 0 28 0 0 0 55 75 0
ENSG00000001461.16 238 126 258 40 0 27 1564 1 1756 66 276 29 1113 108 444 0 1 3 0 1500 132 520 1 102 45 690 0 14 131 523 11 0 0 0 0 238 50 263 26 1558 148 711 54 510 3014 20 916 1246 476 705 0 0 3 0 1 30 42 9 0 4 1 17 11 880 0 0 1992 469 390 64 960 17 863 4 1216 407 618 0 0 33 287 0 480 40 1089 0 787 155 1218 0 0 222 1377 0 0 184 8 1 150 135 1028 0 0 9 304 0 0 32 940 0 0 261 947 1 1847 71 15 0
ENSG00000001497.16 287 3 33 0 0 92 596 5 139 114 601 40 783 193 749 0 0 1 0 278 445 1047 0 158 34 551 0 1 141 600 10 0 0 117 0 127 109 189 46 300 439 535 71 576 523 15 155 721 805 0 0 0 0 0 0 0 87 18 0 3 124 5 0 383 0 0 869 897 0 158 407 111 1699 11 1454 609 294 8 0 0 2 0 303 311 472 0 702 277 735 0 1749 651 652 0 0 333 38 0 153 379 523 0 0 65 127 0 0 69 447 0 0 193 1457 0 0 416 86 5
ENSG00000001561.6 18 0 0 1 0 77 34 2 628 293 3 10 37 109 59 0 0 0 0 257 10 77 0 205 35 64 0 0 97 34 0 0 0 0 0 30 19 0 26 147 48 61 19 27 64 24 51 105 0 0 0 0 0 0 0 0 0 0 0 0 0 15 0 0 0 0 369 114 0 0 265 30 141 6 88 434 100 1 0 8 170 0 598 101 76 0 98 283 157 0 0 17 0 0 0 262 0 36 1 131 0 0 0 25 1 0 0 75 55 0 0 27 140 17 0 21 58 0
ENSG00000001617.11 5 0 0 0 0 0 0 1 24 0 0 0 10 0 13 0 0 0 0 20 0 0 0 6 0 0 0 3 22 12 0 0 0 0 0 0 0 0 0 20 0 1 0 0 0 0 21 31 0 0 0 0 1 0 0 19 0 3 0 0 0 0 0 0 0 0 256 28 0 0 14 0 0 0 247 0 0 0 0 0 0 0 16 0 0 0 12 0 0 0 37 0 0 0 0 3 0 0 5 0 0 0 0 0 0 0 0 0 0 0 1 1 0 0 0 0 0 0
ENSG00000001626.15 27 1 0 0 0 1 0 2 111 0 7 0 878 0 190 0 0 13 0 303 0 10 0 253 0 0 0 0 3 0 0 0 0 0 0 141 0 0 0 1142 1 5 2 6 228 18 0 4 0 0 0 0 0 0 0 136 0 1 0 0 0 0 0 0 0 0 322 39 0 0 647 0 0 0 381 2 0 0 0 0 0 0 853 1 0 0 1017 0 0 0 0 0 0 0 0 0 0 0 39 1 0 0 0 0 0 4 0 0 0 0 99 0 0 0 13 20 0 0
ENSG00000001629.9 111 171 218 4 0 69 145 15 275 112 1132 27 74 61 139 0 0 0 2 87 28 276 22 35 20 209 0 0 71 176 10 0 0 0 0 0 7 11 14 264 58 216 34 60 404 19 1 130 260 8 0 0 0 0 0 0 8 0 0 0 20 18 0 0 0 291 253 99 0 25 188 21 330 21 0 99 331 20 0 0 0 0 277 136 465 3 22 49 249 7 97 77 128 1 0 152 47 96 2 73 263 0 0 6 27 2 0 92 240 0 0 27 159 13 0 104 76 0
ENSG00000001630.16 8 13 0 0 0 50 56 0 22 31 0 2 18 33 63 0 0 1 0 20 23 13 0 16 0 25 0 0 30 36 2 0 0 0 0 0 3 8 14 31 56 34 16 56 31 0 117 17 0 0 0 0 0 0 0 0 4 0 0 3 7 1 0 2 0 0 112 51 285 13 59 30 168 8 0 237 117 0 0 5 0 0 59 39 24 0 38 14 20 0 295 50 31 0 0 72 15 0 2 88 31 0 0 6 1 0 0 18 21 0 0 47 58 0 0 53 16 1
ENSG00000001631.15 0 1 8 0 0 6 21 0 9 12 15 0 7 17 17 0 0 0 0 21 3 39 0 8 1 12 0 0 1 37 0 0 0 0 0 17 1 0 0 23 12 16 2 9 49 0 11 20 0 0 0 0 0 0 0 0 0 2 0 0 4 0 0 33 0 0 41 4 1 13 14 17 42 0 0 22 11 0 0 0 0 5 46 7 36 0 4 9 14 5 0 2 4 0 0 21 0 0 0 18 0 0 0 1 1 0 0 17 6 0 0 1 28 0 16 11 1 0
ENSG00000002016.17 510 184 136 107 0 25 282 12 51 162 1084 29 65 68 78 0 9 0 1 186 201 257 38 16 5 121 0 1 23 42 8 0 1 0 15 0 6 5 11 707 128 267 31 409 1087 9 22 185 167 59 0 0 0 0 0 0 6 0 0 2 39 28 0 94 0 0 791 115 0 9 186 18 278 21 0 133 143 11 0 2 44 0 207 74 436 8 157 200 399 1 0 0 62 1 0 90 34 0 2 261 183 0 0 11 32 1 0 46 184 0 0 256 212 7 0 0 29 0
ENSG00000002079.14 0 0 0 0 0 0 0 0 0 0 4 0 0 0 0 0 0 0 0 0 0 0 0 0 0 0 0 0 1 0 0 0 0 0 0 0 1 0 0 0 0 0 0 2 0 0 0 0 0 0 0 0 0 0 0 0 0 0 0 0 0 0 0 0 0 0 0 0 0 0 13 0 0 0 0 0 0 0 0 0 0 0 1 0 0 0 0 0 0 0 0 0 0 0 0 0 0 0 0 0 0 0 0 0 0 0 0 0 0 0 0 0 0 0 0 0 0 0
ENSG00000002330.13 280 14 20 41 0 45 312 22 62 44 74 62 929 101 229 0 0 0 0 232 137 299 69 356 27 366 1 4 87 211 39 0 255 515 163 219 34 248 47 383 91 241 76 220 488 43 473 307 47 227 0 0 0 0 0 8 26 41 0 0 142 52 4290 65 0 0 1070 433 433 170 966 88 617 114 491 222 269 73 0 9 30 0 338 105 281 4 402 122 312 63 45 119 114 4 0 92 107 2 176 155 138 0 0 21 88 8 0 82 75 0 1821 92 607 93 128 167 128 3
ENSG00000002549.12 465 881 72 513 0 1212 900 231 1355 3966 1194 4012 837 2407 922 1 4 0 0 649 2990 847 778 966 1082 1369 72 17 1833 726 404 4 156 15 212 452 767 109 513 1241 2439 1042 717 4210 1514 895 2333 2034 2654 3378 0 0 814 0 0 108 68 421 0 94 692 332 0 11885 0 11195 1558 4404 2035 1594 1347 1157 2861 623 904 5799 2052 709 0 547 580 805 1055 2504 676 19 723 2949 988 466 0 7598 463 67 1178 2661 782 398 76 4181 418 2 0 1805 711 131 523 19106 14632 6 18 4123 1943 3546 232 1690 1239 45
ENSG00000002586.19 0 0 0 0 0 0 0 0 0 0 0 0 0 0 0 0 0 0 0 0 0 0 0 0 0 0 0 0 0 0 0 0 0 0 0 0 0 0 0 0 0 0 0 0 0 0 0 0 0 0 0 0 0 0 0 0 0 0 0 0 0 0 1 0 1 0 0 0 0 0 0 0 0 0 0 0 0 0 0 0 0 0 0 0 1 0 0 0 0 0 0 0 0 0 0 0 0 0 0 0 0 0 0 0 0 0 0 0 0 0 2 0 0 0 0 0 0 0
ENSG00000002586.19_PAR_Y 0 0 0 0 0 0 0 0 0 0 0 0 0 0 0 0 0 0 0 0 0 0 0 0 0 0 0 0 1 0 0 0 0 0 0 0 0 0 0 0 0 0 0 0 0 0 0 0 0 0 0 0 1 0 0 0 0 0 0 0 0 0 0 0 0 0 0 0 0 0 0 0 0 0 0 0 0 0 0 0 0 0 0 0 0 0 0 0 0 0 1 0 0 0 0 0 0 0 0 0 0 0 0 0 0 0 0 0 0 0 0 0 0 0 0 0 0 0
ENSG00000002587.9 435 638 4 0 1009 87 3 3 719 398 0 15 1917 233 27 0 0 0 0 1330 1754 43 4 567 434 1 0 33 1527 19 31 0 1 0 0 187 39 165 17 536 407 19 58 885 569 9 3576 1060 0 799 0 0 0 0 0 56 0 0 0 12 20 21 0 4 0 0 531 793 422 22 1946 85 139 15 5119 952 53 3 234 45 0 0 680 657 22 0 1403 50 56 0 204 1948 0 0 1073 454 3 0 609 305 0 0 0 257 4 2 624 73 14 0 44 307 194 0 1410 827 83 11
ENSG00000002726.20 656 26 0 178 0 1 0 10 225 32 0 6 2021 4 0 0 0 1 1 250 123 0 0 453 6 13 0 0 19 1 0 0 283 0 428 355 12 0 4 2054 137 3 5 51 813 10 0 152 0 164 0 0 0 0 0 226 0 0 0 1 111 165 0 0 0 0 917 274 307 196 2147 8 0 2 1348 110 0 0 0 0 0 0 660 30 0 0 2434 9 0 0 0 129 0 0 0 53 0 0 1314 199 0 0 0 18 0 0 0 11 0 0 2755 24 1 0 4502 0 0 0
ENSG00000002745.12 0 0 0 0 0 0 0 0 0 2 0 0 0 0 0 0 0 0 0 12 0 0 0 2 0 0 0 0 0 0 0 0 0 0 0 0 0 0 0 3 0 0 0 0 0 0 0 5 0 0 0 0 0 0 0 0 0 0 0 0 0 0 0 0 0 0 0 5 0 0 0 0 0 0 0 0 0 0 0 0 0 0 0 0 0 0 0 0 0 0 0 0 0 0 0 0 0 0 0 0 0 0 0 0 0 0 0 0 0 0 0 0 0 0 0 4 0 0
ENSG00000002746.14 0 0 0 0 0 0 0 0 0 0 0 0 0 0 0 0 34 28 0 0 0 0 0 0 0 0 0 0 0 0 0 0 0 0 0 0 0 0 0 0 2 0 0 0 0 0 0 0 0 0 0 0 1 0 0 0 0 0 0 0 0 0 0 0 0 0 0 13 0 3 0 0 0 0 0 0 0 0 0 0 1 0 0 0 0 0 0 0 0 0 0 0 0 0 0 0 0 0 0 0 0 0 0 0 0 0 0 0 0 0 0 0 0 0 0 0 0 0
ENSG00000002822.15 47 163 131 13 0 209 781 16 166 274 276 28 518 844 759 0 0 1 0 184 411 741 25 102 151 518 5 0 448 372 76 0 995 799 0 228 340 511 126 226 386 474 136 552 1844 21 444 427 0 495 0 0 0 0 0 0 106 1 0 5 179 92 0 1572 0 647 93 1054 1081 27 431 370 1145 174 0 1926 104 142 0 164 186 0 86 340 548 1 184 396 429 22 0 889 1389 1 0 414 25 1 103 733 199 0 0 108 166 3 0 353 106 0 0 410 1276 4 356 560 141 5
ENSG00000002834.17 107 162 1 3 38 454 921 350 1781 905 467 984 1851 1489 1326 0 1 278 0 1997 1031 2377 1490 556 876 1171 17 145 1252 561 1137 587 280 42 698 302 600 822 609 1112 1250 1189 789 1585 2229 857 1954 1484 1380 727 0 0 0 0 125 119 131 415 270 11 1774 939 0 3597 0 819 186 1983 1653 1287 1482 375 2989 2381 1414 3834 1813 747 9387 100 410 164 357 698 1231 13 1801 1022 1588 879 0 1385 1067 17 0 1103 497 762 193 1525 1317 7 0 380 377 280 0 661 620 0 0 1076 2402 1281 216 877 1156 21
ENSG00000002919.14 35 532 7 7 5189 241 355 41 281 316 0 216 415 995 451 0 0 1 0 360 676 879 292 145 60 613 1 1 405 261 99 0 709 0 263 158 194 666 178 499 582 383 236 710 764 209 1612 992 0 341 0 0 0 0 0 2 5 99 0 11 801 485 0 743 0 0 343 854 2 84 829 235 700 212 589 1678 537 73 0 5 0 0 170 248 338 10 846 281 337 479 225 427 397 5 0 502 212 266 249 787 297 1 0 99 118 17 4448 533 227 0 0 335 2097 180 2453 172 245 6
ENSG00000002933.8 494 774 28 0 24987 740 4 19 236 969 1 54 2725 647 29 0 0 0 0 453 3149 0 0 4559 620 25 3 1 1955 68 0 3 4079 0 0 920 340 50 84 3724 1527 63 180 2568 1321 31 362 1197 0 0 0 0 0 0 0 53 0 0 0 50 83 96 4321 6235 0 0 480 3524 723 656 6959 1263 331 57 1391 1621 0 14 0 153 0 0 2049 712 12 0 5006 700 62 0 1387 8765 500 0 0 750 9 1 6065 3631 70 0 0 596 66 20 1362 599 171 0 16583 909 0 0 8275 569 169 2
ENSG00000003056.7 35 561 1790 32 0 1408 1427 692 315 2355 165 700 843 3326 1183 0 0 0 0 997 3615 2011 854 319 1173 927 17 1 1803 438 576 0 784 0 1024 248 1096 539 653 621 2458 1160 782 3515 3300 430 233 994 2111 1725 0 0 0 0 0 81 93 454 0 46 589 87 0 7283 3183 995 1130 3201 2894 3638 630 1071 2625 1468 0 7296 2543 2651 0 504 573 280 508 2304 1464 5 862 1926 1098 2044 0 4185 1636 8 4783 1947 1235 1302 46 3546 1267 1 0 742 407 129 0 2869 1569 0 0 2522 1404 2257 1274 2717 2090 94
ENSG00000003096.14 84 0 0 0 0 3 0 0 0 0 0 0 79 0 0 0 0 4 46 14 0 0 0 175 0 23 1 0 0 0 4 0 0 0 0 93 0 0 0 157 0 2 0 0 39 9 0 0 0 0 0 0 0 0 0 0 0 0 0 0 0 0 0 0 0 0 96 54 0 0 41 0 34 0 0 0 0 0 0 0 0 0 273 3 1 0 77 0 31 0 5 0 1 0 0 0 0 0 0 16 0 0 0 0 0 0 0 0 0 0 0 0 0 0 0 13 0 0
ENSG00000003137.8 0 0 0 0 0 0 0 0 0 0 0 0 0 0 0 0 0 0 0 0 0 0 0 0 0 0 0 0 0 0 0 0 0 0 0 0 0 0 0 0 0 0 0 0 0 0 0 0 0 0 0 0 0 0 0 0 0 0 0 0 0 0 0 0 0 0 0 0 0 0 0 0 0 0 0 0 0 0 0 0 0 0 0 0 0 0 0 0 0 0 0 0 0 0 0 0 0 0 0 0 0 0 0 0 0 0 0 1 0 0 0 0 0 0 0 0 0 0
ENSG00000003147.18 114 2 733 2 0 28 136 12 382 56 295 15 707 93 377 0 0 1 0 521 87 1202 22 289 22 160 2 7 98 69 17 0 0 377 0 109 24 203 14 1022 42 700 18 164 371 38 1501 1320 0 1548 0 0 2 0 0 13 32 3 0 0 35 37 0 420 0 0 466 340 50 0 529 59 528 11 7 89 587 8 0 0 0 0 534 34 798 1 643 45 368 0 124 31 331 1 0 3 11 157 120 25 98 0 0 3 64 0 0 80 57 0 0 35 358 1 1490 59 10 0
ENSG00000003249.13 49 0 0 0 0 0 22 0 27 0 0 0 151 0 0 0 0 0 2 8 3 32 0 45 4 13 0 1 0 0 1 0 0 0 1 0 0 0 0 40 9 6 21 8 83 3 0 67 22 0 0 0 0 0 0 0 0 0 0 0 0 0 0 108 0 0 468 24 0 0 194 0 11 0 20 14 0 0 0 0 0 0 40 0 5 0 64 0 16 0 0 0 0 0 0 0 8 0 160 0 0 0 0 0 0 0 0 0 0 0 0 0 0 0 0 0 0 0
ENSG00000003393.14 73 16 9 30 0 24 75 13 162 57 256 23 232 94 78 0 0 13 0 31 25 82 10 65 4 27 2 0 21 35 18 0 0 0 16 0 10 40 11 91 45 69 17 77 5 27 386 102 0 0 0 0 0 0 0 16 1 28 0 0 11 7 0 0 0 1 860 137 0 28 87 9 63 31 0 239 23 80 0 3 0 0 180 40 124 1 2 46 144 72 0 11 0 0 0 64 42 159 43 59 160 0 0 15 17 4 0 92 9 0 0 87 0 20 0 177 2 6
ENSG00000003400.14 52 90 69 29 0 24 150 13 120 119 657 123 29 63 146 0 3 0 1 203 26 76 66 20 17 316 4 2 39 136 42 0 14 0 0 0 37 97 26 164 37 119 57 162 600 25 558 376 1 26 0 0 3 0 0 0 19 35 41 0 14 9 1045 501 0 0 197 48 6 35 3 17 156 35 764 199 103 16 0 0 0 0 94 104 116 6 43 138 309 46 0 156 324 0 0 81 17 24 0 240 45 0 0 23 55 4 2511 508 517 0 0 37 5 30 0 18 48 0
ENSG00000003402.19 2872 3915 621 3450 1 3563 3926 4409 1786 3194 1466 4485 3362 6774 3768 2 42 2 21 722 1495 2438 4358 4181 3457 5064 252 57 3839 1625 3628 37 743 3765 2498 1129 4538 1988 3403 4207 3786 2545 2617 1855 1620 2722 3543 3106 5227 1266 0 0 2 0 19398 61 418 2037 440 45 3028 2065 12548 10364 22702 14001 3282 7190 3232 5382 3348 2481 6869 9780 8204 21608 7437 6700 1 1601 1575 3305 1385 3263 3028 191 3379 5499 3253 5411 79 6610 3008 220 3649 4772 3304 4105 228 5408 1695 42 170 891 1416 596 619 7577 8451 5 10959 5608 7330 5097 6850 4598 4810 170
ENSG00000003436.15 13 56 16 3 0 384 0 3 127 16 0 0 147 275 8 0 356 0 0 0 0 0 0 50 4 2 0 0 158 2 0 0 0 9 0 240 47 0 22 474 48 1 10 41 79 3 0 97 0 0 0 0 1 0 0 0 0 0 0 6 0 0 0 389 0 0 13 140 0 0 265 10 6 2 554 1079 7 6 0 40 0 0 374 154 20 0 634 20 2 0 4 147 0 0 0 82 6 62 24 339 0 0 0 19 0 0 0 101 0 0 0 257 0 0 0 127 79 4
ENSG00000003509.15 0 4 11 0 0 17 166 2 111 22 261 21 40 69 328 0 0 0 76 56 49 129 47 26 6 221 0 0 27 107 12 0 0 0 35 1 4 1 24 82 77 168 56 103 191 37 0 62 381 0 0 0 2 0 0 0 21 30 0 1 61 9 0 134 17 0 276 67 136 25 89 20 382 59 0 112 241 38 0 0 0 2 80 79 362 2 60 34 130 29 0 128 160 1 0 24 38 0 0 95 229 0 0 2 26 5 0 46 137 0 0 70 50 9 0 16 21 2
ENSG00000003756.16 1311 1508 2335 170 3212 820 983 490 678 1126 2392 600 449 1227 1803 0 9 0 1 531 775 1698 787 438 210 2312 21 15 602 981 462 0 12 67 55 28 446 151 480 2253 1617 2184 653 950 1322 496 2387 2226 1636 56 0 0 4 0 383 1 106 246 13 23 668 583 0 3381 48542 0 1795 1340 789 554 693 688 3066 683 486 3302 1962 651 0 213 214 33 973 841 2612 47 1345 864 2183 614 5 892 1742 46 481 1069 407 821 46 889 1279 8 0 108 357 66 4019 1137 2081 1 1534 1402 1947 886 1 3748 1878 21
ENSG00000003987.13 0 0 0 19 0 0 1 0 21 0 0 0 0 6 0 0 0 0 27 0 2 9 1 6 0 0 0 0 1 0 1 0 0 0 0 0 1 5 0 7 2 2 2 0 0 0 0 16 0 0 0 0 0 0 0 0 0 1 0 0 0 1 0 30 0 0 0 11 0 0 0 0 16 1 0 3 1 10 0 0 0 0 3 0 8 0 6 3 1 0 0 21 0 0 0 1 0 0 0 0 0 1 0 0 2 1 0 0 4 0 0 0 0 0 0 0 0 0
ENSG00000003989.17 13 1 0 0 0 0 0 0 38 0 0 0 122 0 0 0 0 0 0 4 0 0 0 349 0 2 0 0 0 0 0 0 0 0 0 0 0 1 0 146 0 0 0 0 0 2 0 0 0 0 0 0 1 0 0 0 0 0 0 0 0 0 0 87 0 0 1719 221 0 4 54 0 0 0 0 0 0 0 0 0 0 0 196 0 0 0 55 0 0 0 0 0 0 0 0 0 0 0 14 0 0 0 0 0 0 0 0 0 0 0 0 0 0 0 0 0 0 0
ENSG00000004059.10 417 75 196 1 4591 412 1429 153 232 500 390 389 1709 737 913 0 0 0 0 788 739 1270 786 861 342 764 8 16 763 843 496 277 667 2032 479 292 401 1417 321 971 732 837 413 1336 2277 429 934 913 656 506 0 0 0 0 0 33 237 152 101 22 1066 724 0 2141 0 1712 723 1416 1099 678 1666 527 2166 667 1866 1729 1330 415 0 70 65 0 619 774 894 22 1415 464 945 189 809 1489 976 10 0 718 393 135 719 1342 730 0 0 306 285 125 1579 408 618 0 2359 703 1850 295 823 605 370 32
ENSG00000004139.13 61 1 0 1 0 0 59 0 0 1 5 0 68 6 8 0 0 0 0 23 7 103 10 19 4 12 1 0 9 0 0 0 0 0 0 0 1 0 0 33 4 19 6 7 96 0 0 53 0 0 0 0 9 0 17 2 0 0 0 0 0 1 0 5 0 0 249 4 0 6 13 0 55 3 0 3 0 0 0 0 0 1 44 5 25 0 0 14 30 0 0 0 9 0 0 1 0 0 11 6 18 0 0 3 0 0 0 4 19 0 0 1 61 3 355 1 0 0
ENSG00000004142.11 853 609 522 1688 334 136 1117 35 729 259 309 145 1812 622 787 0 4 13 13 691 883 847 92 442 154 813 1 10 310 370 30 12 597 2405 31 416 199 443 60 1069 602 563 204 1211 2129 119 586 696 581 347 0 0 0 0 0 5 62 16 0 1 156 11 0 437 0 217 1587 1226 2 127 1700 355 1367 135 615 994 658 61 0 1 59 0 508 368 560 0 1985 410 686 21 1720 696 1052 1 0 479 58 0 849 899 490 0 0 128 198 12 0 289 560 0 2516 902 3652 119 2700 799 162 3
ENSG00000004399.12 13 9 0 0 0 126 169 3 2 192 19 0 56 574 209 0 0 0 0 0 611 549 20 6 221 167 0 0 287 111 0 0 892 0 0 2 156 46 65 16 615 205 98 754 527 6 99 22 1 273 0 0 0 0 0 0 3 0 0 2 18 0 0 355 0 0 10 616 352 102 79 356 630 35 0 940 97 14 0 33 45 0 40 331 213 0 153 373 143 0 0 481 73 0 0 318 0 0 24 823 102 0 0 144 18 6 0 198 60 0 0 454 97 0 3827 292 73 2
ENSG00000004455.16 179 55 892 8 0 479 929 80 237 612 244 240 1980 745 732 0 0 16 4 1057 1306 1446 296 469 137 662 4 4 719 794 226 50 230 339 0 395 284 505 117 1328 923 735 246 1387 1778 107 1408 1001 1154 776 0 0 0 0 0 94 100 138 0 11 141 100 0 2403 0 1687 928 1678 3556 172 2329 726 1567 579 2095 1182 712 182 0 95 68 71 1312 1132 1050 5 1970 851 620 136 315 1692 1220 13 0 774 265 479 684 1417 987 0 0 136 165 16 999 1111 1044 0 2825 740 1420 155 1479 731 556 6
ENSG00000004468.12 103 6 20 25 0 164 129 20 0 54 176 42 159 345 194 0 0 2 2 0 142 222 22 91 154 672 2 0 138 45 7 0 144 1318 2 92 113 0 33 58 124 174 427 138 294 14 170 30 0 58 0 0 0 0 0 0 11 5 0 8 8 1 0 3906 0 0 440 431 0 36 255 56 170 42 0 470 52 6 0 21 96 0 150 189 268 0 149 191 118 0 0 479 402 0 0 414 25 0 5 299 69 0 0 37 44 1 0 6758 1565 1 3596 259 0 7 0 10 40 2
ENSG00000004478.7 382 75 5 5 1026 295 895 6 598 134 139 16 1302 1105 1129 0 0 0 0 536 412 352 8 477 302 1105 3 45 794 301 52 0 533 0 47 82 122 211 29 755 628 339 118 646 556 18 1207 1172 363 545 0 0 0 0 0 0 126 89 14 7 75 2 0 1540 0 0 831 908 220 65 716 296 960 54 1993 1461 365 15 309 16 282 0 501 505 371 1 746 637 381 17 11 1017 1390 1 3201 1577 96 92 160 1186 630 0 1285 426 534 7 0 1352 465 0 1578 1104 1027 30 1072 945 375 10
ENSG00000004487.16 106 127 1396 11 0 55 182 1 22 27 81 0 186 151 67 0 0 0 0 38 44 110 2 51 6 151 1 0 40 123 0 0 4 0 0 4 16 45 11 144 91 63 11 117 240 2 1 192 0 0 0 0 0 0 0 0 17 0 0 2 0 0 0 8 0 0 256 196 1 0 209 25 403 10 0 199 101 6 0 0 11 0 233 103 128 1 515 68 132 0 0 22 439 0 0 109 23 0 35 113 79 0 0 18 29 0 0 6 123 0 0 166 0 0 0 2 47 0
ENSG00000004534.14 3758 1498 1461 1182 0 1377 2337 680 1977 2030 12197 431 760 1150 2165 0 1 16 31 979 754 1807 185 1510 139 2274 17 3 552 1362 658 0 38 7 462 42 177 106 251 11234 2074 3154 938 2861 6141 398 867 3404 1671 580 0 0 2 0 0 73 141 80 0 32 326 299 0 955 266 192 3723 1366 2297 475 500 390 3396 450 443 1852 2116 425 0 246 294 391 4637 2060 6752 58 1750 793 3238 1053 0 1645 3270 68 1 1794 239 72 131 1821 1259 6 0 746 930 77 1 1301 3330 0 0 1805 3635 309 23 2773 1357 29
ENSG00000004660.14 1 141 11 30 0 4 2 24 2 46 145 87 5 29 0 0 0 0 2 19 79 102 96 16 3 38 1 0 14 10 39 0 0 0 65 0 8 36 14 17 25 30 20 94 186 40 0 73 294 0 0 0 0 0 0 0 0 7 0 0 121 44 0 78 0 0 21 74 0 35 28 38 129 83 0 85 0 35 0 0 50 0 13 21 27 1 22 68 14 41 0 82 0 1 0 6 11 0 0 68 7 0 0 7 0 9 0 13 49 0 0 31 0 6 0 91 16 0
ENSG00000004700.15 6 19 829 6 0 200 298 3 152 321 29 20 48 402 219 0 0 0 0 40 88 227 51 17 54 263 1 0 196 112 11 0 0 32 0 0 37 6 58 76 395 357 81 381 639 7 0 91 0 100 0 0 0 0 0 36 1 4 0 1 54 43 0 51 0 0 0 225 0 71 8 57 722 42 3 550 175 11 0 45 0 0 45 231 530 2 69 274 500 136 0 317 34 1 0 318 7 0 0 319 88 0 0 20 60 0 0 219 221 0 0 212 6 0 0 653 155 8
ENSG00000004766.16 15 15 0 0 0 29 61 0 71 73 86 0 18 88 140 0 0 28 1 61 41 87 25 22 13 108 0 0 38 33 5 0 0 0 0 0 10 0 4 52 122 104 28 129 17 9 241 127 0 0 0 0 0 0 0 0 38 0 0 0 0 9 0 0 0 0 5 55 0 4 96 28 141 14 0 157 62 8 0 0 126 0 64 68 224 1 116 80 97 0 0 10 0 0 0 41 0 0 0 100 146 0 0 7 13 0 0 94 143 0 0 102 0 0 0 38 0 0
ENSG00000004776.12 0 0 0 0 0 0 0 0 0 0 0 0 0 0 0 0 0 0 0 0 0 0 0 0 0 0 0 0 0 0 1 0 0 0 0 0 0 0 0 0 1 0 0 0 0 0 4 0 0 0 0 0 0 0 0 0 0 0 0 0 0 0 0 0 0 0 0 0 0 0 0 0 0 0 0 0 0 0 0 0 0 0 0 0 0 0 0 0 0 0 0 0 0 0 0 0 0 0 0 0 0 0 0 0 0 0 0 0 0 0 0 0 0 0 0 0 0 0
ENSG00000004777.18 0 7 158 0 0 0 0 0 6 0 6 0 14 0 1 0 0 0 0 0 2 110 0 1 6 1 0 0 6 10 0 0 3 0 1 8 4 36 0 1 2 8 8 4 36 0 0 0 0 0 0 0 0 0 0 0 0 0 0 0 15 0 0 33 0 0 18 5 0 0 0 1 24 0 0 2 21 0 0 0 0 0 8 6 21 0 10 0 5 0 0 1 0 0 0 4 0 0 0 0 0 0 0 1 0 0 0 0 0 0 0 1 0 0 0 0 1 0
ENSG00000004779.9 160 199 7 0 0 158 738 8 127 224 482 7 1245 457 1101 0 1 0 0 505 702 787 42 612 61 838 2 0 259 603 18 665 198 2772 40 16 181 1086 63 539 440 645 117 832 984 28 1073 459 174 430 0 0 0 0 0 5 69 2 0 16 44 24 0 2494 1 0 629 1405 2167 144 1978 603 1713 52 577 853 1302 15 0 0 0 0 974 744 669 1 1253 320 823 0 0 846 1112 0 0 414 65 0 498 779 715 0 0 39 253 0 0 253 532 0 1928 512 1079 9 1546 468 256 5
ENSG00000004799.7 359 1 0 0 0 3 0 0 1 0 0 0 115 6 29 0 0 0 0 15 11 0 0 700 16 15 0 0 2 0 0 0 0 0 0 151 0 0 1 323 22 0 6 16 119 5 47 49 0 0 0 0 0 0 0 0 0 0 0 0 0 15 0 0 0 0 1016 482 24 22 63 2 0 0 0 7 0 0 0 0 0 0 449 2 0 0 6 16 0 0 0 11 0 0 0 58 0 0 0 0 0 0 0 3 0 0 0 17 0 0 0 8 0 0 698 6 66 0
ENSG00000004809.13 36 0 0 33 0 3 0 0 1 24 0 8 0 32 0 0 0 0 1 12 69 0 0 15 6 0 0 0 33 0 4 0 12 0 0 0 49 0 16 3 11 0 2 190 126 0 0 0 0 0 0 0 0 0 0 0 0 0 0 0 0 0 0 0 0 0 0 81 0 0 218 3 0 0 0 27 0 0 0 0 0 0 205 40 0 0 0 17 0 48 0 4 0 0 0 0 0 0 0 112 0 0 0 6 15 0 0 72 0 0 587 14 0 0 0 0 0 0
ENSG00000004838.13 542 0 0 0 0 0 7 0 0 0 0 0 2731 7 0 0 0 0 0 77 11 15 0 13748 10 6 1 1 0 0 0 0 0 0 0 1803 1 0 0 421 3 1 0 50 2 9 0 38 1 0 0 0 0 0 0 0 0 1 0 1 0 0 0 210 0 0 19576 4139 3360 335 5661 0 23 0 2639 22 0 0 0 0 0 0 2981 0 8 0 833 0 16 0 0 0 0 0 0 0 0 0 132 0 0 0 0 0 10 1 0 0 0 0 72904 10 0 0 0 0 0 0
ENSG00000004846.16 1 1 0 7 0 7 0 0 0 2 0 0 1 9 17 0 1 0 60 0 2 0 0 0 2 0 0 0 0 0 0 0 0 0 0 0 0 0 2 0 8 0 4 0 0 0 0 0 0 0 0 0 0 0 0 0 0 0 0 0 0 0 0 0 0 0 0 0 0 0 0 2 0 2 0 47 0 0 0 0 0 0 0 0 0 0 0 0 0 0 0 0 0 0 0 0 0 0 0 0 0 0 0 5 0 0 0 0 5 0 0 16 0 0 0 0 0 0
ENSG00000004848.7 2 0 0 0 0 0 0 0 0 0 0 0 2 0 0 0 0 0 0 0 0 0 0 3 0 0 0 0 0 0 0 0 0 0 0 0 0 0 0 0 0 0 0 0 0 0 0 0 0 0 0 0 0 0 0 0 0 0 0 0 0 0 0 0 0 0 0 0 0 0 0 0 0 0 0 0 0 0 0 0 0 0 11 0 0 0 0 0 0 0 0 0 0 0 0 0 0 0 0 0 0 0 0 0 0 0 0 0 0 0 0 0 0 0 0 0 0 0
ENSG00000004864.13 123 214 6 757 0 257 52 1512 57 322 269 577 217 243 105 1 1 0 0 108 337 193 577 220 102 41 40 0 136 86 882 0 19 0 710 70 156 22 263 181 316 69 223 392 99 236 4 258 575 307 0 0 0 0 0 17 128 666 0 6 137 95 0 665 0 4177 170 643 833 2323 276 175 223 769 0 1500 1545 2486 0 170 98 346 321 294 173 4 206 297 39 904 0 445 31 35 0 311 679 885 16 294 43 10 0 66 232 360 1 329 1033 1 1912 472 2 1644 1551 631 3558 83
ENSG00000004866.20 57 26 13 0 0 11 25 0 1 60 64 0 166 77 194 0 0 0 0 127 54 215 1 51 4 59 0 0 15 109 0 0 5 0 0 9 26 28 4 180 28 47 5 60 120 0 0 74 767 108 0 0 0 0 0 0 0 0 0 0 1 0 578 665 0 0 0 126 0 1 426 23 312 6 0 120 142 0 0 14 0 0 112 62 107 0 48 57 30 0 0 6 0 0 0 30 3 0 60 27 66 0 0 3 2 0 0 8 0 0 0 35 214 0 0 0 0 0
ENSG00000004897.11 23 22 82 3 0 169 260 7 142 274 279 18 96 237 236 0 4 2 3 91 60 202 60 55 45 412 2 0 170 55 12 0 0 0 367 12 16 36 28 137 163 264 91 166 365 67 8 269 0 0 0 0 0 0 0 38 0 20 0 0 105 40 0 358 0 0 207 181 0 105 11 131 650 74 0 381 498 20 0 0 0 0 197 298 463 3 89 189 248 64 0 192 253 4 0 130 108 0 0 99 104 0 0 30 62 8 0 262 723 0 0 92 156 22 1 56 154 0
ENSG00000004939.14 0 1 0 0 0 0 0 0 0 1 0 1 5 0 0 0 0 0 0 0 1 0 0 0 0 0 0 0 0 0 0 0 0 0 0 0 0 0 0 0 0 0 0 0 0 0 0 0 0 4 0 0 2 0 0 0 0 0 0 0 0 0 0 0 0 0 0 0 0 0 0 1 0 0 0 0 0 0 0 0 0 0 1 1 0 0 0 0 0 0 0 0 0 0 0 0 0 0 0 0 0 0 0 0 0 0 0 0 0 0 0 0 0 0 0 0 0 0
ENSG00000004948.14 0 0 0 0 0 0 0 0 0 0 0 0 0 0 0 0 0 0 0 0 0 0 0 0 0 0 0 0 0 0 0 0 0 0 0 0 0 0 0 0 0 0 0 3 0 0 0 0 0 0 0 0 0 0 0 0 0 0 0 0 0 0 0 0 0 0 0 0 0 0 0 0 0 0 0 4 0 0 0 0 0 0 0 0 0 0 0 0 0 0 0 1 0 0 0 0 0 0 0 0 0 0 0 0 0 0 0 0 0 0 0 0 0 0 0 0 0 0
ENSG00000004961.14 97 1005 4 1 2498 183 282 7 344 169 227 40 717 500 552 0 0 0 0 379 312 360 45 170 107 443 1 1 277 237 46 0 8 0 0 58 375 159 113 355 367 403 150 340 92 30 1939 382 96 827 0 0 0 0 0 0 31 25 0 17 109 71 0 821 0 0 734 611 1 235 618 392 1019 143 339 1534 319 66 0 64 0 0 315 472 383 3 421 332 511 56 0 559 221 0 5 274 91 0 78 398 479 0 1317 29 36 2 0 289 466 0 1660 359 1003 46 1279 787 111 11
ENSG00000004975.11 188 8 0 0 252 55 143 15 169 92 311 19 108 182 214 0 55 0 0 198 108 329 35 49 75 180 3 3 95 191 32 0 101 408 17 104 73 86 52 180 101 229 42 153 227 42 184 260 15 0 0 0 1 0 0 0 52 60 0 1 41 9 0 244 0 510 531 216 174 189 124 80 777 60 0 307 183 101 0 24 135 63 61 58 161 1 69 89 146 46 56 90 102 0 0 114 154 48 96 174 243 0 0 16 10 7 0 108 106 0 0 55 204 103 0 0 93 0
ENSG00000005001.9 257 55 34 2 31 0 1 0 566 11 0 17 171 0 1 0 12 0 4 285 5 7 0 44 0 8 0 471 197 165 19 5 0 0 0 7 0 70 7 112 0 0 1 1 10 0 1011 306 2 50 0 0 0 0 0 4 0 0 0 1 0 0 128 2 0 0 39 24 0 0 510 0 0 0 2945 70 24 3 1012 8 0 0 34 0 7 0 46 0 0 0 119 0 0 0 23 5 0 0 23 0 0 0 0 1 0 0 76 0 0 0 38 0 0 0 137 8 2 0
ENSG00000005007.12 97 64 73 26 0 55 181 17 25 52 83 83 164 75 217 0 0 0 0 159 37 104 225 61 17 218 4 1 60 135 23 18 476 552 223 43 29 47 28 162 44 185 76 131 138 50 1033 225 300 1 0 0 1 0 0 11 21 9 0 1 185 91 0 326 0 106 2000 136 356 106 266 36 375 86 965 149 282 90 0 13 0 0 202 52 92 4 128 64 84 66 24 151 692 2 1944 105 62 0 90 164 25 2 0 12 15 6 0 51 59 0 190 28 244 40 1 56 51 0
ENSG00000005020.12 32 389 223 499 0 1449 15 1982 337 863 233 2524 155 1250 257 0 111 34 1 64 481 197 967 124 265 248 153 0 778 136 2865 1 118 0 363 0 257 80 742 285 1107 176 1036 1461 426 2045 501 468 1138 892 0 0 0 0 679 0 31 628 0 25 1631 1421 0 1012 0 6002 244 571 1332 1101 94 375 298 2354 0 1730 632 1738 72 228 381 291 313 1463 362 509 90 875 272 1088 0 1228 9 208 0 762 1274 1084 27 1091 48 58 4 210 635 552 0 709 1081 2 0 1353 129 1218 0 1154 2780 44
ENSG00000005022.5 1861 3497 1890 569 5677 1767 4596 147 1281 2242 1945 163 4911 3727 5020 0 0 0 172 3576 5477 3892 241 1750 2620 5619 13 7 2227 2681 171 0 2241 6355 374 769 1715 3681 566 3895 3786 3162 1116 5587 3910 126 4014 2675 724 2625 0 0 0 0 0 89 362 216 0 112 591 287 0 6266 0 0 7589 8122 4685 1416 5266 4333 6856 592 6261 8110 4827 284 0 526 100 258 2225 4022 4539 16 6490 2682 4134 419 0 8383 6225 5 10986 3509 517 355 1898 5903 2425 0 1727 1642 1395 96 0 2510 2176 0 0 3255 7007 87 7622 4389 1322 129
ENSG00000005059.15 0 336 120 0 1 187 2454 0 6 208 503 1 204 664 1454 0 0 1 0 15 243 644 3 79 207 2239 3 1 363 371 0 0 0 73 0 27 170 185 45 40 373 1234 156 694 2675 2 2 30 0 852 0 0 0 0 0 0 86 1 0 29 62 23 0 547 0 0 1 479 121 35 324 358 2733 17 0 568 1279 0 0 29 76 0 60 657 1798 0 148 510 1227 0 0 1113 2935 2 0 406 95 0 79 944 1357 0 0 224 255 17 0 1833 1531 0 0 555 976 0 116 944 346 5
ENSG00000005073.5 1 0 0 0 0 0 0 0 0 0 0 0 0 0 0 0 0 0 0 46 0 0 0 2 0 0 0 0 8 0 0 0 0 0 0 0 0 0 0 4 0 0 0 0 0 0 152 18 0 0 0 0 0 0 0 0 0 0 0 0 0 0 0 0 0 0 0 17 0 0 0 0 0 0 0 0 0 0 0 0 0 0 0 0 0 0 0 0 0 0 0 0 0 0 0 3 0 0 0 0 0 0 0 0 0 0 0 0 0 0 0 0 0 0 0 0 0 0
ENSG00000005075.15 100 105 424 35 1553 105 668 90 312 184 401 193 445 299 247 0 1 0 0 442 362 784 244 174 18 430 2 10 227 199 85 0 121 642 326 181 160 440 124 407 252 364 180 348 634 103 1457 420 53 457 0 0 0 222 0 0 36 108 38 8 325 186 0 418 6234 0 778 702 2350 222 945 533 1230 259 2001 743 539 126 2448 45 21 0 596 415 595 13 660 199 298 166 0 366 307 3 0 154 77 10 145 397 349 0 337 67 131 2 0 214 194 0 1860 188 704 198 4 175 75 2
ENSG00000005100.12 47 13 1 1 0 7 30 1 70 45 14 2 45 26 203 0 0 0 1 22 49 130 11 29 0 74 0 0 0 4 0 0 0 0 0 0 9 3 2 98 23 65 4 20 0 1 0 62 1 387 0 0 0 0 0 0 0 2 0 7 19 0 0 0 0 0 34 53 0 0 14 10 244 1 0 18 68 2 2 0 0 0 82 44 79 0 143 13 50 4 0 13 1 0 0 31 3 0 6 29 2 0 0 1 21 5 1 5 11 0 1 12 0 0 0 11 7 0
ENSG00000005102.12 0 0 0 0 0 0 125 0 0 0 373 0 0 0 28 0 0 0 0 0 0 110 0 0 0 15 0 0 0 36 0 0 0 0 0 0 0 18 0 0 0 15 0 0 42 0 0 0 0 0 0 0 0 0 0 0 0 0 0 0 0 0 0 0 0 0 0 0 0 0 0 0 40 0 0 0 0 0 0 0 0 0 0 0 67 0 0 0 21 0 0 0 0 0 0 0 0 0 0 0 64 0 0 0 19 0 0 0 21 0 0 0 439 0 0 0 25 0
ENSG00000005108.15 0 0 0 0 0 0 0 2 156 0 0 0 14 0 0 0 0 0 1 0 0 0 0 5 0 0 0 0 0 0 0 0 0 0 0 0 0 0 2 33 0 0 0 0 0 11 0 7 0 0 0 0 0 0 0 0 0 2 0 0 0 0 0 0 0 0 469 38 327 0 32 0 0 7 0 0 0 5 0 0 0 0 26 0 0 0 417 0 0 0 73 0 0 0 0 0 0 0 9 0 0 0 0 0 0 0 0 3 0 0 0 0 0 0 0 2 35 0
ENSG00000005156.11 77 105 26 8 0 35 156 17 53 135 404 48 225 131 169 0 0 0 0 75 140 479 64 109 19 269 1 0 99 68 29 0 0 0 33 99 34 132 34 108 172 176 47 215 592 17 398 119 15 112 0 0 0 0 0 0 0 9 0 1 31 15 0 6 2 0 618 352 0 81 87 29 388 111 15 276 96 30 0 0 0 0 203 129 318 0 292 83 231 103 0 356 76 4 0 104 41 138 3 190 355 0 0 25 17 4 0 105 68 0 0 61 744 12 0 3 71 7
ENSG00000005175.9 50 0 2 3 0 16 92 49 88 25 153 130 24 54 68 0 0 0 0 26 43 104 71 16 11 118 4 0 33 76 26 0 0 0 0 0 7 1 19 56 71 131 83 117 95 215 15 201 72 355 0 0 0 0 0 1 5 41 0 0 195 121 0 100 0 0 125 163 12 26 31 27 474 66 0 123 142 60 0 9 105 61 241 130 348 22 99 43 164 128 2 28 94 8 0 38 25 12 11 102 12 2 0 1 84 3 0 39 129 0 73 34 0 20 158 67 221 6
ENSG00000005187.11 0 0 0 0 0 3 21 1 0 1 90 5 5 4 0 0 0 4 0 0 2 18 0 5 3 6 1 0 0 0 3 0 0 0 0 0 2 0 0 48 4 8 2 22 0 3 0 18 0 0 0 0 0 0 0 0 0 0 0 0 0 0 0 0 0 0 306 72 0 0 0 0 30 0 0 15 0 0 0 0 0 1 72 3 27 0 104 0 1 0 0 85 87 0 0 0 0 0 27 26 0 0 0 1 0 0 0 1 0 0 0 0 0 0 0 0 0 0
ENSG00000005189.19 0 15 552 80 0 12 0 41 0 11 99 151 27 9 0 0 0 0 2 33 36 21 0 10 10 0 4 2 9 10 53 0 0 0 0 0 0 0 18 24 38 2 166 78 14 13 0 8 583 19 0 0 0 0 0 0 15 7 0 0 26 9 0 0 0 0 1 101 0 26 10 1 15 82 15 13 2 33 1 0 34 0 42 29 17 0 0 36 0 2 0 0 29 3 0 12 21 6 8 29 0 0 0 0 1 4 0 15 89 0 0 8 0 4 0 102 12 0
ENSG00000005194.14 131 20 0 0 0 90 671 8 440 233 316 19 818 298 861 0 0 0 0 717 637 877 84 178 42 595 0 3 222 628 22 9 614 0 0 97 126 207 74 762 489 517 105 587 1702 10 723 447 410 568 0 0 0 0 0 0 66 1 0 6 10 33 0 1581 0 0 1619 977 455 16 1146 264 1091 77 48 799 406 23 0 14 0 0 258 190 459 1 1588 259 399 156 0 475 907 0 0 392 16 156 498 491 173 0 0 39 25 2 0 193 320 0 0 337 1227 47 114 327 69 0
ENSG00000005206.16 293 3 116 0 0 48 285 11 237 50 106 20 499 81 105 0 1 2 0 113 197 317 30 710 186 152 1 1 59 113 15 0 36 58 3 367 79 77 11 660 149 195 34 307 545 31 94 450 6 0 0 0 4 0 0 0 10 13 0 0 65 10 0 350 0 0 375 831 0 28 605 47 370 41 1431 200 172 18 0 2 83 0 539 115 190 0 421 140 132 1 2102 230 162 1 0 70 28 74 375 161 126 0 0 10 28 6 2384 55 94 0 2251 60 109 2 0 66 12 0
ENSG00000005238.19 192 505 68 125 0 135 35 74 48 462 103 264 246 404 137 1 0 1 0 179 333 248 473 157 146 92 2 14 392 185 342 0 2456 281 1479 70 135 18 119 515 547 176 164 709 408 197 0 345 645 406 0 0 0 0 0 1 74 220 0 14 317 293 0 1154 0 0 86 473 0 588 157 216 638 509 56 1411 351 276 0 108 0 0 85 275 181 16 256 322 90 509 0 708 302 12 0 285 216 79 5 410 162 4 0 206 151 105 65 174 441 0 0 992 794 232 1335 2092 646 2
ENSG00000005243.9 5 126 0 0 0 4 0 0 14 0 0 0 7 1 0 0 0 0 0 0 0 2 0 3 0 0 0 1 5 0 0 0 0 0 0 0 0 0 2 26 0 0 0 0 0 0 0 1 0 0 0 0 0 0 0 0 0 0 0 0 0 0 0 0 0 0 0 18 0 0 0 1 0 0 0 0 0 0 0 0 0 0 3 1 0 0 36 4 0 0 0 28 0 0 0 1 0 0 0 8 0 0 0 0 0 0 0 0 0 0 0 6 0 0 0 0 0 0
ENSG00000005249.12 1 0 0 0 0 0 0 0 0 6 0 0 13 5 0 0 0 0 0 2 1 0 0 1 1 2 0 0 6 0 0 0 0 0 0 0 0 0 0 18 7 0 0 8 0 0 0 13 0 280 0 0 0 0 0 0 0 0 0 0 0 0 0 117 0 0 4 0 0 0 3 4 6 2 0 3 37 0 0 0 0 0 25 1 0 0 22 5 8 0 0 8 0 0 0 1 0 0 0 0 0 0 0 0 0 0 0 4 0 0 0 7 0 0 0 5 0 0
ENSG00000005302.18 2 5 89 30 0 112 832 68 193 191 800 773 189 176 1154 0 4 0 0 186 240 719 230 89 22 2174 8 1 143 418 165 0 0 0 182 97 94 176 119 129 233 580 286 278 647 493 154 288 301 5 0 0 1 1 0 0 37 111 1073 1 532 192 0 936 71723 606 145 478 302 312 345 87 1787 325 0 331 1215 136 0 8 306 372 178 333 809 25 143 205 583 99 0 297 1483 25 0 69 123 16 37 332 606 3 0 56 194 45 0 292 2012 0 0 217 505 191 0 170 246 16
ENSG00000005339.14 355 819 799 1867 161 653 587 720 398 226 1226 861 418 583 643 0 0 1 0 232 224 765 698 87 202 1081 25 7 195 491 572 2 186 0 851 124 232 33 425 658 508 915 495 463 2094 587 1172 752 832 344 0 0 2 0 0 12 76 219 23 1 760 744 1 635 35 680 326 488 18 864 406 113 1204 949 1566 1253 1684 881 3 97 13 17 274 311 898 37 284 383 905 787 382 675 303 25 0 301 548 704 13 538 496 5 116 119 341 115 15 636 1501 1 0 786 3262 832 94 744 833 12
ENSG00000005379.16 7 59 0 22 0 6 34 16 0 14 33 17 32 14 3 0 1 0 0 1 7 372 68 61 30 146 2 0 6 81 44 0 0 0 0 0 21 13 52 84 23 78 32 11 69 5 0 10 90 379 0 0 1 0 0 0 29 14 0 0 63 48 0 333 0 0 523 72 2 135 3 5 173 17 0 124 78 54 0 4 0 0 164 23 299 3 155 56 102 0 0 39 36 0 0 17 27 0 0 52 25 0 0 0 15 5 0 61 345 1 0 13 110 23 0 1 8 4
ENSG00000005381.7 0 1 0 3 0 7 0 5 0 22 0 0 0 19 0 0 0 0 0 0 0 6 0 0 1 0 0 0 0 0 28 0 0 0 14 0 5 1 5 0 4 1 3 0 0 11 0 7 0 0 0 0 0 0 0 0 0 1 0 0 18 1 0 0 0 0 0 0 0 0 0 8 0 1 0 45 0 0 0 0 0 0 0 5 0 0 0 22 0 0 0 0 0 1 0 3 0 0 0 55 0 0 0 1 0 1 0 5 0 0 0 0 0 3 0 0 0 0
ENSG00000005421.8 0 0 0 0 0 0 0 0 1 0 0 0 0 0 0 0 0 0 0 8 0 0 0 0 0 0 0 0 0 0 0 0 0 0 0 0 0 0 0 10 0 3 0 0 0 0 0 0 0 0 0 0 1 0 0 0 0 0 0 0 0 0 0 0 0 0 0 0 0 0 0 0 0 0 0 0 0 0 0 0 0 0 1 0 0 0 66 0 0 0 0 0 0 0 0 0 0 0 0 0 0 0 0 0 0 0 0 0 0 0 0 0 0 0 0 0 0 0
ENSG00000005436.13 8 1 0 0 0 7 83 0 8 30 17 0 25 35 28 0 0 0 0 49 19 45 0 33 0 224 0 0 7 9 0 0 0 0 0 0 3 21 6 39 34 132 17 19 240 0 0 36 0 199 0 0 0 0 0 0 6 0 0 0 7 0 0 0 0 0 30 138 0 1 48 21 315 2 0 78 100 11 0 0 0 0 107 32 186 0 32 4 204 0 0 41 70 0 0 21 13 0 0 50 176 0 0 0 20 1 0 26 7 0 615 31 4 0 0 37 14 0
ENSG00000005448.16 1493 11 64 3 0 137 499 0 0 82 316 0 1516 264 332 0 212 3 0 220 215 980 22 4251 18 486 1 0 299 328 1 0 141 1630 0 456 75 690 11 562 116 428 57 312 1177 19 1 246 0 85 0 0 1 0 0 1 44 0 0 1 12 0 0 1457 0 0 8993 4085 1931 740 4655 139 1007 9 3418 492 637 6 0 0 2 0 1754 88 334 0 910 150 511 0 0 205 438 0 0 226 11 0 286 193 626 0 0 37 188 7 1 105 125 0 22981 119 659 0 0 84 12 0
ENSG00000005469.11 66 0 0 0 0 0 46 0 98 18 0 14 84 29 0 0 0 0 0 294 0 48 0 11 4 60 0 6 11 38 2 0 0 0 0 0 2 0 7 109 4 70 3 55 169 3 39 159 0 8 0 0 0 0 0 1 0 0 0 0 0 1 0 0 0 1 0 24 0 4 29 2 70 0 0 0 60 0 0 0 0 0 95 24 117 0 32 50 41 0 0 0 1 0 0 1 0 0 0 11 65 0 0 0 1 0 0 30 14 0 0 8 0 0 0 0 1 0
ENSG00000005471.17 0 3 0 0 0 1 0 0 0 7 0 0 5 19 0 0 0 0 0 0 37 0 3 0 9 8 0 0 46 0 0 0 0 0 0 0 8 0 3 0 35 0 6 31 61 0 0 27 0 0 0 0 0 0 0 0 0 4 0 0 0 0 0 0 0 0 0 53 13 1 7 3 8 0 0 13 0 0 0 44 0 0 0 24 0 0 0 44 0 0 0 8 0 0 0 3 0 0 7 66 0 0 0 0 0 0 0 2 8 0 0 9 0 0 0 0 0 0
ENSG00000005483.20 1042 1813 5138 3777 0 2226 1492 3460 1472 1541 2637 1859 234 1064 1887 1 19 31 7 654 304 1611 1477 240 445 3267 167 26 1114 3028 4183 1 101 405 500 333 249 218 1030 1441 1604 4936 1937 789 1937 2264 1700 3426 4473 3399 0 0 1 0 1 41 267 1169 2 31 2517 1271 0 3834 116466 1507 492 703 222 1437 386 981 6713 3214 1539 2594 4243 3302 0 295 762 894 970 1540 6360 172 225 754 2819 1075 81 743 1454 137 117 1645 2022 2118 31 1328 888 64 254 173 665 649 2 999 4579 6 176 804 611 2205 439 1185 2709 47
ENSG00000005486.16 789 968 3120 30 3594 656 3936 182 630 1149 858 539 3694 892 2768 0 0 0 0 1317 913 1688 410 4386 1300 5101 13 8 602 2467 515 0 3232 5549 1515 649 419 2231 319 2028 678 1965 369 1441 3566 421 1713 734 1776 808 0 0 0 0 0 129 354 344 0 21 641 217 0 1373 0 0 3563 2854 6417 1105 5053 500 5428 1051 628 2277 3642 349 0 96 765 0 1620 789 1468 19 4978 916 2619 154 0 3782 2398 19 0 885 303 406 1278 1319 944 7 4253 563 749 148 159 648 1471 1 10351 859 5360 779 6301 755 586 9
ENSG00000005513.9 0 0 0 1 0 0 0 0 0 1 0 0 0 2 0 0 0 0 0 0 0 0 0 1 0 0 1 0 5 5 0 0 0 0 0 0 0 0 0 0 0 2 0 0 0 0 0 0 0 0 0 0 0 0 0 0 0 0 0 0 0 0 0 0 0 0 0 15 0 0 0 0 8 2 0 0 0 0 0 0 0 0 0 0 3 0 0 0 0 0 0 0 3 0 0 8 0 0 0 4 0 0 0 0 3 0 0 0 0 0 0 0 0 0 0 0 0 0
ENSG00000005700.14 15 8 0 0 0 66 21 1 73 49 24 2 52 93 22 0 0 0 0 83 23 55 15 23 8 28 0 0 24 52 2 0 0 0 0 15 11 0 13 56 76 54 14 127 168 1 4 113 0 0 0 0 0 0 0 0 0 0 0 0 0 8 1092 0 0 0 77 53 64 0 37 26 115 1 32 113 0 0 0 18 0 0 83 104 152 0 86 76 39 0 421 36 2 0 0 92 19 0 4 46 24 0 0 4 0 0 0 46 1 0 0 77 0 0 0 48 26 6
ENSG00000005801.17 32 98 28 5 0 28 269 0 535 65 136 19 116 92 216 0 0 0 1 261 110 188 4 83 16 240 0 2 12 208 3 0 0 1341 0 8 10 51 10 300 140 600 55 68 399 3 884 239 320 1142 0 0 16 1 0 0 0 0 0 1 36 3 0 422 0 0 18 197 0 0 1 22 630 39 1081 251 198 4 0 63 229 1 271 91 489 0 96 48 396 48 0 62 373 1 0 50 43 0 0 76 78 0 0 7 60 1 0 34 119 0 0 42 224 2 0 167 0 0
ENSG00000005810.17 27 267 1945 40 0 198 523 97 106 207 1186 114 130 233 271 0 0 2 6 102 87 960 41 29 42 666 5 1 94 258 84 0 23 0 1 89 47 43 88 307 450 883 218 361 1371 243 89 428 681 89 0 0 0 0 0 0 39 42 0 2 266 71 0 94 0 0 70 113 114 14 20 65 1349 162 0 477 821 153 0 70 1 97 244 273 1707 16 27 292 664 55 0 183 1022 7 0 213 74 370 30 397 33 2 0 33 219 18 16 368 2416 1 0 153 171 97 0 197 41 0
ENSG00000005812.10 92 666 31 5 0 67 132 8 37 80 153 7 46 144 56 0 0 0 0 28 19 49 13 14 14 256 3 0 25 131 6 0 0 6 0 45 22 1 29 40 118 238 24 81 161 50 156 13 33 2 0 0 0 0 0 0 6 1 0 0 4 4 0 302 0 21 250 80 112 2 23 21 590 52 0 263 122 29 0 20 0 0 80 50 292 2 0 65 258 24 0 16 81 0 0 68 32 0 4 80 52 1 0 5 21 2 0 39 63 0 0 83 2 38 292 168 14 11
ENSG00000005844.17 21 261 269 136 0 40 1416 94 0 124 273 329 10 113 1097 0 0 2 15 0 204 3374 250 15 86 1272 9 0 81 396 246 0 52 10 263 48 77 949 187 6 254 1592 331 518 4109 243 138 105 79 594 0 0 0 0 0 0 266 46 1042 1 939 453 0 697 0 0 347 485 16 182 33 83 1719 392 0 171 1160 231 0 0 109 0 12 306 2165 16 0 149 1538 141 0 509 1779 3 31 78 178 48 0 180 1078 2 0 33 160 6 0 198 693 0 0 146 1347 40 0 126 296 1
ENSG00000005882.11 75 3 0 0 0 5 120 0 16 15 66 0 233 17 73 0 0 0 1 132 75 158 0 34 5 67 1 1 10 22 0 0 0 0 120 0 4 59 5 119 37 85 11 137 381 3 640 104 0 0 0 0 0 0 617 0 9 0 0 0 11 0 0 183 0 0 33 43 907 0 138 1 274 1 0 74 187 0 0 0 0 0 42 34 90 0 343 35 98 0 0 44 204 0 0 10 7 0 90 63 119 0 0 2 12 0 0 0 1 0 0 38 449 3 0 0 0 0
ENSG00000005884.17 102 0 0 8 2539 0 25 1 136 0 15 1 338 1 26 0 0 0 1 48 0 0 0 190 0 6 0 0 0 0 0 0 0 0 0 0 0 27 0 290 0 12 1 6 299 11 1 64 0 0 0 0 3 0 0 0 0 2 0 0 2 1 0 1 0 0 473 220 0 2 417 1 23 1 0 9 7 5 0 0 4 1 292 1 11 0 284 0 2 1 3 0 1 0 0 0 0 0 203 0 0 0 578 0 0 1 0 0 0 0 1682 0 45 0 0 0 0 0
ENSG00000005889.15 473 6279 1274 701 0 1381 780 260 660 623 1337 298 341 2712 669 0 2 4 2 294 324 427 229 244 1149 1782 66 1 665 723 364 0 0 115 108 166 546 151 448 992 1184 1273 418 538 1562 288 482 770 91 865 0 0 7 1 0 0 56 102 3 2 447 165 1 310 12 1144 523 1024 12 546 468 380 1399 764 2 2887 1321 392 0 396 184 129 396 520 1632 60 23 6767 1468 362 55 479 412 13 0 1042 294 591 1 570 844 3 86 48 176 84 0 1280 1630 0 0 1208 591 397 0 1184 1091 3
ENSG00000005893.15 576 1711 1216 587 3795 3254 1103 3505 4947 5417 1517 8094 2401 6298 1996 1 0 42 3 2032 2354 1215 2649 895 2956 1417 312 42 3907 999 7828 0 696 1770 1934 959 1817 533 3173 2791 4145 1108 4634 5857 3134 7236 2722 3630 6362 3709 0 0 0 2 8927 82 528 4607 2415 113 9050 6040 47688 10247 0 20485 2224 6120 4535 8359 3159 3445 3410 13363 0 16507 4725 6526 0 483 1339 1741 2039 4428 1620 767 2150 6480 1029 5830 0 7491 1469 513 1739 4022 5264 3156 758 6754 615 73 0 1868 1711 1081 0 6816 5758 3 0 4815 2090 8354 13492 5100 5986 301
ENSG00000005961.18 0 0 0 1 0 0 0 0 0 3 0 0 0 0 0 0 0 1 0 0 1 7 1 0 0 0 1 0 0 6 0 0 0 0 0 7 0 0 0 8 4 0 1 3 47 0 0 51 0 59 0 0 1 0 0 0 0 0 0 0 0 0 0 0 0 0 0 0 0 0 0 0 12 0 0 21 14 0 0 0 0 0 0 0 0 0 1 1 0 0 1 0 0 0 0 0 0 0 0 0 0 0 0 0 0 0 0 0 21 0 0 9 0 1 0 0 0 0
ENSG00000005981.12 0 0 0 0 0 0 0 0 0 0 0 0 0 0 0 0 0 0 0 0 0 0 0 0 0 0 0 0 0 0 0 0 0 0 0 0 0 0 0 0 0 0 0 0 0 0 0 0 0 0 0 0 0 0 0 0 0 0 0 0 0 0 0 0 0 0 0 0 0 0 0 0 0 0 0 0 0 0 0 0 0 0 0 0 0 0 0 0 0 0 0 0 0 0 0 0 0 0 0 0 0 0 0 0 0 0 0 0 0 0 0 0 0 0 0 0 0 0
ENSG00000006007.11 214 422 19 10 0 132 642 16 1213 138 337 24 762 293 743 0 0 0 0 697 324 414 17 291 65 925 1 18 154 551 42 0 0 0 0 405 64 222 78 650 182 552 93 448 1321 83 1072 648 0 788 0 0 0 0 0 8 26 25 0 2 238 200 56656 890 0 1 507 635 342 125 479 72 1298 109 835 480 580 27 0 0 173 0 421 182 445 5 657 241 546 0 0 197 953 1 0 189 34 0 86 364 219 1 0 67 88 3 0 125 323 0 0 182 690 34 4731 7 162 4
ENSG00000006015.17 47 28 2890 22 1452 60 1332 26 127 104 717 18 523 478 803 0 5 1 16 176 642 1578 66 236 200 807 4 0 262 271 25 0 346 1438 0 225 171 1074 124 326 316 768 110 878 2129 59 501 552 483 635 0 0 9 1 0 16 131 37 424 6 112 68 0 1189 0 1 152 622 390 0 659 390 1594 79 201 572 843 14 0 20 0 0 345 278 1092 2 420 442 962 28 928 502 1633 0 1541 269 46 53 33 621 778 1 795 61 238 14 0 193 237 0 381 549 1082 22 153 237 215 2
ENSG00000006016.10 6 4 0 9 0 0 1 0 0 2 0 0 19 0 0 0 0 0 0 0 0 0 0 2 1 0 0 0 0 0 0 0 0 0 0 0 0 1 0 3 0 10 0 0 14 2 0 0 0 0 0 0 0 0 0 0 0 0 0 0 5 0 0 0 0 0 137 10 0 1 44 3 12 0 0 4 0 2 0 0 0 0 2 0 1 0 0 0 0 0 0 0 0 0 0 3 0 0 0 0 0 0 0 0 11 1 0 3 0 0 0 1 8 1 0 0 0 0
ENSG00000006025.11 37 7 86 0 0 0 113 0 0 5 84 0 106 10 171 0 0 0 0 140 23 443 0 44 32 278 0 0 1 53 2 0 0 200 0 0 0 30 0 120 15 74 3 44 310 0 68 212 73 0 0 0 0 0 0 0 35 0 0 0 2 0 0 2 0 0 412 65 0 0 68 4 721 2 0 18 73 0 0 0 0 0 38 5 63 0 2 4 70 0 1162 18 362 0 0 0 0 0 25 11 39 0 0 0 1 0 0 0 107 0 0 1 383 0 0 65 0 0
ENSG00000006042.11 377 242 0 0 0 0 0 0 241 0 0 0 1747 0 34 0 0 0 0 325 0 0 0 1322 0 3 0 1 5 0 0 0 0 0 0 127 0 0 1 1584 0 0 0 29 261 26 662 63 0 0 0 0 1 0 0 65 0 0 0 0 0 0 0 0 0 0 734 466 1423 46 1883 0 0 0 0 0 5 0 0 0 1 0 969 1 7 0 1899 0 0 0 0 0 0 0 0 0 0 0 946 0 0 0 0 0 0 0 0 11 0 0 0 0 0 0 0 0 0 0
ENSG00000006047.12 0 0 0 0 0 0 0 0 0 0 0 10 0 0 0 0 0 0 0 0 1 0 0 0 0 0 0 0 0 0 0 0 0 0 0 0 1 0 0 2 0 0 0 0 0 0 0 0 0 0 0 0 0 0 0 0 0 0 0 0 0 0 0 0 0 0 0 0 0 0 0 0 0 0 0 0 0 0 0 0 0 0 0 0 0 0 0 0 0 0 0 0 0 0 0 0 0 0 0 0 0 0 0 0 0 0 0 0 0 0 0 0 0 0 0 0 0 0
ENSG00000006059.3 0 0 0 0 0 0 0 0 0 0 0 0 0 0 0 0 0 0 0 0 0 0 0 0 0 0 0 1 0 0 0 0 0 0 0 0 0 0 0 0 0 0 0 0 0 0 1 0 0 0 0 0 0 0 0 0 0 0 0 0 0 0 0 0 0 0 0 0 0 0 1 0 0 0 1 0 0 0 1 0 0 0 0 0 0 0 0 0 0 0 0 0 0 0 0 0 0 0 0 0 0 0 0 0 0 0 0 0 0 0 0 0 0 0 0 0 0 0
ENSG00000006062.15 22 53 37 10 0 11 208 15 18 121 424 15 65 112 125 0 0 0 0 66 94 444 6 9 50 177 0 0 78 63 12 0 53 0 0 9 22 176 18 47 107 246 63 255 232 63 0 214 0 0 0 0 1 0 0 0 49 13 0 0 30 28 0 683 0 0 112 308 26 97 11 7 1020 41 0 132 84 13 0 8 3 0 12 57 301 1 131 82 105 0 0 234 60 1 0 69 43 1 18 325 47 0 0 26 28 3 0 20 125 0 0 56 243 1 189 7 6 0
ENSG00000006071.13 0 0 0 0 0 0 0 0 0 0 0 0 0 0 0 0 1 4 1 0 0 0 0 2 0 0 0 0 0 0 1 0 0 0 0 0 0 3 0 0 0 0 0 0 0 0 0 0 0 0 0 0 18 0 0 0 0 0 0 0 0 0 0 0 0 0 0 0 0 0 0 0 0 1 0 0 0 0 0 0 0 0 5 0 0 0 0 0 0 0 0 0 0 0 0 1 0 0 0 0 0 0 0 0 0 0 0 0 0 0 0 0 0 0 0 0 0 0
ENSG00000006116.3 0 1 0 0 0 0 0 0 0 0 0 0 0 0 0 0 0 1 0 0 0 0 0 0 0 0 0 0 0 0 0 0 0 0 0 0 0 0 0 0 0 0 0 0 0 0 0 0 0 0 0 0 0 0 0 0 0 0 0 0 0 0 0 0 0 0 0 0 0 0 0 0 0 0 0 0 0 0 0 0 0 0 0 0 0 0 0 0 0 0 0 0 0 0 0 0 0 0 0 0 0 0 0 0 0 0 0 0 0 0 0 0 0 0 0 0 0 0
ENSG00000006118.14 1 4 0 7 0 2 0 2 5 6 0 1 64 19 0 0 0 46 0 31 0 0 16 24 0 1 0 0 3 14 12 0 16 0 0 48 11 1 12 43 15 1 6 9 42 0 76 3 27 0 0 0 0 0 0 9 0 0 0 0 1 3 0 1 0 0 402 58 0 0 73 1 17 16 0 69 4 36 0 21 0 0 39 1 0 0 128 10 0 0 0 0 0 1 0 10 18 9 0 27 0 0 0 0 0 8 0 20 20 0 0 17 0 13 0 3 42 0
ENSG00000006125.17 155 84 1950 387 0 297 733 293 380 381 309 568 359 448 599 0 0 0 0 175 149 1044 173 267 116 645 17 0 259 556 368 0 0 34 5 24 178 148 183 285 354 539 306 401 933 435 285 43 268 79 0 0 0 0 0 59 88 145 0 5 414 280 0 104 0 173 2297 567 248 592 345 181 1703 607 38 1196 1075 677 0 64 1 223 303 390 794 12 217 282 405 325 0 566 243 15 398 405 506 930 369 753 392 5 0 154 131 44 0 485 1660 0 0 221 38 477 3 409 508 28
ENSG00000006128.11 0 0 0 0 0 0 0 0 0 0 0 0 69 0 0 0 0 2 0 0 0 0 0 3 0 0 0 0 0 0 0 0 0 0 0 0 0 0 0 67 0 0 0 0 0 0 0 0 0 0 0 0 0 0 0 0 0 0 0 0 0 0 0 0 0 0 0 32 0 0 0 0 0 0 0 0 0 0 0 0 0 0 23 0 0 0 0 0 0 0 0 0 0 0 0 0 0 0 0 0 0 0 0 0 0 0 0 1 0 0 0 0 0 0 0 0 0 0
ENSG00000006194.9 59 10 2214 0 0 13 216 45 0 46 3 33 156 37 30 0 0 0 0 28 47 119 38 74 0 236 3 0 59 65 50 0 173 0 9 0 26 84 33 239 61 159 31 108 600 21 26 55 0 0 0 0 0 0 0 0 19 17 0 0 17 9 0 209 0 0 345 115 1 76 289 4 427 32 0 151 131 147 0 0 0 0 71 31 131 2 257 20 250 11 0 25 241 0 0 12 136 0 48 95 83 0 0 3 47 17 0 99 128 0 0 20 184 42 0 79 0 0
ENSG00000006210.6 102 0 0 0 0 0 0 1 15 0 0 0 1164 1 0 0 0 1 0 392 0 0 0 60 0 4 0 0 2 0 0 0 0 0 0 114 0 0 0 357 0 0 0 11 29 0 665 200 0 0 0 0 0 0 0 0 0 0 0 0 0 0 0 264 0 0 116 150 0 73 323 1 0 0 0 42 0 1 0 0 0 0 292 1 0 0 792 0 0 0 77 0 0 0 0 7 0 0 218 0 0 0 0 0 0 0 0 0 0 0 1438 0 0 0 381 42 0 0
ENSG00000006282.20 78 3 0 0 0 9 36 0 173 20 2 0 747 118 0 0 0 0 0 114 45 258 0 312 177 95 0 0 83 65 0 0 450 0 0 244 46 64 12 622 135 103 31 174 157 14 472 92 0 0 0 0 0 0 0 0 0 0 0 2 0 0 0 311 0 0 151 448 1 7 1001 32 283 1 534 546 353 4 0 0 0 0 321 166 239 0 903 102 85 0 0 175 53 0 0 86 0 0 187 58 0 0 0 11 0 0 0 57 0 0 2086 276 328 9 0 220 57 0
ENSG00000006283.17 0 45 0 127 0 56 0 0 59 30 0 0 0 73 2 0 0 8 0 0 3 0 0 3 8 0 1 0 31 0 0 0 209 0 16 0 10 0 2 0 10 2 0 8 0 0 0 0 0 0 0 0 0 0 0 0 0 0 0 0 0 0 0 46 0 0 88 9 0 51 0 11 8 1 0 82 0 0 0 12 0 0 0 35 0 0 0 2 0 0 0 83 0 0 0 71 0 1 0 31 0 0 0 43 0 0 0 44 0 0 0 181 0 4 1030 589 69 1
ENSG00000006327.13 1383 0 2571 0 16438 92 141 4 2244 270 29 175 12374 672 489 0 0 0 0 1799 134 61 104 12394 256 132 2 39 556 267 159 4814 586 2597 206 1933 264 442 100 4372 471 405 129 357 307 49 4177 1912 1006 348 0 0 0 0 0 39 53 287 0 1 74 56 26704 2099 0 167 4111 4332 2698 659 11055 664 1065 405 3094 2662 698 95 1 25 0 98 1832 222 127 4 10672 271 357 53 14265 877 153 0 0 501 122 229 7412 388 44 0 13204 63 164 40 10598 234 116 0 8593 537 341 49 31517 1424 404 24
ENSG00000006377.10 1061 111 0 24 0 0 0 0 933 0 0 0 575 0 0 0 0 0 0 20 0 0 0 881 0 0 0 4 0 0 0 0 0 0 0 0 0 0 0 363 0 0 0 9 240 15 0 0 0 0 0 0 0 0 0 0 0 0 0 0 0 0 0 0 0 0 336 538 163 41 23 0 0 0 0 7 0 0 0 0 0 0 638 0 0 0 924 0 0 0 0 0 0 0 0 0 0 0 389 0 0 0 0 0 0 0 0 0 0 0 0 0 0 0 0 0 0 0
ENSG00000006432.15 13 141 7 4 0 0 12 3 138 9 6 2 150 0 128 0 6 1 1 104 6 27 11 7 0 40 0 39 174 115 17 8 0 0 0 0 0 26 0 90 6 29 3 10 31 0 230 314 0 3 0 0 0 0 0 0 0 0 148 0 0 3 0 6 0 0 273 31 198 0 282 1 95 0 32 13 17 3 0 0 0 0 23 0 42 0 27 1 98 0 0 0 0 0 0 0 0 0 1 0 1 0 0 0 21 0 0 0 7 0 0 0 0 0 0 0 43 0
ENSG00000006451.7 115 1072 737 3 1843 1039 913 10 2261 1851 392 33 877 3217 1321 0 0 9 4 565 926 401 75 532 1711 1645 20 82 2777 1120 47 4 66 1538 23 158 648 270 225 533 1908 834 229 2228 1000 56 1287 1856 803 900 0 0 0 0 0 34 78 31 0 26 80 17 492 4790 0 0 121 3193 1208 245 992 2453 2826 219 333 5930 1162 70 0 285 366 0 534 1859 722 1 785 1456 891 0 157 4896 659 0 0 1841 64 395 206 5061 794 1 0 692 123 8 1 2233 979 0 0 2218 364 48 1451 1865 427 74
ENSG00000006453.13 370 427 5 1202 110 36 40 142 353 80 169 164 586 100 168 0 0 1 0 296 60 0 63 468 7 25 21 138 93 92 353 0 0 0 618 5 29 15 91 437 60 26 118 24 66 45 1360 928 173 18 0 0 0 0 0 4 13 107 71 0 57 74 0 63 330 65 317 159 0 416 586 9 35 180 1228 357 320 414 0 0 14 34 441 35 53 4 78 98 26 44 33 126 0 6 0 85 179 308 98 40 11 0 0 33 241 88 0 138 205 0 0 74 0 62 1824 10 658 3
ENSG00000006459.10 34 471 772 35 0 483 129 52 30 37 102 118 105 300 327 0 0 3 0 59 51 67 44 42 63 152 4 2 149 78 58 0 4 0 0 0 59 7 43 130 93 153 95 185 448 312 299 291 451 0 0 0 0 0 0 0 2 29 43 5 88 37 0 88 1334 147 87 165 544 102 56 182 516 59 110 626 91 56 0 24 8 0 217 200 171 10 137 133 64 36 644 323 27 1 0 348 92 9 1 416 95 1 0 48 32 18 0 442 199 0 132 161 0 44 0 443 83 13
ENSG00000006468.13 0 0 0 0 0 0 0 3 75 0 0 0 17 0 0 0 0 14 0 4 0 4 0 1 0 2 0 0 1 0 0 0 0 0 0 0 0 0 0 6 0 1 0 1 0 0 0 0 0 0 0 0 0 0 0 0 0 0 0 0 0 0 0 0 0 0 24 1 0 0 28 0 13 0 0 0 0 0 0 0 0 0 10 0 20 0 0 0 0 0 0 0 18 0 0 0 0 0 0 0 11 0 0 0 0 1 0 0 0 0 0 0 0 0 0 0 0 0
ENSG00000006530.16 9 0 0 0 0 66 68 12 46 44 81 12 71 130 146 0 0 0 0 112 57 77 6 5 4 63 0 0 47 2 0 0 15 0 0 0 27 1 28 85 81 112 21 97 171 5 0 2 0 0 0 0 0 0 0 0 2 0 0 0 9 3 0 676 0 0 0 67 0 0 130 8 152 17 663 137 202 0 0 0 0 0 60 46 147 0 0 47 124 0 0 266 145 0 681 122 18 0 1 69 99 0 0 26 0 0 0 28 60 0 0 50 0 9 0 33 4 2
ENSG00000006534.15 875 786 54 25 0 123 15 16 44 290 0 47 882 321 68 0 0 0 39 467 613 6 92 1493 174 0 0 2 194 33 19 0 491 0 0 543 177 0 74 537 420 11 58 685 97 87 230 366 0 3 0 0 499 0 0 5 26 7 4 4 142 81 0 892 0 1458 1098 1090 8 50 1354 273 294 102 2188 1237 0 75 0 42 1 0 1033 186 36 1 324 532 13 47 182 651 114 1 0 258 9 0 131 677 1 0 288 137 3 7 0 121 21 0 2 432 0 75 0 222 49 0
ENSG00000006555.10 107 84 36 12 0 0 128 5 2663 63 157 27 850 0 163 0 9 0 0 845 16 56 3 221 0 82 0 347 304 230 18 4870 0 1733 0 59 0 35 0 390 2 21 8 15 623 9 1075 434 160 170 0 0 0 0 0 42 6 0 2 1 29 1 0 58 0 0 763 90 0 0 649 1 136 2 4081 149 59 0 706 0 0 0 130 0 76 0 129 0 59 0 0 0 50 0 2971 26 0 0 165 4 37 0 0 1 17 0 0 3 15 0 1121 0 0 0 0 62 0 0
ENSG00000006576.16 13 28 2372 9 0 38 683 4 86 170 883 13 65 196 550 0 0 16 0 82 34 502 14 16 36 818 11 1 183 492 18 0 1 674 0 0 38 141 21 53 204 595 77 246 959 62 345 199 485 307 0 0 0 0 0 5 58 14 2 10 7 11 0 0 0 0 0 102 905 88 2 41 1044 37 3 314 432 44 0 15 0 0 17 167 1461 2 0 196 533 0 0 102 232 4 0 187 29 92 4 145 603 0 0 20 68 4 0 98 584 0 0 71 314 39 2 29 85 2
ENSG00000006606.8 0 0 0 0 0 0 0 0 0 0 0 0 0 0 0 0 0 0 0 0 0 0 0 0 0 0 0 0 0 0 0 0 0 0 0 0 0 0 0 0 0 0 0 0 0 0 1311 0 0 0 0 0 0 0 0 0 0 0 0 0 0 0 0 0 0 0 0 0 0 0 70 0 0 0 0 0 0 0 0 0 0 0 0 0 0 0 105 0 0 0 0 0 0 0 0 1 0 0 8 1 0 0 0 0 0 0 0 1 0 0 0 3 0 0 0 0 0 0
ENSG00000006607.13 563 32 40 0 0 191 148 23 514 443 967 23 243 395 593 0 0 51 0 245 91 151 7 279 238 282 0 1 238 141 42 0 0 0 0 71 67 4 36 964 809 383 157 454 260 7 175 802 274 199 0 0 1 0 0 86 1 0 0 6 39 23 0 1215 0 0 336 674 747 168 489 102 276 63 8 504 181 25 0 7 2 0 294 268 272 4 131 398 163 0 4 165 61 0 0 221 17 47 110 418 5 0 0 91 0 0 0 297 245 0 1881 218 24 32 0 982 77 1
ENSG00000006611.15 0 0 0 0 0 0 0 0 0 0 0 0 29 0 0 0 0 0 0 11 0 0 0 114 2 0 1 0 0 0 0 0 0 0 0 155 0 0 0 104 0 0 0 0 0 1 0 0 0 0 0 0 0 0 0 0 0 0 0 0 0 0 0 0 0 0 77 2 0 0 74 0 0 0 0 0 0 0 0 0 0 0 142 0 0 0 0 0 0 0 0 0 0 0 0 0 0 0 34 0 0 0 0 0 0 0 0 0 0 0 1932 0 0 0 0 0 0 0
ENSG00000006625.17 181 6 0 81 0 22 68 2 122 51 55 0 155 78 52 0 0 23 68 136 101 181 2 62 12 51 1 1 47 34 4 0 33 0 0 50 16 16 10 137 93 54 16 165 275 7 146 114 0 405 0 0 0 0 0 54 5 1 0 0 9 0 0 282 0 0 261 258 0 14 264 154 200 3 0 111 100 3 0 0 0 0 207 82 166 1 76 78 24 0 0 174 50 0 0 124 19 0 14 111 93 0 0 12 3 0 0 80 62 0 0 105 11 0 0 100 15 0
ENSG00000006634.7 20 29 49 67 0 60 258 42 1 102 158 1 18 53 485 0 0 0 0 18 22 199 20 5 37 371 7 0 56 102 82 0 7 0 8 0 9 13 20 74 115 264 67 116 432 24 125 55 0 0 0 0 1 0 0 0 12 16 0 0 0 10 0 97 0 149 0 35 0 334 1 34 608 43 0 112 317 364 0 1 213 0 41 158 482 0 1 41 308 309 0 94 68 0 0 51 118 362 0 92 157 2 0 5 17 9 0 68 199 0 0 104 16 242 0 69 66 1
ENSG00000006638.11 0 1 0 0 0 2 0 2 0 0 2 0 0 0 0 0 1 1 9 0 0 0 0 0 0 22 0 0 0 0 0 0 0 0 0 1 0 0 1 0 0 0 0 2 3 0 0 0 1 0 0 0 0 0 0 0 0 0 0 0 0 0 0 0 0 0 0 0 0 0 0 6 0 0 0 0 0 0 0 0 0 0 0 0 4 0 0 0 0 0 0 0 20 0 0 0 6 0 0 0 0 1 0 1 0 0 0 0 0 0 0 0 0 0 0 0 2 0
ENSG00000006652.13 3268 997 2137 7718 0 4009 2570 8263 3930 1944 1404 5874 1809 4789 3514 3 0 189 3 734 636 1142 2688 946 2800 5496 390 244 2152 1998 9868 1 182 305 3408 287 1165 391 2372 5356 3618 3286 3804 1272 2346 15306 3799 3301 4240 2450 0 0 0 0 6617 103 552 6451 914 47 12137 7860 45 4056 0 6215 1501 4003 7814 6327 2323 1886 6025 7010 885 7849 5488 8066 0 1528 1944 4694 1871 3079 4253 2515 2493 2412 4209 3909 0 1267 1405 1253 195 1613 6191 6336 225 1572 1526 1832 197 606 5368 7651 0 3499 10977 6 309 2653 889 7705 2532 5971 5244 151
ENSG00000006659.12 0 0 0 0 0 0 0 0 0 0 0 0 0 0 0 0 0 0 0 24 0 0 0 0 0 0 0 0 0 0 0 0 0 0 0 0 0 0 0 1 0 0 0 0 0 0 0 0 0 0 0 0 0 0 0 0 0 0 0 0 0 0 0 0 0 0 0 0 0 0 0 0 0 0 0 0 0 0 0 0 0 0 5 0 0 0 0 0 0 0 0 0 0 0 0 0 0 0 0 0 0 0 0 0 0 0 0 0 0 0 0 0 0 0 0 0 0 0
ENSG00000006695.10 102 42 130 2 0 34 532 1 108 194 124 29 360 108 152 0 0 0 0 236 189 434 12 108 34 422 2 0 6 169 0 0 22 0 46 82 40 92 17 354 169 291 39 174 423 1 5 120 0 0 0 0 0 0 0 0 50 0 0 1 54 0 0 260 0 0 534 340 0 0 313 102 354 15 0 146 301 15 0 0 6 0 241 91 442 0 932 102 272 0 25 120 157 0 0 73 10 0 88 138 55 0 0 13 66 2 0 39 409 0 0 105 458 0 0 98 92 0
ENSG00000006704.10 178 76 0 1 0 5 1 0 980 176 1 0 403 21 27 0 1 2 0 374 6 48 1 101 19 0 0 14 91 55 3 0 0 3955 0 19 2 3 6 185 17 3 2 50 32 0 975 487 15 206 0 0 1 0 0 94 0 0 0 0 1 0 0 590 0 1 294 212 0 0 117 31 49 4 3389 52 86 1 0 0 0 0 109 9 4 0 245 34 0 1 0 92 0 0 0 32 6 0 91 52 1 0 0 4 1 0 0 2 1 0 0 54 178 0 869 3 5 0
ENSG00000006712.14 207 126 140 86 25 311 1341 276 627 255 400 317 1575 566 1710 0 0 4 0 395 328 866 262 516 296 2237 11 11 414 1164 466 0 118 478 257 578 252 1036 341 751 609 1639 328 700 897 440 819 1252 972 314 0 0 0 0 0 102 177 254 74 3 772 436 0 1168 0 497 1166 1225 2057 1231 1249 272 2926 1101 1386 1662 2574 749 0 34 397 70 575 410 993 17 1162 301 2084 718 2236 1022 1049 6 0 349 444 0 251 771 375 1 0 142 346 66 0 560 1950 0 2996 439 3800 478 702 115 501 12
ENSG00000006715.15 265 542 112 383 0 329 336 261 796 1175 586 373 151 1004 728 0 0 2 0 472 369 534 103 102 90 379 11 6 444 143 304 0 87 50 0 11 234 40 175 636 654 593 344 972 800 424 781 514 57 129 0 0 0 295 0 2 1 171 0 7 254 255 0 353 0 0 379 472 0 67 592 247 1122 206 269 947 395 318 0 2 3 0 380 603 705 23 97 516 240 111 0 700 159 16 5 553 150 2 59 913 170 1 0 147 178 8 0 770 339 1 0 481 229 268 0 491 227 3
ENSG00000006740.16 67 5 0 0 0 0 1 10 0 4 361 0 7 3 0 0 0 1 1 5 1 26 0 18 0 3 0 0 0 0 0 0 0 0 1 0 0 0 0 153 9 13 4 1 1 5 0 9 0 0 0 0 0 0 0 0 1 4 0 0 0 0 0 17 0 0 538 27 0 0 14 0 13 6 1 0 1 12 0 0 0 0 56 0 35 0 0 0 0 0 0 0 4 0 0 30 0 0 0 0 0 0 0 0 0 0 0 0 48 0 0 21 0 0 0 0 0 0
ENSG00000006744.18 131 121 0 0 0 17 502 0 96 175 121 0 808 208 433 0 0 4 0 287 535 1303 13 389 85 478 0 1 169 420 1 0 0 0 28 0 85 471 50 467 410 561 130 621 1758 17 28 512 1 14 0 0 0 0 0 4 46 5 0 0 0 4 0 16 0 0 2250 690 982 139 1061 150 1739 36 0 568 476 5 0 0 0 0 473 158 484 0 1317 264 634 1 0 349 1101 1 0 200 80 0 118 416 296 0 0 30 14 2 0 79 402 0 0 233 544 3 2504 29 54 1
ENSG00000006747.14 10 386 1 3 21 4 0 3 312 2468 1 2 64 125 6 0 0 1 4 531 8 0 2 41 71 0 0 0 527 0 1 0 0 0 10 0 29 0 10 243 41 7 15 155 95 8 3 910 464 12 0 0 0 0 0 0 0 1 0 0 0 0 0 640 0 0 254 356 0 106 106 24 86 7 473 287 0 0 0 5 0 0 341 47 19 1 73 803 27 0 146 37 0 0 0 127 0 0 0 88 0 0 0 34 10 9 390 550 229 0 0 51 0 0 1 59 33 0
ENSG00000006756.15 129 130 1 9 0 49 14 2 328 181 0 1 751 247 63 0 0 1 0 255 164 27 13 377 46 37 1 5 131 28 1 0 77 0 68 117 42 23 25 795 150 34 49 358 215 12 601 139 42 168 0 0 1 0 0 11 0 2 0 3 32 6 1 13 0 0 2141 596 3 52 1005 100 125 26 78 874 91 9 0 2 1 0 774 117 10 0 312 190 82 122 1606 336 14 0 0 73 5 0 67 391 25 0 0 24 1 5 4 127 2 0 918 141 609 7 0 73 48 0
ENSG00000006757.11 104 0 0 0 0 10 22 0 171 55 105 0 166 73 0 0 0 0 0 88 113 104 0 116 4 26 0 1 23 40 0 0 0 0 0 3 6 24 2 141 40 37 12 77 58 6 117 44 0 0 0 0 0 0 0 0 0 0 0 0 0 0 0 220 0 0 217 88 0 0 788 98 15 7 0 54 0 0 0 13 0 0 299 41 12 0 231 65 22 0 0 78 109 0 0 8 1 0 94 78 0 0 0 3 6 0 0 6 0 0 1516 49 73 1 0 35 57 0
ENSG00000006788.13 0 0 0 0 0 0 0 0 0 1 0 0 0 0 0 0 0 2 3 0 0 1 0 0 0 0 0 0 0 0 0 0 0 0 0 0 0 0 0 0 0 0 0 0 0 0 0 0 0 0 0 0 0 0 0 0 0 0 0 0 0 0 0 0 0 0 0 0 0 0 0 0 0 0 0 0 0 0 0 0 0 0 0 0 0 0 0 0 0 0 0 0 0 0 0 0 0 0 0 0 0 0 0 0 0 0 0 0 0 0 0 0 0 0 0 0 0 0
ENSG00000006831.9 1 16 0 38 0 4 7 4 78 23 16 17 30 22 61 0 0 0 0 9 17 8 2 1 2 19 0 3 33 50 5 0 0 0 0 0 3 1 7 9 24 14 2 10 2 4 146 20 0 0 0 0 0 0 0 0 10 7 59 0 2 0 0 8 0 0 111 24 0 27 9 17 31 7 249 22 15 7 0 4 0 0 7 5 14 0 0 6 12 0 0 9 11 0 0 18 3 0 3 30 5 0 0 2 0 0 0 16 6 0 0 11 31 0 0 7 16 0
ENSG00000006837.11 12 24 0 4 0 1 14 0 3 1 0 9 3 5 0 0 0 0 0 0 1 10 0 6 0 9 0 0 2 8 3 0 0 0 0 0 0 0 0 22 2 2 3 7 19 0 54 34 0 0 0 0 0 0 0 0 0 3 0 0 0 0 0 28 0 0 7 8 0 0 6 1 5 7 0 10 0 13 0 0 0 0 16 3 4 0 0 1 0 11 0 3 14 0 0 1 9 1 0 6 0 0 0 0 0 0 0 16 111 0 0 17 0 1 0 2 3 0
ENSG00000007001.12 0 0 0 0 0 0 0 0 0 0 0 0 0 0 0 0 0 0 0 0 0 0 0 4 0 0 0 0 0 0 0 0 0 0 0 0 0 0 0 0 0 0 0 0 0 0 0 0 0 0 0 0 0 0 0 0 0 0 0 0 0 0 0 0 0 0 15 0 0 0 0 0 1 0 0 0 0 0 0 0 0 0 3 2 0 0 0 0 0 0 0 0 2 0 0 0 1 0 0 0 0 0 0 0 0 0 0 0 0 0 0 0 0 0 0 0 0 0
ENSG00000007038.10 16 32 0 0 0 0 0 0 0 1 0 0 60 4 2 0 0 0 0 32 4 11 0 12 0 16 0 0 0 21 0 0 0 0 0 1 0 0 0 46 1 20 0 0 0 0 0 0 0 0 0 0 0 0 0 0 0 0 0 0 0 0 0 0 1 0 0 1 0 0 17 0 0 0 0 0 35 0 0 0 0 0 1 9 3 0 0 0 0 0 0 6 7 0 0 0 0 0 6 0 0 0 0 0 8 0 0 0 0 0 0 0 0 0 0 0 0 0
ENSG00000007047.14 5 141 27 12 0 13 32 5 34 14 70 9 37 29 0 0 100 282 12 48 8 36 4 30 9 57 0 2 12 50 3 0 18 1 130 0 8 1 12 10 10 19 5 25 136 0 36 31 0 0 0 0 0 0 0 0 6 2 0 0 2 8 0 0 0 1 205 13 0 0 31 12 49 21 34 35 53 8 0 0 1 0 28 9 39 1 10 15 41 2 111 12 35 0 0 28 5 0 0 59 1 0 0 18 8 2 1 24 13 0 0 73 16 14 0 14 24 0
ENSG00000007062.11 402 12 0 3 965 0 0 1 177 0 2 0 3314 1 158 0 0 2 31 994 0 0 0 1059 0 4 0 0 0 0 0 0 0 0 0 348 0 6 0 2351 6 0 9 28 427 48 0 145 0 0 0 0 0 0 0 253 0 0 0 0 0 0 256 0 0 0 2271 1059 0 34 2211 0 18 0 131 23 0 0 0 0 0 0 3935 3 0 0 2090 0 0 1 0 0 0 0 0 0 0 0 339 6 0 0 0 0 0 0 0 0 0 0 0 0 0 0 0 93 0 0
ENSG00000007080.10 94 126 2114 0 1498 85 443 12 235 180 189 22 955 276 228 0 0 6 66 303 319 407 26 237 88 224 2 2 175 201 11 931 327 691 22 266 118 326 41 414 261 213 92 326 677 29 547 590 316 124 0 0 1 0 11 7 39 5 0 1 8 5 0 869 0 0 568 599 868 152 1159 243 724 45 1192 579 212 34 0 23 42 0 276 231 239 3 647 166 174 0 1074 362 361 0 0 323 50 0 202 327 242 0 791 72 101 3 0 110 187 1 1207 183 512 1 453 145 51 0
ENSG00000007129.17 0 0 0 0 0 0 32 2 1 0 6 4 0 2 17 0 0 0 0 7 0 37 1 1 0 3 0 5 1 22 10 0 0 0 0 36 2 44 0 7 8 52 10 44 268 19 2 0 0 288 0 0 0 0 1 0 1 0 0 0 54 35 0 103 0 1 0 5 0 0 0 0 23 1 0 8 39 5 2 0 0 0 19 8 26 1 0 2 9 0 0 16 146 0 0 0 0 0 5 22 48 0 0 0 3 0 0 10 27 0 0 0 22 0 0 0 0 0
ENSG00000007168.12 58 733 2271 121 0 141 563 199 159 157 48 287 214 393 639 1 1 3 0 57 129 507 262 69 64 811 5 1 218 550 338 2 311 512 78 226 110 48 144 273 260 448 137 211 1276 241 133 430 55 137 0 0 2 0 0 1 6 140 0 3 87 190 0 842 1 1 255 475 21 591 503 234 1544 323 162 940 1540 276 0 75 303 306 301 270 655 25 91 228 502 604 0 425 215 24 0 319 232 304 23 411 198 0 0 63 110 38 44 384 948 0 0 317 310 372 0 272 179 12
ENSG00000007171.17 0 0 0 0 0 0 0 0 23 0 0 0 236 0 0 0 0 0 0 74 0 0 0 0 0 0 0 4 9 18 2 0 0 0 0 0 0 0 0 46 0 0 0 0 53 0 0 4 0 356 0 0 0 0 0 28 0 0 0 0 0 0 0 0 0 0 0 10 0 0 487 0 0 0 0 0 0 0 0 0 0 0 97 0 0 0 112 0 0 0 0 0 0 0 0 0 0 0 297 0 0 0 0 0 0 0 0 0 0 0 0 0 0 0 0 0 0 0
ENSG00000007174.17 266 5 0 2 0 0 0 7 5 0 0 0 273 0 0 0 0 0 7 15 0 0 0 881 2 3 2 0 0 0 0 0 0 0 0 156 0 0 0 104 0 1 0 27 129 9 0 0 0 0 0 0 0 0 0 0 0 0 0 0 0 0 0 32 0 0 8719 962 0 81 680 0 0 1 0 0 0 0 0 0 1 0 1613 7 0 0 50 0 0 0 0 0 0 0 0 0 1 16 0 0 0 0 0 0 0 0 0 0 0 0 921 0 1 0 0 0 0 0
ENSG00000007202.14 79 32 65 25 0 39 289 38 129 84 127 96 403 178 163 0 1 0 0 293 267 390 73 92 39 259 1 0 202 258 21 0 1 0 7 139 50 213 38 184 185 232 77 428 617 73 223 426 29 0 0 0 0 0 0 61 14 25 1 7 112 77 0 1025 0 0 4299 380 54 133 280 127 865 90 999 292 489 63 0 0 1 0 154 131 238 2 343 147 181 2 1216 209 240 0 0 69 63 1 92 338 193 0 0 31 113 7 0 125 253 0 0 128 327 32 0 155 86 4
ENSG00000007216.14 0 0 0 0 0 0 0 0 1 0 0 0 0 0 0 0 0 0 0 24 0 0 0 0 0 0 0 0 0 0 0 0 0 0 0 0 0 0 0 57 0 0 0 0 0 0 0 0 0 0 0 0 96 0 0 0 0 0 0 0 0 0 0 0 0 0 0 0 0 0 0 0 0 0 0 0 0 0 0 0 0 0 0 0 0 0 0 0 0 0 0 0 0 0 0 0 0 0 0 0 0 0 0 0 0 0 0 0 0 0 0 0 0 0 0 0 0 0
ENSG00000007237.18 34 104 0 49 0 110 8 113 5 194 4 112 64 346 0 0 0 4 0 62 302 11 259 10 79 11 6 5 350 11 63 0 125 0 371 107 302 46 226 23 515 21 288 433 58 167 0 174 539 0 0 0 0 0 7632 1 6 177 0 6 342 242 0 603 0 2962 327 699 527 551 81 102 35 450 7 384 42 308 0 0 0 0 60 274 14 14 0 293 0 51 0 396 0 1 32 111 238 469 4 599 5 4 0 54 156 153 289 298 143 0 0 194 0 216 1 75 76 5
ENSG00000007255.10 16 4 0 0 0 25 659 7 18 52 149 19 353 98 285 0 0 0 0 101 203 604 0 66 26 387 1 0 64 299 4 0 516 526 82 84 72 1128 16 193 174 309 54 173 728 8 178 281 0 306 0 0 0 0 0 26 120 5 0 1 14 12 0 403 0 0 263 381 937 85 425 137 834 16 0 266 631 12 0 0 10 0 141 84 414 0 279 108 330 121 22 262 711 0 0 59 34 0 117 189 204 0 0 6 141 0 0 107 182 0 2317 73 362 22 0 34 14 1
ENSG00000007264.14 0 857 0 8 0 63 55 0 0 304 0 2 0 295 93 0 0 4 0 0 84 276 1 1 104 94 0 0 34 11 1 0 423 34 0 0 67 89 27 1 70 60 19 183 204 1 0 67 0 7 0 0 6 0 0 0 22 0 0 0 21 11 0 636 0 0 0 594 0 1 42 163 284 62 0 484 57 1 0 10 21 0 0 20 26 0 0 108 68 0 0 534 156 0 0 207 1 0 0 194 68 0 0 2 4 0 0 11 81 0 0 252 82 7 0 466 90 2
ENSG00000007306.14 535 150 0 0 1080 0 0 1 14507 186 4 272 2421 6 116 0 0 8 0 24071 120 46 0 139 0 43 0 2639 963 1156 177 1 1 0 0 1207 0 1 13 2777 7 2 23 48 1289 21 31185 14672 1484 5509 0 0 0 0 0 103 0 0 9 5 1 0 1 0 0 0 686 15 4 0 4057 0 8 0 11504 855 480 2 4176 42 0 0 903 8 0 0 698 0 0 1 382 0 0 1 0 27 0 0 391 0 0 0 858 0 0 0 0 0 0 0 0 0 6 0 148 34 1 0
ENSG00000007312.12 0 0 0 0 0 0 115 0 0 4 4 0 0 2 51 0 0 0 0 0 23 455 0 0 0 65 0 0 4 55 0 0 52 736 0 0 10 243 2 0 107 124 126 40 816 0 0 137 0 338 0 0 0 0 0 0 1 0 0 1 14 11 0 0 0 0 0 11 0 0 0 6 178 0 0 28 55 0 0 0 0 0 0 43 224 0 0 0 51 0 0 33 94 0 0 1 0 0 0 40 136 0 0 0 56 0 0 4 72 0 0 0 203 0 0 1 0 0
ENSG00000007314.12 0 28 0 0 0 0 0 0 0 0 0 0 0 0 0 0 0 0 0 0 0 0 0 0 0 0 0 0 0 0 0 0 0 0 0 0 0 1 0 0 0 0 0 0 0 0 0 0 0 0 0 0 0 0 0 0 0 0 0 0 0 0 0 0 0 0 0 0 0 0 0 0 0 0 0 0 0 0 0 0 0 0 0 0 1 0 0 2 0 0 0 0 0 0 0 0 1 0 0 0 0 0 0 0 0 0 0 0 0 0 0 0 0 0 0 0 0 0
ENSG00000007341.18 36 24 25 95 0 33 82 129 81 67 190 160 31 83 141 0 4 0 1 67 55 145 230 23 13 146 2 0 39 16 148 0 18 0 137 0 19 96 45 119 117 115 92 133 529 83 133 37 848 0 0 0 1 0 0 0 15 28 0 4 84 53 0 275 0 0 65 182 582 190 163 29 290 263 0 211 173 178 0 14 0 17 168 92 260 20 66 89 116 184 0 223 323 10 0 38 68 94 34 122 173 0 0 5 36 12 0 156 130 0 0 62 39 208 0 129 99 4
ENSG00000007350.16 0 32 5 99 0 35 159 97 0 13 1 61 0 5 0 0 13 0 0 0 0 25 0 0 9 23 0 0 39 6 243 0 0 0 17 0 25 32 13 0 3 8 26 0 0 86 0 129 0 306 0 0 0 0 0 0 0 74 0 3 10 86 0 0 0 0 0 31 132 577 0 1 3 64 0 54 17 89 0 0 0 0 0 11 0 2 0 16 0 17 0 0 17 5 0 0 157 0 0 5 137 0 0 8 44 16 0 0 0 0 0 1 0 291 217 86 405 2
ENSG00000007372.22 0 0 0 0 0 0 0 0 0 0 0 0 0 0 0 0 0 1 0 0 0 0 0 0 0 0 0 0 0 0 0 0 0 0 0 0 0 0 0 5 0 3 0 0 0 0 6 4 0 0 0 0 0 0 0 0 0 0 0 0 0 0 0 0 0 0 0 0 0 0 0 0 0 0 0 0 0 0 0 0 0 0 1 0 1 0 0 0 0 0 0 0 0 0 0 0 0 0 0 1 0 0 0 0 0 0 0 0 0 0 0 0 0 0 0 0 0 0
ENSG00000007376.7 116 2 50 0 0 22 236 0 19 27 205 1 375 124 188 0 0 1 0 126 129 309 0 109 106 132 0 0 30 241 2 0 183 1123 0 173 34 197 26 168 150 183 22 196 218 14 230 276 0 193 0 0 0 0 0 0 9 11 0 1 1 0 0 316 0 0 28 162 594 141 515 78 588 19 546 203 104 5 0 0 0 0 78 57 113 0 199 55 212 25 0 142 234 0 0 45 1 0 118 174 208 1 0 21 72 2 0 58 163 0 0 18 462 10 5 16 0 0
ENSG00000007384.15 24 0 0 0 0 7 8 0 60 0 0 0 530 10 9 0 0 0 0 317 0 0 0 31 0 1 0 4 17 0 0 0 0 0 0 0 0 0 0 138 1 0 2 13 86 0 745 850 5 0 0 0 0 0 0 0 0 0 0 0 0 0 0 0 0 0 0 18 0 0 182 1 0 0 535 22 0 0 1 0 0 0 79 0 0 0 599 1 0 0 519 15 0 0 0 0 0 0 162 0 0 0 0 0 0 0 0 0 0 0 0 0 0 0 0 60 0 0
ENSG00000007392.16 312 125 2984 52 0 228 605 23 196 237 473 3 352 729 1067 0 0 8 0 482 314 510 25 201 132 1327 1 1 294 429 38 175 72 1431 3 12 197 151 85 582 617 736 131 477 1931 18 289 446 10 207 0 0 1 0 0 0 36 12 0 2 25 17 1827 1591 3275 0 1697 863 832 184 301 354 1818 65 190 1386 973 29 0 64 0 0 655 337 908 1 654 331 885 14 1 456 705 3 0 439 35 93 99 606 332 0 0 71 153 6 0 420 415 0 0 515 623 27 299 1188 275 7
ENSG00000007402.11 4 4 0 5 0 0 14 1 2 0 0 0 8 2 8 0 0 1 0 5 5 25 2 1 1 23 1 0 1 2 0 0 0 0 0 1 0 6 2 8 6 6 1 1 57 0 0 0 0 0 0 0 0 0 0 0 0 0 0 0 0 0 0 31 0 0 0 1 0 1 1 4 11 4 0 5 10 1 0 0 0 0 5 3 20 0 26 4 14 0 0 2 11 1 0 0 7 4 0 0 16 0 0 0 1 0 0 0 2 0 0 1 0 6 0 24 2 0
ENSG00000007516.13 76 0 0 0 0 0 2 17 0 0 35 13 163 0 3 0 0 0 0 39 0 19 18 545 3 9 0 0 0 0 41 0 0 0 0 0 0 0 1 21 0 1 15 36 169 12 0 91 163 0 0 0 0 0 0 0 0 35 777 0 63 145 0 0 0 0 1277 443 1315 0 204 0 3 18 0 0 0 1 0 0 0 0 333 3 2 0 352 0 0 0 0 0 0 1 0 0 11 59 18 1 0 2 0 0 34 3 0 0 16 0 1784 0 0 0 0 0 1 0
ENSG00000007520.3 5 79 0 0 0 1 20 1 0 0 18 0 43 12 25 0 0 0 0 0 17 10 0 22 0 11 0 0 2 2 0 0 0 209 0 1 0 32 0 14 3 6 1 9 72 5 0 1 61 0 0 0 0 0 0 0 0 1 0 0 1 0 0 18 0 0 223 21 0 36 23 15 42 1 0 18 55 0 0 0 0 0 11 4 6 0 24 9 6 0 0 19 23 0 0 8 3 1 7 13 19 0 0 1 3 0 0 2 25 0 0 5 173 5 0 1 1 0
ENSG00000007541.16 1802 202 98 5 0 39 610 11 458 86 213 0 946 160 745 0 0 0 0 497 460 727 74 1031 237 170 0 2 93 72 10 126 1074 0 0 216 102 183 48 767 162 231 49 728 2090 44 433 556 208 3 0 0 0 0 0 58 34 2 0 7 29 15 0 605 0 608 1552 1686 463 111 1440 82 640 65 819 229 272 19 0 18 8 397 678 85 462 2 408 38 267 0 0 42 317 1 0 22 0 0 274 224 293 0 0 26 117 3 38 40 46 0 2240 78 234 1 0 81 0 0
ENSG00000007545.15 0 100 0 0 1 1 42 0 29 11 6 2 66 12 23 0 0 1 1 19 13 67 2 8 6 11 0 0 31 2 0 0 18 193 0 0 3 0 1 40 9 23 6 20 45 1 0 71 0 0 0 0 0 0 0 0 0 0 0 0 16 0 0 98 0 0 12 40 0 0 85 12 82 6 0 38 86 0 0 1 0 0 27 20 51 0 154 15 11 0 0 22 42 0 1 37 1 0 1 62 0 0 0 9 0 0 1 31 0 0 0 8 30 1 124 0 0 0
ENSG00000007866.20 212 6 0 0 0 2 0 0 64 5 381 3 274 0 13 0 0 0 0 245 7 2 0 82 0 10 0 24 52 17 7 1 0 0 0 14 1 4 0 233 4 5 1 0 20 5 294 481 6 6 0 0 0 0 0 33 0 1 0 0 0 0 0 0 0 0 313 82 0 0 368 0 12 1 743 14 4 0 0 0 0 0 227 2 46 0 104 5 20 0 0 0 0 0 0 9 1 0 9 2 0 0 0 1 0 0 2321 0 114 0 0 7 3 0 0 0 10 4
ENSG00000007908.15 0 0 0 0 0 0 0 0 0 0 0 0 0 0 0 0 0 0 0 0 0 0 1 0 0 0 0 0 0 0 0 0 0 0 0 0 0 0 2 0 0 0 0 0 0 0 0 0 0 0 0 0 0 0 0 0 0 0 0 0 0 0 0 0 0 0 0 0 0 0 0 0 0 1 0 0 0 0 0 0 0 0 0 0 0 0 0 0 0 0 0 0 0 0 0 0 0 0 0 0 0 0 0 0 0 0 0 0 0 0 0 0 0 0 0 0 0 0
ENSG00000007923.15 66 57 53 0 0 36 175 4 161 121 134 2 253 110 348 0 0 1 9 153 272 320 0 77 12 116 0 0 70 123 2 0 0 1101 0 0 48 39 22 183 196 127 42 298 458 0 90 269 147 243 0 0 0 0 0 16 0 0 0 1 35 15 0 588 0 0 954 365 0 0 203 29 410 20 0 282 293 1 0 0 0 0 139 115 220 0 182 98 88 29 0 293 182 0 0 53 2 0 109 173 205 0 0 19 46 2 0 75 159 0 5969 52 92 6 0 50 57 3
ENSG00000007933.12 0 1 0 0 0 0 0 0 22 0 0 0 0 0 2 0 0 0 0 81 0 0 0 18 0 3 0 0 0 1 0 0 1 0 0 0 0 0 0 98 0 0 0 8 0 0 0 430 0 0 0 0 0 0 0 0 0 0 0 0 0 0 0 0 0 0 25 16 0 0 17 1 0 0 0 0 0 0 0 0 0 0 114 0 0 0 0 0 0 0 0 0 0 0 0 0 0 0 0 0 0 0 0 0 0 0 0 0 0 0 0 0 0 0 0 33 1 0
ENSG00000007944.14 140 90 72 130 0 167 459 506 106 70 234 549 115 83 212 0 0 0 1 160 24 201 457 155 37 499 88 3 78 223 311 0 0 1713 967 16 56 52 206 402 88 315 177 20 250 268 87 350 1870 0 0 0 0 0 0 34 50 292 0 0 353 174 0 267 0 843 744 213 925 771 203 36 280 507 404 552 1151 1092 0 13 142 306 288 151 525 26 304 235 267 1063 0 140 777 25 0 47 491 759 43 137 286 10 689 62 487 269 0 255 933 0 0 102 152 1336 0 55 658 11
ENSG00000007952.17 6 0 0 0 0 0 1 0 0 0 0 0 1 1 0 0 0 0 0 164 0 5 0 0 0 0 0 0 0 0 0 0 0 0 0 0 0 0 0 15 1 0 0 0 2 0 0 34 0 0 0 0 0 0 0 0 0 0 0 0 0 1 0 0 0 0 0 5 0 0 0 0 0 0 0 0 0 0 0 0 0 0 0 0 0 0 0 0 0 0 0 0 0 0 0 0 0 0 0 1 0 0 0 0 0 0 0 0 0 0 0 1 0 0 0 0 0 0
ENSG00000007968.6 1 0 0 0 0 0 0 0 0 0 0 0 0 0 0 0 0 0 0 0 0 0 0 0 0 0 0 0 0 0 0 0 0 0 0 0 0 0 0 0 0 0 0 0 0 0 0 0 0 0 0 0 0 0 0 0 0 0 0 0 0 0 0 0 0 0 6 0 0 0 0 0 0 0 0 0 0 0 0 0 0 0 0 0 5 0 0 0 0 0 0 0 0 0 0 0 0 0 0 0 0 0 0 1 0 0 0 0 0 0 0 0 0 0 0 0 0 0
ENSG00000008018.8 474 682 2652 493 2496 933 3025 259 1674 1530 1612 712 3705 2944 2601 0 0 0 0 2432 3767 3712 1124 1547 803 3151 17 13 2211 2788 852 923 1020 11970 732 1287 1585 2801 613 2097 2621 2493 967 3042 3106 453 4433 2893 3063 4411 0 0 0 0 0 280 563 261 0 78 1188 550 54574 10361 0 0 5783 7222 7338 2251 6508 3782 8098 1581 2376 10185 3893 1005 0 418 1128 384 2217 2353 2663 47 4447 1693 3113 731 3628 5026 3682 32 3560 1847 597 671 1730 3929 1599 8 2199 664 694 62 5486 2672 1987 2 10171 2393 6356 641 2298 3122 1006 79
ENSG00000008056.13 0 3 0 0 25 25 0 0 0 2 0 0 9 11 0 0 0 0 0 0 1 0 0 2 2 0 0 0 8 0 4 0 0 0 0 0 7 0 2 0 0 0 0 4 0 4 0 0 0 0 0 0 0 0 0 0 0 1 0 0 0 0 0 0 0 0 0 13 0 0 0 2 0 0 0 1 0 2 0 0 0 0 0 24 0 0 0 0 0 0 0 37 0 0 0 27 1 0 0 6 0 0 1 1 0 0 0 12 0 0 0 2 0 1 0 2 2 0
ENSG00000008083.13 47 450 203 1572 0 1013 628 580 233 487 468 523 178 1002 555 0 11 0 0 152 303 708 368 27 332 726 33 21 724 302 1090 0 57 2566 335 139 676 195 498 161 687 536 396 541 863 587 180 690 993 214 0 0 0 0 2088 39 59 296 1366 35 668 521 0 757 0 201 893 746 524 247 127 310 1244 826 381 2456 1233 1105 0 186 28 324 145 913 670 26 111 647 545 753 306 610 301 42 969 924 454 750 22 888 227 4 0 260 320 107 0 474 547 0 364 872 391 374 1 1296 772 33
ENSG00000008086.11 15 19 18 4 0 5 3 8 189 8 0 26 8 6 63 0 7 37 3 73 6 14 18 6 0 16 0 5 86 143 11 1 1 0 11 131 0 0 3 10 19 18 7 8 37 16 40 173 0 0 0 0 2 0 0 0 1 6 2 0 36 28 0 147 0 0 69 14 8 10 14 5 21 12 632 71 1 14 0 0 0 1 48 10 43 1 15 12 17 4 0 5 2 1 0 18 41 14 3 39 0 1 0 2 2 0 1 3 55 0 0 4 0 11 0 6 7 0
ENSG00000008118.9 0 88 0 12 0 35 1 133 0 32 0 132 1 168 3 0 6 0 0 20 3 0 75 1 64 0 4 0 41 45 306 0 1 0 307 36 67 27 130 1 101 7 56 37 0 26 121 387 901 4 0 0 0 0 1 13 5 202 0 1 40 78 0 0 0 0 0 380 0 777 33 98 66 641 0 575 403 470 0 3 4 452 0 11 0 0 3 75 0 260 0 174 0 4 0 88 504 263 0 130 1 1 0 10 13 34 0 138 203 0 0 169 0 234 0 90 208 13
ENSG00000008128.22 8 5 5 51 0 12 53 42 46 22 94 92 10 11 39 0 0 0 2 24 8 74 39 1 2 61 4 0 12 31 53 0 0 21 32 7 13 12 11 45 22 51 21 35 83 69 92 86 182 21 0 0 0 0 0 8 3 3 72 0 58 33 0 79 2819 0 6 52 31 38 17 7 159 66 0 51 75 63 0 11 9 20 21 17 84 7 36 34 15 56 0 15 32 6 0 11 91 102 0 13 25 1 0 11 21 11 0 17 71 0 12 19 16 29 0 94 53 0
ENSG00000008130.15 31 37 4 1631 964 182 55 1362 159 805 467 4932 211 1075 106 2 7 3 0 488 584 91 3075 46 176 100 78 1 391 247 2419 1357 467 1 3507 82 316 70 657 171 556 104 1298 1079 376 3275 483 372 1023 390 0 0 0 0 1864 2 310 1534 0 9 2064 1463 0 2026 0 5098 884 635 3386 4521 345 319 583 3442 0 1578 1701 3314 0 65 628 276 59 389 69 60 224 878 137 2753 0 1215 140 75 382 268 1583 1229 11 1352 110 27 0 146 556 478 0 2165 4400 2 0 995 342 5529 506 479 1292 44
ENSG00000008196.12 0 0 0 0 0 0 0 0 0 0 0 0 0 0 0 0 0 0 0 0 0 0 0 0 0 0 0 0 0 0 0 0 0 0 0 0 0 0 0 0 0 0 0 0 0 0 0 0 0 0 0 0 0 0 0 0 0 0 0 0 0 0 0 0 0 0 0 0 0 0 0 0 0 0 0 0 0 0 0 1 0 0 0 0 0 0 0 0 0 0 0 0 0 0 0 0 0 0 0 0 0 0 0 0 0 0 0 0 0 0 0 0 0 0 0 0 0 0
ENSG00000008197.4 0 0 0 0 0 0 0 0 0 0 0 0 0 0 0 0 0 0 0 0 0 0 0 0 0 0 0 0 0 0 0 0 0 0 0 0 0 0 0 0 0 0 0 0 0 0 0 0 0 0 0 0 0 0 0 0 0 0 0 0 0 0 0 0 0 0 0 0 0 0 0 0 0 0 0 0 0 0 0 0 0 0 0 0 0 0 0 0 0 0 0 0 0 0 0 0 0 0 0 0 0 0 0 0 0 0 0 0 0 0 0 0 0 0 0 0 0 0
ENSG00000008226.19 54 45 0 14 0 1 27 2 0 17 177 7 73 7 6 0 0 0 0 17 21 5 79 194 4 46 0 0 3 26 18 0 0 0 228 4 0 12 1 53 6 19 10 2 0 19 15 41 0 0 0 0 0 0 0 0 5 14 0 0 52 29 0 46 0 0 2371 355 0 0 43 1 94 61 0 10 0 8 0 0 0 0 860 8 26 1 5 10 7 34 0 25 32 0 0 1 1 53 0 5 11 0 0 0 16 11 0 0 0 0 788 1 1 5 0 0 0 0
ENSG00000008256.15 12 0 125 34 0 11 56 0 53 12 27 0 28 25 49 0 0 0 0 31 10 106 6 0 15 50 0 0 25 74 2 0 0 0 51 0 5 23 9 14 38 214 4 15 48 0 11 34 0 0 0 0 1 0 0 0 28 0 0 1 12 0 0 0 0 0 164 212 1 15 42 26 414 2 0 162 272 4 0 9 0 0 1 13 148 0 0 46 218 0 0 42 41 0 0 9 7 14 1 11 138 0 0 11 10 1 0 9 3 0 0 25 210 5 0 37 0 0
ENSG00000008277.14 1 0 0 0 0 0 0 0 5 0 0 0 0 3 1 0 0 0 3 0 6 26 1 2 0 11 0 0 1 0 2 0 0 0 0 0 0 0 0 2 0 4 0 0 0 11 0 1 820 0 0 0 0 0 0 0 0 0 0 0 0 0 0 0 0 0 70 0 0 0 0 0 7 5 0 0 0 0 0 0 0 0 18 2 42 0 0 1 0 1 0 0 0 0 0 3 0 0 0 0 1 0 0 0 1 0 2 1 0 0 0 0 0 0 0 0 1 0
ENSG00000008282.8 491 155 7 0 990 680 1093 107 1096 978 700 267 2049 1769 2310 0 0 4 0 2221 969 1370 178 2324 340 2296 16 8 797 1287 113 0 0 1 360 491 386 409 265 1969 990 1283 417 1482 2436 238 2259 1952 946 1862 0 0 1 0 0 0 54 99 0 7 158 203 0 3982 0 0 3258 2890 2971 440 2586 890 2727 524 0 3456 1238 230 0 295 0 0 2955 941 1514 13 1690 1232 1911 38 1 1150 1996 4 0 878 307 278 255 1680 1400 1 0 221 237 69 0 592 765 0 0 939 982 392 0 1911 788 79
ENSG00000008283.15 1000 3 2888 0 4625 8 560 10 70 22 0 43 3278 80 492 0 0 1 7 670 39 490 28 3074 26 196 0 6 106 261 5 1765 0 0 103 486 26 271 41 2394 101 533 39 155 1012 68 1029 425 0 0 1 0 1 0 0 23 19 4 0 0 23 37 46259 856 0 0 5473 1795 1989 126 2803 51 771 6 30 161 142 5 0 0 0 0 1605 24 307 3 2475 76 286 56 0 19 243 1 0 31 32 4 1249 87 502 0 1559 4 6 0 8148 11 522 0 16333 54 570 52 512 299 26 0
ENSG00000008294.20 252 1144 616 3225 1218 718 127 3676 727 487 190 1327 167 720 360 2 0 63 2 129 43 111 601 37 250 402 128 5 541 449 3770 0 64 13 836 153 258 135 1001 367 725 225 1004 329 493 1458 700 806 1316 224 0 0 266 0 0 33 143 1097 3 7 831 578 0 1194 1876 7378 272 998 1487 3177 156 323 1079 2109 135 2270 2917 6354 653 203 430 875 199 499 354 91 164 629 170 1463 33 696 276 111 229 614 3119 3050 7 739 120 25 0 158 472 573 41 1212 2639 2 0 695 15 2170 455 1872 5463 113
ENSG00000008300.16 0 0 271 0 0 0 3 0 0 0 1 0 1 9 0 0 1 0 0 0 2 126 0 0 0 2 0 0 1 2 0 0 0 0 0 0 0 0 0 6 0 7 0 3 52 0 0 12 0 0 0 0 0 0 0 0 6 0 0 0 0 0 0 0 0 0 22 7 0 0 17 0 52 4 0 6 19 4 0 0 1 0 2 2 22 0 0 0 0 0 0 9 6 0 0 0 2 0 3 3 17 0 0 0 0 2 0 4 4 0 1 1 5 0 0 0 10 0
ENSG00000008311.14 325 213 51 0 0 120 1 6 471 226 0 14 0 51 0 0 0 22 0 124 0 9 0 59 0 150 0 0 28 32 1 0 0 0 0 0 9 0 2 390 24 62 5 44 395 3 265 363 0 6 0 0 2 0 0 0 0 4 0 0 0 0 0 0 0 0 79 15 0 0 133 7 18 8 121 61 1 6 0 39 0 0 230 31 106 0 9 1 136 1 30 0 0 0 0 21 0 0 7 102 2 1 0 5 0 0 0 42 85 0 0 28 49 0 0 0 0 0
ENSG00000008323.15 30 0 0 3 0 0 0 11 52 5 60 227 223 3 16 0 1 0 0 108 4 8 147 35 1 0 1 2 10 30 28 0 0 0 30 0 0 10 31 80 1 0 16 2 0 32 1042 228 6 26 0 0 0 0 0 45 3 16 1 0 62 78 0 48 0 13 207 93 1 57 101 1 3 37 29 9 37 55 0 0 0 20 56 1 0 3 431 1 18 5 0 10 1 2 0 1 26 0 32 5 2 0 0 1 0 4 0 8 91 0 53 6 0 12 0 11 17 0
ENSG00000008324.11 98 27 54 14 0 158 1624 139 370 222 719 113 595 252 1626 0 48 0 0 538 616 1281 153 195 42 1748 9 0 197 1022 158 0 135 888 272 0 130 938 120 703 260 1188 214 458 1756 164 1292 641 758 1861 0 0 0 0 0 13 153 79 0 10 285 203 0 1448 0 0 353 520 1791 538 783 148 2210 251 1604 503 1359 77 0 8 21 218 386 379 1670 20 859 191 1302 232 0 584 2136 21 0 334 249 224 106 558 1290 0 0 42 528 8 0 244 769 1 0 204 1799 117 0 441 162 7
ENSG00000008382.15 0 8 0 3 0 0 8 0 0 18 35 3 35 11 0 0 0 0 16 16 13 10 5 0 3 0 0 0 15 0 1 0 21 0 0 0 11 2 4 15 17 11 1 35 106 0 0 25 0 0 0 0 0 0 0 0 0 0 0 0 8 0 0 111 0 0 6 37 0 12 0 13 13 0 0 1 32 0 0 0 0 0 11 9 8 0 41 5 27 0 1 13 0 0 0 17 1 0 6 30 13 0 0 2 4 0 0 16 0 0 0 10 147 0 0 13 2 1
ENSG00000008394.12 213 30 3 5 0 63 0 1 56 41 0 1 404 314 0 0 1 0 0 689 109 0 22 133 21 0 0 3 36 1 1 0 0 0 0 52 34 0 19 252 115 6 19 85 72 12 0 51 0 188 0 0 0 0 0 35 0 0 0 3 0 0 0 931 0 0 351 540 0 85 259 145 61 33 0 1394 17 3 0 17 0 297 381 117 2 0 447 77 0 0 0 202 0 0 0 31 0 9 57 218 0 0 0 8 24 1 0 134 9 0 0 65 0 0 1038 392 80 4
ENSG00000008405.11 121 96 405 16 0 144 552 44 100 150 379 23 401 544 1729 0 0 0 10 148 78 428 12 445 186 2766 7 2 235 818 154 0 10 0 0 56 134 170 67 404 260 1230 81 110 471 47 1205 473 110 68 0 0 0 0 0 0 48 14 102 2 21 30 0 558 0 0 525 619 416 270 444 78 3444 183 0 1491 2425 251 0 30 181 4 442 157 1066 2 36 307 3161 109 0 260 402 0 0 525 157 254 48 220 314 0 0 18 129 5 0 131 749 0 0 220 652 128 0 732 335 8
ENSG00000008438.4 0 0 0 2 0 0 0 6 0 0 0 101 0 1 0 0 0 0 0 12 0 0 256 1 0 0 1 0 9 0 90 0 0 0 183 86 0 38 150 0 2 0 177 0 0 155 0 0 437 0 0 0 0 0 0 0 19 50 548 0 857 425 0 0 0 1634 0 0 0 246 0 0 0 609 0 1 76 75 0 0 0 1 0 0 0 13 0 0 0 0 0 0 0 1 0 0 100 0 0 0 8 0 0 0 92 46 0 0 71 0 0 0 0 34 5 0 25 0
ENSG00000008441.16 9 6 0 0 0 0 0 0 0 0 5 0 13 2 0 0 0 0 0 13 6 1 0 17 0 11 0 0 5 0 3 0 0 0 2 43 6 0 1 39 2 0 0 0 0 2 0 7 0 0 0 0 0 0 0 0 0 0 0 0 0 1 0 54 0 1 34 9 0 0 3 0 0 0 0 2 1 0 0 0 0 0 25 0 0 0 98 0 7 0 0 19 0 0 3532 2 2 0 2 2 0 0 0 0 5 0 0 8 6 0 0 0 0 1 0 1 0 0
ENSG00000008513.15 113 849 51 63 0 3870 3025 398 818 961 1314 278 1264 3527 1705 0 0 0 1 858 889 1766 703 205 738 1830 21 9 1606 447 679 0 418 285 537 10 823 471 600 1014 1970 1035 413 1102 3545 184 1170 862 1752 537 0 0 0 0 74 55 162 266 0 19 475 211 0 3705 0 68 718 2509 148 612 1030 1320 2910 1097 296 9107 2480 995 0 647 370 0 503 839 1312 6 758 1874 779 1036 3036 2692 2773 4 54 2247 289 722 109 2750 1542 3 0 854 503 91 0 1843 397 0 0 3636 997 874 1804 3653 902 24
ENSG00000008516.16 1 1 2 59 0 1 20 151 0 0 99 212 0 1 0 0 0 0 0 0 1 40 245 0 0 7 3 0 14 10 122 0 0 0 40 36 2 21 148 14 3 2 106 2 3 240 94 4 2 0 0 0 0 0 0 0 9 68 12 0 485 190 0 47 0 0 3 3 95 229 21 0 40 197 0 5 69 175 0 0 20 126 9 2 20 3 0 3 3 224 0 5 43 13 0 6 180 108 0 12 20 0 0 1 60 45 16 2 183 1 0 6 0 39 0 0 132 1
ENSG00000008517.16 14 9 568 3 1522 33 4053 39 287 5 858 35 275 212 4386 0 0 4 11 163 76 6647 75 20 20 2559 2 1 36 2494 5 0 86 7604 0 21 13 6592 151 103 18 2738 59 23 9386 74 616 369 1414 1680 0 0 0 0 0 32 586 23 0 1 167 57 0 1188 0 0 215 235 4108 214 611 189 7098 92 353 402 4074 28 0 0 499 26 214 4 4106 2 417 12 3110 12 2376 328 5214 2 0 299 240 62 155 122 2896 1 562 15 1145 27 0 183 1787 0 2772 152 9814 6 282 47 247 2
ENSG00000008710.19 6 3 0 1 0 8 46 1 37 4 34 0 199 40 3 0 0 1 7 18 17 43 0 186 78 47 0 6 18 19 0 0 3 0 0 65 3 12 5 126 6 62 1 25 267 11 95 35 117 0 0 0 3 0 1 0 0 0 0 0 1 0 0 1 0 0 137 42 0 2 156 23 61 1 0 5 0 0 0 0 0 0 125 18 10 0 210 32 42 0 1 26 43 0 0 3 1 126 67 42 62 0 0 2 7 2 0 0 4 0 1 12 79 7 60 28 5 0
ENSG00000008735.13 0 0 0 0 0 0 0 0 0 0 0 2 0 0 0 0 0 0 0 0 1 0 0 0 0 0 0 0 4 0 1 0 30 0 1 0 0 0 0 1 0 0 0 3 0 0 0 17 0 0 0 0 0 0 0 0 0 4 0 0 0 0 0 0 0 0 0 1 0 0 0 0 0 0 0 0 0 0 0 0 0 0 0 0 0 0 0 1 0 0 0 0 0 0 0 4 0 0 0 0 0 0 0 2 0 1 0 11 0 0 0 0 0 0 0 0 0 0
ENSG00000008838.19 450 227 49 390 3417 33 137 4 79 106 39 0 4790 127 134 0 0 2 1 634 326 301 2 1601 48 139 0 2 108 92 6 0 332 0 13 731 46 3 16 2304 211 185 30 238 767 17 305 919 431 0 0 0 1 0 0 120 1 4 0 0 31 0 0 10 0 0 3166 1761 75 59 6655 57 392 22 2756 303 21 0 0 45 0 0 1927 112 206 0 4616 183 145 0 0 133 272 0 1 91 15 1 2743 265 39 0 0 58 24 3 3599 136 148 0 30335 152 971 8 4866 196 24 2
ENSG00000008853.16 49 9 7 0 0 1 83 0 0 121 231 6 72 10 168 0 0 0 0 89 56 68 12 22 12 20 0 0 10 27 0 0 0 26 0 168 10 29 6 182 74 30 11 123 6 2 288 40 0 0 0 0 0 0 0 0 1 0 0 0 12 1 0 14 0 0 209 37 0 50 46 6 52 6 0 71 0 1 0 0 0 0 33 17 80 0 30 27 52 26 0 15 54 0 0 9 1 0 0 27 51 0 0 11 5 0 0 21 105 0 0 6 23 0 7334 0 0 0
ENSG00000008869.11 10 11 83 15 0 44 124 1 75 69 298 194 173 94 98 0 0 2 0 143 35 272 16 41 8 172 2 1 91 69 4 0 0 75 0 0 27 37 15 135 139 215 54 114 653 48 152 341 114 49 0 0 0 0 0 0 20 34 0 0 27 10 0 217 0 0 373 213 68 58 47 20 688 14 0 139 159 16 0 0 10 0 264 99 326 4 153 83 137 34 0 49 21 2 0 22 26 0 3 83 107 0 0 5 1 2 0 20 258 0 0 92 13 20 0 299 10 5
ENSG00000008952.16 58 38 61 77 0 587 416 398 621 397 381 300 233 915 526 0 0 11 6 299 119 257 167 147 107 655 11 0 422 626 765 0 36 66 94 79 130 51 311 487 396 755 364 356 907 397 474 636 615 505 0 1 0 0 0 7 79 315 0 2 389 266 0 1037 0 1554 214 466 274 283 246 613 1705 567 0 1159 959 387 0 297 29 29 1033 789 1024 56 160 232 761 138 22 314 188 36 0 578 406 571 74 447 258 6 0 44 121 34 0 311 773 0 0 326 238 145 0 983 401 19
ENSG00000008988.9 313 867 1059 110 2021 682 6985 136 915 825 2293 91 1988 1469 3655 0 0 51 7 808 1616 5017 211 1151 728 5303 7 12 1108 2381 68 478 775 7358 394 577 1084 4099 475 1076 962 2400 379 1552 5310 138 1874 2000 1379 3812 0 0 4 0 0 18 475 117 1 24 256 86 10963 3622 0 3885 1494 3241 4270 692 2642 1905 6797 360 4633 4137 3672 385 0 114 542 54 1440 1838 4372 8 1676 1348 3239 237 831 2536 6397 2 877 1192 354 258 1307 2906 2833 2 454 798 1161 17 132 1623 2292 0 4771 1250 4737 226 812 1040 606 12
ENSG00000009307.15 556 872 180 120 7 2692 4885 1051 2979 2393 1329 1480 1079 3861 5137 0 1 1 54 2543 1043 2267 842 834 944 6622 51 23 2088 2069 1392 2 150 41 51 744 1059 463 1021 1483 2900 4036 1381 2899 4803 1435 4271 3553 1490 2731 0 0 0 0 0 30 364 580 650 46 2050 1051 190 3490 0 327 1281 2796 213 2263 1170 1578 9264 3958 1704 6896 4340 2475 0 473 651 2172 1636 3023 6220 159 843 2074 4968 1843 1249 2135 3143 39 534 2474 2315 2566 81 3611 2542 10 43 719 915 177 0 2638 4765 1 0 1954 1894 1136 3240 2515 1839 55
ENSG00000009335.17 25 164 108 0 0 42 186 16 92 118 89 5 127 96 92 0 0 9 0 57 97 164 36 49 14 70 0 1 88 27 12 0 1 0 10 0 20 16 20 111 147 234 31 147 647 5 276 173 0 0 0 0 1 0 0 0 16 9 9 0 7 5 0 102 0 0 670 128 0 0 20 36 417 31 0 268 243 11 0 24 0 0 101 112 235 0 82 80 104 8 0 61 101 0 0 44 21 27 32 203 177 1 0 6 32 1 0 118 343 0 0 130 34 23 0 160 302 2
ENSG00000009413.15 175 728 2120 160 1 236 20 122 62 215 425 43 39 147 43 0 0 48 0 55 18 164 24 39 81 56 17 0 178 40 101 0 0 0 0 0 28 0 116 239 197 271 123 28 195 128 136 477 36 143 0 0 0 0 0 2 9 36 3 0 113 29 0 253 0 0 592 228 0 114 120 46 281 89 0 442 273 92 0 29 0 0 490 98 350 8 93 241 255 88 90 97 66 6 0 118 38 9 0 288 0 2 0 23 99 44 0 82 312 0 0 170 0 85 0 109 173 0
ENSG00000009694.13 0 0 0 0 0 0 9 0 1 0 80 0 0 0 20 0 89 0 5 0 0 66 0 0 0 4 0 0 0 2 0 0 0 0 0 0 1 0 1 3 0 4 0 0 0 0 0 0 0 0 0 0 0 0 0 0 3 0 0 0 0 6 0 0 0 0 0 5 0 0 0 0 23 0 0 0 0 6 0 0 0 0 0 0 26 0 0 0 0 20 0 0 0 0 0 0 2 0 0 0 0 0 0 0 1 0 0 0 1 0 0 0 0 10 0 0 0 0
ENSG00000009709.11 0 0 0 0 0 0 0 5 0 0 0 0 0 0 0 0 0 2 2 0 0 0 0 1 0 0 0 0 0 0 0 0 0 0 0 0 0 0 0 1 0 0 0 0 0 0 0 0 0 0 0 0 0 0 0 0 0 0 0 0 0 0 0 0 0 0 0 0 0 0 0 0 0 0 0 0 0 0 0 0 0 0 31 0 0 0 0 0 0 0 0 0 0 0 0 0 0 0 0 0 0 0 0 0 0 0 0 0 0 0 0 0 0 0 0 0 0 0
ENSG00000009724.16 0 1 0 0 0 0 3 0 0 5 0 0 0 1 0 0 0 0 0 0 13 1 4 0 0 0 0 0 0 0 0 0 0 0 0 0 0 0 0 0 0 2 0 0 52 0 0 47 0 30 0 0 0 0 0 0 0 0 0 0 0 0 0 0 0 0 0 17 0 0 0 0 35 2 0 13 3 0 0 1 0 0 1 2 9 0 0 20 2 0 0 0 0 0 0 0 0 0 0 0 0 0 0 0 0 1 0 0 0 0 0 0 0 0 0 0 0 0
ENSG00000009765.14 0 0 0 0 0 0 0 0 146 0 0 0 3 0 0 0 0 0 0 12 0 0 0 2 0 0 0 0 0 0 0 0 0 0 0 0 0 0 0 4 0 0 0 0 0 0 0 0 0 0 0 0 4 0 0 0 0 0 0 0 0 0 0 0 0 0 0 0 0 0 13 0 0 0 0 0 0 0 0 0 0 0 2 0 0 0 4 0 0 0 0 0 0 0 0 0 0 0 0 0 0 0 0 1 0 0 0 0 0 0 1 0 0 0 0 0 0 0
ENSG00000009780.15 2150 1195 1181 355 0 132 1724 84 599 917 2573 113 537 639 2867 0 4 0 2 438 305 609 85 883 91 2498 1 0 157 699 71 0 0 0 0 4 85 53 73 1739 524 1066 194 1156 5050 176 93 604 98 575 0 0 5 0 128 0 53 57 0 8 149 12 0 282 7 0 1712 715 2505 61 540 318 2443 142 0 635 1189 66 0 10 461 0 763 455 2857 16 520 800 2308 470 0 680 4067 2 0 692 46 68 139 1169 905 1 0 192 307 19 0 424 2340 0 6 1122 4583 131 0 1889 887 0
ENSG00000009790.14 0 269 63 215 0 47 1095 218 0 75 763 614 0 107 632 0 0 0 0 0 246 3293 563 3 21 808 17 0 129 455 780 0 19 0 732 233 88 308 179 3 178 1227 429 411 4544 1015 0 49 611 1286 0 0 0 0 1045 0 187 342 775 2 952 537 0 821 0 5292 0 137 683 615 0 3 2057 356 0 182 993 693 0 1 37 105 0 379 2496 23 0 66 797 81 0 417 2048 13 0 119 347 376 0 360 1701 3 0 7 291 64 0 115 972 1 0 60 1296 1096 1 4 160 13
ENSG00000009830.11 139 0 1 0 0 6 1 1 18 0 0 0 140 19 47 0 2 1 1 48 13 0 0 25 9 12 0 0 5 24 2 0 0 0 0 96 15 0 1 54 25 9 1 15 0 2 0 105 0 0 0 0 2 0 0 0 5 0 0 0 0 0 0 0 0 0 445 48 0 6 27 15 23 1 0 35 0 1 0 0 0 0 91 8 27 0 17 9 15 23 0 44 23 0 0 38 0 0 1 15 3 1 0 4 0 1 0 8 1 0 0 12 0 0 0 0 3 2
ENSG00000009844.15 150 39 1740 2 0 205 475 31 1137 578 307 329 396 663 1163 0 0 0 0 619 637 963 160 301 81 940 6 7 284 392 67 24 0 0 177 256 117 361 78 467 488 917 137 661 844 142 1183 504 0 1031 0 0 1 0 0 50 12 31 0 1 146 318 12810 465 0 0 507 1032 6 236 819 205 2357 178 769 995 472 72 0 28 227 0 393 394 813 19 325 451 911 223 0 818 721 2 1915 407 51 144 6 603 353 4 0 150 94 10 0 514 651 0 0 432 563 162 0 633 242 23
ENSG00000009950.15 3 19 1 1 0 4 0 0 0 33 0 0 0 3 0 0 0 0 16 0 2 0 0 1 10 0 0 0 1 0 0 0 2 0 0 0 1 0 4 6 20 0 0 31 3 0 0 1 0 0 0 0 0 0 0 0 0 0 0 0 0 0 0 0 0 0 22 17 0 0 0 3 10 2 0 4 0 0 0 0 0 0 1 4 1 0 3 41 0 0 0 30 0 0 0 0 0 0 0 2 0 0 0 5 0 2 0 1 0 0 0 21 0 0 0 1 27 0
ENSG00000009954.10 77 151 147 6 0 98 219 6 159 395 315 21 114 235 413 0 0 200 0 78 51 552 29 79 34 294 1 5 124 97 18 102 0 0 0 0 46 1 20 342 168 446 74 307 543 29 345 151 20 2 0 0 0 0 0 1 7 3 1 4 50 21 0 455 0 0 363 235 10 0 154 132 1292 43 43 292 614 14 0 7 132 0 368 216 744 2 38 91 299 66 0 91 70 0 0 145 30 0 4 207 124 0 0 25 94 1 0 45 488 0 0 176 453 0 0 70 197 0
ENSG00000010017.12 104 114 1282 27 0 58 158 76 585 161 554 71 38 82 127 0 0 1 102 170 51 142 22 68 20 389 2 19 269 199 36 0 0 21 0 0 43 70 63 284 117 351 58 35 455 35 351 608 2 38 0 0 0 0 0 0 7 6 12 1 37 4 0 1343 0 0 11 94 122 58 43 56 764 47 697 321 555 75 0 29 9 914 140 96 811 14 76 149 485 79 0 80 56 3 0 80 28 0 5 26 367 2 0 5 69 3 0 61 499 1 0 82 4 120 0 282 54 4
ENSG00000010030.13 0 0 14 2 0 2 120 42 20 25 171 599 76 11 151 0 0 0 0 28 15 305 205 21 1 248 9 0 4 208 180 0 0 1178 76 0 2 148 69 52 8 143 91 0 181 101 0 71 0 441 0 0 7487 0 0 0 41 165 0 0 186 75 0 0 0 0 7 10 0 378 70 6 279 85 0 3 444 109 0 0 229 221 27 10 134 15 2 2 93 2 0 95 391 6 0 30 309 275 43 24 61 1 0 7 241 96 0 1296 1544 1 3638 12 1045 413 0 0 26 1
ENSG00000010072.15 89 1 204 4 0 47 138 14 143 65 0 7 125 153 259 0 0 0 19 94 31 84 124 36 17 334 4 0 45 50 19 0 2 0 0 0 48 0 25 115 112 208 34 146 150 51 624 188 0 156 0 0 0 0 0 8 0 17 0 0 34 11 0 395 0 0 0 117 0 78 228 51 348 108 0 282 249 68 0 1 12 0 85 36 94 3 56 86 194 27 0 33 93 1 0 93 14 324 29 106 42 0 0 18 0 15 0 118 186 0 0 113 135 27 0 82 11 0
ENSG00000010165.19 67 23 0 2 0 95 334 1 547 258 85 37 550 232 123 0 0 0 0 187 210 446 11 34 13 105 0 0 28 120 1 0 0 338 0 0 75 66 26 264 187 165 28 267 260 7 1076 140 0 0 0 0 0 0 0 0 10 0 0 3 0 0 0 265 0 0 173 283 0 24 662 81 411 18 0 482 298 9 0 14 0 0 230 61 210 0 480 112 320 15 185 316 497 0 0 110 11 0 90 223 164 0 0 27 87 0 0 52 16 0 0 129 204 0 0 113 43 10
ENSG00000010219.13 15 119 7 0 0 26 77 1 165 82 344 2 182 89 25 0 0 1 0 27 269 174 2 28 3 71 0 0 14 19 0 0 67 0 0 137 8 0 5 114 118 54 2 305 52 10 232 144 0 0 0 0 0 0 0 0 0 0 0 0 0 0 0 0 0 0 16 166 0 9 41 66 177 11 0 81 7 2 0 0 0 0 151 74 124 0 70 51 36 0 0 112 320 0 0 51 0 0 8 198 115 0 0 7 28 0 0 26 59 0 0 131 1 0 0 27 79 0
ENSG00000010244.18 1242 1584 2548 588 0 1996 2612 1035 2903 1965 1166 1136 1227 3193 4259 1 63 3 24 1211 1277 2039 592 829 1086 5408 69 32 1592 2021 1122 0 3 17 422 645 999 682 921 2224 2839 3381 1098 2227 2716 654 4722 2490 867 2035 0 0 2 0 5483 17 202 505 2293 25 733 441 0 4470 1500 344 1511 3401 3905 2217 1150 1752 7084 2453 4894 7146 3559 1451 0 658 146 143 1012 1911 3524 83 935 1828 3771 1454 1 2827 1981 46 2 2010 836 872 198 2635 2143 10 2628 515 486 166 0 2432 3547 3 0 2462 3902 1665 13 3622 2469 85
ENSG00000010256.10 622 794 3220 1 9453 1467 3078 118 985 2395 1257 235 6306 3441 3151 1 0 177 0 2490 4138 3088 412 2658 1659 2190 9 40 2694 1975 309 0 6708 4452 702 1383 1946 3412 688 3549 3511 2281 752 5050 4610 225 2092 3130 563 3341 0 0 0 0 0 140 223 76 1437 108 714 317 0 4939 0 4808 4458 7765 5443 1422 7560 3342 6665 659 6550 9439 4236 193 0 506 0 0 2448 2922 2043 19 7465 3245 2027 317 0 6531 2786 8 0 2794 312 302 2582 4424 2066 3 3390 1331 689 70 6717 2242 1954 0 9611 3553 4434 58 7907 3766 804 117
ENSG00000010270.13 165 82 4 45 0 895 382 419 497 395 175 372 806 1518 175 1 0 0 0 250 699 240 143 408 441 593 23 1 923 247 328 0 301 0 729 209 633 231 307 411 812 388 300 968 672 522 543 256 716 254 0 0 0 0 2065 17 55 136 0 40 466 457 0 3119 0 2322 681 2052 3502 1572 1087 589 1075 909 0 3619 734 561 0 472 49 0 714 1005 353 24 496 655 500 320 0 1842 277 20 372 1275 737 241 211 1459 406 0 0 288 133 79 0 1058 396 0 0 866 224 891 1100 1435 695 65
ENSG00000010278.13 2671 2275 4 21 10119 468 33 52 4474 5801 3 76 16274 5441 636 0 0 0 0 5410 3107 148 273 12341 2461 141 13 315 3152 1057 139 9 1708 0 346 3339 1336 388 508 7361 2097 267 558 7917 2672 358 10464 7376 5581 2415 0 0 0 0 0 821 4 21 0 22 25 24 52403 7650 0 0 6092 7391 2945 2836 20174 2224 1623 666 14465 6869 318 535 0 322 120 0 8000 2157 267 5 20094 4148 415 2023 1837 10211 639 14 7 1919 149 237 18855 5045 373 1 3446 429 0 11 1642 524 217 0 22777 3881 103 578 17349 2402 1320 82
ENSG00000010282.14 7 0 0 0 0 0 0 0 9 0 0 0 0 0 0 0 0 0 0 0 0 0 0 20 0 0 0 0 0 0 0 0 0 0 0 0 0 0 0 2 0 0 0 0 0 4 0 0 0 0 0 0 0 0 0 0 0 0 0 0 0 7 0 0 0 0 0 22 0 0 0 0 0 0 0 0 0 0 0 0 0 0 8 0 0 0 0 2 0 0 0 0 0 0 0 0 0 0 0 0 0 0 0 0 0 0 0 2 0 0 0 0 0 0 0 0 0 0
ENSG00000010292.12 32 28 33 7 0 6 189 3 10 30 119 7 71 88 7 0 0 0 0 27 123 512 6 8 20 136 0 0 47 45 16 0 4 0 0 0 9 30 11 53 118 85 86 416 387 8 1 126 0 0 0 0 1 0 0 0 29 7 0 0 2 2 0 4 0 1 132 130 277 0 106 34 195 10 0 127 111 0 0 0 4 9 48 92 274 0 77 23 71 0 0 89 775 0 0 37 4 0 27 170 232 0 0 14 32 3 0 55 83 0 0 18 233 2 0 188 2 2
ENSG00000010295.19 0 140 26 1 2 31 189 3 0 51 4 21 39 252 33 0 0 0 0 2 373 379 23 8 59 103 2 0 117 52 12 1 119 0 1 0 56 7 16 55 145 67 40 372 566 34 3 89 1 368 0 0 5 0 0 0 59 36 0 6 12 26 0 549 0 0 68 182 2 146 4 259 308 24 2 563 50 47 2 29 116 0 1 181 147 2 25 117 128 1 0 654 80 0 0 153 42 1 4 553 86 0 0 71 44 23 1 144 102 0 3 127 5 1 1 142 84 3
ENSG00000010310.8 209 173 3 5 0 4 64 2 1131 44 16 4 130 11 0 0 0 0 1 347 56 21 4 393 9 133 0 17 83 20 10 0 20 0 1 169 16 2 0 345 10 19 3 33 338 6 46 321 130 189 0 0 3 0 0 1 0 0 0 0 0 0 0 232 0 0 1271 194 0 4 380 16 14 1 96 239 35 0 0 0 0 0 419 15 51 0 120 22 46 0 0 69 2 0 6503 81 1 10 59 41 4 1 0 0 0 1 0 8 35 0 0 97 11 0 1 6 37 0
ENSG00000010318.20 0 0 0 1 0 0 33 0 14 0 1 3 8 18 2 0 0 0 0 0 38 34 2 34 5 9 0 0 10 0 7 0 0 0 0 0 2 28 1 11 3 18 3 25 72 7 32 60 65 0 0 0 0 0 0 0 6 0 0 0 17 0 0 0 0 0 1 9 0 0 38 2 25 4 0 138 0 5 0 0 0 0 19 3 30 1 0 6 7 0 0 4 0 0 0 7 1 0 0 11 60 0 0 1 2 6 0 9 0 0 0 4 182 4 0 1 12 0
ENSG00000010319.6 0 0 0 0 0 0 0 0 0 0 0 0 0 0 0 0 0 0 0 0 0 0 0 0 0 11 0 0 0 0 0 0 0 0 0 0 0 0 0 5 0 0 0 0 0 0 23 23 0 0 0 0 0 0 0 0 0 0 0 0 0 0 0 0 0 0 0 0 0 0 0 0 0 0 0 0 0 0 0 0 0 0 0 0 4 0 0 0 0 0 0 0 0 0 0 0 0 0 0 0 0 0 0 0 0 0 0 0 0 0 0 0 0 0 0 0 0 0
ENSG00000010322.15 147 31 44 0 0 67 594 18 185 54 118 35 323 135 474 0 0 1 0 302 373 889 58 132 119 574 0 4 144 241 8 0 116 0 140 0 77 53 48 426 236 423 68 505 861 29 385 360 543 519 0 0 2 0 0 72 11 32 0 1 2 36 0 621 0 0 1469 226 1577 2 324 45 954 25 988 236 207 9 0 21 215 0 142 200 417 2 438 135 378 65 0 307 494 0 0 100 33 2 38 254 308 1 0 33 43 2 0 59 150 0 0 148 798 18 0 85 0 2
ENSG00000010327.10 1 1260 0 27 0 239 1 2 0 363 0 2 0 551 0 0 0 0 0 0 1344 33 34 1 885 13 2 0 1975 7 4 0 452 84 0 0 480 163 170 4 1371 39 133 2591 758 8 100 96 0 0 0 0 0 0 0 0 0 0 0 6 13 2 0 412 0 0 0 984 0 83 0 290 162 16 266 1572 0 0 0 108 0 0 0 1351 21 0 0 392 2 0 0 1249 0 0 0 430 15 23 0 947 0 0 0 286 9 9 4 616 28 0 0 375 0 0 0 318 78 2
ENSG00000010361.13 146 9 1122 6 1 8 79 21 9 6 194 17 477 22 29 0 0 0 1 86 18 78 28 391 18 39 1 1 8 13 16 227 18 10 22 51 9 40 9 371 21 187 37 44 157 39 444 8 252 0 0 0 0 0 0 0 8 4 0 1 66 29 0 130 0 0 587 375 0 80 356 2 208 38 239 33 51 11 0 0 0 0 387 15 93 0 113 16 58 2 1 20 24 0 0 11 6 16 53 12 22 0 0 3 4 5 0 5 30 0 2183 16 344 11 0 41 12 0
ENSG00000010379.15 0 0 0 0 0 1 0 7 0 0 0 2 0 0 0 0 0 0 0 0 0 9 0 1 1 0 0 0 0 0 1 0 0 0 0 0 0 0 4 0 1 0 0 0 0 0 0 2 0 0 0 0 0 0 0 0 0 2 0 0 0 0 0 0 0 7 0 31 0 0 0 0 0 6 0 12 0 8 0 0 0 0 5 0 7 0 0 5 0 20 0 0 0 0 0 8 0 20 0 0 0 0 0 0 0 0 0 0 0 0 0 4 0 2 0 11 0 0
ENSG00000010404.17 57 332 417 113 660 276 1397 413 190 313 477 686 232 450 1650 0 0 4 1 318 243 1646 423 206 224 3549 44 9 360 1205 953 0 46 982 515 165 143 365 307 179 443 1793 696 434 1498 664 1054 845 1494 396 0 0 0 0 0 7 266 225 797 9 1098 719 0 1066 0 1670 60 410 553 979 390 219 5124 1417 850 1380 2976 1070 0 60 571 183 300 429 1916 60 296 389 2253 324 248 580 719 18 70 275 644 581 30 696 867 9 0 107 200 133 0 413 1498 0 0 319 1834 677 940 611 719 17
ENSG00000010438.16 3 1 0 0 0 0 0 2 292 25 73 0 53 2 0 0 50 0 0 119 0 0 0 1 5 14 0 20 221 81 7 238 0 0 0 0 6 138 6 36 0 0 0 5 0 1 3 53 0 0 0 0 0 0 0 5 0 0 0 0 3 20 0 0 0 0 0 12 0 0 65 0 0 0 5580 99 1 7 0 8 0 0 0 0 18 0 0 0 0 0 0 20 0 0 0 0 0 0 0 0 0 0 0 0 5 0 0 9 0 0 0 0 0 0 0 0 18 0
ENSG00000010539.11 1 7 0 31 0 45 65 209 75 70 98 687 113 82 95 0 1 0 0 80 133 269 257 17 2 199 13 0 51 38 212 0 0 0 2 1 20 149 93 110 56 112 186 95 380 409 0 110 0 0 0 0 1 0 0 0 17 219 0 0 469 368 0 0 0 0 2 149 0 128 22 21 191 419 0 212 167 158 0 0 95 0 44 72 120 36 36 42 58 227 0 139 232 36 0 33 181 194 0 124 50 1 0 24 132 32 0 77 790 2 0 23 1 78 4 131 72 1
ENSG00000010610.9 172 17836 6099 618 0 512 4035 4 0 1308 915 18 171 2168 3342 0 0 0 0 14 5733 8779 267 233 1158 2767 5 0 3214 2520 10 0 459 6 0 0 1454 4032 459 70 2784 4124 444 6265 10888 37 301 523 883 916 0 0 8381 0 0 58 560 7 0 52 718 202 0 3702 0 1 849 4014 1556 144 550 923 5904 177 0 3816 4431 88 0 110 241 0 57 2466 4436 4 87 2202 4138 2 0 6590 4551 1 1699 1476 62 253 0 4166 3168 0 0 598 981 15 3348 1489 1641 0 0 2295 7433 0 2511 1037 156 23
ENSG00000010626.14 90 5 0 0 0 4 32 8 86 21 164 8 556 81 180 0 0 0 0 34 26 46 0 826 6 33 0 0 56 46 5 0 4 0 0 451 14 1 1 188 45 82 19 121 44 11 24 62 0 0 0 0 0 0 0 0 7 2 0 0 0 0 0 0 0 0 2159 992 0 0 1124 25 147 2 1758 144 49 10 0 0 0 0 975 51 69 1 155 43 39 0 0 58 42 0 0 18 10 0 55 93 41 0 0 5 0 1 0 21 0 0 12903 49 10 8 0 45 16 0
ENSG00000010671.15 0 141 0 202 0 108 0 78 0 585 0 204 0 720 0 0 0 0 0 0 723 69 241 0 75 0 7 0 296 2 132 0 133 0 130 1 201 48 122 3 645 49 279 1258 301 369 413 149 616 116 0 0 0 0 0 0 48 180 0 14 388 247 0 653 0 0 0 730 82 227 98 168 70 167 0 1028 332 405 0 25 0 0 6 676 17 14 0 672 23 57 0 1227 0 10 0 324 153 102 0 1277 0 2 0 154 40 24 1 571 473 0 0 474 0 161 0 437 254 21
ENSG00000010704.18 29 3 0 2 0 10 8 19 0 21 1 20 83 25 0 0 0 5 4 32 105 13 57 6 5 0 1 0 12 1 8 0 0 1 0 0 3 0 3 44 8 3 5 160 1 26 0 49 0 0 0 0 1 0 0 0 0 2 0 0 1 20 0 2 0 0 8 71 18 0 51 10 22 7 0 15 20 11 0 0 0 0 27 61 24 2 61 51 24 33 0 95 0 0 0 2 29 0 0 84 29 0 0 7 0 2 0 13 1 0 0 41 0 26 0 0 43 0
ENSG00000010803.16 64 3 10 0 0 7 84 0 0 25 123 0 144 10 39 0 0 0 0 37 13 216 0 56 10 51 0 0 20 35 0 0 0 0 0 9 3 64 2 242 32 134 13 40 76 4 332 33 0 0 0 0 0 0 0 0 1 0 0 0 0 0 0 0 0 0 68 83 0 0 140 11 294 9 0 28 2 2 0 0 0 0 107 8 108 0 79 8 109 0 0 0 20 0 0 35 0 0 87 55 49 0 0 4 0 1 0 0 44 0 0 47 230 0 0 5 9 0
ENSG00000010810.17 0 30 380 295 0 50 2894 4 4 10 1922 0 0 100 2656 0 3 0 0 0 31 2599 37 5 26 4091 2 0 46 1781 0 0 0 558 0 25 29 368 63 3 66 2538 63 73 2554 0 390 17 1398 991 0 0 1 0 0 0 381 0 16 0 71 6 0 3279 25486 0 67 103 168 137 0 62 5252 21 0 189 3876 12 0 19 1231 0 4 77 3026 0 9 59 3518 0 0 101 2554 0 0 164 100 0 0 124 1640 0 0 11 477 0 0 60 2609 0 0 159 2430 1 41 168 187 0
ENSG00000010818.9 49 483 258 168 0 262 256 616 109 90 370 532 234 684 481 0 8 46 0 166 16 591 385 57 159 719 17 10 598 605 666 4 20 180 281 21 253 99 192 107 203 649 186 59 320 399 483 749 336 455 0 0 0 0 3535 4 88 471 7 3 141 110 0 342 25931 2192 759 414 608 861 153 140 2701 1096 184 1906 1839 1515 0 163 85 173 251 166 718 4 48 301 890 361 316 157 245 9 0 323 1271 968 1 126 185 3 25 29 142 86 106 509 1594 0 0 139 76 857 0 344 545 23
ENSG00000010932.16 0 0 0 0 0 2 0 2 0 1 0 0 1 0 0 0 0 0 0 0 0 1 0 0 0 0 1 0 0 1 0 0 0 0 0 0 4 0 0 1 0 0 0 1 0 0 1 6 0 0 0 0 0 0 0 0 0 0 0 0 0 0 0 0 0 0 0 1 1 0 0 4 2 0 0 0 0 0 0 0 0 0 3 1 0 0 0 0 0 0 0 0 2 0 0 0 0 0 0 0 0 0 0 0 0 0 0 0 0 0 0 1 0 0 0 0 0 0
ENSG00000011007.12 43 69 1118 11 0 188 816 25 138 365 292 33 256 728 1117 0 0 41 6 327 529 601 66 173 86 929 2 0 369 532 0 1 78 5 0 4 174 181 109 483 589 742 92 498 459 32 671 913 40 108 0 0 0 0 0 0 74 1 0 8 87 19 0 1164 0 2395 455 922 1219 162 152 358 1889 149 0 2130 892 45 0 64 247 305 263 394 661 2 501 252 792 274 0 447 372 3 0 367 18 134 67 510 458 0 0 58 62 11 0 353 624 0 0 430 424 14 2411 636 212 7
ENSG00000011009.10 489 458 15 19 6835 185 1054 113 672 309 306 218 1585 418 1026 2 0 0 0 732 578 1328 436 618 107 675 3 20 239 556 156 750 638 6437 1019 52 177 950 166 989 427 838 209 615 1711 104 438 774 906 750 0 0 0 0 0 0 124 62 0 2 353 189 53627 722 0 0 669 852 1 753 2018 190 2165 473 4520 1410 1606 215 0 14 489 12 510 298 606 5 2240 309 596 456 1851 750 1251 3 95 306 177 235 632 682 673 0 2000 63 238 23 4397 249 544 0 3103 353 3714 231 3621 239 203 5
ENSG00000011021.22 49 40 41 551 0 66 56 61 146 136 150 23 106 140 81 0 0 0 8 51 168 135 43 41 36 66 3 0 86 25 129 0 291 0 50 0 66 42 60 69 190 46 179 309 197 15 119 122 123 78 0 0 0 0 0 0 22 110 135 0 15 3 0 320 0 145 426 224 212 735 11 129 220 106 0 503 224 393 0 19 7 11 106 115 99 0 32 137 24 398 0 36 32 0 0 85 218 161 22 172 11 1 70 43 59 11 0 241 586 0 0 232 0 239 0 163 410 8
ENSG00000011028.13 0 21 0 0 0 9 5 0 49 22 0 0 5 39 0 0 0 0 0 0 46 15 6 10 168 7 0 1 45 0 2 0 0 0 0 0 19 12 5 5 34 4 2 260 16 1 0 5 0 0 0 0 0 0 0 0 0 0 0 1 0 0 0 143 0 0 632 193 12 33 0 24 5 2 0 30 8 3 0 0 0 0 13 31 5 0 25 55 0 11 0 80 0 0 0 6 0 0 0 76 0 0 524 6 0 0 424 5 0 0 0 40 0 0 14 49 5 0
ENSG00000011052.21 0 0 0 0 0 0 0 0 0 0 0 0 0 0 0 0 0 0 0 0 0 0 0 0 0 0 0 0 0 0 0 0 0 0 0 0 0 0 0 0 0 0 0 0 0 0 0 0 0 0 0 0 0 0 0 0 0 0 0 0 0 0 0 0 0 0 0 0 0 0 0 0 0 0 0 0 0 0 0 0 0 0 0 0 0 0 0 0 0 0 0 0 0 0 0 0 0 0 0 0 0 0 0 0 0 0 0 0 0 0 0 0 0 0 0 0 0 0
ENSG00000011083.8 0 2 0 0 0 5 0 0 0 2 0 0 0 6 0 0 0 0 0 0 0 0 0 0 2 0 0 0 7 0 0 0 0 0 0 0 2 0 0 0 1 0 0 0 0 0 0 0 0 0 0 0 0 0 0 0 0 0 0 0 0 0 0 0 0 0 0 1 0 0 0 1 0 0 0 14 0 0 0 0 0 0 2 1 0 0 0 3 0 0 0 0 0 0 0 0 0 0 0 21 0 0 0 0 0 0 0 0 0 0 0 4 0 0 0 0 0 0
ENSG00000011105.13 4 0 0 0 0 3 1 2 6 3 0 0 262 1 9 0 0 0 0 140 4 0 0 21 0 0 0 0 7 1 0 0 0 70 0 36 0 0 0 124 0 11 1 2 27 0 338 153 1 1 0 0 0 0 0 9 0 0 0 0 0 0 0 0 0 0 11 12 0 0 81 0 4 0 68 0 0 0 0 0 0 0 45 0 2 0 140 0 10 0 0 7 0 0 0 0 0 0 26 2 0 0 673 0 0 0 0 10 2 0 0 0 0 5 1 0 0 0
ENSG00000011114.14 11 26 6 0 0 2 0 9 2 10 30 3 6 8 6 0 0 0 0 3 1 8 1 0 0 13 2 0 13 4 0 0 0 0 0 0 0 0 2 5 4 7 0 6 49 0 0 7 13 0 0 0 0 0 0 2 0 0 0 0 0 1 0 0 0 1 35 4 48 0 6 2 4 1 0 24 6 3 0 4 0 0 4 2 12 0 0 14 9 0 0 0 1 0 0 5 4 0 0 8 8 0 0 0 0 0 0 0 4 0 0 12 0 2 0 20 20 0
ENSG00000011132.11 63 625 2316 27 0 208 847 128 1 294 265 159 420 384 517 0 0 11 0 137 274 839 196 82 270 558 1 0 177 453 44 0 567 2122 851 128 122 508 104 192 232 547 132 394 836 90 422 134 0 183 0 0 3 0 0 70 85 80 0 9 146 134 0 942 0 0 51 438 1178 367 511 155 1401 406 113 951 804 304 0 1 394 0 132 142 515 2 360 179 677 107 0 612 747 6 0 344 196 0 192 444 286 3 0 42 160 18 0 315 293 1 0 344 2078 557 99 331 201 12
ENSG00000011143.16 34 0 18 0 0 6 157 1 0 13 11 0 512 37 149 0 0 0 0 230 121 263 0 239 1 88 2 0 48 2 0 0 12 0 0 359 22 85 9 253 56 92 27 126 223 5 0 75 0 307 0 0 0 0 0 0 0 0 0 1 0 11 0 1216 0 0 1119 709 0 11 638 17 262 3 1496 45 44 0 0 0 21 0 472 20 232 0 777 77 109 0 0 78 320 0 0 40 0 0 32 95 82 0 0 7 5 1 0 27 76 0 20121 49 231 0 0 10 13 0
ENSG00000011198.9 93 28 0 55 0 70 82 162 1751 101 265 509 470 203 73 0 1 0 8 957 179 59 441 132 51 321 42 146 375 454 358 2 1 3 105 15 69 154 273 609 255 175 268 210 401 596 3535 1356 1161 1439 0 0 2 0 0 8 9 219 56 8 890 607 0 353 0 43 823 343 222 378 589 70 401 372 5573 726 343 333 0 0 41 103 234 199 86 48 563 195 201 764 0 415 2 72 1539 133 183 345 2 290 75 13 0 14 62 58 0 188 533 1 0 142 0 273 1281 229 165 37
ENSG00000011201.11 2 0 0 0 0 2 0 0 0 2 0 0 8 5 0 0 0 0 0 0 0 0 0 1 2 0 0 0 2 0 0 0 0 0 0 0 0 0 0 3 1 0 1 7 0 0 0 0 0 0 0 0 0 0 0 0 0 0 0 0 0 0 0 0 0 0 0 0 0 0 0 49 0 2 0 0 0 0 0 0 0 0 1 2 0 0 0 2 0 0 0 0 0 0 0 20 0 0 0 0 0 0 0 0 0 0 0 0 0 0 0 4 0 0 0 0 0 0
ENSG00000011243.17 62 73 682 0 0 25 220 7 5 63 124 1 331 111 118 0 0 0 0 121 89 281 81 44 12 172 2 28 46 44 11 2 0 3 0 9 42 36 34 155 84 184 44 168 149 19 412 489 281 73 0 0 0 0 0 0 23 5 0 2 50 77 0 292 0 0 211 184 88 206 249 27 416 60 0 247 151 7 0 0 0 0 187 100 229 0 296 79 183 77 2210 140 44 0 0 94 9 0 0 142 177 0 0 18 19 0 0 30 43 0 0 39 416 10 0 169 47 0
ENSG00000011258.15 6 1 4 14 0 8 33 5 183 46 579 22 5 27 0 0 0 1 0 46 15 116 30 7 14 18 1 0 8 75 11 0 0 0 1 0 3 6 6 86 25 77 24 51 60 5 0 77 3 154 0 0 1 0 0 0 0 16 0 0 20 13 0 0 0 115 34 20 86 81 2 5 64 25 13 24 54 12 0 6 2 0 23 28 92 0 47 10 117 19 0 5 0 0 1 32 43 77 2 36 30 0 0 4 7 2 0 5 90 0 0 26 0 35 0 92 18 0
ENSG00000011260.13 92 14 58 97 0 61 645 41 209 421 333 19 540 483 1402 0 0 0 0 229 522 435 65 226 77 1101 9 0 158 308 39 0 21 0 192 283 92 244 97 351 417 722 84 692 807 32 802 442 48 421 0 0 0 0 0 0 55 41 0 8 30 3 0 1299 15436 0 289 736 885 265 340 249 2048 134 0 719 861 75 0 0 178 560 220 370 651 2 265 285 892 248 0 779 907 8 0 355 185 19 7 588 900 2 0 138 125 15 0 292 448 1 199 293 457 71 0 494 118 47
ENSG00000011275.18 240 353 2971 22 0 130 836 48 200 206 1066 122 313 318 421 0 0 3 1 212 374 1074 229 175 95 896 5 0 191 366 74 0 30 2 0 110 70 148 65 429 405 861 192 480 1481 128 976 456 440 12 0 0 3 0 0 0 40 12 0 0 252 187 0 400 8954 1 1101 378 820 18 353 114 1762 178 0 670 432 123 1 7 214 0 332 327 1171 11 186 277 748 0 1639 360 773 1 1 243 96 372 139 479 501 0 0 79 117 21 4 183 763 2 0 248 1082 9 2 339 358 1
ENSG00000011295.15 260 395 1602 144 0 313 108 170 220 386 334 120 26 155 243 0 0 8 25 161 88 293 15 43 12 115 5 5 126 244 92 0 2 21 0 59 17 0 113 246 243 461 212 199 432 307 0 301 26 322 0 0 1 0 0 1 2 24 0 5 41 111 0 93 0 89 1607 302 1005 11 27 102 711 184 347 331 676 126 0 40 0 0 245 347 773 20 164 278 215 268 0 210 153 0 0 206 80 0 13 203 2 3 0 21 48 5 0 162 396 0 0 185 557 51 3 977 295 0
ENSG00000011304.19 315 1087 2690 75 1726 544 1698 155 187 397 535 141 1632 1169 1284 0 0 0 0 430 607 1325 58 752 535 2021 3 3 779 813 78 0 153 937 147 209 466 557 171 807 1089 1550 382 985 1548 54 1529 755 517 180 0 0 0 0 0 39 82 12 1 12 141 163 0 2102 1 0 1088 2024 2168 407 1019 794 3233 430 0 3006 1771 173 0 87 405 0 736 637 1179 7 859 718 1351 452 690 1150 1087 5 0 753 154 140 214 911 900 1 43 259 345 9 7 643 715 0 937 749 2415 112 829 1136 480 26
ENSG00000011332.19 1 0 0 0 0 0 0 2 1 0 0 0 7 0 0 0 0 0 0 0 3 2 1 1 0 0 0 0 2 0 0 0 0 0 0 0 0 0 0 0 0 0 0 1 0 0 0 7 0 0 0 0 1 0 0 0 0 2 0 0 0 0 0 0 0 0 10 5 0 0 9 0 8 0 0 0 0 0 0 0 0 0 3 0 0 0 0 0 0 0 0 0 0 0 0 2 0 0 0 0 0 0 0 0 0 0 0 0 0 0 0 0 0 0 0 0 1 0
ENSG00000011347.9 7 0 0 0 0 0 0 0 21 0 1 0 18 0 0 0 0 0 0 52 0 0 0 9 0 0 0 1 2 17 0 0 0 0 0 0 0 0 0 66 0 0 0 0 5 0 6 6 0 0 0 0 0 0 0 0 0 0 0 0 0 0 0 0 0 0 1 0 0 0 53 0 0 0 0 0 0 0 161 0 0 1 30 0 0 0 30 0 0 0 0 0 0 0 0 0 0 0 4 0 0 0 0 0 0 1 0 0 0 0 0 0 0 0 0 6 0 0
ENSG00000011376.10 15 3 0 0 0 21 88 5 51 55 7 10 174 90 162 0 0 0 0 88 108 187 8 61 21 134 0 0 37 21 13 0 0 0 0 15 19 90 19 80 148 167 47 259 77 11 0 247 0 0 0 5 0 0 0 0 0 0 0 0 71 0 0 97 0 0 1101 153 0 0 106 26 267 21 27 153 19 12 0 0 1 0 93 67 238 1 54 79 28 0 0 91 113 0 0 94 3 0 3 83 98 0 0 1 19 0 0 16 46 0 0 46 170 0 0 0 33 0
ENSG00000011405.13 99 42 8 8 0 101 48 27 86 52 145 49 119 74 75 0 1 1 0 101 21 104 46 36 5 105 3 0 35 92 76 0 0 0 2 2 5 6 20 237 101 145 49 52 99 50 124 254 238 111 0 0 0 0 0 16 8 9 4 0 20 15 1 51 1 201 653 116 0 125 127 54 221 89 9 99 146 42 0 11 19 0 269 118 322 6 127 64 57 7 0 57 48 3 0 90 25 103 9 151 13 1 0 5 5 6 0 38 74 0 0 60 15 23 0 192 7 3
ENSG00000011422.11 19221 193371 56303 347693 39242 107623 3170 145837 6092 33998 9621 108610 10306 78221 12035 3076 0 184 0 1086 18118 489 21388 8571 137190 1055 2100 34 66146 15997 299128 1978 106235 18099 256762 30439 122047 15597 131235 5490 44832 2215 78717 44293 6779 108746 7968 11583 96045 12397 0 0 14543 24 527980 720 13609 71554 41755 2532 119945 77506 136488 130528 0 211029 17910 89970 99232 179617 5604 98865 16564 153283 17805 374720 184406 295617 236289 145994 189515 38220 1708 103427 2376 5810 9229 37011 1374 68467 493 201659 7136 3016 42518 51597 106294 88632 4802 78414 3408 5472 25011 171422 59000 221627 9217 90479 52768 44 0 93953 2694 126728 45485 61623 43303 4012
ENSG00000011426.10 2 1 0 0 0 0 0 1 25 7 29 0 20 38 0 0 0 0 0 4 44 0 0 2 2 0 1 0 13 0 0 0 0 0 0 0 10 13 2 1 25 10 14 206 0 0 0 0 0 0 0 0 0 0 1 0 0 0 0 1 0 0 0 0 0 0 150 71 0 0 24 9 7 3 0 4 0 0 0 0 0 0 0 71 38 0 0 13 0 0 0 0 0 0 0 5 3 0 0 41 0 0 0 0 3 0 0 1 0 0 0 7 0 2 0 69 3 0
ENSG00000011451.19 11 111 33 0 436 3 22 1 0 3 30 0 48 16 10 0 0 0 0 15 3 14 4 3 1 44 0 0 3 18 2 0 50 0 21 0 11 114 0 14 6 19 3 5 0 0 7 33 7 13 0 0 0 0 0 0 0 6 0 0 6 0 0 0 0 0 19 35 0 0 64 5 60 11 0 30 38 0 0 0 0 0 18 6 34 0 5 17 34 1 0 98 22 0 0 8 11 0 6 15 86 0 0 4 0 0 78 5 0 0 0 8 17 0 0 23 0 0
ENSG00000011454.16 12 169 11 26 0 59 95 87 104 91 42 85 187 152 189 0 0 0 0 370 92 139 71 39 15 198 2 3 115 47 39 0 15 0 5 76 35 15 72 258 120 135 49 177 98 130 435 422 13 278 0 0 62 0 0 62 0 56 0 2 67 73 0 1 0 366 744 145 0 146 91 48 425 127 29 359 97 202 0 0 0 0 240 198 238 9 243 55 133 29 22 270 323 2 0 92 107 0 1 160 99 1 0 30 50 10 0 135 95 0 0 89 8 78 0 142 146 6
ENSG00000011465.16 0 1 0 1 0 0 0 0 3105 0 0 0 0 0 0 0 0 6 0 0 0 0 0 466 8 4 6 0 0 0 0 0 0 0 0 0 0 0 0 0 0 0 1 0 0 0 8 0 0 0 0 0 0 0 0 0 0 0 0 0 0 0 0 0 0 0 2 82 0 0 0 0 0 0 0 0 0 0 0 1 0 0 0 0 0 0 0 0 0 0 0 0 0 0 0 0 0 0 0 0 0 0 1031 2 0 0 0 542 0 0 0 0 0 0 0 0 0 0
ENSG00000011478.11 0 0 0 7 0 60 56 21 54 18 32 17 236 125 31 0 1 0 2 21 48 93 7 19 7 58 0 0 49 6 17 0 135 0 49 10 60 48 20 93 70 25 21 100 27 26 63 71 161 0 0 0 3 0 0 0 0 12 0 2 35 14 0 108 0 0 19 155 0 66 114 42 176 22 0 501 37 69 0 16 1 14 75 47 17 0 44 33 30 4 22 70 14 0 0 88 3 0 21 118 70 0 0 5 26 2 0 22 22 0 0 52 68 2 0 54 40 1
ENSG00000011485.14 195 258 20 3 663 25 372 0 243 108 531 7 909 235 405 0 0 0 0 342 258 842 3 450 46 446 0 0 94 204 2 0 45 1104 0 114 65 611 27 567 317 525 105 302 1054 2 4 132 188 743 0 0 0 0 0 0 75 0 0 0 21 0 0 926 0 0 544 734 0 70 987 88 931 33 671 396 558 13 0 6 196 0 404 165 492 0 402 164 416 0 48 204 594 0 0 236 6 0 82 269 405 0 0 14 84 1 0 32 168 0 3023 141 300 0 760 114 28 1
ENSG00000011523.13 33 33 44 428 0 56 433 164 259 75 76 166 408 173 452 0 1 0 0 93 95 487 70 151 177 378 2 0 123 268 140 0 0 0 3 20 30 186 81 225 114 147 84 277 621 85 361 39 122 173 0 0 1 0 0 8 39 69 0 1 268 43 0 0 0 353 263 143 813 143 263 32 855 152 0 227 292 238 20 0 11 0 211 79 509 6 73 70 214 20 0 155 561 8 1330 124 90 103 98 382 196 0 0 37 109 12 0 97 347 1 0 138 484 227 0 16 170 1
ENSG00000011566.14 26 17 1 0 0 41 6 0 36 47 0 0 41 78 4 0 0 0 0 27 24 17 0 8 15 11 0 2 36 3 3 0 0 0 0 5 10 1 4 43 43 18 3 10 7 0 5 274 0 248 0 0 0 0 0 0 0 0 0 0 0 0 0 1 0 0 145 50 0 28 98 24 58 2 0 40 30 0 0 2 0 0 202 13 41 0 8 25 36 0 0 10 1 0 0 40 0 0 12 48 0 0 0 2 0 0 0 21 30 0 0 16 0 0 0 94 15 0
ENSG00000011590.13 0 9 119 0 0 0 351 0 0 2 200 0 0 0 366 0 0 0 0 0 29 148 0 2 2 301 0 0 58 104 0 0 0 1833 1 0 3 447 5 1 532 131 11 4 270 2 0 0 0 0 0 0 0 0 0 0 14 0 0 0 0 0 0 573 0 0 0 15 0 0 0 1 343 3 0 128 947 0 0 0 1 0 0 4 243 0 1 2 146 0 0 0 180 0 0 21 12 0 0 4 148 0 0 2 107 0 0 16 203 0 0 1 1157 0 0 0 0 0
ENSG00000011600.11 0 1273 1136 2354 1615 4419 73 5513 53 7694 1391 18001 128 9563 1034 10 0 164 86 3 13187 391 22230 1 7308 174 351 0 8767 1057 18076 374 12715 1774 28935 2498 7094 1811 8655 38 6589 463 9722 15011 2387 11230 1247 4970 24505 9481 0 0 0 5 28570 219 3050 15141 4264 188 18589 11865 0 24789 0 29640 1 12162 15474 26883 473 11609 4393 29384 0 24928 9627 17965 2060 1601 3049 2668 0 10468 217 540 1 7397 257 7253 1 25012 547 374 2877 6789 13143 8946 9 18870 563 308 834 10176 5107 7507 1316 11029 6114 3 0 11906 419 12452 3372 5863 8669 289
ENSG00000011638.10 0 99 1 0 255 7 39 0 732 57 69 14 296 100 197 0 0 75 0 289 40 150 6 8 22 62 0 37 278 322 9 0 96 0 61 10 52 147 18 126 65 38 16 47 134 2 1214 800 194 867 0 0 0 0 0 3 0 0 0 3 3 15 0 0 0 0 218 188 0 0 685 19 202 15 3586 463 127 5 0 0 0 0 62 22 66 0 39 21 82 0 1549 178 108 0 7 65 21 105 57 88 130 0 0 24 4 0 0 41 0 0 1 26 6 0 656 147 29 0
ENSG00000011677.12 0 0 0 0 0 0 0 0 0 0 0 0 0 0 0 0 0 4 0 12 0 0 0 0 0 0 0 0 0 0 2 0 0 0 0 0 0 1 0 0 0 0 0 0 0 0 0 0 0 0 0 0 0 0 0 0 0 0 0 0 0 0 0 0 0 0 0 0 0 0 0 0 0 0 0 0 0 0 0 0 0 0 0 0 0 0 18 0 0 0 0 0 0 0 0 0 0 0 0 0 0 0 0 0 0 0 0 0 0 0 0 0 0 0 0 0 0 0
ENSG00000012048.21 65 5 0 3 0 19 11 68 0 9 161 47 9 23 53 0 0 28 47 0 38 37 52 10 2 0 1 1 17 64 15 0 1 0 0 0 7 0 7 12 23 15 45 59 1 52 1 65 39 0 0 0 3 0 0 0 8 4 0 0 34 17 0 0 0 1 0 1 1 142 54 6 30 49 0 69 6 23 0 0 1 0 141 54 37 9 0 12 10 0 0 1 0 2 0 52 53 46 0 20 145 1 0 0 4 1 0 8 121 0 0 114 0 68 0 0 27 0
ENSG00000012061.15 237 543 188 51 98 301 527 51 214 417 92 72 613 503 259 0 1 3 14 166 612 980 81 182 98 359 0 3 338 543 86 0 889 1163 139 393 249 275 100 386 484 455 136 884 895 25 812 510 261 458 0 0 6 1 0 0 82 34 84 10 80 110 0 890 0 7 1580 1356 793 336 700 225 692 113 17 1443 323 70 0 34 1 1 324 573 572 0 881 515 542 41 0 1365 607 2 0 447 112 158 97 738 334 0 112 129 72 12 0 372 335 0 3963 418 840 6 470 245 179 10
ENSG00000012124.16 0 148 1 215 0 13 0 316 10 32 19 57 0 10 0 0 0 16 0 0 39 0 129 0 18 0 2 1 27 2 38 2 0 0 349 9 61 0 23 1 249 13 238 53 0 55 0 22 11 0 0 0 1 0 2906 0 2 141 0 1 2 1 0 100 0 1646 0 108 1276 1468 0 28 0 175 0 163 571 1073 0 2 0 25 0 30 0 0 0 35 2 240 12 16 0 0 0 6 178 169 0 79 12 1 0 1 90 41 0 64 195 0 0 32 4 322 64 43 592 10
ENSG00000012171.19 879 16 0 1 9665 2 0 8 538 3 0 12 5946 1 0 0 0 1 0 1106 2 7 26 2506 9 13 1 4 7 0 13 0 0 1 1 490 4 14 12 2256 2 3 4 36 756 27 413 871 9 49 0 0 2 0 0 51 0 24 0 0 24 4 0 45 0 0 746 990 25 36 3442 2 6 16 69 103 9 5 0 0 4 39 1319 7 0 4 4661 18 2 0 5448 0 0 0 0 15 10 98 4509 1 0 1 0 1 2 2 0 4 12 0 2568 0 0 16 948 106 14 0
ENSG00000012174.11 2 1 0 0 0 24 89 2 112 21 52 0 56 87 0 0 0 1 0 100 51 30 8 22 11 10 0 4 23 0 0 0 0 0 0 3 3 129 4 37 74 20 16 179 233 4 107 100 0 0 0 0 0 0 0 0 0 0 0 3 6 0 0 206 0 0 64 116 0 0 43 29 121 5 0 198 0 0 0 0 0 0 92 59 72 0 18 75 28 0 0 38 202 1 0 81 1 0 0 68 46 0 0 2 1 0 0 28 19 0 0 13 0 4 2201 301 31 0
ENSG00000012211.12 6 1 39 0 0 16 35 5 11 10 1 11 112 29 21 0 0 0 0 35 61 48 4 21 12 1 0 0 10 24 5 0 17 0 9 31 8 116 5 148 39 26 4 48 103 13 0 82 0 0 0 0 0 0 0 0 0 14 0 0 14 15 0 18 0 0 122 107 0 2 167 3 152 12 37 32 4 2 0 0 0 0 32 14 4 1 71 12 21 2 0 35 7 0 0 60 16 37 19 69 23 0 0 19 0 12 0 12 26 0 30 9 61 9 150 30 3 1
ENSG00000012223.12 547 18 0 20 0 0 2 24 90 0 0 43 48617 1 212 0 0 2 1 1424 1 0 9 7972 1 8 1 0 0 2 22 0 0 8 98 4767 10 0 22 16528 45 2 28 112 3730 614 0 0 66 0 0 0 0 0 0 219 0 22 0 0 3 7 0 0 0 0 7472 3104 1 148 11635 0 82 51 7162 4 12 33 1 0 0 0 4769 6 0 0 47948 0 38 95 0 2 0 3 0 0 21 0 550 7 0 0 0 0 7 3 1 4 64 0 409 4 0 164 1780 145 51 0
ENSG00000012232.8 24 0 0 476 0 9 53 9 69 14 0 35 126 52 5 0 3 1 1 97 43 46 89 40 4 58 0 2 38 28 70 0 77 0 5 67 13 57 20 119 23 66 21 86 24 51 0 129 1 128 0 0 1 0 0 0 0 15 142 2 189 35 0 8 0 0 1048 100 0 98 223 6 166 112 0 132 58 112 0 0 0 0 72 24 51 2 100 19 54 69 1592 51 1 0 0 42 38 0 31 73 67 0 0 22 5 12 0 39 55 0 0 26 29 66 2 50 48 6
ENSG00000012504.14 0 0 0 1 0 0 0 0 0 0 0 0 0 0 0 0 0 0 0 0 0 0 0 0 0 0 0 0 0 0 0 0 0 0 0 0 0 0 0 0 0 0 0 0 0 0 0 0 0 0 0 0 0 0 0 0 0 0 0 0 0 0 0 0 0 0 0 0 0 0 0 0 0 0 0 0 0 0 0 0 0 0 0 0 0 0 0 0 0 0 0 0 0 0 0 0 0 0 0 0 0 0 0 0 0 0 0 0 0 0 0 0 0 0 0 0 0 0
ENSG00000012660.13 173 1139 98 374 0 2235 3324 2290 279 1212 1867 4029 744 2778 6560 1 0 0 55 389 1372 2249 1791 1259 2064 6914 80 0 1427 3509 3582 0 65 49 139 221 725 774 1266 652 2152 3657 1712 2640 4247 4434 3 311 990 1015 0 0 0 1 0 0 375 2190 87 45 4014 3695 0 2382 0 748 1990 3256 2604 2147 415 1580 6143 2552 9 5005 6902 2305 0 1693 1836 1091 1493 2355 4125 273 435 1359 5743 1591 0 3244 4233 288 1462 2300 2928 1101 45 3042 1959 119 0 933 1741 2098 0 2656 7803 0 0 1815 2440 1122 1296 2539 2925 289
ENSG00000012779.10 17 430 0 0 0 201 23 76 11 332 14 372 136 509 102 0 0 20 0 370 794 15 279 34 194 3 5 1 503 0 245 0 312 2 304 89 202 42 174 53 442 18 256 902 52 346 653 525 179 93 0 0 0 0 1954 0 9 55 0 14 654 293 0 2153 0 357 0 700 40 245 0 67 181 536 11 668 129 129 0 37 34 0 37 346 6 22 226 731 20 156 356 1394 15 13 921 334 177 214 59 968 28 0 0 178 97 44 0 416 178 0 0 581 0 126 0 198 192 8
ENSG00000012817.15 0 0 0 0 0 0 0 0 0 0 0 0 0 0 0 0 0 0 0 0 0 0 0 0 0 0 0 0 0 0 0 0 0 0 0 0 0 0 0 0 0 0 0 0 0 0 0 0 0 0 0 0 0 0 0 0 0 0 0 0 0 0 0 0 0 0 0 0 0 0 0 0 0 0 0 0 0 0 0 0 0 0 0 0 0 0 0 0 1 0 0 0 0 0 0 0 0 0 0 0 0 0 0 0 0 0 0 0 0 0 0 0 0 0 0 0 0 0
ENSG00000012822.15 209 224 1360 145 1486 161 507 135 309 134 264 409 764 280 1024 0 0 0 0 930 192 1011 296 425 88 510 5 75 310 436 355 38 1 269 243 69 243 340 192 588 279 350 356 465 1259 505 1585 1692 314 327 0 0 1 0 0 37 40 186 1 7 660 502 0 1179 0 1 1409 853 382 247 728 102 1510 653 1713 1034 752 384 0 0 93 0 477 170 482 15 638 256 270 248 330 454 489 3 1063 235 193 152 142 303 339 2 0 72 133 38 0 140 200 0 3223 194 922 220 0 392 182 14
ENSG00000012963.14 6 2 0 0 0 8 80 3 30 42 16 15 13 26 98 0 0 0 0 69 34 73 9 8 5 79 0 0 15 21 1 0 0 327 0 0 7 15 8 55 66 52 34 62 67 21 13 15 7 0 0 0 0 0 0 0 8 0 0 0 9 6 0 16 0 0 8 31 16 0 38 14 141 11 0 83 92 5 0 0 0 0 25 27 90 0 53 16 45 0 0 11 55 0 0 27 7 0 0 43 22 0 0 13 5 0 0 14 23 0 0 15 75 1 0 57 17 0
ENSG00000012983.11 108 332 92 2 0 52 100 4 473 45 88 0 117 117 95 0 0 0 0 119 19 77 0 56 57 214 3 0 62 52 14 1 0 22 1 8 17 14 17 143 53 125 24 86 206 7 228 454 1016 108 0 0 10 0 0 0 1 2 0 4 17 9 0 36 0 0 88 117 2 20 209 33 308 2 209 246 136 3 0 18 0 0 146 97 275 0 275 118 116 0 16 78 42 1 3350 148 4 0 2 103 93 0 0 6 15 0 0 58 68 0 499 108 75 0 0 87 16 0
ENSG00000013016.15 76 0 0 0 0 0 44 1 913 4 0 0 364 1 70 0 0 0 0 504 3 111 9 35 0 5 0 147 230 49 14 0 0 0 0 160 10 190 4 115 65 30 28 35 3 0 1748 1017 130 1497 0 0 0 0 0 0 0 0 411 2 1 0 0 0 0 0 0 34 1 0 345 0 23 0 4774 97 273 0 0 0 0 0 45 10 32 0 0 0 33 0 0 14 260 0 0 39 0 0 101 21 41 0 171 3 22 0 0 0 19 0 0 0 0 0 0 0 0 0
ENSG00000013275.7 32 138 0 0 985 278 779 68 233 252 223 71 1053 489 807 0 0 0 0 308 569 553 62 296 188 914 4 1 287 344 105 0 677 3987 198 186 263 477 216 280 482 528 176 904 769 45 645 265 116 18 0 0 0 0 0 0 26 53 107 21 115 22 0 1223 0 0 334 1161 671 410 946 283 1315 406 2386 1495 925 247 0 20 28 0 379 474 487 4 1113 362 762 130 0 1163 522 0 2667 384 206 97 239 618 472 0 890 112 127 0 0 849 449 0 7479 500 2077 117 894 498 221 5
ENSG00000013288.8 178 51 41 10 0 113 480 26 240 224 35 60 695 283 756 0 6 0 2 251 333 901 96 218 320 529 4 1 280 89 93 0 216 0 37 0 103 117 129 517 335 613 140 543 3111 111 13 69 0 117 0 0 0 0 0 0 53 11 0 2 319 133 44605 366 4587 0 99 547 73 2 671 80 1051 322 405 994 386 181 0 1 0 0 379 192 661 5 570 382 571 239 0 540 857 3 0 172 32 121 267 547 631 1 0 121 135 2 0 247 281 0 0 213 45 159 1 55 75 7
ENSG00000013293.5 0 0 0 0 0 0 0 1 0 4 0 0 0 0 0 0 0 0 0 0 0 0 0 0 0 0 0 0 0 0 4 0 0 0 0 0 0 0 0 0 0 0 0 0 0 1 0 0 4 0 0 0 69 0 0 0 0 0 0 0 0 0 0 0 0 0 0 0 0 0 0 0 0 0 0 0 0 1 0 0 0 0 0 0 0 0 0 0 0 0 0 0 0 0 0 0 0 0 0 0 0 0 0 0 0 0 0 0 0 0 0 0 0 0 0 0 0 0
ENSG00000013297.11 14 5 16 147 1 1 1 53 162 8 0 49 41 0 0 0 0 13 0 40 0 1 7 5 1 1 1 2 3 6 28 0 0 0 2 0 0 0 11 110 8 6 5 0 0 13 23 0 2 0 0 0 6 0 0 0 0 5 0 0 1 5 0 0 2 0 0 1 78 62 1 0 2 47 2 12 29 57 0 1 0 0 12 1 45 1 29 2 2 4 0 1 0 1 1 21 7 15 1 0 18 1 0 0 0 1 0 0 48 0 2 13 216 108 1 3 5 0
ENSG00000013306.15 987 852 0 1 18291 375 1954 5 736 955 923 7 3391 966 1243 0 13 1 62 1674 2035 1415 35 909 698 948 0 12 957 478 4 1963 3202 3746 0 218 534 1726 122 2614 1630 1153 329 2503 2097 47 962 1206 558 5461 0 0 0 0 0 112 93 3 0 16 159 35 0 3992 0 2268 1077 2491 2769 308 5767 687 2192 139 3349 2422 1132 41 0 54 489 0 1033 1134 1365 0 3703 1069 1103 35 2163 2706 1175 0 4287 961 64 170 2937 2256 1103 0 1852 281 304 5 1579 647 592 0 2975 1159 3296 10 682 1141 234 16
ENSG00000013364.18 826 780 391 593 19420 1613 5511 743 2323 2502 1575 2361 7832 2829 4316 0 0 2 0 4895 4136 6554 2486 4522 1741 3265 21 29 2672 2616 1608 1905 6127 7509 2559 1436 2069 5873 1572 4144 3220 3533 1723 3861 7228 2151 3530 5591 3412 3840 0 0 3 0 0 32 261 867 1161 72 3317 2167 0 9875 2 1371 395 5647 4299 2230 11522 3206 10201 3174 10381 10581 5635 1317 0 546 226 834 2512 2352 3292 74 9459 1967 2785 931 2035 5997 4217 60 11 3131 1442 870 7914 3736 2757 7 8555 1695 1654 668 9 5088 4732 0 56843 3279 6308 1222 5666 2973 1234 90
ENSG00000013374.16 76 34 27 19 0 430 674 830 98 476 849 2537 459 1564 999 0 0 1 0 193 441 543 527 141 236 991 338 0 415 217 821 0 193 2 1038 433 112 108 686 400 784 634 446 837 940 1597 230 1312 1503 172 0 0 5 1 1415 6 85 769 257 11 887 644 0 1269 0 2301 801 1033 1011 2508 332 532 1821 487 186 1670 1632 2034 0 95 2273 2161 397 417 1026 350 400 636 781 1122 140 998 286 197 2 1029 1376 1417 28 1557 366 46 0 229 556 521 2 2519 11162 17 0 949 599 1975 1895 443 833 86
ENSG00000013375.15 88 26 7 0 0 158 146 5 261 205 48 10 727 379 234 0 0 0 0 408 54 159 0 113 34 263 0 0 251 110 11 0 0 0 0 259 82 1 61 601 194 200 71 182 131 6 1612 485 0 667 0 0 0 0 0 0 60 3 1 2 21 2 0 1171 0 0 1300 431 0 43 421 147 822 73 0 1363 636 6 0 29 0 0 274 101 223 0 63 137 239 0 0 172 35 1 0 474 14 181 2 173 36 0 0 24 52 3 0 256 179 0 0 355 9 4 0 520 184 2
ENSG00000013392.7 0 3 0 0 0 23 89 0 0 17 0 0 84 66 98 0 0 0 0 126 0 14 0 36 2 81 0 0 5 5 0 0 19 0 1 0 2 2 2 144 14 27 7 41 53 0 315 144 0 0 0 0 0 0 0 0 0 0 0 0 7 0 0 0 0 0 33 122 0 0 172 30 60 1 0 245 0 6 0 0 435 0 151 13 13 0 0 9 7 0 0 15 92 0 0 38 7 0 32 31 0 0 0 2 2 0 0 9 27 0 0 52 26 0 0 0 0 0
ENSG00000013441.15 1805 7055 2832 879 0 2377 3796 1109 1178 1435 1871 956 1100 2357 3816 0 0 751 0 493 493 1532 636 1020 1927 9367 133 68 1452 2100 1689 290 169 196 104 262 1006 124 1062 2960 2912 6123 1180 1595 4788 1023 2956 3107 3716 5464 0 0 0 0 0 10 241 761 0 66 1094 628 0 2277 0 7030 1537 1778 2293 2103 618 588 5895 2007 565 4731 3801 1150 0 692 428 75 1733 2284 9486 235 659 2036 4677 1483 0 3494 4051 143 1205 1779 782 986 3 2675 3851 22 0 1030 1387 161 3206 3285 4993 1 0 2560 2250 1087 1 3522 2812 59
ENSG00000013503.9 3 1 8 0 174 2 42 0 17 16 61 0 93 18 42 0 469 1 4 93 24 83 2 22 3 92 0 0 1 118 0 0 0 0 0 0 5 0 2 88 13 54 8 19 89 16 147 117 0 0 0 0 11 0 0 0 0 0 0 0 9 11 0 15 0 0 172 23 0 82 87 11 242 8 0 10 171 2 0 0 29 0 128 21 87 2 0 9 38 0 0 22 0 1 13 3 0 0 0 35 1 0 0 5 0 0 0 10 8 0 0 1 0 0 0 0 16 0
ENSG00000013523.9 82 681 2051 0 0 32 325 0 42 161 120 8 184 276 308 0 0 0 0 155 233 438 0 64 127 184 1 0 199 98 4 0 337 0 112 0 138 109 38 206 194 201 32 422 403 0 256 16 68 0 0 0 0 0 0 0 0 0 0 1 37 0 0 0 0 0 201 361 0 88 72 91 505 37 0 304 117 7 0 0 0 0 74 75 151 0 153 140 141 0 0 375 274 0 0 70 0 194 50 394 44 0 0 32 16 1 0 46 16 0 0 140 474 14 0 68 10 10
ENSG00000013561.17 75 30 10 7 1 76 143 24 323 206 140 70 477 357 376 0 0 1 0 236 244 306 66 91 18 247 1 1 137 85 17 0 88 0 0 188 88 2 37 230 253 203 37 435 285 69 15 336 2 280 0 0 3 0 0 0 50 28 0 2 78 4 0 378 0 0 113 431 0 80 256 89 777 50 0 665 335 37 0 0 1 0 280 151 296 1 544 267 227 58 2 257 14 1 0 266 69 0 9 362 190 0 0 40 76 1 0 136 146 0 0 261 306 114 0 356 81 3
ENSG00000013563.13 12 300 481 22 0 112 70 40 28 329 0 84 96 235 88 0 0 0 0 127 304 113 56 43 133 35 0 0 210 23 76 0 406 16 80 92 68 9 40 125 180 67 49 352 102 51 36 255 81 102 0 0 0 0 0 0 3 56 0 2 85 23 0 359 0 0 358 419 0 54 92 115 126 168 0 543 15 73 0 5 130 38 53 139 51 2 49 296 70 40 477 692 75 4 0 138 55 139 14 287 57 0 0 159 11 22 0 148 170 0 0 322 5 30 0 299 130 5
ENSG00000013573.16 0 0 0 0 0 0 35 0 25 2 3 0 58 25 27 0 0 9 0 82 24 239 0 45 10 189 0 0 11 0 0 0 12 927 0 0 8 20 0 46 39 16 9 118 375 1 0 55 53 0 0 0 0 0 0 17 4 1 0 0 0 1 0 0 0 0 307 145 1 1 33 5 36 0 1 38 21 2 0 0 0 0 187 67 251 0 36 9 27 0 0 45 56 0 0 21 0 0 5 17 1 0 0 3 0 0 0 0 40 0 0 31 127 0 613 186 7 0
ENSG00000013583.9 113 29 0 5 0 145 147 44 245 404 115 104 282 520 134 0 0 0 25 353 309 85 35 21 118 143 0 75 196 84 37 0 121 0 605 80 123 29 21 157 300 145 120 501 651 51 887 320 78 140 0 0 0 0 0 59 41 86 0 10 170 37 0 1276 0 9 63 579 253 227 522 380 457 115 1381 1359 268 106 0 1 0 0 181 288 189 3 326 286 94 0 0 738 249 1 0 241 36 253 93 1054 141 0 1657 102 62 18 0 307 105 0 0 466 79 87 0 615 211 15
ENSG00000013588.8 21691 5010 287 245 51620 532 0 6 61041 613 111 586 17883 522 112 0 0 0 0 34992 517 119 0 8427 276 1001 1 24289 6951 8202 880 179 0 11 0 2755 608 3793 373 17053 275 98 70 454 4723 100 89725 51514 4147 27241 0 0 0 0 0 617 0 0 43 12 0 29 4701 3295 0 0 9465 4572 2109 228 26766 458 53 27 290620 12304 3265 51 243096 848 8 0 4316 548 63 0 40769 980 0 0 5621 504 0 2 13453 451 13 0 27533 12 2 2 1 340 0 6 11 385 8 0 0 2017 1 4 48067 8779 4190 22
ENSG00000013619.13 4 83 0 0 0 469 13 5 77 79 0 0 19 460 50 0 0 0 5 0 12 31 1 9 196 28 0 0 271 0 1 0 12 0 0 0 247 0 65 0 93 3 1 126 5 1 0 148 0 260 0 0 0 0 0 16 0 2 0 9 5 0 0 350 0 0 2 344 0 1 1 86 165 12 0 1020 43 6 0 60 0 0 17 176 21 1 0 71 6 0 0 576 0 0 1 256 37 57 5 340 0 0 0 86 0 1 0 230 0 0 0 212 0 0 0 273 3 3
ENSG00000013725.14 0 0 2077 1 0 2 3826 2 0 1 480 0 13 5 2020 0 0 0 0 2 20 2199 1 15 5 3133 0 0 1 1157 2 0 0 4669 0 0 1 1224 11 4 2 1873 52 19 6227 4 0 8 1301 40 0 0 0 0 0 0 163 0 0 0 80 0 0 116 0 0 36 18 1033 0 27 1 6023 1 0 9 2585 1 0 0 51 0 29 2 1754 0 0 6 2353 21 0 4 2161 0 0 6 88 18 0 5 1805 0 0 1 649 0 0 3 1709 0 216 0 5655 0 0 12 162 0
ENSG00000013810.18 45 53 62 120 0 13 1216 230 10 36 845 724 6 163 653 0 43 0 0 7 433 1477 822 7 61 1279 4 0 125 645 568 0 2 1988 497 114 66 378 290 34 179 936 491 897 1780 1000 2 169 29 392 0 0 0 1 0 0 39 172 506 4 1260 973 0 214 0 0 144 187 418 437 94 24 1561 870 0 175 1139 274 0 0 277 0 12 248 931 48 3 76 916 144 0 268 2094 21 0 112 313 541 0 326 756 3 0 17 409 213 0 64 908 0 0 113 890 42 0 201 323 8
ENSG00000014123.9 11 15 4 1 0 91 127 3 266 283 355 15 70 181 150 0 0 1 0 343 99 185 6 89 24 228 2 2 104 287 10 0 0 0 0 17 43 8 15 206 175 337 72 238 549 22 936 323 10 12 0 1 0 0 0 66 131 0 0 0 48 18 0 416 0 0 291 187 248 0 274 93 605 17 56 457 414 15 0 26 0 0 345 245 523 0 51 167 187 0 0 208 282 1 0 179 52 0 0 245 54 0 0 8 39 0 0 31 155 0 0 101 29 0 2 149 58 1
ENSG00000014138.8 6 41 0 2 0 2 23 5 0 9 10 22 3 10 27 0 0 2 43 0 28 34 16 13 4 22 0 0 2 4 15 0 0 0 17 0 2 1 11 20 13 24 13 52 37 10 0 29 175 0 0 0 0 0 0 0 6 9 0 0 30 16 0 0 0 0 5 11 0 32 8 21 49 18 0 37 14 22 0 0 0 0 17 17 24 1 48 4 14 0 0 27 36 2 0 0 8 5 2 11 7 1 0 2 48 2 0 6 68 0 0 13 34 4 0 33 27 0
ENSG00000014164.6 16 66 29 3 592 48 152 60 15 46 98 120 194 92 116 0 0 0 0 92 99 210 89 62 194 159 0 17 48 103 127 0 43 130 103 9 73 106 73 127 153 178 100 114 320 117 220 155 196 18 0 0 0 0 121 0 16 84 0 1 132 61 0 324 63 0 56 233 802 201 188 49 331 332 4 243 259 303 0 8 41 32 32 108 74 4 290 62 123 97 0 186 39 0 0 98 197 51 76 137 63 3 0 43 76 118 0 84 121 0 0 71 204 116 0 88 51 3
ENSG00000014216.15 880 793 159 20 10527 482 1356 84 2788 630 429 482 6866 941 1041 0 1 0 0 4339 1151 2288 351 3302 643 876 11 263 925 972 170 442 1671 4512 804 364 469 1904 275 3877 906 1095 444 1729 4685 268 6303 4409 1002 1835 0 0 2 0 0 179 59 45 28 7 709 371 0 827 0 0 2450 2373 1808 267 8641 505 2753 630 21138 2773 1427 62 1 107 293 269 1801 792 1142 10 9253 798 833 0 5403 1862 1595 2 911 785 58 0 6122 1229 1036 1 0 484 343 34 0 662 830 0 14346 941 1735 56 4846 593 338 8
ENSG00000014257.15 9 6 0 0 0 150 0 24 0 57 0 113 26 130 0 0 0 0 0 60 296 0 56 6 31 0 5 0 178 0 23 0 0 0 0 0 57 7 63 32 125 4 106 294 254 171 0 19 0 0 0 0 0 0 0 0 0 14 0 2 258 135 0 0 0 0 103 115 0 205 134 65 11 234 0 206 67 69 0 31 0 0 53 229 0 20 95 207 0 27 0 308 0 4 0 27 16 0 0 164 0 0 0 98 2 17 0 103 192 0 0 24 0 9 1753 53 79 0
ENSG00000014641.17 384 744 1966 1 0 420 1854 22 1082 1056 865 40 2092 1639 2218 1 0 0 0 1743 1760 2588 75 950 336 1518 6 7 724 1329 7 0 0 3859 0 189 316 387 188 1334 1195 1437 334 1820 3108 59 1120 1149 151 2425 0 0 0 0 0 0 97 7 0 33 251 28 23682 5240 0 0 2632 3073 2429 176 2654 761 3187 103 1084 2619 1962 27 0 20 106 0 2081 1135 2446 4 1633 1367 1629 1 1 2033 2690 0 0 883 120 147 339 1645 1255 0 0 202 313 16 0 759 1148 0 3772 1137 2031 16 0 1272 460 86
ENSG00000014824.13 236 147 6 1 0 116 223 39 459 175 457 30 198 263 238 0 0 0 0 266 115 221 53 115 27 246 3 1 117 224 39 13 0 1 0 6 40 80 25 345 212 256 53 348 371 62 331 299 188 171 0 0 1 0 0 0 7 11 25 1 68 59 0 101 0 0 166 354 0 64 292 72 398 142 292 294 296 27 0 1 0 0 374 265 652 9 92 144 205 66 0 253 20 1 0 143 54 69 1 352 5 1 0 37 33 3 0 153 48 0 0 181 74 28 0 203 55 4
ENSG00000014914.20 4 1 0 2 0 83 2 5 9 30 24 1 198 144 4 0 0 47 0 32 55 11 0 61 2 7 0 0 49 0 4 0 6 0 0 96 58 0 25 104 48 3 1 50 68 2 0 41 0 0 0 0 0 0 0 0 0 1 0 6 23 3 0 354 0 0 37 169 0 0 118 36 3 4 0 180 0 3 0 8 0 385 97 112 10 0 511 72 3 0 312 250 71 0 0 170 13 0 10 79 0 0 0 15 0 0 0 170 8 0 5228 48 0 6 0 13 16 0
ENSG00000014919.12 132 256 183 52 1432 96 304 3 21 111 586 16 167 201 27 0 0 0 101 207 298 195 38 107 43 314 7 0 56 90 6 0 0 0 2 0 19 19 38 230 167 214 37 428 60 59 314 129 0 77 0 0 43 0 0 0 1 2 0 4 13 62 0 393 0 355 224 287 0 24 254 113 345 26 1 211 26 26 0 14 0 0 104 101 324 6 17 214 114 0 3 261 677 5 0 183 3 0 24 261 176 0 0 41 18 2 0 219 451 0 0 381 55 8 0 324 154 1
ENSG00000015133.18 303 3 2306 2 0 1 759 8 23 15 474 2 277 24 757 0 1 20 1 88 5 1242 52 446 10 726 0 8 6 408 12 0 0 0 0 0 15 118 12 213 62 670 83 36 1300 11 0 255 0 24 0 0 0 0 1 0 60 1 0 0 20 19 0 119 0 0 1234 570 32 41 245 9 1520 12 178 103 522 8 0 0 3 0 838 44 991 0 244 0 456 0 153 29 799 0 1 23 25 127 8 41 410 0 0 5 157 6 0 19 391 0 0 7 321 2 0 0 1 1
ENSG00000015153.14 104 22 82 10 0 89 226 28 32 58 53 41 134 81 369 0 0 0 0 41 3 188 59 45 34 526 4 0 31 155 30 0 0 0 0 12 13 19 17 142 77 264 25 101 79 58 67 94 66 86 0 0 0 0 0 0 7 12 0 3 69 38 1 235 0 475 212 87 629 121 64 47 579 77 0 162 222 41 0 0 109 0 86 136 448 5 61 52 394 89 0 100 9 1 0 60 43 121 0 124 166 0 0 18 79 2 0 44 600 0 0 83 137 116 0 96 313 0
ENSG00000015171.19 4 17 9 3 0 16 75 0 143 38 222 7 140 64 93 0 0 0 0 146 3 117 3 56 16 160 0 2 51 88 0 0 0 0 0 0 18 23 5 111 41 191 14 153 406 5 25 86 21 0 0 0 0 0 0 45 32 0 0 1 0 1 0 0 0 0 682 136 0 31 64 22 452 3 0 63 88 0 0 0 316 0 237 52 422 0 69 59 205 0 0 7 96 1 0 19 4 0 15 78 23 0 0 5 9 0 0 23 97 0 0 22 180 0 0 29 23 0
ENSG00000015285.10 0 337 489 855 0 13 25 52 0 8 13 44 0 25 13 0 0 0 0 0 43 121 151 0 25 21 4 0 17 20 108 0 0 3 100 1 32 40 60 0 24 36 59 44 38 120 0 3 56 38 0 0 0 0 0 1 22 45 39 0 119 119 0 38 91 7 0 27 0 65 0 23 63 125 0 56 24 97 1 0 1 0 0 44 41 4 6 24 8 24 0 41 13 1 10 27 64 37 0 73 36 1 0 4 26 15 0 36 65 0 0 31 31 35 2 8 38 0
ENSG00000015413.9 0 0 0 1 0 0 0 0 0 0 0 0 0 0 0 0 0 0 2 0 0 0 0 2 0 0 0 0 0 0 0 0 0 0 1 0 0 0 0 3 0 0 0 0 0 0 0 0 0 0 0 0 1 0 1 0 0 0 0 0 0 0 0 0 0 0 0 0 0 0 0 1 0 0 0 0 0 1 0 0 0 0 14 0 0 0 0 0 0 0 0 0 0 0 0 0 0 0 1 0 0 0 0 0 1 0 0 0 2 0 0 1 0 1 0 0 0 0
ENSG00000015475.18 89 2571 2941 177 5652 2178 624 3616 996 1801 757 6310 709 2881 722 4 0 0 0 905 2896 667 5762 137 2385 711 176 16 2607 1132 7837 0 2103 1336 5839 309 2602 840 1946 567 2745 630 3146 2609 1369 2695 1521 2269 7830 2374 0 0 0 3 24803 85 544 3337 2805 163 3718 2574 0 10085 0 35226 214 7066 11304 11980 1137 2953 2832 18179 2994 10258 5525 7263 295 623 517 1648 276 2355 564 166 1412 1995 762 5338 0 4755 562 197 24416 2316 4108 2880 289 3540 462 53 3188 1181 1580 1213 988 3693 3130 1 4654 2358 664 7861 3588 3645 3661 330
ENSG00000015479.18 431 159 77 280 0 185 130 54 78 139 218 15 34 59 82 0 1 0 4 52 36 199 17 24 5 239 1 1 63 169 24 0 0 70 0 0 20 15 24 107 87 276 48 77 641 6 77 59 9 31 0 0 2 0 0 0 15 7 0 0 93 10 0 61 0 0 507 57 1 7 39 39 336 38 0 135 148 33 1 16 24 71 105 67 563 6 17 46 174 29 0 54 20 0 0 76 24 10 0 87 69 0 0 2 33 6 0 116 177 0 0 52 113 9 21 42 46 0
ENSG00000015520.14 0 0 0 0 0 0 0 0 0 0 0 0 0 0 0 0 0 0 1 0 0 0 0 0 0 0 0 0 0 0 0 0 0 0 0 0 0 0 0 0 0 0 0 0 0 0 0 0 147 0 0 0 0 0 0 0 0 0 0 0 0 0 0 0 0 0 0 6 0 0 0 0 0 0 0 0 0 0 0 0 0 0 0 0 0 0 0 0 0 0 0 0 0 0 0 0 0 0 0 0 0 0 0 0 0 0 0 0 0 0 0 1 0 0 0 0 0 0
ENSG00000015532.9 299 233 705 90 185 20 203 3 171 30 64 0 539 147 250 0 0 1 2 193 54 464 30 82 4 278 2 0 27 75 9 0 28 0 0 22 45 72 16 609 80 311 25 169 834 6 300 68 0 100 0 0 0 0 0 8 28 4 0 0 41 11 0 38 18 0 533 69 53 0 281 36 562 11 0 125 134 1 0 1 0 0 248 61 345 1 360 96 237 0 0 119 392 0 0 76 22 0 31 163 179 0 78 7 56 0 0 33 76 0 18 42 344 0 9 12 28 0
ENSG00000015568.12 0 1 0 0 0 0 0 0 0 0 0 0 0 0 2 0 0 0 0 0 0 0 0 0 0 0 0 0 0 0 0 0 0 0 0 0 0 0 0 0 0 0 0 1 0 0 0 0 0 0 0 0 0 0 0 0 0 0 0 0 0 0 0 0 0 0 0 0 0 0 0 1 0 0 0 0 0 0 0 1 0 1 0 0 0 0 0 0 0 0 0 0 0 0 0 0 0 0 0 0 0 0 0 0 0 0 0 0 0 0 0 0 0 0 0 0 1 0
ENSG00000015592.16 0 0 0 0 0 0 0 0 0 0 0 0 0 0 0 0 0 0 0 0 0 0 0 0 0 0 0 0 0 0 0 0 0 0 0 0 0 0 0 0 0 0 0 0 0 0 0 3 0 0 0 0 0 0 0 0 0 0 0 0 0 0 0 0 0 0 0 0 0 0 0 0 0 0 0 0 0 0 0 0 0 0 0 0 0 0 0 0 0 0 0 0 0 0 0 0 0 0 0 0 0 0 0 0 0 0 0 0 0 0 0 0 0 0 0 0 0 0
ENSG00000015676.17 7 3 43 1 0 81 1080 19 308 162 280 12 1363 194 274 0 0 1 0 504 244 1244 42 330 62 1009 0 0 102 198 15 0 329 2420 291 124 52 607 49 863 283 732 117 533 3062 31 437 863 0 618 0 0 0 0 0 90 45 22 0 1 149 44 0 139 0 0 2018 508 261 1 821 108 1418 52 277 565 386 50 0 31 89 0 593 134 814 0 3038 233 505 51 0 277 919 0 0 45 80 16 437 219 928 0 0 36 229 0 1 36 167 0 0 232 3976 42 0 76 20 7
ENSG00000016082.14 13 0 0 0 0 0 0 0 0 0 0 0 0 0 0 0 0 11 0 22 0 0 0 0 0 0 0 0 0 95 0 0 0 0 0 0 0 0 0 13 0 0 0 0 0 0 0 150 0 0 0 0 0 0 0 0 0 0 0 0 0 0 0 0 0 0 0 0 0 0 0 0 0 0 0 0 0 0 0 0 0 0 0 0 0 0 0 0 0 0 0 0 0 0 0 0 0 0 0 0 0 0 0 0 0 0 0 0 0 0 0 0 0 0 0 0 0 0
ENSG00000016391.10 127 1036 0 4 0 0 9 0 0 0 0 0 174 1 22 0 0 73 0 20 16 1 0 55 3 17 0 0 1 9 4 0 0 0 0 0 0 0 0 277 0 3 1 0 179 1 0 7 0 0 0 0 0 0 0 0 1 0 0 0 0 4 0 0 0 0 3 31 0 0 76 1 23 0 0 13 0 3 0 0 0 0 31 6 7 0 195 0 5 0 0 0 0 0 0 0 0 0 4 5 43 0 0 0 1 0 0 0 2 0 0 0 0 0 0 11 0 0
ENSG00000016402.13 272 0 0 0 0 0 0 0 2 0 0 0 621 0 1 0 0 0 0 211 0 0 0 441 2 0 0 0 0 0 0 0 0 0 0 0 0 0 0 213 0 3 0 13 60 33 21 209 0 0 0 0 0 0 1 30 0 0 0 0 0 0 0 0 0 0 307 148 61 27 523 1 0 0 0 0 0 0 0 0 0 0 896 0 0 0 150 0 0 0 1 0 0 0 0 1 0 0 22 0 0 0 0 0 0 0 0 0 0 0 16 0 0 2 0 0 0 0
ENSG00000016490.15 0 0 0 0 0 0 0 0 0 0 0 0 0 0 0 0 0 0 1 0 0 0 0 0 0 0 0 0 0 0 0 0 0 0 0 0 0 0 0 0 0 0 0 0 0 0 0 0 0 0 0 0 2 0 0 0 0 0 0 0 0 0 0 0 0 0 0 0 0 0 0 0 0 0 0 0 0 0 0 0 0 0 0 1 0 0 0 0 0 0 0 0 0 0 0 0 0 3 0 0 0 0 0 0 0 0 0 0 0 0 0 0 0 0 0 0 0 0
ENSG00000016602.9 61 4 0 0 0 0 0 0 9031 95 89 137 279 7 49 0 1 0 7 720 5 0 0 0 0 61 0 323 652 531 84 0 0 0 0 0 0 1 34 89 1 0 5 10 0 24 542 735 0 6 0 0 1 0 0 33 0 0 0 12 0 5 0 0 0 0 80 101 0 3 811 5 19 0 5684 392 599 18 16862 22 0 0 12 0 8 0 131 0 0 0 0 0 77 0 0 6 0 0 0 0 0 0 2330 0 0 0 0 0 0 0 0 0 0 0 148 5 0 3
ENSG00000016864.18 323 6 139 0 1 39 246 4 304 135 295 0 311 118 428 0 1 5 0 164 172 398 5 486 27 205 0 0 89 133 3 0 0 0 0 0 6 64 11 343 79 202 26 341 736 42 266 673 1 148 0 0 1 0 0 0 8 3 0 2 52 0 0 987 0 2145 770 238 1 93 899 74 650 25 0 135 37 25 0 0 0 0 488 118 444 0 2 67 236 0 0 136 391 1 0 109 21 0 122 231 470 0 0 10 11 1 0 45 520 0 0 64 9 7 0 86 96 0
ENSG00000017260.19 81 646 15 1 0 594 242 15 306 323 54 6 431 1453 187 0 0 0 1 243 326 197 8 229 227 465 1 0 837 81 33 0 144 0 64 0 260 66 124 433 1037 199 193 858 310 68 309 547 332 44 0 0 0 0 0 0 13 20 0 10 72 20 0 767 0 297 492 952 0 109 194 326 723 131 0 2317 126 83 0 268 0 89 339 388 502 10 126 845 273 8 0 768 203 0 0 1184 110 618 91 757 383 2 0 179 115 18 0 574 380 0 0 679 162 31 96 729 199 0
ENSG00000017427.16 0 1 0 0 0 0 0 0 0 3 0 0 0 2 0 0 0 0 0 9 0 0 0 0 3 0 0 0 26 0 0 0 0 0 0 0 0 0 0 1 9 0 2 15 0 0 0 43 0 0 0 0 0 0 0 0 0 0 0 0 0 0 0 0 0 0 0 84 0 8 0 0 0 0 0 0 0 0 0 0 0 0 10 6 0 0 0 0 0 0 0 4 0 0 0 1 0 0 0 0 0 0 0 0 0 0 0 0 0 0 0 0 0 0 0 0 0 0
ENSG00000017483.14 202 4 26 0 3917 3 470 0 43 7 206 0 755 34 409 0 0 0 0 29 46 375 9 110 16 309 0 0 9 161 0 0 0 2 0 133 18 321 10 398 78 215 49 29 510 0 0 104 0 516 0 0 0 0 0 0 70 0 0 0 16 0 0 597 1 0 150 299 0 0 424 21 251 2 0 53 92 0 0 0 0 0 125 13 206 0 433 3 133 0 0 35 212 0 0 29 11 0 177 72 293 0 0 0 13 0 0 490 872 0 0 20 689 0 2190 125 2 0
ENSG00000017797.12 102 39 84 17 0 112 155 253 277 53 673 157 210 134 135 0 0 23 1 379 79 205 273 104 40 357 10 17 111 174 220 10 22 0 6 0 14 6 92 374 102 190 164 280 411 467 1098 663 432 571 0 0 1 0 5001 2 40 97 0 0 475 376 0 302 1569 0 92 186 2 125 252 95 560 202 237 213 324 67 0 0 0 185 264 125 470 20 193 98 329 44 16 151 502 25 1 241 180 150 26 165 194 8 0 52 203 60 0 115 270 0 0 112 355 72 0 93 529 2
ENSG00000018189.12 7 52 25 1 0 69 24 2 291 149 6 0 45 135 69 0 0 35 1 40 32 19 0 20 21 23 3 1 49 20 0 0 0 0 0 0 3 8 10 82 96 57 19 48 5 1 85 145 0 0 0 0 0 0 1 1 0 0 0 0 0 0 0 0 0 0 115 55 0 47 19 74 125 10 0 193 7 1 0 1 0 0 130 57 51 0 178 71 37 0 0 48 0 0 0 67 11 8 11 101 0 0 0 9 7 1 0 139 32 0 0 91 0 12 0 296 35 0
ENSG00000018236.14 0 0 0 0 0 0 0 1 0 0 0 0 0 0 0 0 0 0 0 0 0 0 0 0 0 0 0 0 0 0 0 0 0 0 0 0 0 0 0 0 0 0 0 0 0 0 0 0 0 0 0 0 0 0 0 0 0 0 0 0 0 0 0 0 0 0 0 0 0 0 0 0 0 0 0 0 0 0 0 0 0 0 0 0 0 0 0 0 0 0 0 0 0 0 0 0 0 0 0 0 0 0 0 0 0 0 0 0 0 0 0 0 0 0 0 0 0 0
ENSG00000018280.16 12 1384 128 5460 0 2313 42 2944 53 4401 1004 4981 58 4156 310 1 4 0 2 0 1866 36 2015 4 701 34 81 4 1655 471 9016 0 2047 176 6802 770 2394 316 3418 11 1541 108 4425 2036 248 4359 7 201 2895 1119 0 0 7 0 8526 4 537 3832 1230 99 6076 4306 0 1758 0 2193 104 2009 4159 4311 96 1601 790 7186 0 8149 5398 8487 0 294 215 914 36 3342 139 193 6 2366 42 2310 2 3807 261 90 4049 2916 5779 5698 9 3228 449 72 0 1885 2699 2244 6 2134 1392 1 0 3072 0 1361 593 2047 3630 148
ENSG00000018408.14 281 72 51 107 90 38 88 27 537 20 23 4 378 29 157 0 7 0 2 77 26 44 5 142 16 137 0 25 58 98 27 13 0 19 4 192 7 19 13 286 27 86 15 67 143 5 14 42 7 126 0 0 0 0 0 0 6 10 11 0 22 29 25 13 2 18 586 196 5 30 407 18 35 2 881 42 58 31 13 4 19 9 321 5 42 7 412 58 120 27 5 42 39 0 0 33 8 10 129 23 80 0 0 2 20 2 0 21 80 0 0 65 47 45 34 154 85 0
ENSG00000018510.14 54 20 25 0 3226 35 60 0 2 73 1 4 157 113 166 0 0 4 0 41 84 72 1 26 29 189 0 0 47 52 1 0 0 0 0 0 10 20 15 70 76 105 37 116 258 3 0 249 0 538 0 0 0 0 0 0 1 1 0 9 0 7 0 410 0 168 255 216 0 0 36 53 331 5 0 259 64 3 0 0 0 68 96 106 172 0 53 158 109 0 0 120 91 1 0 84 8 238 2 296 196 0 0 15 22 0 0 151 174 0 0 99 78 0 0 122 1 0
ENSG00000018607.6 0 0 0 0 0 0 0 0 0 0 0 0 0 0 0 0 0 0 0 0 0 0 0 0 0 0 0 0 0 0 0 0 0 0 0 0 0 0 0 0 0 0 0 0 0 0 0 0 0 0 0 0 0 0 0 0 0 0 0 0 0 0 0 0 0 0 0 0 0 0 0 0 0 0 0 0 0 0 0 0 0 0 0 0 0 0 0 0 0 0 0 0 0 0 0 0 0 0 0 0 0 0 0 0 0 0 0 0 0 0 0 0 0 0 0 0 0 0
ENSG00000018610.14 35 32 23 26 0 20 117 14 41 35 91 4 143 86 28 0 0 24 0 81 56 146 26 30 3 222 1 0 75 58 10 0 0 1 42 64 7 59 27 81 33 60 27 75 153 13 197 159 41 1 0 0 1 0 0 0 2 4 0 1 31 9 0 62 0 0 248 121 480 46 162 50 213 43 88 84 113 14 0 0 0 0 64 56 117 0 7 49 111 72 0 36 99 1 0 40 23 0 0 77 47 1 0 18 19 1 0 68 124 0 0 20 170 33 28 3 37 0
ENSG00000018625.14 0 0 0 0 0 0 0 0 15 0 0 0 0 0 0 0 0 0 0 0 1 0 0 0 0 0 0 0 1 0 0 0 0 0 3 0 0 0 0 0 1 0 0 1 0 0 0 0 0 0 0 0 235 0 0 0 0 0 0 0 0 0 0 0 0 0 137 51 0 0 0 0 0 0 0 0 0 1 0 0 0 0 0 0 0 0 0 0 0 0 0 0 2 0 0 0 0 0 0 0 0 0 0 0 0 0 0 0 0 0 0 0 0 0 0 0 0 0
ENSG00000018699.12 6 2 5 0 0 3 188 2 116 71 118 3 81 86 168 0 0 0 0 27 77 201 0 30 8 342 0 0 45 56 0 0 0 861 0 0 13 151 4 79 88 197 36 221 312 9 0 82 417 343 0 0 1 0 0 0 13 0 0 0 19 6 0 133 0 0 0 356 145 19 279 49 747 7 0 236 198 0 0 0 0 1 135 112 450 0 88 140 302 9 0 46 369 0 0 76 11 0 1 84 261 0 0 11 17 2 0 12 207 0 265 150 3 7 0 60 0 2
ENSG00000018869.16 29 0 0 0 0 7 42 0 0 33 0 13 65 5 68 0 0 0 0 18 0 1 0 17 1 37 0 0 3 50 0 0 0 0 0 0 1 0 1 60 25 47 8 20 0 0 0 230 6 0 0 0 0 0 0 0 0 0 0 0 0 10 0 197 0 0 6 7 0 0 28 3 72 4 0 15 0 2 0 0 0 0 64 11 14 0 61 11 62 0 0 0 0 0 0 1 0 84 0 22 0 0 0 3 0 2 0 0 11 0 0 8 0 3 0 26 16 0
ENSG00000019102.11 842 89 22 0 9846 0 0 0 960 0 1 1 798 0 1 0 0 46 0 2498 13 0 0 242 2 15 0 77 252 266 45 1 0 0 0 0 1 72 1 1291 10 3 3 27 136 7 4043 2184 281 719 0 0 0 0 0 35 0 0 0 0 1 0 10851 0 0 0 539 130 1 0 1542 1 19 0 16859 135 0 1 0 7 0 0 277 4 0 0 1204 0 1 0 592 0 0 0 5 3 0 0 253 2 0 0 0 0 4 0 0 0 0 0 0 0 0 0 0 49 1 0
ENSG00000019144.18 3 418 1 1 0 156 11 1 5 176 3 18 2 260 144 0 0 56 3 3 44 30 0 38 112 15 0 0 269 3 21 0 0 0 2 0 211 7 60 67 300 48 14 17 1 4 0 43 0 3 0 0 4 0 0 0 0 0 0 0 1 0 0 216 0 0 292 313 0 36 101 56 75 20 1 1318 99 0 0 12 1 0 23 61 8 0 16 234 16 0 0 458 23 0 0 189 0 56 9 57 0 0 0 33 0 3 0 131 29 0 0 543 0 5 1 1147 14 0
ENSG00000019169.10 0 780 26 77 0 3619 0 103 0 738 1 0 0 1984 63 0 9 1 0 0 3419 14 96 0 194 7 1 0 768 15 0 0 4136 601 6 0 981 177 541 14 3586 308 966 932 1656 6 0 482 0 0 0 0 0 0 0 0 0 7 0 44 19 41 0 3252 0 0 0 3621 875 320 151 3234 613 433 950 16049 180 129 0 277 0 0 0 1409 5 0 5 5236 62 0 1 827 0 0 0 3248 34 272 0 2769 6 0 0 8424 244 159 0 1522 195 0 0 2935 0 1 2871 2278 1397 69
ENSG00000019186.9 155 4 0 0 0 0 27 0 1469 7 180 0 4499 0 105 0 0 0 57 856 0 0 0 1071 1 38 0 9 13 1 2 0 0 0 0 992 0 1 0 6089 9 4 0 11 7655 36 60 0 0 0 0 0 0 0 0 0 0 0 0 0 0 0 0 0 0 0 19114 1945 1 0 1435 0 0 0 0 117 0 1 0 0 0 0 4573 0 0 0 6207 0 0 0 1837 0 0 0 0 0 0 0 137 0 0 0 0 0 0 0 0 0 0 0 195 0 0 0 11900 1197 0 0
ENSG00000019485.13 0 0 0 0 0 0 1 0 0 1 0 0 2 0 0 0 0 0 0 4 1 2 0 0 2 5 0 0 2 0 0 0 0 0 0 0 0 0 0 6 0 4 0 2 64 0 0 0 0 0 0 0 0 0 0 0 0 0 0 0 0 0 0 27 0 0 177 5 0 1 0 8 8 0 0 2 2 0 0 0 0 0 10 0 0 0 2 0 0 0 0 0 0 0 0 0 1 0 1 0 0 0 0 0 0 0 0 6 0 0 0 0 0 0 0 0 2 0
ENSG00000019505.7 0 0 0 0 0 0 0 1 0 0 0 0 0 0 0 0 0 0 1 0 0 0 0 0 0 0 0 0 0 0 0 0 0 0 0 0 0 0 0 0 0 3 0 0 0 0 0 5 0 0 0 0 0 0 0 0 0 0 0 0 0 0 0 0 0 0 0 21 0 0 0 0 0 0 0 0 0 0 0 0 0 0 0 0 0 0 0 0 0 0 0 0 0 0 0 0 1 0 0 0 0 0 0 0 0 1 0 0 0 0 0 0 0 0 0 0 0 0
ENSG00000019549.11 0 0 0 0 0 0 0 0 0 0 0 0 0 0 0 0 0 0 0 18 0 0 0 3 0 0 0 0 0 2 0 0 0 0 0 0 0 0 0 0 0 0 0 0 0 0 0 0 0 0 0 0 0 0 0 0 0 0 0 0 0 0 0 0 0 0 0 33 0 1 0 0 0 0 0 0 0 0 0 0 0 0 0 0 0 0 0 0 0 0 0 0 0 0 0 0 0 0 0 0 0 0 0 0 0 0 0 0 0 0 0 0 0 0 0 0 0 0
ENSG00000019582.14 3646 14440 2222 2427 20526 49074 6575 2564 605 64933 4134 3791 56938 87861 7058 1 2 527 280 3543 114209 10968 6702 60395 353511 9693 473 31 81502 4643 1546 0 86379 4028 2475 8932 38403 7981 13125 21506 76633 7543 11975 209231 27739 3063 2910 50549 27061 23830 0 0 324 1 5124 1331 1632 1524 1789 1220 5276 2361 34791 128047 0 12765 9696 114400 14508 10777 52408 101576 23645 6032 12788 209804 8058 4814 0 60687 3100 1675 17871 79972 7393 89 50929 78135 8153 2625 26544 308481 13207 106 83452 63056 3945 6332 86827 231227 4086 14 8873 173354 4614 971 39123 95061 13279 2 191975 92977 12238 2513 113501 43951 6619 490
ENSG00000019991.16 0 167 0 0 0 18 0 0 2 104 0 0 0 66 0 0 0 0 0 0 41 0 0 1 3 0 0 0 47 0 0 0 0 0 0 0 21 0 13 0 39 1 18 126 0 5 0 91 0 0 0 0 0 0 0 0 0 0 0 3 27 0 0 0 0 0 0 92 0 104 0 7 0 3 0 58 0 0 0 0 0 0 0 21 0 1 0 90 0 0 0 175 0 0 0 12 0 0 0 78 0 0 0 3 0 0 0 0 8 0 0 27 0 0 0 1 0 0
ENSG00000019995.6 94 53 50 229 108 71 123 82 110 21 4 15 46 78 114 0 0 0 70 48 11 49 30 36 20 299 1 6 19 57 61 0 0 0 0 0 13 0 47 99 51 133 43 63 20 36 0 270 12 0 0 0 0 0 0 0 0 18 281 1 95 48 0 0 0 154 240 59 0 163 49 12 128 57 392 230 206 107 0 0 0 0 46 64 120 2 59 64 141 286 0 72 21 0 0 54 27 12 0 65 37 0 0 5 3 4 0 66 134 0 0 19 740 76 0 512 252 0
ENSG00000020129.15 48 1 1903 0 0 3 596 0 93 19 56 0 106 44 542 0 0 0 0 119 45 234 0 70 33 312 0 0 15 526 0 0 0 4073 0 26 22 252 7 91 38 407 17 31 208 3 0 37 2 0 0 0 0 0 0 0 70 0 0 0 21 2 0 112 0 0 388 111 820 63 52 38 1319 6 0 77 821 1 0 11 32 0 50 21 300 0 130 6 280 0 0 16 237 0 0 6 38 0 38 24 230 0 119 5 55 0 11 5 315 0 381 20 1029 0 224 7 5 2
ENSG00000020181.17 0 0 0 0 0 0 1 0 0 0 0 0 0 0 0 0 0 1 0 0 4 0 0 2 0 0 0 0 0 0 0 0 0 0 0 0 2 0 0 0 5 0 0 0 14 1 0 0 90 0 0 0 0 0 0 0 0 0 0 0 0 0 0 0 0 0 0 3 0 0 0 0 0 0 0 2 0 0 0 0 0 0 0 1 2 0 0 1 0 0 0 1 0 0 0 2 0 28 0 0 0 0 0 0 0 0 0 0 0 0 0 0 0 0 0 0 1 0
ENSG00000020219.9 0 0 0 0 0 0 0 2 0 0 0 0 0 1 0 0 0 0 0 0 0 0 0 0 0 0 0 0 0 0 1 0 0 0 0 0 0 0 0 0 0 0 0 5 0 0 0 0 0 0 0 0 0 0 0 0 0 3 0 0 0 0 0 0 0 0 0 0 0 0 0 0 0 0 0 0 19 10 0 0 0 0 0 0 0 0 0 0 0 0 0 0 0 0 0 0 0 1 0 0 0 0 0 0 0 0 0 0 0 0 0 0 0 0 0 0 0 0
ENSG00000020256.19 2 0 0 0 5 2 80 1 20 11 0 0 73 35 35 0 0 0 0 47 6 93 4 12 1 43 0 0 3 18 0 0 0 0 0 14 2 15 7 59 21 48 2 17 53 5 1 58 2 0 0 0 3 0 10 0 0 0 0 0 2 0 0 0 0 0 0 16 0 0 190 2 152 5 6 12 166 0 0 0 1 0 74 6 54 0 293 21 74 0 2105 72 47 0 0 36 0 0 25 48 0 0 0 1 8 2 0 0 1 0 0 1 9 0 0 0 0 0
ENSG00000020426.10 44 0 11 1 0 8 121 2 67 29 145 0 186 44 147 0 0 0 0 89 55 194 0 123 6 154 3 1 19 107 3 0 0 0 0 15 11 2 14 240 42 119 29 69 280 3 357 348 245 235 0 0 0 0 0 0 4 0 0 1 0 0 0 577 0 0 402 292 0 17 147 25 200 6 0 73 318 2 0 0 0 0 490 42 304 0 101 71 125 0 0 23 115 0 0 78 4 0 73 37 108 0 0 0 12 0 0 28 96 0 0 31 7 1 0 8 0 0
ENSG00000020577.13 208 261 23 189 0 27 1 1 76 18 237 0 89 54 35 0 0 25 5 35 19 42 0 3 18 12 1 0 29 1 0 0 0 0 0 0 14 2 17 163 10 24 23 14 66 1 6 49 0 1 0 0 0 0 0 0 0 1 0 0 0 0 0 9 0 0 26 41 0 0 37 15 107 1 0 46 64 9 0 0 0 0 47 10 48 0 38 120 31 0 0 57 0 3 0 1 0 0 5 4 1 0 15 5 1 1 0 184 84 0 0 86 0 3 0 13 26 4
ENSG00000020633.18 44 262 374 4 0 101 852 6 0 105 114 40 222 171 653 0 0 0 7 11 319 930 35 86 233 1328 2 0 159 527 31 0 80 408 14 334 54 412 35 341 202 781 42 427 730 23 22 68 619 114 0 0 0 0 0 5 36 0 6 4 42 8 201 572 0 0 371 339 109 15 141 166 2141 6 29 430 631 19 0 18 143 0 233 381 953 0 31 109 854 28 0 565 653 0 0 246 34 161 123 491 373 0 0 38 59 2 333 239 412 0 74 81 906 6 0 78 56 0
ENSG00000020922.12 86 84 19 25 0 20 109 9 22 117 620 30 18 110 135 0 0 0 2 123 65 137 10 16 22 148 0 0 25 46 18 0 0 0 82 0 17 3 45 120 88 263 53 113 40 38 101 264 0 139 0 0 0 0 0 0 1 16 0 0 59 24 0 0 0 0 99 84 1789 0 65 32 421 87 0 78 28 14 0 0 99 0 179 138 515 8 113 141 263 0 0 33 108 1 0 36 8 0 1 97 90 1 0 3 23 4 0 5 174 0 0 96 14 10 0 11 79 2
ENSG00000021300.13 296 1 0 0 0 0 736 0 0 14 69 0 525 4 340 0 0 0 1 33 3 549 0 918 3 496 0 0 7 169 0 0 0 2463 0 618 1 156 4 279 3 286 12 0 831 8 0 0 42 451 0 0 0 0 0 0 0 0 0 0 4 20 0 0 0 0 1491 577 54 120 1361 2 544 0 0 0 104 0 0 0 0 0 466 2 308 0 379 2 302 5 0 62 487 0 0 0 5 0 131 0 87 0 0 1 112 0 0 0 43 0 10793 0 531 0 0 0 67 0
ENSG00000021355.12 295 615 78 136 74 4263 1355 2138 7451 1917 1026 4350 3496 4759 1242 1 1 0 4 3384 4392 1760 3698 2664 4243 1690 154 2738 6211 2836 4260 8 34 0 2653 1536 2131 754 2107 1824 2593 887 1776 4004 3062 3866 9759 4344 851 4333 0 0 0 0 7909 194 510 1918 0 240 2131 1907 2396 10794 0 7939 2588 7626 5644 3613 6484 2480 2177 6673 4571 8500 1605 2188 0 1522 1345 592 3050 6978 1621 358 4195 2245 1033 2100 1 6863 1553 300 19828 4612 3652 3083 1115 6987 1156 115 0 3357 1843 1173 277 5039 4946 4 1533 2601 138 1300 3472 3209 2870 237
ENSG00000021461.16 1 0 0 1 1 0 0 0 1 0 0 0 0 0 0 0 0 0 0 0 0 0 0 0 0 0 0 0 0 0 0 0 0 0 0 0 0 0 0 1 0 0 0 0 0 0 0 0 0 0 0 0 0 0 0 0 0 0 0 0 0 5 0 1 0 0 0 0 0 0 0 0 0 0 0 0 0 0 0 0 0 0 0 0 4 0 0 0 0 0 0 0 2 0 0 1 0 0 0 2 0 0 0 0 0 0 0 0 0 0 0 0 0 0 0 0 1 0
ENSG00000021488.12 0 1 0 0 0 0 0 0 0 0 0 0 0 1 0 0 0 4 0 0 0 3 0 0 0 12 0 0 0 0 0 0 0 0 3 0 0 0 0 0 0 1 3 0 0 0 0 11 0 0 0 0 0 0 0 0 0 0 0 0 0 0 0 0 0 0 0 0 0 0 0 0 13 0 0 12 0 0 0 0 0 0 14 1 0 0 0 4 0 0 0 0 0 0 0 0 0 0 0 0 4 1 0 0 0 0 0 0 0 0 0 16 0 0 0 17 0 0
ENSG00000021574.12 31 186 104 19 0 39 73 21 330 105 367 69 34 77 313 0 5 61 3 35 22 87 106 24 7 123 3 5 20 49 58 0 2 2 0 7 4 4 31 85 62 101 68 96 3 142 250 126 8 483 0 0 0 0 7 0 4 26 0 1 87 63 0 20 0 0 104 84 159 66 13 32 154 76 0 171 201 68 1 0 0 0 71 57 260 24 27 118 146 16 18 55 88 6 0 27 32 1 0 56 62 2 0 6 1 11 0 41 82 0 0 55 7 74 0 38 88 0
ENSG00000021645.18 12 0 0 0 0 0 0 0 93 0 1 0 291 1 2 0 1 0 0 100 0 0 0 138 0 0 0 0 0 2 0 0 0 0 0 0 0 0 1 246 0 0 1 6 0 1 0 95 0 0 0 0 4 0 0 0 0 0 0 0 0 0 0 0 0 1 222 57 0 7 201 1 0 0 0 0 0 0 0 0 0 0 569 7 0 0 222 0 0 0 1 0 0 0 0 0 0 0 0 1 0 0 0 0 0 5 0 0 0 0 200 0 0 0 0 0 0 0
ENSG00000021762.19 56 0 0 0 0 3 3 0 35 26 0 61 278 19 0 0 0 0 0 183 40 3 6 158 11 17 0 0 5 5 0 0 0 0 0 112 17 0 11 244 13 28 4 62 66 4 193 254 24 0 0 0 0 0 0 0 0 2 0 0 2 8 0 0 0 0 19 92 0 0 267 6 32 13 0 56 37 0 0 0 0 0 171 18 6 0 220 4 54 0 0 50 0 0 0 9 3 0 49 72 0 0 171 3 0 0 0 63 3 0 702 18 0 1 0 12 4 0
ENSG00000021776.10 113 221 1180 461 0 54 210 36 400 202 93 42 139 156 685 0 0 65 4 163 29 433 35 44 16 281 0 1 125 163 31 0 0 4 9 0 48 54 32 144 127 282 46 141 178 17 42 354 0 1 0 0 11 0 2 8 4 10 0 6 50 29 0 11 0 1 239 133 0 96 106 34 794 24 82 258 317 15 0 0 0 0 237 123 492 4 72 121 349 0 14 83 112 6 56 144 73 0 5 269 114 5 0 8 21 1 0 47 149 0 0 46 0 12 0 42 64 11
ENSG00000021826.15 0 0 0 0 0 0 0 0 0 1 0 0 0 0 24 0 20 0 50 0 0 0 0 0 0 2 0 0 0 0 0 0 0 0 0 0 0 0 1 0 0 0 0 0 0 0 0 0 0 0 0 0 0 0 0 0 0 0 0 0 0 0 0 0 0 0 0 0 0 0 0 0 0 0 0 0 0 0 0 0 0 0 0 0 0 0 0 0 0 0 0 0 0 0 0 0 0 0 0 0 0 0 0 0 0 0 0 0 0 0 0 0 0 0 0 0 0 0
ENSG00000021852.12 0 0 0 0 0 0 0 0 0 0 0 8 6 11 0 0 0 0 1 0 0 0 0 17 0 0 0 0 0 0 0 0 0 0 0 0 1 0 0 1 0 0 2 0 0 0 0 0 0 0 0 0 0 0 0 0 0 0 0 0 0 0 0 0 0 0 228 0 0 0 52 0 0 0 0 0 0 0 0 0 0 0 8 0 0 0 0 0 0 0 0 0 0 0 0 0 0 0 0 0 0 0 0 0 0 0 0 0 0 0 0 0 0 0 0 0 0 0
ENSG00000022267.16 0 0 0 0 0 3 411 0 11 0 25 0 59 6 432 0 0 0 0 0 0 14 0 1 2 193 0 0 13 73 1 0 0 0 0 0 4 5 0 3 8 125 5 18 234 0 0 0 0 0 0 0 0 0 0 0 0 0 0 1 0 0 0 0 9768 0 166 0 0 0 50 1 227 0 0 0 101 0 0 0 11 0 0 13 190 0 0 7 184 0 0 86 470 0 0 0 7 0 22 37 404 0 0 8 10 0 0 0 162 0 0 7 480 0 0 1 15 0
ENSG00000022277.12 218 332 1360 1047 0 693 1326 1522 552 884 879 5401 1080 1215 1246 2 0 18 14 808 1455 1676 2488 383 286 1333 55 18 798 1001 3884 0 155 2303 2090 339 529 797 1037 700 1194 1127 1784 1772 1798 3241 2202 1339 3385 2655 0 0 0 0 9598 3 377 2076 0 41 3898 2177 0 2498 0 5913 1527 1811 4551 5947 1437 1004 2773 4221 3160 3235 3390 3161 0 102 631 193 634 1425 1363 169 1071 954 1203 1974 24 1961 1790 112 3540 884 2746 1698 282 2064 1272 27 0 465 1152 600 0 1196 2169 3 0 1031 1683 2519 309 752 1772 61
ENSG00000022355.16 0 0 0 0 0 0 0 0 0 0 0 0 0 0 0 0 56 0 0 0 0 0 0 0 0 0 0 0 0 0 0 0 0 0 0 0 0 0 0 0 0 0 0 0 0 0 0 0 0 0 0 0 0 0 0 0 0 0 0 0 0 1 0 0 0 0 0 0 0 0 0 0 0 0 0 0 0 0 0 0 0 0 0 0 0 0 0 0 0 0 0 0 0 0 0 0 0 0 0 0 0 0 0 0 0 0 0 0 0 0 0 0 0 0 0 0 0 0
ENSG00000022556.15 34 0 0 0 0 2 1 4 42 9 73 1 1 8 2 0 0 0 0 52 2 4 0 8 0 4 0 0 0 3 2 0 0 0 0 0 4 46 0 31 2 4 0 10 14 0 0 33 0 0 0 0 0 0 0 0 0 0 0 0 13 0 0 0 0 0 63 22 0 0 48 0 26 1 0 23 0 1 0 0 0 0 7 7 0 0 25 6 7 1 0 14 0 0 0 0 2 0 28 2 0 0 0 1 0 0 0 4 0 0 0 3 0 6 0 0 10 0
ENSG00000022567.9 22 4 2 167 0 2 14 164 16 3 10 249 216 9 8 0 0 0 0 230 12 18 255 77 17 40 7 1 72 37 696 210 0 0 267 35 4 7 105 168 15 13 143 44 23 272 755 370 466 146 0 0 0 0 1583 15 10 170 0 0 214 224 0 7 0 2 513 127 245 703 289 0 134 429 707 71 683 619 22 0 25 256 80 3 11 14 107 14 44 192 0 4 0 8 0 3 245 116 115 19 31 5 0 0 74 37 0 9 285 0 0 9 1 146 0 0 193 12
ENSG00000022840.15 2177 612 365 1717 1990 993 2375 172 2154 550 928 716 3583 2125 2220 0 1 30 3 1067 582 1095 459 1323 1596 2712 13 1856 1060 1150 558 47 120 56 282 17 689 513 361 2235 1316 1800 728 1364 4408 794 2589 2507 270 333 0 0 0 0 0 51 223 165 5 11 651 593 0 2811 0 431 1879 1831 439 1082 2743 961 5267 1406 3489 3304 2044 913 0 81 612 14 783 794 1831 17 1415 1126 2453 917 135 2168 1876 16 91 1249 791 384 640 1692 1239 3 0 572 876 328 4947 1306 1799 0 0 1145 3437 1588 3480 1814 1172 16
ENSG00000022976.15 1 5 2 1 0 1 32 2 0 4 47 6 0 3 0 0 1 0 1 4 9 37 9 3 0 14 0 0 0 0 26 0 0 0 1 0 3 0 3 16 1 27 4 22 68 14 0 42 22 0 0 0 1 0 0 63 7 2 0 0 6 3 0 0 0 0 24 3 0 0 0 0 36 23 0 16 0 14 0 1 0 0 17 14 19 2 7 1 24 74 0 0 3 1 0 3 6 0 0 2 1 1 0 0 3 1 0 0 15 0 0 1 13 2 0 1 6 0
ENSG00000023041.11 170 397 4 19 0 347 585 42 410 385 336 170 361 912 309 0 0 0 0 445 363 550 136 94 83 678 4 6 354 371 195 0 53 865 0 0 202 153 97 514 443 508 205 479 1319 106 771 422 204 1177 0 0 0 0 0 55 41 164 0 13 94 116 0 1567 0 0 167 891 0 133 684 273 1253 303 1860 1827 757 144 0 27 0 0 391 659 687 9 356 289 626 244 1742 749 535 9 0 465 236 81 60 799 536 1 0 123 13 23 0 339 385 0 0 384 291 207 848 544 214 16
ENSG00000023171.17 0 52 98 7 0 9 186 1 6 25 76 4 2 7 82 0 0 0 15 26 5 168 16 17 25 181 2 0 14 333 0 0 0 0 0 22 18 42 6 5 14 151 13 9 251 4 91 2 0 0 0 0 0 0 0 2 87 4 0 1 0 13 0 11 0 0 195 43 731 0 0 16 264 10 0 50 473 3 0 0 0 0 2 1 364 0 0 33 153 32 0 95 130 0 0 28 3 0 0 25 110 0 0 9 9 0 0 76 115 0 0 43 148 15 0 91 49 0
ENSG00000023191.16 106 766 2283 11 4506 416 801 11 306 1364 139 46 1167 1458 548 0 0 2 0 377 1365 719 27 679 801 573 0 0 946 544 58 663 2450 615 0 303 716 885 306 614 1415 742 198 1516 1470 33 629 925 289 668 0 0 0 7808 0 24 57 8 0 23 108 13 16058 2891 0 0 202 2850 267 153 1616 1211 2134 194 1372 3622 788 74 0 177 40 0 425 772 496 1 972 1231 787 177 0 2209 623 1 1135 944 64 111 624 1608 407 0 1491 542 133 21 849 1006 237 0 2189 1323 2002 42 1818 1177 329 23
ENSG00000023228.13 29 51 3 9 0 60 255 6 163 120 182 18 162 167 303 0 0 9 0 183 122 136 19 70 19 151 1 0 42 140 22 0 0 0 6 0 42 121 39 144 155 161 50 211 205 38 424 194 85 197 0 0 0 0 0 0 29 5 0 1 60 28 0 271 0 0 172 321 0 51 274 24 396 49 12 231 147 20 0 13 0 0 183 111 165 2 116 109 223 0 0 193 46 5 0 104 15 129 79 259 117 0 0 16 3 2 0 64 73 0 0 109 212 9 837 372 40 1
ENSG00000023287.12 2074 3330 802 565 0 1158 167 854 1358 404 796 254 192 742 249 0 3 0 0 198 41 286 180 206 330 760 55 9 610 391 1554 0 118 0 130 65 106 30 768 1053 644 1290 653 217 406 917 211 833 516 351 0 0 1 0 0 8 63 326 2 5 906 468 0 5 0 160 129 477 1478 320 242 317 1163 1412 60 1112 483 712 0 108 287 5 412 422 1308 97 166 400 742 188 0 134 141 13 207 674 411 534 1 192 172 31 0 8 168 153 12 435 353 0 0 302 426 229 764 1452 616 5
ENSG00000023318.7 156 126 1226 137 0 1859 1488 437 853 1610 553 1306 1234 2783 1213 0 0 3 0 876 1596 1245 881 623 945 1883 47 17 1035 741 956 0 50 0 160 248 676 92 604 1589 1713 1021 828 2492 2670 838 1791 1281 1426 595 0 0 0 0 1159 57 156 528 0 67 1085 615 0 7366 0 1686 391 2294 911 1339 1273 1284 2422 1418 1 5773 1830 852 0 301 306 15 1442 2724 1658 117 678 1641 1195 297 903 3606 813 42 0 1648 723 89 213 3026 935 8 0 782 386 143 0 2739 2279 1 0 2161 560 858 1459 1928 1028 47
ENSG00000023330.14 31 61 17 56 0 684 421 71 173 498 130 59 703 1568 687 0 0 0 0 456 632 288 130 164 183 366 10 31 1608 358 332 0 229 0 852 29 296 380 177 556 641 411 224 601 788 120 88 641 0 361 0 0 0 0 0 52 123 451 0 0 221 78 0 4387 0 0 698 2403 0 396 589 595 1156 396 2653 1932 453 83 0 111 260 373 321 595 280 18 628 485 315 294 21 1403 167 20 0 1720 576 293 67 901 120 1 0 634 273 56 0 1475 596 0 1539 1941 1156 213 418 1769 839 31
ENSG00000023445.13 181 630 1346 77 0 2982 1252 799 255 660 1096 210 366 3469 1525 0 3 4 312 311 130 646 189 242 785 3331 129 16 1504 1380 561 1 57 172 49 109 563 247 714 812 2189 2383 644 553 1219 712 650 3440 1460 1340 0 0 0 0 0 116 180 446 1 78 347 139 0 4059 66185 1695 761 1600 1971 683 819 1269 3810 1044 282 4658 1830 1217 12 2283 250 2768 1526 2480 5327 162 361 829 1640 1130 13 1204 1802 89 115 2535 933 620 57 2657 1063 11 0 402 692 302 0 1791 2199 1 0 1949 427 974 0 2414 1564 83
ENSG00000023516.8 20 3 20 3 0 18 70 1 117 74 273 1 87 62 75 0 0 0 0 89 41 235 23 16 4 63 1 6 30 3 1 0 0 0 1 0 11 1 14 115 135 188 36 90 320 21 38 231 0 105 0 0 1 0 0 0 6 6 0 2 0 28 0 12 0 0 0 142 0 0 1 3 287 5 0 107 71 2 0 0 0 115 301 139 482 1 12 58 20 0 0 12 148 0 0 67 12 0 0 90 77 0 0 1 13 0 0 22 160 0 0 49 0 2 0 0 58 0
ENSG00000023572.9 83 230 735 21 0 72 101 16 107 74 135 19 215 204 126 0 0 0 0 94 52 88 19 45 33 235 1 0 65 31 23 0 0 0 0 69 60 28 27 95 139 170 74 202 173 48 1 135 0 67 0 0 0 0 0 0 30 6 0 1 68 25 0 7 0 1271 0 205 362 16 255 206 220 72 185 357 93 7 0 24 3 0 158 82 200 10 102 120 71 70 0 228 38 2 0 116 26 52 28 162 64 0 27 19 23 7 0 80 100 0 0 119 116 8 156 297 78 17
ENSG00000023608.4 36 16 4 271 0 249 70 745 23 29 0 208 70 300 101 1 0 0 15 16 17 27 25 60 42 134 10 1 137 85 403 0 14 0 105 44 182 13 233 51 155 134 78 103 163 76 92 44 7 118 0 0 1 0 1932 0 12 267 0 5 46 28 0 123 0 842 79 103 462 869 29 114 245 325 543 1174 512 996 0 0 45 433 184 172 155 3 4 99 73 497 0 149 59 13 584 160 363 449 2 149 167 2 228 68 123 83 0 291 230 0 26 160 35 270 411 628 830 74
ENSG00000023697.12 147 0 0 0 0 117 259 8 613 332 177 69 529 420 85 0 0 32 0 709 424 273 77 235 121 244 2 6 311 159 56 0 0 0 178 266 107 191 63 506 287 180 103 820 490 55 1889 846 329 526 0 0 0 0 0 37 16 22 0 9 94 49 0 2049 0 0 1094 751 935 51 1106 195 407 72 6 662 340 64 0 11 174 0 514 551 249 8 571 567 275 97 0 590 373 4 0 174 85 0 159 518 61 0 0 98 25 7 0 167 156 0 0 321 0 6 0 452 48 9
ENSG00000023734.10 948 513 1672 220 0 700 3037 553 1646 896 552 386 1500 1541 2945 2 1 0 0 1213 1318 1426 310 1012 469 4203 23 2 914 1621 632 0 0 0 59 397 717 1042 571 1647 1828 2448 874 1707 2498 549 762 477 2655 1120 0 0 11 0 0 26 159 187 1 48 724 424 0 6382 0 1365 734 2546 3723 1412 1744 701 5335 1226 176 3749 2844 784 0 604 499 401 1039 1721 2457 144 1335 1199 2711 754 2 2318 2076 64 0 1349 583 212 319 1775 1422 3 0 370 405 84 0 763 1329 0 0 1220 2020 233 0 2437 1038 78
ENSG00000023839.11 0 0 0 0 0 0 2 8 0 1 0 14 0 1 0 0 1 15 1 1 0 9 37 5 0 0 1 0 0 0 4 0 0 0 1 87 0 0 4 3 3 4 9 0 0 30 0 0 0 0 0 0 3 0 0 0 0 0 0 0 0 0 0 0 0 0 0 0 1 0 12 1 8 8 0 5 22 13 0 15 0 0 36 7 34 0 0 2 0 0 0 0 0 4 0 0 10 0 0 5 0 0 0 0 7 0 0 11 12 0 0 20 0 45 0 0 41 0
ENSG00000023892.10 25 857 585 407 0 93 1608 124 0 287 1264 369 154 392 1145 0 0 0 0 69 315 1795 210 42 331 1952 24 0 304 766 212 0 395 3037 0 2 134 929 115 139 430 1960 338 1329 7992 497 0 69 1320 221 0 0 0 2 3636 0 245 141 1181 6 874 573 0 1000 0 0 0 530 0 348 478 120 3952 397 0 405 1464 135 0 64 100 304 49 390 2093 14 115 387 1601 45 1995 1114 3126 15 0 334 109 179 16 620 1556 2 0 181 688 81 0 189 1236 0 0 352 4810 125 270 137 116 3
ENSG00000023902.13 3 112 86 39 0 140 294 22 13 157 243 136 134 316 494 0 0 0 0 5 257 474 239 18 64 385 3 0 175 244 33 0 103 1050 79 0 76 139 42 17 91 153 71 692 644 97 52 201 536 0 0 0 0 0 0 0 35 48 0 5 95 67 0 879 0 0 0 228 543 17 16 159 649 126 0 621 377 43 0 29 69 0 28 248 223 0 0 122 357 15 0 410 214 0 0 295 116 0 0 516 133 0 0 82 91 6 1 630 207 0 0 206 3007 203 1 154 203 1
ENSG00000023909.9 100 720 107 411 0 82 38 527 34 69 41 194 92 194 4 0 0 1 3 5 3 9 8 172 28 99 26 1 54 13 233 0 0 0 204 28 12 0 57 167 105 57 100 25 131 311 129 171 5 73 0 0 3 0 0 5 17 66 2 0 184 52 0 40 0 81 306 317 256 214 164 172 61 64 25 362 172 52 0 62 0 251 258 19 137 35 0 272 190 8 0 42 27 34 0 96 108 361 1 69 26 2 0 1 49 23 0 483 697 2 0 82 66 71 18 1160 474 6
ENSG00000024048.10 548 416 434 483 0 309 1157 891 775 357 1735 709 422 521 2696 0 21 1 0 327 226 467 787 307 82 2050 124 0 232 512 311 0 14 0 40 36 58 140 333 1121 491 1465 946 356 1024 886 521 1071 471 1 1 0 0 0 0 1 29 347 4 8 2076 1203 0 850 0 42 1094 591 351 646 153 100 2012 792 0 618 1331 282 0 236 938 455 479 243 1817 244 832 679 1509 230 0 288 1252 186 174 409 288 335 3 931 893 19 0 82 535 49 0 726 4245 1 0 823 903 1679 0 1038 2299 27
ENSG00000024422.11 1 0 0 0 0 7 0 0 67 1 1 0 277 6 4 0 0 1 25 283 0 0 0 34 2 0 0 1 3 0 2 0 0 0 0 0 2 19 1 144 0 0 1 0 0 0 68 206 1 0 0 0 0 0 0 6 0 1 0 0 2 0 0 43 0 0 23 61 812 39 195 9 14 0 0 13 0 1 0 0 0 0 75 2 3 0 264 5 0 1 112 18 0 1 0 35 0 1 53 0 0 0 1563 0 0 0 0 15 0 0 0 22 0 0 833 36 5 0
ENSG00000024526.16 0 0 0 0 0 0 0 0 0 0 0 0 0 1 0 0 0 0 1 0 8 0 0 0 1 0 0 0 8 0 0 0 5 0 0 0 0 1 1 0 19 2 18 54 0 0 0 0 0 0 0 0 0 0 0 0 0 0 0 0 0 0 0 0 0 0 0 0 0 0 0 0 13 0 0 0 0 0 0 0 0 0 0 27 0 0 0 2 0 0 0 0 0 0 0 10 0 0 0 18 0 0 0 0 0 0 0 0 15 0 0 0 0 0 0 31 0 0
ENSG00000024862.17 98 77 1 37 0 96 597 83 287 173 539 228 525 368 822 0 0 0 0 410 267 413 228 331 62 772 8 2 283 239 163 0 119 1 0 0 50 73 125 322 177 471 201 529 1026 420 1655 389 732 818 0 0 0 0 0 62 7 99 1222 7 425 212 0 1214 0 3218 535 816 936 313 1145 227 1219 332 314 402 701 125 0 23 81 0 806 266 635 40 175 310 469 154 249 455 421 22 2 260 186 119 65 632 537 0 0 49 200 14 0 288 242 0 5487 321 329 207 1156 186 173 6
ENSG00000025039.14 278 1177 240 311 0 114 56 125 1507 414 55 153 156 207 61 0 0 0 0 162 66 22 224 100 35 28 10 1 171 67 197 0 0 0 189 44 46 10 100 143 83 13 75 87 587 114 1106 1111 378 1948 0 0 0 0 0 0 26 125 0 0 275 50 41 830 0 696 191 318 445 395 215 38 72 93 0 524 119 204 0 2 0 0 530 76 48 11 156 468 290 398 0 898 229 38 0 272 85 237 79 270 0 4 0 52 94 26 0 765 1841 0 0 907 0 789 0 680 474 7
ENSG00000025156.12 119 0 34 1 0 57 412 3 152 7 248 3 259 97 404 0 0 0 0 14 18 335 3 199 17 389 0 0 37 71 3 0 0 0 0 0 20 1 16 166 75 421 46 139 253 5 0 123 0 92 0 0 0 0 0 1 52 3 0 2 20 7 0 139 0 0 26 297 876 0 277 42 616 20 0 110 237 6 0 0 122 0 243 84 593 3 106 56 231 0 0 36 294 0 0 65 17 0 40 75 97 0 0 19 53 5 0 39 112 0 0 27 8 6 0 157 50 0
ENSG00000025293.16 38 194 258 171 0 333 927 667 457 440 771 650 245 681 1120 0 0 0 1 378 289 1644 440 104 110 1244 40 0 345 386 828 0 31 0 361 102 193 446 354 345 593 1024 405 601 1427 657 897 944 777 930 0 0 0 0 0 66 35 398 48 12 511 308 0 966 0 0 207 657 1503 975 225 335 1772 1163 553 1488 2028 1017 0 91 101 415 423 495 1568 43 356 371 1017 519 0 513 732 24 0 369 722 987 8 971 644 6 0 95 732 99 0 383 703 0 0 620 449 511 6 637 820 29
ENSG00000025423.11 0 0 12 0 0 0 0 0 0 0 0 0 0 0 0 0 0 2 0 7 6 0 0 0 0 0 0 0 0 0 1 0 0 0 0 0 0 0 0 1 1 7 0 11 1 0 0 0 0 0 0 0 0 0 0 0 1 0 0 0 0 0 0 0 0 0 0 13 0 0 0 0 0 0 0 0 0 0 0 0 0 0 0 9 17 0 0 0 13 0 0 0 0 0 0 0 0 0 0 0 56 0 0 0 1 0 0 15 0 0 0 0 0 0 0 0 0 0
ENSG00000025434.18 4 259 11 0 0 294 12 0 16 1040 0 10 233 889 0 0 0 12 0 24 1378 39 21 25 395 8 0 0 451 13 1 0 3020 15 0 0 251 79 61 61 1575 131 365 572 144 1 19 308 510 337 0 0 0 0 0 0 31 3 0 1 8 0 0 1842 0 0 0 1779 0 0 295 1842 961 160 0 2024 14 34 0 16 0 67 25 256 2 0 62 537 20 0 0 911 252 0 0 800 25 218 7 707 0 0 0 406 69 32 0 494 94 0 0 2689 0 14 5969 1532 854 21
ENSG00000025708.13 51 796 7 239 0 310 465 1135 57 432 182 1960 650 1223 201 0 0 0 0 94 703 235 1914 173 1292 166 23 15 644 107 1069 0 1588 1566 3492 400 673 374 430 122 733 149 968 2067 727 3920 575 658 1469 1005 0 0 0 0 16597 40 346 909 8 38 2927 1391 0 550 0 1320 158 888 1357 885 377 998 821 1344 189 1418 945 888 0 15 45 20 139 1133 263 32 118 590 265 633 189 3742 460 92 91 1622 2730 1406 284 2472 357 17 67 720 1022 758 506 3418 2038 0 19 1249 942 846 912 2195 1246 35
ENSG00000025770.18 204 15 45 12 53 81 931 98 124 167 252 252 307 271 558 2 1 1 3 149 197 876 78 183 76 771 1 1 218 555 312 0 372 8203 123 24 119 482 98 279 340 696 214 413 805 109 73 222 886 5 0 0 0 0 359 1 72 44 0 3 73 162 1 1148 16331 0 369 599 1777 42 305 189 1526 226 0 515 1108 176 0 8 48 0 63 163 467 2 264 241 690 1 0 410 677 12 0 278 171 0 185 195 233 2 0 51 143 42 0 149 702 0 0 176 1206 83 1653 327 257 6
ENSG00000025772.7 215 596 19 896 0 292 314 13 204 307 828 11 779 815 845 0 0 0 0 413 655 465 51 515 452 533 2 1 489 368 16 0 214 0 0 255 177 371 113 514 605 461 102 902 587 16 920 959 152 1 0 0 0 0 0 95 5 22 0 10 48 16 0 3279 0 0 2479 2116 1163 80 1063 461 980 101 28 2345 1210 55 0 77 140 1 669 437 209 2 1171 386 500 11 0 836 263 0 0 775 28 83 347 1163 285 0 2843 101 28 6 3094 432 353 0 10262 613 850 53 539 576 190 13
ENSG00000025796.13 436 230 102 14 1 372 346 9 253 308 265 39 152 445 346 0 0 9 0 250 80 214 55 143 42 550 3 0 215 230 33 0 0 0 0 130 63 3 52 695 308 442 108 284 404 69 596 531 7 281 0 0 25 0 0 0 0 20 0 4 69 20 0 367 0 0 253 310 1 68 244 237 631 162 4 467 495 56 0 12 0 1 529 424 787 5 188 257 370 262 0 90 61 5 9 257 81 0 16 380 152 0 0 28 142 11 21 122 294 0 0 213 0 95 20 875 265 0
ENSG00000025800.13 607 412 560 65 0 1035 2688 210 1980 935 2481 178 1414 1350 5245 0 0 70 0 1579 745 1881 323 815 238 3671 7 8 706 1313 133 0 85 981 172 226 399 849 252 2252 1397 2567 330 1777 6396 212 1644 1470 942 716 0 0 27 0 0 60 74 37 0 12 258 177 126 3373 0 1880 4294 2279 1081 360 1670 411 5063 409 70 2763 2644 171 0 43 540 0 732 745 2514 5 1356 1106 2464 10 506 2044 3630 3 0 1147 205 35 318 1213 1123 1 777 311 418 10 0 600 1394 0 0 2212 4341 184 217 2563 316 8
ENSG00000026025.15 40 3386 6626 210 4959 31766 11618 1575 940 19907 4357 2285 1787 63125 25308 1 10 624 283 177 12938 6886 1315 5163 85668 20079 315 5 16979 15558 2865 93 3791 8713 2615 1069 20912 3565 9787 991 22628 9656 5578 13957 10311 1367 1808 10974 16921 6679 0 0 902 1 153 2 1794 941 1402 559 2967 2145 0 75610 18027 16732 3617 48919 25172 5020 2843 136721 41682 8127 184 94892 21805 3876 5157 49175 3536 1869 2290 26865 14348 244 4914 45850 33543 2445 88 45958 15963 157 11736 28666 3856 3122 1292 36108 7223 83 9503 53643 3508 2467 3951 33504 13419 3 1098 57972 41404 1935 35786 59948 17544 2724
ENSG00000026036.22 2 21 0 0 29 4 0 0 0 12 0 6 12 11 0 0 0 0 0 9 9 4 2 10 1 0 0 0 2 0 1 0 2 0 0 0 1 8 5 28 4 3 0 3 17 0 10 1 0 4 0 0 0 0 0 1 0 3 0 1 1 0 0 0 0 0 0 3 0 0 19 2 19 0 14 37 0 1 0 0 0 0 7 10 8 0 7 2 3 0 0 16 2 0 0 14 1 2 4 3 0 0 0 3 0 1 0 6 2 0 0 1 0 0 28 1 10 0
ENSG00000026103.21 12 10 76 71 0 191 897 226 224 156 518 1018 60 621 3038 0 0 0 0 402 104 704 155 54 210 2392 15 1 362 1845 576 0 16 5 3 0 148 98 225 172 382 1602 306 82 1337 1023 326 454 486 67 0 0 0 0 0 0 92 328 0 1 918 651 0 349 1558 6407 283 258 1534 473 330 94 5278 975 0 1608 2874 486 1 77 1562 0 527 392 1804 76 415 223 3363 582 1 59 160 65 0 386 341 368 20 207 723 0 0 11 353 93 0 401 3097 1 0 307 806 887 0 328 413 44
ENSG00000026297.15 1822 1872 3636 1932 2819 558 1829 783 323 517 1415 664 3923 1474 742 0 0 1 0 228 1223 1150 898 1270 1304 1074 57 0 1671 1128 2553 604 173 2227 1134 925 524 558 745 1997 749 1355 1788 2954 4260 2102 878 1125 798 1580 0 0 0 0 0 101 223 619 2374 56 3130 1598 2810 5387 0 2855 498 2513 3584 3061 4010 1445 2149 3218 2018 2471 3030 2036 1 11 618 561 1168 1088 892 90 2352 1930 1112 720 1986 2816 1698 88 0 1001 886 453 7731 2051 785 16 0 404 731 156 1403 1178 1298 0 277 1597 1945 819 1493 1484 1101 37
ENSG00000026508.18 1534 16088 12669 4527 4986 53561 18516 14030 1382 15624 5755 15903 3127 45192 32531 26 18 15 21 1234 8283 10303 6456 966 21867 25785 520 2 26035 13511 20880 0 2659 13922 9822 1937 18969 6927 13916 1951 25756 16461 10626 15506 15586 7890 3046 4047 18827 5869 0 0 554 0 15796 155 3520 14184 304 592 5895 3631 57598 28134 104448 40600 2427 29298 20028 18484 3991 47779 50067 31424 1596 116810 32111 26177 6169 35448 11086 8229 1690 27365 18829 322 5032 23659 19159 7470 2006 41231 11008 1222 8122 26234 22592 22665 2136 30271 11750 404 2282 33359 6633 7766 144 22789 29426 16 0 40252 25253 14892 7595 47737 34407 1773
ENSG00000026559.13 0 256 0 1 0 0 0 0 20 0 0 0 0 0 0 0 0 0 0 16 0 0 0 0 0 0 0 1 14 0 0 0 0 0 0 0 0 13 0 0 0 0 0 0 0 0 0 144 0 0 0 0 0 0 0 0 0 0 0 0 0 0 0 0 0 0 4 0 0 0 0 0 0 0 208 0 0 0 0 0 0 0 1 1 0 0 0 0 0 0 0 0 0 0 0 0 0 0 0 0 0 0 0 0 0 1 0 0 0 0 0 0 0 0 0 0 0 0
ENSG00000026652.13 68 314 103 8 0 250 139 6 18 153 75 0 142 323 335 0 0 3 0 23 38 63 7 92 32 222 1 0 184 226 8 0 47 0 0 3 123 109 50 48 308 234 31 94 25 11 151 95 412 166 0 0 0 0 0 0 51 5 0 3 0 3 0 1771 0 0 767 442 0 2 203 148 1291 47 0 1420 276 27 0 17 0 0 152 162 138 0 98 209 191 35 0 316 86 0 0 323 25 9 12 185 54 0 0 9 54 1 0 303 436 0 0 388 212 2 186 472 66 14
ENSG00000026751.16 0 927 696 2875 0 1322 68 1425 0 1135 80 187 0 3460 965 5 0 0 0 14 1020 173 1060 0 726 298 63 0 994 26 431 110 150 0 1364 399 1362 105 2210 1 1217 85 608 677 148 255 12 1263 1421 336 0 0 0 0 0 0 106 749 5 2 41 45 0 5501 0 13561 0 1917 3360 5738 54 1331 717 1829 189 7377 2141 4714 0 674 564 617 0 554 94 13 0 1127 134 1198 0 2001 57 5 0 2027 2851 2214 2 2197 213 0 590 407 773 459 1 9068 4149 2 0 2122 177 3382 847 1999 4198 94
ENSG00000026950.16 39 31 722 376 0 11 632 260 14 13 978 771 214 58 123 0 0 0 0 150 10 1160 369 27 10 886 11 0 14 185 160 0 0 707 4 0 7 74 106 129 54 562 329 72 1232 821 231 142 331 126 0 0 0 0 0 0 86 191 63 0 612 319 0 54 0 3011 71 117 41 269 6 32 934 432 0 60 729 330 0 0 51 18 78 33 814 30 190 65 375 27 48 133 1515 26 1018 64 322 12 30 74 292 2 0 10 246 25 0 205 811 1 0 45 110 750 0 24 60 6
ENSG00000027001.9 120 0 0 0 0 12 93 1 17 1 18 0 324 63 73 0 0 0 0 128 141 163 0 273 10 43 0 0 23 80 0 0 0 0 0 128 12 1 12 214 68 52 15 66 152 4 0 96 0 0 0 0 0 0 0 38 2 0 0 0 0 0 0 0 0 0 717 467 0 0 288 34 48 5 1 192 2 0 0 0 0 0 410 25 78 0 152 34 66 0 0 73 60 0 0 19 5 0 31 74 106 0 0 2 0 0 0 0 11 0 0 39 256 0 0 0 0 0
ENSG00000027075.14 88 770 122 1192 0 486 2904 1462 462 150 1425 1168 435 378 1615 1 0 16 2 441 71 1861 309 162 232 2881 97 9 400 1311 1659 0 208 208 853 183 214 526 503 341 242 3028 361 216 3442 287 975 664 1427 1055 0 0 0 0 0 1 153 347 0 13 266 189 0 2105 0 1547 148 517 937 2249 327 190 3602 1246 582 1727 3251 2533 0 75 721 753 140 290 2980 16 145 359 2132 1381 0 616 1378 31 89 406 1230 863 67 305 1426 6 0 73 675 135 0 406 2546 0 0 324 2233 1150 70 852 2562 44
ENSG00000027644.4 0 0 0 0 0 0 0 0 0 0 0 0 0 0 4 0 5 0 0 0 0 0 0 0 0 5 0 0 0 1 0 0 0 0 0 0 0 0 0 0 0 5 0 0 0 0 0 0 0 0 0 0 0 0 0 0 0 0 0 0 0 0 0 51 0 0 0 2 0 0 0 0 0 0 0 0 0 0 0 0 0 0 0 0 7 0 0 0 1 0 0 0 0 0 0 0 0 0 0 0 0 0 0 0 0 0 0 0 0 0 0 0 0 0 0 24 0 0
ENSG00000027697.14 173 1073 1547 724 0 1391 1686 3434 920 2445 742 10059 983 4040 2701 22 0 115 0 1535 3597 1076 3823 587 2300 2832 185 11 1947 2332 7883 0 53 0 582 901 738 266 1649 1378 3306 2031 3206 6713 2517 6947 1813 1908 9726 4717 0 0 1 0 133 112 297 3100 1 86 4834 4004 7300 5562 7 17140 2274 2995 3620 6215 1512 1489 4368 10297 260 5028 6231 5458 0 412 1771 883 1474 3588 2004 595 1301 2864 1923 7870 1 5321 1296 586 1 2107 3782 3069 2 7734 1136 232 0 914 1434 1872 0 2711 3259 0 0 2077 372 1791 1 3146 3522 148
ENSG00000027847.13 157 0 1 0 0 49 186 1 4 75 97 0 384 91 246 0 0 0 0 120 117 223 14 175 40 72 0 0 52 84 2 0 129 0 105 0 42 201 11 374 119 93 50 225 453 3 274 108 0 0 0 0 0 0 0 0 2 0 0 1 0 0 0 0 0 0 386 311 893 53 428 108 304 18 568 99 83 6 0 0 0 0 170 73 101 1 165 74 37 0 0 182 146 0 0 73 2 0 152 111 55 0 0 17 9 3 190 79 15 0 967 69 378 0 0 45 24 0
ENSG00000027869.11 0 1 4599 0 0 15 933 0 0 11 606 0 5 13 525 0 0 0 0 0 0 1612 2 0 43 841 1 0 2 672 1 0 20 1823 0 0 6 1023 31 0 8 694 20 0 1053 0 0 4 81 0 0 0 0 0 0 0 112 6 0 0 23 2 0 634 0 0 0 25 1196 14 0 2 1956 6 12 32 1138 2 0 0 27 0 0 1 850 0 0 1 629 0 0 21 395 0 0 93 32 0 0 3 572 0 0 2 100 0 0 3 463 0 0 2 1116 1 0 17 3 0
ENSG00000028116.17 56 51 5 8 0 197 84 28 252 318 281 64 18 367 94 0 0 0 0 175 106 134 24 83 93 210 7 0 171 38 23 0 13 20 0 1 108 5 63 183 321 279 110 382 355 109 328 220 92 41 0 0 0 0 0 0 0 14 0 2 23 36 0 578 11 1 142 233 0 73 147 86 433 82 0 728 195 46 0 14 0 0 198 327 401 17 62 205 249 52 0 591 54 2 0 253 62 280 1 377 55 2 7 56 28 11 0 402 379 0 0 379 59 69 0 400 253 12
ENSG00000028137.18 11 2511 219 725 97 19768 6994 10304 50 2623 2148 8919 299 9667 7004 2 0 2 0 12 4398 3937 5170 55 4038 5242 146 1 9076 3323 18262 0 5558 1762 8945 981 8490 6269 4473 118 7579 6272 8462 9490 10546 8173 448 2843 3754 1527 0 0 57 1 24038 203 1729 5014 1195 591 10424 6751 0 6182 51 10491 253 8611 8892 17610 139 6197 11601 19386 27 20051 13182 15046 0 2973 509 1492 28 7155 4302 115 255 3662 5111 4296 0 11426 2941 174 1149 8456 7091 6602 67 14065 3678 99 0 13042 4496 2758 2416 7707 6764 4 0 6587 19615 20460 2232 8038 10062 200
ENSG00000028203.17 266 355 160 2 0 204 350 3 101 337 35 7 105 291 124 0 0 5 164 315 82 144 7 107 37 511 2 1 206 429 1 0 4 0 1 78 52 31 34 395 357 547 113 285 466 1 170 349 18 30 0 0 2 0 0 0 2 0 0 6 1 0 0 190 0 0 111 334 367 45 305 90 912 47 0 658 355 15 0 2 1 0 210 151 687 0 121 201 403 1 41 136 98 0 0 167 30 0 2 263 459 0 0 50 5 0 0 163 509 0 0 173 4 0 0 148 171 1
ENSG00000028277.21 6 242 19 104 0 134 62 94 0 129 264 35 3 52 60 0 0 8 1 0 334 288 136 6 60 90 3 2 77 54 42 0 0 22 145 34 34 7 31 13 475 160 145 221 117 29 1 89 309 111 0 0 32 0 0 4 13 18 83 3 66 10 0 106 0 924 8 47 0 114 2 81 501 130 2 176 275 140 0 4 153 0 16 261 475 1 0 37 165 151 0 101 77 1 5 159 61 225 0 167 46 0 0 57 31 30 0 45 105 0 0 54 112 46 0 39 130 1
ENSG00000028310.17 38 4 146 0 0 16 271 4 0 21 66 0 30 51 324 0 31 1 0 54 50 307 2 25 10 240 0 2 18 186 1 0 45 138 3 11 6 23 11 49 68 198 31 90 476 7 114 340 39 0 0 0 0 0 0 4 19 0 0 1 0 2 0 78 0 0 409 155 54 0 166 71 750 6 0 266 624 20 0 1 4 0 71 47 257 0 224 57 449 10 10 205 8 0 0 67 4 0 13 163 141 0 0 10 8 1 0 28 96 0 0 134 541 8 0 119 0 0
ENSG00000028528.14 542 1306 2928 5 525 522 852 116 421 722 308 283 1147 1160 884 0 0 0 0 1276 1044 1234 426 343 312 1200 8 28 706 633 69 0 167 0 14 68 425 481 192 955 1056 1261 341 1567 1945 285 1642 998 559 1598 0 0 38 0 1 0 61 103 0 31 417 160 0 4018 0 0 2212 1755 531 370 1128 519 2661 285 301 2839 1287 156 0 144 105 106 706 848 1185 4 705 867 784 65 0 1397 1201 13 0 670 107 61 251 1556 1011 0 0 337 218 59 0 1032 468 0 0 820 2194 173 2873 982 497 29
ENSG00000028839.9 68 1 10 0 0 107 501 72 54 64 141 210 194 186 440 0 30 62 0 245 119 421 212 154 53 915 13 0 69 140 75 0 0 0 0 83 76 149 76 193 197 465 145 247 910 171 368 92 1144 974 0 0 0 0 0 0 6 92 0 6 222 96 0 364 0 1648 318 237 607 151 316 79 803 195 0 320 508 109 1 0 212 359 358 191 521 20 130 156 604 228 0 240 722 5 0 162 85 2 32 241 56 3 0 50 141 6 34 159 412 0 0 109 460 287 191 441 60 26
ENSG00000029153.14 114 139 815 18 0 45 6 9 891 101 84 22 16 137 5 0 9 19 2 286 24 0 0 4 5 16 0 18 162 79 15 2 27 0 0 0 18 27 5 220 89 1 16 54 0 1 145 401 0 572 0 0 1 0 0 53 0 4 1 8 9 10 22390 1 0 0 358 100 0 0 35 82 163 18 1407 268 0 2 1 17 1 0 51 50 59 0 78 121 27 40 0 97 0 1 0 152 4 0 40 215 0 0 0 16 41 1 0 372 208 0 0 155 0 1 0 44 42 0
ENSG00000029363.16 1140 218 558 94 50 924 926 915 870 714 980 557 264 553 450 1 0 39 0 278 144 826 560 244 120 1951 43 2 294 509 323 0 13 0 77 77 118 46 508 825 658 1745 720 478 965 647 458 982 823 1690 0 0 0 0 0 7 33 82 28 9 940 501 0 1017 0 1205 601 609 853 582 331 186 2538 1011 0 788 1100 686 0 126 153 686 934 604 2698 140 335 356 1305 694 46 465 804 48 25 409 722 681 31 601 472 11 0 39 263 37 38 440 1871 2 6 256 775 448 593 765 643 16
ENSG00000029364.11 778 1069 782 248 0 1868 1238 343 1783 618 134 54 1598 1146 1754 0 0 0 83 803 378 670 118 1786 294 2848 11 4 560 380 138 0 21 0 0 62 258 253 180 1395 963 1183 308 1861 2402 179 736 848 10 351 0 0 0 0 0 138 115 22 0 8 92 102 0 474 0 8 1563 2402 226 319 1560 399 1471 591 0 2495 748 265 0 226 156 0 708 815 1555 20 1051 1768 2049 578 1 1942 2096 14 16293 970 118 24 394 2381 550 1 0 416 270 7 0 919 1534 1 0 2454 2687 962 0 2315 536 15
ENSG00000029534.20 0 0 0 0 0 1 109 0 1 11 2 0 0 4 276 0 0 0 0 0 0 118 2 0 1 20 0 0 3 2 0 0 90 0 0 0 4 28 1 0 1 152 4 1 53 0 0 0 0 0 0 0 0 0 0 0 50 0 0 1 0 0 0 3 0 0 0 11 0 0 224 5 204 1 0 20 300 0 0 3 0 0 0 0 179 0 0 0 150 0 0 0 64 0 0 1 20 0 5 0 43 0 0 3 22 0 0 0 50 0 0 13 179 0 0 1 17 0
ENSG00000029559.6 0 377 3656 0 0 25 0 0 0 1420 0 0 0 54 0 0 0 0 0 0 67 0 0 0 16 0 0 0 61 0 0 0 0 0 0 0 2 0 6 0 18 2 2 0 0 2 0 0 0 0 0 0 0 0 0 0 0 0 0 0 0 0 0 0 0 0 0 0 0 0 0 237 0 14 0 418 0 0 0 0 0 0 0 101 0 0 0 636 12 0 0 31 0 0 0 50 0 0 0 12 0 0 0 3 0 0 0 0 0 0 0 115 0 0 0 193 0 0
ENSG00000029639.10 35 158 1775 7 0 5 119 0 73 19 40 18 173 110 249 0 0 0 1 161 161 322 13 34 0 91 0 0 56 147 5 0 0 0 0 0 7 194 9 123 84 142 28 118 308 2 433 155 1 263 0 0 0 0 0 0 12 4 0 4 23 0 0 14 0 0 335 142 213 0 104 53 281 19 0 104 42 2 0 12 27 0 227 53 267 0 346 46 120 3 0 105 312 2 0 39 12 0 2 68 96 0 0 4 2 0 0 65 44 0 0 50 361 4 0 150 24 5
ENSG00000029725.16 23 412 261 19 0 246 533 110 9 295 912 94 76 457 582 0 7 0 0 84 104 362 35 119 135 584 12 2 213 230 180 0 15 0 0 62 77 27 80 244 411 652 190 668 1460 153 320 336 161 55 0 0 0 0 0 27 39 75 0 6 93 149 0 215 0 0 394 508 88 58 303 347 1241 181 123 648 574 165 0 9 121 66 350 396 733 9 91 420 617 519 449 253 580 6 0 462 87 87 1 600 195 9 0 52 94 59 0 293 261 0 0 375 523 214 2 789 337 19
ENSG00000029993.14 48 5 0 0 0 31 50 0 187 32 105 0 577 90 16 0 0 0 0 444 157 107 0 476 16 195 0 0 71 69 0 0 0 1310 0 137 27 13 25 745 63 64 33 259 177 13 206 53 1 0 0 0 0 0 0 0 0 0 0 1 0 0 0 436 0 0 632 281 20 24 783 134 345 10 385 294 221 0 0 0 18 0 377 113 80 0 293 70 91 2 271 78 97 0 0 83 1 0 249 148 0 0 0 10 15 0 0 7 69 0 0 171 0 0 42 121 15 0
ENSG00000030066.13 7 88 13 7 0 2 131 5 22 30 180 8 61 62 126 0 0 0 0 17 44 159 20 25 6 187 0 0 33 81 4 0 0 0 7 0 11 3 9 46 79 147 15 92 124 7 6 70 0 177 0 0 2 0 0 1 1 7 0 0 18 1 0 93 0 0 258 43 8 36 82 5 429 24 0 50 145 38 0 0 0 0 84 50 173 0 111 74 145 32 0 23 122 0 0 21 3 0 0 81 131 0 0 7 28 0 0 90 123 0 1327 16 147 13 0 16 20 2
ENSG00000030110.12 106 21 21 3 0 90 724 6 327 139 258 88 404 284 673 0 0 0 0 435 302 804 90 93 294 638 2 5 453 760 48 0 331 820 0 105 141 921 70 229 420 734 125 444 1278 44 819 320 0 717 0 0 0 0 0 50 173 31 0 3 228 142 0 1756 0 0 47 936 1402 259 615 264 2003 52 1165 1068 1331 22 984 3 121 0 61 197 622 1 208 194 350 71 53 321 923 1 12 510 137 45 114 434 421 0 0 57 184 3 0 231 598 0 0 240 2493 34 608 290 112 4
ENSG00000030304.13 10 6 0 0 0 0 0 0 0 1 0 0 0 0 0 0 0 3 0 0 0 0 0 0 0 0 0 0 1 0 0 0 0 0 0 0 0 0 0 5 0 0 0 0 0 0 0 15 0 0 0 0 0 0 0 0 0 0 0 0 0 0 0 0 0 0 5 0 0 0 1 0 0 0 0 0 0 0 0 0 0 0 1 0 0 0 0 1 0 0 0 0 0 0 0 0 0 0 0 0 0 0 0 0 0 0 0 0 0 0 0 0 0 0 0 0 0 0
ENSG00000030419.16 23 0 8 0 0 0 39 0 307 0 1 5 80 4 2 0 0 1 0 156 2 119 15 24 4 76 0 3 20 8 8 0 0 0 0 0 0 4 7 108 2 27 4 1 131 7 419 743 0 0 0 0 0 0 0 5 3 0 96 0 0 0 0 0 0 0 294 81 11 0 86 1 117 1 50 37 4 0 0 0 0 0 186 10 300 0 46 0 11 0 0 0 120 1 0 1 0 0 0 14 135 0 0 1 5 0 0 0 83 0 0 1 43 0 0 0 0 0
ENSG00000030582.17 823 10790 6842 2819 17137 4118 611 2032 8651 9978 382 3130 9294 16150 2043 3 0 0 0 6803 17660 1305 3856 1148 18833 494 107 367 10295 954 2470 819 34668 6906 14222 2882 5393 2501 2975 5452 13657 1143 3371 23239 5291 1578 12183 10713 7417 8350 0 0 0 0 0 211 282 1584 31 252 4210 2526 0 34563 0 9414 11260 23063 8171 11711 9691 13560 6675 5480 25473 39111 3103 4445 0 1914 317 354 1735 8429 698 26 11668 18024 792 3460 7888 27258 1742 45 7208 7746 2615 1225 8359 21569 624 11 8069 9682 966 730 17428 18417 4459 0 0 22005 1302 14603 12334 9235 7139 328
ENSG00000031003.10 160 163 167 995 0 162 262 191 130 227 210 146 69 322 345 0 0 0 0 129 75 511 170 52 60 621 16 0 88 264 121 0 2 1 70 16 64 40 116 277 326 455 231 178 387 212 97 235 470 367 0 0 1 0 36 0 35 135 189 14 392 167 0 258 0 1967 149 228 0 113 111 131 941 324 0 719 752 194 0 40 0 4 184 204 770 24 718 193 596 147 0 205 659 18 0 259 366 7 0 245 47 6 0 48 12 47 0 323 585 0 0 207 231 195 7 644 357 13
ENSG00000031081.10 0 27 16 0 0 252 72 47 14 317 0 43 10 559 198 0 0 0 0 0 353 228 92 0 186 71 1 0 476 86 12 0 13 0 315 0 213 17 51 6 528 176 67 315 308 9 0 189 10 0 0 0 0 0 0 0 5 23 0 8 11 6 0 555 0 110 142 524 590 388 12 182 453 150 0 788 150 193 0 80 0 0 1 416 123 0 70 228 109 15 0 901 40 2 0 500 153 548 4 1061 56 0 0 189 60 14 0 812 103 0 0 383 301 205 0 74 141 6
ENSG00000031691.6 24 1 0 4 29 21 73 0 16 3 4 0 0 7 0 0 0 0 0 22 3 47 0 8 2 18 0 0 28 18 0 0 0 0 0 0 0 0 1 10 8 23 4 97 8 1 0 47 0 0 0 0 0 0 0 0 0 0 0 1 3 0 0 0 0 0 0 6 0 0 0 1 34 1 3 62 47 4 0 0 0 0 6 18 40 0 0 15 7 0 0 0 0 0 0 85 0 0 0 16 0 0 0 1 0 0 0 56 8 0 0 34 0 0 0 0 0 0
ENSG00000031698.12 400 555 1529 2 4226 329 2169 31 843 1106 1183 250 2782 1791 3847 0 0 0 2 1392 1409 3144 241 745 205 3133 1 1 817 1830 53 0 74 428 166 519 527 1099 175 1417 1134 1923 290 2076 4394 141 2118 1063 816 1378 0 0 0 0 0 135 261 26 0 25 344 127 0 4160 0 3476 1560 2636 2804 652 2953 1105 5352 544 1468 2345 3528 97 0 90 236 3 1012 834 1968 5 2533 976 2244 203 1 1574 2453 10 0 666 154 173 1194 2270 1865 0 2570 282 418 19 0 820 2093 0 10498 1151 4254 62 0 1393 502 36
ENSG00000031823.14 222 407 2097 29 0 68 616 14 271 130 189 35 782 235 427 0 0 9 2 260 316 735 99 210 60 619 2 0 242 639 42 0 19 2517 25 5 109 256 44 449 220 653 68 427 1653 71 278 461 0 83 0 0 2 0 0 7 68 26 1 1 146 19 0 1614 0 0 1140 524 842 163 835 113 1712 95 16 568 877 52 0 22 235 0 393 174 442 1 657 209 615 2 0 229 537 0 1 181 44 3 92 339 364 0 0 60 80 4 0 246 365 0 280 154 852 29 65 171 119 0
ENSG00000032219.18 387 264 307 68 0 298 191 156 448 280 714 432 48 206 638 0 3 16 2 88 41 220 501 31 21 424 23 0 215 440 211 0 0 1 1 0 22 47 163 550 258 804 241 228 942 655 420 1120 654 990 0 0 0 0 0 0 1 154 0 3 548 312 0 1 0 3028 12 113 1240 394 76 143 1332 368 5 280 688 120 0 5 145 41 196 320 1613 85 390 93 448 381 0 204 71 37 0 222 189 288 9 272 315 12 0 33 215 19 0 68 1213 1 0 78 105 381 0 286 195 5
ENSG00000032389.12 273 273 206 0 0 30 438 9 280 100 90 50 774 179 335 0 0 1 12 132 198 554 0 388 5 231 0 1 39 35 17 0 241 0 0 114 50 278 34 339 143 296 51 192 1073 10 260 334 0 0 0 0 0 0 0 0 49 20 0 1 19 18 0 624 0 0 382 352 0 21 763 90 551 31 1090 332 233 20 0 4 85 0 398 217 379 0 722 178 403 0 0 225 252 1 615 122 23 0 94 284 356 0 0 15 74 1 0 84 128 0 9455 140 755 16 0 86 21 0
ENSG00000032444.16 189 1422 369 195 0 339 586 100 65 759 204 689 549 637 259 0 170 0 5 299 589 587 132 253 615 230 3 6 506 239 363 0 1074 0 598 300 404 635 173 361 624 393 212 971 520 127 126 597 0 297 0 0 0 0 0 17 56 96 0 13 211 148 0 449 0 41 638 784 76 223 504 178 1083 557 1543 1380 753 368 0 55 0 0 152 379 328 0 445 753 254 322 1588 1219 232 10 699 487 417 99 190 1002 134 2 0 72 133 36 0 327 120 0 0 529 402 65 0 322 198 9
ENSG00000032742.17 97 6 2 21 0 54 37 47 70 53 104 26 113 104 35 0 0 0 2 39 25 64 29 206 13 57 1 0 39 44 35 0 37 0 102 0 19 23 33 124 100 120 67 81 145 63 0 76 0 270 0 0 1 0 0 0 0 14 0 3 56 28 0 199 0 0 493 329 527 131 155 76 265 97 0 285 208 82 0 29 6 695 1078 110 199 1 131 37 129 29 1440 9 0 3 0 73 141 42 8 68 116 1 0 10 57 6 0 38 65 0 0 42 38 30 0 42 161 1
ENSG00000033011.12 84 0 29 0 0 21 268 0 104 71 0 0 530 205 135 0 52 0 0 385 270 353 17 114 28 163 0 0 88 120 0 0 457 0 122 112 51 270 12 568 182 194 43 325 1131 4 0 10 575 510 0 0 1 0 0 0 16 0 0 0 10 0 0 19 0 0 449 400 500 34 685 13 539 2 0 215 67 1 0 0 0 0 167 185 141 0 536 90 188 0 0 182 100 0 0 63 1 0 336 220 33 0 0 6 51 3 151 58 158 0 0 93 235 0 50 71 12 0
ENSG00000033030.13 49 85 23 7 0 141 276 15 31 172 51 34 214 332 319 0 3 12 0 96 97 359 36 72 41 608 4 2 63 123 9 0 8 305 1 1 76 12 41 245 258 286 55 218 914 34 336 235 0 495 0 0 5 0 0 0 0 11 0 1 16 21 0 1251 0 1 70 238 0 127 119 58 842 74 1 382 287 8 0 27 26 97 365 198 375 0 198 147 388 26 0 96 67 3 240 154 27 48 13 316 418 1 0 17 54 4 0 65 202 0 0 264 38 13 4 77 226 2
ENSG00000033050.8 24 70 9 9 0 27 217 1 13 36 119 10 145 53 222 0 0 0 0 88 208 362 1 47 13 199 0 0 26 134 1 133 0 0 0 10 11 63 6 65 77 208 34 141 300 2 75 10 338 0 0 0 0 0 0 23 18 6 0 4 0 6 0 271 0 0 112 214 0 35 175 101 448 15 192 101 107 1 0 8 0 0 83 85 165 0 150 23 181 0 0 152 213 0 0 69 6 0 8 121 96 0 0 6 20 0 0 26 94 0 0 42 313 0 0 160 8 0
ENSG00000033100.16 110 7 0 2 0 9 97 12 20 71 3 39 209 62 81 0 0 0 0 130 68 244 40 100 39 70 0 12 21 40 20 0 86 259 0 80 22 141 10 245 93 103 30 139 187 7 76 72 6 25 0 0 0 1 0 0 31 5 51 0 28 22 0 43 0 0 866 196 1 62 158 41 305 89 348 272 54 12 0 0 21 0 83 40 70 1 184 36 130 2 0 180 21 0 0 104 17 100 10 101 99 0 0 5 13 2 0 40 63 0 0 80 53 13 0 24 35 1
ENSG00000033122.18 13 89 31 2 0 24 16 1 77 26 100 0 0 25 0 0 0 6 0 4 1 8 0 1 0 34 0 0 16 18 0 0 0 0 0 0 0 0 3 7 5 24 6 8 36 0 0 18 18 0 0 0 0 0 0 0 0 0 0 1 0 0 0 3 0 0 7 16 0 0 0 9 37 0 0 13 0 3 0 0 0 0 0 12 93 0 0 24 42 0 0 27 0 0 0 10 0 0 0 2 68 0 0 0 2 0 0 1 1 0 0 26 15 0 0 0 0 0
ENSG00000033170.16 4 12 30 0 0 19 165 2 124 63 200 12 148 178 536 0 1 1 1 193 57 238 0 86 26 182 0 0 78 12 0 0 0 29 0 0 32 5 13 201 211 233 44 254 191 0 0 2 1 0 0 0 7 0 0 0 43 0 0 0 0 0 0 449 0 0 268 132 0 0 236 11 261 13 0 81 147 0 0 0 0 0 128 175 373 0 163 89 96 4 0 38 54 0 0 103 0 0 33 137 66 0 0 11 60 0 0 3 0 0 0 93 52 0 0 13 116 0
ENSG00000033178.12 920 2328 1292 466 0 536 99 175 14235 3704 5481 850 148 1153 515 0 6 2 15 746 189 350 116 126 226 1250 31 145 880 667 424 0 66 0 52 0 62 70 92 924 995 819 498 1348 1464 381 816 1406 454 192 0 0 1 0 0 4 62 89 86 3 180 114 0 888 0 111 482 754 375 196 329 1087 2588 1110 59 776 109 202 0 49 0 0 490 1179 2336 81 125 181 245 2 0 1024 308 106 6 354 236 231 5 1621 974 24 96 59 102 45 0 622 555 0 0 1243 151 384 1594 2893 1510 38
ENSG00000033327.12 2 199 50 291 0 371 94 422 242 146 146 601 98 467 105 1 0 0 0 11 86 55 459 9 153 90 21 0 270 27 720 0 137 0 489 31 301 150 395 15 251 52 373 299 19 692 93 80 267 395 0 0 0 0 8 0 13 220 0 7 578 327 0 690 0 2460 286 455 35 961 37 215 255 706 0 971 576 777 0 89 1 496 14 318 46 13 113 202 7 311 60 477 84 15 0 338 276 228 52 423 21 10 89 127 109 151 1 482 391 1 7 293 0 274 0 192 443 11
ENSG00000033627.16 31 786 0 712 0 283 99 88 256 1070 54 217 459 1071 42 0 1 1 12 250 1046 281 273 93 291 66 8 0 778 63 168 0 409 0 305 94 507 139 164 250 1001 107 283 1153 442 203 85 582 1608 69 0 0 139 0 0 1 20 141 2 8 395 197 0 2599 0 0 1173 1170 0 562 514 772 591 291 0 2411 289 286 1 71 0 0 97 579 110 6 462 1194 136 310 0 1436 120 8 0 629 212 7 94 1050 76 3 0 120 51 21 0 745 513 0 0 792 397 194 0 792 448 5
ENSG00000033800.13 78 233 59 67 0 366 744 738 535 470 430 1004 507 915 946 0 0 0 0 344 224 299 739 132 122 1200 29 5 428 447 719 0 40 624 927 39 127 163 388 602 690 1025 758 714 1362 956 1079 826 95 1709 0 0 1 0 0 11 88 437 1137 7 957 624 0 1052 0 6366 468 557 1278 987 458 219 2034 1946 1694 1460 851 903 0 70 19 84 509 496 1160 53 282 442 1039 1318 0 540 305 41 6566 490 859 655 17 598 396 16 0 61 241 100 0 759 1458 0 1070 588 77 1800 0 100 1432 37
ENSG00000033867.16 120 123 147 3 0 92 66 2 2 78 479 0 65 180 23 0 0 0 0 18 35 107 0 53 27 223 2 0 81 73 3 0 17 0 0 0 13 39 15 158 307 227 53 268 313 16 78 69 4 154 0 0 0 0 0 0 4 0 0 2 5 22 0 1 0 0 149 116 0 3 52 87 473 8 0 275 119 14 0 2 0 0 187 173 640 0 42 219 139 0 0 81 291 0 51 147 5 0 15 214 342 1 0 12 26 0 0 12 17 0 0 154 10 0 2 562 70 3
ENSG00000034053.14 0 0 0 0 0 0 90 0 2 0 17 0 30 0 108 0 0 0 0 0 0 134 0 13 0 78 0 0 0 56 0 0 0 0 0 9 0 20 1 32 0 65 0 0 168 0 0 0 0 73 0 0 0 0 0 0 1 0 0 0 0 4 0 47 0 0 38 5 355 0 75 0 137 0 0 0 100 0 0 0 68 0 31 0 45 0 47 0 82 0 0 0 118 0 0 5 1 0 20 0 24 0 0 0 5 0 0 0 17 0 993 0 200 0 0 0 0 0
ENSG00000034152.18 450 2984 272 1432 8216 2104 1202 2733 463 766 441 1121 2298 3551 1227 0 0 32 0 695 449 741 533 1742 6141 1706 113 493 2495 920 5354 1488 1562 199 1881 288 3279 1095 1907 830 2798 902 1927 1331 1658 2318 1332 1518 2575 624 0 0 0 1 0 164 499 2578 1648 26 1776 1193 0 5886 0 4045 3135 5807 1833 3653 2198 1890 3332 4071 4478 12786 3774 3795 0 752 1019 1230 728 2776 1511 98 1400 3399 1701 1075 767 4165 1016 85 8049 2955 2535 1862 705 2290 686 45 2000 1625 2307 3476 8583 2692 1788 3 9 3423 1619 1178 4472 4917 2455 136
ENSG00000034239.10 344 0 9 0 0 0 0 1 1 0 0 2 258 0 0 0 0 1 38 31 0 0 0 1689 1 4 0 0 0 0 1 0 0 0 0 290 0 0 0 122 1 0 0 9 11 9 0 0 0 0 0 0 0 0 0 0 0 3 0 0 11 9 29959 0 0 0 1953 940 1 66 685 0 0 6 0 0 0 2 0 0 0 0 1590 1 0 1 18 0 0 0 0 0 0 0 0 0 0 0 0 0 0 0 0 0 0 0 0 0 0 0 3136 0 0 0 0 0 0 0
ENSG00000034510.5 649 1808 1343 659 41998 7145 20315 697 9489 9554 5813 4895 19927 17844 13107 0 21 126 97 7885 16843 16309 1684 14716 20399 14802 111 2896 13049 8910 1038 3000 9333 12863 1314 3286 8707 19950 3309 6062 7653 7114 2508 18591 29764 1925 23342 18916 9210 17983 0 0 0 8638 3594 497 1631 1192 1497 224 2028 902 26016 36612 33526 5041 1810 26069 14315 4672 31900 33364 27212 2038 87897 27284 10031 1582 1337 4721 3263 716 12668 15717 12622 72 18151 17232 8624 1007 19082 32571 25442 74 20884 13368 2037 2799 45257 23371 8067 1 19867 21109 4116 307 10634 33527 16740 7 17763 26993 22625 3045 14776 10153 4069 252
ENSG00000034533.11 38 240 24 42 0 67 491 0 142 53 270 8 42 79 1093 0 0 0 0 66 96 358 12 6 5 525 0 0 44 331 15 0 28 0 62 78 11 1 25 167 143 491 35 224 499 10 88 137 0 355 0 0 0 0 0 0 15 7 0 1 38 3 0 4 0 0 452 42 0 0 117 17 792 22 0 79 587 7 0 3 0 0 32 45 186 0 105 59 532 15 0 18 135 0 0 55 59 0 28 77 97 0 0 2 88 0 0 109 400 0 0 99 305 6 0 0 3 1
ENSG00000034677.12 662 1154 1418 216 0 375 2364 128 433 616 1486 233 651 792 2072 0 0 3 2 392 70 1429 151 415 155 4408 17 9 449 1470 236 0 0 84 81 28 143 524 151 736 609 3099 315 207 1592 207 1170 1622 379 237 0 0 0 0 1 45 232 70 0 14 323 87 0 800 1615 0 1400 745 261 329 469 237 4678 350 845 874 1798 162 0 24 206 0 877 238 4448 22 199 480 1742 113 1376 486 1008 18 557 471 272 188 43 319 1413 5 0 28 375 29 0 739 2209 0 0 504 766 233 2037 766 728 20
ENSG00000034693.14 107 0 1373 0 0 15 261 0 0 25 793 0 133 114 249 0 0 0 0 94 72 164 7 86 4 376 0 0 27 258 0 0 0 0 0 0 7 0 12 142 66 259 50 130 147 4 295 206 0 0 0 0 0 0 0 0 3 2 0 0 19 4 0 506 0 0 574 266 243 147 187 26 715 16 0 129 302 4 0 0 0 0 189 56 249 1 51 101 290 0 0 157 399 0 0 73 0 0 7 200 236 0 0 1 10 0 0 31 208 0 0 89 91 5 2091 136 80 0
ENSG00000034713.7 435 505 631 1222 257 965 1622 2669 3476 1117 689 2428 2488 2013 2717 29 24 92 1 2072 1447 1646 2599 1456 873 2062 186 680 2093 2236 5351 1055 1144 2215 4291 1065 997 1282 1445 1392 1468 1000 1820 1654 2478 1835 6932 3520 7522 4795 0 0 3 0 9767 172 942 3590 4 39 2352 1327 2711 6428 0 30641 870 3680 10717 17499 3778 1788 2976 5080 16895 5599 5211 7697 31095 415 1910 1506 2106 1702 1924 157 2191 1067 1068 4238 0 3106 2673 117 690 1707 3680 2100 627 2857 1498 16 65 511 2021 1381 0 1903 2897 3 12051 1707 2928 7063 7117 1638 4231 297
ENSG00000034971.16 0 0 0 0 0 0 0 0 0 0 0 0 0 0 0 0 0 0 0 0 0 0 0 0 0 0 0 0 0 0 0 0 0 0 0 0 0 0 0 24 1 0 0 0 0 0 0 0 0 0 0 0 0 0 0 0 0 0 0 0 0 0 0 0 0 0 0 0 0 0 0 0 12 0 0 0 0 0 0 0 0 0 0 0 0 0 0 0 0 0 0 0 0 0 0 0 0 0 0 0 0 0 0 0 0 0 0 0 0 0 0 0 0 0 0 0 0 0
ENSG00000035115.21 59 1 623 0 0 10 605 8 853 10 163 9 682 28 157 0 0 87 0 797 30 220 2 189 2 305 0 6 94 471 17 1 0 0 0 0 8 64 3 720 13 221 5 94 966 60 1695 720 0 1065 0 0 0 0 0 74 4 8 0 0 13 1 0 107 0 0 545 199 300 5 634 4 354 2 65 86 439 8 0 0 0 0 882 37 409 1 390 40 160 0 12 73 260 0 0 2 3 0 43 72 161 0 0 6 65 0 0 10 115 0 0 29 103 0 420 14 15 0
ENSG00000035141.7 356 0 0 0 0 31 536 9 1602 152 317 12 741 199 481 0 121 0 153 403 439 695 28 188 50 554 1 4 212 335 20 0 26 366 24 1 99 183 27 610 209 375 69 637 1057 33 1102 495 1073 1035 0 0 0 0 0 0 49 10 0 3 23 9 0 401 0 0 1310 530 167 25 1059 154 1424 33 2178 337 374 27 0 6 76 0 526 314 635 0 723 180 504 78 0 563 656 0 0 140 59 0 168 431 356 0 0 38 53 3 0 126 312 0 241 129 610 48 0 96 102 2
ENSG00000035403.17 126 57 15 9 0 30 200 8 941 90 130 32 971 162 17 0 0 6 144 433 43 19 38 105 24 131 2 5 121 59 85 0 0 0 0 30 31 31 27 345 107 108 68 102 413 105 146 562 22 1719 0 0 0 0 0 7 3 22 0 0 304 48 0 182 0 0 1403 454 0 86 608 52 497 63 5 346 83 53 0 0 0 0 438 111 91 14 775 131 136 24 0 66 253 2 15 87 35 342 112 139 0 1 0 18 30 11 0 48 26 0 29 90 0 5 0 143 27 0
ENSG00000035499.12 0 23 7 2 0 7 15 2 43 1 115 0 1 16 0 0 0 0 0 0 24 0 0 0 4 12 0 0 10 0 0 0 0 0 0 0 0 0 1 0 45 9 22 93 0 11 0 24 0 0 0 0 0 0 0 0 27 0 0 0 0 0 0 0 0 0 0 1 0 0 0 1 61 0 0 23 2 1 0 0 0 0 0 36 35 0 0 7 5 0 0 4 0 0 0 37 0 0 0 0 0 0 0 0 0 0 0 26 0 0 0 15 0 0 0 0 0 0
ENSG00000035664.11 16 1 61 42 0 1 1 37 1 23 0 75 83 4 168 0 3 0 3 67 34 129 223 15 0 40 1 1 23 6 52 0 0 0 37 0 0 4 12 96 10 115 102 55 0 60 310 273 32 9 0 0 3 0 0 0 27 23 0 0 256 181 0 703 0 0 0 15 0 0 138 0 87 44 402 1 58 46 1 7 4 59 75 28 85 4 199 5 161 2 0 16 399 2 0 0 96 0 92 17 24 1 0 3 90 14 0 2 43 0 0 0 0 0 0 0 157 0
ENSG00000035681.8 182 254 113 2069 1235 267 381 4459 34 910 812 4194 122 1235 914 1 0 0 0 146 99 355 944 46 195 547 219 0 418 469 3977 0 120 1652 2537 370 478 101 2923 272 510 456 1425 861 1024 1887 4 172 6951 485 0 0 0 0 2301 78 171 1859 178 7 1158 879 0 2168 0 37754 280 1023 8579 13386 210 362 1045 5883 0 2736 7391 16803 0 263 4254 3871 104 374 847 187 100 560 517 5952 0 673 262 97 0 461 4715 6427 2 1203 594 34 0 133 1226 707 0 1491 5391 8 0 1217 429 12839 3044 3284 7229 395
ENSG00000035687.9 17 14 1305 0 0 325 914 27 507 382 171 83 304 480 915 0 0 2 0 410 353 467 36 264 142 910 3 0 245 631 30 0 68 0 75 2 181 79 97 374 480 584 122 529 875 145 330 452 19 0 0 0 0 0 0 0 65 21 0 13 198 47 0 1196 0 0 243 652 592 101 368 157 2037 79 0 729 1295 6 0 49 37 0 631 340 1111 9 394 315 696 8 0 721 556 4 0 521 169 0 4 694 684 1 0 97 201 0 0 157 567 0 0 526 135 32 6 1178 88 9
ENSG00000035720.7 0 3 0 0 0 4 13 0 0 77 187 0 0 1 15 0 0 17 3 0 0 21 0 0 6 39 0 0 1 0 0 0 0 0 0 0 0 0 5 17 79 57 231 3 32 1 0 9 0 262 0 0 0 0 0 0 0 0 0 0 0 1 0 197 0 0 0 0 0 0 0 0 0 0 0 6 0 0 0 0 0 0 0 8 151 0 0 2 0 0 0 19 0 0 0 0 0 0 0 30 7 0 0 5 0 0 0 725 46 0 0 26 0 17 0 0 0 0
ENSG00000035862.12 1 35 5 9 7 23 3 17 215 84 9 27 22 181 12 0 2 3 82 58 142 59 200 3 23 3 1 31 250 57 51 0 6 0 1 13 51 4 35 32 78 4 33 291 4 122 161 205 65 432 0 0 0 0 0 48 6 37 71 0 139 95 0 885 0 0 69 206 0 44 103 84 63 25 1076 383 66 42 0 1 37 0 20 147 14 2 46 285 26 12 210 137 83 3 491 61 34 40 9 280 39 0 0 12 25 4 0 105 84 0 0 109 0 28 165 23 106 1
ENSG00000035928.15 16 2 67 5 0 55 303 0 421 92 487 0 78 93 146 0 1 7 4 158 18 288 10 51 10 431 3 1 92 208 11 0 0 29 0 3 16 25 24 139 109 498 80 164 353 28 226 386 211 254 0 0 7 0 0 0 24 6 0 1 39 18 0 590 0 0 282 155 0 0 71 76 1454 33 0 90 380 7 0 16 7 0 392 180 775 7 51 107 364 22 1 29 324 9 0 54 104 6 0 176 80 0 0 10 88 6 0 51 748 0 0 32 5 8 0 38 52 0
ENSG00000036054.12 250 669 3419 85 0 478 227 329 254 307 460 316 115 818 480 0 0 0 0 330 106 96 116 44 98 726 8 1 426 252 378 8 0 0 326 0 134 18 190 178 572 525 201 437 696 302 888 593 1930 1124 0 0 0 0 0 0 6 136 0 3 123 116 0 423 0 1851 169 542 3027 224 118 207 793 700 62 1455 501 477 0 106 19 0 210 286 763 42 191 454 704 564 778 189 348 25 0 374 426 87 7 426 214 6 0 51 63 46 9 324 690 0 0 317 413 343 0 790 602 20
ENSG00000036257.12 193 83 353 33 0 133 54 81 155 68 224 38 12 99 56 0 3 1 4 54 15 98 60 35 12 121 9 1 53 100 97 0 3 0 2 0 22 1 58 138 56 225 100 122 296 91 1 146 398 114 0 0 0 0 0 8 38 11 0 1 120 108 0 25 0 0 199 54 31 93 49 22 394 139 15 288 55 67 0 21 1 124 255 59 321 25 190 103 326 64 0 20 146 4 2 129 85 1 1 100 121 1 0 2 46 19 0 126 125 0 0 42 0 145 0 56 113 4
ENSG00000036448.9 1 0 0 2 0 0 1 0 0 0 0 0 5 0 0 0 2 0 0 0 0 18 0 1 5 10 0 0 11 0 0 0 0 0 0 0 6 0 6 2 4 4 0 0 0 1 57 1 0 328 0 0 0 0 0 12 0 0 0 0 0 0 0 184 0 0 44 21 0 0 25 0 0 2 0 10 0 12 0 3 0 0 2 0 3 0 0 0 0 4 0 0 57 0 0 0 1 0 6 6 0 0 0 0 0 0 0 12 25 0 0 4 0 0 0 11 0 0
ENSG00000036473.7 0 0 0 0 0 0 0 0 0 0 0 2 0 0 0 0 0 0 0 0 0 0 0 0 0 0 0 0 0 0 0 0 0 0 10 0 0 0 0 0 0 0 0 0 0 0 0 0 0 0 0 0 0 0 0 0 0 0 0 0 0 2 0 0 0 0 0 0 0 0 0 0 0 0 0 0 0 0 0 0 0 0 0 0 0 0 0 0 0 0 0 0 0 0 0 0 0 0 0 0 0 0 0 0 0 0 0 0 0 0 0 0 0 0 0 0 0 0
ENSG00000036530.8 3 0 0 0 0 0 0 0 0 0 0 0 0 0 0 0 0 49 0 0 0 0 0 0 0 0 0 0 0 4 0 0 0 0 0 0 0 0 0 0 0 0 0 0 0 0 16 0 0 0 0 0 35 0 0 0 0 0 0 0 0 0 0 0 0 0 0 0 256 0 0 0 0 0 0 0 0 0 0 0 0 0 6 0 0 0 0 0 0 2 0 0 0 0 0 0 0 0 0 0 0 0 0 0 0 1 0 0 1 0 0 1 0 0 0 0 0 0
ENSG00000036549.12 7 13 7 1 0 27 267 12 146 154 191 0 55 207 271 0 1 71 0 173 48 230 4 75 27 319 0 1 51 207 6 0 0 0 0 0 12 17 15 181 175 279 45 162 607 35 180 220 0 12 0 0 0 0 0 0 0 2 0 0 41 0 0 9 0 0 253 140 0 0 40 52 821 13 0 244 146 36 0 21 238 0 198 88 560 2 80 85 307 25 0 130 210 0 0 40 11 0 1 125 230 1 0 5 8 0 0 55 68 0 0 57 0 42 2 276 38 0
ENSG00000036565.14 0 0 0 0 0 0 0 0 0 4 0 5 0 1 0 0 0 0 0 0 5 0 0 0 0 0 0 0 0 0 0 0 0 0 0 0 0 0 0 0 0 0 0 3 0 0 0 0 0 0 0 0 0 0 0 0 0 0 0 0 0 0 0 0 0 0 0 0 0 0 0 0 0 4 0 0 0 0 0 0 0 0 0 2 0 0 0 1 0 0 0 0 0 0 0 0 0 0 0 0 0 0 0 0 0 0 0 0 0 0 0 3 0 0 0 0 0 0
ENSG00000036672.15 469 222 156 70 3817 6 83 3 48 46 0 0 258 27 0 0 0 0 0 27 0 18 0 622 18 54 0 6 70 70 7 0 0 0 0 1 11 6 2 595 163 96 19 12 83 2 123 108 0 3 0 0 0 0 0 0 1 0 0 0 0 0 0 69 0 0 4025 1022 995 17 609 77 78 17 494 73 89 7 0 0 0 0 944 22 17 0 122 250 70 41 0 18 0 0 0 90 0 0 20 35 0 0 0 0 0 1 0 23 39 0 3007 3 0 0 0 182 167 0
ENSG00000036828.16 0 0 0 0 0 1 47 0 0 2 0 1 0 0 7 0 0 1 1 0 0 9 0 0 3 0 0 0 1 4 10 0 0 0 0 0 0 0 0 0 0 3 0 1 115 0 0 0 0 0 0 0 50 0 0 0 0 0 0 0 18 0 0 0 0 0 0 0 0 0 0 1 0 3 0 0 0 0 0 0 0 0 0 1 14 0 0 2 0 0 0 0 0 0 0 0 0 0 0 5 0 0 0 0 0 0 0 8 1 0 0 0 0 0 0 0 0 0
ENSG00000037042.8 28 0 0 0 0 2 71 0 5 13 2 0 66 11 0 0 0 0 0 32 14 69 0 22 19 50 0 1 12 9 0 18 150 23 0 0 2 0 1 78 14 28 7 94 47 1 9 13 0 0 0 0 0 0 0 0 0 1 0 1 0 0 0 15 0 0 13 14 0 0 94 11 45 0 0 26 43 0 0 2 0 0 67 16 73 0 206 13 14 0 0 33 56 0 0 3 1 0 1 45 19 0 0 0 0 0 0 23 0 0 0 11 80 0 17 61 0 0
ENSG00000037241.7 14 0 3 3 0 33 105 4 84 62 59 19 251 102 65 0 0 11 0 130 222 130 34 139 19 58 1 0 82 70 19 359 12 0 53 128 57 111 39 150 131 89 37 190 149 12 303 97 1 219 0 0 0 0 0 0 10 2 0 2 24 61 0 537 0 0 305 335 670 111 319 86 163 51 319 274 83 20 0 12 0 0 235 85 83 11 160 72 83 24 0 170 100 1 0 84 39 41 42 178 76 0 0 9 16 1 0 34 35 0 892 109 142 5 365 30 44 0
ENSG00000037280.15 0 0 0 0 0 0 22 7 0 0 1 0 0 0 0 0 0 0 0 0 0 41 0 0 0 14 0 0 0 0 0 0 0 0 0 0 0 0 0 8 0 15 0 0 0 0 0 0 0 0 0 0 1 0 0 0 0 0 0 0 0 0 0 0 0 0 0 0 0 0 0 0 5 1 0 0 0 0 0 0 0 0 0 0 1 0 0 0 25 0 0 1 0 0 0 0 0 0 0 0 0 0 0 0 0 0 0 0 0 0 0 1 0 0 0 0 0 0
ENSG00000037474.14 68 118 2909 7 0 253 850 48 7 365 417 37 316 828 921 0 0 45 0 210 641 917 62 158 195 1240 3 0 333 326 3 0 0 131 0 35 232 113 92 287 676 844 227 688 1660 17 102 201 0 8 0 0 0 0 0 0 24 5 0 10 1 2 0 992 0 0 452 865 4 52 300 238 2385 219 0 2858 1095 275 2094 145 120 0 308 490 741 3 167 377 919 100 0 871 615 1 465 393 306 598 6 935 395 0 0 77 101 2 0 392 1136 1 0 547 1521 23 0 676 148 4
ENSG00000037637.10 325 112 427 24 0 440 444 41 438 233 1039 67 565 398 678 0 4 0 1 201 430 581 240 73 103 662 2 9 403 553 258 0 326 0 170 129 198 178 135 516 557 685 188 668 648 144 1940 503 53 1693 0 0 0 0 0 58 32 35 340 5 237 46 1 1377 2 1 1570 768 1982 4 370 215 1240 291 21 1163 630 108 0 3 2 0 202 457 599 5 589 342 462 168 0 743 401 5 0 298 110 0 24 756 451 1 0 121 59 10 0 235 135 0 0 265 224 277 22 1273 141 3
ENSG00000037749.12 0 208 0 0 0 26 20 4 92 104 21 85 80 85 17 0 0 24 1 82 7 57 129 19 3 47 1 4 54 70 12 0 0 0 0 0 11 2 13 58 40 94 29 61 129 25 8 46 19 5 0 0 0 0 0 0 0 18 0 0 149 2 0 8 0 0 327 41 0 26 42 15 225 76 0 149 17 39 0 2 0 0 45 39 66 1 2 80 105 5 0 161 37 3 0 69 36 57 1 100 80 0 0 6 58 1 0 89 138 0 0 12 0 34 0 53 4 0
ENSG00000037757.13 16 4 3 0 0 6 215 0 77 15 84 0 67 28 223 0 0 0 2 172 61 166 0 50 14 92 0 1 31 103 1 0 0 0 1 0 12 0 7 159 23 139 8 79 485 0 127 192 1 0 0 0 3 0 0 0 1 1 644 0 26 0 0 89 0 0 156 200 0 0 179 3 260 8 0 40 191 3 0 0 103 0 173 48 229 1 86 39 196 25 0 62 63 0 0 19 1 0 52 16 77 1 0 1 23 3 0 30 11 0 0 40 24 0 0 12 13 0
ENSG00000037897.16 11 10 0 0 0 79 161 0 0 141 37 15 361 414 230 0 0 0 0 4 501 362 14 45 12 142 0 0 173 185 0 0 431 377 0 128 107 235 17 170 411 177 78 206 199 2 0 86 312 0 0 0 0 0 0 0 0 0 0 0 5 0 0 932 0 0 195 924 0 35 620 374 761 18 0 735 265 14 0 0 24 0 64 129 159 0 230 175 116 26 0 604 186 0 0 207 0 0 12 245 39 0 50 23 12 0 0 113 67 0 0 378 352 17 346 336 118 4
ENSG00000037965.5 0 0 0 0 0 0 0 0 0 0 0 0 0 0 0 0 0 5 0 0 0 0 0 0 0 0 0 0 0 0 0 0 0 0 0 0 0 0 0 0 0 0 0 0 0 0 5 0 0 0 0 0 0 0 0 0 0 0 0 0 0 0 0 0 0 0 0 0 0 0 0 0 0 0 0 0 0 0 0 1 0 0 0 0 0 0 0 0 0 0 0 0 0 0 0 0 0 0 0 0 0 0 0 0 0 0 0 0 0 0 0 0 0 0 0 0 0 0
ENSG00000038002.8 15 153 1500 0 0 65 383 0 84 122 542 13 81 322 314 0 0 0 0 26 213 576 0 83 81 178 0 0 145 301 14 0 0 0 0 0 90 195 45 101 124 225 25 239 538 3 0 202 57 1291 0 0 0 0 0 0 8 0 0 2 1 0 0 782 0 0 104 407 1130 0 185 56 595 37 0 311 210 1 0 21 0 0 161 214 609 0 170 206 359 0 0 251 332 0 0 42 6 0 16 209 220 0 0 35 42 0 0 96 99 0 0 164 418 0 0 161 33 0
ENSG00000038210.12 12 0 26 0 0 13 13 1 0 1 23 6 0 19 105 0 0 0 0 2 5 18 0 18 4 139 0 0 15 17 0 0 0 0 0 0 9 0 0 7 26 7 10 22 29 8 0 12 0 0 0 0 1 0 0 0 0 0 0 0 0 0 0 108 0 0 61 9 0 0 0 2 44 1 0 15 5 0 0 1 0 0 26 5 15 0 0 14 6 3 0 33 0 0 0 28 8 0 4 7 28 0 0 5 2 0 0 80 180 0 0 36 1 5 0 44 0 0
ENSG00000038219.12 140 172 2187 948 5 257 81 1122 483 300 801 1229 33 142 102 0 1 0 1 127 57 285 473 43 11 236 55 1 76 36 809 0 5 30 31 19 31 49 301 212 143 288 535 91 285 1487 22 398 1204 19 0 0 22 0 2072 52 60 328 22 8 1268 745 0 564 0 0 381 106 10 309 63 52 447 1248 0 148 542 766 0 24 2 1890 270 204 387 104 100 119 89 176 13 42 430 55 0 167 851 585 18 202 40 11 0 37 295 233 1 216 384 0 0 72 219 613 0 85 418 7
ENSG00000038274.16 496 360 1942 131 0 364 3363 279 944 655 2017 540 913 1078 4834 0 0 0 0 1351 923 2952 787 700 289 5639 12 3 578 2083 400 0 0 1718 509 375 354 1117 285 1094 846 3136 440 1502 3742 1020 1326 1444 1602 1320 0 0 0 0 0 172 328 231 0 29 995 828 0 2696 0 0 790 1765 920 1237 1465 316 6502 669 0 1923 3976 369 0 232 1015 481 1325 840 3897 73 1353 813 3710 376 35 881 4036 63 0 611 737 0 274 1409 3337 4 0 228 944 89 0 1402 3484 2 0 724 1757 902 56 446 870 36
ENSG00000038295.7 0 0 0 0 0 0 0 0 0 0 0 0 0 0 0 0 0 7 0 0 0 0 0 1 0 0 0 0 2 0 0 0 0 0 0 0 0 0 0 5 0 0 0 0 0 0 0 0 0 0 0 0 1 0 0 0 0 2 0 0 0 0 0 0 0 0 0 0 0 0 0 0 0 0 0 0 0 1 0 0 0 0 3 0 0 0 0 0 0 0 0 0 0 0 0 0 0 0 0 0 0 0 0 0 0 0 0 0 0 0 0 0 0 0 0 0 2 0
ENSG00000038358.14 252 1312 0 0 0 96 473 8 78 110 141 14 422 347 340 0 0 0 0 157 165 578 47 187 164 350 1 5 158 75 28 0 143 1206 47 4 147 340 41 190 316 512 92 250 923 45 91 385 27 73 0 0 0 0 0 0 56 0 0 0 71 21 0 183 0 0 293 451 618 23 175 43 1135 108 113 497 183 91 0 5 261 0 59 111 273 1 177 259 207 106 537 590 659 0 0 124 22 131 0 275 250 0 113 44 79 13 0 65 36 0 0 213 1135 86 633 248 92 4
ENSG00000038382.19 25 268 26 2 0 88 4 6 96 178 31 0 90 164 29 0 0 0 5 26 93 3 5 19 20 5 0 0 143 4 0 0 3 65 0 57 44 0 26 75 153 13 47 198 63 2 49 329 0 1 0 0 0 0 0 0 1 2 0 11 0 0 0 1186 0 0 778 226 1 0 179 42 57 7 0 438 0 6 0 3 0 0 182 118 0 0 195 214 0 0 2 76 1 0 0 121 8 1 6 243 0 0 0 20 12 0 0 254 23 0 0 153 10 13 0 133 65 2
ENSG00000038427.15 0 266 0 0 0 8645 2 84 406 1839 145 52 15 3096 71 0 45 0 0 0 730 0 21 8 199 0 7 0 2859 151 3 0 280 206 0 0 2190 88 1711 2 2486 15 344 2253 38 2 107 8 19 1441 0 0 768 0 0 0 0 7 0 245 282 42 0 0 0 0 1098 533 0 57 35 706 211 221 0 2441 86 2 0 313 0 0 0 12376 219 5 7 987 24 56 0 2035 0 1 46 2769 232 724 0 4075 0 0 798 873 2 4 0 1617 75 0 0 1476 0 17 105 2032 525 15
ENSG00000038532.15 116 49 219 38 0 58 180 35 52 113 226 29 403 180 207 0 4 0 0 132 116 269 77 100 30 248 0 7 79 248 34 0 0 0 7 26 43 60 53 333 181 208 66 134 353 100 478 580 134 0 0 0 0 0 0 0 0 11 0 4 87 144 0 715 1 0 442 208 22 0 270 27 435 100 1 304 282 57 0 9 4 0 396 157 345 7 59 125 120 189 0 220 108 4 0 198 48 145 66 138 219 2 0 30 38 7 184 182 297 0 0 48 288 47 108 111 113 0
ENSG00000038945.14 0 4525 980 334 0 59 0 0 0 869 0 0 0 3559 19 0 0 30 7 0 225 1 9 0 387 41 12 0 782 9 3 0 0 0 0 0 338 3 161 0 179 18 18 2240 239 3 0 178 155 0 0 0 0 0 0 0 0 0 0 1 9 2 0 280 0 0 8 945 0 8 1 374 130 45 0 400 0 11 0 1 1 0 0 938 10 0 0 1905 30 0 0 1867 167 0 0 246 0 26 0 1441 15 0 0 167 47 6 77 1939 201 0 0 1006 0 0 0 176 88 0
ENSG00000039068.18 588 2 7 11 0 10 1 0 5947 5 0 1 1656 1 21 0 0 1 3 999 1 19 0 1259 13 26 0 10 23 32 6 0 1 0 1 184 1 19 2 2271 12 3 6 8 435 20 1059 1208 1 0 0 0 1 0 0 95 11 0 0 0 0 0 1 372 1 1 6016 1079 0 88 1624 0 1 1 345 44 75 2 1 2 1 0 1266 21 9 0 830 0 0 0 56 0 0 0 0 0 1 8 244 9 0 0 0 1 1 0 1 1 0 0 0 16 1 0 1 226 1 0
ENSG00000039123.15 176 31 13 0 0 82 166 13 320 215 129 6 75 173 301 0 2 317 0 130 38 140 11 93 134 263 0 0 61 125 4 0 2 16 0 0 21 0 15 112 203 302 73 278 303 42 45 482 352 21 0 0 0 0 0 0 27 3 0 0 11 15 0 20 0 5 137 208 136 5 126 31 791 46 0 274 139 24 1 0 0 0 295 191 564 4 295 97 156 108 12 112 69 1 0 84 19 0 2 225 74 1 0 43 63 4 0 88 140 0 0 139 4 14 0 487 164 0
ENSG00000039139.9 142 0 0 3 0 0 0 6 97 0 0 0 133 0 0 0 5 1 0 55 0 2 0 189 1 0 0 0 0 0 0 0 0 0 0 141 0 0 0 195 1 0 0 1 9 7 0 35 0 0 1 0 0 0 0 0 0 0 0 0 0 0 0 33 0 0 1798 604 0 2 116 0 0 0 0 0 0 0 0 0 0 0 1739 15 0 0 182 0 1 0 0 0 0 0 0 0 0 0 0 0 0 0 0 0 0 0 0 0 2 0 0 0 0 0 0 72 1 0
ENSG00000039319.16 38 260 18 651 0 761 67 1505 247 601 92 529 83 551 74 0 2 2 5 96 58 61 337 35 64 56 55 0 372 106 696 34 87 8 319 207 104 15 417 117 331 101 359 199 386 750 820 687 1034 159 0 0 2471 0 0 0 58 342 27 6 502 281 0 487 0 318 27 242 1624 848 43 230 175 610 63 882 725 1439 0 254 154 1730 332 426 113 42 13 290 39 800 416 333 21 34 0 708 1375 1661 23 969 3 21 0 40 189 161 0 1134 722 1 0 278 10 472 0 313 2279 37
ENSG00000039523.19 160 212 2081 154 1597 85 92 117 76 119 74 95 401 269 233 0 0 0 0 114 158 318 576 27 113 95 0 1 271 126 134 0 528 0 434 148 221 222 104 200 224 117 119 319 76 129 294 375 51 4 0 0 0 0 0 0 45 53 0 5 134 100 0 399 0 8417 237 593 882 439 247 142 569 455 7 1079 656 515 0 26 0 0 75 180 69 7 121 145 44 374 0 293 97 3 35 243 295 458 57 401 14 0 0 39 58 25 2836 159 192 0 0 276 284 343 440 164 271 21
ENSG00000039537.13 39 0 0 2 0 0 0 9 0 0 0 0 92 0 0 0 0 1 0 0 0 0 0 473 0 0 0 0 0 0 0 0 0 0 0 0 0 0 0 31 0 0 0 6 158 6 0 0 0 0 0 0 0 0 0 0 0 0 0 0 0 0 0 0 0 0 739 281 0 0 86 0 0 0 0 0 0 0 0 0 0 0 797 0 0 0 0 0 0 0 0 0 0 0 0 0 0 0 0 0 0 0 0 0 0 0 0 0 0 0 0 0 0 0 0 0 0 0
ENSG00000039560.13 61 6 0 0 0 56 1 0 1151 47 1 0 365 133 20 0 0 4 0 310 2 1 0 85 6 3 1 7 43 23 0 56 0 0 0 0 6 0 6 388 12 0 4 18 133 5 1981 638 9 539 0 0 0 0 0 27 0 0 0 0 0 0 0 0 0 0 171 136 0 23 407 45 106 1 528 31 0 0 0 0 0 0 452 61 34 0 120 10 30 0 90 0 0 1 0 19 0 0 26 6 28 0 0 5 0 0 0 0 6 0 0 43 0 0 571 130 117 1
ENSG00000039600.10 0 13 0 0 0 1 3 0 0 1 0 0 1 14 1 0 0 0 0 0 1 11 0 17 5 13 0 0 51 35 0 0 4 0 0 0 4 0 0 4 21 13 6 1 28 0 0 0 0 0 0 0 0 0 0 0 0 0 0 1 0 0 2599 0 0 0 0 16 0 0 14 2 2 0 0 21 0 0 0 0 0 0 12 2 4 0 0 4 0 0 0 0 18 0 0 22 0 0 0 15 19 0 0 1 0 0 0 1 0 0 0 5 3 0 0 33 10 1
ENSG00000039650.11 175 129 37 1 0 27 246 24 21 94 39 73 207 113 276 0 0 8 0 84 99 416 56 159 25 153 1 0 82 126 46 0 226 729 209 7 78 257 25 167 62 141 47 214 316 67 1 145 302 0 0 0 0 0 0 58 13 66 0 2 105 61 0 32 0 1566 166 329 0 82 283 111 406 68 152 213 334 64 0 15 0 0 158 43 194 9 154 117 176 42 597 103 186 5 0 184 94 150 110 110 181 0 0 50 133 23 0 136 165 0 1 75 316 50 26 196 79 2
ENSG00000039987.6 0 0 0 0 0 0 0 0 0 0 0 1 8 0 0 0 0 1 0 0 0 0 0 0 0 0 0 0 0 0 1 0 0 0 0 0 0 0 0 0 0 0 0 0 0 0 0 4 0 0 0 0 0 0 0 0 0 4 0 0 0 0 0 0 0 0 0 0 0 0 1 0 0 0 0 0 0 0 0 0 0 0 0 0 0 0 0 0 0 0 0 0 0 0 0 0 0 0 0 1 0 0 0 0 0 0 0 0 0 0 0 0 0 0 0 0 0 0
ENSG00000040199.18 22 17 94 3 0 2 22 0 0 8 37 2 22 58 15 0 1 0 0 27 3 29 1 8 8 133 0 0 22 39 2 0 13 0 0 0 12 0 5 44 34 62 5 31 0 0 0 7 18 0 0 0 1 0 0 0 2 0 0 0 0 4 0 445 0 0 214 57 0 3 38 10 237 1 0 55 45 9 0 17 0 0 16 8 106 0 38 1 46 0 0 17 1 0 0 12 0 0 0 21 1 0 0 4 13 0 0 19 33 0 0 36 0 1 0 13 1 0
ENSG00000040275.16 17 11 0 0 0 19 17 6 147 39 27 0 8 66 51 0 0 0 1 72 25 1 0 0 1 39 2 0 30 88 1 0 0 0 0 0 9 2 7 37 43 40 27 74 13 10 2 179 0 0 0 0 0 0 0 0 0 0 0 2 0 0 0 2 0 0 0 2 0 0 10 10 115 9 0 35 102 10 0 0 0 0 63 76 218 0 4 17 30 9 0 13 13 0 0 64 0 0 3 16 1 0 0 0 1 0 0 0 0 0 0 9 0 4 2584 58 19 0
ENSG00000040341.17 8 13 12 9 0 18 138 18 391 45 141 93 98 107 254 0 29 0 0 283 14 296 46 33 10 282 2 14 132 129 36 10 52 0 51 17 43 30 35 143 71 279 49 157 347 140 811 376 176 233 0 0 2 0 0 8 26 28 0 1 112 65 0 0 0 1 174 91 0 89 177 16 304 75 146 183 130 35 0 4 0 0 183 173 600 2 67 64 431 26 76 110 119 2 117 28 97 0 36 181 123 0 0 4 33 8 0 39 223 0 0 91 81 37 0 60 15 0
ENSG00000040487.12 30 97 3133 57 0 37 49 18 81 132 8 41 172 266 91 0 0 0 1 121 325 183 19 30 132 48 1 0 75 0 21 0 215 0 17 91 92 2 23 177 177 42 51 327 410 23 0 128 0 0 0 0 0 0 0 0 0 14 0 1 14 17 0 470 0 0 440 597 44 279 596 105 86 56 0 758 27 45 0 2 0 0 49 54 48 2 377 119 56 0 0 233 115 2 0 120 68 0 75 235 38 0 0 36 37 0 0 103 50 0 0 168 0 85 0 147 76 3
ENSG00000040531.14 75 11 0 0 0 113 58 21 301 674 127 249 1470 523 62 0 0 112 0 198 342 215 44 358 98 65 1 0 169 67 31 0 289 1 316 24 179 71 69 520 444 117 80 549 17 43 408 91 0 29 0 0 2 0 0 0 19 25 0 2 61 0 0 564 0 839 921 1026 1160 1119 1221 239 398 130 3299 1419 188 181 0 4 1 419 402 152 95 1 503 530 131 245 0 1130 421 0 0 241 33 0 368 599 34 0 0 111 0 14 0 432 50 0 2000 355 201 375 1447 301 121 8
ENSG00000040608.13 18 0 0 0 0 0 17 0 6 5 0 0 25 2 0 0 0 0 0 1 0 74 0 5 7 6 0 1 15 0 0 0 0 0 0 0 0 37 0 12 4 6 0 0 218 0 0 36 0 0 0 0 0 0 0 0 0 0 0 0 0 0 0 0 0 0 6 0 0 0 38 5 13 0 0 0 20 0 0 0 0 0 6 0 3 0 45 0 9 0 0 0 0 0 0 0 0 0 0 0 18 0 0 0 0 0 0 1 0 0 0 0 0 0 0 0 0 0
ENSG00000040633.12 209 17 1420 0 387 17 120 66 377 33 3 115 486 62 186 0 1 0 0 244 98 264 203 94 12 167 0 2 130 237 42 40 120 874 138 8 14 97 7 305 33 238 36 118 335 117 451 114 36 188 0 0 0 0 0 1 9 86 1 1 223 88 0 476 0 0 839 206 0 40 632 115 669 81 1148 243 452 57 0 1 152 0 107 33 146 0 451 49 181 230 0 117 229 3 0 138 115 33 70 183 82 0 0 4 58 16 0 127 107 0 508 66 497 126 548 174 62 0
ENSG00000040731.10 0 0 0 0 0 0 0 0 0 0 0 0 0 0 0 0 0 0 0 0 0 0 0 0 0 0 0 0 0 0 1 0 0 0 0 0 0 0 0 0 0 0 0 0 0 0 0 0 0 0 0 0 0 0 0 0 0 0 0 0 0 0 0 0 0 0 1 0 0 0 0 0 0 1 0 0 0 0 0 0 0 0 0 0 0 0 0 0 0 0 0 0 0 0 0 0 0 0 0 0 0 0 0 0 0 0 0 0 0 0 0 0 0 0 0 0 0 0
ENSG00000040933.15 23 5 369 30 29 4 124 18 19 22 261 30 12 19 127 0 0 1 1 36 32 321 14 10 12 185 3 0 30 21 23 0 0 0 2 0 26 30 11 13 18 183 28 69 613 104 4 98 0 227 0 0 0 0 0 0 2 11 0 1 145 22 0 536 785 0 17 34 0 95 47 19 285 23 0 59 155 17 0 0 161 0 59 86 445 4 0 35 143 1 0 124 212 6 0 24 9 133 0 226 186 2 0 10 29 13 0 12 102 0 0 4 197 0 0 14 73 1
ENSG00000041353.9 3 0 0 0 0 0 0 0 512 0 0 0 17 0 0 0 0 0 1 333 0 10 0 0 0 4 0 2 1 43 0 0 0 0 0 0 0 0 0 69 0 25 4 0 13 7 522 450 0 426 0 0 0 0 0 5 0 0 0 0 0 0 0 0 0 0 164 4 0 0 78 0 41 0 107 15 14 0 0 0 0 0 6 5 42 0 2 0 25 0 0 0 2 0 0 0 0 0 9 0 0 0 0 0 3 0 0 3 0 0 0 0 28 0 0 0 0 0
ENSG00000041357.15 188 57 66 8 0 524 945 111 681 778 720 417 919 1400 1914 0 0 1 0 1078 920 1416 483 513 229 1566 7 4 532 601 140 0 4 0 95 74 331 293 254 793 866 1060 335 1586 1671 339 1430 1013 1757 1511 0 0 0 1 0 10 109 117 0 39 257 181 0 5773 1 0 1932 2218 3673 543 1136 786 3174 772 288 2232 1029 175 0 67 388 0 1146 1334 1300 31 1044 734 1187 513 39 1551 1356 12 0 929 289 154 273 1698 1033 1 0 314 287 42 3 3553 2425 0 0 1310 1177 244 1722 2219 577 38
ENSG00000041515.15 0 65 5 0 0 0 0 0 0 1 0 0 0 0 0 0 0 0 0 0 0 1 0 0 0 0 0 0 0 0 0 0 0 0 0 0 3 0 0 0 0 12 0 0 0 0 0 0 0 0 0 0 0 0 0 0 0 0 0 0 0 0 0 0 0 0 0 0 0 0 0 0 0 0 0 0 29 1 0 0 0 0 0 0 0 0 0 0 8 1 0 0 0 0 0 0 0 0 4 1 0 0 0 0 0 0 0 0 1 0 0 0 0 0 0 3 0 0
ENSG00000041802.10 136 578 232 160 0 69 377 59 220 162 615 41 370 169 740 0 0 0 0 370 375 456 44 150 30 840 2 2 124 389 18 0 2 1 31 39 81 35 33 467 323 700 118 481 687 19 1224 177 884 341 0 0 0 0 0 0 78 4 0 1 68 18 0 485 0 0 775 435 1704 58 552 80 1374 191 65 643 1030 69 0 0 67 282 483 237 583 4 259 190 633 172 0 347 545 1 0 159 124 135 8 165 333 0 1 32 97 1 0 120 380 0 0 212 450 25 0 133 124 2
ENSG00000041880.14 1 0 0 0 0 6 0 0 0 14 0 0 237 4 95 0 0 1 0 123 40 142 27 73 15 16 0 0 10 0 0 0 0 0 0 227 4 32 0 265 47 94 12 9 174 1 0 41 0 0 0 0 0 0 0 0 0 0 0 0 0 0 0 11 0 0 281 102 0 50 379 18 142 0 0 130 241 0 0 3 0 0 184 8 30 0 177 11 23 0 0 15 94 0 0 28 0 0 42 13 64 0 0 2 9 0 0 4 86 0 0 44 0 5 0 0 0 0
ENSG00000041982.15 136 57 52 16 0 16 0 20 230 14 0 1 3260 36 38 0 0 0 0 131 1 3 4 1063 2 13 0 0 4 0 7 801 0 0 0 110 16 0 4 1756 20 0 2 11 226 9 0 0 0 0 0 0 0 0 0 0 0 2 0 0 0 2 0 756 0 0 1698 220 0 17 912 7 12 5 0 97 9 14 1 0 0 0 1823 7 9 0 2540 8 0 0 0 0 1 0 0 26 21 0 371 12 0 0 209 17 19 3 0 47 0 0 0 29 0 1 1064 109 0 0
ENSG00000041988.15 0 233 11 0 0 79 292 5 99 33 62 2 398 137 275 0 0 0 1 96 30 269 17 41 74 200 0 2 146 234 4 0 1 0 0 0 43 242 30 213 102 150 21 160 569 3 424 362 0 0 0 0 0 0 0 0 0 0 0 1 0 7 0 310 0 0 186 298 1888 0 433 187 574 28 0 406 226 7 0 0 0 0 170 48 143 2 141 44 144 27 0 105 65 0 0 99 6 0 126 192 85 0 0 12 17 0 0 130 86 0 3327 153 220 2 1164 30 27 0
ENSG00000042062.11 6 207 164 6 0 23 13 0 41 81 427 12 0 49 8 0 0 0 0 34 28 135 20 11 9 49 0 0 63 63 8 0 28 0 0 0 41 9 15 7 118 74 31 32 131 4 0 268 0 49 0 0 0 0 0 0 18 9 0 1 15 1 0 443 0 0 26 166 0 60 0 9 149 26 0 280 113 11 0 9 5 85 11 32 18 0 0 120 86 1 0 130 61 1 0 111 8 0 0 82 23 2 0 1 10 1 0 58 29 0 0 92 276 11 13 96 6 0
ENSG00000042088.13 121 5 13 6 0 77 434 4 35 45 165 1 272 179 679 0 0 0 0 111 276 715 5 75 25 391 1 0 112 229 6 0 0 111 0 0 50 97 17 142 210 409 65 344 584 10 0 333 278 520 0 0 0 0 0 0 23 0 0 3 15 0 0 1008 0 51 1478 386 1372 99 252 126 1064 31 70 578 756 16 0 63 0 0 148 216 593 0 354 63 610 2 0 116 443 0 0 110 37 0 108 205 460 0 0 14 30 0 0 136 105 0 0 240 534 0 0 128 65 3
ENSG00000042286.14 34 298 0 5 0 122 37 2 99 230 0 6 606 450 62 0 0 0 0 33 203 144 22 54 38 16 1 1 141 0 0 0 447 0 0 138 67 0 4 216 180 24 55 146 135 21 43 262 39 277 0 0 0 0 0 0 0 0 0 2 16 0 0 908 0 3273 212 665 83 23 512 324 167 41 623 1337 0 11 0 71 0 0 172 99 14 0 626 229 43 0 0 581 49 0 0 309 40 0 17 189 9 0 0 34 0 2 0 469 151 0 0 358 34 20 223 284 183 7
ENSG00000042304.11 0 1 0 0 0 0 0 0 0 1 0 0 0 0 0 0 0 1 1 0 0 0 0 0 0 0 0 0 1 0 0 0 0 0 0 0 0 0 0 0 0 0 0 0 0 0 0 4 0 0 0 0 0 0 0 0 0 0 0 0 0 0 0 0 0 0 0 0 0 0 0 0 5 0 0 0 0 0 0 0 0 0 0 0 0 0 0 0 0 2 0 0 0 0 0 0 0 0 0 0 0 1 0 0 0 0 0 0 0 0 0 0 0 0 0 0 0 0
ENSG00000042317.16 14 3 0 0 0 3 18 0 0 4 0 0 31 17 17 0 0 0 0 43 0 24 0 173 2 11 0 0 1 0 0 0 0 0 0 157 2 0 0 111 5 11 1 21 14 3 5 117 20 0 0 0 0 0 0 0 0 0 0 0 0 0 0 0 0 0 224 88 0 0 109 4 21 0 0 29 0 0 0 0 0 0 293 11 27 0 19 4 32 0 0 5 1 0 0 5 0 0 0 0 0 0 0 0 0 0 0 3 1 0 0 0 4 0 0 0 7 0
ENSG00000042429.11 52 122 605 1 0 85 118 4 280 181 617 52 27 82 174 0 0 94 30 29 19 167 18 54 15 585 1 2 35 89 18 0 1 0 0 0 17 15 23 124 59 193 17 111 142 10 41 157 334 198 0 0 3 0 0 0 3 13 0 0 26 13 0 189 0 0 92 97 157 9 32 32 404 27 1 468 534 5 1 1 201 0 82 49 346 3 70 258 818 121 0 142 11 0 0 125 23 0 0 35 29 0 0 17 120 3 0 42 83 0 0 59 63 4 0 63 145 2
ENSG00000042445.13 12 2 0 0 0 28 259 0 71 36 0 0 539 138 263 0 1 0 0 237 29 322 3 80 25 112 0 4 57 205 4 0 3 0 0 297 22 204 41 225 70 187 35 213 405 14 649 83 10 0 0 0 0 0 0 67 18 9 0 0 0 2 0 536 8990 0 354 225 314 31 336 54 438 62 2 161 154 2 0 0 0 0 167 60 197 1 331 100 163 68 0 249 27 1 0 44 34 0 72 153 119 0 0 16 31 0 0 19 44 0 7232 138 6 15 2 125 25 0
ENSG00000042493.15 296 16272 4954 1229 13937 4790 1223 352 806 12541 302 404 2786 17115 3467 0 0 72 33 524 13217 3432 608 206 8849 1119 24 3 7454 2526 186 1245 42278 6575 4923 761 5639 4589 2125 1121 10010 1950 1751 18506 11873 296 2772 5389 5277 4332 0 0 0 1 0 61 329 294 234 143 685 253 0 52352 0 5134 674 25434 8484 4611 5721 40620 14956 2765 5919 36662 3603 851 3818 1440 289 0 546 6072 2814 2 3555 9565 3000 1245 2187 20236 2889 2 0 9322 594 1125 2376 19151 3269 3 3436 6444 471 75 62 4551 785 0 0 23549 6246 1623 14678 14506 4791 267
ENSG00000042753.11 195 682 0 9 3184 317 693 49 196 716 140 115 777 875 397 0 72 0 0 643 1480 802 179 197 201 335 1 13 751 349 85 614 1989 2884 218 200 466 967 152 459 986 419 225 1730 1445 91 613 938 1373 471 0 0 0 0 0 30 141 41 0 21 291 114 0 2117 0 1697 371 1964 446 378 1424 1346 1484 260 1210 2616 803 136 0 39 167 0 282 716 466 2 685 944 373 182 6 2765 760 3 0 808 127 114 400 1797 304 2 0 338 110 25 1221 726 190 0 0 963 1039 28 531 824 313 11
ENSG00000042781.12 0 0 0 0 0 0 0 1 0 0 0 0 0 0 0 0 0 0 0 0 0 0 0 0 0 0 0 0 0 0 0 0 0 0 0 0 0 0 1 2 0 0 0 0 0 0 0 0 0 0 0 0 14 0 0 0 0 2 0 0 0 0 0 0 0 0 19 0 0 0 0 0 0 0 0 0 0 0 0 0 0 2 0 0 0 0 0 0 0 0 0 0 0 0 0 0 0 0 0 0 0 0 0 0 0 0 0 0 0 0 0 0 0 0 0 0 0 0
ENSG00000042813.7 0 0 0 0 0 0 0 0 0 1 0 0 1 0 0 0 0 0 0 0 0 0 0 1 0 0 0 0 0 0 0 0 0 0 0 0 0 0 0 0 0 0 0 0 0 0 0 0 0 0 0 0 0 0 0 0 0 0 0 0 0 0 0 0 0 0 0 0 0 0 0 0 0 0 0 0 0 0 0 0 0 0 3 0 0 0 22 0 0 0 0 0 0 0 0 0 0 0 0 0 0 0 0 0 0 0 0 0 0 0 0 0 0 0 0 0 0 0
ENSG00000042832.11 0 0 0 39 0 4 2 62 0 6 0 94 0 5 8 0 0 66 0 9 0 12 59 0 1 6 1 0 10 1 107 0 0 0 82 14 4 8 63 5 2 2 31 1 18 147 0 2 67 0 0 0 0 0 429 0 45 94 0 0 52 37 0 0 0 0 9 0 0 86 11 1 29 188 0 22 111 166 0 0 0 4 3 7 1 2 24 3 1 34 0 0 51 4 0 4 131 95 0 7 7 1 0 2 52 26 0 11 81 0 0 3 0 67 0 0 66 5
ENSG00000042980.12 168 3724 1280 174 0 387 0 14 936 408 3 43 137 1316 16 0 0 0 0 670 333 0 37 153 239 10 3 0 804 5 55 0 5 0 0 128 239 9 317 510 1025 30 283 845 454 44 703 567 0 4 0 0 1 0 0 9 0 26 0 4 120 11 0 313 0 508 854 456 0 21 130 254 274 466 0 889 120 84 0 127 0 37 502 852 5 4 353 999 44 117 0 951 76 0 0 637 49 250 24 1093 0 3 0 101 2 7 0 749 125 0 0 610 0 34 0 1092 463 2
ENSG00000043039.6 6 0 0 0 0 0 7 0 59 0 0 0 98 0 0 0 332 12 0 70 0 1 0 5 0 16 0 0 0 0 0 0 0 0 0 36 0 0 0 76 0 0 0 0 0 0 220 59 0 0 0 0 0 0 0 0 0 2 0 0 0 1 0 0 0 0 298 66 0 0 134 0 0 0 0 0 0 0 0 0 0 0 96 5 8 0 53 0 0 0 0 0 0 0 0 0 0 0 39 0 0 0 0 0 0 1 0 0 0 0 0 0 0 0 591 1 0 0
ENSG00000043093.13 193 1365 858 202 0 512 238 83 1408 686 208 260 220 790 604 1 12 50 13 251 79 164 144 91 167 653 29 5 253 258 56 0 0 0 0 130 97 12 135 209 331 402 143 492 830 226 306 494 45 1184 0 0 0 0 0 0 0 49 0 1 215 163 0 526 0 51 66 305 941 164 75 254 841 223 0 651 313 80 0 345 136 2 404 464 1011 37 64 616 754 130 0 355 268 20 0 464 172 232 44 361 278 3 0 58 61 28 1 228 659 0 0 575 1 284 0 910 452 18
ENSG00000043143.20 15 183 79 0 0 1 316 1 1 9 88 0 121 31 376 0 0 7 2 47 31 455 8 30 13 254 0 0 26 211 0 0 0 92 35 31 12 88 13 91 25 277 10 107 710 4 143 80 191 4 0 0 0 0 0 0 17 1 0 0 39 1 0 326 0 0 825 98 205 0 92 5 683 10 0 119 126 5 0 0 0 0 119 18 282 1 64 26 264 0 0 4 199 1 0 9 35 0 22 36 37 0 0 3 50 0 0 62 119 0 2240 50 436 4 0 45 1 3
ENSG00000043355.11 0 0 0 0 0 0 0 0 0 0 0 0 0 0 0 0 0 0 0 1 0 0 0 0 0 0 0 0 1 0 0 0 0 0 0 0 0 0 0 0 0 0 0 0 0 0 0 0 0 0 0 0 0 0 0 0 0 0 0 0 0 0 0 0 0 0 0 0 0 0 0 0 0 0 0 0 0 0 0 0 0 0 0 2 0 0 0 0 0 0 0 1 0 0 0 0 0 0 0 0 0 0 0 0 0 0 0 0 0 0 0 0 0 0 0 0 0 0
ENSG00000043462.11 0 1531 370 7302 0 697 787 6259 242 990 3388 16062 1 750 1666 2 0 0 0 1 333 1558 2644 0 930 1179 473 0 641 631 7539 8 33 482 1956 751 820 566 2857 9 678 822 2705 767 2432 5878 218 142 3313 797 0 0 0 0 9209 1 431 2748 994 12 3642 2496 0 589 5 25866 0 815 5553 6148 0 228 1294 6035 0 2002 4022 8814 0 491 2377 5923 0 1319 1454 217 0 1062 851 6588 0 2380 753 593 0 715 4886 6316 0 1032 1310 101 108 275 2156 1103 44 1902 11635 9 0 646 664 4021 3292 973 4291 292
ENSG00000043514.16 7 5 5 0 0 5 116 2 3 50 0 9 131 25 38 0 0 0 4 50 96 67 0 47 4 98 0 0 14 38 0 0 0 0 0 0 2 4 0 107 38 77 11 135 290 0 11 67 0 0 0 0 0 0 0 0 1 0 0 0 0 0 0 140 0 1 44 174 0 0 26 11 427 11 0 18 8 0 0 2 0 0 122 50 84 0 0 6 40 0 0 0 15 0 0 16 16 0 53 177 62 0 0 2 38 0 0 0 276 0 0 22 106 3 0 0 35 0
ENSG00000043591.5 344 16 0 13 0 48 4 4 1259 66 0 4 13 17 48 0 0 0 0 665 24 30 0 125 8 49 1 0 34 0 2 0 0 0 0 0 0 4 0 104 6 3 0 446 15 0 1203 1004 16 710 0 0 0 0 0 0 0 0 0 0 0 0 0 0 0 0 0 21 0 5 151 0 16 2 0 21 34 7 0 5 0 0 321 133 162 0 14 26 96 0 0 52 0 0 0 279 0 75 0 176 0 0 0 31 13 0 0 4 0 0 0 22 0 0 0 0 42 0
ENSG00000044012.3 0 0 0 0 0 0 0 0 0 0 0 0 0 0 0 0 0 0 0 0 0 0 0 0 0 0 0 0 0 0 0 0 0 0 0 0 0 0 0 0 0 0 0 0 0 0 0 0 0 0 0 0 0 0 0 0 0 0 0 0 0 0 0 0 0 0 0 0 0 0 0 0 0 0 0 2 0 0 0 0 0 0 0 0 0 0 0 0 0 0 0 0 0 0 0 0 0 0 0 0 0 0 0 0 0 0 0 0 0 0 0 0 0 0 0 0 0 0
ENSG00000044090.8 35 1 0 1 0 12 58 1 74 76 0 0 347 80 23 0 0 0 0 95 27 193 7 105 19 81 0 0 49 22 0 0 0 0 0 0 29 25 8 182 111 44 16 130 193 2 2 310 653 0 0 0 1 0 0 0 0 2 0 0 22 1 0 29 0 27 517 171 1 2 187 31 196 15 0 204 161 2 0 8 0 0 156 26 102 0 235 52 70 0 3067 31 102 0 0 69 4 0 88 69 52 0 0 11 0 6 0 11 12 0 0 25 512 15 0 14 11 3
ENSG00000044115.20 1434 2737 39 1 0 1479 315 121 5343 1600 99 276 3548 2405 879 0 0 0 10 5162 1076 442 355 2539 715 445 6 257 2240 698 186 0 225 0 0 318 735 39 454 3003 1230 438 304 2048 1017 176 5484 6785 1433 1343 0 0 7 1 0 161 23 99 3 24 117 110 443 4700 0 364 11775 3579 519 419 3632 781 960 510 4261 5448 478 255 0 248 25 248 3524 1495 607 3 4092 1513 429 167 1976 1978 122 9 584 1829 354 569 743 2481 471 1 0 699 76 56 2 1810 342 0 0 1290 279 206 1964 1585 1011 32
ENSG00000044446.11 72 86 34 7 0 37 69 13 37 10 66 8 43 49 76 0 6 0 0 6 98 138 63 24 25 72 3 0 12 5 62 0 0 0 70 104 13 40 32 75 29 59 48 90 204 47 73 18 203 0 0 0 0 0 0 0 0 6 0 0 126 67 0 45 0 0 41 51 37 0 23 14 221 66 0 67 194 61 0 1 0 0 87 63 198 1 75 44 117 52 0 46 112 3 0 13 26 0 6 75 73 2 0 8 11 3 4 24 63 0 0 37 286 8 0 33 56 0
ENSG00000044459.14 0 11 13 1 0 38 0 0 5 50 0 0 10 110 0 0 0 0 1 0 16 30 2 12 16 2 1 0 22 0 2 0 2 1 0 0 4 0 10 19 59 8 12 71 1 9 0 66 0 0 0 0 0 0 0 0 0 1 0 2 20 0 0 46 0 0 152 41 0 18 0 24 51 3 0 230 0 1 0 12 0 0 53 109 15 0 5 36 0 24 0 85 0 0 0 43 17 0 0 64 0 0 0 8 0 0 0 88 28 0 0 19 3 1 0 133 7 0
ENSG00000044524.10 0 0 0 0 0 0 0 0 0 2 0 0 0 0 0 0 0 0 0 0 0 0 0 0 0 0 0 0 0 0 0 0 0 0 0 0 0 0 0 0 4 0 0 0 0 0 0 0 0 0 0 0 0 0 0 0 0 0 0 0 0 1 0 0 0 0 0 0 0 0 0 1 0 0 0 0 0 0 0 0 0 0 1 0 0 0 0 0 0 0 0 0 0 0 0 0 0 0 0 0 0 0 0 0 0 0 0 0 0 0 0 0 0 0 0 0 0 0
ENSG00000044574.7 2470 3290 344 2083 344 35287 10869 7216 6274 8818 2570 4631 17869 12146 7321 3 43 94 9 3795 12988 6188 3431 22005 10096 9503 390 446 16087 4218 3078 1748 914 5102 2125 1688 5027 2173 6900 18406 15594 7568 4937 14555 11471 4998 12145 8179 7534 3925 0 0 0 0 0 530 606 2238 105 493 5588 3429 6097 21355 4937 8414 11384 12922 7756 7804 14339 11989 10959 9168 6682 33010 11350 7005 18969 14711 907 3011 9984 24916 9077 426 11910 8445 12778 7535 1168 22234 5403 192 0 11652 4028 4155 3458 12491 3631 233 0 23737 3915 3787 1066 13475 6683 0 3128 12463 4359 2834 10862 16843 6720 296
ENSG00000046604.12 91 17 0 3 0 0 0 0 1107 0 0 1 145 3 0 0 0 4 9 844 2 29 0 124 1 1 0 1 1 10 0 0 0 0 0 3 0 0 1 420 3 0 5 5 113 7 748 961 0 0 0 0 28 0 0 0 0 0 0 0 0 0 0 293 0 0 810 140 0 33 190 0 0 0 0 24 0 0 0 0 0 0 321 1 0 0 91 0 0 0 277 0 1 0 0 1 0 0 29 0 0 0 0 0 0 0 0 0 0 0 0 0 0 1 0 0 0 0
ENSG00000046647.13 117 2 9 4 0 11 211 19 19 34 2 8 198 77 102 0 0 1 0 47 79 202 4 113 9 151 0 0 53 384 4 0 0 0 12 0 14 247 14 218 69 185 18 132 199 2 0 77 0 60 0 0 0 0 0 0 103 0 1 0 0 12 0 616 0 0 623 130 0 70 533 48 306 14 0 133 240 2 0 11 0 0 326 84 163 0 195 48 140 7 0 156 143 0 0 16 37 0 118 152 112 0 0 15 45 5 0 60 119 0 0 38 346 3 2805 90 23 0
ENSG00000046651.14 162 77 318 65 0 78 273 78 314 56 801 66 191 128 403 0 0 1 9 368 50 576 73 89 38 936 5 7 194 449 141 0 46 0 37 97 3 28 75 416 212 914 129 77 615 105 2085 2056 637 0 0 0 0 0 0 6 22 75 0 2 194 23 0 353 0 0 419 352 665 181 320 52 1354 164 34 398 770 271 0 0 57 379 764 95 1673 9 151 127 1249 47 0 47 750 5 0 111 173 104 70 132 268 1 0 6 72 12 0 73 838 0 0 52 334 194 0 533 292 10
ENSG00000046653.14 70 8 63 39 0 15 3 6 21 10 6 2 19 2 12 0 0 1 0 3 4 10 1 221 0 2 0 1 3 68 26 0 0 0 17 15 0 2 1 28 12 53 24 8 13 12 190 23 0 0 0 0 0 0 0 0 0 3 0 0 8 4 0 9 0 0 2319 254 0 34 0 0 68 57 0 18 78 33 0 0 0 0 395 0 40 2 5 4 17 50 0 0 13 3 0 6 10 0 0 12 57 1 0 0 1 1 0 4 60 0 0 11 0 21 0 0 18 0
ENSG00000046774.9 0 0 0 0 0 0 0 0 0 0 0 0 0 0 0 0 0 0 0 0 0 0 0 0 0 0 0 0 0 0 0 0 0 0 0 0 0 0 0 0 0 0 0 0 0 0 0 0 0 0 0 0 0 0 0 0 0 0 0 0 0 0 0 0 0 0 0 0 0 0 0 0 0 0 0 0 0 0 0 0 0 0 0 0 0 0 0 0 0 0 0 0 0 0 0 0 0 0 0 0 0 0 0 0 0 0 0 0 0 0 0 0 0 0 0 0 0 0
ENSG00000046889.18 255 5 18 6 0 1 0 0 179 11 0 0 222 1 0 0 0 4 0 1 1 0 0 187 10 0 0 0 0 0 0 0 0 0 0 10 0 0 0 339 0 1 0 0 0 4 0 0 0 0 0 0 0 0 0 0 0 0 0 0 0 0 0 0 0 0 678 80 0 0 141 2 1 0 0 17 0 2 0 0 0 0 695 4 0 0 204 0 6 0 169 0 2 0 0 0 0 0 68 31 0 0 0 0 0 0 0 0 0 0 0 28 0 0 0 8 0 1
ENSG00000047056.15 12 45 94 3 0 37 186 15 9 54 72 106 65 51 184 0 0 15 2 59 106 211 110 32 29 251 1 1 84 32 17 0 0 84 78 112 23 28 25 77 98 96 19 155 608 44 318 84 61 248 0 0 0 0 0 0 8 12 0 0 70 40 0 30 0 0 13 108 17 50 116 56 294 35 0 260 223 21 0 0 0 0 74 66 141 2 33 48 92 15 0 176 65 4 0 102 24 5 0 78 173 1 0 11 18 5 0 68 64 0 0 86 179 99 0 80 71 3
ENSG00000047188.15 167 89 260 22 0 55 143 84 319 57 34 58 174 73 262 0 0 0 0 82 44 211 31 28 49 134 2 0 110 153 181 0 0 0 84 0 28 18 15 92 198 286 67 221 189 80 157 244 0 32 0 0 0 0 0 0 3 9 0 11 71 32 0 34 0 0 331 106 0 21 92 48 675 49 0 227 431 125 0 9 59 315 87 248 699 8 28 53 191 1 0 134 176 7 0 190 54 0 7 215 271 2 0 23 119 13 0 141 268 1 0 54 70 5 0 134 39 0
ENSG00000047230.14 73 8 1 0 0 4 17 1 101 0 1 0 74 28 0 0 0 0 0 11 12 4 0 18 4 2 0 9 32 41 3 0 0 0 0 0 11 0 5 66 14 19 10 41 98 10 49 96 0 0 0 0 0 0 0 53 0 0 1 0 0 0 0 316 0 0 11 64 0 0 69 8 60 5 36 1 52 0 0 0 0 0 79 30 9 0 0 20 7 0 0 9 42 0 0 6 0 0 36 13 0 0 0 1 0 0 0 13 0 0 0 27 0 1 0 0 5 2
ENSG00000047249.17 103 554 105 119 0 855 240 281 545 1073 457 319 606 2203 467 0 0 0 0 594 613 365 101 480 2122 426 18 12 1183 464 358 0 216 0 88 119 581 50 405 521 1183 390 306 697 587 94 1528 1377 873 1060 0 0 0 0 0 104 24 317 0 16 74 51 0 2050 0 1297 590 1695 1365 250 1226 1119 1735 400 0 5039 755 479 0 598 309 827 669 654 375 5 252 798 387 158 552 1048 437 6 0 1224 526 476 237 1581 278 2 0 449 45 186 0 1287 755 2 0 1904 72 276 0 1784 845 51
ENSG00000047315.15 176 66 44 9 0 162 552 51 438 314 1210 68 342 450 1875 0 1 0 1 331 255 610 247 157 73 903 4 0 167 312 43 0 45 0 0 27 53 202 56 357 410 822 161 457 643 122 338 276 260 5 0 0 0 0 0 40 14 32 0 0 162 44 0 969 0 123 570 527 4 88 366 110 2016 186 0 578 590 126 0 14 0 0 469 227 1082 9 142 320 1021 154 0 167 290 5 0 281 170 180 8 459 361 1 0 56 112 9 47 119 1255 0 0 343 2070 58 0 543 45 2
ENSG00000047346.12 1478 191 968 353 0 46 141 148 9721 144 1268 105 153 40 163 0 8 1 2 670 33 287 67 66 3 301 14 178 527 751 168 5 2 175 3 4 14 42 56 1373 158 995 244 31 413 101 1415 2408 252 973 0 0 0 0 0 10 3 50 0 3 143 84 0 109 16294 0 1418 170 0 30 209 26 1255 95 1674 289 554 122 0 3 38 948 288 16 1286 32 0 81 922 75 0 27 4 9 871 40 91 158 0 52 251 5 0 7 176 8 0 77 818 0 0 4 28 113 0 249 99 0
ENSG00000047365.11 33 80 2050 0 38 153 441 19 482 127 470 79 114 264 712 0 201 4 0 88 26 591 59 22 75 995 2 1 107 268 29 0 0 47 17 0 28 22 80 122 110 620 63 135 688 23 144 1200 494 292 0 0 0 0 0 0 45 14 0 3 19 0 0 793 0 0 104 96 8 25 26 39 1024 24 241 178 659 62 0 52 82 0 172 230 1331 4 15 476 683 129 0 102 79 2 0 150 112 121 0 410 394 0 0 29 17 0 0 547 1301 0 0 36 457 337 0 47 108 0
ENSG00000047410.13 86 386 154 28 0 331 419 775 711 454 1033 569 81 223 547 0 0 18 5 168 128 534 330 28 51 1391 57 3 107 244 557 0 1 5 92 92 20 19 602 293 221 949 554 210 646 1683 268 812 17 968 0 0 1 0 5289 14 64 156 681 0 1265 651 0 280 0 2489 394 310 2655 170 195 155 1388 948 32 160 1027 372 0 35 98 294 555 211 1291 145 203 145 315 26 0 55 597 52 0 289 569 70 38 176 216 11 0 12 196 116 0 176 724 0 0 91 27 198 0 54 248 16
ENSG00000047457.13 908 15 5 6 0 1 0 0 70 1 0 0 1171 1 280 0 0 0 0 640 0 3 2 564 0 5 0 0 2 0 0 0 0 0 0 130 0 0 1 2642 3 0 9 25 271 20 104 280 0 41 0 0 0 0 0 4 0 1 0 0 0 0 0 0 0 0 2673 534 288 0 823 6 1 1 293 30 47 0 0 0 0 0 2918 5 1 0 1321 3 13 0 0 0 0 0 0 1 0 0 147 0 0 0 0 0 0 0 0 0 0 0 2420 6 0 0 0 44 18 0
ENSG00000047578.12 88 3 21 10 0 36 47 54 16 21 1 60 141 50 90 0 0 0 0 92 71 132 90 84 11 56 0 0 20 133 20 0 59 0 43 152 23 22 35 180 65 81 53 111 247 83 315 431 9 0 0 0 0 0 0 0 1 13 0 0 105 41 0 57 0 2697 2039 445 361 181 101 38 213 100 57 246 96 99 0 0 0 1 404 48 105 4 153 19 51 24 0 95 85 1 0 32 64 122 0 65 22 0 0 3 14 4 1420 50 37 0 0 48 107 120 0 147 86 0
ENSG00000047579.19 29 401 1 249 0 40 169 129 76 95 124 130 61 238 227 0 0 1 0 93 217 318 198 58 36 342 8 0 100 58 169 0 252 0 222 172 62 99 121 165 169 192 103 275 442 140 203 173 0 0 0 0 0 0 1515 0 84 162 0 5 36 44 0 670 0 245 102 260 1518 800 147 203 485 211 624 361 675 680 0 13 0 0 161 164 294 9 259 87 234 502 0 336 354 2 0 71 253 79 11 418 209 0 0 30 130 63 0 339 354 2 0 248 0 486 23 205 609 8
ENSG00000047597.6 0 0 0 0 0 0 0 0 0 0 0 0 28 0 16 0 0 0 0 0 0 0 0 16 0 0 0 0 0 0 0 0 0 0 0 0 0 0 0 10 0 0 0 0 0 0 11 0 0 0 0 0 0 0 0 0 0 0 0 0 0 0 0 0 0 0 111 44 0 0 64 0 0 0 0 0 0 0 0 0 0 0 33 0 0 0 0 0 3 0 0 0 0 0 0 0 0 0 0 0 0 0 0 0 0 0 0 0 0 0 0 0 0 0 0 0 0 0
ENSG00000047617.14 0 0 0 0 0 0 0 0 1 0 0 0 0 0 0 0 0 0 0 0 0 0 0 0 0 0 0 0 0 22 1 0 0 0 0 0 0 0 0 0 0 0 0 0 0 0 27 4 0 0 0 0 0 0 0 0 0 0 0 0 0 0 0 0 0 0 0 0 0 0 0 0 0 0 0 0 0 1 0 0 0 0 0 0 0 0 0 0 0 0 0 0 0 0 0 0 0 0 0 0 0 0 0 0 0 0 0 0 0 0 0 0 0 0 0 0 0 0
ENSG00000047621.11 8 17 9 3 0 76 116 5 148 124 109 32 44 178 115 0 0 0 0 52 85 260 55 17 6 219 0 0 114 150 18 0 0 0 0 0 69 90 32 19 190 65 79 299 244 25 55 164 0 191 0 0 0 0 0 0 0 12 0 5 3 17 0 0 0 127 22 137 0 0 8 76 158 42 40 229 155 6 0 20 0 0 122 220 351 4 15 59 206 2 0 423 178 10 2 71 13 5 4 338 354 1 0 31 27 5 75 231 147 0 0 148 0 12 0 359 92 1
ENSG00000047634.14 19 23 0 17 0 115 63 63 0 111 237 21 77 217 126 0 0 4 0 17 29 26 8 14 66 205 1 0 83 17 77 0 13 0 31 0 47 26 47 46 177 68 40 77 7 15 54 84 83 174 0 0 0 0 0 0 0 54 0 8 31 13 0 880 0 0 2 269 0 94 0 65 100 43 1 930 146 110 0 29 0 0 147 145 115 1 28 227 97 43 1 238 68 0 0 336 104 64 0 84 71 1 0 12 47 4 2 345 77 0 0 86 0 31 0 398 136 10
ENSG00000047644.18 16 1 39 45 0 21 173 247 3 1 178 478 84 35 112 0 0 3 0 81 42 464 640 23 9 111 9 2 41 62 154 0 0 0 290 0 6 35 165 61 62 152 236 103 229 727 160 218 0 260 0 0 0 0 0 0 55 111 0 6 718 344 0 67 0 0 13 26 0 331 98 4 174 471 0 35 231 376 0 0 382 0 77 39 87 33 60 22 102 434 0 20 1 18 0 17 182 4 0 94 52 4 0 4 13 31 0 45 374 0 0 21 407 351 267 75 359 11
ENSG00000047648.21 0 5 0 0 0 10 0 0 3 19 0 0 4 40 5 0 0 0 15 23 4 0 0 2 6 0 0 0 25 0 0 0 3 0 0 0 9 6 4 3 4 0 0 49 0 1 29 45 0 0 0 0 0 0 0 0 0 0 0 2 0 0 0 0 0 0 0 12 0 0 0 25 0 0 0 118 0 0 0 0 0 0 2 6 4 0 0 12 0 0 0 8 0 0 0 11 0 0 0 25 0 0 0 8 0 0 0 0 0 0 0 25 0 0 0 10 27 0
ENSG00000047662.4 0 37 8 115 0 1 0 13 6 3 9 33 2 1 0 0 0 0 0 5 0 0 3 0 0 0 2 0 0 0 18 0 1 0 0 4 0 0 21 2 4 5 17 0 0 2 21 4 0 0 0 0 0 0 0 0 0 4 0 0 7 3 0 0 0 2 0 0 1 17 0 0 7 38 0 3 8 35 0 1 0 0 0 1 3 0 0 8 4 5 0 0 0 0 0 0 17 49 0 1 3 0 0 0 7 3 0 9 63 0 0 6 0 29 0 6 2 0
ENSG00000047849.21 193 642 2584 9 0 381 1466 34 818 827 1525 93 685 1173 843 0 0 0 1 654 822 1624 36 388 225 931 5 7 815 623 18 0 242 0 1 36 245 414 166 406 989 1156 219 1566 2103 56 1129 1098 8 0 0 0 0 0 0 131 50 3 15 6 48 48 0 4399 1 0 4652 1796 2386 99 696 506 2124 192 0 1840 958 61 0 66 14 0 723 698 1740 1 868 1019 1124 190 0 1389 586 0 0 727 109 0 195 1388 994 0 143 227 242 6 324 630 1288 0 0 1004 1610 105 0 796 288 12
ENSG00000047932.13 44 77 1878 0 0 6 168 6 18 47 100 13 111 91 170 0 4 0 1 46 49 100 8 52 12 115 0 0 58 58 5 0 0 0 0 32 5 32 17 127 90 187 41 130 624 31 454 181 202 0 0 0 0 0 0 5 9 2 0 1 8 3 0 435 0 0 49 88 0 59 78 81 336 6 0 126 87 3 0 0 0 7 176 60 226 2 40 66 104 0 0 99 0 0 0 48 14 0 4 137 109 0 0 12 41 0 0 47 89 0 0 47 126 6 0 32 18 1
ENSG00000047936.10 0 0 0 0 0 0 0 1 0 0 0 0 0 7 0 0 0 1 0 0 0 0 0 0 0 0 0 0 0 0 0 0 0 0 0 0 0 0 0 0 0 0 0 0 0 0 0 0 0 0 0 0 0 0 0 0 0 0 0 0 0 0 0 0 0 0 0 0 0 0 0 0 0 0 0 0 0 0 0 0 0 0 0 0 0 0 0 0 0 0 0 0 0 0 0 0 0 0 0 0 0 0 0 0 0 0 0 1 0 0 0 0 0 0 0 0 0 0
ENSG00000048028.11 100 1 4 5 1 47 129 9 1 23 86 6 145 101 40 0 85 1 0 86 42 141 1 45 10 194 0 0 46 1 10 0 1 4 3 0 15 35 14 141 56 89 17 126 342 4 61 12 0 0 0 0 0 0 1 0 0 3 1 1 1 1 0 467 0 0 85 80 2 0 13 26 253 20 0 96 36 19 0 0 0 1 184 58 169 0 294 58 64 0 14 0 30 4 0 94 9 2 8 141 105 0 0 10 18 0 1 73 61 0 2 19 0 1 4 132 0 1
ENSG00000048052.21 348 351 29 16 0 81 18 13 731 20 0 5 259 161 14 0 0 1 0 42 26 15 7 21 4 57 0 0 91 0 5 0 0 0 0 0 26 0 40 154 179 23 88 20 150 5 197 287 0 81 0 0 0 0 0 0 5 1 0 0 28 17 0 6 0 0 350 191 0 44 226 59 40 6 571 270 67 30 0 28 0 0 443 71 106 2 454 54 36 0 0 74 1 0 1258 165 15 0 8 16 71 0 0 2 12 0 0 49 73 0 0 81 30 6 0 608 132 3
ENSG00000048140.17 102 2 92 0 0 20 274 2 8 23 76 12 814 63 527 0 2 0 0 157 65 436 1 73 11 121 1 0 7 68 2 0 0 1056 97 99 43 120 18 220 62 284 24 218 794 10 0 92 0 281 0 0 0 0 0 0 19 3 0 0 10 0 0 779 0 0 307 305 1 48 554 34 642 14 87 92 145 5 0 0 0 0 85 60 245 0 384 31 222 90 0 188 145 0 0 41 12 0 125 111 224 0 1 4 82 0 331 51 163 0 0 64 764 6 0 11 17 0
ENSG00000048162.20 26 124 0 4 0 26 619 16 0 203 118 43 625 246 860 0 0 0 0 146 950 807 38 109 6 825 0 0 130 631 0 348 119 0 21 150 103 939 70 453 573 733 135 405 903 5 0 234 10 0 0 0 0 0 0 0 39 4 0 1 3 2 0 2086 0 0 885 946 2002 78 1322 405 2156 48 877 537 1666 11 0 2 62 0 153 184 182 0 536 136 918 118 0 381 538 0 0 153 54 0 35 226 402 0 924 18 82 0 0 88 190 0 0 183 1168 0 796 462 154 13
ENSG00000048342.15 121 9 7 830 0 1 0 183 3 21 45 224 105 3 7 0 0 0 0 42 3 8 65 287 2 3 5 0 16 0 139 0 0 0 36 106 2 5 67 74 5 5 195 16 44 281 0 11 148 0 0 0 0 0 114 6 8 94 0 0 144 68 21162 98 0 18 568 216 23 155 133 0 2 179 1 8 108 205 0 1 10 139 791 7 2 20 0 12 0 25 0 0 0 23 0 4 220 225 15 20 0 10 0 1 96 71 0 8 209 1 0 0 0 91 0 63 301 6
ENSG00000048392.11 1 139 1 2 0 31 19 27 20 61 2 82 52 222 104 0 0 0 0 153 39 32 108 73 79 59 3 0 133 45 70 0 2 0 7 0 18 0 27 36 122 68 114 167 119 273 127 92 29 234 0 0 0 0 0 0 18 45 0 1 90 93 0 26 0 159 212 145 0 202 41 44 146 60 0 248 34 41 0 2 0 0 255 66 97 16 26 103 126 224 0 111 0 6 0 33 16 0 0 189 141 0 0 16 46 47 0 68 85 0 0 101 0 110 0 215 138 4
ENSG00000048405.9 122 219 269 8 0 183 264 57 75 87 197 47 100 292 310 0 0 0 1 61 8 119 15 173 148 438 16 55 85 104 41 13 0 15 3 0 41 16 29 207 213 351 79 207 682 30 44 210 27 457 0 0 0 0 0 0 1 12 4 2 46 0 0 89 0 764 130 104 61 43 62 120 292 73 29 268 178 112 0 0 0 0 166 75 695 3 15 267 614 57 0 44 302 4 0 117 38 36 24 248 171 3 0 6 33 7 0 195 175 0 0 130 214 150 0 387 38 1
ENSG00000048462.10 0 0 0 0 0 0 0 0 0 1 0 0 0 0 0 0 0 0 0 0 0 0 0 0 0 1 0 0 0 0 0 0 0 0 0 0 1 0 0 0 7 0 60 14 0 0 0 0 0 0 0 0 0 0 0 0 0 0 0 0 1 0 0 0 0 0 0 2 0 0 0 0 0 0 0 0 0 0 0 0 0 0 0 1 0 0 0 0 1 0 0 0 0 0 0 0 0 0 0 12 0 0 0 0 0 0 0 0 0 0 0 0 0 0 0 0 0 0
ENSG00000048471.13 29 42 4 7 0 51 214 30 29 219 222 30 149 296 136 0 0 5 1 83 194 358 73 76 17 115 2 0 204 96 46 0 172 0 88 52 95 50 71 161 325 184 64 476 539 66 512 791 88 140 0 0 6 0 0 3 8 2 0 6 17 44 0 96 0 0 1641 392 5 34 310 117 355 57 1 698 82 43 0 1 28 0 342 175 265 1 119 251 57 158 0 157 157 1 30 109 23 3 35 524 187 0 0 41 37 13 0 221 79 0 2 193 26 35 0 144 57 0
ENSG00000048540.14 13 0 0 0 0 0 0 0 0 0 0 0 0 0 0 0 0 0 0 0 0 0 0 9 0 0 0 0 0 0 0 0 0 0 0 0 0 2 0 3 0 0 0 7 0 0 0 0 0 0 0 0 0 0 0 0 0 0 0 0 0 0 0 0 0 0 0 0 0 0 0 0 0 1 0 0 0 0 0 0 0 0 12 0 0 0 37 0 0 0 0 0 0 0 0 1 0 0 0 0 0 0 0 0 0 0 0 0 0 0 0 0 0 0 0 0 0 0
ENSG00000048544.5 34 17 62 1 1 99 410 18 555 267 126 22 377 470 665 0 0 61 147 511 411 426 150 170 45 663 3 8 236 676 17 1 1 0 2 105 92 209 52 380 275 386 79 500 1111 50 1938 575 5 18 0 0 2 0 0 123 8 17 0 3 62 29 0 1186 0 0 166 817 770 12 1011 236 1385 91 1757 591 560 14 0 78 62 0 380 329 418 4 124 239 384 2 70 294 257 10 1 276 86 0 36 620 403 0 0 29 16 5 0 131 229 0 0 303 215 51 0 431 107 8
ENSG00000048545.13 0 0 0 0 0 0 0 0 0 0 0 0 0 0 0 0 0 0 0 0 0 0 0 0 0 0 0 0 0 0 0 0 0 0 0 0 0 0 0 0 0 0 0 0 0 0 0 1 0 0 0 0 0 0 0 0 0 0 0 0 0 0 0 0 0 0 0 0 0 0 0 0 0 1 0 0 0 0 0 0 0 0 0 0 0 0 0 0 0 0 0 0 0 0 0 0 0 0 0 0 0 0 0 0 0 0 0 0 0 0 0 0 0 0 0 0 0 0
ENSG00000048649.13 59 60 128 6 0 188 112 104 1008 153 345 163 95 237 185 0 2 0 8 111 37 312 197 49 29 450 4 1 98 261 81 0 0 73 1 0 44 9 94 293 191 456 191 183 428 291 302 573 4 52 0 0 0 0 0 21 21 63 0 1 107 101 0 159 0 1173 0 98 2 87 31 147 692 255 502 175 342 160 0 35 80 271 274 266 763 13 61 81 228 134 0 84 131 3 0 129 143 282 21 98 65 1 0 7 74 16 34 184 376 0 0 74 0 198 0 90 404 5
ENSG00000048707.15 234 74 1974 185 0 101 352 591 234 168 386 157 253 192 335 0 0 15 0 151 73 432 163 54 37 266 9 3 188 362 398 0 0 0 95 76 68 136 145 534 175 313 123 222 579 222 93 911 68 577 0 0 10 0 0 38 45 256 0 7 93 67 0 103 0 0 1045 222 7 522 326 58 1090 298 9 558 708 437 306 33 1 244 1226 193 705 8 998 132 294 56 122 133 714 15 13 236 169 41 0 281 294 2 0 53 142 78 0 143 731 1 0 96 0 230 0 212 542 27
ENSG00000048740.18 41 519 349 89 0 152 1187 322 6 314 965 811 42 400 901 0 0 135 0 5 205 1357 408 15 95 1224 35 0 234 1048 239 0 120 155 329 167 53 257 219 27 412 1328 408 761 2090 1130 103 361 603 778 0 0 1 0 0 0 92 211 0 7 810 485 0 19 6754 0 0 256 315 353 44 100 3049 383 0 455 1530 276 0 7 63 321 74 545 2086 64 50 337 1588 427 0 613 775 25 34 236 228 543 34 776 902 16 0 92 230 47 0 335 1220 0 0 223 862 282 0 100 287 21
ENSG00000048828.16 143 308 92 187 0 157 312 101 657 173 84 193 250 304 586 0 9 0 0 370 181 382 111 165 58 412 11 9 164 207 113 0 0 0 4 108 65 175 88 503 168 228 117 557 549 262 530 598 0 1 0 0 0 0 0 11 7 45 0 3 424 152 0 408 36827 949 2394 358 0 39 212 60 609 241 364 411 469 111 0 29 0 0 588 379 706 18 231 339 189 79 0 402 135 17 0 338 87 61 34 517 139 3 0 71 124 10 0 342 542 0 0 289 222 60 0 206 212 6
ENSG00000048991.16 53 289 68 2 0 29 161 8 73 63 29 0 51 75 34 0 2 1 3 35 67 215 2 18 39 171 1 0 49 12 3 0 2 0 34 0 19 0 14 152 99 176 45 179 221 8 127 55 0 178 0 0 2 0 0 0 0 0 0 0 3 1 0 7 0 0 66 68 0 1 55 19 346 15 0 107 68 0 0 0 0 0 147 124 413 3 15 48 218 47 0 45 26 0 0 40 0 0 4 99 126 0 0 6 1 3 0 29 26 0 0 23 0 0 0 33 36 4
ENSG00000049089.14 200 80 0 11 0 1 6 12 0 9 24 10 274 9 1 0 0 0 2 94 1 20 10 111 2 1 0 0 2 7 2 0 0 0 0 1 1 0 0 275 20 9 3 17 0 21 0 228 0 0 0 0 0 0 0 0 1 10 0 0 11 7 0 266 0 0 75 74 0 0 246 2 8 3 0 42 0 11 0 0 0 0 395 0 8 0 408 25 0 0 0 19 0 0 0 20 2 19 121 10 40 0 0 0 5 0 0 15 0 0 0 2 1 13 0 107 0 0
ENSG00000049130.15 0 0 0 0 0 0 0 0 4 1 0 0 19 9 0 0 0 0 0 30 0 0 0 6 7 0 0 2 0 0 0 0 0 0 0 0 0 0 0 3 1 1 0 9 0 1 23 0 0 0 0 0 0 0 0 0 0 0 0 0 0 0 0 311 0 142 0 0 0 5 26 1 0 0 1 33 0 0 0 0 1 0 0 2 0 0 6 13 0 0 0 0 0 0 0 0 0 0 0 0 0 0 0 0 0 0 0 0 0 0 0 1 0 0 0 4 0 0
ENSG00000049167.14 0 128 0 2 0 13 23 18 47 27 5 0 76 89 72 0 2 10 1 9 40 83 4 6 9 19 0 0 60 73 6 0 0 0 1 0 19 0 21 62 105 37 45 27 93 9 0 2 0 53 0 0 0 0 0 0 0 33 0 0 19 2 0 55 0 0 7 94 0 0 1 17 73 13 0 64 4 15 0 9 0 0 53 76 50 4 0 39 27 2 0 57 32 1 0 43 38 0 3 61 100 0 0 3 11 2 0 51 1 0 0 49 0 0 0 1 84 0
ENSG00000049192.14 0 0 9 0 0 0 1 0 5 0 0 0 0 0 0 0 0 1 0 0 0 2 0 0 0 5 0 0 0 0 0 0 0 0 0 0 1 0 0 4 1 1 0 0 20 0 0 0 0 284 0 0 0 0 0 0 0 0 0 0 0 0 0 0 0 0 87 67 0 0 0 0 0 0 0 0 0 0 0 0 0 0 0 0 1 0 0 0 1 0 0 0 1 0 0 0 0 0 0 0 0 0 0 0 0 0 0 0 0 0 0 0 0 0 0 37 0 0
ENSG00000049239.12 75 65 248 128 8 180 289 7 401 136 229 9 875 225 210 0 0 4 1 432 30 105 9 159 13 111 3 21 153 54 5 0 185 1 0 334 46 105 46 651 153 127 24 297 251 6 1351 670 0 177 0 0 5 0 0 61 9 0 0 2 41 7 0 253 1 53 683 310 4 0 382 53 252 27 234 651 53 4 3 0 0 0 328 68 143 0 1032 119 102 1 0 276 118 1 97 143 23 0 223 627 124 0 2 26 37 3 0 46 59 0 0 173 50 9 0 4 107 7
ENSG00000049245.12 66 101 25 6 0 845 514 199 909 1121 372 610 744 1758 573 0 0 1 4 1334 1098 714 399 459 363 508 10 17 989 458 341 1 220 31 74 432 600 128 302 654 865 488 405 1685 987 773 1615 1202 414 893 0 0 0 0 0 1 48 227 0 45 703 574 0 1178 0 1184 313 2195 1749 845 985 1053 2046 1234 313 3371 999 315 0 123 186 0 720 1350 634 49 743 1347 1020 695 0 2245 494 51 64 1032 436 431 98 1624 570 5 0 456 189 99 0 1341 963 0 0 1350 294 537 0 1724 875 55
ENSG00000049246.14 0 9 0 25 0 4 5 6 20 63 0 1 62 25 40 0 0 0 0 34 5 27 0 16 5 26 2 10 31 7 2 0 0 0 0 0 2 0 1 38 11 35 4 6 53 4 210 197 0 63 0 0 0 0 0 0 0 4 0 0 7 0 0 16 0 0 6 55 319 92 81 8 65 13 0 26 0 38 0 0 0 0 43 12 49 0 0 15 56 6 0 46 16 1 0 13 9 1 2 21 47 0 0 1 0 3 0 5 19 0 0 38 50 4 0 6 10 5
ENSG00000049247.13 0 3 0 0 0 0 0 0 0 0 0 0 0 1 0 0 0 0 11 0 0 0 0 0 0 6 0 0 5 0 4 0 0 0 0 0 0 0 0 1 33 70 31 4 21 0 0 2 0 305 0 0 0 0 0 0 0 0 0 0 0 0 0 0 0 0 0 8 0 73 8 0 18 0 0 3 0 0 0 0 0 0 0 2 0 0 0 0 0 0 0 1 33 0 0 0 0 0 0 3 0 0 0 0 0 0 0 0 0 0 0 3 0 0 0 0 0 0
ENSG00000049249.8 2 866 27 11 0 552 740 35 0 144 198 91 22 2053 1394 0 0 0 0 0 1006 723 254 2 658 2099 11 2 984 660 101 0 703 0 406 0 431 282 220 3 1873 378 237 1140 1546 82 13 259 304 0 0 0 0 0 0 0 87 79 0 14 50 63 0 4019 0 348 0 2931 654 350 0 1497 2265 780 0 4326 956 159 0 222 237 390 0 705 1519 10 0 1351 1236 187 0 874 345 4 0 1767 269 11 0 1452 346 0 0 217 464 20 0 910 781 0 0 1776 376 186 2 1404 579 19
ENSG00000049283.17 57 0 0 0 0 0 0 0 1 0 0 0 41 0 0 0 0 1 0 42 0 3 0 7 1 0 0 41 20 11 7 0 0 0 0 0 0 0 0 28 0 0 0 1 11 0 102 90 0 0 0 0 0 0 0 31 0 0 0 0 0 0 0 0 0 0 0 2 0 0 3 0 0 0 68 0 0 0 0 0 0 0 18 0 0 0 9 0 0 0 0 0 0 0 0 0 0 5 4 0 0 0 0 0 0 0 0 1 0 0 0 0 0 0 0 4 0 0
ENSG00000049323.15 18 1 0 0 0 0 0 5 1 0 0 0 69 0 0 0 0 0 8 34 0 0 0 21 0 0 0 0 0 1 0 0 0 0 0 6 0 0 0 27 4 2 13 0 0 10 0 1 0 0 0 0 0 0 0 0 0 0 0 0 0 0 0 0 0 0 509 44 0 0 12 1 0 0 0 0 50 0 0 0 0 0 65 0 0 0 284 0 0 0 0 0 0 0 0 0 0 0 4 0 0 0 0 0 0 0 0 0 0 0 0 0 0 0 2 0 0 0
ENSG00000049449.9 79 85 4 0 0 20 35 0 104 18 0 2 227 130 36 1 0 0 0 93 47 14 0 168 28 23 4 1 22 0 0 0 1 0 0 25 18 0 7 179 86 19 11 114 115 6 12 152 0 122 0 0 0 0 0 34 5 0 0 0 0 0 0 312 0 0 154 232 0 12 238 189 77 4 43 130 21 0 0 16 0 0 178 32 60 0 322 32 33 0 67 127 0 0 0 52 0 0 37 63 49 0 0 19 2 4 0 51 28 0 0 80 0 1 12 216 41 0
ENSG00000049540.16 0 5 0 0 0 0 0 0 0 0 0 0 3 0 10 0 0 0 0 0 0 2 0 3 0 0 0 1 0 0 0 0 0 0 0 0 0 0 0 3 0 0 0 0 0 0 0 0 1 0 0 0 0 0 0 0 0 0 0 0 0 0 0 0 0 0 30 9 0 2 0 0 6 0 0 0 2 0 0 0 0 0 18 0 0 0 0 1 1 0 0 1 0 0 0 0 0 0 0 0 0 0 0 0 0 1 0 1 0 0 0 1 0 0 0 0 0 0
ENSG00000049541.10 78 224 5 3 3604 97 343 45 78 136 195 189 342 399 448 0 0 1 1 111 490 467 189 96 57 653 2 0 184 285 57 0 115 0 0 68 192 213 135 174 287 424 116 610 603 101 34 55 0 368 0 0 2 0 0 0 25 57 0 7 313 125 0 234 0 0 674 432 2515 122 353 133 1142 151 1746 625 571 65 0 0 0 0 159 317 233 6 159 131 211 92 0 320 350 0 1460 244 90 0 27 583 103 0 0 42 52 3 50 56 338 0 0 198 1352 13 225 189 74 1
ENSG00000049618.23 1039 1073 689 230 1 80 533 45 289 119 591 25 188 269 328 0 0 3 21 371 68 778 19 161 40 775 8 0 123 262 52 0 5 0 17 71 19 103 32 691 153 476 78 231 643 46 794 927 38 493 0 3 11 0 0 0 23 3 5 9 166 56 0 306 0 4 573 305 2 15 198 60 1275 33 242 293 487 28 0 8 0 0 563 183 1013 9 208 176 779 18 0 146 586 8 0 170 23 0 5 283 389 2 0 10 38 12 0 158 699 0 12 180 196 2 109 82 65 0
ENSG00000049656.13 53 102 0 1 0 22 26 15 2 18 0 8 225 39 336 0 0 0 0 20 26 83 8 58 1 48 0 4 32 44 24 0 53 0 0 103 20 45 9 132 55 41 23 104 233 17 0 56 0 0 0 0 0 0 0 0 16 22 0 0 52 7 0 272 0 0 540 121 0 16 158 17 258 34 0 47 26 27 0 0 0 0 138 49 72 2 40 55 30 34 0 38 170 1 23 53 2 136 49 100 7 0 0 8 0 5 0 27 36 0 0 65 57 26 0 24 7 0
ENSG00000049759.17 718 576 845 11 174 135 52 2 834 73 0 10 519 194 240 0 33 2 1 558 16 10 0 167 37 20 0 12 353 217 4 0 8 0 28 0 60 31 49 498 95 38 21 42 487 3 1657 1694 0 160 0 0 0 0 0 43 0 0 0 3 1 0 0 474 0 226 778 368 0 72 491 91 138 20 3253 548 83 13 0 18 1 0 460 44 88 0 194 282 16 0 0 93 1 0 159 173 1 276 37 111 53 0 52 17 0 8 0 156 0 0 0 176 0 0 0 883 141 19
ENSG00000049768.14 0 11 25 0 0 0 127 0 0 2 117 0 0 0 27 0 0 5 0 0 1 227 0 0 0 48 0 0 0 9 0 0 0 21 0 0 0 47 3 0 0 29 1 1 90 1 0 0 0 0 0 0 0 0 0 0 10 0 0 0 0 0 0 0 0 0 0 1 28 3 0 0 162 0 0 2 111 0 0 0 0 0 0 0 116 0 0 0 36 0 0 0 81 0 0 0 1 0 0 1 77 0 0 0 38 0 0 0 38 0 0 0 147 0 0 0 8 0
ENSG00000049769.12 1 3 25 0 0 0 18 0 0 0 102 0 2 1 0 0 0 0 3 4 7 22 0 14 1 13 0 0 0 4 0 0 0 0 0 0 0 0 0 7 3 23 2 6 209 6 0 1 0 0 0 0 0 0 1 0 0 0 0 0 0 0 0 11 0 0 9 3 0 0 19 1 32 0 0 1 0 0 0 0 0 0 26 1 24 0 0 7 27 0 0 0 1 0 0 0 0 0 0 14 9 0 0 0 0 0 0 0 1 0 0 4 40 0 0 0 3 0
ENSG00000049860.13 93 1514 9 109 3971 1720 687 514 234 2599 84 718 1189 6290 1115 0 0 0 2 618 1860 751 303 492 3737 941 70 1 1814 433 793 1009 482 0 687 337 1242 293 641 732 2536 740 987 4955 2538 849 1351 1054 1977 983 0 0 0 0 0 87 28 640 0 69 656 456 0 9123 0 1885 379 3769 1983 1851 1359 2385 2310 1259 0 8528 854 1315 0 550 1065 227 816 3552 1221 109 1464 4251 895 591 0 6559 804 48 1646 2124 592 741 228 6082 517 11 0 1758 328 319 0 2800 1527 0 0 4631 1028 1360 3232 3372 2126 139
ENSG00000049883.14 13 10 0 0 0 0 155 1 0 4 119 0 40 34 0 0 1 1 97 16 22 47 0 9 15 47 2 0 6 6 0 0 0 0 0 0 2 0 3 40 21 35 0 77 280 6 0 35 0 320 0 0 0 0 0 0 0 0 0 4 0 1 0 0 1 0 1 10 77 0 16 5 73 1 0 7 58 0 0 2 0 0 113 41 83 0 61 38 35 0 0 19 0 0 0 3 7 1 27 27 28 0 0 1 0 0 0 3 1 0 0 29 173 0 0 14 8 0
ENSG00000050030.14 45 0 0 0 0 0 1 0 1 0 0 0 5 0 0 0 0 0 0 0 0 0 0 12 0 0 0 0 0 0 0 0 0 0 0 0 0 0 0 7 4 0 1 1 0 0 0 0 0 0 0 0 0 0 0 0 0 0 0 0 0 0 0 0 0 0 0 0 0 0 0 0 0 0 0 0 0 0 0 0 0 0 21 0 6 0 0 0 0 0 0 0 0 0 0 2 0 0 0 0 0 0 0 0 0 0 0 0 0 0 0 0 0 0 0 0 0 0
ENSG00000050130.17 493 267 34 0 0 195 555 43 850 526 734 262 1234 821 844 0 3 0 1 1350 1042 932 285 788 96 614 11 2 266 380 120 0 3 0 0 16 228 236 143 970 527 467 274 1390 1467 430 1578 672 624 1488 0 0 0 0 0 0 94 64 0 15 613 294 0 2707 0 0 2128 1327 0 136 1501 209 1532 280 132 1144 353 106 0 30 0 0 1344 658 619 21 580 544 706 257 0 954 800 24 0 552 140 0 80 1401 406 2 0 121 129 9 0 423 765 0 0 581 445 113 0 726 253 32
ENSG00000050165.17 0 0 1 0 0 0 171 0 59 0 0 0 0 0 542 0 0 0 0 0 0 275 0 2 8 923 0 0 0 89 0 0 0 0 0 0 0 26 11 0 2 95 2 0 444 0 377 0 0 95 0 0 0 0 0 0 0 0 0 0 1 0 0 0 0 0 0 50 1481 25 0 0 266 8 0 0 184 0 0 0 0 0 1 0 78 0 0 0 262 0 0 0 124 0 0 1 0 0 0 5 128 0 0 0 0 0 0 0 164 0 0 0 248 0 0 0 0 0
ENSG00000050327.14 0 0 0 0 0 0 0 0 1 1 0 0 7 0 0 0 0 0 0 12 0 1 0 4 0 3 0 0 7 2 0 0 1 0 0 0 0 0 0 4 0 0 0 0 0 0 69 0 0 0 0 0 0 0 0 0 0 0 0 0 0 0 0 0 0 0 48 25 0 14 21 0 8 1 0 0 0 0 0 0 0 0 9 0 2 0 9 0 1 0 0 0 12 0 0 0 0 0 15 6 0 0 0 0 0 0 0 0 0 0 0 0 0 0 0 0 0 0
ENSG00000050344.8 18 7 5 24 0 15 48 32 4 11 43 18 8 6 74 0 0 0 0 5 9 65 14 9 4 64 0 0 6 5 31 27 0 0 94 0 14 4 8 18 26 40 26 35 37 31 164 10 48 0 0 0 0 0 0 0 1 34 0 0 54 10 0 0 0 0 24 30 56 129 0 22 170 32 0 37 157 86 0 0 0 0 38 77 85 8 12 36 51 130 0 33 0 0 0 10 76 77 0 32 233 0 0 8 35 17 0 128 131 0 5 5 19 23 0 12 202 6
ENSG00000050393.11 99 27 21 4 0 38 144 11 44 39 37 10 367 151 265 0 1 0 8 69 14 30 12 245 79 167 0 21 44 63 1 3 0 0 0 3 5 17 4 106 64 52 19 171 256 1 249 139 356 17 0 0 0 0 0 35 1 0 41 0 0 3 0 129 0 0 36 45 0 9 235 235 193 7 137 100 160 3 0 0 0 0 247 100 114 0 189 128 70 0 0 137 6 0 0 33 12 87 45 106 53 0 0 21 18 2 0 78 23 0 0 45 156 3 0 90 67 8
ENSG00000050405.13 157 7 0 2 0 69 372 0 2092 218 0 0 832 207 418 0 1 0 0 1094 375 441 15 121 26 474 1 4 119 230 9 0 0 0 0 147 10 16 21 1004 242 362 69 605 1401 14 2276 2462 339 533 0 0 2 0 0 10 44 0 0 3 37 0 0 339 0 0 367 451 0 0 501 91 415 24 31 164 582 6 0 0 105 0 624 271 961 0 288 163 258 0 0 180 73 0 0 169 0 0 90 451 80 0 0 29 55 0 0 39 38 0 0 103 97 5 0 136 66 0
ENSG00000050426.15 26 12 13 4 0 89 863 1 63 72 589 0 460 178 504 0 0 1 1 314 240 938 64 69 15 1094 1 1 71 283 12 0 0 1676 47 164 75 206 16 429 183 432 89 335 809 13 161 251 0 500 0 0 6 0 7 1 148 5 0 7 44 25 0 451 0 0 752 560 1167 69 860 164 1072 29 0 564 509 30 0 29 64 0 545 240 934 0 580 241 574 59 0 157 1194 0 1 107 4 4 123 337 559 0 0 16 71 1 0 233 494 0 6079 120 915 30 0 423 68 0
ENSG00000050438.16 52 123 2 5 0 26 0 7 0 51 1 6 17 63 0 0 3 75 2 12 15 51 2 41 2 14 0 0 25 7 9 1 22 0 0 0 10 26 24 56 22 31 12 38 50 7 155 1 0 0 0 0 2 0 0 0 0 0 0 0 0 0 0 80 0 0 180 45 0 0 74 7 108 8 0 232 3 6 0 0 2 0 63 22 99 1 0 16 69 1 0 26 2 0 0 10 0 14 57 45 0 0 0 4 0 2 1 16 1 0 0 126 2 13 0 2 1 0
ENSG00000050555.17 1 0 0 0 0 0 0 0 199 0 0 0 0 0 0 0 0 0 1 0 0 0 0 67 4 2 0 0 2 0 0 0 0 0 0 0 0 0 0 0 0 0 0 0 1 0 30 0 0 0 0 0 0 0 0 0 0 0 0 0 0 0 0 0 0 0 0 20 0 0 0 0 0 0 0 4 0 0 0 0 1 0 0 0 0 0 0 5 0 0 0 0 0 0 0 1 0 0 0 0 0 0 0 0 0 0 0 18 0 0 0 0 0 0 0 0 0 0
ENSG00000050628.20 1 0 0 0 0 6 0 0 0 0 0 0 0 1 0 0 0 0 0 0 0 0 0 1 1 0 0 0 0 0 1 0 0 0 0 0 0 0 0 0 1 0 0 7 0 0 0 0 0 0 0 0 7 0 0 0 0 0 0 0 2 0 0 0 0 0 0 1 0 0 0 0 8 0 0 1 0 1 0 0 0 0 0 0 0 0 0 7 0 0 0 0 0 0 0 3 0 0 0 19 0 0 0 0 0 0 0 0 0 0 0 0 0 0 0 22 0 0
ENSG00000050730.15 2 356 1398 19 0 3944 29 42 1 319 0 1 119 2743 350 0 0 5 0 113 489 228 24 13 91 300 3 0 1001 134 2 1 18 0 0 0 893 64 547 69 680 119 101 417 246 3 0 224 0 0 0 0 1 0 0 5 0 4 21 68 21 21 0 1778 0 0 7 656 736 0 35 761 503 111 0 3955 180 20 0 1282 0 468 392 1482 289 3 98 1021 174 0 0 375 49 0 0 1683 25 0 0 736 128 0 0 817 69 4 0 2654 329 0 0 1103 30 0 0 1875 429 7
ENSG00000050748.17 0 2 0 0 0 10 30 2 91 2 90 0 11 30 51 0 0 2 1 39 26 34 0 11 6 66 0 0 22 0 2 0 0 2 0 137 9 26 2 38 9 20 6 33 114 3 0 46 0 7 0 0 3 0 0 0 17 0 0 0 0 12 0 0 0 0 0 67 0 0 29 3 101 5 0 5 0 4 0 0 0 0 88 35 131 2 0 22 31 0 0 16 0 1 1 0 2 0 1 70 42 0 0 5 0 1 0 10 12 0 0 18 0 18 0 8 2 0
ENSG00000050767.16 0 5 0 2 0 2 0 0 0 21 0 0 0 0 0 0 0 0 3 0 0 0 1 2 8 7 0 0 6 0 1 0 0 0 0 0 0 14 0 6 5 1 1 13 0 0 0 0 0 0 0 0 0 0 0 0 0 0 0 0 0 0 0 0 0 0 0 0 0 0 0 1 0 0 0 5 0 5 0 0 0 0 4 2 0 0 0 0 30 0 0 0 0 0 0 0 0 0 0 11 0 0 0 1 20 0 0 7 0 0 0 2 0 0 0 0 0 0
ENSG00000050820.16 5 0 0 0 0 0 0 0 20 0 0 2 68 2 4 0 0 0 0 18 0 0 0 22 2 0 0 5 3 0 0 0 12 0 0 5 0 0 0 39 0 0 0 1 0 0 4 46 0 0 0 0 0 0 0 6 0 0 0 0 0 0 0 0 0 0 60 24 0 0 60 0 0 0 44 0 0 0 0 0 0 0 15 0 0 0 87 0 0 0 0 0 0 0 0 0 0 0 8 0 0 0 0 0 0 0 0 0 0 0 0 1 0 0 0 0 0 0
ENSG00000051009.10 157 337 33 16 0 93 101 125 3 46 21 51 93 158 96 1 3 0 0 44 55 215 33 127 37 60 13 4 85 139 156 0 75 68 3 61 62 8 62 337 147 102 89 88 151 34 42 191 7 32 0 0 0 0 0 0 0 36 499 2 145 82 0 197 45020 0 626 248 1 163 163 149 472 183 0 352 327 294 0 0 136 0 148 55 93 5 242 64 93 83 0 53 62 2 0 60 35 0 30 89 108 0 0 21 95 35 4 56 71 1 0 68 84 60 2 172 105 0
ENSG00000051108.14 9657 5220 19075 4128 0 2649 4065 2023 1713 1784 1586 1020 7695 2575 5429 7 1 1 186 1298 3563 1916 778 6523 1641 4229 507 14 3315 2734 1853 0 693 3728 1552 1300 1800 2508 1893 7901 3633 2777 3247 10686 5344 1644 4062 3438 7064 7218 0 0 0 0 0 2 685 1460 173 96 900 689 16240 7380 0 6060 16226 4614 9838 6855 5743 1733 7588 2427 3592 5251 4581 3290 16636 532 2978 343 3167 3461 4104 386 9160 2276 4455 4905 3543 8357 4675 120 25062 2369 2285 2728 2892 8823 3939 49 0 2149 2434 1532 3437 2995 8629 0 5200 2071 6510 2593 10684 2608 4906 112
ENSG00000051128.18 0 135 0 11 51 14 2 13 46 27 0 14 137 43 0 0 0 3 0 73 46 1 10 17 26 2 0 5 54 0 19 0 0 0 68 25 18 0 9 35 29 1 9 81 5 2 179 68 0 0 0 0 0 0 0 0 5 3 0 0 5 0 0 4 0 0 1 70 0 85 66 42 9 15 2 193 21 16 0 0 0 0 8 27 1 0 133 35 0 14 0 108 17 0 154 40 29 0 13 73 0 0 0 14 0 1 0 50 2 0 0 42 0 4 0 31 27 2
ENSG00000051180.16 0 1 0 0 0 0 2 0 0 2 3 0 3 4 1 0 0 1 0 0 6 5 0 0 0 1 0 0 0 0 1 0 1 0 0 0 0 1 0 2 4 3 0 9 0 1 0 6 0 0 0 0 0 0 0 0 0 0 0 0 0 0 0 0 0 0 54 5 0 0 4 0 7 0 0 0 2 0 0 1 0 0 0 2 3 0 0 4 1 0 0 0 13 0 0 0 0 0 0 5 4 0 0 0 0 0 0 0 1 0 0 1 0 0 0 7 5 0
ENSG00000051341.13 0 17 0 38 0 3 0 0 0 1 237 6 0 3 0 0 0 12 95 0 47 0 0 1 5 4 0 0 0 26 5 0 19 0 0 0 1 0 3 0 49 4 35 104 2 1 0 0 0 0 0 0 0 0 0 0 0 0 0 1 21 0 0 0 0 0 32 2 0 0 0 10 41 1 0 8 17 0 0 0 0 0 27 36 24 0 0 2 5 0 0 36 0 0 0 4 0 0 0 22 0 0 0 0 0 0 0 5 0 0 0 29 0 2 0 17 163 0
ENSG00000051382.8 59 90 885 28 0 508 209 55 39 193 140 151 116 508 219 0 0 0 0 15 94 85 148 39 64 115 5 0 357 231 76 0 0 287 110 5 124 11 41 151 199 218 112 196 150 103 0 188 341 264 0 0 0 0 0 0 6 21 0 5 102 29 0 261 0 136 174 464 0 43 133 200 513 265 0 883 169 128 0 70 55 339 239 237 331 7 180 228 83 79 0 173 2 6 0 386 169 176 28 560 104 3 0 68 34 14 0 255 75 0 0 297 240 343 0 772 443 17
ENSG00000051523.10 514 1244 1123 851 483 85 221 123 20 187 66 258 991 334 302 0 110 0 21 128 388 266 333 80 39 188 6 1 195 164 413 1 530 404 786 217 206 344 104 179 236 68 228 549 822 246 329 196 679 184 0 0 1 0 0 46 49 189 4 6 435 147 0 488 0 1988 109 572 401 795 1654 391 815 728 293 1075 324 607 0 19 25 12 243 334 174 5 680 242 178 152 842 507 296 7 123 377 565 430 370 635 182 0 0 69 199 60 0 488 318 0 4 329 690 281 814 272 210 3
ENSG00000051596.9 6 0 86 0 0 3 131 0 14 14 53 0 107 10 67 0 0 0 2 42 75 101 1 13 4 78 0 0 13 38 1 0 52 0 0 0 2 109 6 47 8 53 2 78 232 1 450 112 0 43 0 0 0 0 0 5 29 4 0 0 0 0 0 108 0 0 233 117 119 13 241 11 336 4 0 52 142 0 0 0 0 0 70 21 79 0 112 29 21 0 0 46 137 0 0 30 8 0 43 64 94 0 0 1 13 0 0 10 16 0 7 17 137 0 0 8 7 0
ENSG00000051620.10 90 1 48 4 0 44 201 52 1010 17 1 34 828 83 101 0 7 195 0 859 17 45 11 133 17 154 1 208 359 271 47 14 11 9 146 218 21 95 24 283 14 22 18 89 239 68 3445 1714 765 589 0 0 0 0 0 17 2 6 47 0 106 84 0 0 0 0 289 88 0 28 716 21 150 27 7382 119 61 23 0 11 0 17 510 54 53 1 411 18 95 6 351 176 48 2 13 59 29 41 300 107 77 6 0 10 34 7 0 62 90 0 0 35 171 9 50 50 91 2
ENSG00000051825.14 20 2 10 0 0 17 214 5 4 29 578 0 8 54 303 0 1 0 1 5 17 290 1 53 23 377 1 0 27 146 2 0 0 0 0 9 5 0 5 97 77 306 63 121 203 0 290 0 3 21 0 0 0 0 0 0 0 1 0 3 30 28 0 1 0 1 33 25 211 0 12 15 477 11 0 74 125 0 0 0 2 0 119 73 640 0 0 38 146 1 0 95 27 0 1 43 12 1 0 58 59 0 0 8 15 0 179 6 98 0 0 24 82 2 0 76 0 11
ENSG00000052126.14 50 30 13 4 0 134 36 1 581 86 1 0 47 240 143 0 3 2 1 188 19 69 0 100 69 81 0 1 254 24 0 0 138 0 0 104 34 8 29 328 191 49 28 64 24 7 529 1558 0 1 0 0 0 0 1 0 4 0 0 6 0 7 1 1105 0 1 471 181 3 7 185 74 128 1 0 803 46 4 0 0 0 0 537 75 236 0 124 23 91 0 0 20 4 0 0 340 12 0 11 182 3 0 0 28 22 3 0 43 3 0 0 60 0 0 0 232 0 0
ENSG00000052344.15 347 4 0 17 6838 0 3 3 15124 108 47 77 6058 4 67 0 5 153 2 7246 55 10 0 1067 0 37 0 3347 1533 1711 173 1820 13 0 35 533 0 1688 27 2660 12 0 19 52 791 13 24508 7870 312 3994 0 0 6 0 0 29 0 1 33 0 18 8 0 330 0 0 744 558 1 22 9092 1 0 9 114780 1630 1110 13 47209 35 3 0 866 0 0 0 4419 0 0 0 7994 0 0 0 3126 8 22 9 7930 0 0 0 2786 0 1 0 3414 0 0 0 0 7 0 0 2977 87 82 0
ENSG00000052723.11 41 6 10 1 0 60 364 26 186 99 41 63 248 103 312 0 0 1 0 141 93 327 56 32 19 442 1 0 106 301 36 0 0 22 0 85 18 82 8 117 83 289 48 136 634 69 1004 151 8 0 0 0 0 0 0 0 7 8 0 14 10 29 0 863 0 0 131 119 1150 60 216 92 901 49 660 264 429 47 0 4 35 0 102 144 468 2 20 92 353 24 0 226 75 4 0 116 44 151 19 246 112 0 0 11 46 5 54 119 110 0 0 50 31 34 0 236 45 0
ENSG00000052749.13 99 90 195 403 0 188 341 266 55 201 410 270 545 466 490 0 0 0 4 77 465 391 257 196 88 404 11 0 114 219 177 0 379 638 255 57 135 37 259 284 619 643 379 297 37 181 45 254 56 376 0 0 1 0 0 0 50 107 0 3 530 299 0 190 0 0 1683 1774 1145 1014 460 132 1417 607 852 827 603 933 0 6 116 2 189 394 340 23 265 190 670 939 1831 344 358 7 0 258 200 742 48 229 89 2 0 30 151 141 0 203 290 0 0 402 458 122 894 583 196 5
ENSG00000052795.12 185 2082 90 179 47 1912 55 706 899 2323 66 163 131 1393 0 0 0 29 0 98 125 59 65 32 387 34 5 1 1435 29 100 0 204 0 183 47 443 25 399 133 1128 68 219 286 121 39 376 1174 44 224 0 0 0 0 0 14 0 82 0 11 44 19 0 1082 0 152 162 805 11 705 17 453 368 219 0 4393 330 919 0 584 0 6 49 496 42 0 10 1403 178 593 0 801 95 4 189 1472 142 564 0 1065 0 3 0 185 165 60 0 2355 461 0 0 1722 0 876 0 2394 1477 33
ENSG00000052802.12 129 1 32 0 0 240 285 4 696 69 34 6 460 343 746 0 0 0 0 307 201 423 5 198 39 524 0 6 161 150 10 1067 0 0 0 104 25 148 14 412 350 364 46 628 586 5 1082 390 459 40 0 0 0 0 0 0 63 5 0 3 0 6 0 476 0 0 882 546 1306 20 413 292 1339 50 11 559 298 4 0 1 125 0 729 296 610 1 78 128 548 0 0 482 376 0 0 493 15 40 36 370 372 0 0 101 61 4 0 216 124 0 0 257 789 0 0 675 0 12
ENSG00000052841.14 620 744 446 16 0 334 1170 174 976 634 1637 474 808 1077 1015 2 0 0 3 858 534 2211 235 425 226 1454 10 1 612 929 323 0 3 19 0 281 353 227 371 1423 1228 1866 437 946 3615 424 1550 1238 468 1129 0 0 0 0 0 23 148 95 0 3 646 318 0 1235 0 4042 1265 1193 175 475 763 359 2963 823 966 2532 1484 485 0 18 156 0 965 895 2312 36 754 973 1187 859 0 762 1457 12 0 450 498 449 30 1397 1112 1 0 121 184 60 0 573 1288 1 0 529 1391 324 2183 438 469 18
ENSG00000052850.6 0 0 0 0 0 0 0 0 0 0 0 0 0 0 0 0 0 0 0 0 0 0 0 0 0 0 0 0 0 0 0 0 0 0 0 0 0 0 0 0 0 0 0 0 0 0 0 0 0 0 0 0 1 0 0 0 0 0 0 0 0 0 0 0 0 0 0 0 0 0 0 0 0 0 0 0 0 0 0 0 0 0 0 0 6 0 0 0 0 0 0 0 0 0 0 0 0 0 0 0 0 0 0 0 3 0 0 0 0 0 0 0 0 0 0 0 0 0
ENSG00000053108.16 39 0 0 0 0 0 0 0 0 0 0 0 0 1 4 0 0 0 0 5 0 0 1 4 1 0 0 0 4 0 0 0 0 0 0 25 0 0 1 17 2 0 0 0 0 0 208 5 0 1 0 0 0 0 0 0 1 0 0 0 0 0 0 0 0 0 0 14 0 0 106 0 0 0 0 3 0 0 0 0 0 0 31 0 0 0 46 0 0 0 0 0 0 0 0 0 0 0 57 0 0 0 0 0 0 2 0 0 0 0 0 0 0 0 0 0 0 0
ENSG00000053254.15 1 51 2269 35 8 134 723 100 130 169 141 53 30 178 127 0 20 0 26 110 175 372 123 8 99 628 8 0 156 237 52 0 8 35 57 87 87 44 100 53 138 543 138 352 1187 91 285 180 507 1 0 0 1 0 19 0 66 30 5 2 165 53 220 94 1854 0 101 204 327 37 97 50 1096 81 54 438 341 134 0 42 1 7 122 262 605 8 150 188 422 33 0 227 207 8 0 126 94 15 6 379 113 1 0 37 72 14 0 200 351 0 541 141 337 31 0 340 237 3
ENSG00000053328.8 0 0 0 0 0 0 0 0 0 2 0 0 1 0 9 0 0 0 0 0 0 0 0 0 0 0 0 0 0 0 0 0 0 0 0 0 0 0 0 0 0 0 0 0 0 0 0 0 0 0 0 0 0 0 0 0 0 0 0 0 0 0 0 0 0 0 93 8 0 0 0 0 18 0 0 0 0 0 0 0 0 0 0 0 3 0 0 0 0 0 0 0 0 0 0 0 0 0 0 0 0 0 0 0 0 0 0 0 0 0 0 0 0 0 0 0 0 0
ENSG00000053371.12 247 215 0 0 0 91 580 6 19 108 46 0 825 289 346 0 0 5 0 118 216 217 1 1049 199 324 7 36 287 205 18 0 1473 0 39 170 165 248 27 328 264 236 62 854 1072 30 0 192 72 99 0 0 0 0 0 36 56 0 0 3 55 6 0 155 0 0 938 1000 336 287 733 372 393 14 57 415 88 14 0 12 0 0 742 330 388 1 649 284 307 0 0 675 692 0 0 172 29 0 409 527 275 0 63 97 139 3 0 152 224 0 572 384 639 0 727 239 81 7
ENSG00000053372.4 11 11 10 2 0 17 266 0 48 57 105 0 100 139 401 0 0 1 0 105 325 273 10 61 25 451 0 0 112 188 2 967 318 0 0 0 30 288 20 126 165 186 27 318 228 2 5 12 259 0 0 0 2 0 0 1 28 3 0 1 23 19 0 845 0 0 247 583 197 1 490 210 804 52 1 176 244 2 0 7 0 0 131 108 250 0 455 70 228 0 1715 126 200 0 0 47 18 0 18 164 113 0 0 7 17 2 0 32 243 0 0 127 276 5 1 392 34 3
ENSG00000053438.9 0 0 1 0 0 1 0 0 0 0 0 0 29 0 8 0 0 0 0 65 1 1 0 6 1 3 0 2 5 0 0 0 0 0 0 0 0 1 0 8 1 0 0 0 0 0 0 87 0 0 0 0 0 0 0 0 0 1 0 0 0 0 0 0 0 0 41 0 14 0 12 0 0 0 0 3 6 0 0 0 0 0 25 0 0 0 0 1 0 0 765 0 0 0 0 2 0 0 0 1 0 0 0 0 0 0 0 0 0 0 0 0 0 1 0 0 0 0
ENSG00000053501.12 62 685 109 198 713 96 469 55 41 106 307 10 395 280 261 0 0 0 0 181 311 605 47 90 21 288 0 0 185 81 33 0 319 751 2 101 141 424 42 280 188 293 55 256 688 12 577 245 103 195 0 0 11 0 0 1 40 21 0 4 84 15 1 452 6246 0 178 552 957 74 554 204 984 59 0 682 327 71 0 2 52 0 168 171 201 0 387 150 214 67 787 438 324 1 0 296 41 1 103 327 186 0 0 43 47 3 1812 182 128 0 0 166 482 17 95 179 67 2
ENSG00000053524.12 5 12 395 28 0 4 19 34 77 1 180 21 0 2 9 0 0 1 39 0 0 106 25 2 2 3 2 0 7 84 60 0 0 0 131 7 2 0 30 11 0 75 50 0 223 9 28 15 125 0 0 0 1 0 0 0 3 15 0 0 2 1 0 7 0 0 0 11 7 108 3 2 183 32 0 49 54 94 0 1 1 0 0 0 261 2 0 4 41 13 0 28 40 2 0 21 96 178 0 0 121 0 1 0 6 7 1 6 24 0 0 13 31 10 0 2 137 0
ENSG00000053702.14 0 67 0 1 0 1 19 0 24 1 2 0 0 0 0 0 0 0 0 3 5 67 0 1 0 10 0 0 1 0 2 0 0 0 0 0 0 18 0 4 1 41 1 8 40 2 1 37 0 0 0 0 0 0 0 1 19 3 0 0 0 0 0 6 0 0 6 7 0 40 0 0 16 2 0 3 0 0 0 0 0 0 2 0 28 0 0 0 25 0 0 0 0 0 2 10 0 0 0 1 0 0 0 0 0 0 0 11 0 0 0 0 0 0 0 0 1 0
ENSG00000053747.16 117 44 0 0 1 1 1 1 357 26 0 0 1469 3 0 0 0 4 8 55 0 2 0 197 0 3 0 0 1 0 0 0 0 0 0 122 0 0 3 524 3 2 1 21 267 8 67 246 0 0 0 0 0 0 0 22 0 0 0 0 0 10 0 79 0 0 1214 152 0 34 1262 3 5 0 0 25 0 0 0 0 0 0 903 0 1 0 1153 2 6 0 22 0 0 0 0 1 0 0 97 3 0 0 0 0 1 0 0 42 34 0 0 2 0 0 348 250 0 0
ENSG00000053770.11 73 6 2 4 0 66 312 7 268 143 129 113 233 276 518 0 0 0 0 336 130 418 55 49 6 434 2 2 112 128 13 3 51 0 0 115 40 31 57 316 154 317 86 351 238 69 527 137 138 281 0 0 0 0 0 0 0 10 0 0 21 68 0 276 0 0 252 219 24 53 335 79 646 49 0 394 325 2 0 0 0 0 251 91 571 2 200 149 312 0 0 73 155 1 0 252 20 0 45 346 258 1 0 24 15 4 1 105 196 0 0 151 0 52 2 25 109 0
ENSG00000053900.10 116 11 0 0 0 81 158 9 19 115 48 57 399 190 327 0 25 0 0 47 115 317 35 865 48 143 3 0 39 45 12 0 0 0 29 140 20 30 28 409 212 274 90 251 335 68 204 141 305 565 0 0 1 0 0 0 0 13 0 4 48 5 0 277 0 0 1544 863 8 17 380 56 575 57 0 281 188 41 0 0 0 0 3905 251 661 5 90 177 296 14 0 165 289 7 0 73 26 181 26 139 161 1 0 10 40 3 0 106 161 0 668 141 201 17 0 254 46 0
ENSG00000053918.16 3 20 0 2 0 1 9 4 30 4 0 0 82 2 4 0 0 0 0 48 2 13 0 13 8 0 0 2 1 8 0 0 0 0 0 5 0 0 6 68 1 2 2 7 13 3 115 47 0 0 0 0 0 0 0 0 0 1 0 0 14 5 0 13 0 0 8 9 0 0 97 0 2 2 122 19 0 2 0 0 0 0 48 7 4 0 163 11 0 4 0 4 1 0 0 9 0 0 67 9 11 0 0 0 0 0 0 19 1 0 34 4 10 0 0 2 0 0
ENSG00000054116.11 364 145 0 481 0 274 882 166 394 516 690 224 1388 945 959 0 0 2 3 815 1036 1024 410 280 133 931 7 8 379 501 169 0 585 2022 834 595 316 367 174 619 595 705 259 1088 1813 227 2322 708 414 619 0 0 0 0 0 3 122 152 0 10 247 190 0 650 0 0 146 1125 0 765 1293 513 1746 391 2742 2194 1269 421 0 32 5 0 648 652 832 2 1142 496 957 456 0 1245 957 2 0 462 248 111 227 1409 753 0 0 127 144 22 0 568 756 0 2800 737 2045 693 393 946 692 32
ENSG00000054118.14 2289 4149 8127 3503 0 2083 6344 2058 2744 3268 3830 1856 1658 3869 6657 0 9 0 0 1555 1753 3741 1257 2037 1207 9494 104 24 1869 2148 2111 0 21 1816 540 607 967 568 1246 4084 3752 5535 2115 5116 10680 2028 2009 2628 2100 3577 0 1 100 1 6654 31 283 824 1050 34 2808 1595 58 7307 68444 5920 3694 3774 5093 2235 1522 2898 10239 3145 4 8257 6518 3189 642 365 987 1430 2466 2897 8140 171 1903 3578 8212 3368 616 4208 4442 190 27 3111 2187 1815 293 5064 3343 35 0 805 2026 318 0 3334 6714 1 0 4282 3792 3036 1957 7325 5007 60
ENSG00000054148.17 371 195 8 28 1047 83 494 4 255 326 57 18 2006 602 405 0 0 0 0 503 828 818 47 553 95 347 1 0 451 414 20 514 719 0 0 349 275 826 74 1089 527 377 97 822 1557 37 433 488 780 428 0 0 0 0 0 79 30 9 0 6 33 2 0 2085 0 0 1311 1306 1217 216 2225 629 1415 68 805 1269 843 11 0 13 45 134 815 437 546 0 1281 386 347 0 0 896 330 0 0 407 23 0 644 695 233 0 1091 92 170 0 0 314 206 0 1886 469 1403 1 607 280 80 8
ENSG00000054179.11 3 0 0 0 0 0 0 0 1 0 0 0 11 0 0 0 0 0 0 1 0 0 0 1 0 0 0 0 0 0 0 0 0 0 0 0 0 12 0 0 0 0 0 0 0 0 0 0 0 0 0 0 0 0 0 0 0 0 0 0 2 0 0 0 0 0 2 7 0 1 6 0 0 0 51 0 0 0 0 0 0 0 4 0 1 0 0 0 0 0 0 0 0 0 0 0 0 0 0 0 0 0 0 0 0 0 0 0 0 0 0 0 0 0 0 0 0 0
ENSG00000054219.10 25 3 8 3 0 21 155 26 5 72 7 8 57 136 260 0 0 0 0 53 66 213 25 27 9 55 2 0 32 14 7 0 31 0 0 0 12 78 4 44 50 120 22 51 86 26 314 74 46 0 0 0 1 0 0 0 2 1 0 0 49 19 0 148 0 0 83 62 39 0 75 25 254 28 0 51 50 18 0 23 119 115 338 47 409 6 38 20 79 1 0 72 44 3 0 63 10 0 1 193 41 0 0 21 0 3 0 56 219 0 0 53 107 8 0 45 48 0
ENSG00000054267.21 1030 897 7927 497 0 1058 565 1757 992 445 3000 2742 281 782 785 0 0 20 8 283 67 623 973 161 215 2531 223 15 416 1087 2093 0 89 43 487 269 143 140 1076 655 844 3259 1309 330 976 2298 925 1246 1865 549 0 0 2 0 1201 49 135 764 178 17 1806 1086 0 194 0 10456 301 266 7 1348 225 450 3686 3646 0 1327 2436 1785 11 218 973 533 622 711 2722 194 146 397 1668 622 0 334 211 124 0 677 1886 1680 3 387 442 54 0 38 552 440 1679 1391 8087 14 0 329 105 2013 0 339 1543 40
ENSG00000054277.13 1 262 34 167 0 38 0 0 0 51 0 0 0 66 32 0 0 0 0 16 9 0 0 0 15 0 0 0 61 0 1 0 8 0 0 3 11 0 17 3 56 0 8 53 0 0 1 49 0 0 0 0 0 0 0 0 1 0 0 0 0 0 0 9 0 0 78 40 0 6 0 17 1 5 0 173 2 7 0 16 0 0 7 15 6 0 0 75 0 1 0 56 0 0 0 69 0 8 2 121 0 0 0 10 0 1 0 90 3 0 0 62 0 0 0 88 12 0
ENSG00000054282.15 10 63 15 15 0 143 106 35 99 263 120 110 69 318 71 0 0 0 0 43 127 109 46 46 64 100 4 0 147 29 46 0 91 166 111 70 70 38 32 116 187 109 100 335 82 82 218 174 224 169 0 0 0 0 0 3 5 16 0 10 94 41 0 545 0 149 300 230 0 116 58 92 103 105 80 426 90 86 0 3 3 11 168 239 172 3 11 188 74 121 0 213 205 3 0 166 97 20 21 435 42 0 0 50 21 3 0 265 98 0 0 154 103 16 64 229 228 11
ENSG00000054356.13 0 1 0 0 0 0 1 0 0 5 0 0 0 1 0 0 0 0 0 0 0 0 0 9 9 0 0 0 0 12 0 0 0 0 0 0 4 0 0 0 0 0 0 21 0 0 0 0 0 0 0 0 0 0 0 0 0 0 0 0 0 2 0 281 0 0 0 0 0 0 0 0 0 0 0 27 0 0 0 0 0 0 1 0 0 0 0 0 0 0 0 27 0 0 0 9 1 0 0 2 0 0 0 0 0 2 0 0 0 0 0 2 0 0 0 0 0 0
ENSG00000054392.12 0 0 0 0 0 0 0 0 0 0 0 0 11 0 28 0 0 0 0 20 0 15 0 23 0 6 0 0 2 13 0 0 0 1 0 0 0 4 0 25 1 15 3 7 0 0 0 0 0 0 0 0 0 0 0 0 0 0 0 0 0 0 0 0 0 0 127 46 0 0 18 2 28 0 0 1 0 1 0 0 0 0 19 1 0 0 1 5 33 0 0 16 0 0 0 1 0 14 0 4 9 0 0 2 2 0 1 2 15 0 0 9 0 0 0 12 0 0
ENSG00000054523.17 128 348 46 98 0 135 35 44 204 279 99 91 156 554 36 0 0 3 3 198 79 39 56 86 164 31 3 6 344 29 183 0 155 2 39 5 119 4 130 275 375 50 117 214 64 147 56 858 787 503 0 0 16 0 0 18 0 46 0 3 87 85 0 870 0 0 465 545 411 162 336 418 213 432 0 1224 179 233 0 30 5 235 331 246 162 15 116 898 47 66 0 167 11 10 0 443 245 209 17 349 66 3 0 24 33 41 111 555 198 0 0 504 69 123 595 1327 160 5
ENSG00000054598.7 11 8 0 0 0 1 0 0 92 0 0 0 32 4 9 0 0 2 0 69 0 0 0 17 0 0 0 30 129 67 13 3 2 0 0 0 0 0 0 40 0 0 0 0 11 0 241 161 5 0 0 0 0 0 0 60 0 0 1 0 0 0 0 7 0 0 19 12 0 42 108 0 0 0 780 0 0 0 0 0 0 0 84 1 0 0 26 1 0 0 0 0 0 0 0 6 0 0 0 0 0 2 0 0 0 0 0 0 0 0 0 3 0 0 0 0 0 0
ENSG00000054611.13 181 213 137 47 0 307 518 300 220 340 359 249 755 600 487 0 0 4 0 216 584 642 382 233 332 400 9 10 443 383 327 0 217 0 344 116 142 118 149 496 515 443 288 1087 1783 292 1202 745 1030 616 0 0 0 0 0 17 72 101 0 10 257 166 1 1563 0 0 478 963 296 507 583 153 931 551 717 797 921 437 5 6 0 111 291 445 494 13 967 629 594 372 2 888 722 17 0 478 222 77 99 1032 156 4 0 115 111 57 0 631 430 0 276 541 848 305 0 800 82 6
ENSG00000054654.16 708 6 3989 73 0 0 706 228 1604 1 3571 238 1284 8 1063 0 2 1 35 447 2 1904 61 484 9 1629 23 4 15 1186 395 0 0 198 72 161 9 145 194 1944 49 2418 463 48 2279 276 958 2418 1216 874 0 16 2 0 0 0 144 73 0 0 528 261 0 708 0 0 1460 518 1876 338 1095 0 5963 147 1 46 2447 118 0 0 202 835 3447 44 4902 80 1300 11 1502 85 3 1 331 3 0 8 466 278 38 0 550 3 6 0 564 108 284 3 3272 2 955 0 297 35 1 0 551 0
ENSG00000054690.13 34 0 0 0 0 0 0 0 0 4 0 0 22 0 0 0 0 0 0 13 0 10 0 29 0 9 0 0 0 0 0 0 0 0 0 0 0 2 0 65 2 6 0 8 0 0 0 40 0 0 0 0 0 0 0 0 0 0 0 0 4 0 0 1 0 1 1210 102 0 0 93 1 4 0 0 0 0 0 0 0 0 0 137 6 0 0 5 1 2 0 0 0 0 0 0 5 0 0 0 0 27 0 0 0 0 0 0 0 0 0 0 2 0 0 0 0 0 0
ENSG00000054793.13 41 4 0 0 0 0 0 7 275 0 2 15 149 4 0 0 0 0 0 146 1 16 0 95 1 40 0 1 35 19 1 7 0 0 0 0 0 0 2 94 0 5 0 0 151 7 140 87 16 121 0 0 0 0 0 24 0 0 0 0 0 4 0 0 0 0 2657 48 0 0 216 0 26 0 109 7 63 0 0 0 0 0 276 1 63 0 54 1 3 0 0 2 34 0 0 4 0 0 40 0 21 0 0 0 0 0 0 0 91 0 0 0 0 0 0 0 1 0
ENSG00000054796.12 0 0 0 0 0 0 0 0 0 0 0 0 0 0 0 0 0 1 0 0 0 0 0 0 0 0 0 0 0 0 0 0 0 0 0 0 0 0 0 0 0 0 0 0 0 0 0 0 0 0 0 0 0 0 0 0 0 0 0 0 0 0 0 0 0 0 0 0 0 0 0 0 0 0 0 0 0 0 0 0 0 0 0 0 0 0 0 0 0 0 0 0 0 0 0 0 0 0 0 0 0 0 0 0 0 0 0 0 0 0 0 0 0 0 0 3 0 0
ENSG00000054803.3 0 0 0 0 0 0 0 0 0 0 0 0 0 0 0 0 0 0 0 0 0 0 0 0 0 0 0 0 0 0 0 0 0 0 0 0 0 0 0 0 0 0 0 0 0 0 0 0 0 0 0 0 0 0 0 0 0 0 0 0 0 0 0 0 0 0 0 0 0 0 0 0 0 0 0 0 0 0 0 0 0 0 0 0 0 0 0 0 0 0 0 0 0 0 0 0 0 0 0 0 0 0 0 0 0 0 0 0 0 0 0 0 0 0 0 0 0 0
ENSG00000054938.15 0 0 0 0 0 0 0 0 0 1 0 0 7 0 0 0 0 4 34 0 0 0 0 0 0 0 0 0 0 0 0 0 0 0 0 0 0 0 0 6 0 0 0 0 0 0 0 0 0 0 0 0 0 0 0 0 0 0 0 0 0 0 0 0 0 0 1 2 0 0 0 0 0 0 0 0 0 0 0 0 0 0 5 0 0 0 0 0 0 0 0 0 0 0 0 0 0 0 0 0 0 0 0 0 0 0 0 11 0 0 0 4 0 0 0 0 0 0
ENSG00000054965.10 18 120 26 114 0 37 64 126 5 77 69 150 178 69 109 0 0 1 43 41 91 68 229 8 8 76 2 0 23 36 81 0 1 0 8 1 28 19 81 56 85 95 81 160 180 191 3 214 117 10 0 0 0 0 0 0 13 33 0 5 83 88 0 205 0 0 526 59 29 133 126 47 104 77 148 175 199 157 0 0 0 0 112 101 191 11 86 78 46 24 0 84 19 7 0 94 112 58 0 165 105 1 0 22 153 55 0 198 259 0 0 65 67 95 0 92 234 7
ENSG00000054967.12 0 483 17 89 0 580 326 448 50 225 58 760 166 825 278 0 0 0 2 32 687 191 455 37 1026 454 41 19 712 186 1688 0 739 1734 209 0 828 307 589 44 888 388 667 682 417 673 632 460 2036 0 0 0 0 0 0 1 45 311 7 17 951 473 0 174 0 1699 60 819 10 1532 277 533 524 1404 809 3146 1444 1427 0 13 140 173 5 830 194 36 57 595 339 312 308 1794 113 33 20 575 855 1001 16 628 50 3 0 233 254 457 2580 598 570 1 0 739 172 625 2307 522 747 19
ENSG00000054983.16 85 735 38 70 0 210 353 387 0 226 249 311 109 588 236 2 0 0 0 138 213 213 293 108 216 282 14 0 368 345 575 0 0 0 759 1 84 60 210 89 345 333 411 520 538 506 40 206 64 0 0 0 0 0 0 0 75 299 0 3 515 302 0 109 0 1118 301 269 548 375 230 126 550 971 0 860 599 1292 0 34 48 266 299 427 547 31 0 391 253 658 0 350 25 17 0 282 860 537 0 613 287 6 0 49 195 99 0 251 810 0 0 318 135 870 1575 207 297 18
ENSG00000055044.10 872 464 1143 153 0 264 1748 56 260 409 2555 21 151 542 2044 0 0 17 0 134 151 984 5 200 146 4056 5 0 256 988 45 0 6 1 16 39 53 68 129 1363 947 1993 334 466 2421 29 66 684 1019 157 0 0 0 0 0 0 96 40 0 11 214 33 0 1437 39 0 23 458 1316 199 244 289 3650 165 0 839 2231 70 0 46 167 0 467 678 5229 7 46 425 2706 0 0 305 943 11 0 537 342 4 20 597 1633 0 0 70 567 7 0 382 2198 0 47 616 2000 63 2 1007 694 1
ENSG00000055070.16 293 959 1625 614 0 343 798 185 295 340 365 213 863 624 855 0 0 0 20 316 503 1065 258 172 154 824 4 7 371 467 255 0 219 2466 247 92 330 686 206 555 590 831 256 527 746 113 439 376 376 590 0 0 1 0 0 53 21 95 628 2 177 108 0 1014 1 1 829 1003 1691 749 838 373 1569 698 385 1685 941 322 0 63 77 7 208 281 552 3 291 449 632 315 0 858 589 4 3500 473 268 270 45 690 581 0 0 81 79 21 96 588 1006 0 0 347 1428 578 145 461 216 6
ENSG00000055118.14 0 0 0 0 0 0 13 0 0 0 0 14 0 0 0 0 0 0 0 0 0 0 0 1 0 0 0 1 0 0 0 0 0 0 0 0 0 0 0 14 0 0 0 0 0 0 0 0 0 0 0 0 0 0 0 0 0 2 0 0 0 0 0 0 0 0 0 0 0 0 4 0 0 0 0 0 0 0 0 0 0 0 0 1 0 0 0 0 0 0 0 0 0 0 0 0 0 0 0 0 0 0 0 0 0 0 0 0 0 0 0 0 0 0 0 0 0 0
ENSG00000055130.15 202 437 484 9 0 726 556 1 171 598 295 30 277 1578 814 0 0 2 1 261 322 516 14 143 444 1300 4 1 880 455 4 0 19 0 0 0 236 39 179 241 683 917 179 559 1436 2 374 809 746 112 0 0 0 0 0 6 30 0 0 21 57 34 0 551 0 0 246 934 19 79 164 349 1737 89 0 4243 1242 23 0 485 69 0 388 454 1101 1 70 662 1236 0 0 894 814 0 6602 938 164 0 13 934 536 0 0 120 44 3 0 1662 835 1 1 644 455 0 474 859 224 11
ENSG00000055147.18 2 2 0 2 0 44 223 0 114 64 1 35 105 149 318 0 0 0 0 85 46 214 20 24 21 71 0 1 49 128 2 0 0 0 0 0 16 1 9 51 78 114 37 142 290 49 266 68 0 0 0 0 0 0 0 0 2 18 0 0 45 36 0 115 0 0 108 125 0 26 44 26 253 43 0 177 146 7 0 0 0 0 63 103 393 0 120 87 197 176 0 71 134 0 330 94 4 30 4 116 43 0 0 15 38 15 0 56 14 0 0 63 0 8 0 229 26 0
ENSG00000055163.19 1 4 742 79 0 25 2298 513 48 92 307 394 0 77 1819 0 0 7 0 1 61 3011 686 23 212 2193 17 0 91 1054 946 0 0 0 350 60 45 779 242 6 146 1648 269 150 5793 614 262 51 1850 376 0 0 0 0 20 0 185 315 59 2 767 520 0 884 11217 328 5 91 2202 435 29 28 2783 580 0 401 1615 1154 0 43 0 0 13 167 1809 13 4 33 1680 25 0 302 2149 12 0 125 628 997 0 102 1441 7 32 18 794 409 0 90 1180 0 0 69 2962 491 0 2 384 15
ENSG00000055208.18 56 87 2074 204 0 294 622 439 22 195 779 348 143 607 356 0 0 7 0 153 108 733 305 70 69 1147 21 4 263 169 457 18 2 195 17 146 174 58 231 116 296 783 297 297 135 321 9 358 587 53 0 0 0 0 1064 3 18 213 40 4 167 165 0 19 0 823 243 370 656 444 142 95 1598 857 121 859 1016 476 0 101 200 12 271 242 901 12 187 282 874 294 0 249 238 10 0 268 545 979 17 218 809 3 0 12 132 43 0 352 1012 0 0 219 544 382 1 668 528 26
ENSG00000055211.13 47 1 6 75 0 196 441 90 1083 232 89 139 410 688 393 0 0 0 0 365 205 296 106 176 199 702 4 3 205 299 105 0 145 0 50 24 159 127 81 471 191 349 100 431 535 197 913 369 0 739 0 0 1 0 0 3 25 25 0 5 169 176 0 416 1 0 198 404 779 260 204 137 753 257 28 773 284 159 0 51 1 0 513 417 281 20 211 271 514 36 0 273 183 9 0 251 52 87 107 533 184 3 0 109 65 16 0 130 211 0 0 290 474 135 0 271 154 29
ENSG00000055332.17 69 640 1035 115 0 57 223 97 862 298 1219 4549 72 192 167 0 0 1 47 137 43 272 441 107 58 573 83 4 121 311 351 0 0 0 0 51 64 113 146 289 163 313 599 224 192 1969 518 447 600 211 0 0 4 0 232 9 86 940 60 10 594 293 0 1243 0 6389 285 176 1463 545 265 24 638 131 28 471 658 836 0 34 643 208 438 236 514 96 132 290 249 103 88 194 372 60 183 42 238 335 80 210 360 4 0 29 51 21 195 3269 9168 6 259 236 262 486 0 174 25 20
ENSG00000055483.19 327 3685 1642 6618 382 115 2259 1256 30 170 887 504 358 301 638 0 0 1 3 89 140 1187 49 122 230 2006 5 8 306 1278 1065 343 476 162 1385 30 224 588 335 387 773 1256 323 295 2953 865 681 699 767 43 0 0 1 0 2977 17 258 491 42 4 520 259 0 813 0 33 606 445 1715 1643 309 154 1683 238 676 1051 2260 2502 17 156 92 275 94 307 1252 37 767 254 1298 164 4344 542 976 17 1754 241 1007 1116 178 492 378 8 0 78 701 435 512 270 876 0 0 192 1808 206 1124 1155 432 15
ENSG00000055609.17 702 185 2042 297 0 416 206 860 359 677 1173 947 360 342 334 1 0 1 41 198 190 516 765 82 65 393 27 3 419 465 1054 338 67 0 992 249 82 66 370 791 517 688 570 434 1240 1292 800 1636 1379 106 0 0 4 0 0 4 163 340 0 20 1260 798 0 1092 0 2185 3233 573 1597 785 80 170 1295 1247 857 740 1052 1231 0 105 99 178 629 443 1236 64 199 506 397 803 310 355 201 85 0 491 903 1231 27 587 174 12 0 61 245 104 0 434 1695 1 0 324 24 661 0 477 1625 10
ENSG00000055732.12 1 172 12 8 0 10 6 0 0 357 231 0 0 66 0 0 1 0 36 0 13 0 0 5 2 8 0 0 14 6 0 0 0 0 0 0 14 1 13 6 44 25 12 41 64 0 0 44 0 0 0 0 0 0 0 0 0 0 0 0 0 0 0 146 0 0 0 79 0 0 58 22 22 3 0 170 0 0 0 25 0 0 49 8 1 0 0 49 5 0 0 69 0 0 0 33 0 0 0 38 0 0 0 3 0 0 0 16 0 0 0 144 0 0 0 58 0 0
ENSG00000055813.5 0 0 0 0 0 0 0 0 0 0 0 0 3 0 0 0 0 0 0 0 0 0 0 0 0 0 0 0 0 0 0 0 0 0 0 0 0 0 0 1 0 0 0 0 0 0 0 0 0 0 0 0 0 0 0 0 0 0 0 0 0 0 0 0 0 0 0 0 0 0 0 0 0 0 0 0 0 0 0 0 0 0 2 0 0 0 0 0 0 0 0 0 0 0 0 0 0 0 0 0 0 0 0 0 0 0 0 0 0 0 0 0 0 1 0 0 0 0
ENSG00000055917.15 854 150 160 123 11 212 205 238 704 247 552 292 92 202 229 0 0 3 0 192 122 521 201 80 13 707 7 5 269 191 250 1 0 12 3 52 57 42 101 435 274 665 254 317 428 507 9 629 94 62 0 0 0 0 0 1 43 90 0 1 410 208 0 103 0 0 256 259 1113 133 110 43 1149 371 90 441 448 272 0 19 1 458 433 402 1159 48 58 263 492 259 0 21 189 10 2873 161 124 119 5 235 561 4 0 23 323 51 0 175 509 0 0 185 3 120 0 781 543 6
ENSG00000055950.16 41 0 0 0 1956 75 542 2 95 110 141 23 916 273 514 0 0 0 0 391 305 527 17 329 47 381 0 0 144 464 4 0 155 430 65 265 77 536 41 490 171 331 63 292 861 10 284 392 304 244 0 0 0 0 0 0 5 0 0 1 73 0 0 442 0 0 343 686 841 20 1270 261 896 42 1686 436 506 4 0 5 0 7 532 198 408 1 783 176 420 8 0 314 614 0 0 111 44 10 282 345 454 0 0 33 114 0 2332 113 228 0 1823 210 452 2 1325 127 16 2
ENSG00000055955.15 0 0 0 0 0 0 3 1 0 0 0 0 2 0 0 0 0 0 0 0 0 16 0 0 0 0 0 0 0 0 0 0 0 0 0 0 0 0 1 1 1 3 1 0 14 0 0 0 0 0 0 0 1 0 0 0 0 0 0 0 0 0 0 0 0 0 0 6 0 0 5 0 6 1 0 0 0 0 0 0 0 0 3 0 7 0 0 3 6 0 0 0 0 0 0 0 0 0 1 0 0 0 0 1 0 0 0 1 0 0 0 0 0 0 0 0 0 0
ENSG00000055957.10 0 0 0 0 0 1 0 0 0 0 0 0 0 9 0 0 0 0 0 0 0 1 0 0 0 0 0 0 0 0 1 0 48 0 0 0 0 0 7 0 6 0 1 0 0 0 0 0 149 0 0 0 0 0 0 0 0 0 0 0 0 0 0 0 0 0 0 0 0 18 0 5 1 0 0 37 0 0 0 0 0 0 0 2 0 0 0 2 1 0 0 0 0 0 0 0 0 81 0 15 0 0 0 3 0 0 0 1 0 0 0 8 0 0 0 0 0 0
ENSG00000056050.6 3 0 0 0 0 8 119 1 97 23 256 5 89 110 83 0 0 0 0 84 75 207 0 31 5 113 0 0 19 89 0 0 0 0 0 2 12 3 2 84 48 129 16 110 114 2 318 130 0 152 0 0 0 0 0 0 1 2 0 0 11 16 0 107 0 0 103 123 0 0 90 53 255 12 0 41 30 0 0 0 0 0 147 103 280 1 101 47 136 0 0 99 163 0 0 37 0 14 4 76 175 0 0 2 2 3 0 16 137 0 0 75 84 0 0 79 17 0
ENSG00000056097.15 388 1597 2049 6 0 1073 1113 60 492 806 1011 129 458 1605 1152 0 0 0 0 616 345 1138 156 330 463 2458 6 0 740 559 55 0 185 8 129 10 388 172 265 828 1221 1586 345 1245 2080 174 743 1620 3046 119 0 0 0 0 0 0 162 64 0 18 193 171 0 1280 0 32 947 1525 1600 713 504 398 2949 293 960 3182 1931 181 0 167 324 52 1077 1037 2118 10 525 675 1862 208 3 690 1234 3 3838 997 229 38 156 1347 876 0 0 219 115 23 0 659 1514 0 0 826 621 66 234 1721 515 39
ENSG00000056277.15 0 1 0 0 0 5 18 9 1 22 0 0 4 17 7 0 32 1 0 0 0 99 0 1 2 37 0 1 8 14 0 0 9 0 1 0 1 0 0 7 35 49 7 11 0 0 1 31 49 0 0 0 1 0 0 0 3 0 0 0 0 0 0 0 0 0 0 2 0 0 0 2 61 6 0 34 0 1 0 0 2 0 34 26 83 0 0 6 29 0 0 7 0 0 0 11 4 1 0 10 48 0 0 1 0 0 0 2 40 0 0 1 0 0 3 23 0 0
ENSG00000056291.17 0 0 0 0 0 0 0 0 0 0 0 0 0 0 0 0 0 0 0 0 0 0 0 0 0 0 0 0 0 0 0 0 0 0 0 0 0 0 0 0 0 0 0 4 0 0 0 0 0 0 0 0 0 0 0 0 0 0 0 0 0 0 0 0 0 0 0 0 0 0 0 0 0 0 0 0 0 0 0 0 0 0 0 0 0 0 0 0 0 0 0 0 0 0 0 0 0 0 0 0 0 0 0 0 0 0 0 0 0 0 0 0 0 0 0 0 0 0
ENSG00000056487.15 0 0 0 0 0 0 0 0 0 0 0 0 0 0 0 0 0 0 0 0 0 0 0 0 0 0 0 0 0 0 0 0 0 0 0 0 0 0 0 0 0 0 0 0 0 0 0 0 0 0 0 0 0 0 0 0 2 0 0 0 1 0 0 0 0 0 130 8 0 0 0 0 0 0 0 0 0 0 0 0 0 0 0 0 0 0 0 0 0 0 0 0 0 0 0 0 0 0 0 0 0 0 0 0 0 0 0 0 0 0 0 0 0 0 0 0 0 0
ENSG00000056558.10 0 1625 83 67 977 8778 2295 4289 0 1612 678 221 73 18345 5691 12 3 28 0 30 2041 2224 946 3 13320 3353 63 5 12519 3439 1762 0 9592 6760 3122 1145 14718 7269 5480 18 8899 2983 1667 2891 2300 127 114 2806 5914 1232 0 0 1 0 835 0 454 775 0 134 403 185 0 22408 21104 16714 124 23490 7789 13518 303 8278 7266 7123 0 64067 10855 9176 465 9519 1394 1799 15 4406 2270 8 0 6079 6254 3726 2 7269 2939 7 0 7087 4476 4561 80 5850 937 7 0 4448 1635 931 0 12405 3667 7 0 13936 10350 4669 8112 8725 3955 276
ENSG00000056586.15 189 428 2409 8 0 100 449 27 489 240 402 92 139 291 299 0 0 61 15 207 75 396 77 118 111 828 3 0 201 217 44 0 2 264 18 8 50 42 75 178 330 647 205 236 818 91 257 313 217 76 0 0 0 0 0 12 4 65 0 8 134 101 0 368 0 365 849 217 2404 80 239 113 1257 166 996 517 833 183 1 5 4 7 228 233 716 3 213 112 497 154 0 82 173 5 0 182 96 196 23 333 407 3 0 62 59 34 0 193 429 0 0 132 429 144 1 186 228 0
ENSG00000056736.9 3 0 0 4 0 0 1 1 0 2 0 0 38 4 39 0 0 0 0 9 0 13 0 0 1 3 0 0 1 0 1 0 0 0 0 17 1 0 4 23 3 5 2 6 124 3 0 79 0 0 0 0 0 0 0 0 0 1 0 0 17 0 0 1 0 0 16 4 0 77 10 1 0 3 0 9 0 1 0 8 0 0 19 4 6 0 76 10 14 0 0 0 1 0 0 0 0 0 0 3 0 0 0 0 4 0 0 4 43 0 0 1 8 0 0 0 0 0
ENSG00000056972.18 44 7 0 9 0 549 200 11 377 55 0 28 902 671 200 0 1 1 0 436 52 125 63 210 47 100 1 5 244 149 46 0 0 1222 0 0 197 281 127 476 180 125 40 97 380 26 1869 302 0 0 0 0 15 0 0 6 2 59 0 7 31 57 0 1061 0 0 863 631 2 31 745 208 294 217 629 1542 303 48 0 26 2 0 204 136 258 1 540 270 126 47 0 81 26 2 465 257 26 26 89 175 47 0 0 43 73 24 0 304 103 0 0 349 1 103 1958 154 88 6
ENSG00000056998.19 20 0 0 0 0 0 0 1 22 0 0 0 214 1 0 0 0 0 0 21 0 0 0 107 0 0 0 0 0 0 0 0 0 0 0 110 0 0 0 133 0 0 0 0 0 3 0 0 0 0 0 0 0 0 0 0 0 0 0 0 0 0 0 0 0 0 849 94 0 0 88 0 0 0 0 0 0 0 0 0 0 0 73 0 0 0 26 0 0 0 0 0 0 0 0 0 0 0 0 0 0 0 0 0 0 0 0 0 0 0 3761 0 0 0 0 94 0 0
ENSG00000057019.15 279 82 0 39 0 27 3 7 1631 54 0 22 91 25 0 0 0 1 1 41 4 0 1 125 1 0 1 0 4 0 5 0 2 0 0 0 2 0 7 174 30 1 35 139 88 15 64 110 1 0 0 0 0 0 0 0 0 2 0 0 0 0 0 0 0 0 434 339 89 25 292 22 0 28 0 48 0 27 0 0 0 33 584 15 0 0 105 54 0 0 0 0 141 0 0 16 18 15 49 71 0 0 1 3 5 0 0 6 16 0 0 44 0 3 0 1 79 3
ENSG00000057149.15 26 21 381 0 0 0 0 3 4084 0 1 7 1285 0 40 0 0 0 59 1587 0 15 0 2816 0 37 0 89 104 13 22 27 0 0 0 215 0 2 4 724 4 6 1 12 525 73 231 81 0 0 0 904 0 0 0 62 0 0 7 0 0 0 0 108 0 0 9 50 0 0 1463 0 0 0 709 18 0 0 215 468 6 0 1878 0 144 0 1410 0 0 0 0 0 0 1 0 2 0 0 1644 0 0 0 0 0 0 0 0 0 0 0 0 0 0 0 477 4 0 0
ENSG00000057252.12 315 900 807 100 0 1189 898 107 931 7916 1254 211 447 3964 1245 0 0 22 1 83 695 996 155 458 1188 1713 33 0 1380 802 209 47 273 66 0 275 739 103 483 748 1431 1015 336 2549 1593 581 293 1002 529 33 0 0 3 0 1 30 53 81 0 21 554 358 0 2632 0 968 1260 2163 519 179 516 792 2850 422 0 6502 1073 167 0 610 0 1 841 1556 1416 30 362 1994 1025 327 0 3287 826 12 0 2225 271 2 57 4104 1089 1 0 565 197 15 0 2667 961 1 0 2324 79 39 0 3147 1396 38
ENSG00000057294.14 136 0 0 3 0 4 20 0 76 3 0 0 184 6 1 0 0 4 41 85 0 0 0 260 34 2 0 1 4 0 4 0 0 0 1 54 0 0 0 242 12 3 0 9 75 24 6 156 0 0 0 0 1 0 0 55 0 0 0 0 0 0 0 2 0 0 438 224 0 0 324 2 0 7 1 10 3 0 0 0 0 0 919 2 0 0 344 1 0 1 0 0 0 0 0 0 0 0 16 2 0 0 0 4 1 2 3 0 1 0 0 0 0 0 0 0 42 0
ENSG00000057468.6 1 0 0 0 0 0 0 2 0 0 2 0 0 0 0 0 0 14 0 0 0 1 0 0 0 0 0 0 0 0 0 0 0 0 0 0 0 0 0 2 5 0 0 0 0 0 0 1 0 0 0 0 0 0 0 0 0 0 0 0 0 0 0 0 0 0 0 0 0 0 0 0 0 2 0 0 0 0 0 0 0 0 5 0 8 0 0 0 0 0 0 0 0 0 0 9 0 0 0 0 0 0 0 0 0 0 0 4 0 0 0 0 0 0 0 0 0 0
ENSG00000057593.13 0 0 0 0 0 0 0 0 0 0 0 0 0 0 10 0 0 0 1 0 0 7 0 0 0 0 0 0 0 0 0 0 0 0 0 0 0 0 0 0 2 0 0 0 0 0 0 0 0 0 0 0 0 0 0 0 0 0 0 0 0 0 0 0 0 0 0 0 0 0 0 0 0 0 0 0 0 0 0 0 0 0 0 0 2 0 0 0 0 0 0 0 0 0 0 0 0 0 0 0 0 0 0 0 0 0 0 0 0 0 0 0 0 0 0 0 0 0
ENSG00000057608.16 347 938 2676 220 0 1725 2844 382 1538 2776 3333 571 1963 3559 3232 0 0 30 67 1092 2971 3080 734 1037 1187 3819 24 7 1838 1468 398 0 82 0 547 431 1005 639 740 1612 3512 2144 1100 5104 3768 790 2362 2306 90 5120 0 0 0 0 0 52 78 208 9 87 938 777 0 4768 30 0 931 4010 2139 1049 1735 2536 5617 1014 8 4759 2496 520 0 521 479 0 1588 3545 3271 96 911 2519 2375 620 0 4452 2519 42 75 2718 714 97 683 5454 2215 2 0 1692 1050 72 0 3124 2914 0 0 2407 1664 349 7215 3169 1322 79
ENSG00000057657.16 510 7706 3364 880 1 4207 4087 303 18375 1383 3869 219 174 5804 6737 0 0 0 5 1339 578 1578 409 126 6680 9779 234 2367 3264 2776 883 67 341 85 7 52 1966 389 1326 1906 6070 3216 1131 3618 8026 325 13128 8428 4208 5487 0 0 0 0 0 110 184 115 72 133 279 86 0 1714 0 477 728 2469 73 439 1441 2721 3738 1287 4290 6864 3217 619 0 2346 1598 2375 61 2958 10637 60 35 12402 6172 595 15 5367 4661 58 149 2485 311 108 4 4084 7295 0 0 857 1486 13 0 7586 6318 0 0 10948 2800 527 12 12197 3801 65
ENSG00000057663.15 136 265 9 3 0 216 905 30 405 308 432 167 485 642 1030 0 0 0 45 402 287 569 141 309 159 1303 16 1 207 318 76 0 2 0 178 100 129 143 109 455 482 768 164 376 1313 142 1146 905 742 839 0 0 0 0 0 1 54 50 0 5 62 83 0 1671 0 0 510 485 206 292 645 121 1578 230 0 677 949 133 0 0 260 201 471 389 964 10 360 353 648 398 0 460 209 3 0 431 185 81 37 590 598 5 0 81 174 25 0 229 628 1 0 368 370 142 0 730 51 14
ENSG00000057704.12 8 364 0 41 0 110 39 816 209 453 75 983 7 302 167 1 0 0 0 43 134 8 309 1 217 94 28 5 183 94 2025 0 0 0 71 42 94 0 406 108 107 62 665 819 154 1571 17 734 392 0 0 0 2 0 0 0 70 433 0 6 1798 1132 0 79 0 0 186 272 0 415 0 72 197 2308 90 681 473 999 0 19 435 443 7 290 62 74 90 265 48 439 1 544 125 44 0 388 1031 531 0 1122 246 14 0 140 344 275 0 67 312 0 0 358 4 430 0 19 652 14
ENSG00000057757.9 143 102 14 5 0 85 948 17 31 43 224 21 906 333 413 0 0 0 0 85 71 340 12 218 59 822 0 4 107 321 30 0 465 0 46 41 63 173 17 307 144 497 82 391 1320 54 229 363 372 310 0 0 0 0 0 0 12 9 0 4 7 27 0 446 0 0 34 407 0 163 292 134 874 75 0 434 534 71 0 4 110 3 203 184 469 7 356 183 582 15 0 315 540 1 0 399 74 44 39 288 600 1 0 32 132 13 0 214 156 0 6 149 725 63 534 444 77 5
ENSG00000057935.13 120 0 2 1 0 7 81 2 281 80 327 18 670 48 185 0 0 1 9 339 51 156 0 62 0 103 0 0 4 80 2 0 0 0 0 0 16 0 2 512 10 120 17 114 373 3 455 303 14 15 0 0 7 0 0 0 4 1 0 0 4 0 0 0 0 1 694 278 223 109 302 19 156 3 4 50 238 1 0 0 0 0 673 30 283 0 131 55 78 0 0 1 96 0 0 13 3 0 0 18 134 0 0 1 12 3 0 0 48 0 0 35 0 0 0 0 0 0
ENSG00000058056.8 64 15 384 0 0 12 39 1 3 25 24 0 0 44 0 0 0 6 13 0 3 43 0 7 11 15 0 0 30 11 1 0 0 0 0 0 1 0 4 14 23 19 8 29 84 0 0 15 0 0 0 0 0 0 0 0 0 1 0 0 0 0 0 0 0 0 537 47 0 0 0 32 66 2 0 26 1 0 0 19 0 0 51 35 55 0 70 36 3 0 0 51 0 0 0 42 0 0 0 29 34 0 0 5 0 2 0 10 0 0 0 63 0 0 0 66 2 0
ENSG00000058063.15 33 35 2360 92 0 134 95 102 78 85 240 211 40 159 79 0 0 1 8 165 15 163 46 27 49 294 5 0 109 144 201 2 0 0 46 1 38 15 65 81 84 258 126 48 109 151 28 198 52 3 0 0 0 0 0 1 31 40 0 1 93 97 0 8 0 0 2 75 0 45 15 53 615 187 0 179 124 82 0 108 0 0 87 90 498 9 7 147 256 46 0 87 0 16 0 106 33 71 33 104 59 2 0 11 101 44 0 154 391 0 0 109 0 195 0 155 224 2
ENSG00000058085.14 342 89 0 0 7087 1 0 0 6891 4 1 0 6399 5 86 0 0 0 1 1313 0 2 2 1367 0 0 0 24 64 176 17 0 0 0 0 505 0 56 0 2300 10 3 6 19 343 9 1174 1167 283 0 0 0 0 0 0 175 0 0 0 0 0 0 0 465 0 0 14062 3192 41 65 7757 0 0 1 4078 274 0 13 0 0 0 0 1708 0 0 0 6307 10 0 0 1201 0 0 0 0 0 0 0 3359 0 0 0 0 0 0 0 0 0 0 0 4008 5 0 0 177 89 0 0
ENSG00000058091.16 2 116 0 5 0 70 0 20 22 103 29 108 6 124 0 0 0 0 2 12 17 0 32 19 30 13 4 0 50 5 58 0 0 0 1 0 30 18 32 10 66 17 87 100 0 92 285 41 120 0 0 0 0 0 0 0 8 20 0 3 96 20 0 18 0 0 0 31 0 27 15 54 3 67 0 220 129 122 0 6 2 19 41 69 54 10 48 73 7 49 0 105 0 15 0 86 59 4 12 149 3 2 0 11 45 7 0 146 84 2 0 67 0 47 44 292 74 1
ENSG00000058262.9 3712 2241 1512 18 4008 2494 4875 779 3097 2854 3543 532 10538 3156 4087 0 0 10 0 3836 3021 5210 449 5439 934 4360 14 13 2228 2088 239 871 1506 2594 823 665 1899 1925 875 9213 3586 4190 1129 3994 8406 331 3299 2387 725 431 0 0 0 1264 0 192 557 228 0 47 694 116 0 4166 0 0 3899 5389 2493 1316 6331 1827 9158 1179 4908 9000 5070 875 0 366 212 1 2526 2542 4231 7 5879 1743 4537 852 5757 5407 5262 13 9932 2650 520 83 2936 3406 2920 2 1446 870 504 49 2916 3273 3606 2 2726 3135 5712 834 443 3581 1353 43
ENSG00000058272.18 192 167 124 139 0 640 219 590 734 696 885 809 45 594 244 0 0 1 1 251 136 366 500 28 121 544 76 1 338 191 545 0 12 0 70 1 103 63 361 288 679 974 554 399 667 1117 341 517 1607 693 0 0 0 0 0 0 28 191 1293 7 915 557 0 719 0 189 1 221 73 473 20 272 1509 1016 45 1169 787 851 4 25 6 815 255 540 1608 118 23 236 628 537 0 368 550 37 0 656 665 792 10 645 253 4 0 72 281 206 0 327 957 3 0 229 199 703 0 464 483 6
ENSG00000058335.15 10 9 0 2 0 1 0 0 16 6 0 0 25 33 0 0 0 23 0 0 8 0 0 3 0 0 0 0 1 0 0 0 0 0 0 0 7 0 0 0 5 0 1 28 0 0 0 7 0 0 0 0 0 0 0 0 0 0 0 0 0 0 0 0 0 0 126 29 0 0 0 7 4 0 0 10 0 9 0 0 0 0 23 6 0 0 25 43 0 0 0 43 0 0 0 3 8 0 0 24 22 0 0 0 0 0 0 9 0 0 0 15 0 0 0 0 9 0
ENSG00000058404.19 0 0 0 0 0 0 0 0 0 0 0 0 0 0 0 0 0 1 0 0 0 0 0 0 0 0 0 0 0 0 0 0 0 0 0 0 0 0 0 0 0 0 4 0 1 0 0 0 0 17 0 0 0 0 0 0 0 0 19 0 0 0 1 0 0 0 15 0 0 0 0 0 0 0 0 0 0 0 0 0 0 0 1 0 1 0 0 0 0 0 0 0 0 0 0 0 0 0 0 0 0 0 0 0 0 0 2 9 0 0 0 0 0 4 0 0 0 0
ENSG00000058453.16 59 7 1 1 0 2 105 0 0 3 2 5 31 5 37 0 63 1 0 6 1 35 10 76 0 31 0 0 12 39 4 0 20 0 0 0 13 8 1 32 2 48 4 47 194 6 0 126 0 21 0 0 0 0 0 0 0 0 0 0 2 1 0 219 0 0 365 320 29 20 126 10 77 0 1 14 21 4 0 0 0 0 319 4 66 0 26 7 34 0 0 3 56 0 0 6 0 0 0 14 46 0 0 2 27 1 0 15 0 0 0 5 71 0 0 18 2 1
ENSG00000058600.15 93 12 1766 0 0 22 682 1 81 49 218 1 305 103 798 0 2 0 0 143 77 333 0 73 100 991 0 0 91 386 8 0 16 304 0 29 29 274 39 221 193 390 54 121 232 10 64 137 558 166 0 0 0 0 0 0 12 0 0 0 6 0 0 717 942 0 81 252 214 113 153 27 1099 14 507 305 1053 12 0 0 11 34 109 55 426 0 131 55 417 16 0 99 418 0 0 40 11 0 13 81 329 0 245 17 85 0 0 67 422 0 0 87 831 0 0 152 74 0
ENSG00000058668.14 152 218 1816 79 0 134 2246 127 2465 414 1658 302 222 179 2368 0 0 0 0 158 51 2093 75 353 145 3547 16 1 182 1763 109 0 0 1355 246 2 39 561 135 153 74 1417 105 557 2840 126 327 676 290 441 0 0 0 0 0 1 248 49 685 6 195 247 0 1318 11 888 7933 911 53 109 272 88 6668 325 13 394 3837 161 0 0 16 0 503 239 4678 32 179 415 3383 133 1286 749 3604 12 0 175 291 8 14 247 891 8 0 63 549 41 0 65 1121 0 0 710 3988 73 0 431 407 2
ENSG00000058673.16 10 3 17 93 0 13 0 15 15 3 38 10 6 4 10 0 0 0 0 0 3 12 15 0 0 15 0 0 8 1 20 0 3 0 0 3 0 2 16 7 5 9 5 4 2 11 13 10 4 0 0 0 2 0 0 0 1 11 0 1 17 3 0 8 0 221 8 12 28 51 0 0 9 29 5 19 10 38 0 0 0 9 13 20 42 1 2 13 17 29 0 3 0 0 0 14 35 79 0 8 0 1 0 3 10 2 0 15 18 0 0 7 31 27 0 17 93 0
ENSG00000058729.10 7 2 3 0 0 36 393 2 13 98 9 0 69 122 553 0 178 0 0 101 123 197 10 43 11 546 0 0 65 139 1 0 0 0 0 98 32 34 15 229 196 512 52 236 473 16 285 22 0 0 0 0 0 0 0 13 24 0 0 1 0 11 0 93 0 0 151 174 1015 0 171 34 764 19 0 190 379 3 0 0 0 0 47 140 330 0 102 112 432 0 0 143 312 0 0 51 22 0 18 258 217 0 0 10 81 0 0 69 433 0 0 101 104 0 0 296 0 14
ENSG00000058799.14 174 18 12 22 0 204 256 88 285 195 353 435 1174 319 270 0 0 0 0 870 286 403 217 224 72 254 4 9 169 274 78 0 0 0 311 233 155 229 161 568 196 200 192 485 459 347 3062 726 666 768 0 0 0 0 0 14 43 128 0 4 401 205 0 745 0 0 1064 520 0 292 1287 184 397 237 1536 526 159 124 0 4 0 3 502 314 417 6 1100 345 278 27 0 596 375 7 0 215 81 180 218 518 494 2 0 106 52 27 0 290 200 0 0 269 279 109 0 430 55 10
ENSG00000058804.11 21 2 13 0 0 4 105 1 118 32 157 0 59 93 185 0 0 0 0 102 100 355 1 37 12 47 0 0 40 6 1 0 0 0 0 0 28 49 9 67 122 106 91 129 229 3 0 120 0 0 0 0 0 0 0 0 27 0 0 1 0 0 0 10 0 0 11 128 0 0 138 39 260 13 0 44 259 5 0 0 0 0 102 197 244 0 60 99 126 0 0 101 132 0 0 24 0 0 25 116 253 0 0 26 50 0 0 14 11 0 4070 77 168 2 0 69 18 0
ENSG00000058866.14 0 0 0 2 0 3 0 7 0 4 0 1 1 4 0 0 0 0 0 0 7 0 5 0 1 0 1 0 7 0 23 0 0 0 0 0 9 0 8 1 4 2 12 0 4 32 0 0 0 0 0 0 0 0 0 0 0 3 0 0 88 42 0 200 0 0 0 4 0 0 4 3 0 15 0 21 51 22 0 0 0 0 0 25 0 1 0 14 0 0 0 6 0 0 0 0 0 0 6 24 0 0 0 0 3 1 0 12 0 0 0 14 0 0 0 5 1 0
ENSG00000059122.16 210 43 66 1 0 3 154 1 3 6 169 1 117 48 35 0 3 48 3 45 20 32 0 60 14 115 0 2 14 51 0 0 0 30 0 37 13 19 11 188 29 100 5 133 172 12 421 156 62 393 0 0 1 0 0 1 0 0 0 0 10 0 0 0 0 1 358 94 0 0 178 9 174 0 2 70 193 0 0 0 1 0 156 30 216 0 211 20 99 1 0 1 19 0 0 75 0 0 14 84 4 0 0 12 33 0 0 56 62 0 0 86 0 0 38 27 16 0
ENSG00000059145.18 30 30 0 20 2201 5 92 11 83 13 88 11 78 16 106 0 1 2 0 37 9 60 34 20 18 223 1 0 11 44 19 0 4 0 28 0 6 48 5 39 52 88 19 34 69 25 26 236 42 1 0 0 1 0 0 0 6 8 0 0 45 4 0 119 0 0 0 65 193 47 113 9 330 58 565 93 353 26 0 5 98 26 8 13 47 1 4 26 78 61 0 18 93 1 117 25 13 0 7 39 30 1 0 2 24 5 6 38 16 0 0 11 235 14 0 59 38 0
ENSG00000059377.16 4 376 51 525 0 573 374 664 71 638 220 1468 78 1363 848 0 0 1 0 5 2038 525 1742 1 747 321 42 0 1115 399 1514 0 763 0 3730 571 740 437 864 13 1226 593 1119 3343 1579 1961 2 253 1891 1449 0 0 0 0 0 0 176 535 1254 47 2375 2265 0 1362 0 1416 0 2306 821 2425 38 349 926 2314 0 1916 816 1267 0 38 38 90 5 2142 377 131 1 1508 522 910 0 3697 505 103 1486 859 819 734 1 2104 496 3 0 633 432 133 0 621 915 5 0 1213 673 421 0 471 920 29
ENSG00000059378.12 9 12 31 16 0 6 75 2 50 157 144 210 67 99 129 0 1 0 0 74 73 179 123 73 10 176 5 1 20 86 31 0 2 533 50 184 8 17 34 66 87 56 33 119 612 178 0 32 9 1 0 0 0 0 0 0 6 75 0 0 7 16 0 1231 0 0 297 160 0 3 124 216 564 50 1 168 415 155 0 42 0 0 44 47 109 2 40 82 76 154 0 145 21 0 3988 31 13 63 21 189 129 2 0 21 17 1 0 733 1042 0 0 187 18 98 0 68 232 1
ENSG00000059573.8 224 190 2 3 0 33 464 0 161 63 297 0 1502 108 684 0 0 0 0 337 259 922 17 436 24 395 1 2 136 240 0 0 0 0 0 27 44 399 27 922 269 489 64 371 779 5 20 134 0 0 0 0 0 0 0 0 48 0 0 1 0 16 0 287 0 0 613 525 1 94 923 30 557 13 130 196 415 0 0 0 0 0 564 92 839 0 1332 60 378 0 20 227 1276 0 0 167 4 0 497 222 244 0 0 6 44 0 0 1 187 0 368 109 331 0 1614 110 0 5
ENSG00000059588.9 85 3 0 0 0 12 26 0 0 4 74 35 10 22 0 0 0 3 0 31 6 20 0 35 3 172 1 0 19 3 1 6 0 0 0 6 4 14 1 57 18 16 4 139 28 1 0 171 0 0 0 0 0 0 0 4 14 0 0 0 0 0 0 215 0 0 511 34 0 55 57 2 33 0 0 3 76 2 0 0 0 0 205 80 87 0 5 26 57 1 0 8 31 0 0 0 4 2 0 18 45 0 0 0 103 0 0 5 96 0 845 11 0 1 0 0 27 0
ENSG00000059691.11 77 0 0 0 0 14 82 0 78 115 56 0 146 147 119 0 0 27 0 117 305 65 1 55 40 103 0 0 50 98 2 0 162 0 0 0 41 0 17 83 128 64 29 216 33 0 0 50 0 0 0 0 0 0 0 0 0 0 0 4 8 0 0 0 0 0 187 406 0 0 442 95 205 1 0 157 121 0 0 0 0 0 158 76 94 0 158 102 66 0 0 104 154 0 0 137 0 0 12 223 231 0 0 5 0 0 0 37 3 0 0 188 0 0 0 5 18 0
ENSG00000059728.10 900 5725 632 38388 6 7244 721 24650 63442 3140 4341 38527 3260 6394 3179 3 469 99 175 3037 1658 198 16438 432 6096 1449 2072 16465 14549 6942 65143 2007 731 364 10861 937 5532 1293 12263 3375 6087 1017 16297 6322 2292 54280 27779 15882 11393 8555 0 0 0 2 38121 381 1943 24971 5589 444 40707 27393 3662 2777 0 37341 396 4537 8358 16825 4168 2794 1932 53020 33230 23158 13766 33127 11696 7648 6264 10348 379 10712 1045 2782 171 4440 635 12745 786 13507 1131 3049 3926 7411 27185 20595 10 9648 1052 1941 16 9223 13070 35726 0 9707 17496 18 1 9761 467 43132 1853 8051 30230 1041
ENSG00000059758.7 96 20 46 18 0 134 970 50 36 80 198 123 72 393 799 0 0 0 0 26 32 176 13 164 279 1946 5 10 124 552 89 0 0 80 0 0 75 103 23 105 241 1047 248 207 995 202 40 120 20 71 0 0 0 0 0 1 15 41 0 1 141 76 0 401 0 0 125 144 0 18 10 82 1896 86 33 276 966 76 0 17 17 22 192 110 1062 10 9 141 879 29 0 171 295 6 2062 344 98 23 0 292 685 1 0 28 82 35 0 245 1379 0 0 160 477 114 0 399 219 3
ENSG00000059769.19 30 6 4 2 0 13 12 11 0 13 0 0 8 2 11 0 0 0 0 15 7 4 1 4 16 5 0 0 13 28 2 0 0 0 0 0 4 10 8 74 9 22 4 2 1 4 0 23 0 115 0 0 0 0 0 0 0 2 0 0 0 1 0 0 0 0 95 15 0 0 44 8 40 9 0 16 0 7 0 0 0 0 33 12 25 0 11 20 2 0 0 41 49 3 0 22 1 0 9 21 2 0 0 2 29 1 0 13 1 0 0 19 0 6 0 3 14 0
ENSG00000059804.15 0 448 186 4060 7 19006 5500 5822 149 4505 2110 5878 78 9011 1478 26 1 21 71 0 1350 4752 4390 6 5983 6513 347 0 11490 3468 13060 0 3034 3568 12251 543 5225 1810 6071 4 3295 2534 6424 4990 4369 14080 6 1563 6106 2381 0 0 11 1 18176 1 1001 6608 3428 459 21307 14957 0 2387 0 9425 1 2512 4525 4482 69 2679 3990 10059 0 12070 6612 6973 0 2952 699 1002 0 17025 7231 849 1 4260 2732 3256 0 24702 11369 917 3654 13680 13989 11237 7 14013 4586 772 15 27544 13646 19214 737 18510 6432 11 0 2755 1496 5064 1082 5938 6121 306
ENSG00000059915.16 21 76 0 142 98 8 34 50 0 9 5 25 15 11 20 0 0 3 0 2 20 26 47 2 3 26 2 0 5 0 29 0 26 211 115 14 15 53 35 10 24 12 12 23 30 39 6 9 13 16 0 0 0 0 92 0 2 12 0 1 28 23 0 20 0 0 10 29 668 113 34 1 64 59 2 26 141 152 0 0 0 9 11 9 28 1 9 17 7 120 0 14 36 2 0 8 91 76 1 22 10 0 0 4 26 8 0 20 45 0 0 18 230 43 0 0 95 0
ENSG00000060069.16 11 138 0 1 0 13 67 14 0 5 0 9 44 32 17 0 0 1 0 43 3 97 22 13 20 97 0 2 66 1 26 13 0 228 0 17 7 15 9 31 7 45 6 24 80 28 11 63 25 0 0 0 0 0 0 0 4 9 19 4 35 4 0 135 0 0 217 59 752 0 113 22 238 49 941 58 38 75 0 3 0 0 22 6 34 0 55 11 83 1 0 13 53 0 0 47 78 0 0 47 19 0 0 5 20 3 0 33 66 0 0 5 163 67 0 126 133 1
ENSG00000060138.12 74 267 4 1 0 136 32 71 134 84 13 20 279 228 2 0 222 0 1 291 178 65 107 330 68 49 6 16 172 44 84 296 49 0 11 55 144 26 84 283 152 10 32 135 1 48 149 612 18 274 0 0 0 0 0 61 0 36 0 18 64 19 0 31 0 0 1255 570 273 64 543 97 95 54 963 451 105 219 0 73 5 146 825 445 8 2 150 120 2 116 197 433 1 0 280 159 102 56 4 501 26 0 0 58 0 6 73 448 52 0 0 147 0 1 981 165 106 2
ENSG00000060140.8 50 13 0 0 0 0 0 1 802 12 0 0 51 1 0 0 28 0 0 275 0 27 0 26 0 0 0 5 36 172 9 1 0 0 0 43 0 100 0 92 0 0 8 0 0 4 954 594 0 0 0 0 0 0 0 0 0 0 0 0 0 0 0 0 0 0 140 89 0 0 165 0 0 0 0 105 0 0 0 0 0 0 23 0 0 0 0 0 0 0 0 0 0 0 0 0 18 0 20 0 0 0 0 0 0 0 0 0 0 0 0 0 0 0 0 463 0 0
ENSG00000060237.16 297 160 703 49 0 227 440 99 125 459 1115 324 202 444 580 0 0 3 0 273 160 979 605 46 148 743 9 29 428 571 338 31 34 481 130 3 113 126 154 473 395 842 305 656 1641 469 828 1868 429 382 0 0 0 0 991 0 76 149 0 6 535 352 0 386 0 1161 2220 338 180 219 342 202 1960 457 260 860 920 319 0 91 5 184 512 491 1586 17 166 489 825 92 112 317 146 12 0 386 221 102 2 849 523 6 0 77 208 71 0 369 509 0 0 358 32 141 0 1033 526 4
ENSG00000060303.5 0 0 0 0 0 0 2 0 0 1 2 0 0 0 0 0 0 0 0 0 0 0 0 1 0 2 0 0 0 0 0 0 0 1 0 0 0 3 0 0 0 0 0 0 0 0 0 0 0 0 0 0 0 0 0 0 0 0 0 0 0 0 0 2 0 0 0 0 0 0 0 3 1 0 0 0 0 0 0 0 2 0 0 0 0 0 0 0 3 0 0 3 2 0 0 0 0 0 2 0 0 0 0 0 0 0 0 0 1 0 1 0 0 0 0 0 0 0
ENSG00000060339.13 97 90 163 1 0 269 299 16 386 441 264 31 47 303 268 0 2 21 10 239 253 436 14 76 71 298 3 0 197 159 24 0 0 0 0 0 49 0 71 359 397 659 174 596 758 63 456 433 505 612 0 0 2 0 0 0 0 5 0 11 127 105 0 75 1 0 63 238 1 102 46 147 736 151 0 744 544 56 0 7 15 1 391 520 935 2 137 329 257 251 16 117 426 0 0 274 72 111 94 323 185 2 0 31 10 3 0 68 168 0 0 152 0 71 0 423 109 0
ENSG00000060491.16 45 3 0 4 0 7 44 31 20 7 1 10 24 35 53 0 0 7 0 1 22 76 37 22 2 20 0 1 26 4 76 0 2 0 109 0 12 25 21 5 10 8 25 19 51 18 152 41 4 0 0 0 716 0 68 0 0 33 0 0 85 17 0 53 0 0 69 41 91 83 18 11 121 43 56 84 99 101 0 0 6 1 33 14 24 0 16 5 39 3 0 59 31 1 62 11 41 0 6 11 30 0 0 3 29 33 104 106 118 0 0 6 0 25 0 14 47 0
ENSG00000060558.3 41 43 26 9 7734 2981 1791 231 1106 945 318 255 1894 1653 1048 0 0 22 25 1855 1073 503 197 332 935 868 5 158 2482 1528 387 3 2735 3044 1613 276 994 1548 340 648 1255 586 285 1613 578 86 8370 2309 742 880 0 0 0 0 0 0 191 187 4 90 140 117 0 829 0 0 5 1669 810 612 1893 1167 1462 1221 15261 4628 1261 707 1 252 132 0 319 1514 609 2 863 587 817 409 0 4059 849 6 13483 2560 422 606 711 3487 547 3 0 1354 530 89 4067 1607 409 0 1493 1520 2184 459 774 980 361 16
ENSG00000060566.13 0 0 1 0 0 0 1 0 0 0 0 0 0 0 0 0 0 0 0 0 0 0 0 0 0 0 0 0 0 0 0 0 0 0 0 0 0 0 0 0 0 0 0 0 0 0 0 0 0 0 0 0 0 0 0 0 0 0 0 0 0 0 0 0 0 0 0 0 0 0 0 0 0 0 0 0 0 0 0 0 0 0 0 0 10 0 0 0 0 0 0 0 0 0 0 0 0 0 0 0 0 0 0 0 0 0 0 0 0 0 0 0 0 0 0 0 0 0
ENSG00000060642.10 112 204 92 32 0 50 339 16 21 82 983 31 542 282 397 0 0 1 0 368 198 190 142 148 17 282 2 0 54 130 48 0 236 2517 0 0 51 347 40 466 130 350 60 198 456 46 4 186 0 0 0 0 0 0 0 0 24 10 0 1 70 65 0 1244 0 0 556 571 0 17 767 98 436 218 0 345 456 135 0 0 0 0 334 29 295 1 433 135 306 72 0 95 308 0 0 108 82 0 263 230 275 0 0 17 35 1 0 100 257 0 5096 245 146 54 958 256 82 6
ENSG00000060656.19 128 0 0 0 0 1 0 0 104 0 0 0 380 1 0 0 0 0 0 400 0 7 0 185 0 2 0 2 15 0 0 0 0 0 0 34 0 28 0 449 0 1 3 23 25 9 505 522 0 6 0 0 0 0 0 0 0 0 0 0 0 0 0 14 0 0 870 73 0 0 459 0 0 0 2029 22 0 0 0 0 0 0 391 2 0 0 415 0 0 0 1 0 0 0 0 0 0 0 203 0 0 0 0 0 0 0 0 0 0 0 6928 0 0 0 0 20 0 0
ENSG00000060688.12 99 359 2356 0 0 88 892 1 372 338 757 19 929 352 1113 0 0 0 0 348 646 1403 61 164 58 884 1 0 305 667 13 0 39 0 0 0 139 715 77 504 551 922 141 1050 1710 51 901 131 0 730 0 0 0 0 0 0 165 7 0 17 4 28 0 559 0 5022 1396 1157 1829 77 885 101 2053 46 551 841 1649 34 0 0 165 0 314 433 1038 1 547 248 903 0 0 905 1543 0 0 285 76 4 143 800 1144 0 0 77 63 1 0 232 294 0 0 241 1385 18 0 681 42 2
ENSG00000060709.15 2 0 0 1 0 0 0 0 0 0 0 0 9 0 0 0 0 15 0 0 0 0 0 5 0 0 0 0 0 0 0 0 0 0 0 13 0 0 0 20 0 0 0 4 0 0 0 0 0 0 0 0 0 0 0 0 0 0 0 0 0 0 0 0 0 0 0 15 0 0 29 0 0 0 0 0 0 0 0 0 0 0 93 1 0 0 0 0 0 0 0 0 0 0 0 0 0 0 0 0 0 0 0 0 0 1 0 0 0 0 0 0 0 0 0 0 0 0
ENSG00000060718.21 0 0 0 0 0 0 0 0 0 0 0 0 0 0 0 0 0 19 0 0 0 0 0 0 0 0 0 0 0 0 0 0 0 0 0 0 0 0 0 0 0 0 0 0 0 0 0 0 0 0 0 0 0 0 0 0 0 0 0 0 0 0 0 0 0 0 0 0 0 0 0 0 0 0 0 0 0 0 0 0 0 0 0 0 0 0 0 0 0 0 0 0 0 0 0 0 0 0 0 0 0 0 0 0 0 0 0 0 0 0 0 0 0 0 0 0 0 0
ENSG00000060749.15 3 9 808 0 0 16 4 0 41 48 62 0 20 20 0 0 0 1 0 46 9 22 0 9 1 45 0 0 3 34 1 8 0 0 0 0 1 0 2 20 22 12 8 82 0 0 234 74 0 364 0 0 0 0 0 14 0 0 0 0 14 1 0 18 0 0 168 17 0 3 1 4 66 0 0 30 1 0 0 20 0 0 48 48 66 0 4 22 2 0 0 50 0 0 0 9 0 0 0 35 0 0 0 1 0 0 0 6 99 0 0 16 0 0 0 2 4 0
ENSG00000060762.18 208 51 59 7 0 81 248 39 155 174 362 58 814 241 385 1 0 0 0 373 391 397 64 282 93 409 2 2 152 183 57 0 67 0 86 49 101 141 69 424 192 300 61 560 536 100 0 444 807 291 0 0 0 0 0 22 27 73 0 3 164 96 0 649 0 0 723 586 0 222 839 236 556 64 547 437 314 19 0 22 0 0 951 507 604 10 518 302 467 239 0 714 939 8 0 175 47 132 173 503 378 1 0 70 124 9 0 305 313 0 1943 322 348 170 0 252 157 0
ENSG00000060971.17 168 5 0 23 0 311 987 252 212 180 129 172 1035 591 512 1 0 0 0 387 461 695 356 188 335 776 9 257 588 276 617 1761 755 0 271 365 352 449 208 392 407 427 412 960 1779 829 2954 1233 309 690 0 0 0 0 0 0 158 401 0 10 635 368 0 1082 0 1537 236 803 537 462 1397 74 1001 682 1384 1174 1070 630 0 6 75 0 418 877 799 33 588 397 595 235 0 1339 1067 27 3991 522 428 189 341 924 387 1 1567 172 653 179 0 472 583 0 1 444 1175 644 2365 366 405 5
ENSG00000060982.14 16 841 39 23 30 2622 10 66 3152 1418 1 48 237 2997 238 0 1 0 3 452 571 20 41 8 451 2 10 0 1262 68 19 0 82 11 519 0 468 110 268 60 1511 168 318 1171 47 12 465 767 67 831 0 0 0 0 118 23 1 7 0 30 1 27 0 2138 0 5 404 1139 0 313 212 1056 789 195 1222 5475 38 94 0 269 0 0 50 1216 112 0 0 1038 2 0 1 1368 0 2 0 2589 47 392 0 2418 78 2 1206 370 1 12 0 1276 50 0 0 2099 0 13 3031 7135 2175 65
ENSG00000061273.17 42 19 1358 0 934 6 155 17 153 12 13 133 312 19 187 0 20 0 0 235 46 696 112 80 12 281 1 17 83 139 64 0 0 109 6 9 5 149 32 270 29 241 61 74 382 52 511 584 1 18 0 0 0 0 0 64 27 49 850 0 79 50 0 43 0 4 342 122 624 0 158 13 675 80 669 105 374 72 0 1 0 0 256 35 216 3 390 18 162 2 0 25 107 3 0 36 31 0 73 71 157 0 0 13 14 21 1032 24 156 0 0 14 283 9 0 90 73 0
ENSG00000061337.15 0 5 0 42 0 2 11 1 27 47 2 21 0 7 35 0 0 1 0 0 3 108 54 0 0 39 1 1 0 102 15 0 0 4 0 0 0 70 19 5 10 32 1 0 69 0 0 0 6 0 0 0 1 0 0 0 24 23 0 1 0 13 0 0 0 0 0 23 0 6 0 9 167 49 0 3 6 32 0 0 0 0 0 2 30 0 0 12 65 0 0 47 34 0 0 1 49 223 0 0 82 0 0 0 0 4 0 7 141 0 0 9 89 16 0 11 16 0
ENSG00000061455.10 3 3 0 0 0 0 0 0 0 0 0 0 5 0 0 0 0 0 0 0 0 0 0 5 0 0 0 0 0 0 0 0 0 0 0 0 0 0 0 3 0 0 0 0 0 0 0 0 0 0 0 0 0 0 0 0 0 0 0 0 0 0 0 0 0 0 0 2 0 0 0 0 0 0 0 0 0 0 0 0 0 0 2 0 0 0 0 0 0 0 0 0 0 0 0 0 0 0 0 0 0 0 0 0 0 0 0 0 0 0 0 0 0 0 0 0 0 0
ENSG00000061492.11 0 0 0 0 0 0 0 0 0 0 0 0 0 0 0 0 0 0 0 0 0 0 0 0 0 0 0 0 0 0 0 0 0 0 0 0 0 0 0 0 0 0 0 0 0 0 0 0 0 0 0 0 0 0 0 0 0 0 0 0 0 0 0 0 0 0 0 0 0 0 0 0 0 0 0 0 0 0 0 0 0 0 0 0 0 0 0 0 0 0 0 0 0 0 0 0 0 0 0 0 0 0 0 0 0 0 0 0 0 0 0 0 0 0 0 0 0 0
ENSG00000061656.9 13 5 5 3 3087 1 73 9 12 2 0 1 220 9 42 0 54 0 0 25 15 9 0 59 4 43 0 0 72 18 8 0 119 14 30 0 0 16 13 69 6 14 8 40 105 13 233 62 0 0 0 0 0 0 0 0 10 10 0 0 0 9 0 15 0 0 37 83 0 0 213 6 75 12 653 114 35 5 0 5 0 0 60 4 12 0 9 68 55 11 0 9 22 0 0 21 6 66 117 26 0 0 0 0 2 0 0 0 2 0 0 84 160 8 0 1 3 0
ENSG00000061676.14 117 39 17 30 0 1 26 1 454 0 0 9 40 0 52 0 0 1 0 274 0 6 0 83 0 67 0 15 42 70 1 24 0 0 1 83 0 4 7 165 1 16 3 4 98 6 744 259 0 0 0 0 1 0 0 4 0 0 0 2 0 0 0 0 0 0 396 98 69 65 104 2 10 0 0 21 50 0 0 0 0 0 541 0 2 0 72 2 23 1 3 0 0 0 0 0 0 0 0 3 0 0 0 0 0 0 0 0 1 0 0 0 0 0 0 18 0 1
ENSG00000061794.12 69 0 127 0 0 129 916 0 231 263 536 0 806 390 1139 0 0 0 0 565 754 794 14 596 151 929 1 2 175 392 2 0 0 0 0 257 104 101 44 663 561 546 100 645 1204 17 262 485 0 539 0 0 0 0 0 0 71 1 0 10 0 0 0 820 0 1639 685 932 17 24 807 440 1278 55 0 682 807 8 0 37 130 0 771 384 637 0 558 552 621 0 0 550 745 0 0 212 35 0 94 703 464 0 0 84 139 11 0 131 492 0 0 416 1064 9 3750 693 248 6
ENSG00000061918.12 0 0 0 0 0 8 0 0 33 40 0 0 132 67 8 0 0 0 0 32 47 0 0 8 11 0 0 0 15 0 0 0 0 0 0 0 6 17 0 65 96 14 6 44 57 0 0 23 0 12 0 0 0 0 0 0 0 0 0 0 0 0 0 34 0 0 56 26 716 0 68 19 24 2 0 14 0 0 0 0 0 0 29 3 0 0 9 36 17 0 32 119 0 0 0 108 0 0 0 99 0 0 0 8 0 0 0 64 0 0 0 71 0 0 0 143 0 0
ENSG00000061936.9 319 808 55 40 0 141 396 88 97 133 38 104 509 220 371 0 0 0 1 230 166 432 120 119 34 306 2 0 141 218 97 0 0 0 281 124 48 221 75 347 182 259 69 229 766 82 38 524 0 28 0 0 5 0 1 0 13 29 0 1 124 56 216 807 0 0 492 353 1255 279 390 83 633 233 579 396 302 169 0 22 0 309 263 157 471 4 167 239 307 287 1481 231 549 9 215 113 213 1 27 183 108 0 0 39 57 14 0 126 494 0 0 192 279 62 0 216 110 3
ENSG00000061938.17 16 0 333 0 0 0 69 12 32 5 13 5 25 11 52 0 9 0 1 7 18 106 25 8 9 40 0 9 25 29 20 0 2 269 0 0 5 65 3 20 5 54 12 48 142 8 0 100 0 152 0 0 1 0 0 0 8 7 0 0 18 4 0 405 0 1 16 19 0 11 38 5 146 13 206 22 46 24 0 0 0 1 52 21 129 1 2 8 20 0 0 39 12 1 0 18 17 16 4 37 69 0 0 1 18 15 0 17 195 0 0 14 0 1 0 4 5 1
ENSG00000061987.15 66 31 51 17 0 161 219 146 61 162 179 174 94 161 206 0 0 14 2 115 61 313 207 42 10 341 3 4 101 113 154 0 0 0 45 0 58 12 51 190 214 248 184 229 467 221 537 602 22 64 0 0 0 0 0 12 17 51 0 4 161 87 0 312 0 525 444 114 204 149 92 37 544 206 325 345 217 191 0 38 0 1 330 196 483 19 19 120 258 50 0 81 42 5 0 88 220 267 21 198 118 5 0 24 21 16 0 126 87 0 0 57 129 156 0 411 168 3
ENSG00000062038.13 0 1 0 0 1863 0 0 0 1006 27 2 0 497 0 0 0 1 0 56 2678 0 5 0 23 0 28 0 29 90 8 6 0 0 0 0 78 0 108 0 543 1 5 4 0 0 0 661 1094 0 8 0 0 6 0 0 2 0 0 0 1 2 0 0 0 0 0 14 27 0 0 1233 0 0 0 34 23 1 0 0 0 0 0 96 1 42 0 754 0 0 0 538 0 0 0 0 0 0 0 135 0 0 0 0 0 1 0 0 0 2 0 4 4 0 0 1101 0 1 0
ENSG00000062096.14 0 2 0 0 1 0 0 0 1 0 0 0 0 0 0 0 0 0 0 0 0 0 0 0 0 0 0 1 17 0 0 0 0 0 0 0 0 0 1 0 0 0 0 0 0 0 0 0 0 0 0 0 0 0 0 0 0 0 0 0 0 0 0 0 0 0 0 0 0 0 0 0 0 0 0 10 0 0 0 0 0 0 0 0 0 0 0 0 0 0 0 0 0 0 0 0 0 0 0 0 0 0 0 0 0 0 0 0 0 0 0 0 0 0 0 0 2 0
ENSG00000062194.15 978 634 4523 2022 0 1519 2772 2693 1365 751 2835 1631 437 1910 2662 0 0 0 0 618 179 1249 830 521 586 4454 186 23 1088 1491 2251 0 5 0 485 33 477 253 913 1274 1561 2761 1276 741 2578 1824 2235 2336 1138 601 0 0 0 0 0 4 143 1104 0 61 1016 822 0 1334 0 6439 1077 1234 3109 1577 634 742 4326 3226 169 3860 4083 2966 0 810 1181 2979 1190 1308 3372 191 436 1009 3732 1932 189 792 1436 148 1 1764 2706 3537 52 1660 1160 17 0 262 1248 315 118 2667 6633 5 0 1317 626 3168 0 3391 3121 155
ENSG00000062282.14 6 95 0 51 0 50 34 1650 397 29 291 4160 101 177 235 2 0 2 2 77 100 1 1528 11 110 1 47 20 126 126 3398 0 115 0 5830 118 245 186 963 38 77 13 2043 52 285 2922 1275 144 3096 167 0 0 0 0 14 58 249 1208 1266 14 3801 2557 0 229 0 3827 0 170 837 4020 421 42 203 7254 2726 218 1209 2771 0 0 78 112 34 109 11 21 23 5 0 1624 0 203 0 45 0 102 2757 2549 0 168 275 17 0 26 967 862 0 75 924 1 0 85 43 2085 0 284 1930 57
ENSG00000062370.16 0 0 0 0 0 0 0 0 0 0 0 0 2 0 0 0 0 0 0 0 0 0 0 7 0 0 0 0 0 0 0 0 0 0 0 0 0 0 0 11 0 0 0 6 0 0 67 0 0 0 0 0 0 0 0 0 0 0 0 0 0 0 0 0 0 0 0 31 0 0 5 0 0 0 0 0 0 0 0 0 0 0 9 3 0 0 2 0 0 0 0 0 0 0 0 0 0 0 0 7 0 0 0 0 0 0 0 0 0 0 0 0 0 0 0 0 0 0
ENSG00000062485.18 381 287 3837 51 0 404 981 67 494 756 604 174 793 882 1038 0 0 71 1 571 1158 1539 299 234 233 1281 3 2 655 905 170 0 12 1145 531 140 435 504 148 819 1070 992 354 1002 982 147 597 426 420 281 0 0 6 0 1 15 94 150 4 14 286 150 2 2570 0 983 864 1547 218 566 1564 662 3119 495 447 2198 1666 230 0 82 113 0 397 641 1190 10 771 407 1040 395 0 1251 1087 4 2948 842 223 267 276 999 638 2 0 253 246 33 0 451 682 0 67 650 512 163 257 928 260 2
ENSG00000062524.15 0 0 28 0 0 0 34 0 0 0 99 0 0 0 0 0 0 0 0 5 0 193 10 0 0 21 0 0 3 28 0 0 0 0 0 0 0 37 1 0 1 87 0 0 562 0 0 0 0 0 0 0 0 0 0 0 4 0 0 0 0 0 0 0 0 0 0 0 0 0 0 0 116 0 0 0 74 0 0 0 1 0 0 0 120 0 0 0 128 0 0 0 0 0 0 0 0 0 0 0 227 0 0 0 61 0 0 0 37 0 0 0 21 0 0 0 0 0
ENSG00000062582.13 78 481 57 112 6 54 82 71 32 13 22 3 531 194 106 0 0 0 0 43 35 45 64 41 28 45 1 1 51 44 40 0 60 137 142 35 180 57 72 149 136 41 36 38 97 11 38 51 63 56 0 0 0 0 0 2 10 14 0 3 15 27 0 185 1 708 200 283 284 68 172 66 206 118 172 345 139 117 0 25 18 0 72 86 49 0 241 135 64 152 0 110 48 4 0 105 50 92 29 82 41 0 0 4 33 1 0 114 40 0 242 97 71 61 249 280 84 4
ENSG00000062598.17 245 205 3987 8 0 561 1502 11 226 492 780 62 971 627 1577 0 0 0 45 472 543 2145 178 194 115 2401 2 6 495 774 24 0 0 0 503 1 256 419 104 748 585 1312 147 734 2600 81 194 391 255 280 0 0 0 0 0 0 64 27 0 10 305 52 0 2286 0 0 475 689 456 303 445 246 3290 284 80 1923 1886 78 0 46 305 0 302 234 1201 2 358 377 1019 23 0 637 1261 1 0 529 145 10 197 497 836 0 0 136 231 3 0 1187 1334 0 0 594 851 56 0 873 128 8
ENSG00000062650.18 492 2107 879 125 0 395 489 379 217 383 628 566 247 662 197 0 0 3 25 178 151 378 195 103 130 1082 15 4 338 455 417 0 7 0 83 12 144 104 296 446 558 702 454 365 856 271 133 1059 296 287 0 0 0 0 850 1 36 140 0 11 501 310 0 246 0 2891 400 500 827 355 85 436 1668 1004 351 1565 920 750 0 21 117 336 231 494 1179 45 174 380 724 603 654 891 261 14 0 484 434 897 14 339 557 7 0 92 13 116 0 583 1283 0 0 254 317 318 73 988 656 29
ENSG00000062716.12 25774 15748 4757 19065 1218 19712 5759 11607 37493 16606 12541 55111 12164 10098 15695 5 0 35 131 16022 13222 8779 16038 129221 17000 19237 5675 6474 10890 7512 9999 2 4778 12261 27233 5435 12913 5461 10851 62478 10187 6584 8788 40947 33479 98552 26573 33992 11265 10982 0 0 191 4 23921 395 1334 6986 3675 993 19619 11903 25587 11433 0 4107 43688 21954 15163 16150 19046 4968 14306 14099 27857 50074 22642 14463 37137 7199 3368 10414 10529 38502 18939 4568 12357 10535 10746 10983 2452 43623 19004 3249 14779 15326 15849 12473 5250 41548 10593 4422 2117 63696 44343 77270 3107 32771 48020 35 2120 16158 9647 13305 68780 50493 21787 699
ENSG00000062725.9 94 340 1707 22 0 78 210 54 125 131 577 132 369 227 110 0 1 0 1 137 98 321 47 101 33 323 1 0 73 237 33 1 0 0 0 0 33 10 27 415 173 356 100 174 407 72 295 241 148 566 0 0 2 0 0 0 4 43 0 10 89 147 0 22 0 34 147 226 0 51 189 87 882 121 0 717 201 151 0 1 2 0 171 90 289 7 271 129 403 266 0 233 132 0 0 120 112 0 0 226 232 0 0 45 22 8 0 97 401 0 0 77 830 307 0 347 70 0
ENSG00000062822.13 27 588 19 3 0 15 275 1 43 78 176 0 161 162 145 0 1 0 22 105 331 450 0 43 156 139 0 0 125 160 10 0 474 0 84 43 98 92 39 121 330 266 85 536 602 4 6 78 0 0 0 0 0 0 0 52 23 2 0 0 1 18 0 31 0 0 174 591 15 10 164 60 314 36 0 323 74 17 0 0 9 0 59 137 223 0 370 165 247 9 0 160 651 0 0 140 6 8 52 320 87 0 0 16 37 3 0 66 95 0 0 181 241 1 0 85 77 1
ENSG00000063015.19 0 4 26 48 0 10 37 23 0 19 1 62 22 9 181 0 0 0 0 1 30 16 31 5 0 2 1 0 12 22 51 0 1 0 652 0 5 16 48 11 31 33 51 39 181 21 0 61 207 0 0 1 1 0 0 0 2 36 0 0 66 27 0 6 0 0 0 12 0 133 9 6 45 94 0 29 81 160 0 0 0 0 3 24 19 2 0 13 67 30 0 0 0 2 0 2 53 35 0 34 0 0 0 23 19 14 0 17 15 0 0 7 0 56 32 13 34 0
ENSG00000063046.17 231 460 443 304 0 725 3293 196 375 500 877 259 780 1051 2252 0 0 9 44 471 449 1711 133 282 341 3274 19 1 604 805 192 544 3 0 289 124 330 264 287 704 717 1790 318 1181 2825 129 369 426 1021 985 0 0 2 1 0 0 114 132 0 9 289 143 0 1660 0 1029 860 1030 411 199 487 188 2817 404 0 1677 1338 425 0 135 337 361 548 877 2149 16 795 877 2343 368 3 942 1844 7 0 522 424 271 187 1520 1541 2 0 329 609 24 0 632 2025 0 0 645 850 258 0 1324 694 7
ENSG00000063127.15 1 27 0 27 0 2 1 0 1 8 0 10 0 1 0 0 0 0 0 0 0 28 6 50 0 4 0 0 3 0 16 0 0 0 0 119 2 0 3 5 1 5 9 4 4 2 0 0 0 0 0 0 0 0 0 0 0 9 0 0 4 9 0 0 0 9 12 36 0 0 65 2 14 20 0 2 75 16 0 0 0 0 58 0 28 1 0 0 28 0 0 0 55 0 0 4 19 25 2 0 0 0 0 6 12 1 0 0 0 0 0 0 0 25 0 0 2 0
ENSG00000063169.10 21 0 0 0 0 0 17 0 3 0 0 2 3 1 15 0 0 1 1 1 3 35 2 2 0 3 0 1 2 7 0 0 0 0 0 0 1 0 4 4 2 4 3 10 15 2 1 25 0 0 0 0 1 0 0 0 1 0 0 0 0 0 0 1 0 0 20 2 0 0 1 2 54 0 4 0 0 6 0 1 0 0 17 9 2 0 0 2 0 0 0 1 19 0 0 5 0 0 2 1 0 0 0 1 0 1 0 1 0 0 0 0 22 0 0 0 1 0
ENSG00000063176.15 48 13 0 0 0 5 47 1 56 26 29 1 132 40 57 0 0 0 0 46 77 179 5 96 32 38 0 0 31 30 3 0 20 0 1 88 20 57 4 99 68 49 8 62 125 1 11 48 180 0 0 0 1 0 0 22 3 2 0 0 4 0 0 0 0 0 159 75 35 19 72 19 224 15 320 91 28 12 0 0 1 0 57 20 74 0 50 10 93 7 1485 81 46 0 0 46 8 87 24 36 49 0 0 11 9 1 0 27 36 0 0 18 24 0 0 26 2 0
ENSG00000063177.12 233 82 51 3 1386 956 12164 122 2009 995 3249 146 4572 2097 5176 0 6 57 15 1845 2658 10339 236 1078 742 7754 3 127 2335 5595 122 912 3923 15829 445 1130 1358 12775 684 2017 1978 5876 697 2386 9782 160 3530 3774 2601 5156 0 0 0 0 0 84 836 74 726 46 507 194 0 9920 52711 2849 1470 5255 6026 959 5714 2662 14443 511 12794 5524 6654 215 0 101 118 181 1738 2360 5148 8 3111 1598 4774 110 1136 3624 10970 2 8304 1757 524 424 2246 3823 3760 0 5847 817 2178 33 4060 1722 3003 1 3416 1681 8209 80 5162 1381 1026 14
ENSG00000063180.8 0 1 0 0 0 0 29 0 7 14 0 0 5 2 16 0 0 0 4 0 7 65 0 0 8 9 0 0 13 23 0 0 0 24 0 0 0 3 3 12 8 33 3 51 74 0 1 3 0 1 0 0 0 0 0 1 0 0 0 0 0 0 0 0 0 1 0 24 0 1 0 17 17 0 0 2 88 0 0 0 0 0 9 8 45 0 0 15 17 0 0 91 71 0 0 3 0 0 0 49 13 0 0 1 2 0 0 8 6 0 0 5 12 0 0 1 1 0
ENSG00000063241.7 41 2 0 0 0 20 86 0 26 58 190 1 1518 89 255 0 0 34 0 292 504 308 0 322 28 75 1 0 139 82 0 0 11 1069 0 206 66 298 28 799 287 156 42 467 226 6 450 319 447 257 0 0 0 0 0 122 0 0 0 0 20 0 0 771 0 0 106 726 0 57 1488 139 410 10 0 265 85 0 0 3 0 0 499 181 136 0 764 76 113 0 176 296 311 0 0 187 8 0 196 202 55 0 3547 12 1 0 0 84 99 0 7692 164 412 0 567 132 72 0
ENSG00000063244.12 44 3 7 1 0 23 150 10 5 26 16 31 153 116 115 0 0 0 0 20 51 244 56 44 23 181 0 0 60 24 11 0 245 15 85 133 80 154 22 103 78 125 38 103 196 30 13 16 14 0 0 0 0 0 0 0 0 0 2 2 25 51 0 70 0 0 615 178 1 6 141 48 323 81 17 302 221 41 0 13 1 0 104 63 124 5 97 56 158 47 0 49 130 2 0 39 20 37 33 102 78 0 0 11 12 5 0 21 89 0 1 127 48 25 1 69 13 0
ENSG00000063245.14 44 127 80 38 0 4 46 18 0 30 2 12 56 13 12 0 2 3 4 29 36 90 42 25 44 39 2 6 8 23 8 20 3 216 3 18 5 32 6 57 11 27 16 37 8 17 32 80 1 1 0 0 5 0 0 0 4 3 0 0 10 65 0 132 0 1 162 35 129 10 45 23 119 20 378 24 33 25 1 15 1 0 50 11 39 5 45 20 8 4 33 24 139 1 18 6 15 2 5 12 0 3 0 13 7 1 0 19 72 0 0 4 102 9 3 9 14 0
ENSG00000063322.13 377 660 2322 1641 612 299 990 1084 394 349 133 955 723 639 790 0 0 0 7 537 612 1175 1230 303 572 1011 37 24 516 1024 1124 0 377 216 1285 244 584 362 880 688 1113 962 852 723 1282 971 1254 1925 2248 400 0 0 1 0 0 36 157 773 155 24 1393 904 0 1186 0 5627 1183 1796 3688 3116 930 277 1465 1838 2721 2341 2676 3057 1 97 770 404 467 717 963 78 712 385 1040 1673 0 1765 945 56 0 570 1059 903 194 1127 646 5 0 192 533 464 468 684 1982 0 645 449 211 1057 282 775 1119 25
ENSG00000063438.16 1 42 0 0 0 0 0 2 0 0 0 0 0 40 0 0 0 0 0 0 0 0 5 7 12 10 0 0 105 0 1 0 0 0 0 3 10 0 8 2 13 2 0 0 0 0 0 67 0 0 0 0 0 0 0 0 0 0 0 0 0 0 0 0 0 0 104 31 0 0 1 25 25 10 0 46 0 3 0 27 0 0 12 3 9 0 0 3 5 0 0 0 0 0 0 39 0 0 0 0 0 0 0 0 0 0 0 0 23 0 0 3 0 2 0 57 0 1
ENSG00000063515.2 0 0 0 0 0 0 0 0 0 0 0 0 0 0 0 0 0 0 0 1 0 0 0 0 0 0 0 0 0 0 0 0 0 0 0 0 0 0 0 0 0 0 0 0 0 0 0 0 0 0 0 0 0 0 0 0 0 0 0 0 0 0 0 0 0 0 0 0 0 0 0 0 0 0 0 0 0 0 0 0 0 0 0 0 0 0 0 0 0 0 0 0 0 0 0 0 0 0 0 0 0 0 0 0 0 0 0 0 0 0 0 0 0 0 0 0 0 0
ENSG00000063587.14 3 1 32 0 0 6 112 0 4 3 25 0 59 8 92 0 0 1 0 9 1 208 0 8 0 137 0 0 3 64 0 0 0 0 0 0 4 21 0 43 43 60 9 1 320 5 289 15 0 0 0 0 0 0 0 0 0 0 0 0 0 0 0 3 0 0 0 28 962 0 17 4 159 0 0 30 31 0 0 0 0 0 54 19 52 0 10 29 86 0 0 38 62 0 0 9 2 0 1 26 79 0 0 14 20 0 0 3 81 0 0 3 108 0 0 56 0 0
ENSG00000063601.16 70 10 6 0 0 9 57 5 93 19 90 17 40 7 199 0 0 0 18 30 6 156 30 21 0 87 1 8 42 99 7 0 4 0 29 0 6 0 8 61 10 75 39 34 313 84 32 74 0 0 0 0 0 0 0 0 4 11 3 0 82 56 0 0 0 0 123 75 0 58 22 0 218 17 60 15 64 5 0 0 0 0 131 4 229 7 0 20 76 2 0 14 0 1 174 2 27 0 9 18 1 1 0 0 6 2 0 14 75 0 0 68 29 0 0 0 0 0
ENSG00000063660.8 64 2 0 1 0 0 4 0 26 1 1 0 107 0 0 0 0 1 5 175 0 7 0 26 2 6 0 8 21 8 0 0 42 0 1 0 1 17 0 114 2 9 1 1 0 0 816 402 0 152 0 0 2 0 0 14 0 1 2 0 0 0 0 214 0 0 529 48 0 39 116 1 10 0 761 7 0 0 0 0 0 0 13 0 4 0 306 1 4 0 9 21 0 0 0 0 0 0 87 2 2 0 46 1 0 0 0 0 0 0 0 2 0 2 0 8 0 0
ENSG00000063761.15 82 1 0 0 0 5 14 0 0 26 2 0 1 9 68 0 15 1 0 26 28 60 0 10 13 25 0 0 4 0 0 0 0 1 0 0 11 118 13 67 46 10 9 23 3 3 337 64 0 0 0 0 0 0 0 0 0 0 0 0 0 0 0 0 0 0 131 100 0 2 255 27 19 5 0 64 0 2 0 0 1 0 85 23 20 0 115 41 48 0 0 43 165 0 0 10 0 0 30 57 24 0 0 9 7 0 0 2 0 0 0 30 277 0 0 39 0 0
ENSG00000063854.12 51 5 1 0 0 41 459 17 90 80 82 11 802 241 403 0 67 17 1 237 170 339 15 467 33 420 1 0 92 45 14 0 544 2234 180 90 101 233 39 293 163 412 58 266 963 43 784 177 1029 12 0 0 4 0 0 0 34 8 0 0 31 64 0 381 0 0 442 503 635 196 1312 171 717 35 421 439 432 48 0 17 0 0 597 149 251 2 688 229 394 0 0 434 522 0 0 116 36 0 158 407 320 1 0 41 6 1 0 136 220 0 1396 150 666 0 2536 213 35 1
ENSG00000063978.15 369 510 2423 2 0 247 2085 41 673 439 900 173 1002 862 2586 0 0 0 0 789 611 2393 575 260 178 2229 3 1 658 1218 125 1 0 1 2 102 351 774 215 647 711 1569 264 924 3158 236 1165 871 522 666 0 0 0 0 0 0 101 113 0 18 244 283 0 2867 0 0 1263 1166 1510 169 1183 333 4581 422 280 1703 2339 167 0 32 176 0 257 473 1372 9 1101 330 1336 234 48 1084 1748 6 0 555 144 83 304 1070 996 0 0 79 194 18 0 368 748 0 3868 522 3094 180 5129 983 355 16
ENSG00000064012.21 9 8 29 92 0 17 657 52 96 102 500 469 35 84 1084 1 0 1 0 50 129 1171 495 27 11 1275 9 1 37 1026 290 0 0 271 61 0 14 237 51 60 90 1033 235 196 1020 503 149 209 111 82 0 0 1 0 1 0 161 121 0 0 514 373 0 235 1679 51 208 103 0 122 182 13 3163 462 160 204 1171 273 0 8 76 0 218 155 1762 13 12 106 750 317 0 140 554 14 75 27 363 340 0 62 627 2 0 14 158 10 66 124 806 0 0 66 845 82 0 2 185 5
ENSG00000064042.17 175 9 0 5 0 6 0 3 476 82 0 0 135 30 62 0 144 0 0 720 0 0 0 174 4 19 0 26 93 37 4 0 1 0 0 0 6 0 0 380 10 0 0 7 76 4 1376 789 448 0 0 0 0 0 0 0 0 0 5 0 0 0 0 0 0 0 421 102 0 86 113 8 0 0 1457 85 1 7 0 0 0 0 388 7 2 0 347 10 0 0 0 5 0 0 227 19 0 0 0 25 0 0 0 8 0 0 1 11 0 0 0 9 0 0 0 38 3 0
ENSG00000064102.14 3 10 0 1 0 84 333 4 0 67 35 11 30 158 257 0 0 0 3 37 123 199 32 27 21 338 2 2 40 190 9 0 0 0 0 1 4 21 30 48 137 355 37 67 548 32 0 111 0 0 0 0 0 0 0 1 1 8 0 0 0 0 0 436 0 0 73 187 0 0 156 16 896 28 264 300 422 17 0 0 0 0 139 142 442 0 2 106 423 3 0 36 305 0 0 93 63 0 0 107 139 0 0 11 85 0 0 51 537 0 0 113 177 0 0 13 69 5
ENSG00000064115.10 430 3 24 1 0 4 95 3 79 15 4 0 272 93 84 0 15 0 1 204 23 156 8 74 16 141 0 4 74 62 4 0 0 0 0 16 7 105 5 208 69 134 21 364 734 24 543 200 102 145 0 0 0 0 0 0 6 2 0 6 13 8 0 32 0 0 0 186 9 0 402 39 255 4 0 40 251 0 0 1 0 0 141 111 265 0 202 25 86 0 0 165 126 0 0 54 11 212 4 152 150 0 0 9 26 2 0 62 94 0 0 75 89 1 0 18 50 0
ENSG00000064195.7 0 0 0 0 0 0 0 0 0 0 0 0 2 0 0 0 0 0 0 7 0 0 0 0 0 0 0 0 0 0 0 0 0 0 0 0 0 0 0 38 0 0 0 0 0 0 0 0 0 0 0 0 0 0 0 0 0 0 0 0 0 0 0 0 0 0 0 7 0 0 1 0 0 0 0 0 0 0 0 0 0 0 0 0 0 0 4 0 0 0 0 0 0 0 0 0 0 0 0 0 0 0 0 0 0 0 0 0 0 0 0 7 0 0 0 0 0 0
ENSG00000064199.6 33 0 0 0 0 1 0 0 15 2 1 0 144 2 0 0 0 0 1 17 2 23 0 226 0 6 0 0 1 1 0 0 0 0 0 48 0 0 0 42 5 0 0 0 9 0 0 24 0 0 0 0 0 0 0 8 0 0 0 0 0 0 0 64 0 0 271 212 0 52 267 2 3 1 0 3 0 0 0 0 0 0 513 6 23 0 73 3 0 1 0 0 0 0 0 0 0 0 3 1 0 0 0 0 0 0 0 4 2 0 564 10 39 0 0 13 1 0
ENSG00000064201.15 0 0 0 0 0 17 135 3 4 15 84 19 1 8 0 0 0 0 0 11 33 152 9 15 3 170 1 0 20 89 36 0 103 2441 0 0 57 139 32 59 47 81 37 96 512 53 0 2 0 392 0 0 0 0 0 0 0 14 0 4 74 67 0 393 0 0 17 12 0 3 0 13 95 38 0 90 82 27 0 0 0 0 9 70 22 1 0 30 116 29 0 46 210 1 0 21 12 34 0 126 166 0 0 0 29 2 0 69 25 0 0 5 0 8 0 25 6 0
ENSG00000064205.10 0 0 0 1 0 0 0 0 0 0 0 0 10 0 0 0 0 0 0 0 0 0 0 0 0 0 0 0 0 0 0 0 0 0 0 0 0 8 0 5 0 0 0 0 0 0 0 0 0 0 0 0 1 0 0 0 1 1 0 0 0 0 0 0 1 0 4 0 17 0 0 0 0 0 0 0 0 0 0 0 0 0 0 1 0 0 0 0 0 0 0 0 0 0 0 0 0 0 0 0 0 0 0 0 0 0 0 0 0 0 0 0 0 0 0 275 0 0
ENSG00000064218.4 0 0 0 0 0 0 0 0 0 0 0 0 0 0 0 0 0 0 0 0 0 0 0 0 0 0 0 0 0 0 0 0 0 0 0 0 0 0 0 0 0 0 0 0 0 0 0 0 0 0 0 0 0 0 0 0 0 0 0 0 0 0 0 0 0 0 0 0 0 0 0 0 0 0 0 0 1 0 0 0 0 0 0 0 0 0 0 4 0 0 0 0 0 0 0 0 0 0 0 0 0 0 0 0 0 0 0 0 0 0 0 0 0 0 0 0 0 0
ENSG00000064225.12 160 1006 91 337 0 721 1 102 152 902 66 286 294 735 78 0 0 1 0 51 231 0 331 260 218 25 21 0 543 24 176 0 37 0 86 90 309 2 183 409 813 52 267 750 0 125 0 421 1152 38 0 0 2 0 0 25 29 120 0 8 94 168 0 27 0 0 490 990 160 650 462 295 145 324 0 3381 31 262 0 73 15 67 783 463 3 10 284 945 24 920 0 975 0 8 0 637 199 278 18 697 42 1 0 78 16 14 0 601 200 0 0 1375 0 524 173 1233 475 24
ENSG00000064270.12 122 5 2 53 0 0 0 27 166 0 1 41 624 0 21 0 0 10 0 435 8 0 4 472 0 9 0 5 1 15 269 0 0 0 32 98 0 0 4 532 1 0 15 1 113 17 66 432 0 0 0 0 0 0 0 13 0 18 28 0 86 38 0 0 0 0 586 246 0 15 621 0 19 9 551 15 1 31 0 0 0 0 574 2 15 0 352 2 0 12 0 0 0 0 0 4 43 19 250 0 0 1 0 0 0 6 0 1 32 0 0 1 0 66 805 0 47 1
ENSG00000064300.8 0 0 0 0 0 0 3 0 0 1 0 0 3 1 10 0 0 0 16 0 0 9 0 0 2 7 0 0 1 8 0 0 0 0 0 0 0 0 0 2 2 2 7 0 0 0 0 0 0 0 0 0 0 0 0 0 0 0 0 0 0 0 0 0 0 0 0 0 0 0 0 1 1 0 0 0 22 0 0 0 0 0 0 0 2 0 0 0 13 0 0 0 0 0 0 5 0 0 0 0 1 0 0 0 4 0 0 1 0 0 0 0 0 0 0 0 0 0
ENSG00000064309.14 7 0 0 0 0 0 0 0 0 0 0 0 0 0 0 0 2 0 1 15 0 0 0 7 0 2 0 0 0 0 0 0 0 0 0 0 0 0 0 7 0 1 0 0 0 0 0 0 0 0 0 0 0 0 0 0 0 0 0 0 0 0 0 0 0 0 225 0 0 0 6 0 0 0 0 21 0 0 0 0 0 0 1 0 0 0 125 0 0 0 0 0 0 0 0 0 0 0 0 1 0 0 0 0 0 0 0 0 0 0 0 1 0 0 0 0 0 0
ENSG00000064313.11 108 60 35 4 15 178 208 66 73 197 529 106 173 314 339 0 0 1 1 255 121 307 51 73 18 354 6 0 91 339 101 0 0 0 0 46 68 14 49 199 277 425 173 227 880 72 91 377 79 102 0 0 0 0 0 0 31 47 0 10 111 36 0 456 0 0 148 204 74 270 235 46 667 193 0 423 861 114 0 19 0 0 263 284 570 8 7 182 413 124 0 367 517 6 0 218 53 47 0 250 111 1 0 10 41 13 614 128 286 0 0 184 14 111 0 362 203 0
ENSG00000064393.15 162 413 322 11 0 228 171 15 251 53 104 17 119 157 230 0 0 2 0 190 138 349 29 67 64 301 2 0 110 188 6 97 120 3 149 6 82 43 37 167 207 383 48 188 425 17 127 154 2 98 0 0 0 0 0 28 8 9 0 5 45 3 0 954 0 0 1230 413 0 59 144 38 777 49 181 456 551 52 0 75 0 0 400 186 284 1 149 142 244 51 82 200 189 3 0 264 21 9 8 324 158 1 0 39 37 2 0 96 53 0 0 294 0 27 0 620 113 0
ENSG00000064419.13 24 77 21 18 0 139 247 26 446 188 172 110 202 352 463 0 0 10 0 188 261 626 136 62 16 464 2 5 195 266 21 58 0 0 0 65 93 2 56 241 306 462 118 328 488 54 61 224 28 20 0 0 0 0 0 0 4 41 0 0 102 159 0 731 0 180 743 614 447 171 83 91 1034 142 5 773 449 110 0 74 94 0 138 185 527 5 1 186 378 125 46 251 383 8 0 244 26 86 3 240 168 0 0 48 106 8 0 208 418 0 0 270 200 198 0 426 142 2
ENSG00000064489.22 0 0 0 0 0 0 0 0 0 0 0 0 0 0 0 0 0 0 0 0 0 0 0 0 0 0 0 0 0 0 0 0 0 0 0 0 0 0 0 0 0 0 0 0 0 0 0 0 0 0 0 0 0 0 0 0 0 0 0 0 2 1 0 19 0 0 0 0 0 0 0 0 0 0 0 1 0 0 0 0 0 0 0 0 0 0 0 0 0 0 0 0 0 0 0 0 0 0 0 0 0 0 0 0 0 0 0 0 0 0 0 0 0 0 0 0 0 0
ENSG00000064490.13 132 28 19 19 0 33 167 2 124 75 44 13 677 114 172 0 0 0 0 109 243 252 55 179 19 123 1 0 113 157 8 0 246 773 9 111 66 182 41 297 152 106 70 284 411 23 190 96 5 125 0 0 1 0 0 19 24 9 0 1 64 30 0 123 0 0 942 328 285 32 811 50 285 24 583 383 107 16 0 10 0 0 218 114 90 1 413 92 96 30 120 283 154 1 0 81 26 0 68 227 63 0 0 11 18 4 1773 71 73 0 2555 54 246 4 89 65 24 0
ENSG00000064545.14 155 448 0 2 0 39 322 1 2 73 70 1 851 182 276 0 0 0 0 271 249 606 0 125 148 250 0 0 110 109 0 0 254 0 0 95 40 567 34 501 170 250 57 371 1046 0 292 160 61 0 0 0 2 0 0 39 11 0 0 1 16 0 0 169 0 0 155 320 0 0 453 88 543 20 125 291 179 5 0 3 0 0 332 147 286 0 602 134 197 39 0 235 359 0 0 94 4 0 85 236 211 0 0 12 133 0 0 23 99 0 796 169 149 30 285 95 3 2
ENSG00000064547.13 39 455 40 1418 0 124 798 564 72 58 365 449 872 150 461 0 0 0 0 182 81 1467 348 166 104 1071 7 0 72 1007 212 1 53 2246 298 94 57 520 222 319 82 679 328 173 2045 539 118 305 13 0 0 0 0 0 0 3 48 130 93 0 433 236 0 164 0 175 785 408 333 294 535 39 1526 508 0 499 1260 376 0 0 207 0 52 126 612 24 893 193 1177 489 0 166 1096 18 0 195 289 193 142 136 508 6 0 59 346 266 4212 347 1113 1 0 154 1337 443 1 639 246 12
ENSG00000064601.18 188 797 39 1807 0 998 1105 300 1550 1900 204 495 1748 3692 1188 0 0 25 0 2195 2867 3014 779 638 1620 750 12 8 1721 1176 457 0 2696 1839 1450 433 1047 1115 734 1276 2354 1274 603 4255 4373 433 3255 2212 1874 3690 0 1 0 0 0 16 174 646 0 33 822 452 0 9625 0 5017 902 3900 3709 3108 2062 1514 2787 1028 6723 7056 2105 918 0 279 428 573 693 2102 1822 9 1860 2753 1862 808 410 5681 1270 19 0 1829 652 783 811 3583 1233 2 0 1186 307 118 0 2482 1160 1 0 3358 3507 2803 7176 3124 1772 52
ENSG00000064607.16 65 86 0 2108 0 109 218 3 97 150 860 26 125 147 13 0 0 0 4 187 191 301 32 95 31 211 2 1 219 109 17 0 224 0 11 1 45 43 53 309 194 314 87 459 446 17 590 486 447 5 0 0 3 0 0 0 5 13 0 5 46 3 0 247 0 0 949 291 0 66 127 86 658 35 0 268 258 35 0 89 212 0 308 318 477 2 115 173 167 0 587 163 110 0 0 212 32 247 2 317 53 0 0 58 30 7 0 80 55 0 0 114 0 5 0 593 58 8
ENSG00000064651.13 1400 656 1183 136 0 173 567 2 2793 292 1297 21 370 265 758 0 0 2 0 646 59 192 0 438 123 2044 2 0 118 309 7 0 26 0 1 4 27 37 34 2565 285 805 78 416 1092 41 134 569 144 50 0 0 7 0 0 7 27 10 0 3 10 14 0 40 0 0 1527 555 61 10 369 104 1241 32 116 210 521 3 0 50 599 0 792 111 972 3 542 143 1446 39 45 180 762 0 0 340 34 0 124 197 360 0 0 26 143 0 0 35 827 0 0 116 35 6 0 1205 317 1
ENSG00000064652.10 303 179 5 1 0 10 6 0 88 141 0 0 132 34 0 0 0 0 0 22 58 24 2 38 6 14 0 10 39 26 4 0 0 0 0 0 10 9 3 128 47 25 6 110 100 4 134 110 0 0 0 0 0 0 0 0 1 3 2 0 0 1 0 0 0 0 632 76 241 0 127 26 78 10 0 67 0 0 0 0 0 0 140 17 118 0 1 99 1 0 0 50 0 0 0 30 0 2 6 128 6 0 0 15 8 0 0 23 16 0 0 45 12 13 0 66 0 0
ENSG00000064655.18 544 0 0 0 0 0 4 0 15 28 0 0 915 1 64 0 0 0 0 747 22 0 0 427 3 0 0 43 101 15 1 0 0 0 0 105 9 0 5 883 17 0 3 80 26 11 1103 998 193 0 0 0 0 0 0 0 1 0 0 0 0 0 3223 362 0 0 2859 612 865 104 887 14 0 1 12 26 2 0 0 0 0 0 670 2 0 0 1018 21 0 0 0 30 0 0 0 0 0 0 84 4 0 0 0 2 0 0 0 0 0 0 0 0 0 0 0 0 0 0
ENSG00000064666.14 448 231 121 1428 2224 1700 5512 2588 4242 1330 1666 9886 6720 1577 2094 4 40 43 4 1748 3082 5933 4092 1862 1508 3429 114 158 2198 2460 5961 1176 3249 3725 8399 1606 1470 4058 3986 2754 2079 2717 4323 3689 11844 8236 5555 1817 4785 2738 0 0 11 0 3313 177 711 3162 1815 71 12972 8313 0 4126 27074 4411 995 2591 8049 5177 4467 221 5560 10909 21270 4098 5381 4342 0 470 1187 1068 1379 3104 4196 402 5712 891 3224 911 3146 3860 7321 211 0 1653 3157 2375 3924 4120 3443 116 26 2384 4441 2655 310 1668 3968 0 5865 1018 7164 2374 1357 790 3453 118
ENSG00000064687.12 178 42 79 167 1029 16 203 144 210 16 51 159 503 20 27 0 0 0 26 28 30 389 9 157 57 308 11 69 50 104 186 0 26 0 0 151 31 40 103 683 58 144 225 65 682 249 17 377 24 179 0 0 0 0 8792 27 3 74 29 0 533 297 0 80 0 0 133 79 0 40 378 21 430 279 222 27 272 244 0 0 27 166 266 18 336 12 455 74 294 177 2606 88 205 3 1319 43 162 65 74 64 85 2 0 24 144 125 0 13 255 0 853 4 77 64 2490 12 79 0
ENSG00000064692.18 28 0 0 0 216 0 0 0 63 0 0 0 468 1 4 0 0 0 0 313 0 0 0 200 2 0 0 0 0 0 0 0 0 0 0 131 0 0 0 521 0 0 0 0 0 0 81 12 0 0 0 0 0 0 0 31 8 0 0 0 0 0 0 0 0 0 344 111 0 0 226 0 1 0 0 0 0 0 0 0 0 0 571 0 0 0 485 0 0 0 0 1 0 0 0 0 0 0 58 0 0 0 0 0 0 0 0 0 0 0 0 0 0 0 0 8 0 0
ENSG00000064703.11 5 2 2 8 0 69 753 12 66 54 151 12 194 190 783 0 0 0 0 38 157 153 9 79 28 693 2 0 61 195 16 0 0 0 0 0 36 210 39 158 195 498 70 202 320 13 0 152 192 311 0 0 1 0 0 0 25 35 0 0 6 34 0 1 0 0 0 216 0 53 179 43 881 76 0 277 608 29 0 0 0 192 62 57 220 0 388 167 621 91 0 246 419 2 0 92 55 0 0 246 311 0 0 34 25 5 0 48 531 0 0 182 0 29 0 171 67 17
ENSG00000064726.9 56 1242 73 5 0 46 187 37 45 46 94 3 118 124 92 0 0 0 0 34 27 42 7 84 55 247 1 0 32 22 16 0 0 0 0 13 25 5 6 38 101 164 40 176 33 7 30 97 0 26 0 0 6 0 0 0 0 1 0 0 14 8 0 56 0 0 9 133 118 0 27 33 248 25 0 211 131 34 0 0 200 0 163 94 158 0 5 111 224 35 0 213 30 0 6394 52 25 6 1 223 139 0 0 8 47 0 0 137 118 0 0 102 0 48 0 109 22 1
ENSG00000064763.10 0 10 0 6 0 32 20 72 0 75 3 165 101 270 22 0 0 0 0 3 92 28 103 13 26 59 4 0 64 79 75 0 79 20 68 0 84 0 82 13 180 53 145 165 108 179 0 103 99 127 0 0 0 0 0 0 45 34 6 2 313 201 0 747 0 0 0 258 0 43 0 77 372 238 0 223 129 95 0 0 1 0 24 83 62 29 0 96 37 47 0 150 0 13 0 104 104 0 23 128 6 1 0 30 18 7 0 154 150 1 1 67 113 36 0 4 53 13
ENSG00000064787.13 150 47 5 5 0 3 0 0 1546 37 19 71 419 18 78 0 0 0 214 3096 14 15 12 168 2 9 0 200 454 196 58 4 3 0 0 151 10 0 3 928 20 3 5 2 408 12 7346 6166 60 1425 0 0 97 0 0 49 0 9 24 0 12 5 0 0 0 0 275 29 0 0 926 5 23 7 902 281 20 2 12574 7 1 0 558 4 2 1 95 0 20 0 32 0 0 0 20 43 5 0 31 0 1 0 0 0 1 0 0 0 0 0 1 66 0 0 0 110 0 0
ENSG00000064835.10 0 0 0 0 0 0 0 1 0 0 0 0 0 0 0 0 0 0 0 0 0 0 0 0 0 0 0 0 0 0 0 0 0 0 0 0 0 0 2 0 0 0 0 0 0 3 0 0 0 0 0 0 0 0 0 0 0 0 0 0 1 0 0 0 0 0 0 0 1 0 0 0 0 0 0 0 0 0 0 0 0 0 0 0 1 0 0 0 0 0 0 0 0 0 0 0 1 0 0 0 0 0 0 0 0 0 0 0 0 0 0 0 0 0 0 0 0 0
ENSG00000064886.13 0 7 0 15 0 109 151 46 2 4 89 2 4 272 55 0 0 0 0 3 46 574 27 0 2 184 4 0 81 0 17 0 0 0 1 59 202 145 67 13 89 334 53 41 421 5 0 98 0 512 0 0 0 0 0 0 42 59 0 2 0 0 0 0 0 0 21 68 31 441 33 39 105 201 145 540 135 196 0 0 163 0 26 133 592 0 1231 18 84 232 0 2 427 1 0 32 290 312 0 89 531 0 0 48 216 16 0 132 191 0 0 48 0 186 0 29 91 3
ENSG00000064932.15 0 0 0 2 24 13 26 21 0 3 0 21 29 18 15 0 2 2 1 32 16 7 26 16 22 24 0 3 23 17 24 0 87 94 11 8 26 6 14 5 6 9 20 17 40 63 63 75 0 0 0 0 0 0 831 0 16 12 0 0 41 59 0 31 0 0 106 12 2 69 9 16 51 94 4 39 18 30 1 5 5 4 8 12 21 3 17 2 7 49 0 11 5 0 1 31 34 56 9 22 15 0 0 5 19 32 0 31 53 0 0 9 9 35 0 1 5 0
ENSG00000064933.17 114 43 9 0 0 10 88 0 0 23 64 0 70 57 98 0 0 0 0 63 76 173 11 72 11 108 0 0 13 1 0 0 0 0 0 1 10 25 7 145 64 91 21 104 132 7 0 102 0 26 0 0 0 0 0 0 3 1 0 1 19 0 0 107 0 0 194 47 0 0 33 32 123 3 0 54 62 2 0 0 0 0 321 64 260 0 104 25 89 0 0 21 203 0 0 25 50 14 2 36 30 0 0 3 9 0 12 30 14 0 0 22 148 1 0 36 55 0
ENSG00000064961.18 771 1625 92 5 867 68 461 16 166 134 55 14 909 270 239 0 0 12 3 405 290 244 33 360 187 233 2 12 195 169 28 0 352 132 0 188 122 381 68 629 235 362 103 622 741 58 649 495 0 836 0 0 0 0 0 32 35 20 0 15 84 89 0 586 0 95 321 947 0 76 979 153 571 38 1721 638 762 81 0 9 0 0 441 202 264 2 901 162 257 5 0 493 481 1 6 290 15 0 361 523 223 0 1395 89 114 6 1 113 76 0 557 276 749 45 492 107 92 4
ENSG00000064989.12 0 20 3 0 0 107 4 0 16 38 0 0 0 250 0 0 1 0 0 0 46 0 0 0 41 0 0 0 124 0 0 0 0 0 0 0 39 0 8 10 85 3 7 69 0 0 76 64 0 0 0 0 0 0 0 0 0 0 0 13 0 0 0 277 0 0 0 255 0 0 0 12 6 5 0 496 0 2 0 7 0 0 9 132 2 0 0 17 0 0 0 142 0 0 0 101 2 0 0 870 0 0 0 32 0 0 0 96 0 0 0 131 0 1 0 0 0 0
ENSG00000064995.17 20 9 12 6 50 86 282 61 235 120 454 40 139 165 401 0 0 0 0 224 212 300 34 74 39 424 2 0 81 134 27 0 5 0 11 0 59 120 31 166 122 268 52 256 545 54 666 175 0 75 0 0 0 0 0 1 0 14 0 1 5 26 0 837 0 0 41 282 67 197 207 137 493 92 82 362 140 66 0 0 88 0 148 192 477 3 151 179 234 42 0 253 324 0 552 51 65 0 4 88 123 0 0 2 0 1 0 104 181 0 0 113 612 85 871 234 115 6
ENSG00000064999.14 69 165 15 36 0 23 20 39 92 37 110 26 380 27 84 0 0 5 0 8 32 164 42 108 13 29 2 5 47 12 44 0 18 0 2 16 11 75 22 135 60 45 31 128 101 31 157 176 66 0 0 0 0 0 0 0 6 32 5 0 70 32 0 58 0 0 848 206 0 45 59 14 206 95 45 149 19 121 0 0 0 0 208 85 93 1 119 28 47 0 0 108 53 7 0 31 61 77 43 107 102 2 0 4 75 16 0 57 61 0 0 41 0 14 0 0 79 2
ENSG00000065000.17 91 996 121 60 0 85 479 139 201 195 347 134 646 254 271 0 0 0 0 292 285 457 320 196 80 291 6 19 236 276 102 0 156 0 776 57 94 126 119 565 240 282 86 416 864 59 777 479 4 12 0 0 0 0 0 49 60 93 2 1 40 48 0 1628 0 6260 1048 437 1189 295 664 118 571 178 3306 773 734 281 0 79 27 3 654 288 444 6 555 179 383 395 2703 375 174 7 626 170 192 334 237 346 242 2 0 72 92 53 0 194 334 0 0 240 822 185 1832 162 370 8
ENSG00000065029.14 169 5 2 6 0 36 442 31 242 72 73 20 376 219 272 0 0 0 0 164 279 784 67 120 67 492 1 1 152 156 65 246 248 2051 78 110 80 422 43 585 259 572 91 329 681 31 440 119 111 0 0 0 0 0 0 0 13 21 0 0 15 25 0 1695 0 0 515 573 0 41 518 72 984 43 890 401 520 77 0 40 0 0 334 94 335 2 754 103 322 192 0 310 370 3 0 135 15 12 97 261 94 1 0 415 507 30 0 140 168 0 0 148 3398 34 72 133 83 1
ENSG00000065054.13 14 37 0 0 268 0 0 0 37 5 1 0 71 2 0 0 0 0 0 62 0 0 0 54 0 0 0 1 8 3 1 41 0 0 0 36 1 1 0 124 1 0 0 0 21 0 14 52 39 0 0 0 0 0 0 4 0 0 0 0 0 0 0 1 0 0 41 5 0 0 300 2 0 0 766 21 30 0 0 0 0 0 69 2 0 0 127 1 0 0 129 0 0 0 0 5 0 0 43 2 0 0 0 0 0 0 0 1 0 0 0 0 0 0 0 0 0 0
ENSG00000065057.7 115 0 0 0 531 2 69 0 423 21 158 0 467 15 52 0 0 0 0 222 65 208 0 63 3 61 0 22 94 177 3 767 0 0 0 36 13 49 2 275 21 65 7 82 428 8 359 166 0 0 0 0 0 0 0 0 0 0 3 0 1 0 0 141 0 0 508 211 1 0 557 36 58 1 4455 96 47 0 0 0 0 0 209 33 94 0 546 15 39 0 0 9 93 0 0 5 0 0 131 53 26 0 0 2 21 0 0 5 23 0 1092 6 41 0 104 46 2 0
ENSG00000065060.16 33 56 4 19 0 22 26 0 93 166 13 2 32 121 63 0 0 0 1 30 73 127 3 12 11 32 0 2 60 83 0 0 47 0 0 0 23 19 12 72 144 89 21 302 72 11 5 192 0 3 0 0 0 0 0 0 0 0 0 0 0 3 0 64 0 0 241 182 0 0 34 47 284 10 0 72 40 10 0 0 0 0 52 42 123 1 7 64 35 0 0 177 0 0 0 120 0 0 0 114 66 0 0 10 2 1 0 113 216 0 0 121 64 19 21496 10 27 0
ENSG00000065135.10 1697 3359 4312 2520 0 1989 2661 2720 2899 2884 2924 7942 1141 4030 4033 11 1 4 4 1368 1488 1477 2067 869 1372 5812 242 25 2166 2538 6011 16 0 0 604 565 1110 523 2014 2011 3139 3335 3280 2854 3848 7303 2960 2575 3092 2838 0 0 5 0 98 16 319 2666 1647 94 6896 5313 0 6220 194 12308 2635 3394 3002 4086 1332 2303 8642 6456 188 10166 6822 4280 0 1327 1048 1366 916 2556 3908 722 596 2528 5296 3901 112 2252 1407 479 0 2734 3999 3302 303 3233 1902 110 0 775 2196 1459 1 2432 3999 1 0 2275 2634 4418 3054 6321 4947 319
ENSG00000065150.18 95 511 121 16 0 331 401 31 350 207 300 3 166 657 519 0 0 12 2 247 106 336 5 293 132 602 12 0 308 318 26 0 5 0 0 0 164 98 128 260 468 372 170 346 1070 15 7 140 593 567 0 0 12 0 0 0 23 0 0 4 33 21 1 754 1 0 493 579 1047 0 139 253 1462 96 0 1623 509 28 0 33 0 0 354 254 382 0 35 386 680 183 28 138 445 0 0 310 16 22 11 341 73 1 9 43 6 0 0 70 280 0 0 519 28 0 0 1078 479 1
ENSG00000065154.11 12 19 0 14 0 418 894 94 793 434 190 86 1273 1014 927 0 0 1 0 592 542 298 162 306 118 1784 5 0 801 922 127 0 5 1707 0 238 424 287 255 988 596 929 234 854 1064 117 410 361 1288 531 0 0 0 0 0 26 78 71 0 12 447 145 0 2745 0 1498 363 1084 2636 419 1072 98 1781 395 0 1452 1178 251 0 2 77 1 1210 1752 1056 41 745 434 1590 36 1 1465 787 7 0 717 260 15 118 1153 483 1 1 248 139 7 0 376 495 0 0 704 223 79 0 979 267 8
ENSG00000065183.15 23 1 8 2 0 10 239 1 1 40 87 9 190 58 227 0 0 0 3 61 236 270 8 21 12 173 0 1 39 32 2 0 0 8 0 0 17 2 9 128 112 160 17 147 520 9 0 4 0 0 0 0 0 0 0 0 2 3 0 0 27 0 0 617 0 0 194 83 0 19 43 39 453 8 0 135 6 0 0 1 1 10 251 71 167 2 8 23 65 0 0 29 153 0 0 92 0 0 9 121 446 0 0 14 63 4 0 28 55 0 0 72 243 10 0 133 33 0
ENSG00000065243.19 291 70 1343 91 282 37 171 333 1184 101 70 560 116 173 165 0 0 20 0 430 20 253 177 98 35 206 24 11 173 106 198 0 0 0 11 0 17 6 164 325 141 179 335 90 252 912 1188 1124 221 689 0 0 0 0 0 1 15 160 10 3 668 555 0 82 0 0 131 128 2 62 176 59 421 402 163 212 346 218 0 23 117 286 335 106 473 100 126 156 212 122 0 30 97 37 43 180 119 53 12 85 61 3 0 6 33 22 0 146 801 0 134 116 85 223 278 172 368 10
ENSG00000065268.10 409 18 0 0 2038 66 556 1 159 190 216 9 897 286 508 0 0 0 0 173 464 642 23 241 113 269 1 0 125 192 1 0 560 0 238 149 108 448 36 380 315 387 50 550 690 15 357 236 0 306 0 0 0 0 0 0 41 0 0 2 88 11 0 1003 0 0 473 659 0 84 1108 267 966 33 0 291 327 2 0 35 154 0 287 248 379 0 824 162 266 27 4250 458 412 0 0 102 15 124 416 396 188 0 0 62 128 0 0 151 200 0 932 349 1677 0 1726 221 114 5
ENSG00000065308.4 73 8 0 0 0 24 45 0 0 36 98 7 99 30 56 0 0 17 5 19 47 50 7 67 3 203 0 0 36 1 2 0 0 140 0 0 3 29 8 137 68 92 52 103 439 5 0 126 0 6 0 0 1 0 0 14 15 0 0 0 16 11 0 0 0 0 326 145 0 0 209 17 181 12 0 17 0 4 0 0 0 0 116 13 100 1 494 106 130 0 0 42 93 2 0 1 0 0 4 89 32 0 0 15 1 0 0 12 23 0 0 79 0 0 0 25 0 0
ENSG00000065320.8 0 3 0 0 0 0 0 1 171 0 0 0 121 5 34 0 0 0 0 21 0 0 0 8 3 1 0 0 3 0 0 0 0 0 0 38 0 0 0 30 0 0 0 0 0 0 332 0 0 0 0 0 0 0 0 0 0 0 0 0 0 0 0 0 0 0 345 40 16 0 0 2 0 0 0 50 0 1 0 0 0 0 45 0 0 0 6 0 0 0 204 11 2 0 0 8 0 0 3 1 0 0 0 0 0 0 0 7 0 0 0 0 0 0 0 0 0 0
ENSG00000065325.12 0 0 0 0 0 0 0 0 0 0 0 0 0 0 0 0 0 2 0 0 0 0 1 0 0 0 0 0 0 0 0 0 0 0 0 0 0 0 2 0 0 0 0 0 0 0 0 0 0 0 0 0 0 0 0 0 0 0 0 0 0 0 0 0 0 0 0 0 0 0 0 0 0 0 0 0 3 0 0 0 0 0 0 0 0 0 0 13 0 0 0 0 0 0 0 0 0 1 0 0 0 0 0 0 0 0 0 0 0 0 0 0 0 0 0 0 0 0
ENSG00000065328.16 0 17 0 0 0 0 17 0 1 2 100 0 0 3 49 0 0 3 0 0 12 57 0 0 0 11 0 0 20 47 0 0 0 0 0 0 0 0 2 0 46 9 21 56 0 0 0 0 0 0 0 0 0 0 0 0 0 0 0 1 0 0 0 205 0 0 0 22 0 7 8 3 1 5 0 2 0 0 0 0 0 0 0 27 12 0 0 0 6 0 0 2 79 0 0 2 0 0 0 4 94 0 0 0 0 0 0 4 0 0 0 7 0 6 0 6 0 0
ENSG00000065357.19 17 9 107 5 0 174 2119 28 155 167 1583 51 128 225 1495 0 0 0 39 396 137 5077 107 13 65 1642 1 10 252 899 91 0 45 696 0 0 113 380 105 154 166 1790 83 335 3262 162 509 709 1356 726 0 0 0 0 24 17 140 17 0 2 101 124 0 197 0 39 93 208 2469 0 169 52 4037 124 0 914 1288 115 0 50 143 1 22 188 2656 3 265 107 1241 92 0 332 2595 2 0 116 81 317 0 509 1587 1 0 107 482 10 0 184 1357 0 0 104 2470 31 158 142 65 0
ENSG00000065361.15 319 12 0 5 1837 4 6 2 2047 25 4 24 1642 4 72 0 0 0 1 2067 27 47 0 334 0 35 0 27 296 277 40 106 7 1452 0 108 3 27 5 3347 10 12 7 6 165 5 1923 4823 763 1825 0 0 2 0 0 38 32 17 0 0 0 8 1 101 0 0 1996 269 1 115 1305 3 91 6 8154 185 143 3 1 0 0 0 419 4 134 0 2533 45 0 0 2 0 0 0 0 387 22 0 155 2 2 0 0 3 0 2 0 46 332 0 0 302 196 0 848 306 0 0
ENSG00000065371.17 0 0 0 0 0 0 0 0 0 0 0 0 0 0 0 0 0 0 0 0 0 0 0 0 0 0 0 0 0 0 0 0 0 0 0 0 0 0 0 0 0 0 0 0 0 0 0 0 0 4 0 0 0 0 0 0 0 0 0 0 0 0 0 0 0 0 0 0 0 0 3 0 1 0 0 0 0 0 0 0 0 0 0 0 0 0 0 0 0 0 0 0 0 0 0 0 0 0 0 0 0 0 0 0 0 0 0 0 0 0 0 0 0 0 0 1 0 0
ENSG00000065413.19 39 1050 1005 1455 0 533 1734 1334 838 800 2965 1978 24 691 3409 0 3 2 1 85 354 1858 1347 17 293 3349 228 4 478 1074 1056 0 0 25 26 214 187 456 789 122 1118 3209 1187 2192 4375 2376 1 483 757 158 0 0 0 0 0 0 111 434 102 23 2196 1423 0 1071 0 6803 389 656 806 312 2 154 3185 1866 90 976 2081 968 0 124 64 1855 160 884 5420 489 53 1575 2922 1055 0 852 2715 151 0 413 791 527 1 1535 1061 70 0 251 864 508 0 664 3046 0 0 904 923 848 0 1496 1692 16
ENSG00000065427.14 157 41 3241 41 0 372 2726 90 1096 592 528 234 927 1004 1786 0 0 54 0 990 886 1954 191 446 142 1880 3 7 441 933 69 0 53 1687 169 0 190 390 127 698 683 1242 245 1145 2876 110 1893 582 1610 942 0 0 0 0 0 54 113 35 0 12 141 36 0 1669 0 19 1050 1279 1297 515 1369 490 3399 387 2555 1401 926 116 0 18 392 0 844 772 1575 1 435 642 1695 353 72 1146 1934 5 0 723 365 481 238 1531 1178 0 0 142 415 9 1 1565 2246 0 0 722 1536 379 0 839 247 12
ENSG00000065457.10 59 12 170 47 0 25 347 219 91 131 201 134 116 96 269 0 0 1 16 100 182 516 211 54 3 213 1 1 104 193 381 6 1 0 262 60 45 73 75 161 104 204 113 236 218 100 0 71 121 100 0 0 0 0 1 0 26 113 0 1 175 158 0 7 0 48 336 156 829 517 185 43 418 419 0 287 471 501 0 0 2 315 213 81 369 9 92 76 145 103 0 214 130 0 0 36 191 328 1 72 188 3 0 24 104 25 0 67 547 0 0 67 37 94 710 15 377 2
ENSG00000065485.19 77 0 0 0 0 14 12 1 0 26 17 0 647 28 48 0 0 0 0 21 92 24 0 60 8 19 0 0 10 23 1 0 0 0 0 0 13 0 4 337 43 20 24 99 189 8 0 56 0 0 0 0 1 0 0 0 0 0 0 1 0 0 348 7 0 0 148 95 0 0 282 9 81 1 0 70 0 0 0 0 0 0 276 62 53 0 308 29 41 9 0 25 0 0 0 0 0 0 103 75 48 0 0 4 0 0 0 41 0 0 0 44 154 0 0 210 0 0
ENSG00000065491.8 55 10 0 2 0 132 130 1 114 63 33 0 157 116 57 0 0 0 0 7 18 73 4 43 13 240 1 1 89 68 10 0 3 0 0 119 31 33 8 206 156 129 34 27 91 0 363 39 0 0 0 0 0 0 0 6 9 5 0 0 17 2 0 19 0 0 503 103 0 0 129 59 425 34 0 347 65 17 0 1 0 0 91 47 79 0 35 53 73 0 815 108 70 0 0 157 0 0 5 52 104 0 0 18 32 1 36 188 56 0 0 133 57 13 0 63 55 0
ENSG00000065518.7 311 151 126 0 918 492 1107 25 875 345 696 115 1380 647 1269 0 0 40 0 1462 528 1082 113 441 154 1227 2 37 542 713 85 25 334 903 171 332 189 836 103 936 334 773 193 823 1771 107 1917 1148 447 1296 0 0 0 0 0 7 80 75 278 17 164 103 0 1800 192 0 816 1057 399 219 2080 528 1914 143 5262 1466 611 111 0 89 16 1 1360 683 1915 16 1236 734 1215 160 2669 1149 1015 5 0 602 91 191 416 967 690 0 68 133 267 1 0 520 638 0 1712 386 568 84 219 864 202 12
ENSG00000065526.10 261 227 472 38 0 407 267 102 366 307 404 98 377 419 459 0 1 0 1 232 299 450 273 111 71 440 8 4 373 153 123 0 10 1 98 121 82 44 82 543 357 438 155 376 882 222 326 859 69 21 0 0 0 0 0 0 34 20 0 13 266 206 0 889 1038 0 1396 420 74 76 261 279 1114 236 219 767 975 107 0 1 9 538 534 585 1386 23 397 313 450 148 41 639 245 15 0 477 245 372 18 718 190 3 0 55 226 11 0 525 263 0 2013 411 696 149 1 1044 158 9
ENSG00000065534.18 5 0 1 0 0 3 1 0 1 1 0 10 49 6 0 0 0 1 0 7 0 0 0 98 0 0 0 0 1 0 0 0 0 0 0 0 3 17 1 7 0 4 1 3 0 2 0 39 0 84 0 0 1 0 0 0 0 0 0 0 0 0 0 0 0 0 680 168 0 0 70 2 0 0 0 1 1 0 0 0 0 0 375 2 11 0 8 6 16 0 0 0 0 0 0 16 0 0 0 13 1 0 0 2 0 0 0 0 5 0 0 15 0 0 0 20 0 0
ENSG00000065548.17 78 282 1843 2 0 203 613 122 692 458 785 219 112 527 532 0 0 0 0 377 283 463 137 140 136 1239 12 0 322 645 124 0 0 141 2 74 118 53 166 514 628 996 218 675 614 80 1660 623 1432 1195 0 0 0 0 0 0 73 41 0 15 239 84 0 426 0 0 242 523 261 247 327 334 2017 354 3 1137 1084 250 0 55 305 346 464 659 1048 10 487 315 1085 464 0 262 446 9 0 292 282 252 25 680 552 1 0 83 28 17 23 327 776 0 0 280 437 129 0 404 143 3
ENSG00000065559.14 208 22 1165 15 0 33 48 49 58 26 14 77 85 58 166 0 0 0 0 39 7 42 41 20 18 146 1 0 23 2 34 2 0 0 6 38 6 65 29 78 28 124 63 94 99 180 0 133 0 41 0 0 1 0 0 2 1 12 0 0 99 84 0 40 0 0 0 109 1008 18 82 9 139 66 1 131 105 78 0 3 2 0 63 39 77 10 57 45 155 7 0 11 56 3 0 36 37 107 3 64 158 2 0 4 23 2 0 8 64 0 0 29 0 7 0 146 14 0
ENSG00000065600.12 0 10 0 0 0 106 185 14 385 233 134 20 171 650 157 0 0 53 0 118 493 371 8 8 87 197 0 5 210 33 0 0 306 0 0 189 95 0 64 151 385 100 42 443 86 5 1027 281 0 274 0 0 0 0 0 0 13 1 0 1 10 0 0 746 0 0 150 445 0 41 435 351 551 50 2418 1087 67 7 0 11 7 0 127 396 316 0 289 257 204 7 0 478 520 0 0 319 25 17 1 682 382 0 0 112 65 1 0 241 100 0 0 286 0 0 0 664 82 0
ENSG00000065609.14 0 0 0 0 0 0 0 0 0 0 0 0 0 0 0 0 0 0 0 0 0 0 0 0 0 0 0 0 0 0 0 0 0 0 0 0 0 0 0 0 0 0 0 0 0 0 0 0 0 0 0 0 1 0 0 0 0 0 0 0 0 0 0 0 0 0 0 2 0 0 0 0 0 0 0 0 0 0 0 0 0 0 0 0 0 0 0 0 0 0 0 0 0 0 0 0 0 0 0 1 0 0 0 0 0 0 0 0 0 0 0 0 0 0 0 0 0 0
ENSG00000065613.13 485 185 562 124 0 571 84 279 2181 212 841 148 200 275 65 0 1 152 0 336 18 184 178 47 44 397 11 56 501 389 371 22 0 0 9 17 34 6 111 184 135 322 135 110 321 243 1169 1944 406 811 0 0 0 0 25 10 39 121 32 0 200 90 0 86 0 2 37 111 201 99 168 135 622 522 649 244 444 205 0 12 6 0 218 101 665 12 64 111 288 69 0 31 6 9 483 128 225 503 0 118 39 3 0 2 43 17 0 80 313 0 0 142 0 234 0 311 268 3
ENSG00000065615.13 5 16 2 81 0 716 450 1384 756 662 590 2528 100 1097 544 5 0 0 8 394 438 270 1145 120 216 498 106 5 535 202 1653 0 8 31 834 452 296 195 652 187 553 370 1071 890 717 2376 953 412 2421 1480 0 0 0 0 7514 0 93 1582 302 32 2118 1578 0 933 0 2649 144 748 1890 2777 57 151 1004 2527 0 2363 1265 1609 0 64 207 1060 179 1091 732 318 435 627 542 1046 674 960 827 227 15 676 1302 1493 0 1200 911 28 136 392 799 669 0 2090 2312 3 0 763 43 1647 187 1014 1632 198
ENSG00000065618.19 0 47 0 0 0 5 0 52 37 0 84 18 12 6 0 0 0 0 8 0 0 0 1 2 0 0 0 0 2 0 57 0 0 0 257 5 0 0 7 5 3 1 12 0 86 2 50 29 186 170 0 0 27 0 0 0 27 111 0 0 1 0 0 24 0 104 273 38 466 181 6 0 2 275 0 25 107 220 0 0 0 0 27 0 1 2 99 0 15 85 0 3 0 0 0 0 188 44 1 6 0 0 0 0 32 4 0 2 33 0 0 17 0 1 0 37 2 0
ENSG00000065621.14 12 929 40 1661 0 24 40 324 0 92 112 202 332 24 30 1 0 0 5 220 8 67 137 68 2 19 11 0 39 86 377 49 0 0 246 185 9 20 210 133 34 18 513 12 186 104 20 77 29 1 0 0 1 0 0 0 0 187 0 0 216 170 0 117 0 0 21 117 0 214 323 22 37 936 0 415 273 484 0 0 110 4 183 28 59 5 28 182 22 217 0 8 0 5 0 108 230 344 5 23 75 1 0 0 32 15 0 50 386 0 0 71 3 185 1 438 162 1
ENSG00000065665.20 259 27 117 40 0 40 67 34 174 9 212 65 51 41 362 0 8 0 0 73 65 43 46 37 1 223 1 0 27 32 48 0 0 0 0 0 4 1 40 218 36 182 41 105 262 125 86 35 0 0 0 0 0 0 0 0 0 22 0 1 117 107 0 0 0 0 71 69 0 32 77 23 370 63 0 56 225 54 0 0 0 0 81 64 309 5 0 44 121 156 108 0 42 1 0 74 5 6 0 39 12 1 0 3 4 9 0 20 307 0 0 85 0 69 16 233 83 0
ENSG00000065675.14 0 2 161 4 0 0 1133 10 2 0 1092 1 0 1 506 0 0 0 0 0 0 778 5 0 2 754 3 0 5 238 5 0 0 71 0 0 0 206 16 0 1 721 6 0 1598 0 0 0 0 135 0 0 0 0 0 0 60 0 0 0 40 0 0 0 0 0 0 0 754 97 0 0 1470 5 0 0 367 29 0 0 0 0 0 1 1083 0 0 0 485 5 0 2 1090 0 0 21 33 210 0 0 682 0 0 0 157 0 0 0 703 0 0 0 237 10 0 0 52 0
ENSG00000065717.14 54 44 0 0 0 0 15 0 145 0 0 0 87 2 37 0 1 2 1 137 1 2 0 23 0 13 0 8 26 2 1 0 1 1 0 0 0 0 1 160 0 11 0 5 289 0 163 487 0 0 0 0 1 0 0 62 0 0 0 0 0 0 0 0 1 0 183 10 0 1 108 0 0 0 817 7 2 0 0 1 0 0 75 1 11 0 114 0 13 0 0 0 1 0 3751 0 0 0 70 0 8 0 0 1 0 0 0 0 20 0 0 1 0 0 0 0 0 0
ENSG00000065802.11 67 7 29 0 3839 8 160 0 40 50 28 0 108 61 191 0 16 9 0 21 133 295 14 47 26 168 0 1 36 49 0 0 178 348 0 162 18 127 4 67 84 113 20 151 796 3 0 28 0 37 0 0 0 0 0 0 16 0 0 0 0 0 0 335 94752 0 850 168 0 109 182 50 350 9 1 129 315 1 0 0 0 0 40 48 148 0 79 50 189 0 0 228 96 0 0 49 13 33 34 63 66 0 0 2 60 0 0 36 105 0 0 71 1262 3 0 194 0 0
ENSG00000065809.13 171 1346 1350 375 0 431 1019 307 754 201 749 309 542 574 1498 0 0 93 41 564 60 724 105 218 127 2287 24 74 790 1620 530 2 0 814 1 90 204 108 308 500 660 1508 349 327 697 279 582 1035 1922 1860 0 0 0 0 0 1 98 244 70 5 357 268 0 101 792 95 1339 537 0 143 441 215 3446 650 2440 1591 1885 416 545 65 178 215 632 425 1581 11 35 441 1299 70 0 183 1043 21 279 506 536 306 14 215 879 2 0 74 283 28 0 462 1785 1 472 937 850 211 81 1310 360 54
ENSG00000065833.8 23 17 0 0 0 18 5 0 2 80 14 1 22 57 0 0 0 0 0 10 31 0 0 20 101 10 1 0 64 0 0 0 15 0 0 0 14 0 2 47 40 0 5 63 79 0 0 188 0 0 0 0 0 0 0 0 0 0 0 0 0 7 0 104 0 0 0 137 0 0 26 16 2 0 0 240 0 0 0 1 0 0 32 46 23 0 0 150 11 0 0 89 0 0 0 11 0 0 28 10 0 0 0 40 12 7 0 133 0 0 0 23 0 0 204 1 78 8
ENSG00000065882.15 162 618 48 43 0 126 107 106 180 254 596 234 241 212 100 0 0 10 0 42 121 197 209 42 68 98 11 0 160 33 36 0 77 0 23 91 39 32 114 100 185 178 190 361 496 331 451 156 253 212 0 0 0 0 0 46 64 49 30 2 532 176 0 490 0 1544 48 327 0 137 116 97 269 176 103 584 302 135 0 19 0 57 207 168 334 10 8 445 201 99 0 99 79 10 0 149 110 93 1 393 187 3 0 73 121 43 0 394 594 0 0 261 194 162 0 259 193 0
ENSG00000065883.15 97 28 453 52 0 70 162 27 210 82 636 29 114 112 283 0 1 56 9 167 19 308 88 106 37 340 1 18 69 113 34 0 22 0 131 11 25 73 33 229 85 270 78 74 392 54 306 561 464 170 0 0 84 0 1 127 29 7 1 2 77 43 0 231 0 3 341 129 16 1 99 38 549 67 3 250 359 34 1 1 62 0 382 138 564 11 95 144 282 227 0 186 57 3 1546 104 40 2 31 94 202 3 0 20 28 5 0 43 174 0 0 125 9 31 0 46 324 2
ENSG00000065911.11 94 797 1692 23 0 1298 1444 120 363 2352 905 195 840 3605 1777 0 0 72 0 356 1721 418 251 353 1427 2308 15 1 1850 767 105 0 99 0 32 0 895 462 498 722 2555 1212 526 2608 1148 206 1198 1273 364 423 0 0 10 0 0 1 124 303 0 29 215 119 17 5295 0 0 343 4338 113 936 970 1894 2589 438 0 3961 1612 202 0 875 135 20 387 1693 1603 27 705 1652 1232 354 0 3672 1809 6 0 2567 404 342 92 5497 1466 8 0 1453 515 189 1539 3731 2611 0 0 2112 540 180 0 4410 460 53
ENSG00000065923.9 19 122 36 37 0 63 15 6 0 199 0 13 62 182 3 0 1 57 1 47 17 78 35 9 21 32 2 1 62 56 102 50 0 0 60 109 34 6 62 59 177 14 49 240 21 26 331 212 107 0 0 0 32 0 0 31 0 9 0 1 19 32 0 17 0 0 0 171 0 31 22 63 115 68 3 380 247 112 0 14 1 0 48 96 95 1 0 98 3 4 1 59 0 0 1057 125 6 61 16 436 17 0 0 7 8 1 0 41 63 0 0 238 61 7 1 88 48 0
ENSG00000065970.8 2 268 465 0 0 7 140 26 7 22 27 17 216 87 88 0 0 41 0 108 23 338 15 53 61 422 1 2 51 193 68 0 22 0 49 0 35 91 28 94 61 222 28 89 376 34 26 48 0 1 0 0 5 0 0 0 12 44 0 0 178 20 0 214 0 0 179 67 76 145 49 64 499 146 8 88 142 197 0 0 0 0 58 70 264 4 58 15 246 22 0 160 133 1 0 40 132 0 120 270 293 0 0 16 120 3 0 30 140 0 0 28 0 44 0 89 94 2
ENSG00000065978.18 123 495 17 54 0 446 927 235 101 572 303 44 524 1252 540 0 0 10 81 168 317 380 59 170 225 1038 6 3 292 127 21 0 53 138 174 32 214 130 128 451 433 286 128 1102 781 43 110 310 418 403 0 0 0 0 5270 36 21 41 0 2 49 21 0 595 1 1 428 884 487 323 211 285 537 130 13 891 475 233 0 37 60 85 388 776 692 5 373 802 539 291 0 1061 428 2 394 1257 192 94 40 1268 294 0 11 289 236 9 0 716 422 0 0 695 748 170 207 801 556 10
ENSG00000065989.15 63 876 99 2 0 664 322 47 0 396 2 12 227 351 217 0 0 0 0 26 120 249 0 35 368 375 0 0 405 197 35 0 541 5068 0 42 339 230 104 188 304 144 56 563 263 24 0 245 0 0 0 0 0 0 0 46 18 20 0 27 23 28 0 923 0 0 152 525 6 4 115 135 151 15 0 999 489 33 0 111 116 0 43 420 192 0 167 158 267 0 0 1032 200 0 23 805 25 0 48 843 74 0 0 306 77 25 0 276 106 0 72 392 767 22 0 570 146 6
ENSG00000066027.11 175 38 198 29 0 7 154 25 2 49 207 43 51 39 63 0 0 0 0 62 17 124 20 74 13 386 1 4 12 27 6 0 0 13 0 0 3 29 13 112 31 148 43 85 374 37 0 61 7 175 0 0 0 0 0 1 34 9 0 0 97 124 0 348 0 0 167 60 0 48 61 17 295 50 0 75 456 22 0 0 0 0 227 37 282 3 18 66 136 16 0 47 588 4 0 70 9 0 1 59 257 0 0 3 2 0 0 53 144 0 0 29 49 12 0 52 33 15
ENSG00000066032.18 0 0 0 0 0 0 0 0 12 1 0 0 0 0 0 0 0 1 3 0 0 0 0 6 0 0 0 0 0 0 0 0 0 0 0 0 0 0 0 0 0 0 0 0 0 0 0 0 0 0 0 0 0 0 0 0 0 0 0 0 0 0 0 0 0 0 127 13 0 0 0 0 0 0 0 0 0 0 0 0 0 0 3 0 0 0 67 0 0 0 0 0 0 0 0 0 0 0 0 0 0 0 0 0 0 0 0 0 0 0 0 0 0 1 0 0 0 0
ENSG00000066044.14 107 0 0 0 0 50 265 0 3 15 161 2 379 400 352 0 1 1 0 78 129 127 0 311 116 207 0 11 48 46 0 1 0 1205 0 13 41 177 8 90 50 123 33 214 419 45 334 79 7 28 0 0 0 0 0 3 8 0 0 0 10 7 0 322 0 0 474 210 41 86 209 653 305 6 479 103 287 6 0 0 0 0 254 126 171 0 156 71 279 1 0 160 101 0 0 126 36 66 15 320 126 0 0 24 12 3 0 171 174 0 0 81 395 12 0 296 87 1
ENSG00000066056.13 0 0 0 0 0 0 0 1 8 0 0 0 0 3 0 0 0 1 0 0 0 4 0 1 7 0 0 0 3 0 0 0 0 0 0 0 0 1 2 0 2 0 3 0 0 0 0 0 0 0 0 0 1 0 0 0 0 0 0 0 0 0 0 772 0 0 0 0 0 0 0 0 0 5 0 0 0 0 0 0 0 0 0 0 0 0 0 0 0 0 0 0 0 0 0 44 0 26 0 0 0 0 0 0 0 1 0 0 0 0 0 1 0 0 0 1 0 0
ENSG00000066084.12 11 214 32 183 0 54 91 278 123 127 769 611 50 141 58 0 0 0 0 191 135 324 498 7 12 152 9 2 115 62 247 0 109 0 494 4 49 49 151 57 159 128 212 107 160 616 51 321 34 473 0 0 1 0 0 0 35 241 0 2 440 454 0 436 0 540 420 115 303 469 61 34 259 357 855 515 145 514 0 36 41 0 94 174 239 32 85 166 65 263 0 158 1 24 0 85 400 85 33 310 316 6 0 35 190 68 0 342 580 0 0 127 0 253 0 148 301 18
ENSG00000066117.14 11 12 235 0 0 13 119 0 0 15 57 0 115 34 12 0 0 0 0 19 18 143 2 12 9 128 0 0 5 28 3 0 24 10 0 3 21 46 6 41 23 40 5 36 49 2 299 36 0 0 0 0 0 0 0 0 32 4 0 1 22 1 0 28 0 0 192 45 0 3 6 4 158 5 103 18 10 5 0 0 0 0 57 32 43 1 143 18 98 2 343 14 17 0 34 6 0 1 21 64 45 0 0 9 1 0 0 9 65 0 0 74 23 0 148 45 2 0
ENSG00000066135.12 62 41 12 198 0 14 68 0 74 19 36 9 155 67 102 0 0 0 0 32 69 251 6 36 8 125 0 1 36 35 3 0 38 0 11 0 7 31 8 118 87 111 26 115 152 1 18 51 27 3 0 0 0 0 0 0 10 1 0 0 31 20 0 34 0 0 408 142 0 5 132 19 155 24 24 93 55 1 0 8 12 0 78 30 95 1 88 35 93 0 0 28 80 0 0 25 5 0 0 70 63 0 0 4 9 0 0 26 47 0 90 26 124 5 133 58 1 0
ENSG00000066136.20 255 361 2517 61 0 437 825 376 127 597 404 754 548 1017 926 0 0 0 0 501 815 1208 731 136 240 924 13 1 581 757 393 0 37 1089 993 192 398 573 333 441 873 937 512 1072 998 685 444 973 198 925 0 0 15 0 2881 27 211 212 0 10 844 563 0 1624 0 0 145 1194 476 1177 1133 571 2279 1426 134 2547 1181 689 0 111 12 306 288 518 786 64 968 635 1018 624 0 1366 635 21 0 664 293 400 40 1094 658 5 2606 232 343 94 0 479 535 0 0 556 1297 407 1718 553 319 18
ENSG00000066185.12 19 0 0 0 0 6 0 0 0 3 0 1 159 20 1 0 0 0 0 70 0 6 0 322 0 0 0 0 1 0 0 0 0 0 0 185 0 0 1 82 2 4 4 6 0 4 0 0 0 0 0 0 0 0 0 0 0 0 0 0 0 0 0 509 0 0 638 376 1352 178 180 12 0 11 0 27 0 0 0 0 0 0 589 8 17 0 47 0 40 0 0 16 0 0 0 0 0 0 0 0 0 0 0 0 0 0 0 0 0 0 0 0 0 0 0 0 10 0
ENSG00000066230.11 3 0 0 0 0 1 29 5 0 1 19 0 52 2 11 0 0 0 0 7 2 1 0 17 1 17 0 0 0 1 0 0 0 0 0 8 0 4 0 30 1 14 2 3 45 0 0 21 13 0 0 0 0 0 0 1 0 1 0 0 0 0 0 14 0 0 172 7 0 0 50 2 32 0 0 0 0 1 0 0 0 0 19 2 6 0 48 1 6 0 0 1 10 0 0 1 0 0 13 0 5 0 0 0 0 0 0 0 0 0 0 0 0 0 0 0 0 0
ENSG00000066248.14 0 0 0 0 0 0 0 0 0 0 0 0 15 0 0 0 0 0 0 5 2 0 0 47 0 0 0 0 0 0 0 0 0 0 0 118 0 0 0 3 1 0 0 8 0 1 0 0 0 0 0 0 0 0 0 0 1 0 0 0 0 0 0 0 0 0 133 38 18 0 17 0 0 0 0 0 0 0 0 0 0 0 96 3 0 0 199 2 0 0 0 0 0 0 0 0 0 0 15 0 0 0 0 0 0 0 0 0 2 0 0 0 0 1 53 4 0 0
ENSG00000066279.17 0 5 0 0 0 0 0 0 1 0 34 0 13 13 0 0 0 0 0 7 1 11 0 0 1 1 2 0 13 12 1 0 4 0 0 0 1 5 2 4 3 12 39 157 0 1 0 0 0 0 0 0 0 0 0 0 0 1 0 0 0 0 0 27 0 0 0 9 0 0 0 3 4 0 0 0 55 0 0 0 0 0 2 35 48 0 0 1 0 0 0 0 0 0 0 7 0 0 0 1 0 0 0 0 0 1 0 0 16 0 0 0 0 0 0 33 0 0
ENSG00000066294.14 1 484 11 1 0 505 226 47 11 2328 618 51 0 1899 233 0 3 1 7 1 1117 1198 232 0 394 479 12 0 1157 236 1 3 157 1 22 0 576 44 245 0 2070 605 365 2364 1099 7 235 662 546 609 0 0 1 0 0 1 81 5 1 4 40 16 0 1497 0 0 0 1202 0 135 99 688 1511 421 0 4706 515 473 0 19 0 0 0 892 959 1 9 2733 408 1074 1 1066 1013 1 0 1316 43 0 1 1755 921 0 0 475 194 7 1184 1254 656 0 0 1594 325 76 2910 1159 805 6
ENSG00000066322.14 162 519 2600 845 0 428 821 112 740 1816 985 457 2668 2278 1376 0 1 0 0 1592 2492 1577 740 417 434 1090 4 3 1070 974 198 2014 2994 5673 1035 407 720 853 267 1387 1886 965 540 2619 2489 423 1040 996 1337 659 0 0 0 0 0 4 138 166 0 46 713 290 0 3751 0 306 399 2958 2175 1206 3861 1125 4283 1233 1033 5410 2056 437 0 37 0 0 755 1312 723 10 2630 1151 1206 658 0 3910 1561 8 1762 1298 198 0 1122 3323 1162 7 2366 406 162 35 0 757 407 0 0 1529 2644 677 854 2281 1027 16
ENSG00000066336.11 0 1251 51 1838 0 44 0 108 7 90 16 263 0 98 6 1 0 0 0 0 136 0 246 0 61 0 1 0 107 8 303 0 40 0 87 17 119 8 74 0 101 7 166 146 5 313 9 23 364 7 0 0 0 1 7 0 8 135 219 2 315 308 0 47 0 4810 0 126 7 139 1 130 27 465 0 219 101 320 0 16 1 212 0 97 0 3 0 42 1 36 0 103 0 6 0 105 234 208 0 114 14 1 2 84 42 101 0 85 118 0 0 67 0 90 27 48 122 0
ENSG00000066379.14 12 0 0 0 0 12 173 30 25 13 101 31 110 57 159 0 0 0 1 81 65 292 78 37 5 140 1 0 34 148 96 0 92 292 39 42 38 306 20 68 37 187 53 44 331 32 254 107 113 159 0 0 0 0 1576 0 37 25 0 0 47 41 0 249 0 0 39 102 306 261 193 39 460 87 273 133 289 89 0 9 20 28 49 54 148 0 121 28 119 74 0 117 212 0 912 51 93 148 12 65 69 0 0 12 72 12 0 41 155 0 0 22 313 42 261 34 28 0
ENSG00000066382.16 241 0 0 0 0 0 16 0 2 0 0 0 281 0 1 0 0 0 0 66 0 0 0 152 7 1 0 4 1 0 0 0 0 0 0 35 0 0 0 350 6 0 4 9 43 3 70 297 0 0 0 0 1 0 0 0 0 0 0 0 0 0 0 0 0 0 1040 151 0 0 197 0 0 0 1 4 0 0 0 6 0 0 392 1 0 0 55 0 0 0 0 0 0 0 0 0 0 0 49 1 18 0 0 0 0 0 0 0 0 0 0 0 0 0 102 0 0 0
ENSG00000066405.12 0 0 0 0 0 0 0 0 0 0 0 0 0 0 0 0 0 0 0 0 0 0 0 1 0 0 0 0 0 0 0 0 0 0 0 0 0 0 0 1 0 0 0 2 0 0 0 0 0 0 0 0 0 0 0 0 0 0 0 0 0 0 0 0 0 0 54 0 0 0 0 0 0 0 0 0 0 0 0 0 0 0 29 0 0 0 0 0 0 0 0 0 0 0 0 0 0 0 0 1 0 0 0 0 0 0 0 0 0 0 0 0 0 0 0 0 0 0
ENSG00000066422.4 53 211 811 86 0 91 298 92 65 94 45 25 12 163 213 0 0 0 0 20 86 73 36 64 55 375 4 0 39 43 86 0 4 1 360 0 10 107 66 234 214 516 144 54 712 44 26 145 429 0 0 0 2 0 0 2 2 68 0 4 99 40 0 139 0 3 4 66 148 55 38 51 834 275 0 246 389 95 0 72 0 0 122 283 1087 25 135 50 353 31 0 28 40 22 0 63 80 20 2 95 108 0 0 7 68 29 0 137 857 0 0 48 0 125 0 128 177 0
ENSG00000066427.22 16 8 74 9 0 69 156 46 83 239 268 107 56 251 360 0 0 6 29 143 182 236 56 5 16 240 0 0 89 64 36 0 0 0 15 0 19 41 54 96 181 265 70 204 169 85 752 349 0 0 0 0 5 0 1 0 1 47 0 10 134 116 0 865 0 164 78 132 847 61 13 138 559 104 0 425 366 76 0 22 162 0 156 217 286 4 109 144 251 73 0 95 43 8 32 179 58 20 12 263 67 4 0 23 32 5 0 163 287 0 0 127 18 36 1006 83 65 18
ENSG00000066455.12 184 149 0 0 0 116 124 52 478 267 150 73 239 257 412 0 0 0 24 404 85 296 118 177 33 161 4 2 192 107 21 0 2 0 0 26 44 0 55 283 162 191 39 305 113 66 425 458 321 1 0 0 0 0 0 0 0 10 16 3 26 17 0 239 0 0 104 267 17 78 297 62 673 150 207 506 214 64 0 0 150 0 390 190 345 2 106 142 239 5 2 302 262 1 0 168 70 0 239 298 130 0 0 64 6 2 0 128 295 0 0 134 388 51 0 238 78 0
ENSG00000066468.22 85 1 0 0 0 0 0 0 19 0 0 7 133 0 40 0 0 0 1 107 0 1 0 60 0 18 0 8 24 0 1 0 0 0 0 0 0 29 0 168 0 9 0 0 101 1 9 622 82 0 0 0 1 0 0 0 0 0 0 0 0 0 0 0 0 0 614 33 0 3 78 0 0 0 969 0 6 0 0 0 0 0 184 0 0 0 81 0 7 0 0 0 0 0 1 0 0 0 22 0 0 0 0 0 2 0 0 0 0 0 0 0 0 0 0 0 0 0
ENSG00000066557.5 24 82 168 4 0 104 81 1 197 78 320 6 25 230 199 0 4 0 0 1 98 105 3 5 36 331 6 0 146 98 1 0 0 0 12 0 30 0 29 52 118 227 37 194 128 2 1 20 19 155 0 0 0 0 0 0 2 0 0 2 32 4 0 67 0 0 0 96 0 0 45 54 444 25 0 282 155 1 0 20 203 0 52 115 191 0 6 88 244 0 0 8 53 0 0 132 1 0 1 54 253 0 0 6 0 0 0 68 56 0 0 66 170 0 0 568 70 0
ENSG00000066583.11 279 4 5 0 0 80 706 12 238 110 49 17 900 516 676 0 0 0 0 377 216 481 40 335 106 707 1 0 206 242 16 0 136 0 0 0 119 149 50 576 234 593 80 362 1254 85 848 333 0 781 0 0 0 0 0 0 28 3 0 1 260 175 0 1119 14242 0 1079 581 906 182 529 140 1330 21 1253 1200 750 4 0 126 259 168 446 125 888 1 439 307 1021 47 0 379 602 4 0 269 37 0 160 397 285 2 0 41 57 0 0 459 437 0 0 220 644 1 0 416 73 0
ENSG00000066629.17 1 0 1 2 0 0 0 2 75 15 0 0 0 0 2 0 0 1 0 0 3 0 0 21 0 5 0 2 59 0 1 0 0 0 0 0 0 0 1 9 31 6 3 19 0 4 95 70 1 0 0 0 0 0 0 0 0 0 0 0 1 1 0 0 0 0 1064 32 0 0 2 5 3 0 1 31 0 0 0 0 0 0 57 0 6 0 0 1 15 0 0 0 52 0 0 18 1 0 0 7 0 0 0 0 0 0 0 2 1 0 0 2 0 0 0 0 0 0
ENSG00000066651.19 44 0 0 0 0 11 227 0 2 36 293 1 127 44 115 0 0 0 36 102 16 37 6 60 11 131 0 0 9 33 0 0 1 0 0 0 2 69 1 196 73 215 27 91 157 1 237 182 0 0 0 0 0 0 0 0 28 0 0 0 16 0 0 15 0 0 206 111 0 62 124 10 299 3 0 65 361 8 0 0 0 0 235 57 242 0 78 57 114 0 0 39 149 0 0 22 0 0 36 68 398 0 0 8 16 0 0 6 208 0 0 24 476 0 0 0 56 0
ENSG00000066654.13 1147 966 3884 144 0 822 3470 80 1949 1401 6393 143 402 710 3275 0 0 0 1 612 258 916 79 767 219 7400 32 3 452 1328 117 0 0 0 25 0 67 30 84 3331 1294 5738 406 1211 5277 54 388 1340 868 368 0 0 1 0 0 0 60 38 0 26 301 78 0 73 95 0 764 510 64 19 294 337 5886 196 0 1031 2622 74 0 3 1 0 931 621 5703 43 617 933 6036 151 0 142 2034 9 0 967 149 241 9 1630 1921 2 0 138 432 10 0 544 4531 0 0 1140 2061 12 0 2269 2501 8
ENSG00000066697.14 20 269 59 7 0 896 36 3 46 239 69 1 108 837 139 0 1 5 0 30 63 3 0 22 124 28 2 0 217 1 3 0 10 7 25 0 144 0 85 65 325 47 48 70 308 2 151 149 401 8 0 0 0 0 0 0 0 2 0 5 6 0 0 1072 0 8 66 616 0 62 207 450 368 47 0 2195 77 11 0 88 90 0 31 75 83 0 46 349 83 0 0 355 84 0 7 737 12 214 42 548 43 0 0 176 24 1 0 307 2 0 0 928 0 9 0 1011 496 7
ENSG00000066735.14 0 0 0 0 0 0 3 0 0 0 0 0 5 0 0 0 0 0 0 0 0 0 0 0 0 0 0 0 3 12 0 0 0 0 0 0 0 0 0 0 0 1 0 0 0 0 0 0 0 0 0 0 0 0 0 0 0 0 0 0 0 0 0 0 0 0 0 4 0 0 0 0 0 0 0 0 0 0 0 0 0 0 0 0 0 0 0 0 0 0 0 0 0 0 0 0 0 0 0 0 0 0 0 0 0 0 0 0 0 0 0 0 0 0 0 0 0 0
ENSG00000066739.11 92 4 22 7 0 18 75 16 172 13 119 12 79 75 222 0 6 0 17 50 22 194 39 23 12 80 0 0 33 39 14 0 0 201 0 0 6 11 25 98 67 151 34 75 218 46 0 104 301 0 0 0 2 0 0 10 12 13 0 0 101 43 0 121 0 0 76 50 0 1 64 17 686 23 0 175 32 12 0 0 0 0 180 43 332 9 94 43 33 90 0 7 93 1 0 17 30 0 0 40 209 0 30 8 63 2 0 37 192 0 0 56 0 44 3 383 69 0
ENSG00000066777.8 313 58 130 41 0 124 76 179 422 109 538 195 136 106 210 0 0 1 0 134 85 303 102 50 10 289 11 1 53 118 132 0 0 16 6 6 36 17 80 241 85 302 103 72 406 192 618 517 540 5 0 0 5 0 0 0 20 48 0 2 252 89 0 80 0 3659 486 117 33 137 78 20 440 229 50 228 384 213 0 26 253 1 428 204 730 30 95 129 274 70 0 21 85 8 0 100 229 266 7 135 129 4 0 18 45 27 0 58 478 0 108 125 0 316 25 329 249 2
ENSG00000066813.14 0 0 0 0 0 0 0 0 0 0 0 0 0 0 0 0 0 0 0 0 0 0 0 0 0 0 0 0 0 0 1 0 0 0 0 0 0 0 0 0 0 0 0 0 0 0 0 0 0 0 0 0 44 0 0 0 0 0 0 0 0 0 0 0 0 0 0 0 0 0 0 0 0 0 0 0 0 0 0 0 0 1 0 0 0 0 0 0 0 0 0 0 0 0 0 0 0 0 0 0 0 0 0 0 0 0 0 0 0 0 0 0 0 0 0 0 0 0
ENSG00000066827.15 24 2 4 21 0 20 15 19 132 8 1 10 59 50 39 0 0 0 0 58 3 12 42 16 6 34 1 0 28 4 32 0 0 1 23 0 8 13 28 58 93 104 57 54 3 33 0 142 1 0 0 0 0 0 0 31 2 20 0 0 27 22 0 138 0 0 432 69 0 61 75 17 186 53 0 198 0 85 0 0 0 0 34 14 39 4 53 15 52 0 0 27 0 1 0 28 31 237 7 32 0 0 0 6 3 10 2417 52 20 0 0 48 0 10 0 53 53 2
ENSG00000066855.15 5 0 0 3 0 0 4 12 11 7 12 4 10 3 37 0 0 0 0 25 7 21 0 4 1 17 0 0 3 12 3 0 0 0 0 0 1 0 3 26 6 13 10 3 12 11 64 5 0 0 0 0 0 0 0 0 4 3 0 0 15 5 0 37 0 0 34 16 112 0 46 0 34 1 0 4 1 1 0 0 0 0 27 9 39 2 1 5 0 9 77 3 1 0 0 6 1 0 0 5 3 0 0 1 17 5 0 0 1 0 0 13 0 1 0 0 15 0
ENSG00000066923.17 39 1 10 4 0 4 9 0 6 7 5 2 182 3 54 0 9 2 34 7 3 39 0 129 0 41 0 0 0 47 0 0 593 0 2 133 2 21 0 26 13 17 18 27 3 3 0 37 252 67 0 0 0 0 0 0 0 1 0 0 1 6 0 210 0 0 305 221 0 5 248 6 64 1 0 1 2 0 0 0 0 0 232 4 48 0 11 8 17 1 0 0 46 0 3 0 1 11 15 3 0 0 0 0 12 0 0 1 29 0 1828 0 0 1 12 0 0 0
ENSG00000066926.10 73 99 52 12 0 28 206 0 0 188 397 0 305 171 692 0 0 62 0 205 306 317 31 115 88 268 0 0 102 196 0 0 0 0 0 0 19 22 35 247 270 223 28 558 256 4 130 174 0 0 0 0 0 0 0 0 0 0 0 1 30 2 0 817 0 0 582 525 938 225 363 62 488 6 826 324 197 13 0 0 194 0 216 160 251 0 274 280 153 0 0 399 616 0 0 129 2 0 37 274 128 0 0 70 1 1 0 345 458 0 0 180 295 22 0 376 108 4
ENSG00000066933.15 690 66 7 21 0 29 79 1 35 75 17 0 102 88 43 0 0 71 0 51 49 134 0 72 34 90 0 2 111 125 0 5 20 4 109 0 19 0 18 629 85 168 39 141 367 8 318 614 258 4 0 0 0 0 0 0 34 5 0 0 13 1 0 30 0 24 285 92 0 67 118 21 238 18 0 159 241 4 0 0 0 0 544 95 436 1 59 84 121 10 0 24 0 1 0 78 7 0 0 133 77 0 0 14 2 1 0 103 50 0 0 39 130 0 0 128 1 0
ENSG00000067048.16 0 0 0 0 0 0 0 0 0 0 0 0 0 0 0 0 0 0 0 0 0 0 0 0 0 0 0 0 0 0 0 0 0 0 0 0 0 0 0 0 0 1 0 0 0 1 0 0 0 0 0 0 0 0 0 0 0 0 0 0 0 0 0 0 0 0 0 0 0 0 0 0 0 0 0 0 0 0 0 0 0 0 0 0 0 0 0 0 0 0 0 0 0 0 0 0 0 0 0 0 0 0 0 0 0 0 0 0 0 0 0 0 0 0 0 0 0 0
ENSG00000067057.16 225 332 40 0 3377 415 890 4 1456 343 250 25 1823 647 977 0 0 43 0 773 330 1184 8 512 74 720 0 28 719 464 4 0 605 3198 0 723 141 318 38 838 345 630 70 436 1250 10 653 293 0 0 0 0 0 0 0 4 110 6 0 4 12 1 9372 3033 0 1 1317 1134 1508 102 1984 381 1311 76 2553 1276 829 11 0 98 4 0 608 215 597 0 1838 388 724 26 6087 800 898 0 27 670 31 0 1543 581 651 0 0 120 148 2 0 976 552 0 1867 864 1639 0 130 895 140 2
ENSG00000067064.11 117 69 1468 2 0 605 2532 596 3732 377 1037 3012 630 1000 1995 3 1 10 3 326 453 1006 440 246 403 4574 102 321 1072 2256 786 86 15 0 622 260 253 479 566 675 1244 1885 712 806 1824 2057 15392 1939 1547 2446 0 0 0 0 0 24 135 756 2 6 2340 1343 0 2546 0 2877 438 1045 680 1333 705 869 4403 1863 1209 3962 2766 831 10788 424 216 0 704 847 1901 115 193 638 2674 1341 0 957 1142 255 0 1478 1176 345 5 837 1730 36 447 116 950 470 0 650 3085 2 0 579 878 377 0 2343 816 145
ENSG00000067066.16 203 212 89 1411 0 303 1606 1047 556 1149 2765 6927 423 904 1510 0 0 39 58 394 334 2109 1396 186 101 1641 95 0 268 1074 1321 0 0 0 310 110 129 153 623 621 658 1505 1385 934 2878 4409 1982 1306 2359 648 0 0 0 0 0 1 173 1791 0 14 2288 1261 0 986 0 8338 447 652 256 1054 497 267 3667 1978 6 1506 3720 2007 0 173 850 1094 870 1054 3099 195 174 613 1554 1211 0 745 1314 136 0 444 1484 593 112 1055 1579 39 0 179 919 475 295 2357 13686 7 0 798 1110 1760 0 1073 1206 38
ENSG00000067082.14 1502 6545 5212 1634 0 41751 38378 5519 7404 19114 11654 12115 11396 33877 22767 17 16 352 37 2875 11524 23187 5173 38957 85836 63511 869 29 15429 15634 7303 0 1730 13925 1943 2670 13712 5891 9482 29484 43068 48636 9774 10393 19284 3715 15265 20414 23555 22460 0 0 0 0 426 33 1838 2901 804 416 6990 3745 2170 25192 62540 43031 18613 25592 15739 8717 15065 53362 66526 15914 4736 93004 49614 10823 0 27355 19600 8686 9075 23197 57858 190 8812 32769 60103 12026 1942 33433 12118 219 4846 12729 4095 3759 1142 39287 18003 80 0 7623 6067 2285 3366 37383 26513 5 192 37334 17092 8782 7568 23673 12226 638
ENSG00000067113.16 338 179 3 0 0 16 115 0 72 31 64 0 802 143 331 0 0 0 0 210 38 108 5 228 160 228 0 0 63 52 0 0 0 98 0 178 33 39 1 382 45 158 17 77 301 8 802 344 0 0 0 0 0 0 0 0 38 0 0 11 0 0 0 905 0 97 393 312 606 25 508 18 297 3 8 432 233 3 0 0 0 0 241 42 182 0 453 44 144 0 0 170 204 0 0 125 6 0 101 149 149 0 0 5 16 0 3117 84 0 0 0 13 541 0 0 213 30 0
ENSG00000067141.16 7 2 52 0 0 0 95 4 101 0 0 0 223 0 93 0 0 18 0 337 0 107 0 33 0 78 0 0 2 5 1 0 0 2 2 106 0 12 5 223 1 63 2 0 109 10 13 73 0 499 0 0 0 0 0 46 0 0 0 0 9 0 0 0 0 0 451 72 525 0 66 0 153 0 0 4 65 0 0 0 0 0 95 0 82 0 68 0 147 0 149 36 56 0 0 0 1 0 1 0 1 0 0 0 3 0 0 0 172 0 0 0 0 0 0 0 0 0
ENSG00000067167.7 16341 4828 5541 113 0 3144 4941 72 2682 1376 1636 99 2383 2692 3955 0 4 12 0 1603 920 1540 73 8832 1545 6088 16 12 1190 2150 108 0 4 57 0 387 545 639 280 3784 1703 3146 596 3355 6618 283 2376 1593 162 2054 0 0 0 0 0 4 167 62 0 37 251 198 0 2101 14267 929 2849 2450 2255 443 2327 1848 6984 424 3033 3684 2602 115 0 851 595 3 3450 1349 3636 12 2609 1799 4974 261 224 2652 1511 5 7623 1810 346 329 1378 3083 2529 0 0 1164 657 30 0 2983 4780 1 0 2401 6868 47 715 4564 1714 83
ENSG00000067177.14 0 1 0 0 0 0 0 1 0 0 0 0 0 0 14 0 0 0 0 26 0 6 0 5 0 0 0 0 0 0 0 0 0 0 0 0 0 0 1 10 0 0 1 0 83 0 70 14 8 0 0 0 0 0 0 0 0 0 0 0 0 0 0 0 0 0 139 26 0 0 35 0 0 0 0 0 0 2 0 0 0 0 38 0 2 0 30 0 2 0 0 0 0 0 0 0 3 0 0 0 0 0 0 0 0 0 0 0 0 0 0 0 0 0 0 0 0 0
ENSG00000067182.7 719 1807 213 8552 0 390 192 2461 655 852 2396 12718 1828 876 944 0 2 2 1 1211 1355 1026 4003 728 168 423 211 6 792 486 6091 0 1360 86 5354 215 358 454 1176 1307 617 395 2161 2586 2867 7995 2224 1173 2381 404 0 0 1991 1 12933 14 178 1523 2075 28 7938 5532 0 1271 0 4416 1932 1696 4052 3661 1241 455 1478 5491 684 1898 1756 2845 0 130 246 1251 652 809 682 470 1281 596 477 2010 0 2082 768 486 658 627 2680 2057 115 2003 1135 55 1740 525 1455 522 245 1107 5556 3 2166 530 2383 1982 975 879 2964 77
ENSG00000067191.15 236 4 126 0 28 0 14 0 61 12 1 0 283 3 27 0 0 2 0 161 8 168 0 108 1 28 0 4 30 46 2 0 0 0 0 35 0 29 1 396 3 24 3 3 244 0 236 508 0 36 0 0 0 0 0 1 22 0 0 0 0 0 0 0 0 0 96 14 0 0 302 1 124 0 4 57 20 0 0 0 0 0 114 8 62 0 171 0 31 0 0 0 1 0 0 14 2 0 50 0 38 0 0 2 10 0 0 6 21 0 635 0 1 2 0 0 4 0
ENSG00000067208.14 197 245 0 10 0 143 23 86 145 114 0 111 115 178 58 0 0 5 0 183 111 100 131 194 32 8 6 0 105 2 56 0 0 0 0 143 33 0 71 477 213 37 184 358 1 202 9 819 620 354 0 0 126 0 0 0 0 7 0 8 326 154 0 0 0 10 569 417 527 136 238 97 48 119 52 334 0 75 0 13 7 0 848 215 7 10 48 234 8 0 0 63 0 12 0 136 122 0 40 315 0 0 0 12 0 14 0 67 115 0 0 184 212 20 0 324 81 6
ENSG00000067221.13 110 7 24 1 0 6 49 2 16 23 0 62 403 74 0 0 0 0 0 80 37 124 15 92 16 6 0 2 56 25 10 0 678 0 206 124 15 78 2 231 87 37 32 95 250 0 706 17 17 0 0 0 2 0 154 0 0 2 0 0 2 7 0 19 0 0 147 195 0 0 949 64 376 15 0 92 145 28 0 0 0 0 133 14 44 1 607 43 38 0 0 112 62 1 0 51 28 185 95 52 8 0 0 11 13 2 0 105 121 2 0 132 287 11 0 49 0 5
ENSG00000067225.17 3571 4763 2315 437 22060 12974 4263 612 3765 14351 2233 755 28498 19008 5370 0 1 58 53 9332 10228 6077 1042 14073 9005 2524 26 62 13579 2828 1440 5291 12561 5640 1744 3569 9647 5975 3345 21795 13316 4159 2415 11631 6714 537 6001 7331 2593 2621 0 0 0 0 1832 567 603 856 0 224 881 583 576 21946 0 1581 16770 26286 5415 2422 29236 37407 16541 3613 7375 46983 4913 2000 0 1921 561 93 7161 8591 4408 10 20823 12234 2884 1147 7284 15660 2223 16 8196 16472 1414 1914 21356 13155 2412 10 6024 9797 1273 384 5844 8486 2820 0 11146 17931 9314 1407 14991 11698 3964 150
ENSG00000067248.9 103 210 841 0 0 67 144 18 212 110 305 21 96 177 209 0 10 3 0 356 80 116 32 60 17 209 0 1 96 72 16 0 0 0 0 0 41 53 17 353 150 317 45 226 202 59 172 626 352 323 0 0 0 0 0 6 16 12 0 2 91 19 0 309 0 0 168 124 0 54 202 139 444 38 564 201 106 21 0 7 0 0 424 219 469 2 19 122 153 19 101 78 0 0 0 154 33 56 8 161 309 0 0 22 74 1 0 79 84 0 0 124 157 12 0 194 43 3
ENSG00000067334.13 219 1094 112 1409 0 1271 1147 4395 899 894 751 3812 168 1775 1012 2 2 1 80 300 94 457 224 236 457 1976 223 1 1159 695 4563 0 0 0 1237 145 492 4 1898 578 1855 1616 2209 520 1103 1902 35 1646 3265 1517 0 0 18 0 203 18 52 1635 1 54 2495 1349 0 2849 0 20983 354 1252 2985 3536 238 1031 2865 5669 0 4560 2501 4929 0 639 1697 4215 470 1264 1492 376 201 1022 1998 2832 77 967 256 244 0 1459 3989 2739 9 791 448 48 876 103 741 648 0 1124 3021 1 0 950 179 1707 5 3969 4191 182
ENSG00000067365.14 33 13 0 19 4338 75 189 148 33 86 287 338 127 148 87 0 70 0 3 142 144 274 208 26 39 131 3 3 135 119 173 0 38 0 566 0 101 52 91 144 130 99 127 277 225 183 5 123 52 1 0 0 0 0 0 0 3 87 0 1 345 192 0 656 0 107 57 259 1052 506 131 96 455 421 0 584 359 251 0 22 62 3 62 148 92 6 115 80 97 338 0 552 54 13 0 178 160 241 0 190 205 1 0 35 37 44 2 97 317 0 0 83 176 65 0 228 88 8
ENSG00000067369.13 899 188 1362 500 0 434 281 307 288 183 731 345 263 209 794 0 0 0 0 87 69 431 128 225 15 1006 10 0 81 373 450 0 0 2 637 62 50 60 132 1021 325 813 465 200 458 203 376 231 89 1 0 0 4 0 0 0 16 154 0 0 75 144 3214 680 0 1186 2049 382 175 394 279 10 1471 697 0 565 1066 710 0 0 0 690 595 180 1265 20 172 204 1085 491 0 204 323 5 0 240 572 182 1 183 129 2 0 35 147 69 0 124 1144 0 0 289 71 1196 0 55 668 17
ENSG00000067445.20 0 0 1 0 1 0 0 0 0 4 0 0 1 0 0 0 0 0 0 0 0 32 0 10 1 22 0 0 0 5 0 0 0 0 0 0 0 0 0 31 6 1 2 0 0 0 1 0 0 0 0 0 0 0 0 0 0 0 0 0 0 0 0 0 0 0 0 1 0 0 0 0 17 0 0 0 0 0 0 0 0 0 5 6 5 0 1 2 0 0 0 0 0 0 0 0 0 0 21 4 0 0 0 0 0 0 0 0 0 0 0 0 0 0 0 0 0 0
ENSG00000067533.5 211 345 49 147 0 30 157 0 357 182 926 5 85 109 727 0 0 1 0 71 41 114 4 56 15 375 0 0 25 107 0 0 0 0 0 18 9 0 8 207 144 322 33 179 181 2 42 40 500 198 0 0 0 0 0 14 3 0 0 0 48 0 0 41 0 0 1 37 0 10 69 70 401 7 0 122 174 4 0 1 46 0 156 181 687 0 308 166 759 88 0 280 295 0 0 132 14 0 6 140 225 0 0 16 180 1 0 61 117 0 0 190 223 0 0 40 294 6
ENSG00000067560.10 2762 2925 5801 616 3342 10514 11650 6704 7331 10542 5187 7144 12035 17525 15002 80 455 9 5 7093 10785 10983 9035 10738 16326 14584 272 413 11423 8635 12608 1565 1511 8183 14874 2898 6074 6979 4794 7235 11387 7487 6877 15693 17448 7647 12930 10961 18919 11946 0 0 6457 6 20879 285 1749 6945 5689 317 10426 7673 33758 31041 66828 36591 5400 21007 23655 19956 16752 27224 19754 19966 8655 33757 14711 11180 605 5230 3755 2359 5414 13078 12224 567 11772 12020 11145 9055 2320 28525 14135 422 13282 12009 9553 7195 6437 17905 9202 224 10380 16896 5947 7105 388 13764 9950 6 17716 20328 17056 8958 15579 16466 14371 890
ENSG00000067596.11 538 643 1078 184 0 808 2199 171 1872 1199 1511 174 1177 958 3346 0 2 7 2 1163 1370 1447 710 505 288 4190 25 2 490 942 185 0 40 178 328 0 352 144 278 1790 1156 2026 403 2002 2501 363 610 1523 182 899 0 0 0 0 0 0 118 69 0 30 950 291 0 1708 0 771 554 1295 567 946 905 652 2968 1004 438 1510 2056 393 0 53 397 0 407 608 1658 28 1088 1206 2097 198 0 1291 3158 16 13907 901 163 125 32 1441 673 2 0 289 569 48 0 1128 2169 0 0 1054 7855 521 0 2102 729 15
ENSG00000067601.7 0 1 0 0 0 0 1 1 4 6 0 8 9 2 0 0 0 0 0 2 23 24 6 4 0 15 0 0 9 16 5 0 16 0 0 0 2 1 2 30 11 23 9 17 46 9 86 53 10 0 0 0 0 0 0 0 0 5 0 1 3 3 0 6 0 150 136 27 0 15 0 0 25 9 0 1 0 2 0 0 0 0 13 3 29 0 44 0 12 0 0 1 45 0 0 0 11 4 2 1 11 0 0 0 1 0 0 9 9 0 0 0 0 2 43 0 0 0
ENSG00000067606.16 74 0 0 0 0 0 25 2 59 0 0 17 161 1 44 0 0 0 48 30 6 40 16 36 3 8 0 13 21 33 4 0 41 0 6 0 1 6 4 32 9 32 6 9 152 16 520 189 0 0 0 0 1 0 0 0 0 1 0 0 0 11 0 0 0 0 108 54 0 0 177 0 58 5 558 41 38 16 0 0 0 0 65 4 16 0 94 0 18 0 0 9 10 0 81 5 8 3 9 19 3 0 0 0 10 1 0 0 9 0 0 2 82 3 0 0 1 1
ENSG00000067646.11 0 0 0 0 0 0 0 0 0 0 0 0 0 0 0 0 0 0 0 0 0 0 0 0 0 0 0 0 0 0 0 0 0 0 0 0 0 0 0 0 0 0 0 0 0 0 0 0 0 0 0 0 0 0 0 0 0 0 0 0 0 0 0 0 0 0 0 0 0 0 0 0 0 0 0 0 0 0 0 0 0 0 0 0 0 0 0 0 0 0 0 0 0 0 0 0 0 0 0 1 0 0 0 0 0 0 0 0 0 0 0 0 0 0 0 0 0 0
ENSG00000067704.9 177 112 0 2 0 163 740 12 127 324 730 8 767 517 1081 0 0 71 0 433 313 534 19 500 158 557 3 2 187 172 4 0 1 0 0 6 43 46 89 285 440 427 87 454 758 28 0 352 63 264 0 0 0 7 0 0 30 0 0 2 160 12 0 454 0 0 388 924 0 75 321 106 1233 22 0 629 312 1 0 0 0 0 668 315 944 0 36 409 451 4 0 445 299 0 0 242 50 0 11 545 697 0 0 104 106 4 362 142 176 0 0 235 0 3 0 386 90 1
ENSG00000067715.13 0 0 0 0 0 0 0 1 0 0 0 0 0 0 0 0 0 0 0 15 0 0 0 1 1 0 0 0 4 0 0 0 0 0 0 0 3 0 0 1 11 0 1 2 0 0 0 21 0 0 0 0 0 0 0 0 0 0 0 0 0 0 0 0 0 0 0 0 0 0 0 0 0 0 0 0 0 0 0 0 0 0 0 0 0 0 0 0 0 0 0 0 0 0 0 6 0 0 0 0 0 0 0 0 0 0 0 0 0 0 0 0 0 0 0 0 0 0
ENSG00000067798.15 0 0 0 0 0 0 0 2 15 1 0 0 1 0 0 0 0 0 19 0 0 0 24 0 0 0 0 0 2 0 2 0 0 0 0 0 0 0 5 17 0 0 2 0 0 8 0 0 0 0 0 0 0 0 0 0 0 0 0 0 36 0 0 0 0 986 71 3 1 14 0 0 0 9 0 0 0 8 0 0 0 0 1 0 0 0 0 0 0 0 0 0 0 0 0 0 0 0 1 0 0 0 0 0 0 2 0 0 0 0 0 0 7 0 0 1 0 0
ENSG00000067829.18 231 196 80 13 1 434 771 49 293 546 474 39 1885 738 543 0 0 0 0 501 1076 1214 91 393 257 727 0 1 496 412 67 0 2264 859 221 265 402 812 154 734 731 610 151 1292 1510 80 2451 900 1167 1416 0 0 0 0 0 0 57 32 0 19 352 64 0 1421 0 0 925 1804 1071 620 1330 668 1494 169 972 2109 939 47 0 12 0 0 854 895 759 9 1614 756 592 71 0 1624 814 2 41 647 75 184 684 1442 545 4 2445 222 149 6 0 738 401 0 0 794 1657 22 0 760 149 5
ENSG00000067836.12 77 0 614 5 0 5 30 1 0 25 19 9 212 72 65 0 0 0 0 187 74 124 1 119 12 36 1 2 36 73 0 0 220 0 0 38 38 94 10 172 44 43 13 164 149 13 13 132 201 250 0 0 0 0 0 0 14 4 0 1 16 19 0 166 0 0 216 166 0 48 252 38 143 1 36 59 19 3 0 2 0 0 101 83 77 2 184 40 70 0 0 156 77 0 0 34 0 0 20 74 82 0 0 3 0 0 0 32 0 0 0 29 60 3 0 0 4 0
ENSG00000067840.12 0 0 0 0 0 0 18 0 0 0 0 0 15 0 0 0 0 3 0 0 0 4 0 26 0 7 0 0 0 0 0 0 0 0 0 0 0 4 0 0 0 5 0 0 0 0 0 0 0 13 0 0 0 0 0 0 0 0 0 0 0 0 0 0 0 0 0 19 0 0 36 0 11 0 0 0 0 0 0 0 0 0 30 2 0 0 0 0 9 0 0 0 18 0 0 0 0 42 0 0 1 0 0 0 0 0 0 0 5 0 0 0 0 0 0 0 0 0
ENSG00000067842.17 3 0 0 0 0 0 0 0 0 0 0 0 0 0 0 0 0 0 0 0 0 0 0 1 0 0 0 0 0 0 0 0 0 0 0 0 0 0 0 4 0 0 0 0 0 0 0 0 0 0 0 0 0 0 0 0 0 0 0 0 0 0 0 0 0 0 17 27 0 0 0 0 0 0 0 0 0 0 0 0 0 0 2 4 0 0 0 0 0 0 0 0 0 0 0 0 0 0 0 0 0 0 0 0 0 0 0 0 0 0 0 34 0 0 0 0 0 0
ENSG00000067900.7 69 140 1762 92 0 395 120 406 72 562 570 693 50 412 196 1 0 16 0 66 102 415 236 58 211 361 28 0 342 514 437 0 4 29 65 0 19 59 301 115 355 845 496 241 556 931 36 683 3 45 0 0 0 0 0 0 20 179 266 2 925 465 3300 320 0 1710 12 170 1050 141 87 244 1054 865 0 405 531 308 0 32 28 37 272 386 1032 105 84 218 543 106 38 68 116 31 16 379 307 64 3 294 207 20 40 9 85 208 804 267 550 0 1 175 1 132 0 239 281 15
ENSG00000067955.13 117 69 140 20 0 182 410 58 481 187 1144 69 147 234 175 0 0 0 51 23 137 270 21 95 83 605 2 7 137 191 26 0 2 0 15 33 33 56 30 185 289 283 81 386 665 43 182 131 0 347 0 0 1 0 0 7 40 5 0 13 39 15 0 64 0 594 363 244 0 24 45 63 860 85 0 334 352 39 0 46 0 0 230 180 835 9 169 344 439 185 0 554 1051 7 0 129 53 37 1 421 538 4 0 56 273 2 1 245 358 0 0 271 407 167 0 714 172 6
ENSG00000067992.13 51 364 2038 7 0 235 749 77 98 210 133 189 168 404 1419 0 0 1 0 357 289 1455 316 52 302 1165 6 0 339 390 174 0 6 0 0 169 118 274 144 214 259 1819 261 774 1833 584 1 492 1031 815 0 0 0 0 0 0 86 86 0 8 1349 686 0 1047 0 0 111 365 1856 220 268 166 2088 367 0 366 1488 240 0 68 130 0 187 233 1847 48 196 388 988 0 0 250 623 15 9062 376 141 1 136 607 705 2 0 29 152 16 0 369 857 0 0 305 857 145 419 310 143 2
ENSG00000068001.13 305 533 0 0 1298 5 40 0 116 29 0 0 462 54 58 0 0 1 0 365 95 0 19 58 14 28 0 0 17 40 5 0 133 0 0 1 22 104 10 303 51 25 37 90 8 9 255 165 0 273 0 0 0 0 0 0 6 5 0 3 71 0 0 0 0 0 523 155 0 30 670 67 65 30 0 213 0 14 0 0 0 0 93 36 31 0 362 47 4 0 0 151 0 1 0 46 7 1 132 80 0 0 0 9 0 1 0 33 1 0 1 27 0 6 1538 62 17 0
ENSG00000068024.16 16 44 112 570 0 56 475 170 36 12 154 197 36 113 261 0 0 7 0 23 75 363 412 22 33 208 14 0 74 106 242 0 0 0 655 34 117 19 178 53 85 266 114 195 743 288 277 128 163 87 0 0 0 0 0 0 11 65 0 8 252 150 0 0 1 0 390 70 0 387 143 39 622 335 1867 254 493 328 0 0 5 465 59 72 291 13 34 85 229 427 0 103 413 7 0 27 250 136 19 141 138 2 0 28 123 94 0 129 420 3 0 148 934 697 0 33 365 6
ENSG00000068028.17 118 195 2450 0 4217 238 1679 12 141 317 768 52 1285 601 1085 0 0 0 0 127 383 1552 62 279 216 1907 2 0 377 1083 16 0 403 2289 1124 0 223 409 130 536 801 1328 255 816 2434 81 1243 881 33 273 0 0 0 0 0 0 92 19 0 4 157 136 0 1493 0 408 1019 965 1360 103 595 569 2838 146 568 1834 1267 32 0 20 59 0 216 426 1242 3 971 359 1056 54 0 401 1185 2 9716 311 94 289 305 635 1509 0 0 53 247 7 5040 213 240 0 1754 270 1399 49 9378 500 209 0
ENSG00000068078.18 7 0 0 0 0 0 0 0 3 2 0 0 2 2 0 0 0 0 0 5 1 0 0 2 0 2 0 0 1 0 0 0 0 0 0 0 0 0 2 9 1 1 1 0 0 0 4 21 0 0 0 0 0 0 0 0 0 0 0 0 0 0 0 2 0 0 263 0 0 0 3 1 2 0 1 0 0 0 0 0 0 0 2 0 0 0 3 0 0 0 0 0 0 0 0 0 0 0 0 0 0 0 0 0 0 0 0 0 0 0 0 0 0 0 0 0 0 0
ENSG00000068079.7 15 245 3 137 169 40 384 64 102 230 109 1135 331 224 482 0 0 1 0 116 253 590 359 66 50 246 2 1 147 175 100 0 40 1421 310 285 171 455 112 227 183 185 170 357 709 321 809 387 910 0 0 0 0 0 0 10 94 240 0 4 305 106 0 3023 0 0 94 573 739 209 532 175 766 111 2456 935 459 175 0 17 40 0 120 241 222 12 848 249 261 0 0 766 565 7 3436 148 163 0 285 377 248 1 3191 61 65 33 0 3006 2945 0 3271 659 1309 260 0 91 51 1
ENSG00000068097.14 159 170 32 17 0 47 342 7 34 198 237 8 178 208 251 0 0 0 2 96 192 109 5 41 26 194 0 0 75 78 3 0 29 0 9 0 34 1 15 189 135 176 24 313 471 12 0 77 127 0 0 0 0 0 0 0 1 0 0 0 0 11 0 39 0 0 107 243 1105 0 59 53 716 15 0 269 10 12 0 0 187 0 208 99 166 0 275 163 172 1 0 245 193 1 0 82 13 0 38 402 262 0 0 12 20 0 0 29 103 0 0 133 298 6 0 71 10 0
ENSG00000068120.14 251 8 2941 0 4812 161 455 9 426 164 334 55 1334 303 275 0 0 0 0 404 432 803 62 387 73 275 1 2 141 186 23 0 430 0 0 271 112 410 38 764 325 235 59 599 871 29 1375 287 0 763 0 0 0 0 0 32 46 8 0 2 58 63 0 742 0 0 733 720 1861 111 1650 180 713 79 3908 488 281 24 0 76 0 0 530 182 279 2 1375 272 145 66 4209 562 528 1 0 255 43 7 424 409 218 0 0 43 60 1 0 308 128 1 3272 266 348 36 3904 123 40 5
ENSG00000068137.14 0 1 0 0 0 0 0 0 47 6 1 0 150 7 0 0 0 1 4 46 1 0 0 88 11 1 0 21 10 13 1 0 68 0 0 0 0 0 0 66 1 0 1 11 0 0 651 139 140 0 0 0 1 0 0 4 0 1 0 1 0 0 0 0 0 0 199 15 1 0 71 1 8 0 649 3 1 0 0 0 1 0 53 2 5 0 22 2 0 0 0 0 0 0 0 0 0 0 98 2 0 0 0 6 0 1 0 0 0 0 0 7 0 0 0 0 0 0
ENSG00000068305.17 230 885 15 9 0 116 99 46 130 298 193 231 97 377 144 0 0 2 0 93 203 160 54 44 88 124 11 3 238 91 65 0 104 0 27 0 68 48 65 214 456 117 132 483 290 179 516 486 590 94 0 0 0 0 0 0 3 47 0 0 67 43 0 483 0 0 268 300 88 197 117 134 215 116 5 585 139 110 14 12 0 12 255 320 204 21 61 285 113 114 504 197 55 5 0 215 99 31 4 262 189 2 0 26 24 37 655 594 228 0 0 187 74 53 489 228 194 25
ENSG00000068308.13 204 86 44 232 0 40 331 222 123 175 155 155 265 180 431 0 0 18 1 70 103 502 367 74 14 501 5 0 150 147 470 0 145 2672 967 54 116 64 133 310 192 261 146 112 420 282 308 330 9 139 0 0 1 0 1603 0 74 290 0 2 261 287 0 958 0 96 631 251 0 480 157 53 1082 638 257 312 542 422 0 28 1 0 132 127 282 8 27 93 197 493 0 244 198 2 0 117 226 41 38 143 292 1 0 32 203 71 0 198 1248 0 2229 170 466 411 187 124 410 0
ENSG00000068323.16 123 1527 584 159 412 325 222 356 157 349 257 675 407 342 101 0 0 30 0 102 231 67 272 107 205 211 12 4 207 157 678 0 236 280 282 98 281 142 312 269 372 154 357 239 38 400 351 327 514 73 0 0 0 0 0 5 19 354 0 6 535 419 0 321 0 0 426 506 1699 1042 346 309 601 1450 733 1133 796 968 0 37 57 30 127 257 184 8 191 225 176 183 0 401 71 19 0 299 288 828 79 374 67 2 0 136 113 170 0 385 485 1 0 243 385 681 1137 57 362 0
ENSG00000068354.15 49 324 824 25 0 39 450 35 5 37 46 21 395 210 415 0 0 0 0 151 55 317 48 185 65 651 1 5 87 267 57 0 334 0 2 0 25 184 45 336 198 451 133 111 97 44 851 181 0 0 0 0 0 0 0 7 1 37 0 0 134 76 0 6 0 9 254 340 12 152 370 110 1281 95 0 424 692 97 0 16 0 0 181 42 317 1 258 61 559 17 0 139 400 0 0 95 46 0 38 105 44 1 189 21 4 16 0 25 169 0 0 212 950 24 0 212 304 0
ENSG00000068366.19 238 243 40 11 0 4148 61 214 73 860 189 390 613 1546 922 0 0 14 0 99 184 73 405 181 296 364 11 0 1433 65 277 0 3 17 176 259 421 4 478 903 1299 248 435 758 353 497 1 20 668 17 0 0 0 0 0 10 0 130 0 58 658 445 0 830 0 0 370 575 1334 164 509 606 958 453 0 3682 253 217 0 1180 228 532 1081 1503 474 59 926 650 276 79 0 1296 60 29 1 2474 381 22 10 1007 139 7 0 393 113 124 178 1038 765 0 0 880 0 156 1544 998 750 24
ENSG00000068383.18 38 53 63 76 0 101 253 498 564 33 213 181 247 25 151 1 0 0 1 198 23 71 76 126 44 259 21 0 53 26 294 0 0 0 0 19 19 55 31 125 34 41 38 64 774 112 168 233 0 46 0 0 0 0 67 0 39 131 0 0 187 80 0 44 0 1 47 177 0 125 197 9 73 113 237 126 166 198 0 0 2 0 208 76 116 30 287 101 119 95 74 87 366 16 84 31 73 19 76 110 52 2 0 14 97 73 0 89 201 0 0 24 272 138 0 43 439 2
ENSG00000068394.10 83 14 2241 0 0 61 222 18 121 71 5 47 167 141 390 0 0 0 0 122 191 250 71 39 7 340 0 1 59 343 10 0 0 0 0 95 55 308 24 206 75 277 43 148 209 19 659 222 0 0 0 0 0 0 0 0 11 19 0 3 35 19 0 0 0 0 479 221 1491 0 321 101 940 48 84 230 259 6 0 0 0 0 147 71 223 0 415 87 334 0 0 147 597 0 0 69 30 0 85 239 231 0 0 23 66 2 0 78 411 0 0 120 594 9 1774 0 122 6
ENSG00000068400.13 197 163 407 354 2829 514 821 197 499 523 274 744 520 745 822 0 1 2 2 451 742 1223 543 185 296 793 13 11 478 584 290 0 127 0 1077 68 446 302 280 437 652 807 288 967 959 500 477 896 0 906 0 0 1 0 0 2 127 262 0 24 515 373 0 2330 0 0 976 954 2504 598 636 239 1832 686 513 2783 1360 479 0 79 48 0 407 607 934 19 537 442 863 1097 184 1421 598 16 990 625 336 290 489 1216 509 1 0 253 176 66 225 1083 1403 0 27 801 1224 708 203 374 321 5
ENSG00000068438.14 130 113 7 0 3909 130 714 1 446 188 65 0 1630 365 600 0 0 0 0 671 386 776 38 347 85 813 0 11 381 287 21 0 633 0 62 309 140 373 36 830 330 571 65 351 884 28 343 495 656 323 0 0 0 0 0 9 80 0 0 8 12 8 0 1589 0 0 827 694 807 0 1032 176 1692 38 1349 588 1118 6 0 5 0 0 562 366 514 2 912 155 519 0 2770 581 894 0 183 268 85 0 156 350 334 0 0 57 41 0 2987 114 295 0 0 326 1484 10 0 175 123 1
ENSG00000068489.12 32 186 1 2 0 8 23 0 39 4 3 7 4 21 0 0 1 0 0 0 34 2 10 0 8 40 0 1 18 1 2 0 0 0 0 0 4 0 10 4 22 11 12 176 34 4 0 0 0 0 0 0 2 0 1 0 0 0 0 0 12 1 0 0 0 0 96 29 0 1 0 18 19 1 0 9 0 1 0 0 2 0 0 92 32 0 0 19 2 34 0 45 2 0 0 23 2 0 1 55 1 0 0 5 0 0 125 35 31 0 0 7 509 0 0 9 37 0
ENSG00000068615.18 34 1 0 0 0 0 0 0 0 0 0 0 5 0 0 0 0 0 1 11 0 0 0 49 0 0 0 0 0 11 1 0 0 0 0 0 0 0 0 3 1 0 0 38 241 0 0 4 17 185 0 0 0 0 0 0 0 0 0 0 0 0 0 131 0 0 362 25 0 0 57 1 0 0 0 3 0 0 0 0 0 0 168 2 34 0 0 0 0 0 0 2 0 0 0 0 0 0 0 3 0 0 0 0 0 0 0 0 0 0 0 0 0 0 0 17 0 0
ENSG00000068650.18 204 135 11 28 1710 58 62 57 504 33 0 183 278 125 32 0 0 0 1 182 45 93 136 65 32 151 2 2 138 26 121 0 1 0 81 1 35 6 70 253 102 54 115 166 143 91 42 282 157 0 0 0 0 0 1 158 3 24 0 7 166 210 0 514 0 1 1388 249 5 300 152 14 211 125 146 187 105 161 0 8 0 4 217 141 74 13 34 117 7 113 104 67 31 9 0 184 111 30 50 162 2 1 0 23 23 23 59 91 22 1 0 132 69 50 0 113 63 8
ENSG00000068654.15 34 15 11 5 0 10 147 1 59 39 203 2 147 39 180 0 0 0 1 80 159 276 2 9 0 106 0 0 44 30 1 0 0 11 6 50 13 56 2 78 121 127 24 91 321 0 0 107 23 2 0 0 5 0 0 0 0 3 0 0 8 0 0 545 0 0 77 63 1 4 254 22 369 8 1 30 184 2 0 0 1 0 80 48 158 0 33 62 73 84 0 70 1 0 330 55 29 0 10 74 156 0 0 3 24 1 0 15 47 0 25 41 185 0 0 59 96 0
ENSG00000068697.6 850 333 5 14 284 1880 2012 291 5413 2310 455 594 5997 4386 2593 0 29 0 1 5643 3051 1721 994 5647 3427 3183 24 337 2507 1355 383 0 445 74 643 1190 1273 1069 661 3690 1934 1250 736 6413 2612 1027 5124 4671 3324 4202 0 0 0 2 0 143 250 374 813 72 745 447 776 6692 76 2325 5379 5539 8547 1829 5887 2679 3100 1162 2230 7782 2552 548 0 332 64 3 4081 3560 1794 80 6538 2877 2136 1008 6 6659 2132 43 0 3024 474 586 2548 7890 821 10 0 1983 469 145 2939 4203 1330 1 6284 3061 2188 723 7109 2948 1558 111
ENSG00000068724.15 87 15 50 21 0 69 279 5 131 95 12 7 357 194 347 0 0 7 0 111 169 554 15 94 50 315 0 2 124 348 3 8 417 886 0 0 109 131 53 213 161 287 36 330 577 10 117 438 33 0 0 0 0 0 0 0 138 1 0 6 1 0 0 571 0 0 1358 539 179 142 609 151 803 11 146 519 178 3 0 20 0 0 238 196 316 0 328 462 346 0 0 453 53 0 773 210 31 5 69 480 413 0 0 42 82 0 0 166 89 0 3 150 210 0 1414 11 46 3
ENSG00000068745.14 367 525 301 71 0 432 1376 249 969 251 339 302 1050 687 1678 0 0 256 0 969 431 795 480 327 142 1621 16 18 408 670 106 3684 31 182 146 354 367 729 255 1186 691 1173 247 853 1760 260 4541 1397 1333 805 0 0 0 0 0 15 39 70 0 15 358 190 0 1323 353 0 1360 1240 2729 900 1781 358 2364 698 3482 1547 1551 344 5597 87 102 0 863 297 1251 19 1264 554 1209 717 1694 927 1166 22 5824 513 245 129 92 673 1110 2 0 56 212 33 2460 340 542 0 0 679 2520 878 874 1272 844 14
ENSG00000068781.21 0 0 0 0 0 0 0 0 0 0 0 0 0 0 0 0 0 0 0 0 0 0 0 0 0 0 0 0 0 0 0 0 0 0 0 0 0 0 0 0 0 0 0 0 0 0 0 0 0 0 0 0 0 0 0 0 2 0 0 0 0 0 0 0 0 0 0 0 0 0 0 0 0 0 0 0 0 0 0 0 0 0 0 0 0 0 0 0 0 0 0 0 0 0 0 0 0 0 0 0 0 0 0 0 0 0 0 0 0 0 0 0 0 0 0 0 0 0
ENSG00000068784.12 86 1 3 77 0 49 43 48 42 63 168 135 102 162 0 0 1 11 0 18 48 101 77 41 14 66 3 0 19 27 75 0 0 0 0 92 21 9 41 164 124 86 44 235 490 122 28 247 34 0 0 0 0 0 0 11 16 62 0 0 116 13 0 0 0 0 179 149 385 27 115 32 159 42 120 80 65 72 0 0 0 0 179 175 299 10 67 104 109 19 561 170 159 13 0 70 83 45 13 178 183 1 0 14 61 8 0 144 117 0 0 49 5 100 0 7 85 1
ENSG00000068796.16 96 1 19 4 0 42 566 2 87 93 453 23 265 141 361 0 0 0 0 49 110 420 37 116 18 714 1 0 69 417 20 0 47 0 0 1 13 73 19 244 110 573 53 163 1158 49 0 346 502 1288 0 0 0 0 0 0 19 7 0 4 105 39 0 232 0 4 438 313 111 17 50 38 1753 23 0 184 786 29 0 1 30 0 623 182 1211 3 85 26 372 19 0 138 257 1 37 147 83 0 23 134 442 0 0 19 81 4 0 83 587 0 0 84 82 20 0 93 194 1
ENSG00000068831.18 0 59 13 0 0 1 325 13 1 19 225 98 1 12 54 0 0 0 0 0 15 357 116 0 10 338 3 0 13 135 88 0 0 335 96 39 23 314 44 0 54 203 83 75 512 113 180 2 0 512 0 0 0 0 0 1 5 28 0 0 163 127 0 110 0 0 0 29 408 43 0 7 426 109 0 26 280 77 0 0 5 0 0 45 137 2 0 78 136 0 0 76 438 2 0 4 44 60 0 32 136 0 0 16 56 10 0 36 7 0 0 5 193 7 438 1 39 0
ENSG00000068878.14 589 685 798 48 0 208 193 142 565 264 1844 146 117 208 414 0 42 18 44 164 54 251 69 40 59 698 17 2 107 255 139 0 0 0 1 1 34 27 92 675 284 297 165 101 1061 151 326 588 1106 75 0 0 2 0 0 0 45 79 0 5 122 43 0 528 0 31 859 391 11 83 150 36 1055 256 0 561 214 119 0 44 105 0 333 355 1055 30 171 176 464 280 0 346 205 29 252 128 169 80 102 298 103 1 0 19 73 31 0 346 393 0 0 134 0 271 0 165 313 4
ENSG00000068885.14 56 5 28 6 0 3 1 15 156 4 0 1 37 5 32 0 0 12 2 19 0 10 3 63 0 2 0 0 0 19 0 0 0 0 0 0 0 2 1 27 6 23 9 6 30 3 0 42 43 120 0 0 0 0 0 0 0 1 0 0 22 13 0 88 0 0 147 23 0 28 7 0 15 4 0 0 1 1 0 3 0 0 197 6 50 1 0 14 48 0 0 3 27 0 0 3 1 0 0 18 0 0 0 1 0 1 0 0 21 0 0 10 0 13 0 1 0 0
ENSG00000068903.19 64 164 807 6 333 136 244 44 26 189 39 60 420 268 299 0 0 0 0 204 375 280 96 77 95 457 2 0 176 179 167 0 517 786 91 80 160 323 98 147 290 203 119 453 155 88 0 180 103 139 0 0 1 0 1 0 90 27 0 4 176 71 0 1000 1 34 141 590 693 246 303 43 620 345 286 865 594 136 0 14 49 85 149 235 270 3 259 225 270 105 0 562 263 1 1268 179 101 152 148 447 249 0 0 129 81 22 1152 247 237 0 0 256 626 86 618 187 60 2
ENSG00000068912.13 274 68 22 2 0 337 501 27 998 464 726 3 1697 621 1041 0 1 0 0 1254 292 654 14 782 214 1230 2 9 386 556 22 0 4 0 193 154 177 24 129 1514 415 574 218 779 1044 38 1046 1011 630 2069 0 0 0 0 0 8 48 13 0 11 8 61 0 1088 5673 0 904 828 760 95 1063 399 1928 52 291 1162 970 28 0 48 37 0 975 388 1098 2 471 392 876 82 0 645 692 0 0 507 24 0 133 553 537 0 0 141 197 3 0 228 523 0 0 319 279 0 0 263 27 20
ENSG00000068971.13 34 310 0 0 0 12 33 0 4 1 15 0 141 25 19 0 28 0 0 54 10 16 0 20 10 43 0 2 21 42 20 0 35 0 0 33 3 8 7 57 13 23 4 16 37 2 436 121 39 54 0 0 0 0 0 0 2 3 0 0 7 9 0 15 0 0 72 25 0 0 90 4 63 1 74 12 6 7 0 0 0 0 39 16 19 0 111 10 69 3 214 4 17 0 0 20 15 0 46 14 22 0 0 0 49 1 0 19 22 0 0 13 4 0 20 51 11 0
ENSG00000068976.13 3 13 1 7 0 0 17 10 1 5 292 50 5 11 3 0 1 13 0 0 0 23 58 1 2 19 1 0 0 0 19 0 0 0 26 0 0 9 24 3 6 8 22 0 413 65 0 0 0 0 0 0 4 0 0 0 0 32 0 0 43 34 0 691 0 0 0 42 62 99 0 0 26 30 0 38 0 10 0 0 1 0 0 10 11 2 0 10 20 0 0 0 0 1 0 4 57 0 0 0 0 1 0 0 2 4 0 0 6 0 0 0 1 54 0 0 52 0
ENSG00000068985.4 0 0 0 0 0 0 0 0 0 0 0 0 0 0 0 0 0 0 0 0 0 0 0 0 0 0 0 0 0 0 0 0 0 0 0 0 0 0 0 0 0 0 0 0 0 0 0 0 0 0 0 0 0 0 0 0 0 0 0 0 0 0 0 0 0 0 0 0 0 0 0 0 0 0 0 0 0 0 0 0 0 0 0 0 0 0 0 0 0 0 0 0 0 0 0 0 0 0 0 0 0 0 0 0 0 0 0 0 0 0 0 0 0 0 0 0 0 0
ENSG00000069011.15 20 75 0 0 0 0 6 7 479 2 2 12 339 0 0 0 1 1 3 259 11 11 0 1 0 27 0 262 497 348 60 1674 10 84 0 0 0 24 0 132 0 0 6 5 13 2 1341 540 186 309 0 0 0 1 0 109 0 0 213 0 1 34 0 0 0 0 70 17 31 11 207 2 0 0 4824 136 0 0 7 0 0 0 3 0 21 0 0 2 0 0 697 0 0 0 364 4 0 1 0 1 1 0 0 1 8 0 0 0 0 0 0 0 1 0 392 42 1 0
ENSG00000069018.18 0 0 0 0 0 0 0 3 2 0 0 0 0 0 0 0 0 0 0 0 0 0 0 0 0 0 0 0 0 0 0 0 0 0 0 0 0 0 0 0 0 0 0 0 0 0 0 0 0 0 0 0 0 0 0 0 0 0 0 0 0 0 0 0 0 0 0 0 0 0 0 0 0 0 0 0 0 0 0 0 0 0 0 0 0 0 0 0 0 0 0 0 0 0 0 0 1 0 0 0 0 0 0 0 0 0 0 0 0 0 0 1 0 0 0 0 0 0
ENSG00000069020.18 201 11 577 3 0 10 518 5 296 53 438 7 181 6 566 0 0 1 6 345 19 405 10 115 3 440 0 16 115 519 18 0 51 601 0 1 2 233 7 194 2 370 8 6 365 13 498 1713 46 275 0 0 5 0 0 8 28 0 0 0 5 0 0 0 0 0 690 296 1 31 294 10 1086 12 720 56 445 3 0 15 91 0 214 2 776 1 229 7 369 9 0 2 179 1 898 1 27 0 21 28 192 0 0 4 45 0 0 7 283 0 0 8 205 0 317 16 20 0
ENSG00000069122.18 0 1 0 0 0 0 0 0 0 0 0 0 0 0 0 0 28 5 0 0 0 0 0 0 0 0 0 0 0 0 0 0 0 0 0 0 0 0 0 0 0 0 0 0 0 0 0 0 0 0 0 0 0 0 0 0 0 0 0 0 0 0 0 4 0 0 0 0 0 39 0 0 0 2 0 0 0 0 0 0 0 0 0 0 0 0 0 0 0 0 0 0 0 0 0 0 0 0 0 0 0 0 0 0 0 0 0 0 0 0 0 0 0 0 0 0 0 0
ENSG00000069188.16 1 53 33 3 0 1 157 0 4 16 0 0 32 1 0 0 0 5 0 31 11 0 0 42 9 147 0 0 6 0 0 0 0 0 0 0 2 0 4 184 16 15 1 3 109 13 0 77 0 55 0 0 0 0 0 0 0 0 0 0 0 0 0 0 0 0 1776 263 658 119 27 2 2 0 0 37 0 1 0 0 0 0 29 5 6 0 267 26 5 0 0 0 121 0 0 10 1 0 7 75 0 0 0 0 0 0 0 12 1 0 0 17 0 0 0 34 0 0
ENSG00000069206.15 0 0 0 0 0 0 0 0 0 0 0 0 0 0 0 0 0 0 0 0 0 0 0 0 0 0 0 0 0 0 0 0 0 0 0 0 0 0 0 0 0 0 0 0 0 0 0 0 0 0 0 0 0 0 0 0 0 0 0 0 0 0 0 0 0 0 0 0 0 0 0 0 0 0 0 0 0 0 0 0 0 0 0 0 0 0 0 0 0 0 0 0 0 0 0 0 0 0 0 0 0 0 0 0 0 0 0 0 0 0 0 0 0 0 0 0 0 0
ENSG00000069248.11 19 17 92 16 0 34 311 24 183 110 264 6 114 216 235 0 0 1 0 125 68 254 27 90 34 468 0 0 73 42 20 0 0 0 0 68 11 2 16 117 254 249 64 261 348 51 236 282 0 113 0 0 0 0 0 0 24 9 0 0 44 39 0 122 0 0 233 218 17 24 112 34 706 66 0 383 130 23 0 0 0 0 199 160 427 7 285 151 269 165 0 167 309 2 0 128 18 0 31 335 121 0 0 15 15 2 0 35 224 0 0 141 692 9 82 223 159 0
ENSG00000069275.12 102 234 183 55 0 275 907 1 189 224 578 11 239 352 524 0 2 20 0 284 172 451 19 347 125 1207 1 0 199 183 4 0 0 74 0 20 40 54 38 677 443 566 146 939 2021 65 72 583 265 72 0 0 0 0 0 1 15 7 0 5 23 5 0 99 0 0 508 356 7 40 157 116 502 8 6 238 227 3 0 1 1 22 1279 690 1483 5 135 441 867 0 0 256 1087 2 0 204 5 53 62 711 481 0 0 60 98 0 0 229 487 0 0 374 52 1 101 262 150 1
ENSG00000069329.17 679 494 2742 226 0 1390 2110 468 1745 1873 2441 753 1283 3174 2249 0 0 4 0 1637 2048 1244 318 1718 824 1946 30 3 2063 1095 1132 0 25 9 153 119 789 322 789 1470 2301 1564 806 4494 3475 2046 2109 1307 289 1340 0 0 10 0 0 170 241 644 926 86 2112 1378 1 2914 0 1160 3067 4059 762 953 2100 1488 5274 1314 468 5755 3279 964 0 144 379 7 1851 3231 1892 219 440 1631 1349 895 1 3650 1578 65 0 1760 779 408 247 4869 1766 31 0 1100 1136 400 0 1762 1697 0 0 2085 443 430 0 3068 1136 94
ENSG00000069345.11 5042 3741 1972 917 0 665 2553 214 1383 828 2084 312 1004 1498 4208 2 0 0 0 918 654 1412 286 1137 355 4409 15 20 549 899 464 1 115 0 197 161 318 748 240 1509 988 1851 320 1311 1924 267 1073 850 531 1109 0 0 0 0 0 40 198 127 0 16 420 179 0 1863 0 21 4828 1706 1 437 1130 461 4005 612 133 2588 1783 240 0 52 151 0 1149 1058 2960 49 977 834 2493 581 0 1701 3084 39 4812 1088 360 123 20 1457 924 4 0 241 650 21 0 811 2698 0 2456 1230 1872 260 488 1344 732 52
ENSG00000069399.14 94 974 1600 3082 0 64 151 687 42 71 238 651 165 132 210 18 0 47 0 123 196 139 801 164 291 334 35 9 145 109 711 0 117 165 1113 217 124 238 496 199 83 204 466 238 294 1333 101 327 384 225 0 0 0 2 2816 23 167 686 469 2 888 673 0 214 0 319 1833 349 135 861 74 74 318 1234 526 206 786 804 0 16 483 415 240 288 295 59 291 43 195 630 0 322 220 32 910 108 972 1185 28 360 171 3 225 59 453 553 0 273 714 0 61 89 251 567 4 111 443 13
ENSG00000069424.14 22 61 1 13 6 149 976 395 13 528 495 375 6 787 567 0 0 146 0 1 486 2086 259 152 376 690 7 0 536 662 511 0 384 370 335 17 377 974 237 5 569 891 198 690 2221 176 10 171 901 550 0 0 0 0 69 0 125 221 0 10 446 257 0 449 0 9 263 748 837 1076 53 367 1881 406 0 1335 1022 762 0 0 96 21 34 407 861 4 0 719 673 627 0 689 524 5 0 341 229 140 0 890 721 6 0 137 258 140 341 279 321 0 0 420 1210 267 0 265 324 10
ENSG00000069431.11 0 0 0 1 0 0 0 2 0 0 0 0 0 0 0 0 0 0 0 0 0 0 1 1 0 0 0 0 0 0 1 0 0 0 0 16 0 0 0 8 0 0 1 0 0 0 0 0 0 0 0 0 4 0 0 0 0 0 0 0 0 0 0 0 0 0 51 1 0 0 0 0 0 1 0 0 0 0 0 0 0 0 0 0 0 0 0 0 0 0 0 0 0 0 0 0 0 0 0 0 0 0 0 0 0 0 0 0 0 0 0 0 0 0 0 0 0 0
ENSG00000069482.6 0 0 0 0 0 5 0 0 0 0 0 0 0 8 0 0 0 0 0 0 0 0 0 27 0 0 0 0 0 0 0 0 0 0 0 0 1 0 1 0 0 0 0 0 0 0 0 0 34 0 0 0 0 0 0 0 0 0 0 0 0 0 0 13 0 0 0 46 0 0 0 33 0 0 0 0 0 0 0 0 0 0 0 0 0 0 0 0 0 0 0 0 0 0 0 2 0 0 9 11 0 0 0 0 0 0 0 0 0 0 0 1 0 0 0 57 0 0
ENSG00000069493.14 171 3435 6280 165 0 417 3622 92 20 248 12990 28 0 422 2934 0 0 1 72 25 24 1444 37 1 48 8095 1 0 335 2185 84 0 0 0 0 1 40 572 217 27 502 4250 479 151 4209 24 224 374 800 1586 0 0 0 0 0 0 59 9 0 0 335 8 0 2397 416 22 109 136 2456 125 36 83 6140 106 0 1256 3927 53 0 242 1163 319 64 44 7718 2 0 300 4462 1 0 20 3483 0 0 520 181 106 0 216 1505 0 0 9 480 18 0 781 5624 1 0 405 1967 22 0 602 907 3
ENSG00000069509.5 0 0 0 0 0 31 102 0 177 28 101 9 95 81 111 0 0 0 0 70 108 156 41 50 13 89 0 0 48 53 7 0 0 1166 144 98 13 1 10 140 24 53 19 167 224 72 0 38 0 0 0 0 0 0 0 0 0 5 0 1 13 2 0 0 0 0 303 232 0 0 90 26 111 20 0 78 177 6 0 0 0 0 119 73 192 4 73 80 85 0 0 0 149 0 0 15 0 6 7 128 81 0 0 8 9 0 0 50 32 0 0 20 0 24 0 28 2 0
ENSG00000069535.13 73 0 0 0 0 0 0 0 89 0 0 0 289 0 0 0 0 0 0 0 0 0 0 317 1 18 0 0 0 0 0 0 0 0 0 0 0 0 0 73 1 0 62 2 10 8 0 1 0 0 0 0 3 0 0 0 0 0 0 0 0 0 0 0 0 0 2730 777 1114 105 489 0 0 0 0 0 0 0 0 0 0 0 671 43 0 0 90 0 0 0 0 0 0 0 0 3 0 0 0 9 0 0 0 0 0 0 0 0 0 0 0 0 0 0 0 0 0 0
ENSG00000069667.15 80 2 558 3 0 12 2541 0 71 2 1515 10 77 7 3600 0 0 0 0 25 1 1524 4 25 8 3608 1 11 18 2560 1 0 2 2086 0 1 0 500 91 258 5 4262 62 5 2467 10 1208 318 1988 87 0 0 0 0 0 2 73 0 0 0 94 7 0 187 0 0 197 68 2248 0 27 5 6257 19 0 19 3989 0 0 0 176 0 173 4 5390 2 31 12 2873 0 0 0 1180 0 382 36 249 4 0 9 2587 0 0 0 688 0 0 0 2615 0 0 14 1098 0 0 1 110 0
ENSG00000069696.6 0 0 0 2 0 0 0 0 0 0 0 0 0 0 0 0 0 0 0 0 0 0 0 0 0 0 0 0 0 0 0 0 0 0 1 0 0 0 0 0 0 0 0 0 0 0 0 0 0 0 0 0 0 0 0 0 0 0 0 0 0 0 0 0 0 0 0 0 0 0 0 0 0 0 0 0 0 0 0 0 0 0 0 0 0 0 0 0 0 0 0 0 0 0 0 0 0 0 0 0 0 0 0 0 0 0 0 0 0 0 0 0 0 0 0 0 0 0
ENSG00000069702.10 309 1 67 1 0 4 371 8 12 0 88 0 92 6 88 0 0 2 0 18 0 167 4 106 0 430 2 0 0 69 6 0 0 0 1 1 0 1 4 322 3 198 2 2 820 10 0 15 21 239 0 0 1 0 0 41 0 4 0 0 9 0 0 0 0 0 637 40 0 85 201 0 225 15 0 2 230 29 0 0 1 22 176 4 405 0 177 11 214 99 0 1 131 0 0 0 5 0 14 2 137 0 0 4 70 1 0 0 89 0 0 4 137 4 0 4 16 9
ENSG00000069764.9 0 0 0 0 0 0 0 0 0 0 0 0 21 0 0 0 0 0 0 25 0 0 0 12 0 0 0 0 0 0 0 0 0 0 0 0 0 0 0 9 0 0 0 1 4 0 20 35 0 0 0 0 0 0 0 0 0 0 0 0 0 0 0 0 0 0 6 5 0 0 22 0 0 0 30 0 0 0 0 0 0 0 4 0 0 0 2 0 0 0 0 0 0 0 0 0 0 0 3 0 0 0 0 0 0 0 0 0 0 0 54 0 0 0 0 0 0 0
ENSG00000069812.11 6 2 0 1 106 1 0 1 22 0 1 0 190 0 0 0 1 2 1 119 11 0 0 124 0 1 0 13 6 5 0 0 0 0 1 0 0 25 0 110 0 0 0 0 1 4 224 181 0 0 0 0 9 0 2 0 0 0 0 0 2 0 0 0 0 0 318 47 2 0 242 1 0 0 10 9 1 0 0 0 0 0 55 0 1 0 14 2 0 0 0 0 0 0 0 0 0 0 136 0 0 0 0 0 0 0 0 0 1 0 0 0 0 0 0 0 3 0
ENSG00000069849.10 172 512 62 14 0 3929 2216 65 589 2317 584 103 1985 4696 3726 0 0 0 0 1430 1693 897 100 394 6276 4920 27 0 3085 1471 53 482 371 179 236 271 1832 579 812 929 3411 1885 557 3253 2035 29 1195 1772 1822 1269 0 0 0 0 0 0 197 56 0 96 125 63 0 13801 0 2728 2325 6639 8655 583 1279 2627 3193 302 5 12186 4788 172 0 3843 350 395 734 4110 1202 2 2472 2855 2438 401 0 6426 1452 6 15015 4497 355 456 334 6015 823 1 0 2308 297 23 1 4468 1603 0 0 3178 2729 88 145 4865 1048 111
ENSG00000069869.16 0 0 0 0 0 21 83 4 35 13 5 0 10 34 64 0 0 0 0 8 14 71 1 2 1 110 0 0 14 31 6 0 0 0 16 0 4 39 15 20 4 88 9 13 286 1 36 33 0 0 0 0 0 0 0 0 0 2 0 1 24 12 0 165 0 0 0 11 0 0 17 6 224 21 0 102 67 3 0 4 0 0 43 29 218 1 22 18 80 3 57 24 0 0 0 52 20 0 0 80 28 0 0 1 10 1 0 1 20 0 0 0 0 2 0 3 5 0
ENSG00000069943.9 92 140 1412 0 0 27 109 28 4 99 304 78 43 116 148 0 0 1 1 53 29 82 85 42 10 207 7 1 43 36 55 0 0 0 0 0 11 70 59 131 171 143 200 160 50 156 0 110 0 0 0 0 1 0 0 0 0 38 38 1 255 190 0 13 0 0 121 153 0 0 127 8 346 141 0 146 389 75 0 18 0 0 103 68 342 14 22 77 105 7 0 115 177 12 0 52 0 37 0 178 75 1 0 6 32 15 1 64 322 1 0 76 1 90 1 132 133 0
ENSG00000069956.11 296 1038 542 993 0 1270 281 1429 1406 501 238 271 249 1880 420 1 0 0 0 366 80 214 76 277 420 436 53 4 935 341 1572 1 40 0 55 109 705 219 664 334 1386 491 525 260 278 213 1335 775 1007 236 0 0 1 0 0 4 42 319 0 13 218 95 0 776 0 5976 138 924 327 937 149 568 951 1027 340 3995 638 1971 0 535 147 527 369 994 772 28 122 777 866 2433 9 421 107 14 0 879 990 504 2 454 354 3 7 120 173 124 1222 1289 788 2 0 1106 561 588 57 2632 2053 29
ENSG00000069966.18 23 25 24 3 0 8 619 0 669 22 1039 7 485 15 358 0 1 3 0 125 36 816 4 172 26 1071 0 1 33 417 0 0 95 0 0 24 10 386 23 435 123 754 61 74 1176 3 648 122 909 510 0 0 2 0 0 42 30 0 0 1 9 13 1 118 0 0 825 364 724 97 266 9 982 7 0 156 711 2 0 0 0 0 407 81 1236 0 157 11 497 0 2169 68 488 0 0 10 18 0 30 69 424 0 0 14 61 2 0 26 557 0 0 19 535 0 0 64 14 0
ENSG00000069974.15 7 3 1798 499 0 83 752 298 362 167 806 505 465 484 2014 0 8 0 3 370 157 1082 470 76 28 1480 12 3 214 803 494 1 0 0 393 484 127 597 278 346 244 1489 480 222 808 811 1 425 24 379 0 0 6 0 0 37 147 240 173 4 1373 883 0 475 45468 0 98 274 1480 578 662 252 3608 1651 0 609 2575 324 0 9 66 0 229 222 1773 72 65 179 1015 104 0 508 1041 40 0 264 635 394 117 440 920 12 0 29 186 73 0 187 1978 0 0 187 2158 367 315 221 490 31
ENSG00000069998.12 0 1 0 0 0 207 505 5 4 168 131 16 575 538 210 0 0 0 8 182 296 294 74 157 81 271 1 0 309 188 2 0 205 0 175 86 100 100 26 191 353 222 61 846 922 14 0 431 920 131 0 0 0 0 0 0 49 2 0 0 0 0 0 259 0 873 0 420 923 24 407 492 480 78 1184 606 372 12 0 0 0 0 271 424 464 0 269 377 263 17 0 408 276 0 0 211 32 0 203 738 384 0 0 77 62 4 0 292 139 0 404 488 300 51 1179 348 110 1
ENSG00000070010.18 134 458 2624 38 1516 206 962 109 469 412 483 249 916 575 713 0 0 23 0 464 545 1053 218 157 57 837 0 2 350 577 193 538 438 463 141 225 240 596 138 463 369 621 235 577 882 164 770 270 1731 692 0 0 0 0 0 1 184 89 0 9 196 142 0 1024 0 0 1000 994 188 545 1463 336 1853 376 1712 1907 983 252 0 92 0 82 375 464 795 13 971 361 511 87 0 952 1042 10 124 571 89 158 294 580 735 0 500 75 302 21 0 566 477 0 0 471 1499 88 0 537 371 4
ENSG00000070018.8 16 0 0 0 0 2 0 0 0 0 2 0 42 0 42 0 0 0 0 17 0 0 0 5 0 0 0 0 0 0 0 0 0 0 0 8 0 0 1 64 0 0 0 2 0 0 32 15 0 0 0 0 0 0 0 2 0 0 0 0 0 0 0 0 0 0 41 9 0 0 13 0 0 0 0 12 0 0 0 0 0 0 36 2 6 0 19 0 0 0 0 4 0 0 0 0 0 0 0 0 0 0 0 0 0 0 0 0 0 0 0 0 0 0 0 0 0 0
ENSG00000070019.4 1 0 0 0 0 2 0 2 0 4 0 2 0 3 0 0 0 0 0 3 0 0 3 8 0 0 0 0 0 6 1 0 0 0 0 0 0 0 0 0 1 0 2 1 0 10 0 4 4 4 0 0 0 0 0 0 0 1 0 0 4 0 0 50 0 0 0 1 0 0 0 1 0 1 0 1 0 0 0 0 0 0 8 2 0 1 0 0 0 0 0 0 0 0 0 0 0 0 0 3 0 0 0 0 0 0 0 1 21 0 0 6 0 0 2 0 1 0
ENSG00000070031.3 0 0 0 0 0 0 0 0 0 0 0 0 0 0 0 0 0 0 0 0 0 0 0 0 0 0 0 0 0 0 0 0 0 0 0 0 0 0 0 0 0 0 0 0 0 0 0 0 0 0 0 0 0 0 0 0 0 0 0 0 0 0 0 0 0 0 0 0 0 0 0 0 0 0 0 0 0 0 0 0 0 0 0 0 0 0 0 0 0 0 0 0 0 0 0 0 0 0 0 0 0 0 0 0 0 0 0 0 0 0 0 0 0 0 0 0 0 0
ENSG00000070047.11 14 7 629 6 0 2 16 3 0 3 3 1 49 13 11 0 0 0 0 9 21 40 2 7 0 28 0 0 10 38 0 0 35 0 18 14 10 20 5 9 11 14 1 27 65 0 14 63 1 58 0 0 0 0 0 0 4 0 0 0 7 8 0 73 0 0 180 22 0 4 9 4 98 2 0 25 45 3 0 0 0 0 6 6 26 1 50 10 49 7 0 41 17 0 0 17 11 0 4 18 9 0 0 1 9 1 0 0 23 0 0 11 2 3 0 0 5 0
ENSG00000070061.14 28 0 2 5 0 8 141 10 11 19 31 9 236 106 241 0 0 1 0 136 22 274 10 61 45 185 1 0 81 169 15 0 0 0 0 1 18 100 15 159 56 192 44 117 297 15 20 365 214 0 0 0 0 0 0 0 5 2 0 1 40 30 0 133 0 0 661 141 269 79 56 36 341 11 0 58 76 14 0 0 0 0 192 68 323 0 86 72 74 0 0 82 252 0 0 6 25 6 1 117 154 0 0 4 21 0 0 18 0 0 0 13 0 0 0 0 0 2
ENSG00000070081.16 1038 413 3 1 0 465 581 70 183 125 73 73 1138 139 485 0 68 32 0 297 49 262 13 980 38 807 12 0 176 263 56 0 4 0 7 127 60 0 106 1522 215 712 161 419 1226 117 310 314 888 608 0 0 24 0 0 49 15 50 0 0 152 51 0 726 26256 0 274 374 926 39 1223 52 707 85 24 413 709 120 0 18 56 0 2609 273 1178 9 488 104 460 0 0 62 471 1 0 262 44 158 84 223 298 0 0 47 110 2 0 131 316 0 0 101 334 25 0 146 20 0
ENSG00000070087.14 104 1 0 252 0 1 60 0 218 1 2 8 1021 5 87 0 0 0 0 231 0 26 1 1103 4 33 0 0 12 2 15 0 0 0 2 346 4 70 1 615 6 24 1 21 218 35 668 210 0 0 0 0 0 0 0 0 0 1 0 0 2 1 0 1 0 0 2866 1011 882 98 876 6 0 7 49 8 59 53 0 0 0 1 1807 4 56 1 293 2 16 9 0 0 0 1 0 31 3 0 13 17 3 0 0 2 1 1 0 14 0 0 0 0 25 4 0 14 0 0
ENSG00000070159.13 202 61 0 10 0 0 0 0 2144 34 0 52 489 2 78 0 1 0 0 668 4 0 0 308 0 5 0 59 257 167 11 29 0 0 0 70 0 0 3 673 6 0 1 8 236 4 657 1698 765 1380 0 0 0 0 0 29 0 0 5 0 0 2 0 0 0 0 912 207 0 0 454 0 0 0 492 105 24 12 0 5 0 0 662 7 0 0 393 0 0 0 0 0 0 0 702 0 0 0 80 0 0 0 0 0 0 0 0 0 0 0 32 0 0 0 0 33 30 0
ENSG00000070182.20 1 1 0 0 0 0 1 0 0 0 0 0 0 0 0 0 0 11 0 0 0 1 17 0 0 6 0 0 1 0 1 0 1 0 7 0 0 1 0 10 0 1 0 0 0 4 0 10 0 0 0 0 1 0 0 0 0 0 0 0 40 0 0 0 0 0 47 0 0 0 0 0 4 2 0 1 0 0 0 0 0 0 0 0 1 0 0 0 1 0 0 0 9 0 0 0 0 0 0 0 0 0 0 0 0 0 0 0 1 0 0 0 0 2 0 0 0 0
ENSG00000070190.12 1725 1369 262 803 0 1052 313 706 2093 698 1021 4736 635 2130 917 0 0 48 23 859 547 309 1618 443 1261 779 205 28 1330 199 521 0 60 1 193 103 291 94 406 1780 2001 524 1031 999 754 2012 3326 4134 1362 1858 0 1 0 0 8405 55 101 900 273 24 1564 880 0 1085 0 1257 730 1539 1 775 1223 497 475 2717 1434 4825 545 699 836 1022 161 2059 846 911 593 222 315 923 392 1619 0 1544 523 154 0 1534 922 177 39 2959 583 28 0 397 647 286 185 2313 10298 7 0 1949 389 2407 263 1057 1156 24
ENSG00000070193.4 0 0 0 0 0 0 0 0 0 0 0 0 0 0 0 0 0 0 0 0 0 0 0 0 0 0 0 0 0 0 0 0 0 0 0 0 0 0 0 0 0 0 0 0 0 0 0 0 0 0 0 0 0 0 0 0 0 0 0 0 0 0 0 0 0 0 0 0 0 0 0 0 0 0 0 0 0 0 0 0 0 0 0 0 0 0 0 0 0 0 0 0 0 0 0 0 0 0 0 0 0 0 0 0 0 0 0 0 0 0 0 1 0 0 0 0 0 0
ENSG00000070214.15 173 1075 79 28 1 849 96 15 318 1019 642 5 103 470 174 0 1 13 0 147 155 136 0 109 264 150 10 0 374 45 6 2 1 1 0 23 132 27 126 342 452 124 94 806 367 16 1 629 1 8 0 0 0 0 0 0 1 1 2 8 4 21 0 124 1 1 530 467 0 0 34 211 209 30 4 760 70 3 4 116 0 0 231 526 281 0 0 1344 137 1 0 1388 135 4 1 527 9 0 21 886 2 0 1 173 2 1 6 279 56 0 1 486 0 2 4 619 201 7
ENSG00000070269.13 35 41 18 0 0 18 10 27 16 55 121 35 132 39 44 0 0 0 0 18 15 55 17 268 10 77 2 0 10 3 21 0 0 0 0 2 2 4 15 124 22 49 44 63 350 106 116 61 9 415 0 0 0 0 0 0 3 37 0 0 47 22 0 1 0 139 89 69 0 103 24 16 141 65 318 41 40 22 0 0 0 0 141 53 201 12 0 8 40 47 0 131 21 8 0 2 9 0 137 78 55 4 0 6 7 20 0 21 29 0 0 50 5 33 0 3 27 0
ENSG00000070366.13 7 3 26 1 579 22 148 4 172 50 2 44 89 47 68 0 0 2 0 60 58 215 36 28 16 105 1 4 50 102 26 0 0 0 102 22 27 30 14 60 42 122 35 50 367 20 276 386 111 64 0 0 0 0 0 15 6 2 73 1 9 10 0 149 0 103 992 92 0 5 125 36 399 13 91 146 28 11 0 0 0 0 75 52 326 0 49 50 134 0 0 83 13 1 0 63 13 0 4 26 53 0 0 10 43 4 1 17 52 0 911 67 108 4 0 20 39 0
ENSG00000070367.15 73 17 19 9 0 177 177 8 483 292 146 54 44 373 248 0 0 0 0 92 82 124 21 79 79 317 2 2 200 85 32 55 8 0 1 0 25 10 88 135 265 231 128 301 267 55 330 190 25 5 0 0 0 0 0 1 4 22 0 2 33 31 0 11 0 0 130 126 865 75 22 154 546 72 0 436 221 44 0 32 0 0 266 285 462 10 30 146 223 2 0 143 16 1 38 330 24 88 13 274 77 3 0 30 58 4 359 234 227 0 46 227 0 22 0 436 351 1
ENSG00000070371.15 0 0 0 0 0 0 0 0 43 1 0 0 0 3 30 0 24 0 1 16 0 27 15 6 1 2 1 0 11 0 11 0 0 0 0 4 6 0 4 24 2 16 8 8 0 5 0 37 0 0 0 0 0 0 0 0 0 3 0 0 8 15 0 0 0 0 122 24 2 0 170 0 18 10 0 8 0 5 0 0 0 0 33 15 4 0 0 0 1 0 2 0 0 0 0 3 4 22 6 17 0 0 0 0 0 2 0 1 0 0 0 1 0 19 0 0 0 0
ENSG00000070388.11 0 1 0 0 0 0 1 0 0 0 0 0 0 0 1 0 0 0 0 0 0 0 0 1 0 7 0 0 0 0 0 0 0 0 0 0 0 1 0 1 1 1 0 0 1 2 0 1 0 0 0 0 1 0 0 0 0 0 0 0 0 0 0 0 0 0 0 0 1 0 0 1 0 0 33 0 0 0 0 0 0 0 0 0 2 0 0 0 0 0 2 0 0 0 106 0 0 0 3 0 0 0 0 0 0 0 0 0 0 0 0 1 0 0 0 0 0 0
ENSG00000070404.9 2 6 0 1 0 7 2 2 32 6 0 0 362 59 0 0 0 0 0 17 14 7 0 86 59 3 0 0 13 1 1 592 50 0 0 0 10 1 2 69 9 0 1 7 47 0 0 32 0 0 0 0 0 0 0 0 0 2 0 0 0 0 0 0 0 0 307 62 0 66 234 31 54 1 0 56 0 9 0 0 0 0 30 31 9 0 83 7 0 0 2610 19 0 0 0 28 1 0 106 25 33 0 0 9 0 0 1 21 0 0 0 8 0 0 204 0 0 0
ENSG00000070413.19 114 150 0 4 0 54 862 65 893 88 234 271 1976 349 828 0 0 0 1 1477 299 1441 604 580 203 501 8 13 127 304 106 0 577 1384 0 102 155 842 162 1174 329 747 351 515 3260 374 1156 1195 228 280 0 0 0 0 0 0 140 37 0 2 689 511 0 376 0 0 999 535 330 27 1656 63 1723 445 927 511 688 96 0 0 75 0 488 159 784 6 2831 122 775 91 0 560 907 7 0 187 59 0 739 372 672 0 0 37 29 43 0 93 355 0 2222 141 1076 76 2279 87 112 6
ENSG00000070423.17 73 262 0 1 1 84 822 2 20 42 206 14 299 63 499 0 0 1 0 78 115 280 9 114 173 525 1 0 89 446 13 989 311 75 10 79 64 248 23 106 79 394 21 151 988 21 262 284 229 54 0 0 4 0 3 0 39 10 6 2 9 12 10544 679 1 4 56 137 371 75 364 72 1288 9 5 142 696 7 0 0 124 2 64 69 237 0 223 26 490 10 1 199 530 2 0 146 11 2 177 131 154 0 0 34 122 9 0 87 172 0 5 73 876 10 32 66 41 2
ENSG00000070444.14 80 139 87 132 0 6 27 29 5 16 0 66 54 11 27 0 1 5 1 15 27 77 160 14 4 15 0 5 25 51 122 18 0 13 45 0 10 74 28 35 16 37 63 25 7 75 49 114 0 0 0 0 0 0 0 10 27 31 0 2 91 97 1 0 12 2 96 34 0 153 7 18 110 41 0 10 47 216 0 0 0 44 21 19 37 7 14 15 23 60 0 49 0 0 153 9 62 2 3 21 5 0 0 5 38 6 1 4 59 0 0 36 31 12 0 6 36 1
ENSG00000070476.14 0 4 16 0 0 12 33 11 0 9 0 23 31 21 12 0 0 0 0 52 25 65 15 13 10 49 1 0 32 23 26 0 0 332 114 0 12 4 24 46 27 88 32 17 505 12 0 179 3 0 0 0 0 0 0 11 93 25 0 1 43 1 0 69 0 2 652 26 0 78 2 9 70 25 0 81 11 60 0 0 0 0 89 30 79 1 54 8 46 60 0 49 1 1 0 55 38 122 0 106 6 0 0 3 26 2 2327 37 66 0 0 70 214 39 0 0 30 5
ENSG00000070495.14 382 647 5585 431 0 763 1311 931 140 492 302 1113 667 1448 2047 0 0 2 1 190 635 821 540 338 345 2046 27 3 751 1556 2498 0 445 1021 1472 374 757 533 855 724 1083 1385 954 789 1042 578 872 611 976 543 0 0 4 0 1041 5 316 734 0 24 1472 982 0 2930 0 4486 254 1393 5260 4236 787 728 3006 1951 308 4320 3021 1745 0 154 743 260 313 683 1164 45 1477 475 1456 964 2874 1422 2163 46 0 1033 1492 1188 110 1295 538 1 0 284 652 187 0 1093 1351 0 212 991 2120 995 2030 938 1576 53
ENSG00000070501.11 65 56 21 37 0 14 238 111 2337 24 142 363 230 67 278 0 0 19 118 648 135 202 168 21 26 402 11 45 211 337 152 0 0 897 3 123 18 130 60 141 59 204 125 112 404 262 2380 1066 278 1763 0 0 1 2 1 0 24 104 964 0 220 263 1 643 0 1334 140 151 507 212 367 37 383 178 984 173 365 117 1 0 21 256 121 85 479 33 34 75 168 13 0 162 276 12 171 58 221 58 9 146 194 1 0 18 267 87 0 21 240 0 0 43 131 307 271 162 125 5
ENSG00000070526.14 426 95 0 0 114 0 8 0 114 0 0 0 4001 0 138 0 0 0 0 589 0 37 0 906 0 15 0 4 17 2 0 0 0 0 0 185 0 31 0 2496 1 0 1 14 306 52 756 407 0 0 0 0 0 0 0 26 0 0 0 0 0 0 0 0 0 0 1854 418 2 0 3241 0 15 0 1628 25 2 10 0 0 0 0 1849 4 2 1 2136 0 0 0 0 0 215 0 0 0 3 0 817 0 0 0 0 0 28 0 0 0 0 0 1526 0 0 0 13 53 0 0
ENSG00000070540.12 381 233 0 81 2503 217 56 26 664 281 63 1 1347 593 158 0 0 22 1 402 106 242 89 384 237 82 5 7 485 139 29 0 176 0 231 123 190 49 109 1001 239 42 78 528 703 74 1898 1224 429 520 0 0 1 0 0 192 14 21 0 6 108 52 0 78 0 0 603 555 311 12 647 153 384 80 561 1356 225 61 0 0 0 0 445 328 134 7 999 314 105 76 1 527 58 7 0 321 3 41 313 763 225 0 0 176 33 8 0 240 142 0 0 322 60 18 0 516 64 5
ENSG00000070601.9 0 0 0 0 0 0 0 0 1 0 0 0 0 0 0 0 1 0 0 0 0 0 0 0 0 0 0 0 0 0 0 0 0 0 0 0 0 0 0 1 0 0 0 0 0 0 0 0 0 0 0 0 0 0 0 0 0 0 0 0 0 2 0 0 0 0 0 0 0 0 0 0 0 0 0 0 0 0 0 0 0 0 0 0 0 0 0 0 0 0 0 0 0 0 0 0 0 0 0 0 0 0 0 0 0 0 0 0 0 0 0 0 0 0 0 0 0 0
ENSG00000070610.14 109 21 14 28 0 54 255 39 90 88 48 159 341 168 268 0 0 1 2 170 99 364 163 198 28 225 0 0 156 79 129 0 0 0 522 0 99 35 38 542 189 211 82 164 462 69 914 290 0 617 0 0 0 0 0 0 29 57 0 1 76 136 0 689 1416 0 500 301 1 153 385 60 359 266 3 450 187 230 1 122 1 0 273 126 229 0 1013 132 160 129 0 123 145 0 0 139 142 94 79 163 201 1 0 14 9 7 0 69 125 0 1 112 327 160 308 141 195 15
[truncated: 16,139,804 more chars]
